# Supplementary material for: Electrical resistivity tomography data across the Hockai Fault Zone (Ardenne, Belgium)
Source: Data Brief. 2016 Dec 21;11:1–4. doi: 10.1016/j.dib.2016.12.028 (PMC5220259; doi:10.1016/j.dib.2016.12.028)
Supplement: Supplementary file 2 — Supplementary material [file mmc2.zip]

Archive with 639 entries (632 files):
- output/
- output/ASCII/
- output/ASCII/20090806-1.wgs84
- output/ASCII/20090806-1_combined.out.wgs84
- output/ASCII/20090806-1_normal.out.wgs84
- output/ASCII/20090806-1_robust.out.wgs84
- output/ASCII/20090807-1.wgs84
- output/ASCII/20090807-1_combined.out.wgs84
- output/ASCII/20090807-1_normal.out.wgs84
- output/ASCII/20090807-1_robust.out.wgs84
- output/ASCII/20090812-1.wgs84
- output/ASCII/20090812-1_combined.out.wgs84
- output/ASCII/20090812-1_normal.out.wgs84
- output/ASCII/20090812-1_robust.out.wgs84
- output/ASCII/20090812-2.wgs84
- output/ASCII/20090812-2_combined.out.wgs84
- output/ASCII/20090812-2_normal.out.wgs84
- output/ASCII/20090812-2_robust.out.wgs84
- output/ASCII/20090813-1.wgs84
- output/ASCII/20090813-1_combined.out.wgs84
- output/ASCII/20090813-1_normal.out.wgs84
- output/ASCII/20090813-1_robust.out.wgs84
- output/ASCII/20090813-2.wgs84
- output/ASCII/20090813-2_combined.out.wgs84
- output/ASCII/20090813-2_normal.out.wgs84
- output/ASCII/20090813-2_robust.out.wgs84
- output/ASCII/20090814-1.wgs84
- output/ASCII/20090814-1_combined.out.wgs84
- output/ASCII/20090814-1_normal.out.wgs84
- output/ASCII/20090814-1_robust.out.wgs84
- output/ASCII/20090817-1.wgs84
- output/ASCII/20090817-1_combined.out.wgs84
- output/ASCII/20090817-1_normal.out.wgs84
- output/ASCII/20090817-1_robust.out.wgs84
- output/ASCII/20090818-1.wgs84
- output/ASCII/20090818-1_combined.out.wgs84
- output/ASCII/20090818-1_normal.out.wgs84
- output/ASCII/20090818-1_robust.out.wgs84
- output/ASCII/20090818-2.wgs84
- output/ASCII/20090818-2_combined.out.wgs84
- output/ASCII/20090818-2_normal.out.wgs84
- output/ASCII/20090818-2_robust.out.wgs84
- output/ASCII/20090819-1.wgs84
- output/ASCII/20090819-1_combined.out.wgs84
- output/ASCII/20090819-1_normal.out.wgs84
- output/ASCII/20090819-1_robust.out.wgs84
- output/ASCII/20090820-1.wgs84
- output/ASCII/20090820-1_combined.out.wgs84
- output/ASCII/20090820-1_normal.out.wgs84
- output/ASCII/20090820-1_robust.out.wgs84
- output/ASCII/20090824-1.wgs84
- output/ASCII/20090824-1_combined.out.wgs84
- output/ASCII/20090824-1_normal.out.wgs84
- output/ASCII/20090824-1_robust.out.wgs84
- output/ASCII/20090825-1.wgs84
- output/ASCII/20090825-1_combined.out.wgs84
- output/ASCII/20090825-1_normal.out.wgs84
- output/ASCII/20090825-1_robust.out.wgs84
- output/ASCII/20091026-1.wgs84
- output/ASCII/20091026-1_combined.out.wgs84
- output/ASCII/20091026-1_normal.out.wgs84
- output/ASCII/20091026-1_robust.out.wgs84
- output/ASCII/20091027-1.wgs84
- output/ASCII/20091027-1_combined.out.wgs84
- output/ASCII/20091027-1_normal.out.wgs84
- output/ASCII/20091027-1_robust.out.wgs84
- output/ASCII/20091027-2.wgs84
- output/ASCII/20091027-2_combined.out.wgs84
- output/ASCII/20091027-2_normal.out.wgs84
- output/ASCII/20091027-2_robust.out.wgs84
- output/ASCII/20091028-1.wgs84
- output/ASCII/20091028-1_combined.out.wgs84
- output/ASCII/20091028-1_normal.out.wgs84
- output/ASCII/20091028-1_robust.out.wgs84
- output/ASCII/20100809-1.wgs84
- output/ASCII/20100809-1_combined.out.wgs84
- output/ASCII/20100809-1_normal.out.wgs84
- output/ASCII/20100809-1_robust.out.wgs84
- output/ASCII/20100809-2.wgs84
- output/ASCII/20100809-2_combined.out.wgs84
- output/ASCII/20100809-2_normal.out.wgs84
- output/ASCII/20100809-2_robust.out.wgs84
- output/ASCII/20100810-1.wgs84
- output/ASCII/20100810-1_combined.out.wgs84
- output/ASCII/20100810-1_normal.out.wgs84
- output/ASCII/20100810-1_robust.out.wgs84
- output/ASCII/20100810-2.wgs84
- output/ASCII/20100810-2_combined.out.wgs84
- output/ASCII/20100810-2_normal.out.wgs84
- output/ASCII/20100810-2_robust.out.wgs84
- output/ASCII/vecquee01.wgs84
- output/ASCII/vecquee01_combined.out.wgs84
- output/ASCII/vecquee01_normal.out.wgs84
- output/ASCII/vecquee01_robust.out.wgs84
- output/ASCII/vecquee02.wgs84
- output/ASCII/vecquee02_combined.out.wgs84
- output/ASCII/vecquee02_normal.out.wgs84
- output/ASCII/vecquee02_robust.out.wgs84
- output/ASCII/vecquee03.wgs84
- output/ASCII/vecquee03_normal.out.wgs84
- output/ASCII/vecquee03_robust.out.wgs84
- output/ASCII/vecquee05.wgs84
- output/ASCII/vecquee05_combined.out.wgs84
- output/ASCII/vecquee05_normal.out.wgs84
- output/ASCII/vecquee05_robust.out.wgs84
- output/ASCII/vecquee06.wgs84
- output/ASCII/vecquee06_combined.out.wgs84
- output/ASCII/vecquee06_normal.out.wgs84
- output/ASCII/vecquee06_robust.out.wgs84
- output/ASCII/vecquee07.wgs84
- output/ASCII/vecquee07_combined.out.wgs84
- output/ASCII/vecquee07_normal.out.wgs84
- output/ASCII/vecquee07_robust.out.wgs84
- output/ASCII/vecquee08.wgs84
- output/ASCII/vecquee08_combined.out.wgs84
- output/ASCII/vecquee08_normal.out.wgs84
- output/ASCII/vecquee08_robust.out.wgs84
- output/ASCII/vecquee09.wgs84
- output/ASCII/vecquee09_combined.out.wgs84
- output/ASCII/vecquee09_normal.out.wgs84
- output/ASCII/vecquee09_robust.out.wgs84
- output/ASCII/vecquee10.wgs84
- output/ASCII/vecquee10_combined.out.wgs84
- output/ASCII/vecquee10_normal.out.wgs84
- output/ASCII/vecquee10_robust.out.wgs84
- output/INV/
- output/INV/20090806-1_combined.INV
- output/INV/20090806-1_normal.INV
- output/INV/20090806-1_robust.INV
- output/INV/20090807-1_combined.INV
- output/INV/20090807-1_normal.INV
- output/INV/20090807-1_robust.INV
- output/INV/20090812-1_combined.INV
- output/INV/20090812-1_normal.INV
- output/INV/20090812-1_robust.INV
- output/INV/20090812-2_combined.INV
- output/INV/20090812-2_normal.INV
- output/INV/20090812-2_robust.INV
- output/INV/20090813-1_combined.INV
- output/INV/20090813-1_normal.INV
- output/INV/20090813-1_robust.INV
- output/INV/20090813-2_combined.INV
- output/INV/20090813-2_normal.INV
- output/INV/20090813-2_robust.INV
- output/INV/20090814-1_combined.INV
- output/INV/20090814-1_normal.INV
- output/INV/20090814-1_robust.INV
- output/INV/20090817-1_combined.INV
- output/INV/20090817-1_normal.INV
- output/INV/20090817-1_robust.INV
- output/INV/20090818-1_combined.INV
- output/INV/20090818-1_normal.INV
- output/INV/20090818-1_robust.INV
- output/INV/20090818-2_combined.INV
- output/INV/20090818-2_normal.INV
- output/INV/20090818-2_robust.INV
- output/INV/20090819-1_combined.INV
- output/INV/20090819-1_normal.INV
- output/INV/20090819-1_robust.INV
- output/INV/20090820-1_combined.INV
- output/INV/20090820-1_normal.INV
- output/INV/20090820-1_robust.INV
- output/INV/20090824-1_combined.INV
- output/INV/20090824-1_normal.INV
- output/INV/20090824-1_robust.INV
- output/INV/20090825-1_combined.INV
- output/INV/20090825-1_normal.INV
- output/INV/20090825-1_robust.INV
- output/INV/20091026-1_combined.INV
- output/INV/20091026-1_normal.INV
- output/INV/20091026-1_robust.INV
- output/INV/20091027-1_combined.INV
- output/INV/20091027-1_normal.INV
- output/INV/20091027-1_robust.INV
- output/INV/20091027-2_combined.INV
- output/INV/20091027-2_normal.INV
- output/INV/20091027-2_robust.INV
- output/INV/20091028-1_combined.INV
- output/INV/20091028-1_normal.INV
- output/INV/20091028-1_robust.INV
- output/INV/20100809-1_combined.INV
- output/INV/20100809-1_normal.INV
- output/INV/20100809-1_robust.INV
- output/INV/20100809-2_combined.INV
- output/INV/20100809-2_normal.INV
- output/INV/20100809-2_robust.INV
- output/INV/20100810-1_combined.INV
- output/INV/20100810-1_normal.INV
- output/INV/20100810-1_robust.INV
- output/INV/20100810-2_combined.INV
- output/INV/20100810-2_normal.INV
- output/INV/20100810-2_robust.INV
- output/INV/vecquee01_combined.INV
- output/INV/vecquee01_normal.INV
- output/INV/vecquee01_robust.INV
- output/INV/vecquee02_combined.INV
- output/INV/vecquee02_normal.INV
- output/INV/vecquee02_robust.INV
- output/INV/vecquee03_normal.INV
- output/INV/vecquee03_robust.INV
- output/INV/vecquee05_combined.INV
- output/INV/vecquee05_normal.INV
- output/INV/vecquee05_robust.INV
- output/INV/vecquee06_combined.INV
- output/INV/vecquee06_normal.INV
- output/INV/vecquee06_robust.INV
- output/INV/vecquee07_combined.INV
- output/INV/vecquee07_normal.INV
- output/INV/vecquee07_robust.INV
- output/INV/vecquee08_combined.INV
- output/INV/vecquee08_normal.INV
- output/INV/vecquee08_robust.INV
- output/INV/vecquee09_combined.INV
- output/INV/vecquee09_normal.INV
- output/INV/vecquee09_robust.INV
- output/INV/vecquee10_combined.INV
- output/INV/vecquee10_normal.INV
- output/INV/vecquee10_robust.INV
- output/PNG_Range_Dynamic/
- output/PNG_Range_Dynamic/20090806-1_combined.PNG
- output/PNG_Range_Dynamic/20090806-1_normal.PNG
- output/PNG_Range_Dynamic/20090806-1_robust.PNG
- output/PNG_Range_Dynamic/20090806-1_RQuality.PNG
- output/PNG_Range_Dynamic/20090807-1_combined.PNG
- output/PNG_Range_Dynamic/20090807-1_normal.PNG
- output/PNG_Range_Dynamic/20090807-1_robust.PNG
- output/PNG_Range_Dynamic/20090807-1_RQuality.PNG
- output/PNG_Range_Dynamic/20090812-1_combined.PNG
- output/PNG_Range_Dynamic/20090812-1_normal.PNG
- output/PNG_Range_Dynamic/20090812-1_robust.PNG
- output/PNG_Range_Dynamic/20090812-1_RQuality.PNG
- output/PNG_Range_Dynamic/20090812-2_combined.PNG
- output/PNG_Range_Dynamic/20090812-2_normal.PNG
- output/PNG_Range_Dynamic/20090812-2_robust.PNG
- output/PNG_Range_Dynamic/20090812-2_RQuality.PNG
- output/PNG_Range_Dynamic/20090813-1_combined.PNG
- output/PNG_Range_Dynamic/20090813-1_normal.PNG
- output/PNG_Range_Dynamic/20090813-1_robust.PNG
- output/PNG_Range_Dynamic/20090813-1_RQuality.PNG
- output/PNG_Range_Dynamic/20090813-2_combined.PNG
- output/PNG_Range_Dynamic/20090813-2_normal.PNG
- output/PNG_Range_Dynamic/20090813-2_robust.PNG
- output/PNG_Range_Dynamic/20090813-2_RQuality.PNG
- output/PNG_Range_Dynamic/20090814-1_combined.PNG
- output/PNG_Range_Dynamic/20090814-1_normal.PNG
- output/PNG_Range_Dynamic/20090814-1_robust.PNG
- output/PNG_Range_Dynamic/20090814-1_RQuality.PNG
- output/PNG_Range_Dynamic/20090817-1_combined.PNG
- output/PNG_Range_Dynamic/20090817-1_normal.PNG
- output/PNG_Range_Dynamic/20090817-1_robust.PNG
- output/PNG_Range_Dynamic/20090817-1_RQuality.PNG
- output/PNG_Range_Dynamic/20090818-1_combined.PNG
- output/PNG_Range_Dynamic/20090818-1_normal.PNG
- output/PNG_Range_Dynamic/20090818-1_robust.PNG
- output/PNG_Range_Dynamic/20090818-1_RQuality.PNG
- output/PNG_Range_Dynamic/20090818-2_combined.PNG
- output/PNG_Range_Dynamic/20090818-2_normal.PNG
- output/PNG_Range_Dynamic/20090818-2_robust.PNG
- output/PNG_Range_Dynamic/20090818-2_RQuality.PNG
- output/PNG_Range_Dynamic/20090819-1_combined.PNG
- output/PNG_Range_Dynamic/20090819-1_normal.PNG
- output/PNG_Range_Dynamic/20090819-1_robust.PNG
- output/PNG_Range_Dynamic/20090819-1_RQuality.PNG
- output/PNG_Range_Dynamic/20090820-1_combined.PNG
- output/PNG_Range_Dynamic/20090820-1_normal.PNG
- output/PNG_Range_Dynamic/20090820-1_robust.PNG
- output/PNG_Range_Dynamic/20090820-1_RQuality.PNG
- output/PNG_Range_Dynamic/20090824-1_combined.PNG
- output/PNG_Range_Dynamic/20090824-1_normal.PNG
- output/PNG_Range_Dynamic/20090824-1_robust.PNG
- output/PNG_Range_Dynamic/20090824-1_RQuality.PNG
- output/PNG_Range_Dynamic/20090825-1_combined.PNG
- output/PNG_Range_Dynamic/20090825-1_normal.PNG
- output/PNG_Range_Dynamic/20090825-1_robust.PNG
- output/PNG_Range_Dynamic/20090825-1_RQuality.PNG
- output/PNG_Range_Dynamic/20091026-1_combined.PNG
- output/PNG_Range_Dynamic/20091026-1_normal.PNG
- output/PNG_Range_Dynamic/20091026-1_robust.PNG
- output/PNG_Range_Dynamic/20091026-1_RQuality.PNG
- output/PNG_Range_Dynamic/20091027-1_combined.PNG
- output/PNG_Range_Dynamic/20091027-1_normal.PNG
- output/PNG_Range_Dynamic/20091027-1_robust.PNG
- output/PNG_Range_Dynamic/20091027-1_RQuality.PNG
- output/PNG_Range_Dynamic/20091027-2_combined.PNG
- output/PNG_Range_Dynamic/20091027-2_normal.PNG
- output/PNG_Range_Dynamic/20091027-2_robust.PNG
- output/PNG_Range_Dynamic/20091027-2_RQuality.PNG
- output/PNG_Range_Dynamic/20091028-1_combined.PNG
- output/PNG_Range_Dynamic/20091028-1_normal.PNG
- output/PNG_Range_Dynamic/20091028-1_robust.PNG
- output/PNG_Range_Dynamic/20091028-1_RQuality.PNG
- output/PNG_Range_Dynamic/20100809-1_combined.PNG
- output/PNG_Range_Dynamic/20100809-1_normal.PNG
- output/PNG_Range_Dynamic/20100809-1_robust.PNG
- output/PNG_Range_Dynamic/20100809-1_RQuality.PNG
- output/PNG_Range_Dynamic/20100809-2_combined.PNG
- output/PNG_Range_Dynamic/20100809-2_normal.PNG
- output/PNG_Range_Dynamic/20100809-2_robust.PNG
- output/PNG_Range_Dynamic/20100809-2_RQuality.PNG
- output/PNG_Range_Dynamic/20100810-1_combined.PNG
[truncated: 339 more entries]
