# Supplementary material for: Electrical resistivity tomography data across the Hockai Fault Zone (Ardenne, Belgium)
Source: Data Brief. 2016 Dec 21;11:1–4. doi: 10.1016/j.dib.2016.12.028 (PMC5220259; doi:10.1016/j.dib.2016.12.028)
Supplement: Supplementary file 2 — Supplementary material [file mmc2.zip › output/ASCII/20090806-1.wgs84]

5.961178456	50.47849044	558.439
5.961117131	50.47846857	558.725
5.961055893	50.4784483	559.001
5.960992867	50.47842823	559.266
5.960933127	50.47840664	559.413
5.96087107	50.47838472	559.526
5.960811483	50.47836461	559.61
5.960747584	50.47834278	559.713
5.960685917	50.47832194	559.863
5.960623441	50.4783013	560.058
5.960563104	50.47828015	560.211
5.960501126	50.47825835	560.351
5.960440237	50.47823629	560.519
5.960378498	50.47821496	560.682
5.960316439	50.47819332	560.916
5.960257032	50.47817165	561.164
5.960195823	50.47815098	561.356
5.96013386	50.47812991	561.533
5.960071333	50.47810921	561.686
5.960010272	50.47808818	561.857
5.959947864	50.47806728	562.021
5.959886482	50.47804616	562.188
5.959823671	50.47802514	562.331
5.959761051	50.47800602	562.504
5.959697998	50.4779865	562.69
5.959634746	50.47796677	562.874
5.95957207	50.47794704	563.054
5.95950845	50.47792768	563.199
5.959445091	50.47790785	563.319
5.959382217	50.47788878	563.506
5.95931909	50.4778686	563.645
5.959257036	50.47784989	563.754
5.959193221	50.47783196	563.905
5.959131852	50.47781183	564.015
5.959067831	50.47779326	564.06
5.959004523	50.47777486	564.159
5.958940789	50.47775449	564.308
5.95887738	50.47773591	564.387
5.958814509	50.47771656	564.413
5.958751716	50.47769714	564.503
5.95868784	50.4776787	564.596
5.958624877	50.47765875	564.624
5.958561874	50.47763888	564.683
5.95849889	50.47762035	564.65
5.958435694	50.47760089	564.794
5.958371845	50.47758151	564.739
5.958309735	50.4775618	564.755
5.958246982	50.47754253	564.834
5.958183662	50.47752694	564.829
5.95811995	50.47750663	564.784
5.95805314	50.47749433	564.885
5.957990067	50.47747793	564.873
5.957924159	50.47745832	564.854
5.957862035	50.47743812	564.884
5.957800005	50.47741796	564.917
5.957737606	50.47739755	564.941
5.957675288	50.47737707	564.979
5.957611484	50.47735883	564.949
5.957548861	50.47733897	565.014
5.957484586	50.4773208	565.066
5.957424505	50.47729952	565.076
5.957361081	50.47728013	565.154
5.957298723	50.4772596	565.107
5.957235821	50.4772422	565.078
5.95717035	50.47723045	565.071
5.957107553	50.47721069	565.077
5.957045318	50.47719203	565.119
5.956976927	50.47718094	565.182
5.956911621	50.47716487	565.165
5.956847852	50.4771456	565.151
5.956786411	50.47712406	565.165
5.956723974	50.47710502	565.172
5.956660947	50.47708435	565.192
5.956598938	50.47706367	565.238
5.956535464	50.47704534	565.26
5.956474458	50.47702417	565.311
5.956411114	50.4770033	565.334
5.956348799	50.47698261	565.365
5.956285402	50.47696318	565.293
5.956222945	50.47694342	565.331
5.956161239	50.47692478	565.376
5.956099425	50.47690357	565.373
5.956040007	50.4768836	565.353
5.955973794	50.47686378	565.35
5.955912343	50.47684212	565.314
5.955849342	50.47682186	565.274
5.955787975	50.47680055	565.251
5.955725489	50.47678022	565.26
5.955662945	50.47675994	565.285
5.95560083	50.4767397	565.271
5.95553863	50.47671958	565.263
5.955476536	50.47669826	565.267
5.955415569	50.47667633	565.331
5.955352949	50.47665576	565.366
5.955292008	50.47663521	565.383
5.955229926	50.47661412	565.445
5.955166925	50.47659387	565.535
5.955104103	50.47657316	565.511
5.955042951	50.47655131	565.482
5.954981443	50.47652983	565.591
5.954920374	50.47650879	565.59
5.954859304	50.47648775	565.59
5.954798235	50.47646671	565.59
5.954737165	50.47644567	565.59
5.954676096	50.47642463	565.59
5.954615026	50.47640359	565.59
5.954553957	50.47638255	565.59
5.954492888	50.47636152	565.59
5.954431819	50.47634048	565.59
5.954370749	50.47631944	565.59
5.95430968	50.4762984	565.59
5.954248611	50.47627736	565.59
5.954187542	50.47625632	565.59
5.954126473	50.47623528	565.59
5.954065405	50.47621424	565.59
5.954004336	50.4761932	565.59
5.953943267	50.47617216	565.59
5.953882198	50.47615112	565.59
5.95382113	50.47613008	565.59
5.953760061	50.47610904	565.59
5.953698992	50.47608801	565.59
5.953637924	50.47606697	565.59
5.953576855	50.47604593	565.59
5.953515787	50.47602489	565.59
5.953454719	50.47600385	565.59
5.95339365	50.47598281	565.59
5.953332582	50.47596177	565.59
5.953271514	50.47594073	565.59
