# Supplementary material for: Electrical resistivity tomography data across the Hockai Fault Zone (Ardenne, Belgium)
Source: Data Brief. 2016 Dec 21;11:1–4. doi: 10.1016/j.dib.2016.12.028 (PMC5220259; doi:10.1016/j.dib.2016.12.028)
Supplement: Supplementary file 2 — Supplementary material [file mmc2.zip › output/ASCII/20090806-1_combined.out.wgs84]

5.961087	50.478458	557.919185	229.070000
5.961024	50.478438	558.172660	365.280000
5.960963	50.478417	558.365460	462.740000
5.960902	50.478396	558.488685	453.350000
5.960841	50.478375	558.584185	472.420000
5.960780	50.478354	558.670435	523.700000
5.960717	50.478332	558.788760	438.460000
5.960655	50.478312	558.952710	514.760000
5.960593	50.478291	559.116435	602.570000
5.960532	50.478269	559.252460	693.170000
5.960471	50.478247	559.397310	597.460000
5.960409	50.478226	559.550985	654.760000
5.960347	50.478204	559.735785	747.570000
5.960287	50.478182	559.955960	695.490000
5.960226	50.478161	560.157360	651.210000
5.960165	50.478140	560.326835	764.290000
5.960103	50.478120	560.478010	826.090000
5.960041	50.478099	560.628685	757.510000
5.959979	50.478078	560.778910	570.050000
5.959917	50.478057	560.928610	628.600000
5.959855	50.478036	561.069135	586.530000
5.959792	50.478016	561.209110	692.940000
5.959730	50.477996	561.370110	552.990000
5.959666	50.477977	561.534635	536.530000
5.959603	50.477957	561.693985	558.470000
5.959540	50.477937	561.839935	560.890000
5.959477	50.477918	561.960085	649.280000
5.959414	50.477898	562.096235	529.620000
5.959351	50.477879	562.236035	691.070000
5.959288	50.477859	562.342285	794.170000
5.959225	50.477841	562.456260	722.980000
5.959163	50.477822	562.569860	691.410000
5.959100	50.477803	562.642760	624.360000
5.959036	50.477784	562.711510	446.410000
5.958973	50.477765	562.820085	449.570000
5.958909	50.477745	562.920460	565.330000
5.958846	50.477726	562.969060	391.230000
5.958783	50.477707	563.021585	331.870000
5.958720	50.477688	563.105660	291.830000
5.958656	50.477669	563.162110	223.100000
5.958593	50.477649	563.202810	213.950000
5.958530	50.477630	563.223785	295.270000
5.958467	50.477611	563.276260	301.220000
5.958404	50.477591	563.320910	478.770000
5.958341	50.477572	563.318285	494.750000
5.958278	50.477552	563.362935	662.170000
5.958215	50.477535	563.399660	907.490000
5.958152	50.477517	563.388660	1275.400000
5.958087	50.477500	563.417435	1493.600000
5.958022	50.477486	563.462085	1154.800000
5.957957	50.477468	563.458735	1228.400000
5.957893	50.477448	563.471310	854.830000
5.957831	50.477428	563.507935	882.420000
5.957769	50.477408	563.540510	1046.200000
5.957706	50.477387	563.573085	1059.800000
5.957643	50.477368	563.585410	1071.600000
5.957580	50.477349	563.605835	1165.000000
5.957517	50.477330	563.662660	1619.500000
5.957455	50.477310	563.699210	1196.900000
5.957393	50.477290	563.739835	1151.000000
5.957330	50.477270	563.760110	1238.100000
5.957267	50.477251	563.739635	938.230000
5.957203	50.477236	563.731110	1148.800000
5.957139	50.477221	563.738810	998.700000
5.957076	50.477201	563.767010	894.490000
5.957011	50.477186	563.815785	813.340000
5.956944	50.477173	563.839835	833.570000
5.956880	50.477155	563.834960	724.060000
5.956817	50.477135	563.842335	610.890000
5.956755	50.477115	563.857885	624.700000
5.956692	50.477095	563.877585	884.730000
5.956630	50.477074	563.913960	1051.500000
5.956567	50.477055	563.950335	1051.400000
5.956505	50.477035	563.986710	841.550000
5.956443	50.477014	564.023060	919.850000
5.956380	50.476993	564.055235	1022.400000
5.956317	50.476973	564.045360	894.660000
5.956254	50.476953	564.035460	844.310000
5.956192	50.476934	564.080185	916.250000
5.956130	50.476914	564.103810	1027.700000
5.956070	50.476894	564.097785	939.940000
5.956007	50.476874	564.095860	1059.500000
5.955943	50.476853	564.085285	985.180000
5.955881	50.476832	564.057460	758.710000
5.955819	50.476811	564.037910	772.400000
5.955757	50.476790	564.039685	823.340000
5.955694	50.476770	564.058610	653.350000
5.955632	50.476750	564.068860	644.870000
5.955570	50.476730	564.066060	607.530000
5.955508	50.476709	564.071835	564.190000
5.955446	50.476687	564.107935	554.500000
5.955384	50.476666	564.157010	575.200000
5.955322	50.476645	564.184410	684.390000
5.955261	50.476625	564.224860	913.850000
5.955198	50.476604	564.295660	791.680000
5.955136	50.476584	564.327410	908.910000
5.955074	50.476562	564.311360	1179.200000
5.955012	50.476541	564.351785	1222.200000
5.954951	50.476519	564.405285	1178.200000
5.954890	50.476498	564.410885	1059.900000
5.954829	50.476477	564.416410	804.140000
5.954768	50.476456	564.421885	701.420000
5.954707	50.476435	564.427285	671.490000
5.954646	50.476414	564.432610	617.750000
5.954584	50.476393	564.437885	624.010000
5.954523	50.476372	564.443110	654.650000
5.954462	50.476351	564.448260	852.530000
5.954401	50.476330	564.453360	782.530000
5.954340	50.476309	564.458410	945.620000
5.954279	50.476288	564.463385	883.300000
5.954218	50.476267	564.468310	848.510000
5.954157	50.476246	564.473160	997.430000
5.954096	50.476225	564.477960	1059.400000
5.954035	50.476204	564.482710	1148.500000
5.953974	50.476183	564.487385	1108.200000
5.953913	50.476162	564.492010	1088.200000
5.953852	50.476141	564.496610	888.410000
5.953791	50.476120	564.501160	846.640000
5.953730	50.476099	564.505660	816.350000
5.953668	50.476077	564.510110	776.580000
5.953607	50.476056	564.514510	1072.100000
5.953546	50.476035	564.518860	1150.300000
5.953485	50.476014	564.523160	1290.800000
5.953424	50.475993	564.527435	1552.800000
5.953363	50.475972	564.531660	1669.700000
5.961087	50.478458	555.783060	257.070000
5.961024	50.478438	556.004160	373.230000
5.960963	50.478417	556.173135	484.660000
5.960902	50.478396	556.283235	485.430000
5.960841	50.478375	556.370035	519.040000
5.960780	50.478354	556.449010	568.670000
5.960717	50.478332	556.554460	478.540000
5.960655	50.478312	556.697210	547.190000
5.960593	50.478291	556.839260	685.170000
5.960532	50.478269	556.958110	807.340000
5.960471	50.478247	557.083635	729.190000
5.960409	50.478226	557.215785	808.710000
5.960347	50.478204	557.371960	934.430000
5.960287	50.478182	557.554985	897.970000
5.960226	50.478161	557.721710	865.370000
5.960165	50.478140	557.862360	983.700000
5.960103	50.478120	557.987985	1037.700000
5.960041	50.478099	558.112410	937.350000
5.959979	50.478078	558.235685	742.330000
5.959917	50.478057	558.357635	777.700000
5.959855	50.478036	558.472060	746.380000
5.959792	50.478016	558.585110	834.570000
5.959730	50.477996	558.712185	706.740000
5.959666	50.477977	558.840410	678.710000
5.959603	50.477957	558.963510	711.630000
5.959540	50.477937	559.076210	730.060000
5.959477	50.477918	559.170635	830.390000
5.959414	50.477898	559.274410	683.500000
5.959351	50.477879	559.379660	865.310000
5.959288	50.477859	559.462560	975.420000
5.959225	50.477841	559.549435	877.710000
5.959163	50.477822	559.635510	873.280000
5.959100	50.477803	559.696610	812.270000
5.959036	50.477784	559.754960	614.000000
5.958973	50.477765	559.836335	604.020000
5.958909	50.477745	559.912510	709.460000
5.958846	50.477726	559.958835	542.250000
5.958783	50.477707	560.007360	444.320000
5.958720	50.477688	560.073510	364.810000
5.958656	50.477669	560.124135	284.640000
5.958593	50.477649	560.166010	284.890000
5.958530	50.477630	560.196810	375.380000
5.958467	50.477611	560.245160	409.570000
5.958404	50.477591	560.289210	559.910000
5.958341	50.477572	560.306835	583.320000
5.958278	50.477552	560.350910	701.920000
5.958215	50.477535	560.390460	912.240000
5.958152	50.477517	560.402535	1152.000000
5.958087	50.477500	560.437510	1313.700000
5.958022	50.477486	560.481610	1024.300000
5.957957	50.477468	560.497610	1142.600000
5.957893	50.477448	560.522760	909.320000
5.957831	50.477428	560.562085	944.660000
5.957769	50.477408	560.598985	1074.800000
5.957706	50.477387	560.635860	1111.500000
5.957643	50.477368	560.660435	1163.500000
5.957580	50.477349	560.689935	1269.700000
5.957517	50.477330	560.741435	1644.600000
5.957455	50.477310	560.780610	1313.600000
5.957393	50.477290	560.822310	1378.300000
5.957330	50.477270	560.851510	1421.100000
5.957267	50.477251	560.855485	1098.900000
5.957203	50.477236	560.866360	1272.200000
5.957139	50.477221	560.887160	1078.600000
5.957076	50.477201	560.920860	919.470000
5.957011	50.477186	560.967635	858.040000
5.956944	50.477173	560.998610	846.480000
5.956880	50.477155	561.010960	738.120000
5.956817	50.477135	561.030985	684.640000
5.956755	50.477115	561.056160	719.170000
5.956692	50.477095	561.083985	948.780000
5.956630	50.477074	561.122735	1121.900000
5.956567	50.477055	561.161460	1159.500000
5.956505	50.477035	561.200210	1014.400000
5.956443	50.477014	561.238910	1066.300000
5.956380	50.476993	561.274835	1195.500000
5.956317	50.476973	561.282535	1055.100000
5.956254	50.476953	561.290210	1020.700000
5.956192	50.476934	561.334485	1095.300000
5.956130	50.476914	561.364435	1082.900000
5.956070	50.476894	561.374135	1024.200000
5.956007	50.476874	561.386435	1040.700000
5.955943	50.476853	561.392410	995.750000
5.955881	50.476832	561.386035	842.740000
5.955819	50.476811	561.385035	871.440000
5.955757	50.476790	561.398860	925.910000
5.955694	50.476770	561.424785	799.250000
5.955632	50.476750	561.444410	799.720000
5.955570	50.476730	561.454535	771.910000
5.955508	50.476709	561.470685	726.060000
5.955446	50.476687	561.508785	681.250000
5.955384	50.476666	561.556285	683.030000
5.955322	50.476645	561.588010	769.370000
5.955261	50.476625	561.629260	1027.600000
5.955198	50.476604	561.692510	915.470000
5.955136	50.476584	561.727410	991.230000
5.955074	50.476562	561.727485	1215.500000
5.955012	50.476541	561.768685	1235.600000
5.954951	50.476519	561.819460	1229.400000
5.954890	50.476498	561.835160	1154.800000
5.954829	50.476477	561.850685	939.250000
5.954768	50.476456	561.866060	833.380000
5.954707	50.476435	561.881260	800.730000
5.954646	50.476414	561.896310	732.900000
5.954584	50.476393	561.911210	726.860000
5.954523	50.476372	561.925935	767.400000
5.954462	50.476351	561.940510	926.920000
5.954401	50.476330	561.954960	891.900000
5.954340	50.476309	561.969260	1052.900000
5.954279	50.476288	561.983385	1023.100000
5.954218	50.476267	561.997360	1037.900000
5.954157	50.476246	562.011185	1146.700000
5.954096	50.476225	562.024885	1211.600000
5.954035	50.476204	562.038435	1286.800000
5.953974	50.476183	562.051835	1203.000000
5.953913	50.476162	562.065110	1142.200000
5.953852	50.476141	562.078285	994.750000
5.953791	50.476120	562.091335	952.420000
5.953730	50.476099	562.104235	928.640000
5.953668	50.476077	562.116985	905.030000
5.953607	50.476056	562.129610	1155.000000
5.953546	50.476035	562.142135	1260.400000
5.953485	50.476014	562.154535	1297.300000
5.953424	50.475993	562.166835	1549.300000
5.953363	50.475972	562.179010	1553.300000
5.961024	50.478438	553.508735	394.280000
5.960963	50.478417	553.655435	575.630000
5.960902	50.478396	553.753360	631.410000
5.960841	50.478375	553.832110	687.770000
5.960780	50.478354	553.904385	746.550000
5.960717	50.478332	553.998010	653.310000
5.960655	50.478312	554.121435	760.440000
5.960593	50.478291	554.243860	1086.600000
5.960532	50.478269	554.347260	1390.900000
5.960471	50.478247	554.455560	1387.800000
5.960409	50.478226	554.568685	1566.100000
5.960347	50.478204	554.699810	1826.600000
5.960287	50.478182	554.850710	1858.700000
5.960226	50.478161	554.987860	1856.300000
5.960165	50.478140	555.104285	1998.900000
5.960103	50.478120	555.208710	2004.100000
5.960041	50.478099	555.311560	1773.000000
5.959979	50.478078	555.412960	1477.900000
5.959917	50.478057	555.512660	1447.900000
5.959855	50.478036	555.606385	1394.600000
5.959792	50.478016	555.698435	1442.900000
5.959730	50.477996	555.799385	1288.200000
5.959666	50.477977	555.900110	1238.200000
5.959603	50.477957	555.996285	1300.000000
5.959540	50.477937	556.084660	1368.500000
5.959477	50.477918	556.160535	1483.200000
5.959414	50.477898	556.241460	1194.700000
5.959351	50.477879	556.322660	1377.500000
5.959288	50.477859	556.389610	1445.000000
5.959225	50.477841	556.458310	1266.200000
5.959163	50.477822	556.526110	1343.800000
5.959100	50.477803	556.579435	1354.000000
5.959036	50.477784	556.631035	1122.500000
5.958973	50.477765	556.694985	1088.000000
5.958909	50.477745	556.755835	1189.200000
5.958846	50.477726	556.800735	984.300000
5.958783	50.477707	556.846760	747.320000
5.958720	50.477688	556.901810	558.670000
5.958656	50.477669	556.948835	423.880000
5.958593	50.477649	556.991435	430.910000
5.958530	50.477630	557.028335	577.380000
5.958467	50.477611	557.074160	699.730000
5.958404	50.477591	557.117835	843.080000
5.958341	50.477572	557.147985	803.080000
5.958278	50.477552	557.191685	828.590000
5.958215	50.477535	557.233010	1001.900000
5.958152	50.477517	557.259685	1214.000000
5.958087	50.477500	557.298560	1302.700000
5.958022	50.477486	557.342310	866.340000
5.957957	50.477468	557.370735	1032.500000
5.957893	50.477448	557.404035	914.940000
5.957831	50.477428	557.445135	937.870000
5.957769	50.477408	557.484860	1017.000000
5.957706	50.477387	557.524560	1101.500000
5.957643	50.477368	557.557210	1223.200000
5.957580	50.477349	557.592685	1348.800000
5.957517	50.477330	557.640685	1574.200000
5.957455	50.477310	557.681610	1400.300000
5.957393	50.477290	557.724010	1494.200000
5.957330	50.477270	557.759135	1503.200000
5.957267	50.477251	557.779510	1274.600000
5.957203	50.477236	557.803610	1413.500000
5.957139	50.477221	557.833410	1217.700000
5.957076	50.477201	557.870910	1020.900000
5.957011	50.477186	557.916310	978.690000
5.956944	50.477173	557.952085	933.140000
5.956880	50.477155	557.976435	827.910000
5.956817	50.477135	558.005335	856.560000
5.956755	50.477115	558.037310	942.210000
5.956692	50.477095	558.070910	1147.800000
5.956630	50.477074	558.111360	1314.700000
5.956567	50.477055	558.151760	1417.300000
5.956505	50.477035	558.192185	1353.000000
5.956443	50.477014	558.232585	1357.300000
5.956380	50.476993	558.271210	1445.900000
5.956317	50.476973	558.291635	1333.200000
5.956254	50.476953	558.312060	1327.100000
5.956192	50.476934	558.356010	1379.700000
5.956130	50.476914	558.390585	1225.600000
5.956070	50.476894	558.411860	1134.000000
5.956007	50.476874	558.434710	1062.500000
5.955943	50.476853	558.453085	1097.900000
5.955881	50.476832	558.462910	1093.700000
5.955819	50.476811	558.476085	1183.400000
5.955757	50.476790	558.499160	1280.800000
5.955694	50.476770	558.530460	1265.000000
5.955632	50.476750	558.557335	1335.600000
5.955570	50.476730	558.577510	1348.100000
5.955508	50.476709	558.601810	1262.300000
5.955446	50.476687	558.641460	1102.000000
5.955384	50.476666	558.687710	1000.100000
5.955322	50.476645	558.722860	1052.700000
5.955261	50.476625	558.764710	1395.900000
5.955198	50.476604	558.822035	1306.600000
5.955136	50.476584	558.859435	1300.600000
5.955074	50.476562	558.872235	1464.200000
5.955012	50.476541	558.914060	1456.600000
5.954951	50.476519	558.962660	1544.500000
5.954890	50.476498	558.986360	1584.600000
5.954829	50.476477	559.009860	1427.000000
5.954768	50.476456	559.033160	1312.400000
5.954707	50.476435	559.056260	1236.000000
5.954646	50.476414	559.079160	1108.000000
5.954584	50.476393	559.101860	1057.300000
5.954523	50.476372	559.124335	1093.300000
5.954462	50.476351	559.146610	1214.700000
5.954401	50.476330	559.168735	1250.600000
5.954340	50.476309	559.190660	1458.300000
5.954279	50.476288	559.212360	1557.200000
5.954218	50.476267	559.233860	1685.400000
5.954157	50.476246	559.255185	1775.900000
5.954096	50.476225	559.276335	1829.400000
5.954035	50.476204	559.297285	1855.000000
5.953974	50.476183	559.318060	1648.300000
5.953913	50.476162	559.338660	1498.000000
5.953852	50.476141	559.359110	1399.900000
5.953791	50.476120	559.379410	1368.900000
5.953730	50.476099	559.399510	1349.900000
5.953668	50.476077	559.419410	1337.300000
5.953607	50.476056	559.439135	1498.500000
5.953546	50.476035	559.458710	1560.500000
5.953485	50.476014	559.478135	1371.800000
5.953424	50.475993	559.497410	1397.700000
5.960963	50.478417	550.787410	669.100000
5.960902	50.478396	550.874285	842.910000
5.960841	50.478375	550.945760	918.790000
5.960780	50.478354	551.012035	1010.800000
5.960717	50.478332	551.095085	932.110000
5.960655	50.478312	551.201310	1165.300000
5.960593	50.478291	551.306385	1916.900000
5.960532	50.478269	551.396285	2748.500000
5.960471	50.478247	551.489635	3038.000000
5.960409	50.478226	551.586360	3487.000000
5.960347	50.478204	551.696135	4062.500000
5.960287	50.478182	551.819960	4303.900000
5.960226	50.478161	551.932585	4360.500000
5.960165	50.478140	552.029185	4337.400000
5.960103	50.478120	552.116510	4031.700000
5.960041	50.478099	552.202185	3489.600000
5.959979	50.478078	552.286360	2995.200000
5.959917	50.478057	552.368785	2794.200000
5.959855	50.478036	552.446635	2633.400000
5.959792	50.478016	552.522835	2567.100000
5.959730	50.477996	552.604360	2338.900000
5.959666	50.477977	552.685010	2246.600000
5.959603	50.477957	552.761935	2324.400000
5.959540	50.477937	552.833260	2394.900000
5.959477	50.477918	552.896360	2336.700000
5.959414	50.477898	552.961885	1677.400000
5.959351	50.477879	553.027135	1657.100000
5.959288	50.477859	553.083735	1548.600000
5.959225	50.477841	553.140885	1296.800000
5.959163	50.477822	553.197235	1513.600000
5.959100	50.477803	553.245760	1763.400000
5.959036	50.477784	553.293260	1645.800000
5.958973	50.477765	553.346785	1619.700000
5.958909	50.477745	553.398585	1726.400000
5.958846	50.477726	553.442635	1504.800000
5.958783	50.477707	553.487185	1102.500000
5.958720	50.477688	553.535860	781.120000
5.958656	50.477669	553.580860	572.780000
5.958593	50.477649	553.623835	604.170000
5.958530	50.477630	553.664210	885.940000
5.958467	50.477611	553.708635	1173.000000
5.958404	50.477591	553.752110	1272.000000
5.958341	50.477572	553.789435	994.270000
5.958278	50.477552	553.832910	833.330000
5.958215	50.477535	553.875285	950.760000
5.958152	50.477517	553.910610	1240.000000
5.958087	50.477500	553.951785	1332.700000
5.958022	50.477486	553.995285	731.970000
5.957957	50.477468	554.031160	918.370000
5.957893	50.477448	554.069410	840.890000
5.957831	50.477428	554.111585	833.210000
5.957769	50.477408	554.153035	861.340000
5.957706	50.477387	554.194485	929.280000
5.957643	50.477368	554.232160	1035.000000
5.957580	50.477349	554.271335	1121.200000
5.957517	50.477330	554.317160	1225.600000
5.957455	50.477310	554.359210	1163.600000
5.957393	50.477290	554.402010	1226.900000
5.957330	50.477270	554.440885	1277.600000
5.957267	50.477251	554.471710	1217.400000
5.957203	50.477236	554.504310	1378.100000
5.957139	50.477221	554.539985	1273.900000
5.957076	50.477201	554.579985	1108.100000
5.957011	50.477186	554.624485	1064.900000
5.956944	50.477173	554.663435	972.210000
5.956880	50.477155	554.695735	852.610000
5.956817	50.477135	554.730585	923.100000
5.956755	50.477115	554.767185	1045.300000
5.956692	50.477095	554.804685	1218.100000
5.956630	50.477074	554.846285	1336.200000
5.956567	50.477055	554.887860	1450.300000
5.956505	50.477035	554.929410	1436.700000
5.956443	50.477014	554.970960	1401.300000
5.956380	50.476993	555.011435	1437.800000
5.956317	50.476973	555.040710	1393.800000
5.956254	50.476953	555.069985	1418.400000
5.956192	50.476934	555.113660	1401.300000
5.956130	50.476914	555.151510	1134.100000
5.956070	50.476894	555.181010	970.000000
5.956007	50.476874	555.211360	866.600000
5.955943	50.476853	555.238685	978.310000
5.955881	50.476832	555.260310	1130.000000
5.955819	50.476811	555.283885	1337.400000
5.955757	50.476790	555.313810	1570.100000
5.955694	50.476770	555.349110	1816.400000
5.955632	50.476750	555.381410	2130.000000
5.955570	50.476730	555.409160	2278.400000
5.955508	50.476709	555.439635	2080.200000
5.955446	50.476687	555.480460	1653.700000
5.955384	50.476666	555.525760	1335.500000
5.955322	50.476645	555.563535	1337.700000
5.955261	50.476625	555.605835	1750.900000
5.955198	50.476604	555.658660	1626.000000
5.955136	50.476584	555.697960	1474.800000
5.955074	50.476562	555.720435	1533.400000
5.955012	50.476541	555.762735	1495.900000
5.954951	50.476519	555.809685	1733.300000
5.954890	50.476498	555.839535	2069.500000
5.954829	50.476477	555.869185	2185.700000
5.954768	50.476456	555.898635	2211.700000
5.954707	50.476435	555.927885	2108.300000
5.954646	50.476414	555.956910	1837.900000
5.954584	50.476393	555.985735	1646.100000
5.954523	50.476372	556.014360	1600.200000
5.954462	50.476351	556.042760	1666.500000
5.954401	50.476330	556.070985	1793.300000
5.954340	50.476309	556.099010	2136.900000
5.954279	50.476288	556.126810	2518.400000
5.954218	50.476267	556.154410	2887.200000
5.954157	50.476246	556.181810	2977.900000
5.954096	50.476225	556.209010	2926.300000
5.954035	50.476204	556.236010	2746.200000
5.953974	50.476183	556.262835	2281.000000
5.953913	50.476162	556.289485	2006.100000
5.953852	50.476141	556.315935	1975.100000
5.953791	50.476120	556.342210	2019.100000
5.953730	50.476099	556.368310	2016.800000
5.953668	50.476077	556.394210	1963.900000
5.953607	50.476056	556.419910	1849.900000
5.953546	50.476035	556.445435	1744.800000
5.953485	50.476014	556.470810	1205.700000
5.960841	50.478375	547.685660	1069.000000
5.960780	50.478354	547.746685	1201.300000
5.960717	50.478332	547.820510	1256.600000
5.960655	50.478312	547.911860	1743.100000
5.960593	50.478291	548.002035	2894.500000
5.960532	50.478269	548.080435	4393.400000
5.960471	50.478247	548.161185	5241.600000
5.960409	50.478226	548.244160	5655.400000
5.960347	50.478204	548.336260	5864.400000
5.960287	50.478182	548.437985	5991.400000
5.960226	50.478161	548.530885	5975.200000
5.960165	50.478140	548.611785	5654.000000
5.960103	50.478120	548.685735	5153.600000
5.960041	50.478099	548.758160	4589.600000
5.959979	50.478078	548.829210	4066.200000
5.959917	50.478057	548.898685	3619.300000
5.959855	50.478036	548.964785	3264.500000
5.959792	50.478016	549.029410	2981.700000
5.959730	50.477996	549.097060	2733.600000
5.959666	50.477977	549.163660	2575.500000
5.959603	50.477957	549.227360	2485.300000
5.959540	50.477937	549.287235	2341.100000
5.959477	50.477918	549.341985	1980.300000
5.959414	50.477898	549.397685	1351.400000
5.959351	50.477879	549.452910	1128.400000
5.959288	50.477859	549.503185	968.140000
5.959225	50.477841	549.553460	825.230000
5.959163	50.477822	549.603110	925.740000
5.959100	50.477803	549.648860	1091.400000
5.959036	50.477784	549.694060	1072.000000
5.958973	50.477765	549.741835	993.200000
5.958909	50.477745	549.788710	958.760000
5.958846	50.477726	549.832310	927.470000
5.958783	50.477707	549.876085	911.600000
5.958720	50.477688	549.921410	938.740000
5.958656	50.477669	549.965335	944.200000
5.958593	50.477649	550.008510	1138.600000
5.958530	50.477630	550.050710	1594.300000
5.958467	50.477611	550.094410	1816.700000
5.958404	50.477591	550.137785	1507.300000
5.958341	50.477572	550.178860	936.110000
5.958278	50.477552	550.222235	674.460000
5.958215	50.477535	550.265160	760.820000
5.958152	50.477517	550.305160	1082.700000
5.958087	50.477500	550.347585	1144.100000
5.958022	50.477486	550.390960	685.270000
5.957957	50.477468	550.430985	773.480000
5.957893	50.477448	550.471985	774.850000
5.957831	50.477428	550.514760	730.110000
5.957769	50.477408	550.557210	665.110000
5.957706	50.477387	550.599660	598.410000
5.957643	50.477368	550.640260	537.350000
5.957580	50.477349	550.681560	479.630000
5.957517	50.477330	550.726085	430.990000
5.957455	50.477310	550.768810	381.120000
5.957393	50.477290	550.811860	379.670000
5.957330	50.477270	550.852960	449.570000
5.957267	50.477251	550.890010	557.530000
5.957203	50.477236	550.927760	764.240000
5.957139	50.477221	550.967035	943.560000
5.957076	50.477201	551.008585	995.020000
5.957011	50.477186	551.052535	938.430000
5.956944	50.477173	551.093485	792.480000
5.956880	50.477155	551.130785	679.760000
5.956817	50.477135	551.169410	710.360000
5.956755	50.477115	551.208960	812.990000
5.956692	50.477095	551.248985	928.710000
5.956630	50.477074	551.291310	980.080000
5.956567	50.477055	551.333635	987.690000
5.956505	50.477035	551.375960	917.410000
5.956443	50.477014	551.418260	810.440000
5.956380	50.476993	551.459935	740.890000
5.956317	50.476973	551.495060	716.140000
5.956254	50.476953	551.530185	725.710000
5.956192	50.476934	551.573685	705.650000
5.956130	50.476914	551.613735	610.750000
5.956070	50.476894	551.648785	543.840000
5.956007	50.476874	551.684260	532.020000
5.955943	50.476853	551.717785	634.430000
5.955881	50.476832	551.747635	768.730000
5.955819	50.476811	551.778535	905.850000
5.955757	50.476790	551.813360	1070.600000
5.955694	50.476770	551.851535	1328.000000
5.955632	50.476750	551.887760	1625.300000
5.955570	50.476730	551.921010	1759.200000
5.955508	50.476709	551.955960	1589.800000
5.955446	50.476687	551.997660	1266.600000
5.955384	50.476666	552.042285	1039.000000
5.955322	50.476645	552.081960	1074.200000
5.955261	50.476625	552.124610	1325.000000
5.955198	50.476604	552.174135	1316.700000
5.955136	50.476584	552.214810	1208.600000
5.955074	50.476562	552.244435	1183.200000
5.955012	50.476541	552.287060	1158.600000
5.954951	50.476519	552.332785	1368.800000
5.954890	50.476498	552.367210	1834.300000
5.954829	50.476477	552.401435	2438.900000
5.954768	50.476456	552.435485	3126.100000
5.954707	50.476435	552.469360	3595.200000
5.954646	50.476414	552.503035	3566.700000
5.954584	50.476393	552.536510	3197.600000
5.954523	50.476372	552.569810	2823.800000
5.954462	50.476351	552.602935	2664.600000
5.954401	50.476330	552.635860	2825.800000
5.954340	50.476309	552.668585	3279.100000
5.954279	50.476288	552.701135	3874.200000
5.954218	50.476267	552.733510	4256.100000
5.954157	50.476246	552.765710	4186.000000
5.954096	50.476225	552.797710	3804.500000
5.954035	50.476204	552.829510	3190.200000
5.953974	50.476183	552.861135	2513.400000
5.953913	50.476162	552.892610	2196.300000
5.953852	50.476141	552.923885	2216.700000
5.953791	50.476120	552.954960	2334.300000
5.953730	50.476099	552.985885	2192.000000
5.953668	50.476077	553.016635	1908.900000
5.953607	50.476056	553.047210	1105.900000
5.960717	50.478332	544.147885	984.440000
5.960655	50.478312	544.226735	1329.600000
5.960593	50.478291	544.304485	1880.200000
5.960532	50.478269	544.373410	2849.800000
5.960471	50.478247	544.443835	3706.800000
5.960409	50.478226	544.515610	4329.400000
5.960347	50.478204	544.593535	4613.600000
5.960287	50.478182	544.677810	4678.300000
5.960226	50.478161	544.755385	4522.000000
5.960165	50.478140	544.824285	4076.200000
5.960103	50.478120	544.888135	3416.100000
5.960041	50.478099	544.950685	2741.900000
5.959979	50.478078	545.012110	2221.700000
5.959917	50.478057	545.072235	1866.700000
5.959855	50.478036	545.129960	1642.400000
5.959792	50.478016	545.186510	1494.800000
5.959730	50.477996	545.244660	1384.900000
5.959666	50.477977	545.301835	1304.000000
5.959603	50.477957	545.356910	1244.200000
5.959540	50.477937	545.409485	1170.200000
5.959477	50.477918	545.459010	1025.000000
5.959414	50.477898	545.508785	815.840000
5.959351	50.477879	545.558110	712.650000
5.959288	50.477859	545.604760	642.190000
5.959225	50.477841	545.651235	581.440000
5.959163	50.477822	545.697285	587.330000
5.959100	50.477803	545.741585	598.860000
5.959036	50.477784	545.785610	544.410000
5.958973	50.477765	545.830485	467.600000
5.958909	50.477745	545.874960	419.430000
5.958846	50.477726	545.918360	415.360000
5.958783	50.477707	545.961785	471.640000
5.958720	50.477688	546.005585	587.670000
5.958656	50.477669	546.049010	712.250000
5.958593	50.477649	546.092285	891.000000
5.958530	50.477630	546.135335	1139.600000
5.958467	50.477611	546.178710	1219.200000
5.958404	50.477591	546.222035	1025.900000
5.958341	50.477572	546.264810	753.520000
5.958278	50.477552	546.308135	653.170000
5.958215	50.477535	546.351310	780.260000
5.958152	50.477517	546.393535	1035.800000
5.958087	50.477500	546.436585	1032.500000
5.958022	50.477486	546.479935	739.010000
5.957957	50.477468	546.522035	735.320000
5.957893	50.477448	546.564435	762.130000
5.957831	50.477428	546.607535	754.610000
5.957769	50.477408	546.650510	702.090000
5.957706	50.477387	546.693460	619.950000
5.957643	50.477368	546.735610	535.050000
5.957580	50.477349	546.778060	462.560000
5.957517	50.477330	546.821885	402.770000
5.957455	50.477310	546.864960	355.420000
5.957393	50.477290	546.908160	353.370000
5.957330	50.477270	546.950460	401.040000
5.957267	50.477251	546.990935	471.030000
5.957203	50.477236	547.031610	604.690000
5.957139	50.477221	547.072935	748.260000
5.957076	50.477201	547.115385	795.430000
5.957011	50.477186	547.159035	719.470000
5.956944	50.477173	547.201160	591.940000
5.956880	50.477155	547.241410	509.450000
5.956817	50.477135	547.282310	513.400000
5.956755	50.477115	547.323635	575.560000
5.956692	50.477095	547.365185	652.980000
5.956630	50.477074	547.407960	694.670000
5.956567	50.477055	547.450735	688.200000
5.956505	50.477035	547.493535	629.370000
5.956443	50.477014	547.536310	547.070000
5.956380	50.476993	547.578735	480.850000
5.956317	50.476973	547.617510	443.980000
5.956254	50.476953	547.656310	426.430000
5.956192	50.476934	547.699735	405.030000
5.956130	50.476914	547.741185	371.080000
5.956070	50.476894	547.779810	353.390000
5.956007	50.476874	547.818635	373.010000
5.955943	50.476853	547.856210	443.770000
5.955881	50.476832	547.891535	520.470000
5.955819	50.476811	547.927410	567.880000
5.955757	50.476790	547.965585	596.000000
5.955694	50.476770	548.005760	637.890000
5.955632	50.476750	548.044710	684.710000
5.955570	50.476730	548.081785	694.420000
5.955508	50.476709	548.119860	643.570000
5.955446	50.476687	548.162160	571.320000
5.955384	50.476666	548.206310	546.140000
5.955322	50.476645	548.247310	630.230000
5.955261	50.476625	548.290210	816.310000
5.955198	50.476604	548.337410	947.650000
5.955136	50.476584	548.379035	994.780000
5.955074	50.476562	548.413760	1001.900000
5.955012	50.476541	548.456635	972.100000
5.954951	50.476519	548.501460	1027.000000
5.954890	50.476498	548.539135	1215.700000
5.954829	50.476477	548.576660	1540.300000
5.954768	50.476456	548.614035	1988.900000
5.954707	50.476435	548.651260	2433.500000
5.954646	50.476414	548.688335	2696.400000
5.954584	50.476393	548.725210	2685.300000
5.954523	50.476372	548.761935	2528.500000
5.954462	50.476351	548.798535	2432.600000
5.954401	50.476330	548.834960	2511.300000
5.954340	50.476309	548.871210	2758.300000
5.954279	50.476288	548.907335	3069.600000
5.954218	50.476267	548.943310	3218.200000
5.954157	50.476246	548.979135	3071.000000
5.954096	50.476225	549.014785	2703.800000
5.954035	50.476204	549.050260	2231.100000
5.953974	50.476183	549.085610	1780.300000
5.953913	50.476162	549.120810	1554.500000
5.953852	50.476141	549.155835	1447.600000
5.953791	50.476120	549.190685	1384.100000
5.953730	50.476099	549.225385	960.230600
5.960593	50.478291	540.185060	891.640000
5.960532	50.478269	540.246410	1324.800000
5.960471	50.478247	540.308635	1730.000000
5.960409	50.478226	540.371660	2191.600000
5.960347	50.478204	540.438635	2480.100000
5.960287	50.478182	540.509585	2535.300000
5.960226	50.478161	540.575660	2339.600000
5.960165	50.478140	540.635710	1958.200000
5.960103	50.478120	540.692235	1550.200000
5.960041	50.478099	540.747735	1214.100000
5.959979	50.478078	540.802385	972.560000
5.959917	50.478057	540.856035	811.130000
5.959855	50.478036	540.908060	708.310000
5.959792	50.478016	540.959235	642.000000
5.959730	50.477996	541.011160	598.300000
5.959666	50.477977	541.062285	573.520000
5.959603	50.477957	541.112010	565.800000
5.959540	50.477937	541.160210	566.550000
5.959477	50.477918	541.206685	559.830000
5.959414	50.477898	541.253110	541.350000
5.959351	50.477879	541.299185	539.840000
5.959288	50.477859	541.343910	537.720000
5.959225	50.477841	541.388460	521.130000
5.959163	50.477822	541.432760	502.860000
5.959100	50.477803	541.476385	466.810000
5.959036	50.477784	541.519885	402.130000
5.958973	50.477765	541.563510	336.490000
5.958909	50.477745	541.606985	295.550000
5.958846	50.477726	541.650310	288.620000
5.958783	50.477707	541.693610	320.910000
5.958720	50.477688	541.736835	389.920000
5.958656	50.477669	541.780085	476.550000
5.958593	50.477649	541.823385	580.240000
5.958530	50.477630	541.866735	693.300000
5.958467	50.477611	541.910010	747.030000
5.958404	50.477591	541.953310	713.590000
5.958341	50.477572	541.996710	656.030000
5.958278	50.477552	542.040010	671.860000
5.958215	50.477535	542.083285	795.640000
5.958152	50.477517	542.126435	929.900000
5.958087	50.477500	542.169735	877.300000
5.958022	50.477486	542.213060	700.390000
5.957957	50.477468	542.256085	650.940000
5.957893	50.477448	542.299135	670.180000
5.957831	50.477428	542.342360	708.520000
5.957769	50.477408	542.385585	734.880000
5.957706	50.477387	542.428785	735.020000
5.957643	50.477368	542.471660	713.600000
5.957580	50.477349	542.514660	677.780000
5.957517	50.477330	542.558160	628.990000
5.957455	50.477310	542.601385	578.320000
5.957393	50.477290	542.644660	557.180000
5.957330	50.477270	542.687585	561.250000
5.957267	50.477251	542.729760	571.280000
5.957203	50.477236	542.771960	609.950000
5.957139	50.477221	542.814410	644.290000
5.957076	50.477201	542.857310	621.300000
5.957011	50.477186	542.900760	540.240000
5.956944	50.477173	542.943535	450.940000
5.956880	50.477155	542.985410	398.030000
5.956817	50.477135	543.027585	393.810000
5.956755	50.477115	543.069935	425.540000
5.956692	50.477095	543.112360	470.310000
5.956630	50.477074	543.155410	501.360000
5.956567	50.477055	543.198435	503.240000
5.956505	50.477035	543.241485	473.010000
5.956443	50.477014	543.284535	424.500000
5.956380	50.476993	543.327385	377.390000
5.956317	50.476973	543.368335	341.930000
5.956254	50.476953	543.409310	315.970000
5.956192	50.476934	543.452685	292.780000
5.956130	50.476914	543.495010	272.550000
5.956070	50.476894	543.535810	266.480000
5.956007	50.476874	543.576685	285.380000
5.955943	50.476853	543.616810	331.520000
5.955881	50.476832	543.655635	380.540000
5.955819	50.476811	543.694710	404.070000
5.955757	50.476790	543.735060	400.180000
5.955694	50.476770	543.776560	387.900000
5.955632	50.476750	543.817310	376.060000
5.955570	50.476730	543.856910	361.390000
5.955508	50.476709	543.897085	342.790000
5.955446	50.476687	543.939785	332.630000
5.955384	50.476666	543.983610	354.600000
5.955322	50.476645	544.025535	438.800000
5.955261	50.476625	544.068585	597.450000
5.955198	50.476604	544.114235	777.700000
5.955136	50.476584	544.156510	909.730000
5.955074	50.476562	544.194635	951.410000
5.955012	50.476541	544.237710	906.820000
5.954951	50.476519	544.281935	860.060000
5.954890	50.476498	544.321810	874.090000
5.954829	50.476477	544.361610	975.210000
5.954768	50.476456	544.401285	1165.500000
5.954707	50.476435	544.440810	1398.600000
5.954646	50.476414	544.480260	1594.800000
5.954584	50.476393	544.519560	1692.900000
5.954523	50.476372	544.558710	1706.400000
5.954462	50.476351	544.597760	1702.900000
5.954401	50.476330	544.636710	1734.600000
5.954340	50.476309	544.675535	1810.400000
5.954279	50.476288	544.714235	1892.500000
5.954218	50.476267	544.752810	1902.300000
5.954157	50.476246	544.791260	1785.600000
5.954096	50.476225	544.829585	1576.500000
5.954035	50.476204	544.867760	1336.500000
5.953974	50.476183	544.905835	1099.400000
5.953913	50.476162	544.943810	963.260000
5.953852	50.476141	544.981635	829.002700
5.960471	50.478247	535.723410	702.740000
5.960409	50.478226	535.779835	910.400000
5.960347	50.478204	535.838660	1041.800000
5.960287	50.478182	535.899860	1077.200000
5.960226	50.478161	535.957635	1027.500000
5.960165	50.478140	536.011410	892.820000
5.960103	50.478120	536.062885	738.680000
5.960041	50.478099	536.113585	601.980000
5.959979	50.478078	536.163660	495.050000
5.959917	50.478057	536.213010	417.930000
5.959855	50.478036	536.261310	364.200000
5.959792	50.478016	536.309060	328.100000
5.959730	50.477996	536.357110	307.370000
5.959666	50.477977	536.404560	302.160000
5.959603	50.477957	536.451160	312.500000
5.959540	50.477937	536.496885	337.560000
5.959477	50.477918	536.541685	375.850000
5.959414	50.477898	536.586360	425.800000
5.959351	50.477879	536.630810	486.330000
5.959288	50.477859	536.674635	541.060000
5.959225	50.477841	536.718335	569.450000
5.959163	50.477822	536.761885	563.950000
5.959100	50.477803	536.805210	521.850000
5.959036	50.477784	536.848510	453.200000
5.958973	50.477765	536.891735	383.930000
5.958909	50.477745	536.934910	335.060000
5.958846	50.477726	536.978185	316.170000
5.958783	50.477707	537.021460	328.730000
5.958720	50.477688	537.064560	366.890000
5.958656	50.477669	537.107760	418.700000
5.958593	50.477649	537.151085	477.250000
5.958530	50.477630	537.194510	535.790000
5.958467	50.477611	537.237760	576.470000
5.958404	50.477591	537.281035	593.360000
5.958341	50.477572	537.324560	606.710000
5.958278	50.477552	537.367860	645.970000
5.958215	50.477535	537.411185	706.370000
5.958152	50.477517	537.454635	726.340000
5.958087	50.477500	537.497985	654.520000
5.958022	50.477486	537.541285	550.970000
5.957957	50.477468	537.584635	505.750000
5.957893	50.477448	537.627935	517.490000
5.957831	50.477428	537.671210	569.560000
5.957769	50.477408	537.714510	645.920000
5.957706	50.477387	537.757810	728.810000
5.957643	50.477368	537.801010	800.230000
5.957580	50.477349	537.844260	841.150000
5.957517	50.477330	537.887635	837.650000
5.957455	50.477310	537.930885	795.970000
5.957393	50.477290	537.974185	740.010000
5.957330	50.477270	538.017410	678.370000
5.957267	50.477251	538.060335	615.890000
5.957203	50.477236	538.103235	567.810000
5.957139	50.477221	538.146235	523.850000
5.957076	50.477201	538.189385	468.580000
5.957011	50.477186	538.232735	405.830000
5.956944	50.477173	538.275810	353.000000
5.956880	50.477155	538.318510	323.040000
5.956817	50.477135	538.361335	317.730000
5.956755	50.477115	538.404210	330.750000
5.956692	50.477095	538.447110	351.510000
5.956630	50.477074	538.490310	368.050000
5.956567	50.477055	538.533485	371.550000
5.956505	50.477035	538.576660	359.350000
5.956443	50.477014	538.619835	336.110000
5.956380	50.476993	538.662935	309.850000
5.956317	50.476973	538.705110	286.260000
5.956254	50.476953	538.747285	266.200000
5.956192	50.476934	538.790635	248.770000
5.956130	50.476914	538.833460	235.870000
5.956070	50.476894	538.875485	233.220000
5.956007	50.476874	538.917535	246.770000
5.955943	50.476853	538.959185	277.800000
5.955881	50.476832	539.000110	314.830000
5.955819	50.476811	539.041135	338.750000
5.955757	50.476790	539.082835	340.450000
5.955694	50.476770	539.125135	327.420000
5.955632	50.476750	539.167010	310.560000
5.955570	50.476730	539.208235	295.980000
5.955508	50.476709	539.249785	287.680000
5.955446	50.476687	539.292760	292.970000
5.955384	50.476666	539.336360	325.450000
5.955322	50.476645	539.378885	405.750000
5.955261	50.476625	539.422035	548.540000
5.955198	50.476604	539.466660	730.930000
5.955136	50.476584	539.509385	885.660000
5.955074	50.476562	539.549710	941.210000
5.955012	50.476541	539.592885	887.150000
5.954951	50.476519	539.636735	790.780000
5.954890	50.476498	539.678035	721.600000
5.954829	50.476477	539.719285	711.310000
5.954768	50.476456	539.760485	761.270000
5.954707	50.476435	539.801560	850.740000
5.954646	50.476414	539.842560	946.070000
5.954584	50.476393	539.883510	1017.000000
5.954523	50.476372	539.924335	1055.600000
5.954462	50.476351	539.965060	1074.600000
5.954401	50.476330	540.005735	1088.300000
5.954340	50.476309	540.046310	1098.100000
5.954279	50.476288	540.086785	1094.700000
5.954218	50.476267	540.127185	1054.900000
5.954157	50.476246	540.167485	971.590000
5.954096	50.476225	540.207685	876.670000
5.954035	50.476204	540.247785	774.970000
5.953974	50.476183	540.287785	709.879600
5.960287	50.478182	530.811010	488.630000
5.960226	50.478161	530.863085	490.450000
5.960165	50.478140	530.912635	464.590000
5.960103	50.478120	530.960735	419.860000
5.960041	50.478099	531.008310	366.000000
5.959979	50.478078	531.055435	312.780000
5.959917	50.478057	531.102085	270.840000
5.959855	50.478036	531.148110	238.800000
5.959792	50.478016	531.193760	216.590000
5.959730	50.477996	531.239510	206.140000
5.959666	50.477977	531.284910	209.010000
5.959603	50.477957	531.329810	226.060000
5.959540	50.477937	531.374210	259.070000
5.959477	50.477918	531.418160	312.540000
5.959414	50.477898	531.462010	391.050000
5.959351	50.477879	531.505710	492.640000
5.959288	50.477859	531.549160	600.620000
5.959225	50.477841	531.592535	686.610000
5.959163	50.477822	531.635810	725.910000
5.959100	50.477803	531.679060	709.500000
5.959036	50.477784	531.722310	649.360000
5.958973	50.477765	531.765460	572.920000
5.958909	50.477745	531.808610	506.650000
5.958846	50.477726	531.851885	467.300000
5.958783	50.477707	531.895160	458.230000
5.958720	50.477688	531.938285	471.360000
5.958656	50.477669	531.981510	495.070000
5.958593	50.477649	532.024835	522.450000
5.958530	50.477630	532.068235	548.860000
5.958467	50.477611	532.111510	567.420000
5.958404	50.477591	532.154785	575.020000
5.958341	50.477572	532.198260	577.460000
5.958278	50.477552	532.241560	579.920000
5.958215	50.477535	532.284885	571.940000
5.958152	50.477517	532.328360	534.160000
5.958087	50.477500	532.371710	468.590000
5.958022	50.477486	532.415010	407.760000
5.957957	50.477468	532.458410	379.840000
5.957893	50.477448	532.501760	387.120000
5.957831	50.477428	532.545060	425.610000
5.957769	50.477408	532.588385	491.050000
5.957706	50.477387	532.631710	574.810000
5.957643	50.477368	532.675010	660.420000
5.957580	50.477349	532.718335	724.060000
5.957517	50.477330	532.761660	744.610000
5.957455	50.477310	532.804935	717.890000
5.957393	50.477290	532.848235	657.410000
5.957330	50.477270	532.891560	580.730000
5.957267	50.477251	532.934785	504.000000
5.957203	50.477236	532.977960	438.990000
5.957139	50.477221	533.021185	386.000000
5.957076	50.477201	533.064460	341.250000
5.957011	50.477186	533.107785	304.280000
5.956944	50.477173	533.150985	277.420000
5.956880	50.477155	533.194060	262.240000
5.956817	50.477135	533.237185	257.900000
5.956755	50.477115	533.280310	261.490000
5.956692	50.477095	533.323435	268.720000
5.956630	50.477074	533.366710	275.070000
5.956567	50.477055	533.409985	277.000000
5.956505	50.477035	533.453210	273.210000
5.956443	50.477014	533.496435	264.880000
5.956380	50.476993	533.539660	254.440000
5.956317	50.476973	533.582485	244.010000
5.956254	50.476953	533.625285	234.440000
5.956192	50.476934	533.668610	226.260000
5.956130	50.476914	533.711710	221.340000
5.956070	50.476894	533.754385	223.230000
5.956007	50.476874	533.797060	236.090000
5.955943	50.476853	533.839560	262.100000
5.955881	50.476832	533.881685	296.840000
5.955819	50.476811	533.923835	328.510000
5.955757	50.476790	533.966310	345.810000
5.955694	50.476770	534.009085	346.960000
5.955632	50.476750	534.051635	338.650000
5.955570	50.476730	534.093835	329.450000
5.955508	50.476709	534.136210	327.070000
5.955446	50.476687	534.179360	339.950000
5.955384	50.476666	534.222810	379.950000
5.955322	50.476645	534.265685	462.450000
5.955261	50.476625	534.308910	596.680000
5.955198	50.476604	534.352910	763.830000
5.955136	50.476584	534.395910	905.300000
5.955074	50.476562	534.437610	953.700000
5.955012	50.476541	534.480835	894.530000
5.954951	50.476519	534.524435	780.460000
5.954890	50.476498	534.566635	675.270000
5.954829	50.476477	534.608785	611.690000
5.954768	50.476456	534.650935	592.810000
5.954707	50.476435	534.693010	606.700000
5.954646	50.476414	534.735010	636.580000
5.954584	50.476393	534.776985	666.430000
5.954523	50.476372	534.818885	686.860000
5.954462	50.476351	534.860710	694.710000
5.954401	50.476330	534.902485	690.060000
5.954340	50.476309	534.944210	669.190000
5.954279	50.476288	534.985885	642.600000
5.954218	50.476267	535.027485	599.770000
5.954157	50.476246	535.069010	558.100000
5.960103	50.478120	525.341685	279.160000
5.960041	50.478099	525.387310	252.420000
5.959979	50.478078	525.432660	229.010000
5.959917	50.478057	525.477710	207.680000
5.959855	50.478036	525.522435	189.710000
5.959792	50.478016	525.566885	176.360000
5.959730	50.477996	525.611360	172.590000
5.959666	50.477977	525.655685	180.350000
5.959603	50.477957	525.699685	201.560000
5.959540	50.477937	525.743435	239.810000
5.959477	50.477918	525.787010	302.060000
5.959414	50.477898	525.830485	396.690000
5.959351	50.477879	525.873860	526.230000
5.959288	50.477859	525.917185	678.850000
5.959225	50.477841	525.960485	825.880000
5.959163	50.477822	526.003710	932.540000
5.959100	50.477803	526.046960	975.940000
5.959036	50.477784	526.090210	956.550000
5.958973	50.477765	526.133385	896.300000
5.958909	50.477745	526.176585	824.560000
5.958846	50.477726	526.219885	764.490000
5.958783	50.477707	526.263160	724.600000
5.958720	50.477688	526.306360	701.730000
5.958656	50.477669	526.349635	689.140000
5.958593	50.477649	526.392935	681.270000
5.958530	50.477630	526.436285	671.190000
5.958467	50.477611	526.479560	649.700000
5.958404	50.477591	526.522860	612.680000
5.958341	50.477572	526.566285	566.730000
5.958278	50.477552	526.609585	518.850000
5.958215	50.477535	526.652885	468.950000
5.958152	50.477517	526.696285	416.130000
5.958087	50.477500	526.739635	366.110000
5.958022	50.477486	526.782935	329.260000
5.957957	50.477468	526.826310	311.500000
5.957893	50.477448	526.869660	312.100000
5.957831	50.477428	526.912960	329.590000
5.957769	50.477408	526.956285	362.800000
5.957706	50.477387	526.999610	407.740000
5.957643	50.477368	527.042935	455.160000
5.957580	50.477349	527.086260	491.280000
5.957517	50.477330	527.129560	503.420000
5.957455	50.477310	527.172860	487.460000
5.957393	50.477290	527.216160	449.410000
5.957330	50.477270	527.259485	400.540000
5.957267	50.477251	527.302785	351.620000
5.957203	50.477236	527.346060	309.590000
5.957139	50.477221	527.389360	276.340000
5.957076	50.477201	527.432660	250.940000
5.957011	50.477186	527.475960	232.170000
5.956944	50.477173	527.519235	219.230000
5.956880	50.477155	527.562485	211.570000
5.956817	50.477135	527.605735	208.470000
5.956755	50.477115	527.648985	208.780000
5.956692	50.477095	527.692210	210.970000
5.956630	50.477074	527.735485	213.470000
5.956567	50.477055	527.778785	215.040000
5.956505	50.477035	527.822060	215.150000
5.956443	50.477014	527.865335	213.990000
5.956380	50.476993	527.908610	212.140000
5.956317	50.476973	527.951735	210.250000
5.956254	50.476953	527.994835	208.860000
5.956192	50.476934	528.038135	208.700000
5.956130	50.476914	528.081360	211.240000
5.956070	50.476894	528.124385	218.980000
5.956007	50.476874	528.167410	235.350000
5.955943	50.476853	528.210360	263.350000
5.955881	50.476832	528.253110	302.320000
5.955819	50.476811	528.295860	345.360000
5.955757	50.476790	528.338760	381.790000
5.955694	50.476770	528.381785	404.330000
5.955632	50.476750	528.424710	413.820000
5.955570	50.476730	528.467460	417.620000
5.955508	50.476709	528.510285	425.930000
5.955446	50.476687	528.553510	449.940000
5.955384	50.476666	528.596885	501.790000
5.955322	50.476645	528.639985	592.750000
5.955261	50.476625	528.683260	724.790000
5.955198	50.476604	528.726910	875.490000
5.955136	50.476584	528.770060	992.380000
5.955074	50.476562	528.812560	1021.000000
5.955012	50.476541	528.855810	951.780000
5.954951	50.476519	528.899260	827.790000
5.954890	50.476498	528.942010	703.290000
5.954829	50.476477	528.984710	609.740000
5.954768	50.476456	529.027410	553.560000
5.954707	50.476435	529.070060	527.310000
5.954646	50.476414	529.112660	520.250000
5.954584	50.476393	529.155235	519.390000
5.954523	50.476372	529.197785	514.080000
5.954462	50.476351	529.240310	495.420000
5.954401	50.476330	529.282785	470.140000
5.954340	50.476309	529.325235	417.410900
5.959979	50.478078	519.245360	168.020000
5.959917	50.478057	519.289510	164.220000
5.959855	50.478036	519.333485	158.840000
5.959792	50.478016	519.377335	158.040000
5.959730	50.477996	519.421185	162.080000
5.959666	50.477977	519.464910	175.180000
5.959603	50.477957	519.508485	200.620000
5.959540	50.477937	519.551960	244.730000
5.959477	50.477918	519.595360	315.200000
5.959414	50.477898	519.638710	421.900000
5.959351	50.477879	519.681985	570.870000
5.959288	50.477859	519.725260	755.970000
5.959225	50.477841	519.768560	953.430000
5.959163	50.477822	519.811835	1127.200000
5.959100	50.477803	519.855110	1245.400000
5.959036	50.477784	519.898360	1294.300000
5.958973	50.477765	519.941585	1282.300000
5.958909	50.477745	519.984835	1231.100000
5.958846	50.477726	520.028135	1163.800000
5.958783	50.477707	520.071410	1096.100000
5.958720	50.477688	520.114660	1035.500000
5.958656	50.477669	520.157960	983.260000
5.958593	50.477649	520.201260	934.850000
5.958530	50.477630	520.244585	877.020000
5.958467	50.477611	520.287860	793.740000
5.958404	50.477591	520.331160	687.160000
5.958341	50.477572	520.374535	579.480000
5.958278	50.477552	520.417835	486.750000
5.958215	50.477535	520.461135	412.860000
5.958152	50.477517	520.504485	357.130000
5.958087	50.477500	520.547810	318.000000
5.958022	50.477486	520.591110	293.040000
5.957957	50.477468	520.634435	278.630000
5.957893	50.477448	520.677785	271.810000
5.957831	50.477428	520.721110	272.060000
5.957769	50.477408	520.764410	279.700000
5.957706	50.477387	520.807710	293.380000
5.957643	50.477368	520.851035	309.020000
5.957580	50.477349	520.894360	320.600000
5.957517	50.477330	520.937660	322.580000
5.957455	50.477310	520.980960	312.850000
5.957393	50.477290	521.024260	293.500000
5.957330	50.477270	521.067560	269.270000
5.957267	50.477251	521.110860	244.970000
5.957203	50.477236	521.154185	223.760000
5.957139	50.477221	521.197510	206.790000
5.957076	50.477201	521.240810	193.830000
5.957011	50.477186	521.284110	184.210000
5.956944	50.477173	521.327410	177.360000
5.956880	50.477155	521.370710	172.970000
5.956817	50.477135	521.414010	170.750000
5.956755	50.477115	521.457310	170.330000
5.956692	50.477095	521.500560	171.240000
5.956630	50.477074	521.543810	172.890000
5.956567	50.477055	521.587110	174.770000
5.956505	50.477035	521.630410	176.600000
5.956443	50.477014	521.673710	178.360000
5.956380	50.476993	521.717010	180.250000
5.956317	50.476973	521.760260	182.630000
5.956254	50.476953	521.803510	186.010000
5.956192	50.476934	521.846810	191.150000
5.956130	50.476914	521.890060	199.260000
5.956070	50.476894	521.933260	212.450000
5.956007	50.476874	521.976460	233.960000
5.955943	50.476853	522.019610	267.470000
5.955881	50.476832	522.062660	314.410000
5.955819	50.476811	522.105710	371.050000
5.955757	50.476790	522.148835	428.330000
5.955694	50.476770	522.192010	476.780000
5.955632	50.476750	522.235135	512.790000
5.955570	50.476730	522.278185	540.930000
5.955508	50.476709	522.321260	571.830000
5.955446	50.476687	522.364510	618.740000
5.955384	50.476666	522.407860	694.710000
5.955322	50.476645	522.451085	808.430000
5.955261	50.476625	522.494385	955.200000
5.955198	50.476604	522.537835	1104.800000
5.955136	50.476584	522.581060	1202.900000
5.955074	50.476562	522.623985	1202.900000
5.955012	50.476541	522.667260	1105.400000
5.954951	50.476519	522.710635	955.160000
5.954890	50.476498	522.753660	803.380000
5.954829	50.476477	522.796660	680.990000
5.954768	50.476456	522.839660	597.140000
5.954707	50.476435	522.882635	541.970000
5.954646	50.476414	522.925585	508.350000
5.954584	50.476393	522.968535	477.700000
5.954523	50.476372	523.011460	445.180000
5.954462	50.476351	523.054360	378.202800
5.959855	50.478036	512.525344	122.500000
5.959792	50.478016	512.568894	138.470000
5.959730	50.477996	512.612444	151.360000
5.959666	50.477977	512.655869	168.990000
5.959603	50.477957	512.699269	197.240000
5.959540	50.477937	512.742644	250.150000
5.959477	50.477918	512.785969	332.840000
5.959414	50.477898	512.829294	458.040000
5.959351	50.477879	512.872569	635.490000
5.959288	50.477859	512.915844	862.550000
5.959225	50.477841	512.959144	1116.100000
5.959163	50.477822	513.002419	1355.600000
5.959100	50.477803	513.045694	1541.300000
5.959036	50.477784	513.088969	1650.000000
5.958973	50.477765	513.132244	1682.000000
5.958909	50.477745	513.175519	1652.800000
5.958846	50.477726	513.218819	1584.800000
5.958783	50.477707	513.262119	1498.700000
5.958720	50.477688	513.305394	1410.600000
5.958656	50.477669	513.348694	1328.400000
5.958593	50.477649	513.391994	1246.400000
5.958530	50.477630	513.435294	1139.900000
5.958467	50.477611	513.478594	983.110000
5.958404	50.477591	513.521894	795.190000
5.958341	50.477572	513.565219	622.780000
5.958278	50.477552	513.608519	488.100000
5.958215	50.477535	513.651819	391.720000
5.958152	50.477517	513.695144	327.460000
5.958087	50.477500	513.738444	287.560000
5.958022	50.477486	513.781744	263.210000
5.957957	50.477468	513.825044	246.450000
5.957893	50.477448	513.868369	233.420000
5.957831	50.477428	513.911694	224.630000
5.957769	50.477408	513.954994	221.160000
5.957706	50.477387	513.998319	222.380000
5.957643	50.477368	514.041644	225.860000
5.957580	50.477349	514.084944	228.350000
5.957517	50.477330	514.128244	226.960000
5.957455	50.477310	514.171544	220.580000
5.957393	50.477290	514.214844	210.120000
5.957330	50.477270	514.258144	197.800000
5.957267	50.477251	514.301444	185.670000
5.957203	50.477236	514.344769	175.040000
5.957139	50.477221	514.388094	166.300000
5.957076	50.477201	514.431394	159.300000
5.957011	50.477186	514.474694	153.770000
5.956944	50.477173	514.517994	149.490000
5.956880	50.477155	514.561294	146.410000
5.956817	50.477135	514.604594	144.530000
5.956755	50.477115	514.647894	143.800000
5.956692	50.477095	514.691169	144.150000
5.956630	50.477074	514.734444	145.360000
5.956567	50.477055	514.777744	147.120000
5.956505	50.477035	514.821044	149.260000
5.956443	50.477014	514.864344	151.730000
5.956380	50.476993	514.907644	154.720000
5.956317	50.476973	514.950944	158.570000
5.956254	50.476953	514.994244	163.860000
5.956192	50.476934	515.037544	171.490000
5.956130	50.476914	515.080819	182.710000
5.956070	50.476894	515.124094	199.770000
5.956007	50.476874	515.167344	226.270000
5.955943	50.476853	515.210569	266.840000
5.955881	50.476832	515.253769	324.510000
5.955819	50.476811	515.296969	397.510000
5.955757	50.476790	515.340194	477.860000
5.955694	50.476770	515.383444	554.860000
5.955632	50.476750	515.426694	622.370000
5.955570	50.476730	515.469894	683.470000
5.955508	50.476709	515.513094	749.960000
5.955446	50.476687	515.556369	838.830000
5.955384	50.476666	515.599694	967.730000
5.955322	50.476645	515.642944	1147.400000
5.955261	50.476625	515.686244	1366.900000
5.955198	50.476604	515.729619	1574.200000
5.955136	50.476584	515.772869	1683.500000
5.955074	50.476562	515.815994	1636.300000
5.955012	50.476541	515.859294	1454.200000
5.954951	50.476519	515.902619	1215.400000
5.954890	50.476498	515.945794	990.380000
5.954829	50.476477	515.988969	812.010000
5.954768	50.476456	516.032119	701.400000
5.954707	50.476435	516.075269	620.450000
5.954646	50.476414	516.118419	549.620000
5.954584	50.476393	516.161569	462.749400
