# Supplementary material for: Electrical resistivity tomography data across the Hockai Fault Zone (Ardenne, Belgium)
Source: Data Brief. 2016 Dec 21;11:1–4. doi: 10.1016/j.dib.2016.12.028 (PMC5220259; doi:10.1016/j.dib.2016.12.028)
Supplement: Supplementary file 2 — Supplementary material [file mmc2.zip › output/ASCII/20090806-1_normal.out.wgs84]

5.961087	50.478458	557.919185	238.830000
5.961024	50.478438	558.172660	370.030000
5.960963	50.478417	558.365460	469.230000
5.960902	50.478396	558.488685	464.140000
5.960841	50.478375	558.584185	490.760000
5.960780	50.478354	558.670435	548.060000
5.960717	50.478332	558.788760	465.650000
5.960655	50.478312	558.952710	548.310000
5.960593	50.478291	559.116435	643.240000
5.960532	50.478269	559.252460	733.320000
5.960471	50.478247	559.397310	632.650000
5.960409	50.478226	559.550985	697.820000
5.960347	50.478204	559.735785	802.290000
5.960287	50.478182	559.955960	752.840000
5.960226	50.478161	560.157360	706.730000
5.960165	50.478140	560.326835	821.330000
5.960103	50.478120	560.478010	878.600000
5.960041	50.478099	560.628685	802.210000
5.959979	50.478078	560.778910	606.720000
5.959917	50.478057	560.928610	668.120000
5.959855	50.478036	561.069135	625.510000
5.959792	50.478016	561.209110	738.750000
5.959730	50.477996	561.370110	593.490000
5.959666	50.477977	561.534635	575.050000
5.959603	50.477957	561.693985	599.610000
5.959540	50.477937	561.839935	602.060000
5.959477	50.477918	561.960085	695.000000
5.959414	50.477898	562.096235	562.650000
5.959351	50.477879	562.236035	724.940000
5.959288	50.477859	562.342285	822.210000
5.959225	50.477841	562.456260	740.830000
5.959163	50.477822	562.569860	707.820000
5.959100	50.477803	562.642760	640.120000
5.959036	50.477784	562.711510	459.860000
5.958973	50.477765	562.820085	466.910000
5.958909	50.477745	562.920460	593.540000
5.958846	50.477726	562.969060	418.630000
5.958783	50.477707	563.021585	360.390000
5.958720	50.477688	563.105660	319.600000
5.958656	50.477669	563.162110	242.300000
5.958593	50.477649	563.202810	228.670000
5.958530	50.477630	563.223785	313.020000
5.958467	50.477611	563.276260	319.340000
5.958404	50.477591	563.320910	502.940000
5.958341	50.477572	563.318285	513.570000
5.958278	50.477552	563.362935	673.100000
5.958215	50.477535	563.399660	913.040000
5.958152	50.477517	563.388660	1276.400000
5.958087	50.477500	563.417435	1499.300000
5.958022	50.477486	563.462085	1160.100000
5.957957	50.477468	563.458735	1251.300000
5.957893	50.477448	563.471310	887.150000
5.957831	50.477428	563.507935	917.230000
5.957769	50.477408	563.540510	1076.800000
5.957706	50.477387	563.573085	1081.000000
5.957643	50.477368	563.585410	1080.900000
5.957580	50.477349	563.605835	1155.200000
5.957517	50.477330	563.662660	1574.300000
5.957455	50.477310	563.699210	1165.200000
5.957393	50.477290	563.739835	1134.500000
5.957330	50.477270	563.760110	1232.500000
5.957267	50.477251	563.739635	945.530000
5.957203	50.477236	563.731110	1168.900000
5.957139	50.477221	563.738810	1024.300000
5.957076	50.477201	563.767010	917.350000
5.957011	50.477186	563.815785	835.870000
5.956944	50.477173	563.839835	854.870000
5.956880	50.477155	563.834960	743.960000
5.956817	50.477135	563.842335	633.680000
5.956755	50.477115	563.857885	647.830000
5.956692	50.477095	563.877585	906.960000
5.956630	50.477074	563.913960	1072.600000
5.956567	50.477055	563.950335	1078.100000
5.956505	50.477035	563.986710	871.020000
5.956443	50.477014	564.023060	952.770000
5.956380	50.476993	564.055235	1061.700000
5.956317	50.476973	564.045360	930.790000
5.956254	50.476953	564.035460	879.380000
5.956192	50.476934	564.080185	951.250000
5.956130	50.476914	564.103810	1051.900000
5.956070	50.476894	564.097785	958.650000
5.956007	50.476874	564.095860	1069.400000
5.955943	50.476853	564.085285	1002.100000
5.955881	50.476832	564.057460	784.870000
5.955819	50.476811	564.037910	804.290000
5.955757	50.476790	564.039685	859.580000
5.955694	50.476770	564.058610	687.970000
5.955632	50.476750	564.068860	679.560000
5.955570	50.476730	564.066060	640.470000
5.955508	50.476709	564.071835	596.930000
5.955446	50.476687	564.107935	587.980000
5.955384	50.476666	564.157010	608.730000
5.955322	50.476645	564.184410	720.590000
5.955261	50.476625	564.224860	965.590000
5.955198	50.476604	564.295660	840.020000
5.955136	50.476584	564.327410	956.500000
5.955074	50.476562	564.311360	1229.400000
5.955012	50.476541	564.351785	1272.800000
5.954951	50.476519	564.405285	1235.600000
5.954890	50.476498	564.410885	1117.700000
5.954829	50.476477	564.416410	852.160000
5.954768	50.476456	564.421885	743.290000
5.954707	50.476435	564.427285	709.170000
5.954646	50.476414	564.432610	648.980000
5.954584	50.476393	564.437885	650.760000
5.954523	50.476372	564.443110	677.030000
5.954462	50.476351	564.448260	867.640000
5.954401	50.476330	564.453360	795.210000
5.954340	50.476309	564.458410	961.600000
5.954279	50.476288	564.463385	909.040000
5.954218	50.476267	564.468310	883.060000
5.954157	50.476246	564.473160	1034.200000
5.954096	50.476225	564.477960	1095.700000
5.954035	50.476204	564.482710	1188.300000
5.953974	50.476183	564.487385	1146.300000
5.953913	50.476162	564.492010	1128.800000
5.953852	50.476141	564.496610	937.410000
5.953791	50.476120	564.501160	899.970000
5.953730	50.476099	564.505660	872.730000
5.953668	50.476077	564.510110	834.560000
5.953607	50.476056	564.514510	1143.700000
5.953546	50.476035	564.518860	1223.400000
5.953485	50.476014	564.523160	1347.200000
5.953424	50.475993	564.527435	1574.000000
5.953363	50.475972	564.531660	1600.000000
5.961087	50.478458	555.783060	260.770000
5.961024	50.478438	556.004160	372.280000
5.960963	50.478417	556.173135	485.690000
5.960902	50.478396	556.283235	493.910000
5.960841	50.478375	556.370035	529.140000
5.960780	50.478354	556.449010	581.850000
5.960717	50.478332	556.554460	496.220000
5.960655	50.478312	556.697210	571.420000
5.960593	50.478291	556.839260	707.960000
5.960532	50.478269	556.958110	826.400000
5.960471	50.478247	557.083635	742.740000
5.960409	50.478226	557.215785	822.900000
5.960347	50.478204	557.371960	951.160000
5.960287	50.478182	557.554985	912.530000
5.960226	50.478161	557.721710	876.640000
5.960165	50.478140	557.862360	997.000000
5.960103	50.478120	557.987985	1052.500000
5.960041	50.478099	558.112410	951.780000
5.959979	50.478078	558.235685	752.700000
5.959917	50.478057	558.357635	792.150000
5.959855	50.478036	558.472060	760.250000
5.959792	50.478016	558.585110	854.430000
5.959730	50.477996	558.712185	719.920000
5.959666	50.477977	558.840410	692.040000
5.959603	50.477957	558.963510	726.110000
5.959540	50.477937	559.076210	742.030000
5.959477	50.477918	559.170635	835.320000
5.959414	50.477898	559.274410	688.300000
5.959351	50.477879	559.379660	854.580000
5.959288	50.477859	559.462560	953.510000
5.959225	50.477841	559.549435	860.150000
5.959163	50.477822	559.635510	842.460000
5.959100	50.477803	559.696610	779.680000
5.959036	50.477784	559.754960	596.280000
5.958973	50.477765	559.836335	594.950000
5.958909	50.477745	559.912510	703.080000
5.958846	50.477726	559.958835	539.380000
5.958783	50.477707	560.007360	447.090000
5.958720	50.477688	560.073510	365.940000
5.958656	50.477669	560.124135	286.740000
5.958593	50.477649	560.166010	288.410000
5.958530	50.477630	560.196810	377.220000
5.958467	50.477611	560.245160	406.400000
5.958404	50.477591	560.289210	557.810000
5.958341	50.477572	560.306835	573.630000
5.958278	50.477552	560.350910	694.430000
5.958215	50.477535	560.390460	901.740000
5.958152	50.477517	560.402535	1174.000000
5.958087	50.477500	560.437510	1340.300000
5.958022	50.477486	560.481610	1054.200000
5.957957	50.477468	560.497610	1151.500000
5.957893	50.477448	560.522760	903.410000
5.957831	50.477428	560.562085	939.940000
5.957769	50.477408	560.598985	1075.600000
5.957706	50.477387	560.635860	1101.900000
5.957643	50.477368	560.660435	1135.300000
5.957580	50.477349	560.689935	1232.200000
5.957517	50.477330	560.741435	1575.900000
5.957455	50.477310	560.780610	1259.200000
5.957393	50.477290	560.822310	1286.500000
5.957330	50.477270	560.851510	1332.200000
5.957267	50.477251	560.855485	1069.300000
5.957203	50.477236	560.866360	1241.900000
5.957139	50.477221	560.887160	1079.400000
5.957076	50.477201	560.920860	939.530000
5.957011	50.477186	560.967635	870.420000
5.956944	50.477173	560.998610	862.870000
5.956880	50.477155	561.010960	756.130000
5.956817	50.477135	561.030985	686.050000
5.956755	50.477115	561.056160	718.480000
5.956692	50.477095	561.083985	957.190000
5.956630	50.477074	561.122735	1132.800000
5.956567	50.477055	561.161460	1160.000000
5.956505	50.477035	561.200210	1003.800000
5.956443	50.477014	561.238910	1061.600000
5.956380	50.476993	561.274835	1178.600000
5.956317	50.476973	561.282535	1042.600000
5.956254	50.476953	561.290210	1003.700000
5.956192	50.476934	561.334485	1074.500000
5.956130	50.476914	561.364435	1091.400000
5.956070	50.476894	561.374135	1020.200000
5.956007	50.476874	561.386435	1061.300000
5.955943	50.476853	561.392410	1014.300000
5.955881	50.476832	561.386035	852.980000
5.955819	50.476811	561.385035	883.090000
5.955757	50.476790	561.398860	939.840000
5.955694	50.476770	561.424785	806.630000
5.955632	50.476750	561.444410	806.450000
5.955570	50.476730	561.454535	778.020000
5.955508	50.476709	561.470685	730.660000
5.955446	50.476687	561.508785	688.990000
5.955384	50.476666	561.556285	695.440000
5.955322	50.476645	561.588010	791.880000
5.955261	50.476625	561.629260	1050.200000
5.955198	50.476604	561.692510	928.810000
5.955136	50.476584	561.727410	1009.300000
5.955074	50.476562	561.727485	1244.600000
5.955012	50.476541	561.768685	1272.200000
5.954951	50.476519	561.819460	1261.300000
5.954890	50.476498	561.835160	1183.200000
5.954829	50.476477	561.850685	954.480000
5.954768	50.476456	561.866060	845.370000
5.954707	50.476435	561.881260	810.580000
5.954646	50.476414	561.896310	741.050000
5.954584	50.476393	561.911210	732.660000
5.954523	50.476372	561.925935	769.940000
5.954462	50.476351	561.940510	931.730000
5.954401	50.476330	561.954960	898.230000
5.954340	50.476309	561.969260	1057.200000
5.954279	50.476288	561.983385	1033.100000
5.954218	50.476267	561.997360	1044.000000
5.954157	50.476246	562.011185	1165.600000
5.954096	50.476225	562.024885	1236.100000
5.954035	50.476204	562.038435	1314.400000
5.953974	50.476183	562.051835	1239.100000
5.953913	50.476162	562.065110	1180.600000
5.953852	50.476141	562.078285	1021.300000
5.953791	50.476120	562.091335	977.350000
5.953730	50.476099	562.104235	949.770000
5.953668	50.476077	562.116985	920.910000
5.953607	50.476056	562.129610	1182.300000
5.953546	50.476035	562.142135	1275.700000
5.953485	50.476014	562.154535	1328.500000
5.953424	50.475993	562.166835	1532.500000
5.953363	50.475972	562.179010	1476.600000
5.961024	50.478438	553.508735	373.150000
5.960963	50.478417	553.655435	546.010000
5.960902	50.478396	553.753360	616.590000
5.960841	50.478375	553.832110	670.040000
5.960780	50.478354	553.904385	724.330000
5.960717	50.478332	553.998010	634.940000
5.960655	50.478312	554.121435	734.990000
5.960593	50.478291	554.243860	1019.300000
5.960532	50.478269	554.347260	1302.100000
5.960471	50.478247	554.455560	1289.200000
5.960409	50.478226	554.568685	1435.700000
5.960347	50.478204	554.699810	1650.800000
5.960287	50.478182	554.850710	1646.400000
5.960226	50.478161	554.987860	1631.600000
5.960165	50.478140	555.104285	1790.200000
5.960103	50.478120	555.208710	1835.800000
5.960041	50.478099	555.311560	1638.100000
5.959979	50.478078	555.412960	1359.000000
5.959917	50.478057	555.512660	1344.900000
5.959855	50.478036	555.606385	1297.600000
5.959792	50.478016	555.698435	1350.400000
5.959730	50.477996	555.799385	1191.300000
5.959666	50.477977	555.900110	1148.000000
5.959603	50.477957	555.996285	1209.300000
5.959540	50.477937	556.084660	1268.900000
5.959477	50.477918	556.160535	1368.800000
5.959414	50.477898	556.241460	1130.100000
5.959351	50.477879	556.322660	1297.100000
5.959288	50.477859	556.389610	1376.600000
5.959225	50.477841	556.458310	1236.600000
5.959163	50.477822	556.526110	1256.100000
5.959100	50.477803	556.579435	1217.500000
5.959036	50.477784	556.631035	1001.200000
5.958973	50.477765	556.694985	955.610000
5.958909	50.477745	556.755835	1007.500000
5.958846	50.477726	556.800735	816.470000
5.958783	50.477707	556.846760	618.650000
5.958720	50.477688	556.901810	454.660000
5.958656	50.477669	556.948835	368.340000
5.958593	50.477649	556.991435	398.210000
5.958530	50.477630	557.028335	522.420000
5.958467	50.477611	557.074160	619.500000
5.958404	50.477591	557.117835	752.650000
5.958341	50.477572	557.147985	740.210000
5.958278	50.477552	557.191685	808.580000
5.958215	50.477535	557.233010	974.390000
5.958152	50.477517	557.259685	1184.400000
5.958087	50.477500	557.298560	1254.400000
5.958022	50.477486	557.342310	920.760000
5.957957	50.477468	557.370735	1026.700000
5.957893	50.477448	557.404035	888.680000
5.957831	50.477428	557.445135	915.670000
5.957769	50.477408	557.484860	1008.400000
5.957706	50.477387	557.524560	1067.900000
5.957643	50.477368	557.557210	1147.500000
5.957580	50.477349	557.592685	1260.300000
5.957517	50.477330	557.640685	1470.200000
5.957455	50.477310	557.681610	1311.700000
5.957393	50.477290	557.724010	1344.400000
5.957330	50.477270	557.759135	1338.900000
5.957267	50.477251	557.779510	1207.800000
5.957203	50.477236	557.803610	1339.500000
5.957139	50.477221	557.833410	1193.300000
5.957076	50.477201	557.870910	1034.200000
5.957011	50.477186	557.916310	974.230000
5.956944	50.477173	557.952085	934.900000
5.956880	50.477155	557.976435	834.650000
5.956817	50.477135	558.005335	820.240000
5.956755	50.477115	558.037310	893.460000
5.956692	50.477095	558.070910	1119.100000
5.956630	50.477074	558.111360	1298.400000
5.956567	50.477055	558.151760	1364.100000
5.956505	50.477035	558.192185	1267.100000
5.956443	50.477014	558.232585	1277.400000
5.956380	50.476993	558.271210	1344.600000
5.956317	50.476973	558.291635	1231.700000
5.956254	50.476953	558.312060	1218.900000
5.956192	50.476934	558.356010	1276.600000
5.956130	50.476914	558.390585	1202.400000
5.956070	50.476894	558.411860	1117.000000
5.956007	50.476874	558.434710	1106.900000
5.955943	50.476853	558.453085	1122.400000
5.955881	50.476832	558.462910	1074.500000
5.955819	50.476811	558.476085	1148.900000
5.955757	50.476790	558.499160	1228.300000
5.955694	50.476770	558.530460	1166.900000
5.955632	50.476750	558.557335	1207.800000
5.955570	50.476730	558.577510	1206.100000
5.955508	50.476709	558.601810	1121.400000
5.955446	50.476687	558.641460	985.390000
5.955384	50.476666	558.687710	925.260000
5.955322	50.476645	558.722860	1007.900000
5.955261	50.476625	558.764710	1322.700000
5.955198	50.476604	558.822035	1224.100000
5.955136	50.476584	558.859435	1252.700000
5.955074	50.476562	558.872235	1450.000000
5.955012	50.476541	558.914060	1456.600000
5.954951	50.476519	558.962660	1507.200000
5.954890	50.476498	558.986360	1523.200000
5.954829	50.476477	559.009860	1338.600000
5.954768	50.476456	559.033160	1216.400000
5.954707	50.476435	559.056260	1148.100000
5.954646	50.476414	559.079160	1036.900000
5.954584	50.476393	559.101860	995.160000
5.954523	50.476372	559.124335	1035.800000
5.954462	50.476351	559.146610	1172.400000
5.954401	50.476330	559.168735	1216.100000
5.954340	50.476309	559.190660	1404.200000
5.954279	50.476288	559.212360	1480.400000
5.954218	50.476267	559.233860	1581.000000
5.954157	50.476246	559.255185	1708.300000
5.954096	50.476225	559.276335	1797.300000
5.954035	50.476204	559.297285	1834.900000
5.953974	50.476183	559.318060	1650.200000
5.953913	50.476162	559.338660	1488.400000
5.953852	50.476141	559.359110	1333.600000
5.953791	50.476120	559.379410	1274.300000
5.953730	50.476099	559.399510	1230.600000
5.953668	50.476077	559.419410	1198.500000
5.953607	50.476056	559.439135	1378.000000
5.953546	50.476035	559.458710	1432.600000
5.953485	50.476014	559.478135	1324.200000
5.953424	50.475993	559.497410	1315.400000
5.960963	50.478417	550.787410	591.480000
5.960902	50.478396	550.874285	788.100000
5.960841	50.478375	550.945760	857.800000
5.960780	50.478354	551.012035	935.560000
5.960717	50.478332	551.095085	847.230000
5.960655	50.478312	551.201310	1015.600000
5.960593	50.478291	551.306385	1577.100000
5.960532	50.478269	551.396285	2309.600000
5.960471	50.478247	551.489635	2570.200000
5.960409	50.478226	551.586360	2902.300000
5.960347	50.478204	551.696135	3292.300000
5.960287	50.478182	551.819960	3333.500000
5.960226	50.478161	551.932585	3311.900000
5.960165	50.478140	552.029185	3479.000000
5.960103	50.478120	552.116510	3419.000000
5.960041	50.478099	552.202185	2986.800000
5.959979	50.478078	552.286360	2520.800000
5.959917	50.478057	552.368785	2396.500000
5.959855	50.478036	552.446635	2276.000000
5.959792	50.478016	552.522835	2235.500000
5.959730	50.477996	552.604360	2000.400000
5.959666	50.477977	552.685010	1920.100000
5.959603	50.477957	552.761935	1978.700000
5.959540	50.477937	552.833260	2028.400000
5.959477	50.477918	552.896360	2016.800000
5.959414	50.477898	552.961885	1550.500000
5.959351	50.477879	553.027135	1592.200000
5.959288	50.477859	553.083735	1574.400000
5.959225	50.477841	553.140885	1411.300000
5.959163	50.477822	553.197235	1528.900000
5.959100	50.477803	553.245760	1613.500000
5.959036	50.477784	553.293260	1415.600000
5.958973	50.477765	553.346785	1299.300000
5.958909	50.477745	553.398585	1266.900000
5.958846	50.477726	553.442635	1042.300000
5.958783	50.477707	553.487185	746.730000
5.958720	50.477688	553.535860	525.460000
5.958656	50.477669	553.580860	440.980000
5.958593	50.477649	553.623835	509.370000
5.958530	50.477630	553.664210	715.120000
5.958467	50.477611	553.708635	933.190000
5.958404	50.477591	553.752110	1063.800000
5.958341	50.477572	553.789435	947.130000
5.958278	50.477552	553.832910	914.900000
5.958215	50.477535	553.875285	1020.400000
5.958152	50.477517	553.910610	1203.000000
5.958087	50.477500	553.951785	1207.200000
5.958022	50.477486	553.995285	805.160000
5.957957	50.477468	554.031160	924.630000
5.957893	50.477448	554.069410	834.830000
5.957831	50.477428	554.111585	836.600000
5.957769	50.477408	554.153035	887.530000
5.957706	50.477387	554.194485	942.490000
5.957643	50.477368	554.232160	1015.600000
5.957580	50.477349	554.271335	1098.900000
5.957517	50.477330	554.317160	1219.200000
5.957455	50.477310	554.359210	1175.300000
5.957393	50.477290	554.402010	1187.100000
5.957330	50.477270	554.440885	1195.200000
5.957267	50.477251	554.471710	1222.900000
5.957203	50.477236	554.504310	1379.500000
5.957139	50.477221	554.539985	1285.900000
5.957076	50.477201	554.579985	1127.100000
5.957011	50.477186	554.624485	1050.300000
5.956944	50.477173	554.663435	966.970000
5.956880	50.477155	554.695735	860.120000
5.956817	50.477135	554.730585	881.130000
5.956755	50.477115	554.767185	984.600000
5.956692	50.477095	554.804685	1183.900000
5.956630	50.477074	554.846285	1333.700000
5.956567	50.477055	554.887860	1417.300000
5.956505	50.477035	554.929410	1369.100000
5.956443	50.477014	554.970960	1346.600000
5.956380	50.476993	555.011435	1365.700000
5.956317	50.476973	555.040710	1301.400000
5.956254	50.476953	555.069985	1311.400000
5.956192	50.476934	555.113660	1315.700000
5.956130	50.476914	555.151510	1140.800000
5.956070	50.476894	555.181010	989.000000
5.956007	50.476874	555.211360	947.140000
5.955943	50.476853	555.238685	1032.600000
5.955881	50.476832	555.260310	1131.000000
5.955819	50.476811	555.283885	1311.100000
5.955757	50.476790	555.313810	1487.300000
5.955694	50.476770	555.349110	1575.500000
5.955632	50.476750	555.381410	1735.000000
5.955570	50.476730	555.409160	1790.300000
5.955508	50.476709	555.439635	1619.400000
5.955446	50.476687	555.480460	1313.900000
5.955384	50.476666	555.525760	1128.600000
5.955322	50.476645	555.563535	1189.700000
5.955261	50.476625	555.605835	1553.300000
5.955198	50.476604	555.658660	1462.500000
5.955136	50.476584	555.697960	1417.900000
5.955074	50.476562	555.720435	1547.600000
5.955012	50.476541	555.762735	1519.100000
5.954951	50.476519	555.809685	1671.400000
5.954890	50.476498	555.839535	1919.500000
5.954829	50.476477	555.869185	1934.300000
5.954768	50.476456	555.898635	1899.300000
5.954707	50.476435	555.927885	1816.700000
5.954646	50.476414	555.956910	1621.600000
5.954584	50.476393	555.985735	1488.400000
5.954523	50.476372	556.014360	1480.700000
5.954462	50.476351	556.042760	1593.400000
5.954401	50.476330	556.070985	1721.700000
5.954340	50.476309	556.099010	2013.900000
5.954279	50.476288	556.126810	2290.200000
5.954218	50.476267	556.154410	2577.000000
5.954157	50.476246	556.181810	2779.200000
5.954096	50.476225	556.209010	2837.800000
5.954035	50.476204	556.236010	2689.000000
5.953974	50.476183	556.262835	2233.400000
5.953913	50.476162	556.289485	1896.900000
5.953852	50.476141	556.315935	1720.000000
5.953791	50.476120	556.342210	1663.100000
5.953730	50.476099	556.368310	1599.900000
5.953668	50.476077	556.394210	1530.700000
5.953607	50.476056	556.419910	1570.400000
5.953546	50.476035	556.445435	1527.800000
5.953485	50.476014	556.470810	1182.000000
5.960841	50.478375	547.685660	1018.100000
5.960780	50.478354	547.746685	1154.700000
5.960717	50.478332	547.820510	1166.000000
5.960655	50.478312	547.911860	1429.300000
5.960593	50.478291	548.002035	2218.400000
5.960532	50.478269	548.080435	3791.200000
5.960471	50.478247	548.161185	5394.900000
5.960409	50.478226	548.244160	6781.300000
5.960347	50.478204	548.336260	7738.900000
5.960287	50.478182	548.437985	7945.900000
5.960226	50.478161	548.530885	7581.300000
5.960165	50.478140	548.611785	6944.600000
5.960103	50.478120	548.685735	6006.600000
5.960041	50.478099	548.758160	4979.400000
5.959979	50.478078	548.829210	4196.300000
5.959917	50.478057	548.898685	3731.400000
5.959855	50.478036	548.964785	3364.500000
5.959792	50.478016	549.029410	3051.700000
5.959730	50.477996	549.097060	2729.900000
5.959666	50.477977	549.163660	2511.200000
5.959603	50.477957	549.227360	2335.600000
5.959540	50.477937	549.287235	2108.700000
5.959477	50.477918	549.341985	1769.200000
5.959414	50.477898	549.397685	1300.600000
5.959351	50.477879	549.452910	1155.100000
5.959288	50.477859	549.503185	1085.800000
5.959225	50.477841	549.553460	1040.100000
5.959163	50.477822	549.603110	1169.800000
5.959100	50.477803	549.648860	1307.400000
5.959036	50.477784	549.694060	1233.200000
5.958973	50.477765	549.741835	1079.500000
5.958909	50.477745	549.788710	964.800000
5.958846	50.477726	549.832310	850.490000
5.958783	50.477707	549.876085	721.950000
5.958720	50.477688	549.921410	648.820000
5.958656	50.477669	549.965335	680.910000
5.958593	50.477649	550.008510	875.320000
5.958530	50.477630	550.050710	1231.900000
5.958467	50.477611	550.094410	1527.600000
5.958404	50.477591	550.137785	1472.400000
5.958341	50.477572	550.178860	1150.300000
5.958278	50.477552	550.222235	976.170000
5.958215	50.477535	550.265160	1006.600000
5.958152	50.477517	550.305160	1144.400000
5.958087	50.477500	550.347585	1103.600000
5.958022	50.477486	550.390960	801.410000
5.957957	50.477468	550.430985	837.000000
5.957893	50.477448	550.471985	791.380000
5.957831	50.477428	550.514760	744.940000
5.957769	50.477408	550.557210	715.360000
5.957706	50.477387	550.599660	687.340000
5.957643	50.477368	550.640260	653.840000
5.957580	50.477349	550.681560	617.890000
5.957517	50.477330	550.726085	594.490000
5.957455	50.477310	550.768810	570.460000
5.957393	50.477290	550.811860	571.020000
5.957330	50.477270	550.852960	646.950000
5.957267	50.477251	550.890010	819.190000
5.957203	50.477236	550.927760	1030.000000
5.957139	50.477221	550.967035	1109.900000
5.957076	50.477201	551.008585	1053.200000
5.957011	50.477186	551.052535	946.440000
5.956944	50.477173	551.093485	812.480000
5.956880	50.477155	551.130785	712.650000
5.956817	50.477135	551.169410	721.750000
5.956755	50.477115	551.208960	801.540000
5.956692	50.477095	551.248985	910.010000
5.956630	50.477074	551.291310	976.740000
5.956567	50.477055	551.333635	998.930000
5.956505	50.477035	551.375960	959.360000
5.956443	50.477014	551.418260	898.870000
5.956380	50.476993	551.459935	855.600000
5.956317	50.476973	551.495060	830.510000
5.956254	50.476953	551.530185	821.210000
5.956192	50.476934	551.573685	772.210000
5.956130	50.476914	551.613735	654.030000
5.956070	50.476894	551.648785	561.280000
5.956007	50.476874	551.684260	548.590000
5.955943	50.476853	551.717785	632.570000
5.955881	50.476832	551.747635	769.450000
5.955819	50.476811	551.778535	951.010000
5.955757	50.476790	551.813360	1149.700000
5.955694	50.476770	551.851535	1350.300000
5.955632	50.476750	551.887760	1539.200000
5.955570	50.476730	551.921010	1571.000000
5.955508	50.476709	551.955960	1365.200000
5.955446	50.476687	551.997660	1081.100000
5.955384	50.476666	552.042285	932.600000
5.955322	50.476645	552.081960	1011.700000
5.955261	50.476625	552.124610	1264.200000
5.955198	50.476604	552.174135	1291.400000
5.955136	50.476584	552.214810	1254.900000
5.955074	50.476562	552.244435	1268.300000
5.955012	50.476541	552.287060	1233.400000
5.954951	50.476519	552.332785	1399.700000
5.954890	50.476498	552.367210	1845.900000
5.954829	50.476477	552.401435	2439.600000
5.954768	50.476456	552.435485	3112.900000
5.954707	50.476435	552.469360	3595.400000
5.954646	50.476414	552.503035	3590.300000
5.954584	50.476393	552.536510	3255.600000
5.954523	50.476372	552.569810	2935.800000
5.954462	50.476351	552.602935	2829.000000
5.954401	50.476330	552.635860	2970.600000
5.954340	50.476309	552.668585	3418.900000
5.954279	50.476288	552.701135	4035.800000
5.954218	50.476267	552.733510	4561.700000
5.954157	50.476246	552.765710	4635.400000
5.954096	50.476225	552.797710	4139.400000
5.954035	50.476204	552.829510	3295.100000
5.953974	50.476183	552.861135	2456.700000
5.953913	50.476162	552.892610	1989.600000
5.953852	50.476141	552.923885	1835.100000
5.953791	50.476120	552.954960	1805.700000
5.953730	50.476099	552.985885	1742.500000
5.953668	50.476077	553.016635	1610.500000
5.953607	50.476056	553.047210	1313.500000
5.960717	50.478332	544.147885	1164.800000
5.960655	50.478312	544.226735	1299.000000
5.960593	50.478291	544.304485	1681.500000
5.960532	50.478269	544.373410	2485.700000
5.960471	50.478247	544.443835	3460.200000
5.960409	50.478226	544.515610	4445.400000
5.960347	50.478204	544.593535	5071.300000
5.960287	50.478182	544.677810	5168.800000
5.960226	50.478161	544.755385	4770.300000
5.960165	50.478140	544.824285	4100.200000
5.960103	50.478120	544.888135	3365.500000
5.960041	50.478099	544.950685	2732.200000
5.959979	50.478078	545.012110	2283.000000
5.959917	50.478057	545.072235	1993.000000
5.959855	50.478036	545.129960	1789.900000
5.959792	50.478016	545.186510	1632.100000
5.959730	50.477996	545.244660	1500.200000
5.959666	50.477977	545.301835	1402.200000
5.959603	50.477957	545.356910	1316.200000
5.959540	50.477937	545.409485	1211.100000
5.959477	50.477918	545.459010	1062.500000
5.959414	50.477898	545.508785	890.400000
5.959351	50.477879	545.558110	824.270000
5.959288	50.477859	545.604760	806.680000
5.959225	50.477841	545.651235	807.370000
5.959163	50.477822	545.697285	857.270000
5.959100	50.477803	545.741585	885.050000
5.959036	50.477784	545.785610	812.060000
5.958973	50.477765	545.830485	695.210000
5.958909	50.477745	545.874960	607.420000
5.958846	50.477726	545.918360	561.800000
5.958783	50.477707	545.961785	553.240000
5.958720	50.477688	546.005585	593.430000
5.958656	50.477669	546.049010	697.470000
5.958593	50.477649	546.092285	892.610000
5.958530	50.477630	546.135335	1150.200000
5.958467	50.477611	546.178710	1302.200000
5.958404	50.477591	546.222035	1216.000000
5.958341	50.477572	546.264810	1010.500000
5.958278	50.477552	546.308135	901.920000
5.958215	50.477535	546.351310	931.150000
5.958152	50.477517	546.393535	1017.600000
5.958087	50.477500	546.436585	982.590000
5.958022	50.477486	546.479935	816.510000
5.957957	50.477468	546.522035	794.250000
5.957893	50.477448	546.564435	764.170000
5.957831	50.477428	546.607535	724.430000
5.957769	50.477408	546.650510	684.070000
5.957706	50.477387	546.693460	637.030000
5.957643	50.477368	546.735610	581.720000
5.957580	50.477349	546.778060	525.600000
5.957517	50.477330	546.821885	479.250000
5.957455	50.477310	546.864960	446.720000
5.957393	50.477290	546.908160	445.430000
5.957330	50.477270	546.950460	499.110000
5.957267	50.477251	546.990935	606.580000
5.957203	50.477236	547.031610	734.940000
5.957139	50.477221	547.072935	806.160000
5.957076	50.477201	547.115385	786.700000
5.957011	50.477186	547.159035	706.430000
5.956944	50.477173	547.201160	609.100000
5.956880	50.477155	547.241410	544.440000
5.956817	50.477135	547.282310	542.910000
5.956755	50.477115	547.323635	587.650000
5.956692	50.477095	547.365185	645.960000
5.956630	50.477074	547.407960	679.450000
5.956567	50.477055	547.450735	677.360000
5.956505	50.477035	547.493535	640.050000
5.956443	50.477014	547.536310	587.410000
5.956380	50.476993	547.578735	541.450000
5.956317	50.476973	547.617510	509.750000
5.956254	50.476953	547.656310	484.400000
5.956192	50.476934	547.699735	447.410000
5.956130	50.476914	547.741185	397.550000
5.956070	50.476894	547.779810	365.480000
5.956007	50.476874	547.818635	375.370000
5.955943	50.476853	547.856210	433.990000
5.955881	50.476832	547.891535	521.810000
5.955819	50.476811	547.927410	618.450000
5.955757	50.476790	547.965585	703.850000
5.955694	50.476770	548.005760	770.060000
5.955632	50.476750	548.044710	804.660000
5.955570	50.476730	548.081785	775.550000
5.955508	50.476709	548.119860	685.900000
5.955446	50.476687	548.162160	601.160000
5.955384	50.476666	548.206310	593.030000
5.955322	50.476645	548.247310	705.330000
5.955261	50.476625	548.290210	914.420000
5.955198	50.476604	548.337410	1058.800000
5.955136	50.476584	548.379035	1125.500000
5.955074	50.476562	548.413760	1146.700000
5.955012	50.476541	548.456635	1116.400000
5.954951	50.476519	548.501460	1177.400000
5.954890	50.476498	548.539135	1409.000000
5.954829	50.476477	548.576660	1806.900000
5.954768	50.476456	548.614035	2351.200000
5.954707	50.476435	548.651260	2866.400000
5.954646	50.476414	548.688335	3072.700000
5.954584	50.476393	548.725210	2917.300000
5.954523	50.476372	548.761935	2624.900000
5.954462	50.476351	548.798535	2420.600000
5.954401	50.476330	548.834960	2384.700000
5.954340	50.476309	548.871210	2534.400000
5.954279	50.476288	548.907335	2768.400000
5.954218	50.476267	548.943310	2928.100000
5.954157	50.476246	548.979135	2847.900000
5.954096	50.476225	549.014785	2500.100000
5.954035	50.476204	549.050260	2044.200000
5.953974	50.476183	549.085610	1649.400000
5.953913	50.476162	549.120810	1457.400000
5.953852	50.476141	549.155835	1430.800000
5.953791	50.476120	549.190685	1428.700000
5.953730	50.476099	549.225385	1414.100000
5.960593	50.478291	540.185060	1138.800000
5.960532	50.478269	540.246410	1367.600000
5.960471	50.478247	540.308635	1657.000000
5.960409	50.478226	540.371660	1959.200000
5.960347	50.478204	540.438635	2156.500000
5.960287	50.478182	540.509585	2166.900000
5.960226	50.478161	540.575660	1966.000000
5.960165	50.478140	540.635710	1665.100000
5.960103	50.478120	540.692235	1363.400000
5.960041	50.478099	540.747735	1113.400000
5.959979	50.478078	540.802385	935.110000
5.959917	50.478057	540.856035	819.890000
5.959855	50.478036	540.908060	747.750000
5.959792	50.478016	540.959235	702.710000
5.959730	50.477996	541.011160	676.560000
5.959666	50.477977	541.062285	667.260000
5.959603	50.477957	541.112010	668.790000
5.959540	50.477937	541.160210	670.720000
5.959477	50.477918	541.206685	662.560000
5.959414	50.477898	541.253110	648.640000
5.959351	50.477879	541.299185	660.540000
5.959288	50.477859	541.343910	687.160000
5.959225	50.477841	541.388460	710.830000
5.959163	50.477822	541.432760	727.490000
5.959100	50.477803	541.476385	709.430000
5.959036	50.477784	541.519885	640.040000
5.958973	50.477765	541.563510	553.540000
5.958909	50.477745	541.606985	490.370000
5.958846	50.477726	541.650310	466.320000
5.958783	50.477707	541.693610	483.260000
5.958720	50.477688	541.736835	541.720000
5.958656	50.477669	541.780085	640.120000
5.958593	50.477649	541.823385	775.080000
5.958530	50.477630	541.866735	912.530000
5.958467	50.477611	541.910010	975.470000
5.958404	50.477591	541.953310	928.200000
5.958341	50.477572	541.996710	833.890000
5.958278	50.477552	542.040010	781.880000
5.958215	50.477535	542.083285	793.200000
5.958152	50.477517	542.126435	822.350000
5.958087	50.477500	542.169735	795.140000
5.958022	50.477486	542.213060	719.070000
5.957957	50.477468	542.256085	687.820000
5.957893	50.477448	542.299135	671.410000
5.957831	50.477428	542.342360	658.470000
5.957769	50.477408	542.385585	644.820000
5.957706	50.477387	542.428785	622.930000
5.957643	50.477368	542.471660	588.920000
5.957580	50.477349	542.514660	545.670000
5.957517	50.477330	542.558160	500.680000
5.957455	50.477310	542.601385	463.190000
5.957393	50.477290	542.644660	447.610000
5.957330	50.477270	542.687585	462.320000
5.957267	50.477251	542.729760	500.530000
5.957203	50.477236	542.771960	545.320000
5.957139	50.477221	542.814410	566.150000
5.957076	50.477201	542.857310	546.970000
5.957011	50.477186	542.900760	498.590000
5.956944	50.477173	542.943535	445.530000
5.956880	50.477155	542.985410	412.430000
5.956817	50.477135	543.027585	411.670000
5.956755	50.477115	543.069935	436.600000
5.956692	50.477095	543.112360	469.490000
5.956630	50.477074	543.155410	489.820000
5.956567	50.477055	543.198435	487.190000
5.956505	50.477035	543.241485	462.150000
5.956443	50.477014	543.284535	425.000000
5.956380	50.476993	543.327385	387.620000
5.956317	50.476973	543.368335	356.200000
5.956254	50.476953	543.409310	329.520000
5.956192	50.476934	543.452685	304.050000
5.956130	50.476914	543.495010	282.280000
5.956070	50.476894	543.535810	274.890000
5.956007	50.476874	543.576685	291.580000
5.955943	50.476853	543.616810	334.070000
5.955881	50.476832	543.655635	391.090000
5.955819	50.476811	543.694710	445.310000
5.955757	50.476790	543.735060	481.480000
5.955694	50.476770	543.776560	494.830000
5.955632	50.476750	543.817310	486.140000
5.955570	50.476730	543.856910	457.960000
5.955508	50.476709	543.897085	424.000000
5.955446	50.476687	543.939785	411.160000
5.955384	50.476666	543.983610	449.160000
5.955322	50.476645	544.025535	563.270000
5.955261	50.476625	544.068585	748.750000
5.955198	50.476604	544.114235	934.410000
5.955136	50.476584	544.156510	1060.100000
5.955074	50.476562	544.194635	1099.500000
5.955012	50.476541	544.237710	1062.100000
5.954951	50.476519	544.281935	1035.300000
5.954890	50.476498	544.321810	1082.000000
5.954829	50.476477	544.361610	1217.100000
5.954768	50.476456	544.401285	1428.900000
5.954707	50.476435	544.440810	1646.300000
5.954646	50.476414	544.480260	1756.400000
5.954584	50.476393	544.519560	1710.900000
5.954523	50.476372	544.558710	1574.700000
5.954462	50.476351	544.597760	1445.100000
5.954401	50.476330	544.636710	1372.100000
5.954340	50.476309	544.675535	1364.900000
5.954279	50.476288	544.714235	1388.300000
5.954218	50.476267	544.752810	1397.500000
5.954157	50.476246	544.791260	1348.800000
5.954096	50.476225	544.829585	1233.200000
5.954035	50.476204	544.867760	1117.600000
5.953974	50.476183	544.905835	1041.600000
5.953913	50.476162	544.943810	1025.400000
5.953852	50.476141	544.981635	1148.600000
5.960471	50.478247	535.723410	922.820000
5.960409	50.478226	535.779835	967.160000
5.960347	50.478204	535.838660	1007.500000
5.960287	50.478182	535.899860	994.900000
5.960226	50.478161	535.957635	885.140000
5.960165	50.478140	536.011410	748.000000
5.960103	50.478120	536.062885	621.990000
5.960041	50.478099	536.113585	512.950000
5.959979	50.478078	536.163660	432.160000
5.959917	50.478057	536.213010	380.340000
5.959855	50.478036	536.261310	351.110000
5.959792	50.478016	536.309060	338.740000
5.959730	50.477996	536.357110	340.410000
5.959666	50.477977	536.404560	355.600000
5.959603	50.477957	536.451160	383.600000
5.959540	50.477937	536.496885	422.230000
5.959477	50.477918	536.541685	468.140000
5.959414	50.477898	536.586360	520.300000
5.959351	50.477879	536.630810	581.970000
5.959288	50.477859	536.674635	644.750000
5.959225	50.477841	536.718335	692.700000
5.959163	50.477822	536.761885	712.590000
5.959100	50.477803	536.805210	693.040000
5.959036	50.477784	536.848510	637.320000
5.958973	50.477765	536.891735	570.770000
5.958909	50.477745	536.934910	520.500000
5.958846	50.477726	536.978185	500.930000
5.958783	50.477707	537.021460	515.310000
5.958720	50.477688	537.064560	560.940000
5.958656	50.477669	537.107760	629.870000
5.958593	50.477649	537.151085	709.030000
5.958530	50.477630	537.194510	773.330000
5.958467	50.477611	537.237760	791.890000
5.958404	50.477591	537.281035	758.520000
5.958341	50.477572	537.324560	703.040000
5.958278	50.477552	537.367860	661.560000
5.958215	50.477535	537.411185	643.170000
5.958152	50.477517	537.454635	630.150000
5.958087	50.477500	537.497985	601.010000
5.958022	50.477486	537.541285	562.150000
5.957957	50.477468	537.584635	540.260000
5.957893	50.477448	537.627935	534.610000
5.957831	50.477428	537.671210	540.290000
5.957769	50.477408	537.714510	551.220000
5.957706	50.477387	537.757810	558.910000
5.957643	50.477368	537.801010	555.670000
5.957580	50.477349	537.844260	537.740000
5.957517	50.477330	537.887635	507.400000
5.957455	50.477310	537.930885	472.560000
5.957393	50.477290	537.974185	444.040000
5.957330	50.477270	538.017410	427.540000
5.957267	50.477251	538.060335	421.120000
5.957203	50.477236	538.103235	418.430000
5.957139	50.477221	538.146235	409.450000
5.957076	50.477201	538.189385	388.930000
5.957011	50.477186	538.232735	360.730000
5.956944	50.477173	538.275810	334.450000
5.956880	50.477155	538.318510	319.720000
5.956817	50.477135	538.361335	321.140000
5.956755	50.477115	538.404210	335.790000
5.956692	50.477095	538.447110	354.980000
5.956630	50.477074	538.490310	368.190000
5.956567	50.477055	538.533485	368.300000
5.956505	50.477035	538.576660	354.310000
5.956443	50.477014	538.619835	330.720000
5.956380	50.476993	538.662935	303.890000
5.956317	50.476973	538.705110	278.660000
5.956254	50.476953	538.747285	257.030000
5.956192	50.476934	538.790635	240.010000
5.956130	50.476914	538.833460	230.190000
5.956070	50.476894	538.875485	232.170000
5.956007	50.476874	538.917535	249.910000
5.955943	50.476853	538.959185	283.370000
5.955881	50.476832	539.000110	325.700000
5.955819	50.476811	539.041135	365.070000
5.955757	50.476790	539.082835	390.420000
5.955694	50.476770	539.125135	397.780000
5.955632	50.476750	539.167010	390.480000
5.955570	50.476730	539.208235	376.490000
5.955508	50.476709	539.249785	368.180000
5.955446	50.476687	539.292760	381.780000
5.955384	50.476666	539.336360	435.480000
5.955322	50.476645	539.378885	545.490000
5.955261	50.476625	539.422035	710.120000
5.955198	50.476604	539.466660	888.630000
5.955136	50.476584	539.509385	1020.200000
5.955074	50.476562	539.549710	1060.200000
5.955012	50.476541	539.592885	1013.400000
5.954951	50.476519	539.636735	938.920000
5.954890	50.476498	539.678035	890.510000
5.954829	50.476477	539.719285	888.710000
5.954768	50.476456	539.760485	927.620000
5.954707	50.476435	539.801560	977.670000
5.954646	50.476414	539.842560	999.060000
5.954584	50.476393	539.883510	971.830000
5.954523	50.476372	539.924335	911.540000
5.954462	50.476351	539.965060	848.400000
5.954401	50.476330	540.005735	802.430000
5.954340	50.476309	540.046310	778.440000
5.954279	50.476288	540.086785	767.030000
5.954218	50.476267	540.127185	760.170000
5.954157	50.476246	540.167485	749.320000
5.954096	50.476225	540.207685	723.680000
5.954035	50.476204	540.247785	717.140000
5.953974	50.476183	540.287785	774.388900
5.960287	50.478182	530.811010	627.690000
5.960226	50.478161	530.863085	497.550000
5.960165	50.478140	530.912635	427.790000
5.960103	50.478120	530.960735	370.220000
5.960041	50.478099	531.008310	305.020000
5.959979	50.478078	531.055435	253.740000
5.959917	50.478057	531.102085	222.540000
5.959855	50.478036	531.148110	206.450000
5.959792	50.478016	531.193760	202.430000
5.959730	50.477996	531.239510	209.770000
5.959666	50.477977	531.284910	229.220000
5.959603	50.477957	531.329810	262.260000
5.959540	50.477937	531.374210	310.540000
5.959477	50.477918	531.418160	374.910000
5.959414	50.477898	531.462010	454.840000
5.959351	50.477879	531.505710	546.870000
5.959288	50.477859	531.549160	640.100000
5.959225	50.477841	531.592535	717.050000
5.959163	50.477822	531.635810	760.890000
5.959100	50.477803	531.679060	763.160000
5.959036	50.477784	531.722310	730.170000
5.958973	50.477765	531.765460	681.960000
5.958909	50.477745	531.808610	639.970000
5.958846	50.477726	531.851885	617.810000
5.958783	50.477707	531.895160	619.480000
5.958720	50.477688	531.938285	641.690000
5.958656	50.477669	531.981510	675.450000
5.958593	50.477649	532.024835	707.930000
5.958530	50.477630	532.068235	723.450000
5.958467	50.477611	532.111510	710.000000
5.958404	50.477591	532.154785	668.880000
5.958341	50.477572	532.198260	615.050000
5.958278	50.477552	532.241560	564.690000
5.958215	50.477535	532.284885	523.590000
5.958152	50.477517	532.328360	488.220000
5.958087	50.477500	532.371710	454.830000
5.958022	50.477486	532.415010	426.710000
5.957957	50.477468	532.458410	410.910000
5.957893	50.477448	532.501760	408.860000
5.957831	50.477428	532.545060	418.710000
5.957769	50.477408	532.588385	436.330000
5.957706	50.477387	532.631710	455.200000
5.957643	50.477368	532.675010	467.830000
5.957580	50.477349	532.718335	468.070000
5.957517	50.477330	532.761660	454.040000
5.957455	50.477310	532.804935	429.270000
5.957393	50.477290	532.848235	400.570000
5.957330	50.477270	532.891560	373.680000
5.957267	50.477251	532.934785	350.910000
5.957203	50.477236	532.977960	331.730000
5.957139	50.477221	533.021185	313.710000
5.957076	50.477201	533.064460	295.390000
5.957011	50.477186	533.107785	277.940000
5.956944	50.477173	533.150985	264.410000
5.956880	50.477155	533.194060	257.950000
5.956817	50.477135	533.237185	259.880000
5.956755	50.477115	533.280310	268.520000
5.956692	50.477095	533.323435	279.620000
5.956630	50.477074	533.366710	287.890000
5.956567	50.477055	533.409985	289.160000
5.956505	50.477035	533.453210	282.100000
5.956443	50.477014	533.496435	268.380000
5.956380	50.476993	533.539660	251.260000
5.956317	50.476973	533.582485	234.110000
5.956254	50.476953	533.625285	219.530000
5.956192	50.476934	533.668610	209.570000
5.956130	50.476914	533.711710	206.520000
5.956070	50.476894	533.754385	212.930000
5.956007	50.476874	533.797060	230.760000
5.955943	50.476853	533.839560	259.750000
5.955881	50.476832	533.881685	295.950000
5.955819	50.476811	533.923835	332.050000
5.955757	50.476790	533.966310	360.380000
5.955694	50.476770	534.009085	377.030000
5.955632	50.476750	534.051635	383.850000
5.955570	50.476730	534.093835	387.630000
5.955508	50.476709	534.136210	398.630000
5.955446	50.476687	534.179360	429.240000
5.955384	50.476666	534.222810	492.460000
5.955322	50.476645	534.265685	597.680000
5.955261	50.476625	534.308910	740.190000
5.955198	50.476604	534.352910	889.470000
5.955136	50.476584	534.395910	996.480000
5.955074	50.476562	534.437610	1022.600000
5.955012	50.476541	534.480835	969.390000
5.954951	50.476519	534.524435	877.790000
5.954890	50.476498	534.566635	791.400000
5.954829	50.476477	534.608785	732.250000
5.954768	50.476456	534.650935	700.950000
5.954707	50.476435	534.693010	684.810000
5.954646	50.476414	534.735010	668.210000
5.954584	50.476393	534.776985	642.350000
5.954523	50.476372	534.818885	610.860000
5.954462	50.476351	534.860710	581.160000
5.954401	50.476330	534.902485	559.540000
5.954340	50.476309	534.944210	548.340000
5.954279	50.476288	534.985885	541.440000
5.954218	50.476267	535.027485	543.290000
5.954157	50.476246	535.069010	566.821800
5.960103	50.478120	525.341685	305.330000
5.960041	50.478099	525.387310	223.900000
5.959979	50.478078	525.432660	186.190000
5.959917	50.478057	525.477710	162.850000
5.959855	50.478036	525.522435	151.440000
5.959792	50.478016	525.566885	149.510000
5.959730	50.477996	525.611360	157.760000
5.959666	50.477977	525.655685	177.400000
5.959603	50.477957	525.699685	210.640000
5.959540	50.477937	525.743435	260.980000
5.959477	50.477918	525.787010	331.560000
5.959414	50.477898	525.830485	423.520000
5.959351	50.477879	525.873860	533.290000
5.959288	50.477859	525.917185	649.850000
5.959225	50.477841	525.960485	755.290000
5.959163	50.477822	526.003710	830.910000
5.959100	50.477803	526.046960	865.960000
5.959036	50.477784	526.090210	863.020000
5.958973	50.477765	526.133385	836.240000
5.958909	50.477745	526.176585	802.730000
5.958846	50.477726	526.219885	775.280000
5.958783	50.477707	526.263160	759.150000
5.958720	50.477688	526.306360	752.860000
5.958656	50.477669	526.349635	749.860000
5.958593	50.477649	526.392935	741.260000
5.958530	50.477630	526.436285	718.530000
5.958467	50.477611	526.479560	677.500000
5.958404	50.477591	526.522860	621.120000
5.958341	50.477572	526.566285	558.080000
5.958278	50.477552	526.609585	497.430000
5.958215	50.477535	526.652885	444.150000
5.958152	50.477517	526.696285	399.480000
5.958087	50.477500	526.739635	363.690000
5.958022	50.477486	526.782935	337.910000
5.957957	50.477468	526.826310	323.510000
5.957893	50.477448	526.869660	320.500000
5.957831	50.477428	526.912960	327.500000
5.957769	50.477408	526.956285	341.740000
5.957706	50.477387	526.999610	358.870000
5.957643	50.477368	527.042935	373.460000
5.957580	50.477349	527.086260	380.270000
5.957517	50.477330	527.129560	376.300000
5.957455	50.477310	527.172860	362.060000
5.957393	50.477290	527.216160	341.030000
5.957330	50.477270	527.259485	317.550000
5.957267	50.477251	527.302785	294.900000
5.957203	50.477236	527.346060	274.690000
5.957139	50.477221	527.389360	257.150000
5.957076	50.477201	527.432660	242.210000
5.957011	50.477186	527.475960	230.260000
5.956944	50.477173	527.519235	222.110000
5.956880	50.477155	527.562485	218.570000
5.956817	50.477135	527.605735	219.730000
5.956755	50.477115	527.648985	224.470000
5.956692	50.477095	527.692210	230.600000
5.956630	50.477074	527.735485	235.420000
5.956567	50.477055	527.778785	236.650000
5.956505	50.477035	527.822060	233.290000
5.956443	50.477014	527.865335	225.900000
5.956380	50.476993	527.908610	216.150000
5.956317	50.476973	527.951735	206.210000
5.956254	50.476953	527.994835	198.210000
5.956192	50.476934	528.038135	194.130000
5.956130	50.476914	528.081360	195.860000
5.956070	50.476894	528.124385	205.200000
5.956007	50.476874	528.167410	223.470000
5.955943	50.476853	528.210360	250.700000
5.955881	50.476832	528.253110	284.870000
5.955819	50.476811	528.295860	321.880000
5.955757	50.476790	528.338760	356.790000
5.955694	50.476770	528.381785	386.280000
5.955632	50.476750	528.424710	410.650000
5.955570	50.476730	528.467460	434.210000
5.955508	50.476709	528.510285	464.480000
5.955446	50.476687	528.553510	510.670000
5.955384	50.476666	528.596885	581.390000
5.955322	50.476645	528.639985	680.460000
5.955261	50.476625	528.683260	799.990000
5.955198	50.476604	528.726910	915.070000
5.955136	50.476584	528.770060	989.930000
5.955074	50.476562	528.812560	997.960000
5.955012	50.476541	528.855810	940.890000
5.954951	50.476519	528.899260	847.090000
5.954890	50.476498	528.942010	749.700000
5.954829	50.476477	528.984710	669.120000
5.954768	50.476456	529.027410	610.370000
5.954707	50.476435	529.070060	568.500000
5.954646	50.476414	529.112660	537.320000
5.954584	50.476393	529.155235	511.090000
5.954523	50.476372	529.197785	492.230000
5.954462	50.476351	529.240310	478.790000
5.954401	50.476330	529.282785	474.130000
5.954340	50.476309	529.325235	480.362300
5.959979	50.478078	519.245360	158.790000
5.959917	50.478057	519.289510	137.650000
5.959855	50.478036	519.333485	129.170000
5.959792	50.478016	519.377335	129.210000
5.959730	50.477996	519.421185	137.290000
5.959666	50.477977	519.464910	156.820000
5.959603	50.477957	519.508485	189.280000
5.959540	50.477937	519.551960	240.010000
5.959477	50.477918	519.595360	312.710000
5.959414	50.477898	519.638710	409.720000
5.959351	50.477879	519.681985	528.740000
5.959288	50.477859	519.725260	660.170000
5.959225	50.477841	519.768560	787.160000
5.959163	50.477822	519.811835	890.570000
5.959100	50.477803	519.855110	956.820000
5.959036	50.477784	519.898360	983.330000
5.958973	50.477765	519.941585	978.070000
5.958909	50.477745	519.984835	953.700000
5.958846	50.477726	520.028135	921.720000
5.958783	50.477707	520.071410	888.760000
5.958720	50.477688	520.114660	856.290000
5.958656	50.477669	520.157960	821.670000
5.958593	50.477649	520.201260	780.510000
5.958530	50.477630	520.244585	729.070000
5.958467	50.477611	520.287860	666.650000
5.958404	50.477591	520.331160	596.450000
5.958341	50.477572	520.374535	524.530000
5.958278	50.477552	520.417835	457.090000
5.958215	50.477535	520.461135	398.390000
5.958152	50.477517	520.504485	350.390000
5.958087	50.477500	520.547810	313.670000
5.958022	50.477486	520.591110	288.130000
5.957957	50.477468	520.634435	273.290000
5.957893	50.477448	520.677785	268.240000
5.957831	50.477428	520.721110	271.520000
5.957769	50.477408	520.764410	280.980000
5.957706	50.477387	520.807710	293.610000
5.957643	50.477368	520.851035	305.620000
5.957580	50.477349	520.894360	313.200000
5.957517	50.477330	520.937660	313.590000
5.957455	50.477310	520.980960	306.140000
5.957393	50.477290	521.024260	292.370000
5.957330	50.477270	521.067560	275.040000
5.957267	50.477251	521.110860	256.910000
5.957203	50.477236	521.154185	239.940000
5.957139	50.477221	521.197510	225.160000
5.957076	50.477201	521.240810	213.050000
5.957011	50.477186	521.284110	203.860000
5.956944	50.477173	521.327410	197.790000
5.956880	50.477155	521.370710	194.930000
5.956817	50.477135	521.414010	195.020000
5.956755	50.477115	521.457310	197.290000
5.956692	50.477095	521.500560	200.500000
5.956630	50.477074	521.543810	203.190000
5.956567	50.477055	521.587110	204.080000
5.956505	50.477035	521.630410	202.540000
5.956443	50.477014	521.673710	198.750000
5.956380	50.476993	521.717010	193.680000
5.956317	50.476973	521.760260	188.740000
5.956254	50.476953	521.803510	185.550000
5.956192	50.476934	521.846810	185.720000
5.956130	50.476914	521.890060	190.830000
5.956070	50.476894	521.933260	202.330000
5.956007	50.476874	521.976460	221.330000
5.955943	50.476853	522.019610	248.220000
5.955881	50.476832	522.062660	282.200000
5.955819	50.476811	522.105710	321.140000
5.955757	50.476790	522.148835	362.130000
5.955694	50.476770	522.192010	402.800000
5.955632	50.476750	522.235135	442.740000
5.955570	50.476730	522.278185	484.300000
5.955508	50.476709	522.321260	532.230000
5.955446	50.476687	522.364510	592.410000
5.955384	50.476666	522.407860	669.470000
5.955322	50.476645	522.451085	763.220000
5.955261	50.476625	522.494385	864.240000
5.955198	50.476604	522.537835	952.080000
5.955136	50.476584	522.581060	1001.200000
5.955074	50.476562	522.623985	994.320000
5.955012	50.476541	522.667260	934.220000
5.954951	50.476519	522.710635	841.800000
5.954890	50.476498	522.753660	742.460000
5.954829	50.476477	522.796660	654.240000
5.954768	50.476456	522.839660	585.220000
5.954707	50.476435	522.882635	531.980000
5.954646	50.476414	522.925585	496.960000
5.954584	50.476393	522.968535	472.490000
5.954523	50.476372	523.011460	459.500000
5.954462	50.476351	523.054360	452.364900
5.959855	50.478036	512.525344	119.400000
5.959792	50.478016	512.568894	121.620000
5.959730	50.477996	512.612444	130.800000
5.959666	50.477977	512.655869	149.080000
5.959603	50.477957	512.699269	178.720000
5.959540	50.477937	512.742644	230.840000
5.959477	50.477918	512.785969	305.030000
5.959414	50.477898	512.829294	404.770000
5.959351	50.477879	512.872569	528.910000
5.959288	50.477859	512.915844	668.930000
5.959225	50.477841	512.959144	808.740000
5.959163	50.477822	513.002419	928.880000
5.959100	50.477803	513.045694	1014.000000
5.959036	50.477784	513.088969	1058.200000
5.958973	50.477765	513.132244	1065.800000
5.958909	50.477745	513.175519	1047.000000
5.958846	50.477726	513.218819	1012.300000
5.958783	50.477707	513.262119	969.290000
5.958720	50.477688	513.305394	921.590000
5.958656	50.477669	513.348694	869.130000
5.958593	50.477649	513.391994	810.120000
5.958530	50.477630	513.435294	743.060000
5.958467	50.477611	513.478594	668.520000
5.958404	50.477591	513.521894	589.720000
5.958341	50.477572	513.565219	511.840000
5.958278	50.477552	513.608519	440.190000
5.958215	50.477535	513.651819	378.570000
5.958152	50.477517	513.695144	328.820000
5.958087	50.477500	513.738444	291.230000
5.958022	50.477486	513.781744	265.170000
5.957957	50.477468	513.825044	249.530000
5.957893	50.477448	513.868369	243.020000
5.957831	50.477428	513.911694	244.130000
5.957769	50.477408	513.954994	250.930000
5.957706	50.477387	513.998319	260.940000
5.957643	50.477368	514.041644	271.170000
5.957580	50.477349	514.084944	278.470000
5.957517	50.477330	514.128244	280.380000
5.957455	50.477310	514.171544	275.920000
5.957393	50.477290	514.214844	265.830000
5.957330	50.477270	514.258144	252.100000
5.957267	50.477251	514.301444	237.000000
5.957203	50.477236	514.344769	222.400000
5.957139	50.477221	514.388094	209.500000
5.957076	50.477201	514.431394	198.910000
5.957011	50.477186	514.474694	190.870000
5.956944	50.477173	514.517994	185.480000
5.956880	50.477155	514.561294	182.630000
5.956817	50.477135	514.604594	182.050000
5.956755	50.477115	514.647894	183.160000
5.956692	50.477095	514.691169	185.110000
5.956630	50.477074	514.734444	186.910000
5.956567	50.477055	514.777744	187.660000
5.956505	50.477035	514.821044	186.890000
5.956443	50.477014	514.864344	184.700000
5.956380	50.476993	514.907644	181.780000
5.956317	50.476973	514.950944	179.230000
5.956254	50.476953	514.994244	178.390000
5.956192	50.476934	515.037544	180.660000
5.956130	50.476914	515.080819	187.480000
5.956070	50.476894	515.124094	200.170000
5.956007	50.476874	515.167344	219.850000
5.955943	50.476853	515.210569	247.120000
5.955881	50.476832	515.253769	281.780000
5.955819	50.476811	515.296969	322.630000
5.955757	50.476790	515.340194	367.750000
5.955694	50.476770	515.383444	415.360000
5.955632	50.476750	515.426694	464.950000
5.955570	50.476730	515.469894	517.950000
5.955508	50.476709	515.513094	577.610000
5.955446	50.476687	515.556369	647.870000
5.955384	50.476666	515.599694	731.160000
5.955322	50.476645	515.642944	825.270000
5.955261	50.476625	515.686244	920.020000
5.955198	50.476604	515.729619	996.740000
5.955136	50.476584	515.772869	1033.900000
5.955074	50.476562	515.815994	1018.400000
5.955012	50.476541	515.859294	953.700000
5.954951	50.476519	515.902619	858.550000
5.954890	50.476498	515.945794	755.170000
5.954829	50.476477	515.988969	659.300000
5.954768	50.476456	516.032119	590.340000
5.954707	50.476435	516.075269	535.840000
5.954646	50.476414	516.118419	496.130000
5.954584	50.476393	516.161569	470.330900
