# Supplementary material for: Electrical resistivity tomography data across the Hockai Fault Zone (Ardenne, Belgium)
Source: Data Brief. 2016 Dec 21;11:1–4. doi: 10.1016/j.dib.2016.12.028 (PMC5220259; doi:10.1016/j.dib.2016.12.028)
Supplement: Supplementary file 2 — Supplementary material [file mmc2.zip › output/ASCII/20090806-1_robust.out.wgs84]

5.961087	50.478458	557.919185	227.370000
5.961024	50.478438	558.172660	392.260000
5.960963	50.478417	558.365460	535.800000
5.960902	50.478396	558.488685	543.050000
5.960841	50.478375	558.584185	575.940000
5.960780	50.478354	558.670435	625.720000
5.960717	50.478332	558.788760	514.110000
5.960655	50.478312	558.952710	571.490000
5.960593	50.478291	559.116435	639.060000
5.960532	50.478269	559.252460	705.860000
5.960471	50.478247	559.397310	612.810000
5.960409	50.478226	559.550985	672.320000
5.960347	50.478204	559.735785	763.800000
5.960287	50.478182	559.955960	715.350000
5.960226	50.478161	560.157360	671.860000
5.960165	50.478140	560.326835	788.580000
5.960103	50.478120	560.478010	842.390000
5.960041	50.478099	560.628685	766.240000
5.959979	50.478078	560.778910	573.310000
5.959917	50.478057	560.928610	633.920000
5.959855	50.478036	561.069135	601.980000
5.959792	50.478016	561.209110	719.880000
5.959730	50.477996	561.370110	587.990000
5.959666	50.477977	561.534635	583.510000
5.959603	50.477957	561.693985	621.280000
5.959540	50.477937	561.839935	632.990000
5.959477	50.477918	561.960085	740.450000
5.959414	50.477898	562.096235	591.000000
5.959351	50.477879	562.236035	769.830000
5.959288	50.477859	562.342285	866.120000
5.959225	50.477841	562.456260	769.360000
5.959163	50.477822	562.569860	730.050000
5.959100	50.477803	562.642760	649.800000
5.959036	50.477784	562.711510	445.770000
5.958973	50.477765	562.820085	445.710000
5.958909	50.477745	562.920460	576.280000
5.958846	50.477726	562.969060	398.170000
5.958783	50.477707	563.021585	342.440000
5.958720	50.477688	563.105660	300.810000
5.958656	50.477669	563.162110	222.040000
5.958593	50.477649	563.202810	214.000000
5.958530	50.477630	563.223785	303.170000
5.958467	50.477611	563.276260	317.860000
5.958404	50.477591	563.320910	524.980000
5.958341	50.477572	563.318285	540.540000
5.958278	50.477552	563.362935	702.190000
5.958215	50.477535	563.399660	934.990000
5.958152	50.477517	563.388660	1268.900000
5.958087	50.477500	563.417435	1473.100000
5.958022	50.477486	563.462085	1106.000000
5.957957	50.477468	563.458735	1202.000000
5.957893	50.477448	563.471310	876.560000
5.957831	50.477428	563.507935	902.390000
5.957769	50.477408	563.540510	1051.500000
5.957706	50.477387	563.573085	1062.300000
5.957643	50.477368	563.585410	1077.000000
5.957580	50.477349	563.605835	1156.000000
5.957517	50.477330	563.662660	1553.500000
5.957455	50.477310	563.699210	1186.000000
5.957393	50.477290	563.739835	1184.400000
5.957330	50.477270	563.760110	1261.500000
5.957267	50.477251	563.739635	966.440000
5.957203	50.477236	563.731110	1223.000000
5.957139	50.477221	563.738810	1086.700000
5.957076	50.477201	563.767010	970.350000
5.957011	50.477186	563.815785	887.160000
5.956944	50.477173	563.839835	889.290000
5.956880	50.477155	563.834960	775.830000
5.956817	50.477135	563.842335	673.010000
5.956755	50.477115	563.857885	691.430000
5.956692	50.477095	563.877585	970.600000
5.956630	50.477074	563.913960	1152.900000
5.956567	50.477055	563.950335	1159.800000
5.956505	50.477035	563.986710	938.330000
5.956443	50.477014	564.023060	1033.300000
5.956380	50.476993	564.055235	1158.700000
5.956317	50.476973	564.045360	1017.700000
5.956254	50.476953	564.035460	962.010000
5.956192	50.476934	564.080185	1031.400000
5.956130	50.476914	564.103810	1096.400000
5.956070	50.476894	564.097785	998.410000
5.956007	50.476874	564.095860	1082.200000
5.955943	50.476853	564.085285	1040.900000
5.955881	50.476832	564.057460	834.290000
5.955819	50.476811	564.037910	857.060000
5.955757	50.476790	564.039685	904.630000
5.955694	50.476770	564.058610	719.930000
5.955632	50.476750	564.068860	717.890000
5.955570	50.476730	564.066060	681.020000
5.955508	50.476709	564.071835	644.400000
5.955446	50.476687	564.107935	641.370000
5.955384	50.476666	564.157010	660.770000
5.955322	50.476645	564.184410	784.970000
5.955261	50.476625	564.224860	1055.500000
5.955198	50.476604	564.295660	913.920000
5.955136	50.476584	564.327410	1014.500000
5.955074	50.476562	564.311360	1278.300000
5.955012	50.476541	564.351785	1295.500000
5.954951	50.476519	564.405285	1282.000000
5.954890	50.476498	564.410885	1169.100000
5.954829	50.476477	564.416410	878.780000
5.954768	50.476456	564.421885	749.170000
5.954707	50.476435	564.427285	698.850000
5.954646	50.476414	564.432610	625.600000
5.954584	50.476393	564.437885	619.930000
5.954523	50.476372	564.443110	639.270000
5.954462	50.476351	564.448260	818.820000
5.954401	50.476330	564.453360	765.150000
5.954340	50.476309	564.458410	929.300000
5.954279	50.476288	564.463385	900.360000
5.954218	50.476267	564.468310	899.930000
5.954157	50.476246	564.473160	1062.000000
5.954096	50.476225	564.477960	1135.900000
5.954035	50.476204	564.482710	1238.000000
5.953974	50.476183	564.487385	1213.100000
5.953913	50.476162	564.492010	1211.600000
5.953852	50.476141	564.496610	1043.600000
5.953791	50.476120	564.501160	1023.300000
5.953730	50.476099	564.505660	1002.800000
5.953668	50.476077	564.510110	967.280000
5.953607	50.476056	564.514510	1305.900000
5.953546	50.476035	564.518860	1336.800000
5.953485	50.476014	564.523160	1357.100000
5.953424	50.475993	564.527435	1425.700000
5.953363	50.475972	564.531660	1423.700000
5.961087	50.478458	555.783060	228.470000
5.961024	50.478438	556.004160	392.290000
5.960963	50.478417	556.173135	535.880000
5.960902	50.478396	556.283235	543.650000
5.960841	50.478375	556.370035	577.330000
5.960780	50.478354	556.449010	625.780000
5.960717	50.478332	556.554460	518.470000
5.960655	50.478312	556.697210	571.550000
5.960593	50.478291	556.839260	643.120000
5.960532	50.478269	556.958110	707.270000
5.960471	50.478247	557.083635	639.480000
5.960409	50.478226	557.215785	685.530000
5.960347	50.478204	557.371960	776.990000
5.960287	50.478182	557.554985	753.010000
5.960226	50.478161	557.721710	740.100000
5.960165	50.478140	557.862360	823.720000
5.960103	50.478120	557.987985	857.980000
5.960041	50.478099	558.112410	789.740000
5.959979	50.478078	558.235685	649.190000
5.959917	50.478057	558.357635	654.510000
5.959855	50.478036	558.472060	654.410000
5.959792	50.478016	558.585110	724.420000
5.959730	50.477996	558.712185	625.540000
5.959666	50.477977	558.840410	621.130000
5.959603	50.477957	558.963510	646.030000
5.959540	50.477937	559.076210	673.260000
5.959477	50.477918	559.170635	748.060000
5.959414	50.477898	559.274410	664.230000
5.959351	50.477879	559.379660	786.600000
5.959288	50.477859	559.462560	869.790000
5.959225	50.477841	559.549435	796.960000
5.959163	50.477822	559.635510	763.760000
5.959100	50.477803	559.696610	693.050000
5.959036	50.477784	559.754960	564.640000
5.958973	50.477765	559.836335	564.450000
5.958909	50.477745	559.912510	595.360000
5.958846	50.477726	559.958835	502.040000
5.958783	50.477707	560.007360	398.370000
5.958720	50.477688	560.073510	314.800000
5.958656	50.477669	560.124135	262.110000
5.958593	50.477649	560.166010	262.220000
5.958530	50.477630	560.196810	338.710000
5.958467	50.477611	560.245160	384.580000
5.958404	50.477591	560.289210	529.620000
5.958341	50.477572	560.306835	552.320000
5.958278	50.477552	560.350910	702.690000
5.958215	50.477535	560.390460	934.980000
5.958152	50.477517	560.402535	1264.800000
5.958087	50.477500	560.437510	1339.400000
5.958022	50.477486	560.481610	1105.100000
5.957957	50.477468	560.497610	1120.200000
5.957893	50.477448	560.522760	876.900000
5.957831	50.477428	560.562085	902.320000
5.957769	50.477408	560.598985	1051.400000
5.957706	50.477387	560.635860	1062.400000
5.957643	50.477368	560.660435	1077.900000
5.957580	50.477349	560.689935	1156.700000
5.957517	50.477330	560.741435	1544.600000
5.957455	50.477310	560.780610	1186.900000
5.957393	50.477290	560.822310	1186.600000
5.957330	50.477270	560.851510	1261.200000
5.957267	50.477251	560.855485	1138.600000
5.957203	50.477236	560.866360	1223.100000
5.957139	50.477221	560.887160	1093.800000
5.957076	50.477201	560.920860	970.870000
5.957011	50.477186	560.967635	889.090000
5.956944	50.477173	560.998610	889.310000
5.956880	50.477155	561.010960	776.010000
5.956817	50.477135	561.030985	684.500000
5.956755	50.477115	561.056160	698.280000
5.956692	50.477095	561.083985	972.810000
5.956630	50.477074	561.122735	1155.900000
5.956567	50.477055	561.161460	1160.500000
5.956505	50.477035	561.200210	1039.000000
5.956443	50.477014	561.238910	1061.300000
5.956380	50.476993	561.274835	1161.500000
5.956317	50.476973	561.282535	1042.000000
5.956254	50.476953	561.290210	1019.600000
5.956192	50.476934	561.334485	1060.000000
5.956130	50.476914	561.364435	1095.600000
5.956070	50.476894	561.374135	1027.600000
5.956007	50.476874	561.386435	1079.500000
5.955943	50.476853	561.392410	1041.100000
5.955881	50.476832	561.386035	846.440000
5.955819	50.476811	561.385035	862.660000
5.955757	50.476790	561.398860	906.320000
5.955694	50.476770	561.424785	767.550000
5.955632	50.476750	561.444410	759.330000
5.955570	50.476730	561.454535	727.650000
5.955508	50.476709	561.470685	680.710000
5.955446	50.476687	561.508785	666.680000
5.955384	50.476666	561.556285	672.710000
5.955322	50.476645	561.588010	791.630000
5.955261	50.476625	561.629260	1055.800000
5.955198	50.476604	561.692510	935.130000
5.955136	50.476584	561.727410	1015.000000
5.955074	50.476562	561.727485	1278.500000
5.955012	50.476541	561.768685	1295.500000
5.954951	50.476519	561.819460	1282.300000
5.954890	50.476498	561.835160	1170.000000
5.954829	50.476477	561.850685	889.830000
5.954768	50.476456	561.866060	764.560000
5.954707	50.476435	561.881260	717.350000
5.954646	50.476414	561.896310	641.320000
5.954584	50.476393	561.911210	637.940000
5.954523	50.476372	561.925935	657.990000
5.954462	50.476351	561.940510	819.990000
5.954401	50.476330	561.954960	814.160000
5.954340	50.476309	561.969260	932.450000
5.954279	50.476288	561.983385	930.560000
5.954218	50.476267	561.997360	930.520000
5.954157	50.476246	562.011185	1071.600000
5.954096	50.476225	562.024885	1155.900000
5.954035	50.476204	562.038435	1241.100000
5.953974	50.476183	562.051835	1218.700000
5.953913	50.476162	562.065110	1211.900000
5.953852	50.476141	562.078285	1046.400000
5.953791	50.476120	562.091335	1024.200000
5.953730	50.476099	562.104235	1003.300000
5.953668	50.476077	562.116985	976.130000
5.953607	50.476056	562.129610	1306.100000
5.953546	50.476035	562.142135	1336.900000
5.953485	50.476014	562.154535	1357.100000
5.953424	50.475993	562.166835	1425.000000
5.953363	50.475972	562.179010	1419.200000
5.961024	50.478438	553.508735	392.490000
5.960963	50.478417	553.655435	539.440000
5.960902	50.478396	553.753360	635.270000
5.960841	50.478375	553.832110	702.070000
5.960780	50.478354	553.904385	717.200000
5.960717	50.478332	553.998010	717.560000
5.960655	50.478312	554.121435	742.960000
5.960593	50.478291	554.243860	1267.600000
5.960532	50.478269	554.347260	1911.100000
5.960471	50.478247	554.455560	1961.400000
5.960409	50.478226	554.568685	2214.700000
5.960347	50.478204	554.699810	2624.900000
5.960287	50.478182	554.850710	2632.200000
5.960226	50.478161	554.987860	2632.900000
5.960165	50.478140	555.104285	2634.300000
5.960103	50.478120	555.208710	2632.500000
5.960041	50.478099	555.311560	2462.800000
5.959979	50.478078	555.412960	2026.800000
5.959917	50.478057	555.512660	2018.200000
5.959855	50.478036	555.606385	1959.000000
5.959792	50.478016	555.698435	1895.600000
5.959730	50.477996	555.799385	1672.000000
5.959666	50.477977	555.900110	1664.800000
5.959603	50.477957	555.996285	1659.500000
5.959540	50.477937	556.084660	1644.400000
5.959477	50.477918	556.160535	1623.400000
5.959414	50.477898	556.241460	1480.300000
5.959351	50.477879	556.322660	1464.000000
5.959288	50.477859	556.389610	1459.500000
5.959225	50.477841	556.458310	1427.900000
5.959163	50.477822	556.526110	1415.500000
5.959100	50.477803	556.579435	1388.800000
5.959036	50.477784	556.631035	1238.900000
5.958973	50.477765	556.694985	1204.500000
5.958909	50.477745	556.755835	1125.500000
5.958846	50.477726	556.800735	890.350000
5.958783	50.477707	556.846760	666.570000
5.958720	50.477688	556.901810	548.670000
5.958656	50.477669	556.948835	549.140000
5.958593	50.477649	556.991435	570.450000
5.958530	50.477630	557.028335	756.970000
5.958467	50.477611	557.074160	830.130000
5.958404	50.477591	557.117835	830.740000
5.958341	50.477572	557.147985	830.860000
5.958278	50.477552	557.191685	841.940000
5.958215	50.477535	557.233010	948.290000
5.958152	50.477517	557.259685	1264.300000
5.958087	50.477500	557.298560	1271.500000
5.958022	50.477486	557.342310	1090.700000
5.957957	50.477468	557.370735	1065.200000
5.957893	50.477448	557.404035	877.810000
5.957831	50.477428	557.445135	898.590000
5.957769	50.477408	557.484860	1042.300000
5.957706	50.477387	557.524560	1062.100000
5.957643	50.477368	557.557210	1078.900000
5.957580	50.477349	557.592685	1159.300000
5.957517	50.477330	557.640685	1372.600000
5.957455	50.477310	557.681610	1208.400000
5.957393	50.477290	557.724010	1208.400000
5.957330	50.477270	557.759135	1238.200000
5.957267	50.477251	557.779510	1206.500000
5.957203	50.477236	557.803610	1223.200000
5.957139	50.477221	557.833410	1140.900000
5.957076	50.477201	557.870910	1012.000000
5.957011	50.477186	557.916310	923.630000
5.956944	50.477173	557.952085	899.300000
5.956880	50.477155	557.976435	836.520000
5.956817	50.477135	558.005335	837.040000
5.956755	50.477115	558.037310	852.110000
5.956692	50.477095	558.070910	1056.700000
5.956630	50.477074	558.111360	1194.200000
5.956567	50.477055	558.151760	1195.300000
5.956505	50.477035	558.192185	1186.300000
5.956443	50.477014	558.232585	1176.800000
5.956380	50.476993	558.271210	1166.600000
5.956317	50.476973	558.291635	1075.900000
5.956254	50.476953	558.312060	1067.800000
5.956192	50.476934	558.356010	1067.000000
5.956130	50.476914	558.390585	1093.900000
5.956070	50.476894	558.411860	1069.400000
5.956007	50.476874	558.434710	1078.700000
5.955943	50.476853	558.453085	1064.400000
5.955881	50.476832	558.462910	1065.900000
5.955819	50.476811	558.476085	1119.200000
5.955757	50.476790	558.499160	1245.500000
5.955694	50.476770	558.530460	1269.300000
5.955632	50.476750	558.557335	1271.100000
5.955570	50.476730	558.577510	1268.300000
5.955508	50.476709	558.601810	1114.800000
5.955446	50.476687	558.641460	959.130000
5.955384	50.476666	558.687710	958.450000
5.955322	50.476645	558.722860	992.300000
5.955261	50.476625	558.764710	1238.600000
5.955198	50.476604	558.822035	1240.500000
5.955136	50.476584	558.859435	1253.200000
5.955074	50.476562	558.872235	1408.500000
5.955012	50.476541	558.914060	1463.400000
5.954951	50.476519	558.962660	1465.600000
5.954890	50.476498	558.986360	1470.700000
5.954829	50.476477	559.009860	1476.000000
5.954768	50.476456	559.033160	1444.100000
5.954707	50.476435	559.056260	1392.300000
5.954646	50.476414	559.079160	1279.800000
5.954584	50.476393	559.101860	1273.700000
5.954523	50.476372	559.124335	1274.300000
5.954462	50.476351	559.146610	1325.200000
5.954401	50.476330	559.168735	1348.600000
5.954340	50.476309	559.190660	1680.300000
5.954279	50.476288	559.212360	1743.600000
5.954218	50.476267	559.233860	1836.200000
5.954157	50.476246	559.255185	1982.500000
5.954096	50.476225	559.276335	2010.300000
5.954035	50.476204	559.297285	2010.300000
5.953974	50.476183	559.318060	1841.200000
5.953913	50.476162	559.338660	1537.600000
5.953852	50.476141	559.359110	1331.300000
5.953791	50.476120	559.379410	1252.600000
5.953730	50.476099	559.399510	1222.400000
5.953668	50.476077	559.419410	1221.900000
5.953607	50.476056	559.439135	1315.000000
5.953546	50.476035	559.458710	1337.600000
5.953485	50.476014	559.478135	1357.200000
5.953424	50.475993	559.497410	1364.400000
5.960963	50.478417	550.787410	542.780000
5.960902	50.478396	550.874285	784.360000
5.960841	50.478375	550.945760	851.120000
5.960780	50.478354	551.012035	869.650000
5.960717	50.478332	551.095085	870.730000
5.960655	50.478312	551.201310	938.020000
5.960593	50.478291	551.306385	1664.900000
5.960532	50.478269	551.396285	3545.400000
5.960471	50.478247	551.489635	3762.500000
5.960409	50.478226	551.586360	4599.200000
5.960347	50.478204	551.696135	5003.700000
5.960287	50.478182	551.819960	5011.500000
5.960226	50.478161	551.932585	5011.500000
5.960165	50.478140	552.029185	4988.800000
5.960103	50.478120	552.116510	4917.800000
5.960041	50.478099	552.202185	4048.400000
5.959979	50.478078	552.286360	2944.700000
5.959917	50.478057	552.368785	2504.900000
5.959855	50.478036	552.446635	2333.100000
5.959792	50.478016	552.522835	2281.200000
5.959730	50.477996	552.604360	1901.600000
5.959666	50.477977	552.685010	1853.700000
5.959603	50.477957	552.761935	1845.300000
5.959540	50.477937	552.833260	1836.600000
5.959477	50.477918	552.896360	1803.600000
5.959414	50.477898	552.961885	1536.400000
5.959351	50.477879	553.027135	1485.000000
5.959288	50.477859	553.083735	1468.900000
5.959225	50.477841	553.140885	1442.800000
5.959163	50.477822	553.197235	1433.500000
5.959100	50.477803	553.245760	1414.500000
5.959036	50.477784	553.293260	1279.900000
5.958973	50.477765	553.346785	1201.400000
5.958909	50.477745	553.398585	1146.300000
5.958846	50.477726	553.442635	890.640000
5.958783	50.477707	553.487185	692.000000
5.958720	50.477688	553.535860	627.620000
5.958656	50.477669	553.580860	629.100000
5.958593	50.477649	553.623835	707.150000
5.958530	50.477630	553.664210	899.180000
5.958467	50.477611	553.708635	937.800000
5.958404	50.477591	553.752110	937.540000
5.958341	50.477572	553.789435	936.100000
5.958278	50.477552	553.832910	935.070000
5.958215	50.477535	553.875285	961.090000
5.958152	50.477517	553.910610	1263.400000
5.958087	50.477500	553.951785	1260.900000
5.958022	50.477486	553.995285	1077.300000
5.957957	50.477468	554.031160	1020.100000
5.957893	50.477448	554.069410	877.090000
5.957831	50.477428	554.111585	883.800000
5.957769	50.477408	554.153035	1009.000000
5.957706	50.477387	554.194485	1050.900000
5.957643	50.477368	554.232160	1078.800000
5.957580	50.477349	554.271335	1159.600000
5.957517	50.477330	554.317160	1243.400000
5.957455	50.477310	554.359210	1209.200000
5.957393	50.477290	554.402010	1209.800000
5.957330	50.477270	554.440885	1217.400000
5.957267	50.477251	554.471710	1214.300000
5.957203	50.477236	554.504310	1223.300000
5.957139	50.477221	554.539985	1142.200000
5.957076	50.477201	554.579985	1025.500000
5.957011	50.477186	554.624485	933.650000
5.956944	50.477173	554.663435	900.140000
5.956880	50.477155	554.695735	854.420000
5.956817	50.477135	554.730585	854.960000
5.956755	50.477115	554.767185	869.390000
5.956692	50.477095	554.804685	1061.100000
5.956630	50.477074	554.846285	1194.700000
5.956567	50.477055	554.887860	1195.900000
5.956505	50.477035	554.929410	1188.400000
5.956443	50.477014	554.970960	1180.300000
5.956380	50.476993	555.011435	1173.700000
5.956317	50.476973	555.040710	1086.600000
5.956254	50.476953	555.069985	1075.700000
5.956192	50.476934	555.113660	1075.200000
5.956130	50.476914	555.151510	1082.500000
5.956070	50.476894	555.181010	1069.100000
5.956007	50.476874	555.211360	1068.900000
5.955943	50.476853	555.238685	1064.400000
5.955881	50.476832	555.260310	1066.200000
5.955819	50.476811	555.283885	1133.500000
5.955757	50.476790	555.313810	1288.400000
5.955694	50.476770	555.349110	1334.700000
5.955632	50.476750	555.381410	1336.500000
5.955570	50.476730	555.409160	1332.100000
5.955508	50.476709	555.439635	1152.900000
5.955446	50.476687	555.480460	981.680000
5.955384	50.476666	555.525760	979.260000
5.955322	50.476645	555.563535	1017.100000
5.955261	50.476625	555.605835	1311.300000
5.955198	50.476604	555.658660	1319.100000
5.955136	50.476584	555.697960	1349.900000
5.955074	50.476562	555.720435	1484.500000
5.955012	50.476541	555.762735	1620.300000
5.954951	50.476519	555.809685	1735.200000
5.954890	50.476498	555.839535	1833.500000
5.954829	50.476477	555.869185	2056.700000
5.954768	50.476456	555.898635	2136.300000
5.954707	50.476435	555.927885	2146.400000
5.954646	50.476414	555.956910	2144.200000
5.954584	50.476393	555.985735	2135.300000
5.954523	50.476372	556.014360	2134.000000
5.954462	50.476351	556.042760	2138.400000
5.954401	50.476330	556.070985	2223.200000
5.954340	50.476309	556.099010	2670.100000
5.954279	50.476288	556.126810	2943.400000
5.954218	50.476267	556.154410	3051.100000
5.954157	50.476246	556.181810	3049.600000
5.954096	50.476225	556.209010	3037.600000
5.954035	50.476204	556.236010	2995.900000
5.953974	50.476183	556.262835	2260.800000
5.953913	50.476162	556.289485	1722.200000
5.953852	50.476141	556.315935	1469.300000
5.953791	50.476120	556.342210	1384.400000
5.953730	50.476099	556.368310	1337.100000
5.953668	50.476077	556.394210	1330.700000
5.953607	50.476056	556.419910	1325.900000
5.953546	50.476035	556.445435	1337.000000
5.953485	50.476014	556.470810	1336.300000
5.960841	50.478375	547.685660	866.500000
5.960780	50.478354	547.746685	868.630000
5.960717	50.478332	547.820510	870.110000
5.960655	50.478312	547.911860	937.710000
5.960593	50.478291	548.002035	1623.000000
5.960532	50.478269	548.080435	3360.000000
5.960471	50.478247	548.161185	3848.400000
5.960409	50.478226	548.244160	4630.800000
5.960347	50.478204	548.336260	4988.100000
5.960287	50.478182	548.437985	5007.500000
5.960226	50.478161	548.530885	5007.000000
5.960165	50.478140	548.611785	4995.700000
5.960103	50.478120	548.685735	4912.400000
5.960041	50.478099	548.758160	4038.300000
5.959979	50.478078	548.829210	2936.500000
5.959917	50.478057	548.898685	2464.500000
5.959855	50.478036	548.964785	2307.300000
5.959792	50.478016	549.029410	2194.700000
5.959730	50.477996	549.097060	1807.100000
5.959666	50.477977	549.163660	1714.700000
5.959603	50.477957	549.227360	1642.300000
5.959540	50.477937	549.287235	1616.900000
5.959477	50.477918	549.341985	1528.500000
5.959414	50.477898	549.397685	1299.500000
5.959351	50.477879	549.452910	1293.400000
5.959288	50.477859	549.503185	1292.600000
5.959225	50.477841	549.553460	1292.900000
5.959163	50.477822	549.603110	1293.600000
5.959100	50.477803	549.648860	1292.100000
5.959036	50.477784	549.694060	1214.300000
5.958973	50.477765	549.741835	1149.900000
5.958909	50.477745	549.788710	1124.800000
5.958846	50.477726	549.832310	867.730000
5.958783	50.477707	549.876085	688.370000
5.958720	50.477688	549.921410	683.950000
5.958656	50.477669	549.965335	686.080000
5.958593	50.477649	550.008510	758.040000
5.958530	50.477630	550.050710	897.980000
5.958467	50.477611	550.094410	935.200000
5.958404	50.477591	550.137785	936.520000
5.958341	50.477572	550.178860	936.370000
5.958278	50.477552	550.222235	936.700000
5.958215	50.477535	550.265160	961.540000
5.958152	50.477517	550.305160	1069.500000
5.958087	50.477500	550.347585	1069.000000
5.958022	50.477486	550.390960	963.200000
5.957957	50.477468	550.430985	844.720000
5.957893	50.477448	550.471985	744.450000
5.957831	50.477428	550.514760	731.730000
5.957769	50.477408	550.557210	732.950000
5.957706	50.477387	550.599660	735.030000
5.957643	50.477368	550.640260	737.200000
5.957580	50.477349	550.681560	738.790000
5.957517	50.477330	550.726085	740.080000
5.957455	50.477310	550.768810	749.420000
5.957393	50.477290	550.811860	754.850000
5.957330	50.477270	550.852960	909.080000
5.957267	50.477251	550.890010	1116.400000
5.957203	50.477236	550.927760	1138.500000
5.957139	50.477221	550.967035	1128.600000
5.957076	50.477201	551.008585	1028.500000
5.957011	50.477186	551.052535	933.970000
5.956944	50.477173	551.093485	897.080000
5.956880	50.477155	551.130785	854.580000
5.956817	50.477135	551.169410	854.730000
5.956755	50.477115	551.208960	868.910000
5.956692	50.477095	551.248985	1047.800000
5.956630	50.477074	551.291310	1143.900000
5.956567	50.477055	551.333635	1152.900000
5.956505	50.477035	551.375960	1156.700000
5.956443	50.477014	551.418260	1157.200000
5.956380	50.476993	551.459935	1146.000000
5.956317	50.476973	551.495060	1051.800000
5.956254	50.476953	551.530185	918.470000
5.956192	50.476934	551.573685	890.890000
5.956130	50.476914	551.613735	845.300000
5.956070	50.476894	551.648785	795.710000
5.956007	50.476874	551.684260	788.850000
5.955943	50.476853	551.717785	790.360000
5.955881	50.476832	551.747635	872.710000
5.955819	50.476811	551.778535	1107.500000
5.955757	50.476790	551.813360	1285.800000
5.955694	50.476770	551.851535	1330.900000
5.955632	50.476750	551.887760	1333.000000
5.955570	50.476730	551.921010	1330.500000
5.955508	50.476709	551.955960	1150.400000
5.955446	50.476687	551.997660	979.700000
5.955384	50.476666	552.042285	969.300000
5.955322	50.476645	552.081960	1014.500000
5.955261	50.476625	552.124610	1308.900000
5.955198	50.476604	552.174135	1318.300000
5.955136	50.476584	552.214810	1348.600000
5.955074	50.476562	552.244435	1481.500000
5.955012	50.476541	552.287060	1617.600000
5.954951	50.476519	552.332785	1753.600000
5.954890	50.476498	552.367210	1825.000000
5.954829	50.476477	552.401435	2062.000000
5.954768	50.476456	552.435485	2160.800000
5.954707	50.476435	552.469360	2253.100000
5.954646	50.476414	552.503035	2337.500000
5.954584	50.476393	552.536510	2367.300000
5.954523	50.476372	552.569810	2387.400000
5.954462	50.476351	552.602935	2453.400000
5.954401	50.476330	552.635860	2592.800000
5.954340	50.476309	552.668585	2837.000000
5.954279	50.476288	552.701135	3008.700000
5.954218	50.476267	552.733510	3057.700000
5.954157	50.476246	552.765710	3057.900000
5.954096	50.476225	552.797710	3053.500000
5.954035	50.476204	552.829510	2991.200000
5.953974	50.476183	552.861135	2259.400000
5.953913	50.476162	552.892610	1720.200000
5.953852	50.476141	552.923885	1467.900000
5.953791	50.476120	552.954960	1384.400000
5.953730	50.476099	552.985885	1338.300000
5.953668	50.476077	553.016635	1331.200000
5.953607	50.476056	553.047210	1329.200000
5.960717	50.478332	544.147885	866.100000
5.960655	50.478312	544.226735	897.130000
5.960593	50.478291	544.304485	1597.100000
5.960532	50.478269	544.373410	3306.600000
5.960471	50.478247	544.443835	3805.500000
5.960409	50.478226	544.515610	4584.300000
5.960347	50.478204	544.593535	4912.600000
5.960287	50.478182	544.677810	4914.000000
5.960226	50.478161	544.755385	4909.600000
5.960165	50.478140	544.824285	4812.400000
5.960103	50.478120	544.888135	4415.600000
5.960041	50.478099	544.950685	3474.000000
5.959979	50.478078	545.012110	2463.200000
5.959917	50.478057	545.072235	1848.000000
5.959855	50.478036	545.129960	1722.500000
5.959792	50.478016	545.186510	1610.900000
5.959730	50.477996	545.244660	1551.400000
5.959666	50.477977	545.301835	1537.900000
5.959603	50.477957	545.356910	1530.100000
5.959540	50.477937	545.409485	1523.200000
5.959477	50.477918	545.459010	1459.500000
5.959414	50.477898	545.508785	1264.800000
5.959351	50.477879	545.558110	1116.600000
5.959288	50.477859	545.604760	1008.900000
5.959225	50.477841	545.651235	976.220000
5.959163	50.477822	545.697285	964.800000
5.959100	50.477803	545.741585	954.830000
5.959036	50.477784	545.785610	926.490000
5.958973	50.477765	545.830485	869.080000
5.958909	50.477745	545.874960	812.120000
5.958846	50.477726	545.918360	746.790000
5.958783	50.477707	545.961785	685.730000
5.958720	50.477688	546.005585	683.210000
5.958656	50.477669	546.049010	684.140000
5.958593	50.477649	546.092285	754.970000
5.958530	50.477630	546.135335	895.540000
5.958467	50.477611	546.178710	926.880000
5.958404	50.477591	546.222035	927.680000
5.958341	50.477572	546.264810	927.200000
5.958278	50.477552	546.308135	926.340000
5.958215	50.477535	546.351310	925.240000
5.958152	50.477517	546.393535	924.680000
5.958087	50.477500	546.436585	923.170000
5.958022	50.477486	546.479935	868.450000
5.957957	50.477468	546.522035	763.860000
5.957893	50.477448	546.564435	666.610000
5.957831	50.477428	546.607535	617.890000
5.957769	50.477408	546.650510	599.260000
5.957706	50.477387	546.693460	593.150000
5.957643	50.477368	546.735610	591.410000
5.957580	50.477349	546.778060	591.280000
5.957517	50.477330	546.821885	591.590000
5.957455	50.477310	546.864960	593.380000
5.957393	50.477290	546.908160	596.550000
5.957330	50.477270	546.950460	660.180000
5.957267	50.477251	546.990935	778.220000
5.957203	50.477236	547.031610	809.130000
5.957139	50.477221	547.072935	808.970000
5.957076	50.477201	547.115385	806.850000
5.957011	50.477186	547.159035	786.310000
5.956944	50.477173	547.201160	740.450000
5.956880	50.477155	547.241410	713.070000
5.956817	50.477135	547.282310	710.710000
5.956755	50.477115	547.323635	709.890000
5.956692	50.477095	547.365185	709.470000
5.956630	50.477074	547.407960	709.160000
5.956567	50.477055	547.450735	708.730000
5.956505	50.477035	547.493535	707.370000
5.956443	50.477014	547.536310	695.010000
5.956380	50.476993	547.578735	653.490000
5.956317	50.476973	547.617510	570.630000
5.956254	50.476953	547.656310	489.340000
5.956192	50.476934	547.699735	472.360000
5.956130	50.476914	547.741185	464.880000
5.956070	50.476894	547.779810	454.220000
5.956007	50.476874	547.818635	452.920000
5.955943	50.476853	547.856210	453.700000
5.955881	50.476832	547.891535	493.150000
5.955819	50.476811	547.927410	639.840000
5.955757	50.476790	547.965585	809.020000
5.955694	50.476770	548.005760	880.850000
5.955632	50.476750	548.044710	890.730000
5.955570	50.476730	548.081785	892.400000
5.955508	50.476709	548.119860	894.020000
5.955446	50.476687	548.162160	895.990000
5.955384	50.476666	548.206310	913.680000
5.955322	50.476645	548.247310	959.250000
5.955261	50.476625	548.290210	1143.200000
5.955198	50.476604	548.337410	1236.300000
5.955136	50.476584	548.379035	1295.500000
5.955074	50.476562	548.413760	1380.300000
5.955012	50.476541	548.456635	1520.900000
5.954951	50.476519	548.501460	1730.600000
5.954890	50.476498	548.539135	1818.200000
5.954829	50.476477	548.576660	2016.400000
5.954768	50.476456	548.614035	2130.200000
5.954707	50.476435	548.651260	2246.400000
5.954646	50.476414	548.688335	2334.800000
5.954584	50.476393	548.725210	2365.800000
5.954523	50.476372	548.761935	2383.500000
5.954462	50.476351	548.798535	2446.300000
5.954401	50.476330	548.834960	2584.000000
5.954340	50.476309	548.871210	2800.700000
5.954279	50.476288	548.907335	2890.700000
5.954218	50.476267	548.943310	2889.800000
5.954157	50.476246	548.979135	2870.400000
5.954096	50.476225	549.014785	2852.900000
5.954035	50.476204	549.050260	2531.200000
5.953974	50.476183	549.085610	1845.900000
5.953913	50.476162	549.120810	1496.400000
5.953852	50.476141	549.155835	1347.600000
5.953791	50.476120	549.190685	1323.300000
5.953730	50.476099	549.225385	1323.000000
5.960593	50.478291	540.185060	853.780000
5.960532	50.478269	540.246410	1052.600000
5.960471	50.478247	540.308635	1193.300000
5.960409	50.478226	540.371660	1243.000000
5.960347	50.478204	540.438635	1246.800000
5.960287	50.478182	540.509585	1246.400000
5.960226	50.478161	540.575660	1244.700000
5.960165	50.478140	540.635710	1237.000000
5.960103	50.478120	540.692235	1130.100000
5.960041	50.478099	540.747735	916.880000
5.959979	50.478078	540.802385	723.510000
5.959917	50.478057	540.856035	630.480000
5.959855	50.478036	540.908060	620.100000
5.959792	50.478016	540.959235	617.160000
5.959730	50.477996	541.011160	617.610000
5.959666	50.477977	541.062285	618.500000
5.959603	50.477957	541.112010	621.550000
5.959540	50.477937	541.160210	624.350000
5.959477	50.477918	541.206685	625.830000
5.959414	50.477898	541.253110	628.840000
5.959351	50.477879	541.299185	632.350000
5.959288	50.477859	541.343910	633.700000
5.959225	50.477841	541.388460	634.220000
5.959163	50.477822	541.432760	634.550000
5.959100	50.477803	541.476385	634.900000
5.959036	50.477784	541.519885	635.610000
5.958973	50.477765	541.563510	637.130000
5.958909	50.477745	541.606985	641.060000
5.958846	50.477726	541.650310	646.940000
5.958783	50.477707	541.693610	649.420000
5.958720	50.477688	541.736835	660.420000
5.958656	50.477669	541.780085	667.130000
5.958593	50.477649	541.823385	722.010000
5.958530	50.477630	541.866735	774.590000
5.958467	50.477611	541.910010	782.780000
5.958404	50.477591	541.953310	783.070000
5.958341	50.477572	541.996710	782.900000
5.958278	50.477552	542.040010	781.920000
5.958215	50.477535	542.083285	779.460000
5.958152	50.477517	542.126435	776.970000
5.958087	50.477500	542.169735	775.020000
5.958022	50.477486	542.213060	745.950000
5.957957	50.477468	542.256085	675.230000
5.957893	50.477448	542.299135	595.890000
5.957831	50.477428	542.342360	540.060000
5.957769	50.477408	542.385585	505.120000
5.957706	50.477387	542.428785	482.040000
5.957643	50.477368	542.471660	466.520000
5.957580	50.477349	542.514660	458.210000
5.957517	50.477330	542.558160	456.230000
5.957455	50.477310	542.601385	455.870000
5.957393	50.477290	542.644660	455.640000
5.957330	50.477270	542.687585	455.670000
5.957267	50.477251	542.729760	456.000000
5.957203	50.477236	542.771960	455.600000
5.957139	50.477221	542.814410	455.120000
5.957076	50.477201	542.857310	454.230000
5.957011	50.477186	542.900760	448.640000
5.956944	50.477173	542.943535	431.510000
5.956880	50.477155	542.985410	415.000000
5.956817	50.477135	543.027585	408.310000
5.956755	50.477115	543.069935	407.100000
5.956692	50.477095	543.112360	406.240000
5.956630	50.477074	543.155410	405.380000
5.956567	50.477055	543.198435	402.240000
5.956505	50.477035	543.241485	393.800000
5.956443	50.477014	543.284535	377.440000
5.956380	50.476993	543.327385	353.010000
5.956317	50.476973	543.368335	326.340000
5.956254	50.476953	543.409310	310.200000
5.956192	50.476934	543.452685	308.910000
5.956130	50.476914	543.495010	307.440000
5.956070	50.476894	543.535810	306.160000
5.956007	50.476874	543.576685	306.150000
5.955943	50.476853	543.616810	307.150000
5.955881	50.476832	543.655635	324.450000
5.955819	50.476811	543.694710	381.030000
5.955757	50.476790	543.735060	456.370000
5.955694	50.476770	543.776560	512.390000
5.955632	50.476750	543.817310	543.900000
5.955570	50.476730	543.856910	561.740000
5.955508	50.476709	543.897085	577.170000
5.955446	50.476687	543.939785	603.410000
5.955384	50.476666	543.983610	653.150000
5.955322	50.476645	544.025535	726.650000
5.955261	50.476625	544.068585	826.190000
5.955198	50.476604	544.114235	899.670000
5.955136	50.476584	544.156510	951.700000
5.955074	50.476562	544.194635	1005.500000
5.955012	50.476541	544.237710	1080.800000
5.954951	50.476519	544.281935	1174.200000
5.954890	50.476498	544.321810	1192.000000
5.954829	50.476477	544.361610	1231.500000
5.954768	50.476456	544.401285	1277.400000
5.954707	50.476435	544.440810	1304.500000
5.954646	50.476414	544.480260	1315.300000
5.954584	50.476393	544.519560	1318.900000
5.954523	50.476372	544.558710	1319.800000
5.954462	50.476351	544.597760	1315.700000
5.954401	50.476330	544.636710	1306.700000
5.954340	50.476309	544.675535	1304.400000
5.954279	50.476288	544.714235	1301.200000
5.954218	50.476267	544.752810	1268.200000
5.954157	50.476246	544.791260	1234.800000
5.954096	50.476225	544.829585	1209.300000
5.954035	50.476204	544.867760	1111.600000
5.953974	50.476183	544.905835	1007.500000
5.953913	50.476162	544.943810	964.100000
5.953852	50.476141	544.981635	959.604600
5.960471	50.478247	535.723410	747.800000
5.960409	50.478226	535.779835	729.120000
5.960347	50.478204	535.838660	721.520000
5.960287	50.478182	535.899860	710.630000
5.960226	50.478161	535.957635	703.050000
5.960165	50.478140	536.011410	608.010000
5.960103	50.478120	536.062885	500.040000
5.960041	50.478099	536.113585	410.930000
5.959979	50.478078	536.163660	367.410000
5.959917	50.478057	536.213010	359.880000
5.959855	50.478036	536.261310	360.380000
5.959792	50.478016	536.309060	360.790000
5.959730	50.477996	536.357110	361.460000
5.959666	50.477977	536.404560	363.750000
5.959603	50.477957	536.451160	368.840000
5.959540	50.477937	536.496885	402.320000
5.959477	50.477918	536.541685	438.620000
5.959414	50.477898	536.586360	460.110000
5.959351	50.477879	536.630810	487.170000
5.959288	50.477859	536.674635	508.410000
5.959225	50.477841	536.718335	523.330000
5.959163	50.477822	536.761885	532.140000
5.959100	50.477803	536.805210	538.660000
5.959036	50.477784	536.848510	544.510000
5.958973	50.477765	536.891735	550.490000
5.958909	50.477745	536.934910	558.330000
5.958846	50.477726	536.978185	570.440000
5.958783	50.477707	537.021460	586.360000
5.958720	50.477688	537.064560	597.370000
5.958656	50.477669	537.107760	602.990000
5.958593	50.477649	537.151085	622.050000
5.958530	50.477630	537.194510	633.410000
5.958467	50.477611	537.237760	635.600000
5.958404	50.477591	537.281035	636.300000
5.958341	50.477572	537.324560	637.050000
5.958278	50.477552	537.367860	637.750000
5.958215	50.477535	537.411185	638.130000
5.958152	50.477517	537.454635	638.140000
5.958087	50.477500	537.497985	636.880000
5.958022	50.477486	537.541285	623.250000
5.957957	50.477468	537.584635	583.400000
5.957893	50.477448	537.627935	526.830000
5.957831	50.477428	537.671210	474.750000
5.957769	50.477408	537.714510	433.340000
5.957706	50.477387	537.757810	400.120000
5.957643	50.477368	537.801010	372.450000
5.957580	50.477349	537.844260	349.480000
5.957517	50.477330	537.887635	331.970000
5.957455	50.477310	537.930885	320.550000
5.957393	50.477290	537.974185	314.580000
5.957330	50.477270	538.017410	312.640000
5.957267	50.477251	538.060335	311.870000
5.957203	50.477236	538.103235	310.920000
5.957139	50.477221	538.146235	310.180000
5.957076	50.477201	538.189385	307.650000
5.957011	50.477186	538.232735	299.600000
5.956944	50.477173	538.275810	289.300000
5.956880	50.477155	538.318510	281.530000
5.956817	50.477135	538.361335	277.720000
5.956755	50.477115	538.404210	276.320000
5.956692	50.477095	538.447110	275.660000
5.956630	50.477074	538.490310	274.910000
5.956567	50.477055	538.533485	273.430000
5.956505	50.477035	538.576660	270.530000
5.956443	50.477014	538.619835	265.920000
5.956380	50.476993	538.662935	260.330000
5.956317	50.476973	538.705110	256.000000
5.956254	50.476953	538.747285	254.930000
5.956192	50.476934	538.790635	254.510000
5.956130	50.476914	538.833460	254.030000
5.956070	50.476894	538.875485	253.940000
5.956007	50.476874	538.917535	254.050000
5.955943	50.476853	538.959185	256.050000
5.955881	50.476832	539.000110	270.180000
5.955819	50.476811	539.041135	304.560000
5.955757	50.476790	539.082835	352.520000
5.955694	50.476770	539.125135	399.720000
5.955632	50.476750	539.167010	439.490000
5.955570	50.476730	539.208235	473.640000
5.955508	50.476709	539.249785	507.260000
5.955446	50.476687	539.292760	544.830000
5.955384	50.476666	539.336360	587.190000
5.955322	50.476645	539.378885	633.100000
5.955261	50.476625	539.422035	679.800000
5.955198	50.476604	539.466660	714.840000
5.955136	50.476584	539.509385	735.850000
5.955074	50.476562	539.549710	747.850000
5.955012	50.476541	539.592885	753.140000
5.954951	50.476519	539.636735	753.760000
5.954890	50.476498	539.678035	753.330000
5.954829	50.476477	539.719285	752.250000
5.954768	50.476456	539.760485	750.720000
5.954707	50.476435	539.801560	749.040000
5.954646	50.476414	539.842560	747.300000
5.954584	50.476393	539.883510	745.950000
5.954523	50.476372	539.924335	744.940000
5.954462	50.476351	539.965060	742.630000
5.954401	50.476330	540.005735	741.570000
5.954340	50.476309	540.046310	741.530000
5.954279	50.476288	540.086785	741.910000
5.954218	50.476267	540.127185	742.960000
5.954157	50.476246	540.167485	744.690000
5.954096	50.476225	540.207685	746.760000
5.954035	50.476204	540.247785	755.280000
5.953974	50.476183	540.287785	801.814000
5.960287	50.478182	530.811010	603.120000
5.960226	50.478161	530.863085	461.860000
5.960165	50.478140	530.912635	404.750000
5.960103	50.478120	530.960735	363.770000
5.960041	50.478099	531.008310	308.050000
5.959979	50.478078	531.055435	279.020000
5.959917	50.478057	531.102085	273.800000
5.959855	50.478036	531.148110	273.740000
5.959792	50.478016	531.193760	273.830000
5.959730	50.477996	531.239510	274.030000
5.959666	50.477977	531.284910	275.810000
5.959603	50.477957	531.329810	289.970000
5.959540	50.477937	531.374210	333.530000
5.959477	50.477918	531.418160	401.170000
5.959414	50.477898	531.462010	458.610000
5.959351	50.477879	531.505710	473.670000
5.959288	50.477859	531.549160	488.230000
5.959225	50.477841	531.592535	501.920000
5.959163	50.477822	531.635810	506.560000
5.959100	50.477803	531.679060	512.540000
5.959036	50.477784	531.722310	518.230000
5.958973	50.477765	531.765460	524.150000
5.958909	50.477745	531.808610	531.290000
5.958846	50.477726	531.851885	539.630000
5.958783	50.477707	531.895160	547.380000
5.958720	50.477688	531.938285	551.480000
5.958656	50.477669	531.981510	553.150000
5.958593	50.477649	532.024835	556.330000
5.958530	50.477630	532.068235	557.880000
5.958467	50.477611	532.111510	558.730000
5.958404	50.477591	532.154785	559.500000
5.958341	50.477572	532.198260	560.130000
5.958278	50.477552	532.241560	560.570000
5.958215	50.477535	532.284885	560.830000
5.958152	50.477517	532.328360	560.950000
5.958087	50.477500	532.371710	558.580000
5.958022	50.477486	532.415010	546.530000
5.957957	50.477468	532.458410	517.670000
5.957893	50.477448	532.501760	474.880000
5.957831	50.477428	532.545060	429.390000
5.957769	50.477408	532.588385	388.610000
5.957706	50.477387	532.631710	354.250000
5.957643	50.477368	532.675010	325.860000
5.957580	50.477349	532.718335	302.810000
5.957517	50.477330	532.761660	284.840000
5.957455	50.477310	532.804935	271.630000
5.957393	50.477290	532.848235	262.530000
5.957330	50.477270	532.891560	256.700000
5.957267	50.477251	532.934785	253.130000
5.957203	50.477236	532.977960	250.660000
5.957139	50.477221	533.021185	248.160000
5.957076	50.477201	533.064460	245.050000
5.957011	50.477186	533.107785	241.550000
5.956944	50.477173	533.150985	238.510000
5.956880	50.477155	533.194060	236.570000
5.956817	50.477135	533.237185	235.640000
5.956755	50.477115	533.280310	235.270000
5.956692	50.477095	533.323435	235.100000
5.956630	50.477074	533.366710	235.000000
5.956567	50.477055	533.409985	234.890000
5.956505	50.477035	533.453210	234.780000
5.956443	50.477014	533.496435	234.660000
5.956380	50.476993	533.539660	234.600000
5.956317	50.476973	533.582485	234.590000
5.956254	50.476953	533.625285	234.600000
5.956192	50.476934	533.668610	234.650000
5.956130	50.476914	533.711710	234.830000
5.956070	50.476894	533.754385	235.000000
5.956007	50.476874	533.797060	235.800000
5.955943	50.476853	533.839560	241.710000
5.955881	50.476832	533.881685	257.750000
5.955819	50.476811	533.923835	287.500000
5.955757	50.476790	533.966310	329.020000
5.955694	50.476770	534.009085	374.890000
5.955632	50.476750	534.051635	419.130000
5.955570	50.476730	534.093835	460.320000
5.955508	50.476709	534.136210	499.880000
5.955446	50.476687	534.179360	539.250000
5.955384	50.476666	534.222810	576.870000
5.955322	50.476645	534.265685	608.370000
5.955261	50.476625	534.308910	628.280000
5.955198	50.476604	534.352910	638.560000
5.955136	50.476584	534.395910	641.900000
5.955074	50.476562	534.437610	642.080000
5.955012	50.476541	534.480835	641.640000
5.954951	50.476519	534.524435	641.160000
5.954890	50.476498	534.566635	640.200000
5.954829	50.476477	534.608785	638.710000
5.954768	50.476456	534.650935	636.920000
5.954707	50.476435	534.693010	635.310000
5.954646	50.476414	534.735010	634.130000
5.954584	50.476393	534.776985	633.270000
5.954523	50.476372	534.818885	632.670000
5.954462	50.476351	534.860710	631.780000
5.954401	50.476330	534.902485	631.520000
5.954340	50.476309	534.944210	632.530000
5.954279	50.476288	534.985885	635.030000
5.954218	50.476267	535.027485	640.600000
5.954157	50.476246	535.069010	658.202100
5.960103	50.478120	525.341685	350.050000
5.960041	50.478099	525.387310	270.330000
5.959979	50.478078	525.432660	253.600000
5.959917	50.478057	525.477710	250.480000
5.959855	50.478036	525.522435	250.420000
5.959792	50.478016	525.566885	250.500000
5.959730	50.477996	525.611360	250.630000
5.959666	50.477977	525.655685	253.760000
5.959603	50.477957	525.699685	270.240000
5.959540	50.477937	525.743435	313.100000
5.959477	50.477918	525.787010	378.360000
5.959414	50.477898	525.830485	443.750000
5.959351	50.477879	525.873860	474.210000
5.959288	50.477859	525.917185	489.670000
5.959225	50.477841	525.960485	501.350000
5.959163	50.477822	526.003710	506.120000
5.959100	50.477803	526.046960	510.220000
5.959036	50.477784	526.090210	513.970000
5.958973	50.477765	526.133385	517.370000
5.958909	50.477745	526.176585	521.500000
5.958846	50.477726	526.219885	525.240000
5.958783	50.477707	526.263160	528.020000
5.958720	50.477688	526.306360	529.670000
5.958656	50.477669	526.349635	530.420000
5.958593	50.477649	526.392935	530.980000
5.958530	50.477630	526.436285	531.440000
5.958467	50.477611	526.479560	531.810000
5.958404	50.477591	526.522860	532.090000
5.958341	50.477572	526.566285	532.260000
5.958278	50.477552	526.609585	532.370000
5.958215	50.477535	526.652885	532.300000
5.958152	50.477517	526.696285	530.950000
5.958087	50.477500	526.739635	525.530000
5.958022	50.477486	526.782935	511.680000
5.957957	50.477468	526.826310	485.650000
5.957893	50.477448	526.869660	448.680000
5.957831	50.477428	526.912960	407.420000
5.957769	50.477408	526.956285	368.450000
5.957706	50.477387	526.999610	335.000000
5.957643	50.477368	527.042935	307.690000
5.957580	50.477349	527.086260	286.040000
5.957517	50.477330	527.129560	269.330000
5.957455	50.477310	527.172860	256.760000
5.957393	50.477290	527.216160	247.560000
5.957330	50.477270	527.259485	240.970000
5.957267	50.477251	527.302785	236.270000
5.957203	50.477236	527.346060	232.860000
5.957139	50.477221	527.389360	230.280000
5.957076	50.477201	527.432660	228.330000
5.957011	50.477186	527.475960	227.000000
5.956944	50.477173	527.519235	226.250000
5.956880	50.477155	527.562485	225.960000
5.956817	50.477135	527.605735	225.910000
5.956755	50.477115	527.648985	225.950000
5.956692	50.477095	527.692210	226.010000
5.956630	50.477074	527.735485	226.110000
5.956567	50.477055	527.778785	226.220000
5.956505	50.477035	527.822060	226.360000
5.956443	50.477014	527.865335	226.510000
5.956380	50.476993	527.908610	226.680000
5.956317	50.476973	527.951735	226.850000
5.956254	50.476953	527.994835	227.040000
5.956192	50.476934	528.038135	227.260000
5.956130	50.476914	528.081360	227.510000
5.956070	50.476894	528.124385	228.390000
5.956007	50.476874	528.167410	231.660000
5.955943	50.476853	528.210360	239.560000
5.955881	50.476832	528.253110	255.960000
5.955819	50.476811	528.295860	284.690000
5.955757	50.476790	528.338760	324.850000
5.955694	50.476770	528.381785	370.600000
5.955632	50.476750	528.424710	416.110000
5.955570	50.476730	528.467460	458.890000
5.955508	50.476709	528.510285	499.450000
5.955446	50.476687	528.553510	539.050000
5.955384	50.476666	528.596885	575.800000
5.955322	50.476645	528.639985	602.510000
5.955261	50.476625	528.683260	615.100000
5.955198	50.476604	528.726910	617.100000
5.955136	50.476584	528.770060	617.300000
5.955074	50.476562	528.812560	617.320000
5.955012	50.476541	528.855810	617.170000
5.954951	50.476519	528.899260	616.870000
5.954890	50.476498	528.942010	616.350000
5.954829	50.476477	528.984710	615.610000
5.954768	50.476456	529.027410	614.900000
5.954707	50.476435	529.070060	614.140000
5.954646	50.476414	529.112660	613.390000
5.954584	50.476393	529.155235	612.710000
5.954523	50.476372	529.197785	612.370000
5.954462	50.476351	529.240310	611.980000
5.954401	50.476330	529.282785	611.800000
5.954340	50.476309	529.325235	613.526400
5.959979	50.478078	519.245360	241.580000
5.959917	50.478057	519.289510	241.480000
5.959855	50.478036	519.333485	241.500000
5.959792	50.478016	519.377335	241.600000
5.959730	50.477996	519.421185	242.410000
5.959666	50.477977	519.464910	249.180000
5.959603	50.477957	519.508485	266.860000
5.959540	50.477937	519.551960	310.150000
5.959477	50.477918	519.595360	372.990000
5.959414	50.477898	519.638710	434.050000
5.959351	50.477879	519.681985	470.920000
5.959288	50.477859	519.725260	489.840000
5.959225	50.477841	519.768560	502.760000
5.959163	50.477822	519.811835	506.230000
5.959100	50.477803	519.855110	510.000000
5.959036	50.477784	519.898360	513.570000
5.958973	50.477765	519.941585	517.300000
5.958909	50.477745	519.984835	519.920000
5.958846	50.477726	520.028135	521.620000
5.958783	50.477707	520.071410	522.890000
5.958720	50.477688	520.114660	524.000000
5.958656	50.477669	520.157960	524.740000
5.958593	50.477649	520.201260	525.190000
5.958530	50.477630	520.244585	525.500000
5.958467	50.477611	520.287860	525.730000
5.958404	50.477591	520.331160	525.870000
5.958341	50.477572	520.374535	525.920000
5.958278	50.477552	520.417835	525.920000
5.958215	50.477535	520.461135	525.420000
5.958152	50.477517	520.504485	523.030000
5.958087	50.477500	520.547810	516.300000
5.958022	50.477486	520.591110	501.710000
5.957957	50.477468	520.634435	476.350000
5.957893	50.477448	520.677785	441.000000
5.957831	50.477428	520.721110	401.080000
5.957769	50.477408	520.764410	362.810000
5.957706	50.477387	520.807710	329.790000
5.957643	50.477368	520.851035	302.940000
5.957580	50.477349	520.894360	281.820000
5.957517	50.477330	520.937660	265.600000
5.957455	50.477310	520.980960	253.370000
5.957393	50.477290	521.024260	244.280000
5.957330	50.477270	521.067560	237.600000
5.957267	50.477251	521.110860	232.730000
5.957203	50.477236	521.154185	229.230000
5.957139	50.477221	521.197510	226.810000
5.957076	50.477201	521.240810	225.270000
5.957011	50.477186	521.284110	224.450000
5.956944	50.477173	521.327410	224.120000
5.956880	50.477155	521.370710	224.050000
5.956817	50.477135	521.414010	224.060000
5.956755	50.477115	521.457310	224.100000
5.956692	50.477095	521.500560	224.160000
5.956630	50.477074	521.543810	224.250000
5.956567	50.477055	521.587110	224.350000
5.956505	50.477035	521.630410	224.480000
5.956443	50.477014	521.673710	224.630000
5.956380	50.476993	521.717010	224.800000
5.956317	50.476973	521.760260	224.980000
5.956254	50.476953	521.803510	225.170000
5.956192	50.476934	521.846810	225.360000
5.956130	50.476914	521.890060	225.920000
5.956070	50.476894	521.933260	227.490000
5.956007	50.476874	521.976460	231.200000
5.955943	50.476853	522.019610	239.310000
5.955881	50.476832	522.062660	255.740000
5.955819	50.476811	522.105710	284.330000
5.955757	50.476790	522.148835	324.300000
5.955694	50.476770	522.192010	370.050000
5.955632	50.476750	522.235135	415.770000
5.955570	50.476730	522.278185	458.770000
5.955508	50.476709	522.321260	499.480000
5.955446	50.476687	522.364510	539.150000
5.955384	50.476666	522.407860	575.790000
5.955322	50.476645	522.451085	601.760000
5.955261	50.476625	522.494385	612.450000
5.955198	50.476604	522.537835	614.260000
5.955136	50.476584	522.581060	614.520000
5.955074	50.476562	522.623985	614.640000
5.955012	50.476541	522.667260	614.650000
5.954951	50.476519	522.710635	614.500000
5.954890	50.476498	522.753660	613.830000
5.954829	50.476477	522.796660	612.030000
5.954768	50.476456	522.839660	609.900000
5.954707	50.476435	522.882635	607.930000
5.954646	50.476414	522.925585	607.460000
5.954584	50.476393	522.968535	607.090000
5.954523	50.476372	523.011460	606.840000
5.954462	50.476351	523.054360	606.650700
5.959855	50.478036	512.525344	237.670000
5.959792	50.478016	512.568894	238.850000
5.959730	50.477996	512.612444	241.610000
5.959666	50.477977	512.655869	248.910000
5.959603	50.477957	512.699269	266.300000
5.959540	50.477937	512.742644	309.960000
5.959477	50.477918	512.785969	372.630000
5.959414	50.477898	512.829294	433.360000
5.959351	50.477879	512.872569	470.530000
5.959288	50.477859	512.915844	489.920000
5.959225	50.477841	512.959144	502.640000
5.959163	50.477822	513.002419	507.650000
5.959100	50.477803	513.045694	510.000000
5.959036	50.477784	513.088969	513.350000
5.958973	50.477765	513.132244	517.200000
5.958909	50.477745	513.175519	519.860000
5.958846	50.477726	513.218819	521.600000
5.958783	50.477707	513.262119	522.640000
5.958720	50.477688	513.305394	523.560000
5.958656	50.477669	513.348694	524.290000
5.958593	50.477649	513.391994	524.770000
5.958530	50.477630	513.435294	525.080000
5.958467	50.477611	513.478594	525.290000
5.958404	50.477591	513.521894	525.420000
5.958341	50.477572	513.565219	525.460000
5.958278	50.477552	513.608519	525.450000
5.958215	50.477535	513.651819	524.870000
5.958152	50.477517	513.695144	522.360000
5.958087	50.477500	513.738444	515.480000
5.958022	50.477486	513.781744	500.800000
5.957957	50.477468	513.825044	475.450000
5.957893	50.477448	513.868369	440.210000
5.957831	50.477428	513.911694	400.390000
5.957769	50.477408	513.954994	362.170000
5.957706	50.477387	513.998319	329.190000
5.957643	50.477368	514.041644	302.390000
5.957580	50.477349	514.084944	281.340000
5.957517	50.477330	514.128244	265.170000
5.957455	50.477310	514.171544	252.990000
5.957393	50.477290	514.214844	243.920000
5.957330	50.477270	514.258144	237.250000
5.957267	50.477251	514.301444	232.370000
5.957203	50.477236	514.344769	228.870000
5.957139	50.477221	514.388094	226.460000
5.957076	50.477201	514.431394	224.960000
5.957011	50.477186	514.474694	224.190000
5.956944	50.477173	514.517994	223.900000
5.956880	50.477155	514.561294	223.840000
5.956817	50.477135	514.604594	223.860000
5.956755	50.477115	514.647894	223.890000
5.956692	50.477095	514.691169	223.950000
5.956630	50.477074	514.734444	224.030000
5.956567	50.477055	514.777744	224.130000
5.956505	50.477035	514.821044	224.250000
5.956443	50.477014	514.864344	224.400000
5.956380	50.476993	514.907644	224.560000
5.956317	50.476973	514.950944	224.740000
5.956254	50.476953	514.994244	224.900000
5.956192	50.476934	515.037544	225.130000
5.956130	50.476914	515.080819	225.770000
5.956070	50.476894	515.124094	227.380000
5.956007	50.476874	515.167344	231.120000
5.955943	50.476853	515.210569	239.250000
5.955881	50.476832	515.253769	255.680000
5.955819	50.476811	515.296969	284.260000
5.955757	50.476790	515.340194	324.210000
5.955694	50.476770	515.383444	369.970000
5.955632	50.476750	515.426694	415.710000
5.955570	50.476730	515.469894	458.760000
5.955508	50.476709	515.513094	499.520000
5.955446	50.476687	515.556369	539.220000
5.955384	50.476666	515.599694	575.820000
5.955322	50.476645	515.642944	601.690000
5.955261	50.476625	515.686244	612.290000
5.955198	50.476604	515.729619	614.110000
5.955136	50.476584	515.772869	614.370000
5.955074	50.476562	515.815994	614.500000
5.955012	50.476541	515.859294	614.520000
5.954951	50.476519	515.902619	614.370000
5.954890	50.476498	515.945794	613.650000
5.954829	50.476477	515.988969	611.780000
5.954768	50.476456	516.032119	609.810000
5.954707	50.476435	516.075269	607.960000
5.954646	50.476414	516.118419	606.790000
5.954584	50.476393	516.161569	606.014200
