# Supplementary material for: Electrical resistivity tomography data across the Hockai Fault Zone (Ardenne, Belgium)
Source: Data Brief. 2016 Dec 21;11:1–4. doi: 10.1016/j.dib.2016.12.028 (PMC5220259; doi:10.1016/j.dib.2016.12.028)
Supplement: Supplementary file 2 — Supplementary material [file mmc2.zip › output/ASCII/20090807-1.wgs84]

5.956969168	50.47720045	564.601
5.956919474	50.47718356	564.569
5.956868503	50.47716765	564.603
5.956818239	50.47715148	564.634
5.956767448	50.47713621	564.663
5.956717022	50.47711959	564.636
5.956667935	50.47710359	564.643
5.956617142	50.47708736	564.672
5.956567202	50.4770705	564.734
5.956517539	50.47705391	564.77
5.956467301	50.47703602	564.777
5.956418243	50.47701922	564.801
5.956368464	50.477003	564.771
5.956318197	50.47698752	564.759
5.956269066	50.47697024	564.762
5.956218388	50.4769536	564.838
5.956168207	50.47693719	564.797
5.95611785	50.47692086	564.801
5.956067879	50.47690409	564.769
5.956017208	50.47688884	564.793
5.955967368	50.47687221	564.744
5.955917525	50.47685502	564.716
5.95586788	50.47683849	564.72
5.955818926	50.47682106	564.72
5.955769255	50.4768048	564.718
5.955719902	50.4767877	564.736
5.95566715	50.47677167	564.732
5.955618596	50.47675512	564.716
5.95556859	50.47673919	564.742
5.955519555	50.47672141	564.752
5.955470086	50.47670523	564.805
5.95541959	50.47668896	564.808
5.955369799	50.47667136	564.824
5.955319621	50.47665439	564.819
5.955272322	50.47663742	564.951
5.955222026	50.47662006	564.966
5.955173383	50.47660352	565.009
5.955122214	50.47658576	565.006
5.955074698	50.47656935	565.033
5.955024705	50.47655203	565.049
5.954974829	50.47653369	565.044
5.954925735	50.47651654	565.101
5.95487529	50.47650041	565.112
5.954825863	50.47648312	565.109
5.954777516	50.47646535	565.127
5.954727669	50.47644759	565.116
5.954679068	50.47643038	565.169
5.954628905	50.47641297	565.182
5.954580671	50.47639521	565.173
5.95453122	50.47637768	565.179
5.954482186	50.47636009	565.136
5.954432866	50.47634293	565.176
5.954382715	50.47632587	565.138
5.954334326	50.47630743	565.134
5.954284879	50.47629071	565.149
5.954234764	50.47627383	565.167
5.95418576	50.47625663	565.185
5.954137414	50.47623858	565.218
5.954087236	50.47622188	565.218
5.954037185	50.47620489	565.258
5.953986331	50.47619021	565.217
5.953937691	50.47617165	565.222
5.953889855	50.47615225	565.179
5.95384135	50.47613487	565.157
5.953792844	50.4761175	565.157
5.953744338	50.47610013	565.157
5.953695832	50.47608276	565.157
5.953647327	50.47606538	565.157
5.953598821	50.47604801	565.157
5.953550316	50.47603064	565.157
5.95350181	50.47601326	565.157
5.953453304	50.47599589	565.157
5.953404799	50.47597852	565.157
5.953356293	50.47596114	565.157
5.953307788	50.47594377	565.157
5.953259283	50.4759264	565.157
5.953210777	50.47590902	565.157
5.953162272	50.47589165	565.157
5.953113767	50.47587428	565.157
5.953065261	50.4758569	565.157
5.953016756	50.47583953	565.157
5.952968251	50.47582215	565.157
5.952919746	50.47580478	565.157
5.952871241	50.47578741	565.157
5.952822736	50.47577003	565.157
5.952774231	50.47575266	565.157
5.952725726	50.47573529	565.157
5.952677221	50.47571791	565.157
5.952628716	50.47570054	565.157
5.952580211	50.47568317	565.157
5.952531706	50.47566579	565.157
5.952483201	50.47564842	565.157
5.952434696	50.47563104	565.157
5.952386192	50.47561367	565.157
5.952337687	50.4755963	565.157
5.952289182	50.47557892	565.157
