# Supplementary material for: Electrical resistivity tomography data across the Hockai Fault Zone (Ardenne, Belgium)
Source: Data Brief. 2016 Dec 21;11:1–4. doi: 10.1016/j.dib.2016.12.028 (PMC5220259; doi:10.1016/j.dib.2016.12.028)
Supplement: Supplementary file 2 — Supplementary material [file mmc2.zip › output/ASCII/20090807-1_combined.out.wgs84]

5.956894	50.477176	563.643135	574.250000
5.956843	50.477160	563.662830	574.760000
5.956793	50.477144	563.682350	612.140000
5.956742	50.477128	563.688020	805.190000
5.956692	50.477112	563.685440	934.550000
5.956643	50.477095	563.696635	944.350000
5.956592	50.477079	563.724080	962.760000
5.956542	50.477062	563.753875	813.680000
5.956492	50.477045	563.770120	897.810000
5.956443	50.477028	563.781015	1103.200000
5.956393	50.477011	563.781485	862.200000
5.956343	50.476995	563.774105	787.820000
5.956294	50.476979	563.774525	898.650000
5.956244	50.476962	563.798520	930.450000
5.956193	50.476945	563.812165	1012.600000
5.956143	50.476929	563.804885	1013.700000
5.956093	50.476912	563.799930	864.950000
5.956043	50.476896	563.800325	906.730000
5.955992	50.476881	563.795045	899.670000
5.955942	50.476864	563.778740	650.450000
5.955893	50.476847	563.776010	707.460000
5.955843	50.476830	563.778805	721.380000
5.955794	50.476813	563.781600	747.270000
5.955745	50.476796	563.790120	604.120000
5.955694	50.476780	563.795765	637.460000
5.955643	50.476763	563.792810	547.540000
5.955594	50.476747	563.798455	565.880000
5.955544	50.476730	563.809850	575.020000
5.955495	50.476713	563.829620	549.530000
5.955445	50.476697	563.849365	510.910000
5.955395	50.476680	563.857835	661.370000
5.955345	50.476663	563.863505	762.060000
5.955296	50.476646	563.901275	850.560000
5.955247	50.476629	563.944320	745.740000
5.955198	50.476612	563.962815	850.630000
5.955148	50.476595	563.976210	983.710000
5.955098	50.476578	563.984505	1256.400000
5.955050	50.476561	563.997800	1176.900000
5.955000	50.476543	564.003545	1112.700000
5.954950	50.476525	564.019290	999.200000
5.954901	50.476508	564.040010	819.540000
5.954851	50.476492	564.045755	726.120000
5.954802	50.476474	564.054000	674.370000
5.954753	50.476456	564.059745	708.670000
5.954703	50.476439	564.072890	651.420000
5.954654	50.476422	564.091010	626.820000
5.954605	50.476404	564.094305	639.170000
5.954556	50.476386	564.097600	774.480000
5.954507	50.476369	564.093470	846.380000
5.954458	50.476352	564.096790	750.580000
5.954408	50.476334	564.100060	835.920000
5.954359	50.476317	564.090880	948.110000
5.954310	50.476299	564.096625	839.310000
5.954260	50.476282	564.109870	931.610000
5.954210	50.476265	564.120615	967.310000
5.954162	50.476248	564.136285	956.290000
5.954112	50.476230	564.149480	1056.100000
5.954062	50.476213	564.162650	1111.900000
5.954012	50.476198	564.165920	1020.000000
5.953962	50.476181	564.159340	1082.700000
5.953914	50.476162	564.152610	872.540000
5.953866	50.476144	564.140730	796.570000
5.953817	50.476126	564.138825	919.490000
5.953769	50.476109	564.142020	850.560000
5.953720	50.476091	564.145190	846.900000
5.953672	50.476074	564.148310	1254.100000
5.953623	50.476057	564.151455	954.410000
5.953575	50.476039	564.154600	1495.500000
5.953526	50.476022	564.157695	1563.900000
5.953478	50.476005	564.160790	2019.800000
5.953429	50.475987	564.163885	2360.700000
5.953381	50.475970	564.166930	1976.200000
5.953332	50.475952	564.169975	1741.700000
5.953284	50.475935	564.173045	2008.300000
5.953235	50.475918	564.176090	1818.100000
5.953187	50.475900	564.179110	1423.400000
5.953138	50.475883	564.182105	1377.400000
5.953090	50.475866	564.185075	1900.200000
5.953041	50.475848	564.188045	2074.600000
5.952993	50.475831	564.191015	2602.200000
5.952944	50.475813	564.193960	2548.800000
5.952895	50.475796	564.196880	2884.700000
5.952847	50.475779	564.199800	3061.000000
5.952798	50.475761	564.202695	2845.900000
5.952750	50.475744	564.205590	2936.700000
5.952701	50.475727	564.208485	3056.500000
5.952653	50.475709	564.211330	2720.400000
5.952604	50.475692	564.214150	2838.800000
5.952556	50.475674	564.216995	2704.600000
5.952507	50.475657	564.219790	2761.000000
5.952459	50.475640	564.222560	1767.100000
5.952410	50.475622	564.225355	1610.500000
5.952362	50.475605	564.228100	1511.400000
5.956894	50.477176	561.599710	623.960000
5.956843	50.477160	561.607830	607.630000
5.956793	50.477144	561.615750	659.850000
5.956742	50.477128	561.622195	848.710000
5.956692	50.477112	561.627790	1003.900000
5.956643	50.477095	561.634785	1047.900000
5.956592	50.477079	561.643130	1058.500000
5.956542	50.477062	561.651250	917.130000
5.956492	50.477045	561.658245	993.860000
5.956443	50.477028	561.664940	1178.900000
5.956393	50.477011	561.671185	1011.900000
5.956343	50.476995	561.677030	948.210000
5.956294	50.476979	561.683175	1043.200000
5.956244	50.476962	561.690470	1060.900000
5.956193	50.476945	561.697415	1061.000000
5.956143	50.476929	561.703385	1040.900000
5.956093	50.476912	561.709180	917.200000
5.956043	50.476896	561.715300	927.210000
5.955992	50.476881	561.720720	903.080000
5.955942	50.476864	561.725040	714.000000
5.955893	50.476847	561.730460	775.990000
5.955843	50.476830	561.736480	779.820000
5.955794	50.476813	561.742500	818.260000
5.955745	50.476796	561.749295	698.730000
5.955694	50.476780	561.755715	726.630000
5.955643	50.476763	561.760910	662.900000
5.955594	50.476747	561.767280	666.430000
5.955544	50.476730	561.774500	673.800000
5.955495	50.476713	561.782695	638.470000
5.955445	50.476697	561.790865	597.160000
5.955395	50.476680	561.797610	709.810000
5.955345	50.476663	561.804030	837.190000
5.955296	50.476646	561.812700	906.610000
5.955247	50.476629	561.821670	833.460000
5.955198	50.476612	561.828440	933.380000
5.955148	50.476595	561.835085	1013.300000
5.955098	50.476578	561.841630	1348.000000
5.955050	50.476561	561.848200	1141.400000
5.955000	50.476543	561.854720	1164.000000
5.954950	50.476525	561.861190	1067.800000
5.954901	50.476508	561.867660	910.640000
5.954851	50.476492	561.874180	829.510000
5.954802	50.476474	561.880675	769.040000
5.954753	50.476456	561.887195	793.610000
5.954703	50.476439	561.893615	741.030000
5.954654	50.476422	561.899985	708.880000
5.954605	50.476404	561.906555	727.970000
5.954556	50.476386	561.913125	837.400000
5.954507	50.476369	561.919745	900.650000
5.954458	50.476352	561.926315	834.690000
5.954408	50.476334	561.932885	935.630000
5.954359	50.476317	561.939505	1026.800000
5.954310	50.476299	561.946000	978.880000
5.954260	50.476282	561.952495	1064.000000
5.954210	50.476265	561.958990	1095.900000
5.954162	50.476248	561.965435	1105.700000
5.954112	50.476230	561.971905	1209.900000
5.954062	50.476213	561.978325	1241.600000
5.954012	50.476198	561.984870	1114.400000
5.953962	50.476181	561.991565	1119.800000
5.953914	50.476162	561.998110	970.890000
5.953866	50.476144	562.004530	893.860000
5.953817	50.476126	562.010900	989.060000
5.953769	50.476109	562.017345	934.210000
5.953720	50.476091	562.023790	947.690000
5.953672	50.476074	562.030185	1170.300000
5.953623	50.476057	562.036555	1188.900000
5.953575	50.476039	562.042925	1337.400000
5.953526	50.476022	562.049295	1463.800000
5.953478	50.476005	562.055665	1834.600000
5.953429	50.475987	562.062010	2026.400000
5.953381	50.475970	562.068330	1815.200000
5.953332	50.475952	562.074650	1631.200000
5.953284	50.475935	562.080945	1998.500000
5.953235	50.475918	562.087240	1930.300000
5.953187	50.475900	562.093535	1540.300000
5.953138	50.475883	562.099780	1501.700000
5.953090	50.475866	562.106000	1956.600000
5.953041	50.475848	562.112220	2280.000000
5.952993	50.475831	562.118415	2781.200000
5.952944	50.475813	562.124610	2701.300000
5.952895	50.475796	562.130805	2977.400000
5.952847	50.475779	562.136950	3314.300000
5.952798	50.475761	562.143070	3313.700000
5.952750	50.475744	562.149215	3274.900000
5.952701	50.475727	562.155335	3311.600000
5.952653	50.475709	562.161405	2992.800000
5.952604	50.475692	562.167450	2898.300000
5.952556	50.475674	562.173520	2516.200000
5.952507	50.475657	562.179565	2458.600000
5.952459	50.475640	562.185560	1688.900000
5.952410	50.475622	562.191555	1534.600000
5.952362	50.475605	562.197525	1408.500000
5.956843	50.477160	559.301755	730.190000
5.956793	50.477144	559.308400	811.630000
5.956742	50.477128	559.314920	1044.400000
5.956692	50.477112	559.321365	1295.400000
5.956643	50.477095	559.327910	1436.100000
5.956592	50.477079	559.334555	1465.200000
5.956542	50.477062	559.341150	1293.700000
5.956492	50.477045	559.347670	1309.300000
5.956443	50.477028	559.354215	1430.700000
5.956393	50.477011	559.360735	1344.700000
5.956343	50.476995	559.367230	1292.600000
5.956294	50.476979	559.373725	1346.400000
5.956244	50.476962	559.380270	1306.300000
5.956193	50.476945	559.386815	1202.400000
5.956143	50.476929	559.393310	1161.200000
5.956093	50.476912	559.399805	1068.700000
5.956043	50.476896	559.406300	1066.100000
5.955992	50.476881	559.412745	1087.700000
5.955942	50.476864	559.419115	982.860000
5.955893	50.476847	559.425535	1095.600000
5.955843	50.476830	559.431980	1068.200000
5.955794	50.476813	559.438425	1094.700000
5.955745	50.476796	559.444995	1001.900000
5.955694	50.476780	559.451515	1037.100000
5.955643	50.476763	559.457885	1006.300000
5.955594	50.476747	559.464380	1014.300000
5.955544	50.476730	559.470975	1014.600000
5.955495	50.476713	559.477670	939.220000
5.955445	50.476697	559.484365	856.340000
5.955395	50.476680	559.490910	920.430000
5.955345	50.476663	559.497405	1073.700000
5.955296	50.476646	559.504050	1157.100000
5.955247	50.476629	559.510720	1106.800000
5.955198	50.476612	559.517240	1201.800000
5.955148	50.476595	559.523760	1234.200000
5.955098	50.476578	559.530280	1672.900000
5.955050	50.476561	559.536800	1269.100000
5.955000	50.476543	559.543320	1400.200000
5.954950	50.476525	559.549815	1427.100000
5.954901	50.476508	559.556310	1288.600000
5.954851	50.476492	559.562830	1176.100000
5.954802	50.476474	559.569350	1040.900000
5.954753	50.476456	559.575870	991.790000
5.954703	50.476439	559.582390	917.690000
5.954654	50.476422	559.588910	875.220000
5.954605	50.476404	559.595430	907.350000
5.954556	50.476386	559.601950	1020.600000
5.954507	50.476369	559.608470	1109.100000
5.954458	50.476352	559.614990	1128.500000
5.954408	50.476334	559.621535	1285.300000
5.954359	50.476317	559.628080	1413.300000
5.954310	50.476299	559.634600	1448.800000
5.954260	50.476282	559.641095	1547.200000
5.954210	50.476265	559.647590	1581.500000
5.954162	50.476248	559.654110	1626.100000
5.954112	50.476230	559.660630	1755.600000
5.954062	50.476213	559.667150	1731.300000
5.954012	50.476198	559.673670	1490.200000
5.953962	50.476181	559.680190	1409.200000
5.953914	50.476162	559.686735	1303.800000
5.953866	50.476144	559.693280	1230.700000
5.953817	50.476126	559.699800	1282.600000
5.953769	50.476109	559.706320	1192.300000
5.953720	50.476091	559.712840	1130.300000
5.953672	50.476074	559.719360	1198.800000
5.953623	50.476057	559.725855	1351.900000
5.953575	50.476039	559.732350	1269.800000
5.953526	50.476022	559.738870	1340.000000
5.953478	50.476005	559.745390	1664.600000
5.953429	50.475987	559.751910	1758.300000
5.953381	50.475970	559.758430	1585.400000
5.953332	50.475952	559.764950	1488.600000
5.953284	50.475935	559.771445	1988.600000
5.953235	50.475918	559.777940	2137.200000
5.953187	50.475900	559.784460	1830.800000
5.953138	50.475883	559.790980	1780.900000
5.953090	50.475866	559.797475	2139.100000
5.953041	50.475848	559.803970	2614.500000
5.952993	50.475831	559.810465	3100.700000
5.952944	50.475813	559.816960	3025.100000
5.952895	50.475796	559.823480	3248.900000
5.952847	50.475779	559.829975	3857.200000
5.952798	50.475761	559.836445	4164.300000
5.952750	50.475744	559.842940	4025.700000
5.952701	50.475727	559.849435	3809.900000
5.952653	50.475709	559.855905	3393.600000
5.952604	50.475692	559.862375	2987.400000
5.952556	50.475674	559.868870	2358.500000
5.952507	50.475657	559.875340	2202.700000
5.952459	50.475640	559.881785	1562.900000
5.952410	50.475622	559.888255	1336.800000
5.956793	50.477144	556.767550	997.650000
5.956742	50.477128	556.774070	1261.800000
5.956692	50.477112	556.780590	1545.700000
5.956643	50.477095	556.787110	1766.900000
5.956592	50.477079	556.793630	1861.400000
5.956542	50.477062	556.800150	1689.300000
5.956492	50.477045	556.806670	1639.600000
5.956443	50.477028	556.813190	1702.500000
5.956393	50.477011	556.819710	1677.900000
5.956343	50.476995	556.826230	1617.900000
5.956294	50.476979	556.832750	1574.500000
5.956244	50.476962	556.839270	1418.300000
5.956193	50.476945	556.845790	1222.500000
5.956143	50.476929	556.852310	1143.000000
5.956093	50.476912	556.858830	1046.500000
5.956043	50.476896	556.865350	1053.900000
5.955992	50.476881	556.871870	1173.800000
5.955942	50.476864	556.878390	1205.000000
5.955893	50.476847	556.884910	1460.900000
5.955843	50.476830	556.891405	1475.900000
5.955794	50.476813	556.897900	1539.800000
5.955745	50.476796	556.904445	1523.200000
5.955694	50.476780	556.910965	1630.500000
5.955643	50.476763	556.917460	1666.300000
5.955594	50.476747	556.923980	1725.500000
5.955544	50.476730	556.930500	1690.700000
5.955495	50.476713	556.937045	1472.900000
5.955445	50.476697	556.943590	1252.500000
5.955395	50.476680	556.950110	1256.700000
5.955345	50.476663	556.956630	1437.600000
5.955296	50.476646	556.963150	1525.300000
5.955247	50.476629	556.969670	1408.700000
5.955198	50.476612	556.976190	1394.100000
5.955148	50.476595	556.982710	1286.300000
5.955098	50.476578	556.989230	1658.600000
5.955050	50.476561	556.995750	1147.100000
5.955000	50.476543	557.002270	1451.200000
5.954950	50.476525	557.008790	1905.600000
5.954901	50.476508	557.015310	2050.900000
5.954851	50.476492	557.021830	1960.300000
5.954802	50.476474	557.028350	1647.600000
5.954753	50.476456	557.034870	1405.900000
5.954703	50.476439	557.041390	1220.800000
5.954654	50.476422	557.047910	1131.300000
5.954605	50.476404	557.054430	1166.500000
5.954556	50.476386	557.060950	1316.200000
5.954507	50.476369	557.067470	1470.500000
5.954458	50.476352	557.073990	1615.400000
5.954408	50.476334	557.080510	1885.600000
5.954359	50.476317	557.087030	2134.800000
5.954310	50.476299	557.093550	2313.400000
5.954260	50.476282	557.100070	2483.300000
5.954210	50.476265	557.106590	2552.500000
5.954162	50.476248	557.113110	2636.900000
5.954112	50.476230	557.119630	2734.500000
5.954062	50.476213	557.126150	2500.500000
5.954012	50.476198	557.132670	2010.300000
5.953962	50.476181	557.139190	1808.100000
5.953914	50.476162	557.145710	1747.200000
5.953866	50.476144	557.152230	1726.400000
5.953817	50.476126	557.158750	1766.600000
5.953769	50.476109	557.165270	1601.200000
5.953720	50.476091	557.171790	1414.000000
5.953672	50.476074	557.178310	1373.100000
5.953623	50.476057	557.184830	1488.300000
5.953575	50.476039	557.191350	1298.600000
5.953526	50.476022	557.197870	1285.800000
5.953478	50.476005	557.204390	1560.700000
5.953429	50.475987	557.210910	1572.800000
5.953381	50.475970	557.217430	1337.100000
5.953332	50.475952	557.223950	1274.100000
5.953284	50.475935	557.230470	1868.100000
5.953235	50.475918	557.236990	2251.800000
5.953187	50.475900	557.243510	2084.400000
5.953138	50.475883	557.250030	1992.700000
5.953090	50.475866	557.256550	2203.900000
5.953041	50.475848	557.263070	2625.800000
5.952993	50.475831	557.269590	3008.100000
5.952944	50.475813	557.276110	2961.200000
5.952895	50.475796	557.282630	3176.300000
5.952847	50.475779	557.289150	3932.500000
5.952798	50.475761	557.295670	4515.600000
5.952750	50.475744	557.302190	4472.400000
5.952701	50.475727	557.308710	4106.900000
5.952653	50.475709	557.315230	3524.400000
5.952604	50.475692	557.321750	2921.300000
5.952556	50.475674	557.328270	2133.100000
5.952507	50.475657	557.334765	1977.000000
5.952459	50.475640	557.341260	1285.100000
5.956692	50.477112	553.985490	1366.300000
5.956643	50.477095	553.992010	1422.200000
5.956592	50.477079	553.998530	1514.700000
5.956542	50.477062	554.005050	1455.300000
5.956492	50.477045	554.011570	1378.500000
5.956443	50.477028	554.018090	1294.300000
5.956393	50.477011	554.024610	1211.100000
5.956343	50.476995	554.031130	1095.300000
5.956294	50.476979	554.037650	971.740000
5.956244	50.476962	554.044170	855.940000
5.956193	50.476945	554.050690	784.730000
5.956143	50.476929	554.057210	769.660000
5.956093	50.476912	554.063730	751.130000
5.956043	50.476896	554.070250	798.540000
5.955992	50.476881	554.076770	939.060000
5.955942	50.476864	554.083290	1072.100000
5.955893	50.476847	554.089810	1348.000000
5.955843	50.476830	554.096330	1551.900000
5.955794	50.476813	554.102850	1839.700000
5.955745	50.476796	554.109370	2265.200000
5.955694	50.476780	554.115890	2836.200000
5.955643	50.476763	554.122410	3234.700000
5.955594	50.476747	554.128930	3331.600000
5.955544	50.476730	554.135450	2895.200000
5.955495	50.476713	554.141970	2175.900000
5.955445	50.476697	554.148490	1669.500000
5.955395	50.476680	554.155010	1556.900000
5.955345	50.476663	554.161530	1676.000000
5.955296	50.476646	554.168050	1709.100000
5.955247	50.476629	554.174570	1552.300000
5.955198	50.476612	554.181090	1425.100000
5.955148	50.476595	554.187610	1293.500000
5.955098	50.476578	554.194130	1407.200000
5.955050	50.476561	554.200650	1074.200000
5.955000	50.476543	554.207170	1364.300000
5.954950	50.476525	554.213690	2220.100000
5.954901	50.476508	554.220210	3289.800000
5.954851	50.476492	554.226730	4063.500000
5.954802	50.476474	554.233250	4129.900000
5.954753	50.476456	554.239770	3749.800000
5.954703	50.476439	554.246290	3266.300000
5.954654	50.476422	554.252810	2910.600000
5.954605	50.476404	554.259330	2762.900000
5.954556	50.476386	554.265850	2802.200000
5.954507	50.476369	554.272370	2917.900000
5.954458	50.476352	554.278890	3131.200000
5.954408	50.476334	554.285410	3488.800000
5.954359	50.476317	554.291930	3927.700000
5.954310	50.476299	554.298450	4345.800000
5.954260	50.476282	554.304970	4619.500000
5.954210	50.476265	554.311490	4650.800000
5.954162	50.476248	554.318010	4442.200000
5.954112	50.476230	554.324530	3904.100000
5.954062	50.476213	554.331050	3042.300000
5.954012	50.476198	554.337570	2294.900000
5.953962	50.476181	554.344090	1998.500000
5.953914	50.476162	554.350610	2051.900000
5.953866	50.476144	554.357130	2263.600000
5.953817	50.476126	554.363650	2453.600000
5.953769	50.476109	554.370170	2357.300000
5.953720	50.476091	554.376690	2081.900000
5.953672	50.476074	554.383210	1853.800000
5.953623	50.476057	554.389730	1681.300000
5.953575	50.476039	554.396250	1379.400000
5.953526	50.476022	554.402770	1227.900000
5.953478	50.476005	554.409290	1275.800000
5.953429	50.475987	554.415810	1196.400000
5.953381	50.475970	554.422330	994.220000
5.953332	50.475952	554.428850	976.120000
5.953284	50.475935	554.435370	1368.600000
5.953235	50.475918	554.441890	1790.900000
5.953187	50.475900	554.448410	1834.400000
5.953138	50.475883	554.454930	1634.200000
5.953090	50.475866	554.461450	1439.500000
5.953041	50.475848	554.467970	1342.200000
5.952993	50.475831	554.474490	1297.100000
5.952944	50.475813	554.481010	1250.900000
5.952895	50.475796	554.487530	1308.300000
5.952847	50.475779	554.494050	1550.500000
5.952798	50.475761	554.500570	1895.900000
5.952750	50.475744	554.507090	2202.500000
5.952701	50.475727	554.513610	2334.100000
5.952653	50.475709	554.520130	2142.800000
5.952604	50.475692	554.526650	1853.900000
5.952556	50.475674	554.533170	1441.600000
5.956592	50.477079	550.923930	953.550000
5.956542	50.477062	550.930450	886.220000
5.956492	50.477045	550.936970	835.410000
5.956443	50.477028	550.943490	750.790000
5.956393	50.477011	550.950010	677.640000
5.956343	50.476995	550.956530	598.710000
5.956294	50.476979	550.963050	535.190000
5.956244	50.476962	550.969570	495.460000
5.956193	50.476945	550.976090	487.990000
5.956143	50.476929	550.982610	504.960000
5.956093	50.476912	550.989130	526.090000
5.956043	50.476896	550.995650	574.000000
5.955992	50.476881	551.002170	655.950000
5.955942	50.476864	551.008690	739.500000
5.955893	50.476847	551.015210	860.760000
5.955843	50.476830	551.021730	969.770000
5.955794	50.476813	551.028250	1107.300000
5.955745	50.476796	551.034770	1308.200000
5.955694	50.476780	551.041290	1542.300000
5.955643	50.476763	551.047810	1677.400000
5.955594	50.476747	551.054330	1637.800000
5.955544	50.476730	551.060850	1417.600000
5.955495	50.476713	551.067370	1151.100000
5.955445	50.476697	551.073890	988.930000
5.955395	50.476680	551.080410	997.060000
5.955345	50.476663	551.086930	1124.100000
5.955296	50.476646	551.093450	1234.600000
5.955247	50.476629	551.099970	1262.300000
5.955198	50.476612	551.106490	1279.100000
5.955148	50.476595	551.113010	1280.700000
5.955098	50.476578	551.119530	1302.700000
5.955050	50.476561	551.126050	1114.400000
5.955000	50.476543	551.132570	1217.300000
5.954950	50.476525	551.139090	1662.700000
5.954901	50.476508	551.145610	2361.000000
5.954851	50.476492	551.152130	3153.000000
5.954802	50.476474	551.158650	3705.700000
5.954753	50.476456	551.165170	3880.500000
5.954703	50.476439	551.171690	3804.000000
5.954654	50.476422	551.178210	3638.000000
5.954605	50.476404	551.184730	3480.300000
5.954556	50.476386	551.191250	3360.600000
5.954507	50.476369	551.197770	3257.400000
5.954458	50.476352	551.204290	3219.400000
5.954408	50.476334	551.210810	3284.500000
5.954359	50.476317	551.217330	3418.900000
5.954310	50.476299	551.223850	3537.000000
5.954260	50.476282	551.230370	3552.500000
5.954210	50.476265	551.236890	3397.400000
5.954162	50.476248	551.243410	3043.500000
5.954112	50.476230	551.249930	2528.900000
5.954062	50.476213	551.256450	1990.400000
5.954012	50.476198	551.262970	1613.000000
5.953962	50.476181	551.269490	1486.200000
5.953914	50.476162	551.276010	1587.800000
5.953866	50.476144	551.282530	1829.200000
5.953817	50.476126	551.289050	2073.500000
5.953769	50.476109	551.295570	2134.000000
5.953720	50.476091	551.302090	1997.400000
5.953672	50.476074	551.308610	1781.700000
5.953623	50.476057	551.315130	1543.800000
5.953575	50.476039	551.321650	1281.900000
5.953526	50.476022	551.328170	1118.500000
5.953478	50.476005	551.334690	1070.400000
5.953429	50.475987	551.341210	993.300000
5.953381	50.475970	551.347730	876.930000
5.953332	50.475952	551.354250	878.630000
5.953284	50.475935	551.360770	1086.000000
5.953235	50.475918	551.367290	1327.900000
5.953187	50.475900	551.373810	1372.100000
5.953138	50.475883	551.380330	1210.800000
5.953090	50.475866	551.386850	994.360000
5.953041	50.475848	551.393370	828.460000
5.952993	50.475831	551.399890	731.750000
5.952944	50.475813	551.406410	691.700000
5.952895	50.475796	551.412930	716.550000
5.952847	50.475779	551.419450	820.460000
5.952798	50.475761	551.425970	991.900000
5.952750	50.475744	551.432490	1198.700000
5.952701	50.475727	551.439010	1322.100000
5.952653	50.475709	551.445530	1161.400000
5.956492	50.477045	547.554920	555.010000
5.956443	50.477028	547.561440	464.420000
5.956393	50.477011	547.567960	419.270000
5.956343	50.476995	547.574480	376.730000
5.956294	50.476979	547.581000	348.180000
5.956244	50.476962	547.587520	334.260000
5.956193	50.476945	547.594040	339.690000
5.956143	50.476929	547.600560	357.770000
5.956093	50.476912	547.607080	380.330000
5.956043	50.476896	547.613600	411.740000
5.955992	50.476881	547.620120	452.100000
5.955942	50.476864	547.626640	492.890000
5.955893	50.476847	547.633160	537.790000
5.955843	50.476830	547.639680	574.760000
5.955794	50.476813	547.646200	609.190000
5.955745	50.476796	547.652720	649.310000
5.955694	50.476780	547.659240	685.530000
5.955643	50.476763	547.665760	691.420000
5.955594	50.476747	547.672280	656.740000
5.955544	50.476730	547.678800	594.830000
5.955495	50.476713	547.685320	539.920000
5.955445	50.476697	547.691840	526.670000
5.955395	50.476680	547.698360	577.680000
5.955345	50.476663	547.704880	686.580000
5.955296	50.476646	547.711400	813.960000
5.955247	50.476629	547.717920	926.680000
5.955198	50.476612	547.724440	1026.800000
5.955148	50.476595	547.730960	1094.000000
5.955098	50.476578	547.737480	1100.200000
5.955050	50.476561	547.744000	1002.500000
5.955000	50.476543	547.750520	993.850000
5.954950	50.476525	547.757040	1128.300000
5.954901	50.476508	547.763560	1381.300000
5.954851	50.476492	547.770080	1716.700000
5.954802	50.476474	547.776600	2061.100000
5.954753	50.476456	547.783120	2337.700000
5.954703	50.476439	547.789640	2512.000000
5.954654	50.476422	547.796160	2585.800000
5.954605	50.476404	547.802680	2571.200000
5.954556	50.476386	547.809200	2480.100000
5.954507	50.476369	547.815720	2338.200000
5.954458	50.476352	547.822240	2197.800000
5.954408	50.476334	547.828760	2093.400000
5.954359	50.476317	547.835280	2018.200000
5.954310	50.476299	547.841800	1943.800000
5.954260	50.476282	547.848320	1844.000000
5.954210	50.476265	547.854840	1701.300000
5.954162	50.476248	547.861360	1513.400000
5.954112	50.476230	547.867880	1302.900000
5.954062	50.476213	547.874400	1114.900000
5.954012	50.476198	547.880920	1000.400000
5.953962	50.476181	547.887440	989.960000
5.953914	50.476162	547.893960	1087.700000
5.953866	50.476144	547.900480	1262.600000
5.953817	50.476126	547.907000	1448.300000
5.953769	50.476109	547.913520	1548.800000
5.953720	50.476091	547.920040	1523.900000
5.953672	50.476074	547.926560	1406.900000
5.953623	50.476057	547.933080	1246.800000
5.953575	50.476039	547.939600	1083.200000
5.953526	50.476022	547.946120	970.740000
5.953478	50.476005	547.952640	919.570000
5.953429	50.475987	547.959160	878.860000
5.953381	50.475970	547.965680	837.920000
5.953332	50.475952	547.972200	859.020000
5.953284	50.475935	547.978720	969.840000
5.953235	50.475918	547.985240	1092.900000
5.953187	50.475900	547.991760	1117.300000
5.953138	50.475883	547.998280	1019.400000
5.953090	50.475866	548.004800	867.640000
5.953041	50.475848	548.011320	735.080000
5.952993	50.475831	548.017840	654.230000
5.952944	50.475813	548.024360	627.900000
5.952895	50.475796	548.030880	655.930000
5.952847	50.475779	548.037400	738.320000
5.952798	50.475761	548.043920	862.740000
5.952750	50.475744	548.050440	1005.300000
5.956393	50.477011	543.847660	306.430000
5.956343	50.476995	543.854180	276.290000
5.956294	50.476979	543.860700	263.600000
5.956244	50.476962	543.867220	260.680000
5.956193	50.476945	543.873740	268.880000
5.956143	50.476929	543.880260	282.470000
5.956093	50.476912	543.886780	297.850000
5.956043	50.476896	543.893300	317.210000
5.955992	50.476881	543.899820	338.760000
5.955942	50.476864	543.906340	359.520000
5.955893	50.476847	543.912860	377.910000
5.955843	50.476830	543.919380	388.980000
5.955794	50.476813	543.925900	391.800000
5.955745	50.476796	543.932420	389.590000
5.955694	50.476780	543.938940	383.370000
5.955643	50.476763	543.945460	370.890000
5.955594	50.476747	543.951980	352.910000
5.955544	50.476730	543.958500	335.320000
5.955495	50.476713	543.965020	328.240000
5.955445	50.476697	543.971540	343.500000
5.955395	50.476680	543.978060	392.200000
5.955345	50.476663	543.984580	476.820000
5.955296	50.476646	543.991100	586.670000
5.955247	50.476629	543.997620	705.870000
5.955198	50.476612	544.004140	819.830000
5.955148	50.476595	544.010660	902.260000
5.955098	50.476578	544.017180	924.060000
5.955050	50.476561	544.023700	882.010000
5.955000	50.476543	544.030220	849.460000
5.954950	50.476525	544.036740	868.030000
5.954901	50.476508	544.043260	939.610000
5.954851	50.476492	544.049780	1055.200000
5.954802	50.476474	544.056300	1198.300000
5.954753	50.476456	544.062820	1345.100000
5.954703	50.476439	544.069340	1469.500000
5.954654	50.476422	544.075860	1546.400000
5.954605	50.476404	544.082380	1558.800000
5.954556	50.476386	544.088900	1505.600000
5.954507	50.476369	544.095420	1406.600000
5.954458	50.476352	544.101940	1293.800000
5.954408	50.476334	544.108460	1189.800000
5.954359	50.476317	544.114980	1100.300000
5.954310	50.476299	544.121500	1021.000000
5.954260	50.476282	544.128020	946.140000
5.954210	50.476265	544.134540	871.290000
5.954162	50.476248	544.141060	795.820000
5.954112	50.476230	544.147580	725.740000
5.954062	50.476213	544.154100	673.110000
5.954012	50.476198	544.160620	652.990000
5.953962	50.476181	544.167140	677.070000
5.953914	50.476162	544.173660	749.000000
5.953866	50.476144	544.180180	856.420000
5.953817	50.476126	544.186700	970.570000
5.953769	50.476109	544.193220	1049.800000
5.953720	50.476091	544.199740	1067.900000
5.953672	50.476074	544.206260	1029.400000
5.953623	50.476057	544.212780	958.450000
5.953575	50.476039	544.219300	884.260000
5.953526	50.476022	544.225820	834.980000
5.953478	50.476005	544.232340	820.320000
5.953429	50.475987	544.238860	826.370000
5.953381	50.475970	544.245380	844.660000
5.953332	50.475952	544.251900	890.780000
5.953284	50.475935	544.258420	966.080000
5.953235	50.475918	544.264940	1036.500000
5.953187	50.475900	544.271460	1053.900000
5.953138	50.475883	544.277980	1004.400000
5.953090	50.475866	544.284500	915.950000
5.953041	50.475848	544.291020	827.810000
5.952993	50.475831	544.297540	777.310000
5.952944	50.475813	544.304060	769.370000
5.952895	50.475796	544.310580	813.580000
5.952847	50.475779	544.317100	944.076000
5.956244	50.476962	539.774870	217.960000
5.956193	50.476945	539.781390	233.590000
5.956143	50.476929	539.787910	243.720000
5.956093	50.476912	539.794430	253.180000
5.956043	50.476896	539.800950	269.020000
5.955992	50.476881	539.807470	285.190000
5.955942	50.476864	539.813990	299.430000
5.955893	50.476847	539.820510	309.930000
5.955843	50.476830	539.827030	314.000000
5.955794	50.476813	539.833550	310.420000
5.955745	50.476796	539.840070	301.590000
5.955694	50.476780	539.846590	290.830000
5.955643	50.476763	539.853110	280.150000
5.955594	50.476747	539.859630	271.040000
5.955544	50.476730	539.866150	266.040000
5.955495	50.476713	539.872670	269.510000
5.955445	50.476697	539.879190	287.990000
5.955395	50.476680	539.885710	329.350000
5.955345	50.476663	539.892230	398.430000
5.955296	50.476646	539.898750	493.090000
5.955247	50.476629	539.905270	604.800000
5.955198	50.476612	539.911790	718.740000
5.955148	50.476595	539.918310	811.070000
5.955098	50.476578	539.924830	858.080000
5.955050	50.476561	539.931350	855.790000
5.955000	50.476543	539.937870	832.380000
5.954950	50.476525	539.944390	815.440000
5.954901	50.476508	539.950910	816.780000
5.954851	50.476492	539.957430	838.600000
5.954802	50.476474	539.963950	877.930000
5.954753	50.476456	539.970470	926.410000
5.954703	50.476439	539.976990	970.400000
5.954654	50.476422	539.983510	993.560000
5.954605	50.476404	539.990030	983.800000
5.954556	50.476386	539.996550	939.650000
5.954507	50.476369	540.003070	871.820000
5.954458	50.476352	540.009590	796.120000
5.954408	50.476334	540.016110	724.780000
5.954359	50.476317	540.022630	663.120000
5.954310	50.476299	540.029150	611.770000
5.954260	50.476282	540.035670	569.320000
5.954210	50.476265	540.042190	534.020000
5.954162	50.476248	540.048710	505.030000
5.954112	50.476230	540.055230	483.510000
5.954062	50.476213	540.061750	472.690000
5.954012	50.476198	540.068270	477.220000
5.953962	50.476181	540.074790	501.120000
5.953914	50.476162	540.081310	545.250000
5.953866	50.476144	540.087830	604.170000
5.953817	50.476126	540.094350	666.530000
5.953769	50.476109	540.100870	716.830000
5.953720	50.476091	540.107390	744.090000
5.953672	50.476074	540.113910	747.820000
5.953623	50.476057	540.120430	737.620000
5.953575	50.476039	540.126950	728.540000
5.953526	50.476022	540.133470	736.080000
5.953478	50.476005	540.139990	769.220000
5.953429	50.475987	540.146510	826.300000
5.953381	50.475970	540.153030	898.700000
5.953332	50.475952	540.159550	979.890000
5.953284	50.475935	540.166070	1054.700000
5.953235	50.475918	540.172590	1110.200000
5.953187	50.475900	540.179110	1127.900000
5.953138	50.475883	540.185630	1109.200000
5.953090	50.475866	540.192150	1073.000000
5.953041	50.475848	540.198670	1033.200000
5.952993	50.475831	540.205190	1003.200000
5.956093	50.476912	535.292880	216.830000
5.956043	50.476896	535.299400	246.350000
5.955992	50.476881	535.305920	263.380000
5.955942	50.476864	535.312440	279.260000
5.955893	50.476847	535.318960	289.110000
5.955843	50.476830	535.325480	292.260000
5.955794	50.476813	535.332000	288.720000
5.955745	50.476796	535.338520	281.060000
5.955694	50.476780	535.345040	272.400000
5.955643	50.476763	535.351560	264.890000
5.955594	50.476747	535.358080	259.920000
5.955544	50.476730	535.364600	259.210000
5.955495	50.476713	535.371120	265.960000
5.955445	50.476697	535.377640	285.350000
5.955395	50.476680	535.384160	324.000000
5.955345	50.476663	535.390680	387.620000
5.955296	50.476646	535.397200	477.950000
5.955247	50.476629	535.403720	590.930000
5.955198	50.476612	535.410240	714.660000
5.955148	50.476595	535.416760	828.050000
5.955098	50.476578	535.423280	907.620000
5.955050	50.476561	535.429800	940.760000
5.955000	50.476543	535.436320	934.090000
5.954950	50.476525	535.442840	904.320000
5.954901	50.476508	535.449360	867.000000
5.954851	50.476492	535.455880	832.760000
5.954802	50.476474	535.462400	806.790000
5.954753	50.476456	535.468920	788.370000
5.954703	50.476439	535.475440	771.750000
5.954654	50.476422	535.481960	749.000000
5.954605	50.476404	535.488480	714.500000
5.954556	50.476386	535.495000	667.880000
5.954507	50.476369	535.501520	614.150000
5.954458	50.476352	535.508040	560.310000
5.954408	50.476334	535.514560	511.910000
5.954359	50.476317	535.521080	471.700000
5.954310	50.476299	535.527600	440.210000
5.954260	50.476282	535.534120	416.680000
5.954210	50.476265	535.540640	399.860000
5.954162	50.476248	535.547160	388.680000
5.954112	50.476230	535.553680	382.750000
5.954062	50.476213	535.560200	382.430000
5.954012	50.476198	535.566720	388.740000
5.953962	50.476181	535.573240	402.720000
5.953914	50.476162	535.579760	424.420000
5.953866	50.476144	535.586280	452.060000
5.953817	50.476126	535.592800	482.460000
5.953769	50.476109	535.599320	511.630000
5.953720	50.476091	535.605840	537.060000
5.953672	50.476074	535.612360	559.480000
5.953623	50.476057	535.618880	583.590000
5.953575	50.476039	535.625400	617.510000
5.953526	50.476022	535.631920	671.210000
5.953478	50.476005	535.638440	753.000000
5.953429	50.475987	535.644960	866.570000
5.953381	50.475970	535.651480	999.150000
5.953332	50.475952	535.658000	1133.500000
5.953284	50.475935	535.664520	1225.600000
5.953235	50.475918	535.671040	1286.900000
5.953187	50.475900	535.677560	1305.200000
5.953138	50.475883	535.684080	1288.100000
5.955992	50.476881	530.354270	259.780000
5.955942	50.476864	530.360790	290.490000
5.955893	50.476847	530.367310	302.830000
5.955843	50.476830	530.373830	300.730000
5.955794	50.476813	530.380350	294.480000
5.955745	50.476796	530.386870	286.460000
5.955694	50.476780	530.393390	279.170000
5.955643	50.476763	530.399910	273.480000
5.955594	50.476747	530.406430	270.410000
5.955544	50.476730	530.412950	271.590000
5.955495	50.476713	530.419470	280.280000
5.955445	50.476697	530.425990	301.720000
5.955395	50.476680	530.432510	342.630000
5.955345	50.476663	530.439030	409.860000
5.955296	50.476646	530.445550	508.040000
5.955247	50.476629	530.452070	636.830000
5.955198	50.476612	530.458590	787.100000
5.955148	50.476595	530.465110	937.900000
5.955098	50.476578	530.471630	1060.600000
5.955050	50.476561	530.478150	1130.500000
5.955000	50.476543	530.484670	1139.200000
5.954950	50.476525	530.491190	1095.800000
5.954901	50.476508	530.497710	1020.300000
5.954851	50.476492	530.504230	933.070000
5.954802	50.476474	530.510750	848.990000
5.954753	50.476456	530.517270	774.860000
5.954703	50.476439	530.523790	710.850000
5.954654	50.476422	530.530310	653.740000
5.954605	50.476404	530.536830	600.280000
5.954556	50.476386	530.543350	549.110000
5.954507	50.476369	530.549870	501.050000
5.954458	50.476352	530.556390	458.060000
5.954408	50.476334	530.562910	421.880000
5.954359	50.476317	530.569430	393.340000
5.954310	50.476299	530.575950	372.310000
5.954260	50.476282	530.582470	357.880000
5.954210	50.476265	530.588990	348.730000
5.954162	50.476248	530.595510	343.440000
5.954112	50.476230	530.602030	340.850000
5.954062	50.476213	530.608550	340.140000
5.954012	50.476198	530.615070	341.090000
5.953962	50.476181	530.621590	344.050000
5.953914	50.476162	530.628110	349.600000
5.953866	50.476144	530.634630	358.130000
5.953817	50.476126	530.641150	370.110000
5.953769	50.476109	530.647670	386.080000
5.953720	50.476091	530.654190	407.240000
5.953672	50.476074	530.660710	436.050000
5.953623	50.476057	530.667230	476.920000
5.953575	50.476039	530.673750	537.000000
5.953526	50.476022	530.680270	626.180000
5.953478	50.476005	530.686790	752.780000
5.953429	50.475987	530.693310	933.440000
5.953381	50.475970	530.699830	1133.600000
5.953332	50.475952	530.706350	1334.500000
5.953284	50.475935	530.712870	1454.200000
5.953235	50.475918	530.719390	1545.000000
5.955893	50.476847	524.920589	379.200000
5.955843	50.476830	524.927109	339.100000
5.955794	50.476813	524.933629	317.110000
5.955745	50.476796	524.940149	303.370000
5.955694	50.476780	524.946669	294.260000
5.955643	50.476763	524.953189	287.330000
5.955594	50.476747	524.959709	283.450000
5.955544	50.476730	524.966229	283.810000
5.955495	50.476713	524.972749	292.250000
5.955445	50.476697	524.979269	315.020000
5.955395	50.476680	524.985789	360.420000
5.955345	50.476663	524.992309	437.990000
5.955296	50.476646	524.998829	556.710000
5.955247	50.476629	525.005349	721.340000
5.955198	50.476612	525.011869	925.400000
5.955148	50.476595	525.018389	1142.900000
5.955098	50.476578	525.024909	1329.300000
5.955050	50.476561	525.031429	1437.300000
5.955000	50.476543	525.037949	1442.100000
5.954950	50.476525	525.044469	1354.500000
5.954901	50.476508	525.050989	1211.100000
5.954851	50.476492	525.057509	1051.700000
5.954802	50.476474	525.064029	904.930000
5.954753	50.476456	525.070549	783.320000
5.954703	50.476439	525.077069	687.880000
5.954654	50.476422	525.083589	613.650000
5.954605	50.476404	525.090109	554.410000
5.954556	50.476386	525.096629	504.940000
5.954507	50.476369	525.103149	462.200000
5.954458	50.476352	525.109669	425.260000
5.954408	50.476334	525.116189	394.420000
5.954359	50.476317	525.122709	370.140000
5.954310	50.476299	525.129229	352.580000
5.954260	50.476282	525.135749	341.030000
5.954210	50.476265	525.142269	334.070000
5.954162	50.476248	525.148789	329.820000
5.954112	50.476230	525.155309	326.430000
5.954062	50.476213	525.161829	322.200000
5.954012	50.476198	525.168349	316.410000
5.953962	50.476181	525.174869	309.730000
5.953914	50.476162	525.181389	303.730000
5.953866	50.476144	525.187909	300.220000
5.953817	50.476126	525.194429	301.160000
5.953769	50.476109	525.200949	308.420000
5.953720	50.476091	525.207469	324.330000
5.953672	50.476074	525.213989	352.230000
5.953623	50.476057	525.220509	397.540000
5.953575	50.476039	525.227029	469.710000
5.953526	50.476022	525.233549	586.140000
5.953478	50.476005	525.240069	740.380000
5.953429	50.475987	525.246589	968.450000
5.953381	50.475970	525.253109	1276.500000
5.953332	50.475952	525.259629	1638.300000
