# Supplementary material for: Electrical resistivity tomography data across the Hockai Fault Zone (Ardenne, Belgium)
Source: Data Brief. 2016 Dec 21;11:1–4. doi: 10.1016/j.dib.2016.12.028 (PMC5220259; doi:10.1016/j.dib.2016.12.028)
Supplement: Supplementary file 2 — Supplementary material [file mmc2.zip › output/ASCII/20090807-1_normal.out.wgs84]

5.956894	50.477176	563.643135	586.160000
5.956843	50.477160	563.662830	593.140000
5.956793	50.477144	563.682350	635.020000
5.956742	50.477128	563.688020	832.840000
5.956692	50.477112	563.685440	969.740000
5.956643	50.477095	563.696635	983.660000
5.956592	50.477079	563.724080	999.840000
5.956542	50.477062	563.753875	840.620000
5.956492	50.477045	563.770120	923.470000
5.956443	50.477028	563.781015	1130.500000
5.956393	50.477011	563.781485	891.940000
5.956343	50.476995	563.774105	820.210000
5.956294	50.476979	563.774525	936.300000
5.956244	50.476962	563.798520	966.150000
5.956193	50.476945	563.812165	1040.500000
5.956143	50.476929	563.804885	1036.200000
5.956093	50.476912	563.799930	883.710000
5.956043	50.476896	563.800325	922.440000
5.955992	50.476881	563.795045	915.540000
5.955942	50.476864	563.778740	669.650000
5.955893	50.476847	563.776010	731.080000
5.955843	50.476830	563.778805	742.060000
5.955794	50.476813	563.781600	769.000000
5.955745	50.476796	563.790120	624.520000
5.955694	50.476780	563.795765	659.460000
5.955643	50.476763	563.792810	568.690000
5.955594	50.476747	563.798455	588.970000
5.955544	50.476730	563.809850	601.270000
5.955495	50.476713	563.829620	576.150000
5.955445	50.476697	563.849365	534.340000
5.955395	50.476680	563.857835	685.060000
5.955345	50.476663	563.863505	788.310000
5.955296	50.476646	563.901275	878.630000
5.955247	50.476629	563.944320	772.260000
5.955198	50.476612	563.962815	877.970000
5.955148	50.476595	563.976210	1009.100000
5.955098	50.476578	563.984505	1295.700000
5.955050	50.476561	563.997800	1206.900000
5.955000	50.476543	564.003545	1156.100000
5.954950	50.476525	564.019290	1044.700000
5.954901	50.476508	564.040010	856.780000
5.954851	50.476492	564.045755	755.920000
5.954802	50.476474	564.054000	696.210000
5.954753	50.476456	564.059745	726.080000
5.954703	50.476439	564.072890	664.960000
5.954654	50.476422	564.091010	638.740000
5.954605	50.476404	564.094305	650.850000
5.954556	50.476386	564.097600	786.660000
5.954507	50.476369	564.093470	860.510000
5.954458	50.476352	564.096790	768.200000
5.954408	50.476334	564.100060	859.500000
5.954359	50.476317	564.090880	975.010000
5.954310	50.476299	564.096625	868.410000
5.954260	50.476282	564.109870	963.230000
5.954210	50.476265	564.120615	997.510000
5.954162	50.476248	564.136285	986.150000
5.954112	50.476230	564.149480	1087.900000
5.954062	50.476213	564.162650	1141.000000
5.954012	50.476198	564.165920	1040.400000
5.953962	50.476181	564.159340	1099.300000
5.953914	50.476162	564.152610	893.440000
5.953866	50.476144	564.140730	818.510000
5.953817	50.476126	564.138825	942.470000
5.953769	50.476109	564.142020	870.010000
5.953720	50.476091	564.145190	859.390000
5.953672	50.476074	564.148310	1257.400000
5.953623	50.476057	564.151455	973.310000
5.953575	50.476039	564.154600	1485.200000
5.953526	50.476022	564.157695	1545.800000
5.953478	50.476005	564.160790	1992.000000
5.953429	50.475987	564.163885	2321.400000
5.953381	50.475970	564.166930	1967.100000
5.953332	50.475952	564.169975	1749.200000
5.953284	50.475935	564.173045	2038.600000
5.953235	50.475918	564.176090	1862.800000
5.953187	50.475900	564.179110	1467.000000
5.953138	50.475883	564.182105	1423.900000
5.953090	50.475866	564.185075	1963.000000
5.953041	50.475848	564.188045	2152.100000
5.952993	50.475831	564.191015	2687.500000
5.952944	50.475813	564.193960	2611.100000
5.952895	50.475796	564.196880	2932.500000
5.952847	50.475779	564.199800	3114.000000
5.952798	50.475761	564.202695	2902.000000
5.952750	50.475744	564.205590	2978.700000
5.952701	50.475727	564.208485	3094.700000
5.952653	50.475709	564.211330	2761.000000
5.952604	50.475692	564.214150	2866.200000
5.952556	50.475674	564.216995	2688.700000
5.952507	50.475657	564.219790	2709.800000
5.952459	50.475640	564.222560	1744.100000
5.952410	50.475622	564.225355	1600.900000
5.952362	50.475605	564.228100	1539.200000
5.956894	50.477176	561.599710	619.550000
5.956843	50.477160	561.607830	617.180000
5.956793	50.477144	561.615750	672.830000
5.956742	50.477128	561.622195	868.230000
5.956692	50.477112	561.627790	1025.900000
5.956643	50.477095	561.634785	1068.700000
5.956592	50.477079	561.643130	1075.700000
5.956542	50.477062	561.651250	932.480000
5.956492	50.477045	561.658245	1012.700000
5.956443	50.477028	561.664940	1193.000000
5.956393	50.477011	561.671185	1014.900000
5.956343	50.476995	561.677030	948.750000
5.956294	50.476979	561.683175	1043.700000
5.956244	50.476962	561.690470	1063.400000
5.956193	50.476945	561.697415	1079.600000
5.956143	50.476929	561.703385	1057.100000
5.956093	50.476912	561.709180	923.380000
5.956043	50.476896	561.715300	938.700000
5.955992	50.476881	561.720720	919.880000
5.955942	50.476864	561.725040	725.610000
5.955893	50.476847	561.730460	784.020000
5.955843	50.476830	561.736480	797.160000
5.955794	50.476813	561.742500	829.340000
5.955745	50.476796	561.749295	707.960000
5.955694	50.476780	561.755715	732.700000
5.955643	50.476763	561.760910	667.790000
5.955594	50.476747	561.767280	673.830000
5.955544	50.476730	561.774500	681.810000
5.955495	50.476713	561.782695	647.630000
5.955445	50.476697	561.790865	607.420000
5.955395	50.476680	561.797610	728.070000
5.955345	50.476663	561.804030	854.660000
5.955296	50.476646	561.812700	928.710000
5.955247	50.476629	561.821670	845.340000
5.955198	50.476612	561.828440	936.070000
5.955148	50.476595	561.835085	1032.500000
5.955098	50.476578	561.841630	1329.100000
5.955050	50.476561	561.848200	1172.900000
5.955000	50.476543	561.854720	1173.400000
5.954950	50.476525	561.861190	1090.800000
5.954901	50.476508	561.867660	932.130000
5.954851	50.476492	561.874180	842.710000
5.954802	50.476474	561.880675	778.580000
5.954753	50.476456	561.887195	794.990000
5.954703	50.476439	561.893615	736.320000
5.954654	50.476422	561.899985	703.650000
5.954605	50.476404	561.906555	723.360000
5.954556	50.476386	561.913125	839.320000
5.954507	50.476369	561.919745	908.960000
5.954458	50.476352	561.926315	845.950000
5.954408	50.476334	561.932885	944.080000
5.954359	50.476317	561.939505	1042.100000
5.954310	50.476299	561.946000	987.540000
5.954260	50.476282	561.952495	1072.800000
5.954210	50.476265	561.958990	1107.200000
5.954162	50.476248	561.965435	1115.200000
5.954112	50.476230	561.971905	1216.500000
5.954062	50.476213	561.978325	1248.200000
5.954012	50.476198	561.984870	1130.700000
5.953962	50.476181	561.991565	1138.500000
5.953914	50.476162	561.998110	976.450000
5.953866	50.476144	562.004530	903.610000
5.953817	50.476126	562.010900	1001.400000
5.953769	50.476109	562.017345	940.240000
5.953720	50.476091	562.023790	947.070000
5.953672	50.476074	562.030185	1198.300000
5.953623	50.476057	562.036555	1134.600000
5.953575	50.476039	562.042925	1371.300000
5.953526	50.476022	562.049295	1469.800000
5.953478	50.476005	562.055665	1843.500000
5.953429	50.475987	562.062010	2064.400000
5.953381	50.475970	562.068330	1810.500000
5.953332	50.475952	562.074650	1643.800000
5.953284	50.475935	562.080945	2003.600000
5.953235	50.475918	562.087240	1930.000000
5.953187	50.475900	562.093535	1555.000000
5.953138	50.475883	562.099780	1525.200000
5.953090	50.475866	562.106000	2003.300000
5.953041	50.475848	562.112220	2315.800000
5.952993	50.475831	562.118415	2819.600000
5.952944	50.475813	562.124610	2756.500000
5.952895	50.475796	562.130805	3035.200000
5.952847	50.475779	562.136950	3333.400000
5.952798	50.475761	562.143070	3291.100000
5.952750	50.475744	562.149215	3272.100000
5.952701	50.475727	562.155335	3298.700000
5.952653	50.475709	562.161405	2966.900000
5.952604	50.475692	562.167450	2881.200000
5.952556	50.475674	562.173520	2559.200000
5.952507	50.475657	562.179565	2465.900000
5.952459	50.475640	562.185560	1688.500000
5.952410	50.475622	562.191555	1528.300000
5.952362	50.475605	562.197525	1446.800000
5.956843	50.477160	559.301755	700.120000
5.956793	50.477144	559.308400	787.120000
5.956742	50.477128	559.314920	1026.900000
5.956692	50.477112	559.321365	1262.000000
5.956643	50.477095	559.327910	1388.800000
5.956592	50.477079	559.334555	1408.200000
5.956542	50.477062	559.341150	1254.700000
5.956492	50.477045	559.347670	1285.000000
5.956443	50.477028	559.354215	1390.600000
5.956393	50.477011	559.360735	1277.600000
5.956343	50.476995	559.367230	1219.400000
5.956294	50.476979	559.373725	1270.400000
5.956244	50.476962	559.380270	1251.900000
5.956193	50.476945	559.386815	1195.000000
5.956143	50.476929	559.393310	1153.600000
5.956093	50.476912	559.399805	1051.400000
5.956043	50.476896	559.406300	1067.900000
5.955992	50.476881	559.412745	1090.300000
5.955942	50.476864	559.419115	970.920000
5.955893	50.476847	559.425535	1055.600000
5.955843	50.476830	559.431980	1062.700000
5.955794	50.476813	559.438425	1083.200000
5.955745	50.476796	559.444995	982.530000
5.955694	50.476780	559.451515	999.470000
5.955643	50.476763	559.457885	968.270000
5.955594	50.476747	559.464380	964.550000
5.955544	50.476730	559.470975	953.670000
5.955495	50.476713	559.477670	888.870000
5.955445	50.476697	559.484365	830.580000
5.955395	50.476680	559.490910	916.840000
5.955345	50.476663	559.497405	1071.400000
5.955296	50.476646	559.504050	1154.100000
5.955247	50.476629	559.510720	1086.000000
5.955198	50.476612	559.517240	1161.700000
5.955148	50.476595	559.523760	1232.300000
5.955098	50.476578	559.530280	1554.100000
5.955050	50.476561	559.536800	1297.400000
5.955000	50.476543	559.543320	1357.900000
5.954950	50.476525	559.549815	1378.000000
5.954901	50.476508	559.556310	1251.800000
5.954851	50.476492	559.562830	1142.700000
5.954802	50.476474	559.569350	1026.100000
5.954753	50.476456	559.575870	980.840000
5.954703	50.476439	559.582390	904.280000
5.954654	50.476422	559.588910	861.780000
5.954605	50.476404	559.595430	893.840000
5.954556	50.476386	559.601950	1008.000000
5.954507	50.476369	559.608470	1100.400000
5.954458	50.476352	559.614990	1109.900000
5.954408	50.476334	559.621535	1245.900000
5.954359	50.476317	559.628080	1370.200000
5.954310	50.476299	559.634600	1386.100000
5.954260	50.476282	559.641095	1478.900000
5.954210	50.476265	559.647590	1522.600000
5.954162	50.476248	559.654110	1564.200000
5.954112	50.476230	559.660630	1679.600000
5.954062	50.476213	559.667150	1665.200000
5.954012	50.476198	559.673670	1474.700000
5.953962	50.476181	559.680190	1402.600000
5.953914	50.476162	559.686735	1264.900000
5.953866	50.476144	559.693280	1197.200000
5.953817	50.476126	559.699800	1258.000000
5.953769	50.476109	559.706320	1178.300000
5.953720	50.476091	559.712840	1143.100000
5.953672	50.476074	559.719360	1256.100000
5.953623	50.476057	559.725855	1304.100000
5.953575	50.476039	559.732350	1342.800000
5.953526	50.476022	559.738870	1380.600000
5.953478	50.476005	559.745390	1682.700000
5.953429	50.475987	559.751910	1808.500000
5.953381	50.475970	559.758430	1570.600000
5.953332	50.475952	559.764950	1490.500000
5.953284	50.475935	559.771445	1961.500000
5.953235	50.475918	559.777940	2067.700000
5.953187	50.475900	559.784460	1768.500000
5.953138	50.475883	559.790980	1736.100000
5.953090	50.475866	559.797475	2115.300000
5.953041	50.475848	559.803970	2543.000000
5.952993	50.475831	559.810465	3010.700000
5.952944	50.475813	559.816960	2996.500000
5.952895	50.475796	559.823480	3249.600000
5.952847	50.475779	559.829975	3764.900000
5.952798	50.475761	559.836445	3988.900000
5.952750	50.475744	559.842940	3876.800000
5.952701	50.475727	559.849435	3653.500000
5.952653	50.475709	559.855905	3210.500000
5.952604	50.475692	559.862375	2840.900000
5.952556	50.475674	559.868870	2380.300000
5.952507	50.475657	559.875340	2190.800000
5.952459	50.475640	559.881785	1593.500000
5.952410	50.475622	559.888255	1382.200000
5.956793	50.477144	556.767550	893.700000
5.956742	50.477128	556.774070	1197.900000
5.956692	50.477112	556.780590	1461.800000
5.956643	50.477095	556.787110	1684.000000
5.956592	50.477079	556.793630	1752.100000
5.956542	50.477062	556.800150	1590.900000
5.956492	50.477045	556.806670	1544.600000
5.956443	50.477028	556.813190	1566.000000
5.956393	50.477011	556.819710	1496.500000
5.956343	50.476995	556.826230	1441.300000
5.956294	50.476979	556.832750	1425.500000
5.956244	50.476962	556.839270	1333.400000
5.956193	50.476945	556.845790	1203.300000
5.956143	50.476929	556.852310	1130.100000
5.956093	50.476912	556.858830	1049.800000
5.956043	50.476896	556.865350	1101.200000
5.955992	50.476881	556.871870	1224.800000
5.955942	50.476864	556.878390	1232.500000
5.955893	50.476847	556.884910	1411.600000
5.955843	50.476830	556.891405	1460.100000
5.955794	50.476813	556.897900	1509.700000
5.955745	50.476796	556.904445	1458.200000
5.955694	50.476780	556.910965	1508.100000
5.955643	50.476763	556.917460	1524.000000
5.955594	50.476747	556.923980	1525.900000
5.955544	50.476730	556.930500	1463.000000
5.955495	50.476713	556.937045	1302.000000
5.955445	50.476697	556.943590	1168.900000
5.955395	50.476680	556.950110	1211.900000
5.955345	50.476663	556.956630	1381.400000
5.955296	50.476646	556.963150	1463.800000
5.955247	50.476629	556.969670	1357.200000
5.955198	50.476612	556.976190	1368.200000
5.955148	50.476595	556.982710	1361.100000
5.955098	50.476578	556.989230	1641.500000
5.955050	50.476561	556.995750	1302.400000
5.955000	50.476543	557.002270	1488.000000
5.954950	50.476525	557.008790	1801.300000
5.954901	50.476508	557.015310	1862.700000
5.954851	50.476492	557.021830	1763.400000
5.954802	50.476474	557.028350	1535.800000
5.954753	50.476456	557.034870	1366.200000
5.954703	50.476439	557.041390	1221.000000
5.954654	50.476422	557.047910	1146.400000
5.954605	50.476404	557.054430	1182.700000
5.954556	50.476386	557.060950	1316.600000
5.954507	50.476369	557.067470	1458.800000
5.954458	50.476352	557.073990	1565.700000
5.954408	50.476334	557.080510	1790.100000
5.954359	50.476317	557.087030	2011.600000
5.954310	50.476299	557.093550	2135.500000
5.954260	50.476282	557.100070	2286.700000
5.954210	50.476265	557.106590	2369.600000
5.954162	50.476248	557.113110	2449.200000
5.954112	50.476230	557.119630	2541.100000
5.954062	50.476213	557.126150	2372.200000
5.954012	50.476198	557.132670	1997.600000
5.953962	50.476181	557.139190	1808.100000
5.953914	50.476162	557.145710	1680.600000
5.953866	50.476144	557.152230	1644.900000
5.953817	50.476126	557.158750	1693.900000
5.953769	50.476109	557.165270	1574.000000
5.953720	50.476091	557.171790	1462.400000
5.953672	50.476074	557.178310	1466.900000
5.953623	50.476057	557.184830	1486.900000
5.953575	50.476039	557.191350	1405.000000
5.953526	50.476022	557.197870	1342.800000
5.953478	50.476005	557.204390	1581.100000
5.953429	50.475987	557.210910	1631.100000
5.953381	50.475970	557.217430	1339.600000
5.953332	50.475952	557.223950	1298.800000
5.953284	50.475935	557.230470	1870.600000
5.953235	50.475918	557.236990	2152.200000
5.953187	50.475900	557.243510	1918.700000
5.953138	50.475883	557.250030	1823.500000
5.953090	50.475866	557.256550	2040.200000
5.953041	50.475848	557.263070	2395.300000
5.952993	50.475831	557.269590	2746.500000
5.952944	50.475813	557.276110	2783.900000
5.952895	50.475796	557.282630	3057.800000
5.952847	50.475779	557.289150	3735.200000
5.952798	50.475761	557.295670	4234.900000
5.952750	50.475744	557.302190	4176.700000
5.952701	50.475727	557.308710	3758.500000
5.952653	50.475709	557.315230	3155.700000
5.952604	50.475692	557.321750	2628.000000
5.952556	50.475674	557.328270	2111.200000
5.952507	50.475657	557.334765	1938.200000
5.952459	50.475640	557.341260	1404.900000
5.956692	50.477112	553.985490	1246.300000
5.956643	50.477095	553.992010	1432.400000
5.956592	50.477079	553.998530	1511.500000
5.956542	50.477062	554.005050	1425.500000
5.956492	50.477045	554.011570	1315.700000
5.956443	50.477028	554.018090	1199.400000
5.956393	50.477011	554.024610	1107.100000
5.956343	50.476995	554.031130	1020.000000
5.956294	50.476979	554.037650	937.920000
5.956244	50.476962	554.044170	853.170000
5.956193	50.476945	554.050690	782.680000
5.956143	50.476929	554.057210	748.760000
5.956093	50.476912	554.063730	739.750000
5.956043	50.476896	554.070250	815.150000
5.955992	50.476881	554.076770	971.730000
5.955942	50.476864	554.083290	1122.900000
5.955893	50.476847	554.089810	1361.600000
5.955843	50.476830	554.096330	1578.200000
5.955794	50.476813	554.102850	1847.100000
5.955745	50.476796	554.109370	2161.800000
5.955694	50.476780	554.115890	2529.200000
5.955643	50.476763	554.122410	2773.900000
5.955594	50.476747	554.128930	2762.100000
5.955544	50.476730	554.135450	2419.200000
5.955495	50.476713	554.141970	1921.500000
5.955445	50.476697	554.148490	1565.200000
5.955395	50.476680	554.155010	1465.300000
5.955345	50.476663	554.161530	1529.600000
5.955296	50.476646	554.168050	1544.900000
5.955247	50.476629	554.174570	1429.100000
5.955198	50.476612	554.181090	1357.700000
5.955148	50.476595	554.187610	1307.100000
5.955098	50.476578	554.194130	1391.500000
5.955050	50.476561	554.200650	1196.400000
5.955000	50.476543	554.207170	1455.900000
5.954950	50.476525	554.213690	2163.300000
5.954901	50.476508	554.220210	2949.700000
5.954851	50.476492	554.226730	3436.900000
5.954802	50.476474	554.233250	3426.700000
5.954753	50.476456	554.239770	3173.600000
5.954703	50.476439	554.246290	2891.900000
5.954654	50.476422	554.252810	2691.700000
5.954605	50.476404	554.259330	2637.200000
5.954556	50.476386	554.265850	2709.800000
5.954507	50.476369	554.272370	2853.000000
5.954458	50.476352	554.278890	3077.700000
5.954408	50.476334	554.285410	3454.600000
5.954359	50.476317	554.291930	3917.700000
5.954310	50.476299	554.298450	4345.400000
5.954260	50.476282	554.304970	4668.100000
5.954210	50.476265	554.311490	4743.300000
5.954162	50.476248	554.318010	4525.700000
5.954112	50.476230	554.324530	3988.400000
5.954062	50.476213	554.331050	3188.500000
5.954012	50.476198	554.337570	2482.200000
5.953962	50.476181	554.344090	2134.800000
5.953914	50.476162	554.350610	2074.000000
5.953866	50.476144	554.357130	2175.700000
5.953817	50.476126	554.363650	2288.000000
5.953769	50.476109	554.370170	2222.300000
5.953720	50.476091	554.376690	2045.700000
5.953672	50.476074	554.383210	1845.900000
5.953623	50.476057	554.389730	1635.600000
5.953575	50.476039	554.396250	1392.200000
5.953526	50.476022	554.402770	1234.500000
5.953478	50.476005	554.409290	1300.000000
5.953429	50.475987	554.415810	1263.100000
5.953381	50.475970	554.422330	1041.700000
5.953332	50.475952	554.428850	1039.400000
5.953284	50.475935	554.435370	1450.500000
5.953235	50.475918	554.441890	1784.200000
5.953187	50.475900	554.448410	1685.500000
5.953138	50.475883	554.454930	1448.300000
5.953090	50.475866	554.461450	1295.100000
5.953041	50.475848	554.467970	1244.400000
5.952993	50.475831	554.474490	1244.400000
5.952944	50.475813	554.481010	1258.400000
5.952895	50.475796	554.487530	1373.700000
5.952847	50.475779	554.494050	1648.600000
5.952798	50.475761	554.500570	1982.700000
5.952750	50.475744	554.507090	2219.400000
5.952701	50.475727	554.513610	2242.200000
5.952653	50.475709	554.520130	2065.300000
5.952604	50.475692	554.526650	1821.500000
5.952556	50.475674	554.533170	1502.500000
5.956592	50.477079	550.923930	1034.600000
5.956542	50.477062	550.930450	946.950000
5.956492	50.477045	550.936970	869.760000
5.956443	50.477028	550.943490	754.700000
5.956393	50.477011	550.950010	666.960000
5.956343	50.476995	550.956530	591.750000
5.956294	50.476979	550.963050	539.530000
5.956244	50.476962	550.969570	507.080000
5.956193	50.476945	550.976090	493.840000
5.956143	50.476929	550.982610	498.210000
5.956093	50.476912	550.989130	519.030000
5.956043	50.476896	550.995650	575.300000
5.955992	50.476881	551.002170	664.700000
5.955942	50.476864	551.008690	758.080000
5.955893	50.476847	551.015210	871.540000
5.955843	50.476830	551.021730	988.560000
5.955794	50.476813	551.028250	1137.100000
5.955745	50.476796	551.034770	1328.900000
5.955694	50.476780	551.041290	1535.500000
5.955643	50.476763	551.047810	1660.300000
5.955594	50.476747	551.054330	1627.700000
5.955544	50.476730	551.060850	1432.200000
5.955495	50.476713	551.067370	1183.700000
5.955445	50.476697	551.073890	1017.400000
5.955395	50.476680	551.080410	988.030000
5.955345	50.476663	551.086930	1059.800000
5.955296	50.476646	551.093450	1141.200000
5.955247	50.476629	551.099970	1182.000000
5.955198	50.476612	551.106490	1231.700000
5.955148	50.476595	551.113010	1285.000000
5.955098	50.476578	551.119530	1341.800000
5.955050	50.476561	551.126050	1262.700000
5.955000	50.476543	551.132570	1420.700000
5.954950	50.476525	551.139090	1885.900000
5.954901	50.476508	551.145610	2504.300000
5.954851	50.476492	551.152130	3053.000000
5.954802	50.476474	551.158650	3351.300000
5.954753	50.476456	551.165170	3419.000000
5.954703	50.476439	551.171690	3365.500000
5.954654	50.476422	551.178210	3277.100000
5.954605	50.476404	551.184730	3209.000000
5.954556	50.476386	551.191250	3168.500000
5.954507	50.476369	551.197770	3151.500000
5.954458	50.476352	551.204290	3195.600000
5.954408	50.476334	551.210810	3331.400000
5.954359	50.476317	551.217330	3515.500000
5.954310	50.476299	551.223850	3662.600000
5.954260	50.476282	551.230370	3696.700000
5.954210	50.476265	551.236890	3540.100000
5.954162	50.476248	551.243410	3175.500000
5.954112	50.476230	551.249930	2663.800000
5.954062	50.476213	551.256450	2133.400000
5.954012	50.476198	551.262970	1742.400000
5.953962	50.476181	551.269490	1564.900000
5.953914	50.476162	551.276010	1575.700000
5.953866	50.476144	551.282530	1698.000000
5.953817	50.476126	551.289050	1826.400000
5.953769	50.476109	551.295570	1850.300000
5.953720	50.476091	551.302090	1756.300000
5.953672	50.476074	551.308610	1581.000000
5.953623	50.476057	551.315130	1371.800000
5.953575	50.476039	551.321650	1175.000000
5.953526	50.476022	551.328170	1057.200000
5.953478	50.476005	551.334690	1055.100000
5.953429	50.475987	551.341210	1022.000000
5.953381	50.475970	551.347730	922.910000
5.953332	50.475952	551.354250	953.570000
5.953284	50.475935	551.360770	1203.200000
5.953235	50.475918	551.367290	1433.800000
5.953187	50.475900	551.373810	1401.700000
5.953138	50.475883	551.380330	1194.800000
5.953090	50.475866	551.386850	987.150000
5.953041	50.475848	551.393370	848.330000
5.952993	50.475831	551.399890	776.020000
5.952944	50.475813	551.406410	756.700000
5.952895	50.475796	551.412930	797.460000
5.952847	50.475779	551.419450	912.490000
5.952798	50.475761	551.425970	1086.300000
5.952750	50.475744	551.432490	1298.200000
5.952701	50.475727	551.439010	1439.200000
5.952653	50.475709	551.445530	1468.600000
5.956492	50.477045	547.554920	644.580000
5.956443	50.477028	547.561440	522.890000
5.956393	50.477011	547.567960	458.360000
5.956343	50.476995	547.574480	403.540000
5.956294	50.476979	547.581000	370.610000
5.956244	50.476962	547.587520	355.470000
5.956193	50.476945	547.594040	356.210000
5.956143	50.476929	547.600560	367.840000
5.956093	50.476912	547.607080	388.870000
5.956043	50.476896	547.613600	422.270000
5.955992	50.476881	547.620120	464.210000
5.955942	50.476864	547.626640	504.260000
5.955893	50.476847	547.633160	542.640000
5.955843	50.476830	547.639680	579.170000
5.955794	50.476813	547.646200	623.190000
5.955745	50.476796	547.652720	678.930000
5.955694	50.476780	547.659240	734.520000
5.955643	50.476763	547.665760	762.240000
5.955594	50.476747	547.672280	743.140000
5.955544	50.476730	547.678800	683.020000
5.955495	50.476713	547.685320	615.680000
5.955445	50.476697	547.691840	581.750000
5.955395	50.476680	547.698360	605.120000
5.955345	50.476663	547.704880	683.920000
5.955296	50.476646	547.711400	794.510000
5.955247	50.476629	547.717920	915.540000
5.955198	50.476612	547.724440	1047.100000
5.955148	50.476595	547.730960	1168.500000
5.955098	50.476578	547.737480	1242.500000
5.955050	50.476561	547.744000	1231.800000
5.955000	50.476543	547.750520	1288.700000
5.954950	50.476525	547.757040	1468.100000
5.954901	50.476508	547.763560	1719.500000
5.954851	50.476492	547.770080	1972.000000
5.954802	50.476474	547.776600	2172.200000
5.954753	50.476456	547.783120	2306.700000
5.954703	50.476439	547.789640	2386.400000
5.954654	50.476422	547.796160	2419.300000
5.954605	50.476404	547.802680	2409.100000
5.954556	50.476386	547.809200	2355.300000
5.954507	50.476369	547.815720	2271.400000
5.954458	50.476352	547.822240	2189.900000
5.954408	50.476334	547.828760	2131.000000
5.954359	50.476317	547.835280	2082.500000
5.954310	50.476299	547.841800	2018.700000
5.954260	50.476282	547.848320	1918.600000
5.954210	50.476265	547.854840	1767.000000
5.954162	50.476248	547.861360	1568.100000
5.954112	50.476230	547.867880	1350.200000
5.954062	50.476213	547.874400	1155.600000
5.954012	50.476198	547.880920	1026.100000
5.953962	50.476181	547.887440	982.390000
5.953914	50.476162	547.893960	1020.500000
5.953866	50.476144	547.900480	1110.800000
5.953817	50.476126	547.907000	1206.900000
5.953769	50.476109	547.913520	1257.600000
5.953720	50.476091	547.920040	1240.900000
5.953672	50.476074	547.926560	1165.400000
5.953623	50.476057	547.933080	1060.700000
5.953575	50.476039	547.939600	964.930000
5.953526	50.476022	547.946120	912.790000
5.953478	50.476005	547.952640	914.180000
5.953429	50.475987	547.959160	916.380000
5.953381	50.475970	547.965680	907.120000
5.953332	50.475952	547.972200	967.570000
5.953284	50.475935	547.978720	1131.100000
5.953235	50.475918	547.985240	1282.300000
5.953187	50.475900	547.991760	1283.700000
5.953138	50.475883	547.998280	1146.100000
5.953090	50.475866	548.004800	968.970000
5.953041	50.475848	548.011320	823.740000
5.952993	50.475831	548.017840	735.120000
5.952944	50.475813	548.024360	699.980000
5.952895	50.475796	548.030880	712.010000
5.952847	50.475779	548.037400	771.140000
5.952798	50.475761	548.043920	891.600000
5.952750	50.475744	548.050440	1114.400000
5.956393	50.477011	543.847660	386.110000
5.956343	50.476995	543.854180	330.890000
5.956294	50.476979	543.860700	306.890000
5.956244	50.476962	543.867220	298.570000
5.956193	50.476945	543.873740	298.440000
5.956143	50.476929	543.880260	305.860000
5.956093	50.476912	543.886780	319.070000
5.956043	50.476896	543.893300	336.570000
5.955992	50.476881	543.899820	355.220000
5.955942	50.476864	543.906340	370.730000
5.955893	50.476847	543.912860	382.060000
5.955843	50.476830	543.919380	390.440000
5.955794	50.476813	543.925900	399.650000
5.955745	50.476796	543.932420	411.670000
5.955694	50.476780	543.938940	423.180000
5.955643	50.476763	543.945460	427.020000
5.955594	50.476747	543.951980	419.080000
5.955544	50.476730	543.958500	403.110000
5.955495	50.476713	543.965020	390.660000
5.955445	50.476697	543.971540	396.310000
5.955395	50.476680	543.978060	431.870000
5.955345	50.476663	543.984580	502.330000
5.955296	50.476646	543.991100	604.780000
5.955247	50.476629	543.997620	731.900000
5.955198	50.476612	544.004140	873.680000
5.955148	50.476595	544.010660	1004.800000
5.955098	50.476578	544.017180	1089.200000
5.955050	50.476561	544.023700	1111.000000
5.955000	50.476543	544.030220	1122.900000
5.954950	50.476525	544.036740	1161.500000
5.954901	50.476508	544.043260	1223.500000
5.954851	50.476492	544.049780	1294.800000
5.954802	50.476474	544.056300	1365.100000
5.954753	50.476456	544.062820	1429.100000
5.954703	50.476439	544.069340	1481.600000
5.954654	50.476422	544.075860	1512.900000
5.954605	50.476404	544.082380	1512.100000
5.954556	50.476386	544.088900	1473.000000
5.954507	50.476369	544.095420	1402.700000
5.954458	50.476352	544.101940	1318.400000
5.954408	50.476334	544.108460	1233.800000
5.954359	50.476317	544.114980	1151.600000
5.954310	50.476299	544.121500	1069.600000
5.954260	50.476282	544.128020	985.250000
5.954210	50.476265	544.134540	897.300000
5.954162	50.476248	544.141060	808.560000
5.954112	50.476230	544.147580	727.260000
5.954062	50.476213	544.154100	664.580000
5.954012	50.476198	544.160620	631.460000
5.953962	50.476181	544.167140	634.290000
5.953914	50.476162	544.173660	672.140000
5.953866	50.476144	544.180180	733.880000
5.953817	50.476126	544.186700	801.020000
5.953769	50.476109	544.193220	852.240000
5.953720	50.476091	544.199740	874.840000
5.953672	50.476074	544.206260	869.160000
5.953623	50.476057	544.212780	847.910000
5.953575	50.476039	544.219300	830.680000
5.953526	50.476022	544.225820	835.290000
5.953478	50.476005	544.232340	866.890000
5.953429	50.475987	544.238860	909.500000
5.953381	50.475970	544.245380	958.750000
5.953332	50.475952	544.251900	1042.300000
5.953284	50.475935	544.258420	1164.700000
5.953235	50.475918	544.264940	1269.300000
5.953187	50.475900	544.271460	1286.300000
5.953138	50.475883	544.277980	1209.200000
5.953090	50.475866	544.284500	1083.200000
5.953041	50.475848	544.291020	950.910000
5.952993	50.475831	544.297540	857.820000
5.952944	50.475813	544.304060	819.670000
5.952895	50.475796	544.310580	815.150000
5.952847	50.475779	544.317100	837.696200
5.956244	50.476962	539.774870	286.800000
5.956193	50.476945	539.781390	279.490000
5.956143	50.476929	539.787910	280.790000
5.956093	50.476912	539.794430	286.610000
5.956043	50.476896	539.800950	295.210000
5.955992	50.476881	539.807470	304.150000
5.955942	50.476864	539.813990	310.650000
5.955893	50.476847	539.820510	314.150000
5.955843	50.476830	539.827030	315.480000
5.955794	50.476813	539.833550	316.340000
5.955745	50.476796	539.840070	318.030000
5.955694	50.476780	539.846590	319.950000
5.955643	50.476763	539.853110	320.390000
5.955594	50.476747	539.859630	318.730000
5.955544	50.476730	539.866150	317.330000
5.955495	50.476713	539.872670	321.630000
5.955445	50.476697	539.879190	338.830000
5.955395	50.476680	539.885710	375.980000
5.955345	50.476663	539.892230	438.130000
5.955296	50.476646	539.898750	526.900000
5.955247	50.476629	539.905270	639.300000
5.955198	50.476612	539.911790	765.460000
5.955148	50.476595	539.918310	884.210000
5.955098	50.476578	539.924830	968.710000
5.955050	50.476561	539.931350	1005.100000
5.955000	50.476543	539.937870	1008.400000
5.954950	50.476525	539.944390	999.970000
5.954901	50.476508	539.950910	991.410000
5.954851	50.476492	539.957430	987.170000
5.954802	50.476474	539.963950	989.070000
5.954753	50.476456	539.970470	996.310000
5.954703	50.476439	539.976990	1004.500000
5.954654	50.476422	539.983510	1005.900000
5.954605	50.476404	539.990030	991.920000
5.954556	50.476386	539.996550	957.740000
5.954507	50.476369	540.003070	905.390000
5.954458	50.476352	540.009590	842.250000
5.954408	50.476334	540.016110	776.000000
5.954359	50.476317	540.022630	711.300000
5.954310	50.476299	540.029150	650.500000
5.954260	50.476282	540.035670	594.720000
5.954210	50.476265	540.042190	544.670000
5.954162	50.476248	540.048710	501.610000
5.954112	50.476230	540.055230	468.000000
5.954062	50.476213	540.061750	447.020000
5.954012	50.476198	540.068270	441.950000
5.953962	50.476181	540.074790	454.800000
5.953914	50.476162	540.081310	485.080000
5.953866	50.476144	540.087830	528.490000
5.953817	50.476126	540.094350	578.070000
5.953769	50.476109	540.100870	625.700000
5.953720	50.476091	540.107390	665.930000
5.953672	50.476074	540.113910	698.260000
5.953623	50.476057	540.120430	727.720000
5.953575	50.476039	540.126950	763.130000
5.953526	50.476022	540.133470	813.100000
5.953478	50.476005	540.139990	880.610000
5.953429	50.475987	540.146510	960.450000
5.953381	50.475970	540.153030	1047.700000
5.953332	50.475952	540.159550	1145.900000
5.953284	50.475935	540.166070	1244.800000
5.953235	50.475918	540.172590	1317.700000
5.953187	50.475900	540.179110	1330.900000
5.953138	50.475883	540.185630	1285.800000
5.953090	50.475866	540.192150	1215.500000
5.953041	50.475848	540.198670	1113.600000
5.952993	50.475831	540.205190	970.054000
5.956093	50.476912	535.292880	273.640000
5.956043	50.476896	535.299400	280.610000
5.955992	50.476881	535.305920	285.560000
5.955942	50.476864	535.312440	289.850000
5.955893	50.476847	535.318960	292.310000
5.955843	50.476830	535.325480	293.590000
5.955794	50.476813	535.332000	294.240000
5.955745	50.476796	535.338520	295.190000
5.955694	50.476780	535.345040	296.630000
5.955643	50.476763	535.351560	298.460000
5.955594	50.476747	535.358080	301.100000
5.955544	50.476730	535.364600	306.380000
5.955495	50.476713	535.371120	317.730000
5.955445	50.476697	535.377640	339.720000
5.955395	50.476680	535.384160	377.220000
5.955345	50.476663	535.390680	434.340000
5.955296	50.476646	535.397200	513.140000
5.955247	50.476629	535.403720	611.730000
5.955198	50.476612	535.410240	722.020000
5.955148	50.476595	535.416760	828.000000
5.955098	50.476578	535.423280	909.820000
5.955050	50.476561	535.429800	953.920000
5.955000	50.476543	535.436320	961.160000
5.954950	50.476525	535.442840	942.470000
5.954901	50.476508	535.449360	910.470000
5.954851	50.476492	535.455880	875.270000
5.954802	50.476474	535.462400	843.370000
5.954753	50.476456	535.468920	817.100000
5.954703	50.476439	535.475440	794.900000
5.954654	50.476422	535.481960	772.540000
5.954605	50.476404	535.488480	745.210000
5.954556	50.476386	535.495000	709.720000
5.954507	50.476369	535.501520	666.180000
5.954458	50.476352	535.508040	617.450000
5.954408	50.476334	535.514560	567.360000
5.954359	50.476317	535.521080	519.170000
5.954310	50.476299	535.527600	475.140000
5.954260	50.476282	535.534120	436.670000
5.954210	50.476265	535.540640	404.530000
5.954162	50.476248	535.547160	379.350000
5.954112	50.476230	535.553680	362.000000
5.954062	50.476213	535.560200	353.510000
5.954012	50.476198	535.566720	355.010000
5.953962	50.476181	535.573240	367.290000
5.953914	50.476162	535.579760	390.250000
5.953866	50.476144	535.586280	422.610000
5.953817	50.476126	535.592800	462.290000
5.953769	50.476109	535.599320	506.990000
5.953720	50.476091	535.605840	555.370000
5.953672	50.476074	535.612360	607.930000
5.953623	50.476057	535.618880	667.380000
5.953575	50.476039	535.625400	737.940000
5.953526	50.476022	535.631920	823.260000
5.953478	50.476005	535.638440	923.180000
5.953429	50.475987	535.644960	1033.400000
5.953381	50.475970	535.651480	1143.200000
5.953332	50.475952	535.658000	1247.700000
5.953284	50.475935	535.664520	1322.200000
5.953235	50.475918	535.671040	1365.500000
5.953187	50.475900	535.677560	1358.700000
5.953138	50.475883	535.684080	1286.300000
5.955992	50.476881	530.354270	281.520000
5.955942	50.476864	530.360790	287.590000
5.955893	50.476847	530.367310	291.120000
5.955843	50.476830	530.373830	294.340000
5.955794	50.476813	530.380350	297.090000
5.955745	50.476796	530.386870	300.110000
5.955694	50.476780	530.393390	303.460000
5.955643	50.476763	530.399910	307.760000
5.955594	50.476747	530.406430	313.730000
5.955544	50.476730	530.412950	323.030000
5.955495	50.476713	530.419470	338.340000
5.955445	50.476697	530.425990	363.120000
5.955395	50.476680	530.432510	401.160000
5.955345	50.476663	530.439030	455.830000
5.955296	50.476646	530.445550	528.860000
5.955247	50.476629	530.452070	618.760000
5.955198	50.476612	530.458590	718.950000
5.955148	50.476595	530.465110	816.910000
5.955098	50.476578	530.471630	896.840000
5.955050	50.476561	530.478150	945.680000
5.955000	50.476543	530.484670	958.820000
5.954950	50.476525	530.491190	940.860000
5.954901	50.476508	530.497710	901.950000
5.954851	50.476492	530.504230	853.110000
5.954802	50.476474	530.510750	803.100000
5.954753	50.476456	530.517270	756.830000
5.954703	50.476439	530.523790	715.440000
5.954654	50.476422	530.530310	677.430000
5.954605	50.476404	530.536830	640.270000
5.954556	50.476386	530.543350	601.820000
5.954507	50.476369	530.549870	561.380000
5.954458	50.476352	530.556390	519.800000
5.954408	50.476334	530.562910	478.790000
5.954359	50.476317	530.569430	440.180000
5.954310	50.476299	530.575950	405.520000
5.954260	50.476282	530.582470	375.820000
5.954210	50.476265	530.588990	351.660000
5.954162	50.476248	530.595510	333.370000
5.954112	50.476230	530.602030	321.320000
5.954062	50.476213	530.608550	315.910000
5.954012	50.476198	530.615070	317.660000
5.953962	50.476181	530.621590	327.130000
5.953914	50.476162	530.628110	344.700000
5.953866	50.476144	530.634630	370.500000
5.953817	50.476126	530.641150	404.650000
5.953769	50.476109	530.647670	447.430000
5.953720	50.476091	530.654190	499.620000
5.953672	50.476074	530.660710	562.890000
5.953623	50.476057	530.667230	639.800000
5.953575	50.476039	530.673750	733.230000
5.953526	50.476022	530.680270	844.410000
5.953478	50.476005	530.686790	967.920000
5.953429	50.475987	530.693310	1101.800000
5.953381	50.475970	530.699830	1216.000000
5.953332	50.475952	530.706350	1310.400000
5.953284	50.475935	530.712870	1363.800000
5.953235	50.475918	530.719390	1389.100000
5.955893	50.476847	524.920589	293.160000
5.955843	50.476830	524.927109	299.390000
5.955794	50.476813	524.933629	304.670000
5.955745	50.476796	524.940149	309.470000
5.955694	50.476780	524.946669	314.240000
5.955643	50.476763	524.953189	320.420000
5.955594	50.476747	524.959709	328.170000
5.955544	50.476730	524.966229	339.230000
5.955495	50.476713	524.972749	356.120000
5.955445	50.476697	524.979269	381.990000
5.955395	50.476680	524.985789	420.340000
5.955345	50.476663	524.992309	474.260000
5.955296	50.476646	524.998829	545.430000
5.955247	50.476629	525.005349	632.540000
5.955198	50.476612	525.011869	729.680000
5.955148	50.476595	525.018389	825.650000
5.955098	50.476578	525.024909	905.920000
5.955050	50.476561	525.031429	957.360000
5.955000	50.476543	525.037949	973.280000
5.954950	50.476525	525.044469	955.660000
5.954901	50.476508	525.050989	913.170000
5.954851	50.476492	525.057509	857.020000
5.954802	50.476474	525.064029	797.220000
5.954753	50.476456	525.070549	740.290000
5.954703	50.476439	525.077069	688.990000
5.954654	50.476422	525.083589	643.170000
5.954605	50.476404	525.090109	601.200000
5.954556	50.476386	525.096629	561.220000
5.954507	50.476369	525.103149	522.100000
5.954458	50.476352	525.109669	483.760000
5.954408	50.476334	525.116189	446.960000
5.954359	50.476317	525.122709	412.800000
5.954310	50.476299	525.129229	382.350000
5.954260	50.476282	525.135749	356.360000
5.954210	50.476265	525.142269	335.230000
5.954162	50.476248	525.148789	319.150000
5.954112	50.476230	525.155309	308.300000
5.954062	50.476213	525.161829	302.920000
5.954012	50.476198	525.168349	303.440000
5.953962	50.476181	525.174869	310.460000
5.953914	50.476162	525.181389	324.680000
5.953866	50.476144	525.187909	346.860000
5.953817	50.476126	525.194429	377.970000
5.953769	50.476109	525.200949	419.290000
5.953720	50.476091	525.207469	472.560000
5.953672	50.476074	525.213989	540.200000
5.953623	50.476057	525.220509	625.380000
5.953575	50.476039	525.227029	731.830000
5.953526	50.476022	525.233549	863.320000
5.953478	50.476005	525.240069	993.020000
5.953429	50.475987	525.246589	1129.600000
5.953381	50.475970	525.253109	1255.300000
5.953332	50.475952	525.259629	1354.100000
