# Supplementary material for: Electrical resistivity tomography data across the Hockai Fault Zone (Ardenne, Belgium)
Source: Data Brief. 2016 Dec 21;11:1–4. doi: 10.1016/j.dib.2016.12.028 (PMC5220259; doi:10.1016/j.dib.2016.12.028)
Supplement: Supplementary file 2 — Supplementary material [file mmc2.zip › output/ASCII/20090807-1_robust.out.wgs84]

5.956894	50.477176	563.643135	622.660000
5.956843	50.477160	563.662830	622.870000
5.956793	50.477144	563.682350	654.490000
5.956742	50.477128	563.688020	856.470000
5.956692	50.477112	563.685440	999.890000
5.956643	50.477095	563.696635	1011.400000
5.956592	50.477079	563.724080	1014.800000
5.956542	50.477062	563.753875	843.480000
5.956492	50.477045	563.770120	926.020000
5.956443	50.477028	563.781015	1127.100000
5.956393	50.477011	563.781485	872.170000
5.956343	50.476995	563.774105	794.940000
5.956294	50.476979	563.774525	938.200000
5.956244	50.476962	563.798520	985.210000
5.956193	50.476945	563.812165	1063.100000
5.956143	50.476929	563.804885	1060.000000
5.956093	50.476912	563.799930	906.560000
5.956043	50.476896	563.800325	936.190000
5.955992	50.476881	563.795045	929.020000
5.955942	50.476864	563.778740	675.330000
5.955893	50.476847	563.776010	722.410000
5.955843	50.476830	563.778805	722.370000
5.955794	50.476813	563.781600	732.850000
5.955745	50.476796	563.790120	587.110000
5.955694	50.476780	563.795765	616.220000
5.955643	50.476763	563.792810	532.970000
5.955594	50.476747	563.798455	552.000000
5.955544	50.476730	563.809850	563.090000
5.955495	50.476713	563.829620	543.210000
5.955445	50.476697	563.849365	504.480000
5.955395	50.476680	563.857835	652.560000
5.955345	50.476663	563.863505	767.480000
5.955296	50.476646	563.901275	858.640000
5.955247	50.476629	563.944320	757.900000
5.955198	50.476612	563.962815	863.960000
5.955148	50.476595	563.976210	990.600000
5.955098	50.476578	563.984505	1270.300000
5.955050	50.476561	563.997800	1162.500000
5.955000	50.476543	564.003545	1121.500000
5.954950	50.476525	564.019290	1018.300000
5.954901	50.476508	564.040010	833.960000
5.954851	50.476492	564.045755	742.530000
5.954802	50.476474	564.054000	697.710000
5.954753	50.476456	564.059745	743.910000
5.954703	50.476439	564.072890	697.700000
5.954654	50.476422	564.091010	677.970000
5.954605	50.476404	564.094305	696.140000
5.954556	50.476386	564.097600	839.750000
5.954507	50.476369	564.093470	900.870000
5.954458	50.476352	564.096790	788.320000
5.954408	50.476334	564.100060	855.580000
5.954359	50.476317	564.090880	935.000000
5.954310	50.476299	564.096625	819.910000
5.954260	50.476282	564.109870	920.640000
5.954210	50.476265	564.120615	960.710000
5.954162	50.476248	564.136285	961.310000
5.954112	50.476230	564.149480	1068.900000
5.954062	50.476213	564.162650	1118.400000
5.954012	50.476198	564.165920	1016.200000
5.953962	50.476181	564.159340	1063.800000
5.953914	50.476162	564.152610	869.190000
5.953866	50.476144	564.140730	790.780000
5.953817	50.476126	564.138825	910.520000
5.953769	50.476109	564.142020	847.920000
5.953720	50.476091	564.145190	843.490000
5.953672	50.476074	564.148310	1216.900000
5.953623	50.476057	564.151455	922.140000
5.953575	50.476039	564.154600	1439.700000
5.953526	50.476022	564.157695	1506.500000
5.953478	50.476005	564.160790	1991.600000
5.953429	50.475987	564.163885	2402.800000
5.953381	50.475970	564.166930	1950.100000
5.953332	50.475952	564.169975	1717.100000
5.953284	50.475935	564.173045	2058.300000
5.953235	50.475918	564.176090	1941.000000
5.953187	50.475900	564.179110	1531.800000
5.953138	50.475883	564.182105	1483.900000
5.953090	50.475866	564.185075	2029.700000
5.953041	50.475848	564.188045	2244.200000
5.952993	50.475831	564.191015	2778.200000
5.952944	50.475813	564.193960	2700.800000
5.952895	50.475796	564.196880	3001.300000
5.952847	50.475779	564.199800	3179.100000
5.952798	50.475761	564.202695	3014.500000
5.952750	50.475744	564.205590	3050.700000
5.952701	50.475727	564.208485	3102.000000
5.952653	50.475709	564.211330	2763.700000
5.952604	50.475692	564.214150	2768.500000
5.952556	50.475674	564.216995	2518.900000
5.952507	50.475657	564.219790	2517.800000
5.952459	50.475640	564.222560	1595.600000
5.952410	50.475622	564.225355	1521.500000
5.952362	50.475605	564.228100	1521.100000
5.956894	50.477176	561.599710	622.930000
5.956843	50.477160	561.607830	623.030000
5.956793	50.477144	561.615750	654.700000
5.956742	50.477128	561.622195	856.720000
5.956692	50.477112	561.627790	1000.100000
5.956643	50.477095	561.634785	1013.200000
5.956592	50.477079	561.643130	1014.900000
5.956542	50.477062	561.651250	898.120000
5.956492	50.477045	561.658245	931.970000
5.956443	50.477028	561.664940	1127.200000
5.956393	50.477011	561.671185	984.800000
5.956343	50.476995	561.677030	979.630000
5.956294	50.476979	561.683175	988.440000
5.956244	50.476962	561.690470	1032.200000
5.956193	50.476945	561.697415	1063.300000
5.956143	50.476929	561.703385	1060.100000
5.956093	50.476912	561.709180	914.930000
5.956043	50.476896	561.715300	936.140000
5.955992	50.476881	561.720720	929.070000
5.955942	50.476864	561.725040	680.400000
5.955893	50.476847	561.730460	722.530000
5.955843	50.476830	561.736480	722.990000
5.955794	50.476813	561.742500	732.900000
5.955745	50.476796	561.749295	614.880000
5.955694	50.476780	561.755715	616.210000
5.955643	50.476763	561.760910	564.390000
5.955594	50.476747	561.767280	564.720000
5.955544	50.476730	561.774500	565.470000
5.955495	50.476713	561.782695	545.440000
5.955445	50.476697	561.790865	527.930000
5.955395	50.476680	561.797610	652.610000
5.955345	50.476663	561.804030	771.740000
5.955296	50.476646	561.812700	858.670000
5.955247	50.476629	561.821670	794.300000
5.955198	50.476612	561.828440	864.240000
5.955148	50.476595	561.835085	990.720000
5.955098	50.476578	561.841630	1270.300000
5.955050	50.476561	561.848200	1162.500000
5.955000	50.476543	561.854720	1121.700000
5.954950	50.476525	561.861190	1018.500000
5.954901	50.476508	561.867660	834.720000
5.954851	50.476492	561.874180	744.800000
5.954802	50.476474	561.880675	734.520000
5.954753	50.476456	561.887195	743.930000
5.954703	50.476439	561.893615	703.620000
5.954654	50.476422	561.899985	694.760000
5.954605	50.476404	561.906555	699.540000
5.954556	50.476386	561.913125	840.410000
5.954507	50.476369	561.919745	900.900000
5.954458	50.476352	561.926315	819.040000
5.954408	50.476334	561.932885	857.610000
5.954359	50.476317	561.939505	935.010000
5.954310	50.476299	561.946000	907.070000
5.954260	50.476282	561.952495	923.690000
5.954210	50.476265	561.958990	963.620000
5.954162	50.476248	561.965435	969.100000
5.954112	50.476230	561.971905	1084.400000
5.954062	50.476213	561.978325	1118.500000
5.954012	50.476198	561.984870	1060.800000
5.953962	50.476181	561.991565	1063.700000
5.953914	50.476162	561.998110	873.080000
5.953866	50.476144	562.004530	840.350000
5.953817	50.476126	562.010900	910.560000
5.953769	50.476109	562.017345	869.200000
5.953720	50.476091	562.023790	869.160000
5.953672	50.476074	562.030185	1217.200000
5.953623	50.476057	562.036555	1281.500000
5.953575	50.476039	562.042925	1390.300000
5.953526	50.476022	562.049295	1502.300000
5.953478	50.476005	562.055665	1947.100000
5.953429	50.475987	562.062010	1946.700000
5.953381	50.475970	562.068330	1874.900000
5.953332	50.475952	562.074650	1715.200000
5.953284	50.475935	562.080945	2023.700000
5.953235	50.475918	562.087240	1942.200000
5.953187	50.475900	562.093535	1532.400000
5.953138	50.475883	562.099780	1486.200000
5.953090	50.475866	562.106000	2029.600000
5.953041	50.475848	562.112220	2247.000000
5.952993	50.475831	562.118415	2778.400000
5.952944	50.475813	562.124610	2726.400000
5.952895	50.475796	562.130805	3001.800000
5.952847	50.475779	562.136950	3179.600000
5.952798	50.475761	562.143070	3078.900000
5.952750	50.475744	562.149215	3078.700000
5.952701	50.475727	562.155335	3102.600000
5.952653	50.475709	562.161405	2770.900000
5.952604	50.475692	562.167450	2768.700000
5.952556	50.475674	562.173520	2516.500000
5.952507	50.475657	562.179565	2496.000000
5.952459	50.475640	562.185560	1594.700000
5.952410	50.475622	562.191555	1521.300000
5.952362	50.475605	562.197525	1520.500000
5.956843	50.477160	559.301755	635.740000
5.956793	50.477144	559.308400	755.010000
5.956742	50.477128	559.314920	1191.200000
5.956692	50.477112	559.321365	1377.100000
5.956643	50.477095	559.327910	1503.600000
5.956592	50.477079	559.334555	1505.300000
5.956542	50.477062	559.341150	1504.800000
5.956492	50.477045	559.347670	1503.200000
5.956443	50.477028	559.354215	1493.200000
5.956393	50.477011	559.360735	1477.000000
5.956343	50.476995	559.367230	1389.200000
5.956294	50.476979	559.373725	1337.200000
5.956244	50.476962	559.380270	1176.100000
5.956193	50.476945	559.386815	1095.200000
5.956143	50.476929	559.393310	1067.700000
5.956093	50.476912	559.399805	1034.000000
5.956043	50.476896	559.406300	1033.500000
5.955992	50.476881	559.412745	1034.000000
5.955942	50.476864	559.419115	1085.700000
5.955893	50.476847	559.425535	1248.000000
5.955843	50.476830	559.431980	1342.200000
5.955794	50.476813	559.438425	1384.500000
5.955745	50.476796	559.444995	1542.700000
5.955694	50.476780	559.451515	1590.000000
5.955643	50.476763	559.457885	1628.700000
5.955594	50.476747	559.464380	1629.800000
5.955544	50.476730	559.470975	1629.200000
5.955495	50.476713	559.477670	1403.600000
5.955445	50.476697	559.484365	1260.400000
5.955395	50.476680	559.490910	1259.000000
5.955345	50.476663	559.497405	1264.200000
5.955296	50.476646	559.504050	1278.900000
5.955247	50.476629	559.510720	1281.800000
5.955198	50.476612	559.517240	1305.200000
5.955148	50.476595	559.523760	1342.300000
5.955098	50.476578	559.530280	1416.900000
5.955050	50.476561	559.536800	1417.500000
5.955000	50.476543	559.543320	1420.200000
5.954950	50.476525	559.549815	1429.500000
5.954901	50.476508	559.556310	1430.200000
5.954851	50.476492	559.562830	1344.000000
5.954802	50.476474	559.569350	994.570000
5.954753	50.476456	559.575870	968.880000
5.954703	50.476439	559.582390	894.020000
5.954654	50.476422	559.588910	893.340000
5.954605	50.476404	559.595430	894.340000
5.954556	50.476386	559.601950	964.120000
5.954507	50.476369	559.608470	1094.400000
5.954458	50.476352	559.614990	1111.000000
5.954408	50.476334	559.621535	1372.600000
5.954359	50.476317	559.628080	1656.800000
5.954310	50.476299	559.634600	1710.500000
5.954260	50.476282	559.641095	1850.800000
5.954210	50.476265	559.647590	1901.200000
5.954162	50.476248	559.654110	1908.000000
5.954112	50.476230	559.660630	1909.400000
5.954062	50.476213	559.667150	1908.600000
5.954012	50.476198	559.673670	1729.200000
5.953962	50.476181	559.680190	1643.100000
5.953914	50.476162	559.686735	1581.800000
5.953866	50.476144	559.693280	1540.200000
5.953817	50.476126	559.699800	1525.400000
5.953769	50.476109	559.706320	1371.300000
5.953720	50.476091	559.712840	1344.900000
5.953672	50.476074	559.719360	1313.200000
5.953623	50.476057	559.725855	1320.500000
5.953575	50.476039	559.732350	1383.100000
5.953526	50.476022	559.738870	1443.800000
5.953478	50.476005	559.745390	1585.500000
5.953429	50.475987	559.751910	1585.900000
5.953381	50.475970	559.758430	1585.700000
5.953332	50.475952	559.764950	1586.100000
5.953284	50.475935	559.771445	1959.500000
5.953235	50.475918	559.777940	1945.500000
5.953187	50.475900	559.784460	1756.500000
5.953138	50.475883	559.790980	1755.400000
5.953090	50.475866	559.797475	2029.600000
5.953041	50.475848	559.803970	2261.700000
5.952993	50.475831	559.810465	2780.000000
5.952944	50.475813	559.816960	2781.300000
5.952895	50.475796	559.823480	3041.000000
5.952847	50.475779	559.829975	4653.800000
5.952798	50.475761	559.836445	4688.100000
5.952750	50.475744	559.842940	4688.200000
5.952701	50.475727	559.849435	4654.100000
5.952653	50.475709	559.855905	3164.900000
5.952604	50.475692	559.862375	2768.600000
5.952556	50.475674	559.868870	2499.600000
5.952507	50.475657	559.875340	2346.700000
5.952459	50.475640	559.881785	1590.700000
5.952410	50.475622	559.888255	1520.000000
5.956793	50.477144	556.767550	790.490000
5.956742	50.477128	556.774070	1255.100000
5.956692	50.477112	556.780590	1377.700000
5.956643	50.477095	556.787110	1504.600000
5.956592	50.477079	556.793630	1506.500000
5.956542	50.477062	556.800150	1506.000000
5.956492	50.477045	556.806670	1504.300000
5.956443	50.477028	556.813190	1494.300000
5.956393	50.477011	556.819710	1478.800000
5.956343	50.476995	556.826230	1391.600000
5.956294	50.476979	556.832750	1339.200000
5.956244	50.476962	556.839270	1176.500000
5.956193	50.476945	556.845790	1095.300000
5.956143	50.476929	556.852310	1067.700000
5.956093	50.476912	556.858830	1034.200000
5.956043	50.476896	556.865350	1033.700000
5.955992	50.476881	556.871870	1034.300000
5.955942	50.476864	556.878390	1090.300000
5.955893	50.476847	556.884910	1268.200000
5.955843	50.476830	556.891405	1391.900000
5.955794	50.476813	556.897900	1460.300000
5.955745	50.476796	556.904445	1933.800000
5.955694	50.476780	556.910965	2081.300000
5.955643	50.476763	556.917460	2100.700000
5.955594	50.476747	556.923980	2100.700000
5.955544	50.476730	556.930500	2000.400000
5.955495	50.476713	556.937045	1484.900000
5.955445	50.476697	556.943590	1308.300000
5.955395	50.476680	556.950110	1304.600000
5.955345	50.476663	556.956630	1306.100000
5.955296	50.476646	556.963150	1318.800000
5.955247	50.476629	556.969670	1332.100000
5.955198	50.476612	556.976190	1352.000000
5.955148	50.476595	556.982710	1387.900000
5.955098	50.476578	556.989230	1465.900000
5.955050	50.476561	556.995750	1467.000000
5.955000	50.476543	557.002270	1469.900000
5.954950	50.476525	557.008790	1630.300000
5.954901	50.476508	557.015310	2411.900000
5.954851	50.476492	557.021830	2414.500000
5.954802	50.476474	557.028350	2061.900000
5.954753	50.476456	557.034870	1576.700000
5.954703	50.476439	557.041390	1119.400000
5.954654	50.476422	557.047910	1100.300000
5.954605	50.476404	557.054430	1101.800000
5.954556	50.476386	557.060950	1124.400000
5.954507	50.476369	557.067470	1374.400000
5.954458	50.476352	557.073990	1457.100000
5.954408	50.476334	557.080510	2016.500000
5.954359	50.476317	557.087030	2817.200000
5.954310	50.476299	557.093550	2985.100000
5.954260	50.476282	557.100070	3178.600000
5.954210	50.476265	557.106590	3183.500000
5.954162	50.476248	557.113110	3182.600000
5.954112	50.476230	557.119630	3143.300000
5.954062	50.476213	557.126150	2689.500000
5.954012	50.476198	557.132670	1972.800000
5.953962	50.476181	557.139190	1821.600000
5.953914	50.476162	557.145710	1809.200000
5.953866	50.476144	557.152230	1805.900000
5.953817	50.476126	557.158750	1802.000000
5.953769	50.476109	557.165270	1761.300000
5.953720	50.476091	557.171790	1553.600000
5.953672	50.476074	557.178310	1335.800000
5.953623	50.476057	557.184830	1324.700000
5.953575	50.476039	557.191350	1382.000000
5.953526	50.476022	557.197870	1417.300000
5.953478	50.476005	557.204390	1425.800000
5.953429	50.475987	557.210910	1424.900000
5.953381	50.475970	557.217430	1423.000000
5.953332	50.475952	557.223950	1423.000000
5.953284	50.475935	557.230470	1954.200000
5.953235	50.475918	557.236990	1945.900000
5.953187	50.475900	557.243510	1760.200000
5.953138	50.475883	557.250030	1757.400000
5.953090	50.475866	557.256550	2029.000000
5.953041	50.475848	557.263070	2261.600000
5.952993	50.475831	557.269590	2779.500000
5.952944	50.475813	557.276110	2782.000000
5.952895	50.475796	557.282630	3041.300000
5.952847	50.475779	557.289150	4656.100000
5.952798	50.475761	557.295670	4823.100000
5.952750	50.475744	557.302190	4821.600000
5.952701	50.475727	557.308710	4686.200000
5.952653	50.475709	557.315230	3165.800000
5.952604	50.475692	557.321750	2767.500000
5.952556	50.475674	557.328270	2458.100000
5.952507	50.475657	557.334765	2174.900000
5.952459	50.475640	557.341260	1518.900000
5.956692	50.477112	553.985490	1256.100000
5.956643	50.477095	553.992010	1486.600000
5.956592	50.477079	553.998530	1490.800000
5.956542	50.477062	554.005050	1493.600000
5.956492	50.477045	554.011570	1494.500000
5.956443	50.477028	554.018090	1492.600000
5.956393	50.477011	554.024610	1478.600000
5.956343	50.476995	554.031130	1392.100000
5.956294	50.476979	554.037650	1339.000000
5.956244	50.476962	554.044170	1157.300000
5.956193	50.476945	554.050690	1005.300000
5.956143	50.476929	554.057210	973.690000
5.956093	50.476912	554.063730	972.740000
5.956043	50.476896	554.070250	973.580000
5.955992	50.476881	554.076770	1019.400000
5.955942	50.476864	554.083290	1068.300000
5.955893	50.476847	554.089810	1266.400000
5.955843	50.476830	554.096330	1390.900000
5.955794	50.476813	554.102850	1459.500000
5.955745	50.476796	554.109370	1934.200000
5.955694	50.476780	554.115890	2082.300000
5.955643	50.476763	554.122410	2101.500000
5.955594	50.476747	554.128930	2101.400000
5.955544	50.476730	554.135450	2001.200000
5.955495	50.476713	554.141970	1485.500000
5.955445	50.476697	554.148490	1308.700000
5.955395	50.476680	554.155010	1304.700000
5.955345	50.476663	554.161530	1305.900000
5.955296	50.476646	554.168050	1318.300000
5.955247	50.476629	554.174570	1331.700000
5.955198	50.476612	554.181090	1351.400000
5.955148	50.476595	554.187610	1387.300000
5.955098	50.476578	554.194130	1464.600000
5.955050	50.476561	554.200650	1466.000000
5.955000	50.476543	554.207170	1468.100000
5.954950	50.476525	554.213690	1627.100000
5.954901	50.476508	554.220210	2412.700000
5.954851	50.476492	554.226730	3282.100000
5.954802	50.476474	554.233250	3770.700000
5.954753	50.476456	554.239770	3788.100000
5.954703	50.476439	554.246290	3787.400000
5.954654	50.476422	554.252810	3778.500000
5.954605	50.476404	554.259330	3742.600000
5.954556	50.476386	554.265850	3622.300000
5.954507	50.476369	554.272370	3474.400000
5.954458	50.476352	554.278890	3410.200000
5.954408	50.476334	554.285410	3359.000000
5.954359	50.476317	554.291930	3344.800000
5.954310	50.476299	554.298450	3339.700000
5.954260	50.476282	554.304970	3336.800000
5.954210	50.476265	554.311490	3332.500000
5.954162	50.476248	554.318010	3304.800000
5.954112	50.476230	554.324530	3150.400000
5.954062	50.476213	554.331050	2690.400000
5.954012	50.476198	554.337570	1973.700000
5.953962	50.476181	554.344090	1823.100000
5.953914	50.476162	554.350610	1810.700000
5.953866	50.476144	554.357130	1807.400000
5.953817	50.476126	554.363650	1803.400000
5.953769	50.476109	554.370170	1766.200000
5.953720	50.476091	554.376690	1557.300000
5.953672	50.476074	554.383210	1340.400000
5.953623	50.476057	554.389730	1321.200000
5.953575	50.476039	554.396250	1284.500000
5.953526	50.476022	554.402770	1214.000000
5.953478	50.476005	554.409290	1198.300000
5.953429	50.475987	554.415810	1189.900000
5.953381	50.475970	554.422330	1186.600000
5.953332	50.475952	554.428850	1186.100000
5.953284	50.475935	554.435370	1711.900000
5.953235	50.475918	554.441890	1741.600000
5.953187	50.475900	554.448410	1741.000000
5.953138	50.475883	554.454930	1590.900000
5.953090	50.475866	554.461450	1205.900000
5.953041	50.475848	554.467970	1081.400000
5.952993	50.475831	554.474490	994.330000
5.952944	50.475813	554.481010	987.600000
5.952895	50.475796	554.487530	985.900000
5.952847	50.475779	554.494050	986.120000
5.952798	50.475761	554.500570	1010.400000
5.952750	50.475744	554.507090	1207.800000
5.952701	50.475727	554.513610	1272.100000
5.952653	50.475709	554.520130	1362.700000
5.952604	50.475692	554.526650	1401.200000
5.952556	50.475674	554.533170	1509.600000
5.956592	50.477079	550.923930	1051.800000
5.956542	50.477062	550.930450	800.700000
5.956492	50.477045	550.936970	691.860000
5.956443	50.477028	550.943490	575.510000
5.956393	50.477011	550.950010	516.560000
5.956343	50.476995	550.956530	456.720000
5.956294	50.476979	550.963050	448.130000
5.956244	50.476962	550.969570	448.290000
5.956193	50.476945	550.976090	449.370000
5.956143	50.476929	550.982610	451.420000
5.956093	50.476912	550.989130	454.570000
5.956043	50.476896	550.995650	471.860000
5.955992	50.476881	551.002170	535.930000
5.955942	50.476864	551.008690	612.890000
5.955893	50.476847	551.015210	734.570000
5.955843	50.476830	551.021730	918.630000
5.955794	50.476813	551.028250	1199.600000
5.955745	50.476796	551.034770	1573.800000
5.955694	50.476780	551.041290	1742.000000
5.955643	50.476763	551.047810	1747.200000
5.955594	50.476747	551.054330	1747.400000
5.955544	50.476730	551.060850	1719.600000
5.955495	50.476713	551.067370	1468.900000
5.955445	50.476697	551.073890	1292.500000
5.955395	50.476680	551.080410	1245.100000
5.955345	50.476663	551.086930	1243.100000
5.955296	50.476646	551.093450	1243.600000
5.955247	50.476629	551.099970	1246.100000
5.955198	50.476612	551.106490	1254.500000
5.955148	50.476595	551.113010	1306.700000
5.955098	50.476578	551.119530	1415.000000
5.955050	50.476561	551.126050	1418.700000
5.955000	50.476543	551.132570	1444.400000
5.954950	50.476525	551.139090	1585.100000
5.954901	50.476508	551.145610	2241.700000
5.954851	50.476492	551.152130	3130.200000
5.954802	50.476474	551.158650	3764.200000
5.954753	50.476456	551.165170	3787.700000
5.954703	50.476439	551.171690	3786.800000
5.954654	50.476422	551.178210	3778.600000
5.954605	50.476404	551.184730	3743.000000
5.954556	50.476386	551.191250	3622.900000
5.954507	50.476369	551.197770	3475.000000
5.954458	50.476352	551.204290	3410.800000
5.954408	50.476334	551.210810	3359.200000
5.954359	50.476317	551.217330	3344.500000
5.954310	50.476299	551.223850	3338.800000
5.954260	50.476282	551.230370	3335.400000
5.954210	50.476265	551.236890	3331.100000
5.954162	50.476248	551.243410	3302.400000
5.954112	50.476230	551.249930	3118.500000
5.954062	50.476213	551.256450	2554.800000
5.954012	50.476198	551.262970	1936.000000
5.953962	50.476181	551.269490	1813.900000
5.953914	50.476162	551.276010	1807.100000
5.953866	50.476144	551.282530	1804.500000
5.953817	50.476126	551.289050	1801.300000
5.953769	50.476109	551.295570	1763.200000
5.953720	50.476091	551.302090	1554.500000
5.953672	50.476074	551.308610	1338.100000
5.953623	50.476057	551.315130	1258.400000
5.953575	50.476039	551.321650	1213.300000
5.953526	50.476022	551.328170	1146.500000
5.953478	50.476005	551.334690	1141.000000
5.953429	50.475987	551.341210	1140.000000
5.953381	50.475970	551.347730	1140.000000
5.953332	50.475952	551.354250	1141.400000
5.953284	50.475935	551.360770	1333.300000
5.953235	50.475918	551.367290	1343.200000
5.953187	50.475900	551.373810	1343.900000
5.953138	50.475883	551.380330	1333.500000
5.953090	50.475866	551.386850	1144.500000
5.953041	50.475848	551.393370	1081.300000
5.952993	50.475831	551.399890	994.580000
5.952944	50.475813	551.406410	988.180000
5.952895	50.475796	551.412930	986.830000
5.952847	50.475779	551.419450	987.290000
5.952798	50.475761	551.425970	1012.000000
5.952750	50.475744	551.432490	1101.300000
5.952701	50.475727	551.439010	1196.500000
5.952653	50.475709	551.445530	1365.000000
5.956492	50.477045	547.554920	533.110000
5.956443	50.477028	547.561440	363.620000
5.956393	50.477011	547.567960	338.400000
5.956343	50.476995	547.574480	335.430000
5.956294	50.476979	547.581000	335.360000
5.956244	50.476962	547.587520	335.580000
5.956193	50.476945	547.594040	336.380000
5.956143	50.476929	547.600560	337.970000
5.956093	50.476912	547.607080	340.450000
5.956043	50.476896	547.613600	348.970000
5.955992	50.476881	547.620120	358.250000
5.955942	50.476864	547.626640	360.120000
5.955893	50.476847	547.633160	359.090000
5.955843	50.476830	547.639680	358.540000
5.955794	50.476813	547.646200	357.490000
5.955745	50.476796	547.652720	356.950000
5.955694	50.476780	547.659240	356.380000
5.955643	50.476763	547.665760	356.110000
5.955594	50.476747	547.672280	356.090000
5.955544	50.476730	547.678800	356.380000
5.955495	50.476713	547.685320	357.370000
5.955445	50.476697	547.691840	365.780000
5.955395	50.476680	547.698360	405.940000
5.955345	50.476663	547.704880	512.900000
5.955296	50.476646	547.711400	684.340000
5.955247	50.476629	547.717920	846.380000
5.955198	50.476612	547.724440	960.440000
5.955148	50.476595	547.730960	1022.400000
5.955098	50.476578	547.737480	1041.600000
5.955050	50.476561	547.744000	1042.900000
5.955000	50.476543	547.750520	1043.800000
5.954950	50.476525	547.757040	1058.900000
5.954901	50.476508	547.763560	1244.100000
5.954851	50.476492	547.770080	1938.800000
5.954802	50.476474	547.776600	2956.600000
5.954753	50.476456	547.783120	3349.600000
5.954703	50.476439	547.789640	3360.900000
5.954654	50.476422	547.796160	3362.000000
5.954605	50.476404	547.802680	3359.200000
5.954556	50.476386	547.809200	3326.000000
5.954507	50.476369	547.815720	3193.800000
5.954458	50.476352	547.822240	3141.000000
5.954408	50.476334	547.828760	2908.100000
5.954359	50.476317	547.835280	2632.000000
5.954310	50.476299	547.841800	2331.800000
5.954260	50.476282	547.848320	1986.500000
5.954210	50.476265	547.854840	1596.400000
5.954162	50.476248	547.861360	1274.000000
5.954112	50.476230	547.867880	1122.700000
5.954062	50.476213	547.874400	1096.500000
5.954012	50.476198	547.880920	1095.600000
5.953962	50.476181	547.887440	1095.300000
5.953914	50.476162	547.893960	1095.100000
5.953866	50.476144	547.900480	1094.900000
5.953817	50.476126	547.907000	1094.500000
5.953769	50.476109	547.913520	1094.000000
5.953720	50.476091	547.920040	1093.600000
5.953672	50.476074	547.926560	1093.600000
5.953623	50.476057	547.933080	1094.100000
5.953575	50.476039	547.939600	1095.500000
5.953526	50.476022	547.946120	1098.500000
5.953478	50.476005	547.952640	1104.000000
5.953429	50.475987	547.959160	1111.200000
5.953381	50.475970	547.965680	1120.900000
5.953332	50.475952	547.972200	1128.500000
5.953284	50.475935	547.978720	1152.800000
5.953235	50.475918	547.985240	1160.600000
5.953187	50.475900	547.991760	1161.400000
5.953138	50.475883	547.998280	1161.000000
5.953090	50.475866	548.004800	1135.000000
5.953041	50.475848	548.011320	1082.200000
5.952993	50.475831	548.017840	999.120000
5.952944	50.475813	548.024360	996.500000
5.952895	50.475796	548.030880	996.280000
5.952847	50.475779	548.037400	997.470000
5.952798	50.475761	548.043920	1014.100000
5.952750	50.475744	548.050440	1101.700000
5.956393	50.477011	543.847660	334.400000
5.956343	50.476995	543.854180	333.880000
5.956294	50.476979	543.860700	333.820000
5.956244	50.476962	543.867220	333.860000
5.956193	50.476945	543.873740	334.000000
5.956143	50.476929	543.880260	334.260000
5.956093	50.476912	543.886780	334.570000
5.956043	50.476896	543.893300	334.930000
5.955992	50.476881	543.899820	335.170000
5.955942	50.476864	543.906340	335.240000
5.955893	50.476847	543.912860	335.210000
5.955843	50.476830	543.919380	335.140000
5.955794	50.476813	543.925900	335.080000
5.955745	50.476796	543.932420	335.070000
5.955694	50.476780	543.938940	335.120000
5.955643	50.476763	543.945460	335.290000
5.955594	50.476747	543.951980	335.840000
5.955544	50.476730	543.958500	337.780000
5.955495	50.476713	543.965020	343.920000
5.955445	50.476697	543.971540	361.320000
5.955395	50.476680	543.978060	405.990000
5.955345	50.476663	543.984580	509.760000
5.955296	50.476646	543.991100	662.610000
5.955247	50.476629	543.997620	777.460000
5.955198	50.476612	544.004140	838.060000
5.955148	50.476595	544.010660	851.240000
5.955098	50.476578	544.017180	849.660000
5.955050	50.476561	544.023700	847.710000
5.955000	50.476543	544.030220	844.580000
5.954950	50.476525	544.036740	838.350000
5.954901	50.476508	544.043260	831.660000
5.954851	50.476492	544.049780	829.990000
5.954802	50.476474	544.056300	828.500000
5.954753	50.476456	544.062820	826.950000
5.954703	50.476439	544.069340	825.100000
5.954654	50.476422	544.075860	822.770000
5.954605	50.476404	544.082380	819.670000
5.954556	50.476386	544.088900	808.460000
5.954507	50.476369	544.095420	751.930000
5.954458	50.476352	544.101940	661.810000
5.954408	50.476334	544.108460	574.610000
5.954359	50.476317	544.114980	513.820000
5.954310	50.476299	544.121500	482.470000
5.954260	50.476282	544.128020	468.740000
5.954210	50.476265	544.134540	467.340000
5.954162	50.476248	544.141060	467.380000
5.954112	50.476230	544.147580	467.700000
5.954062	50.476213	544.154100	468.390000
5.954012	50.476198	544.160620	469.630000
5.953962	50.476181	544.167140	471.620000
5.953914	50.476162	544.173660	482.850000
5.953866	50.476144	544.180180	517.290000
5.953817	50.476126	544.186700	578.180000
5.953769	50.476109	544.193220	658.970000
5.953720	50.476091	544.199740	742.550000
5.953672	50.476074	544.206260	764.320000
5.953623	50.476057	544.212780	896.080000
5.953575	50.476039	544.219300	982.630000
5.953526	50.476022	544.225820	1050.900000
5.953478	50.476005	544.232340	1087.500000
5.953429	50.475987	544.238860	1109.500000
5.953381	50.475970	544.245380	1119.500000
5.953332	50.475952	544.251900	1124.000000
5.953284	50.475935	544.258420	1128.100000
5.953235	50.475918	544.264940	1129.500000
5.953187	50.475900	544.271460	1130.000000
5.953138	50.475883	544.277980	1129.900000
5.953090	50.475866	544.284500	1128.300000
5.953041	50.475848	544.291020	1087.500000
5.952993	50.475831	544.297540	1018.400000
5.952944	50.475813	544.304060	1017.400000
5.952895	50.475796	544.310580	1017.000000
5.952847	50.475779	544.317100	1016.800000
5.956244	50.476962	539.774870	333.890000
5.956193	50.476945	539.781390	334.020000
5.956143	50.476929	539.787910	334.170000
5.956093	50.476912	539.794430	334.330000
5.956043	50.476896	539.800950	334.530000
5.955992	50.476881	539.807470	334.690000
5.955942	50.476864	539.813990	334.800000
5.955893	50.476847	539.820510	334.870000
5.955843	50.476830	539.827030	334.910000
5.955794	50.476813	539.833550	334.940000
5.955745	50.476796	539.840070	334.990000
5.955694	50.476780	539.846590	335.090000
5.955643	50.476763	539.853110	335.290000
5.955594	50.476747	539.859630	335.870000
5.955544	50.476730	539.866150	337.820000
5.955495	50.476713	539.872670	343.980000
5.955445	50.476697	539.879190	361.440000
5.955395	50.476680	539.885710	406.230000
5.955345	50.476663	539.892230	509.780000
5.955296	50.476646	539.898750	662.060000
5.955247	50.476629	539.905270	762.810000
5.955198	50.476612	539.911790	786.470000
5.955148	50.476595	539.918310	786.860000
5.955098	50.476578	539.924830	786.590000
5.955050	50.476561	539.931350	785.430000
5.955000	50.476543	539.937870	781.890000
5.954950	50.476525	539.944390	779.210000
5.954901	50.476508	539.950910	774.710000
5.954851	50.476492	539.957430	770.550000
5.954802	50.476474	539.963950	764.370000
5.954753	50.476456	539.970470	755.430000
5.954703	50.476439	539.976990	732.240000
5.954654	50.476422	539.983510	712.120000
5.954605	50.476404	539.990030	647.080000
5.954556	50.476386	539.996550	576.550000
5.954507	50.476369	540.003070	519.500000
5.954458	50.476352	540.009590	477.460000
5.954408	50.476334	540.016110	452.250000
5.954359	50.476317	540.022630	440.190000
5.954310	50.476299	540.029150	436.340000
5.954260	50.476282	540.035670	435.690000
5.954210	50.476265	540.042190	435.500000
5.954162	50.476248	540.048710	435.430000
5.954112	50.476230	540.055230	435.500000
5.954062	50.476213	540.061750	435.700000
5.954012	50.476198	540.068270	436.040000
5.953962	50.476181	540.074790	436.840000
5.953914	50.476162	540.081310	441.560000
5.953866	50.476144	540.087830	457.670000
5.953817	50.476126	540.094350	493.100000
5.953769	50.476109	540.100870	552.990000
5.953720	50.476091	540.107390	640.540000
5.953672	50.476074	540.113910	748.010000
5.953623	50.476057	540.120430	887.410000
5.953575	50.476039	540.126950	959.840000
5.953526	50.476022	540.133470	1044.700000
5.953478	50.476005	540.139990	1086.600000
5.953429	50.475987	540.146510	1109.400000
5.953381	50.475970	540.153030	1119.100000
5.953332	50.475952	540.159550	1122.700000
5.953284	50.475935	540.166070	1124.100000
5.953235	50.475918	540.172590	1124.800000
5.953187	50.475900	540.179110	1125.000000
5.953138	50.475883	540.185630	1124.900000
5.953090	50.475866	540.192150	1124.400000
5.953041	50.475848	540.198670	1098.400000
5.952993	50.475831	540.205190	1019.100000
5.956093	50.476912	535.292880	334.210000
5.956043	50.476896	535.299400	334.430000
5.955992	50.476881	535.305920	334.570000
5.955942	50.476864	535.312440	334.680000
5.955893	50.476847	535.318960	334.770000
5.955843	50.476830	535.325480	334.850000
5.955794	50.476813	535.332000	334.930000
5.955745	50.476796	535.338520	335.020000
5.955694	50.476780	535.345040	335.150000
5.955643	50.476763	535.351560	335.380000
5.955594	50.476747	535.358080	336.010000
5.955544	50.476730	535.364600	337.990000
5.955495	50.476713	535.371120	344.160000
5.955445	50.476697	535.377640	361.670000
5.955395	50.476680	535.384160	406.550000
5.955345	50.476663	535.390680	509.920000
5.955296	50.476646	535.397200	661.870000
5.955247	50.476629	535.403720	761.150000
5.955198	50.476612	535.410240	777.270000
5.955148	50.476595	535.416760	777.510000
5.955098	50.476578	535.423280	777.430000
5.955050	50.476561	535.429800	777.060000
5.955000	50.476543	535.436320	776.320000
5.954950	50.476525	535.442840	775.140000
5.954901	50.476508	535.449360	772.630000
5.954851	50.476492	535.455880	768.610000
5.954802	50.476474	535.462400	764.240000
5.954753	50.476456	535.468920	755.270000
5.954703	50.476439	535.475440	731.530000
5.954654	50.476422	535.481960	689.680000
5.954605	50.476404	535.488480	628.230000
5.954556	50.476386	535.495000	564.990000
5.954507	50.476369	535.501520	512.700000
5.954458	50.476352	535.508040	474.850000
5.954408	50.476334	535.514560	451.480000
5.954359	50.476317	535.521080	440.020000
5.954310	50.476299	535.527600	436.270000
5.954260	50.476282	535.534120	435.620000
5.954210	50.476265	535.540640	435.440000
5.954162	50.476248	535.547160	435.370000
5.954112	50.476230	535.553680	435.430000
5.954062	50.476213	535.560200	435.600000
5.954012	50.476198	535.566720	435.910000
5.953962	50.476181	535.573240	436.520000
5.953914	50.476162	535.579760	440.230000
5.953866	50.476144	535.586280	453.840000
5.953817	50.476126	535.592800	485.440000
5.953769	50.476109	535.599320	542.110000
5.953720	50.476091	535.605840	629.270000
5.953672	50.476074	535.612360	743.630000
5.953623	50.476057	535.618880	872.550000
5.953575	50.476039	535.625400	959.450000
5.953526	50.476022	535.631920	1044.200000
5.953478	50.476005	535.638440	1086.300000
5.953429	50.475987	535.644960	1109.400000
5.953381	50.475970	535.651480	1119.000000
5.953332	50.475952	535.658000	1122.100000
5.953284	50.475935	535.664520	1123.000000
5.953235	50.475918	535.671040	1123.500000
5.953187	50.475900	535.677560	1123.600000
5.953138	50.475883	535.684080	1123.400000
5.955992	50.476881	530.354270	334.540000
5.955942	50.476864	530.360790	334.660000
5.955893	50.476847	530.367310	334.750000
5.955843	50.476830	530.373830	334.850000
5.955794	50.476813	530.380350	334.940000
5.955745	50.476796	530.386870	335.070000
5.955694	50.476780	530.393390	335.210000
5.955643	50.476763	530.399910	335.490000
5.955594	50.476747	530.406430	336.160000
5.955544	50.476730	530.412950	338.160000
5.955495	50.476713	530.419470	344.340000
5.955445	50.476697	530.425990	361.870000
5.955395	50.476680	530.432510	406.810000
5.955345	50.476663	530.439030	510.070000
5.955296	50.476646	530.445550	661.800000
5.955247	50.476629	530.452070	760.540000
5.955198	50.476612	530.458590	776.510000
5.955148	50.476595	530.465110	776.760000
5.955098	50.476578	530.471630	776.700000
5.955050	50.476561	530.478150	776.390000
5.955000	50.476543	530.484670	775.760000
5.954950	50.476525	530.491190	774.600000
5.954901	50.476508	530.497710	772.480000
5.954851	50.476492	530.504230	768.390000
5.954802	50.476474	530.510750	764.280000
5.954753	50.476456	530.517270	755.260000
5.954703	50.476439	530.523790	731.450000
5.954654	50.476422	530.530310	689.060000
5.954605	50.476404	530.536830	627.880000
5.954556	50.476386	530.543350	564.800000
5.954507	50.476369	530.549870	512.560000
5.954458	50.476352	530.556390	474.770000
5.954408	50.476334	530.562910	451.450000
5.954359	50.476317	530.569430	440.040000
5.954310	50.476299	530.575950	436.320000
5.954260	50.476282	530.582470	435.670000
5.954210	50.476265	530.588990	435.500000
5.954162	50.476248	530.595510	435.440000
5.954112	50.476230	530.602030	435.480000
5.954062	50.476213	530.608550	435.620000
5.954012	50.476198	530.615070	435.890000
5.953962	50.476181	530.621590	436.440000
5.953914	50.476162	530.628110	440.060000
5.953866	50.476144	530.634630	453.580000
5.953817	50.476126	530.641150	485.020000
5.953769	50.476109	530.647670	541.560000
5.953720	50.476091	530.654190	628.730000
5.953672	50.476074	530.660710	743.390000
5.953623	50.476057	530.667230	871.780000
5.953575	50.476039	530.673750	959.270000
5.953526	50.476022	530.680270	1044.000000
5.953478	50.476005	530.686790	1086.200000
5.953429	50.475987	530.693310	1109.600000
5.953381	50.475970	530.699830	1118.900000
5.953332	50.475952	530.706350	1121.800000
5.953284	50.475935	530.712870	1122.400000
5.953235	50.475918	530.719390	1123.000000
5.955893	50.476847	524.920589	334.740000
5.955843	50.476830	524.927109	334.850000
5.955794	50.476813	524.933629	334.970000
5.955745	50.476796	524.940149	335.100000
5.955694	50.476780	524.946669	335.250000
5.955643	50.476763	524.953189	335.550000
5.955594	50.476747	524.959709	336.240000
5.955544	50.476730	524.966229	338.260000
5.955495	50.476713	524.972749	344.430000
5.955445	50.476697	524.979269	361.970000
5.955395	50.476680	524.985789	406.940000
5.955345	50.476663	524.992309	510.160000
5.955296	50.476646	524.998829	661.800000
5.955247	50.476629	525.005349	760.350000
5.955198	50.476612	525.011869	776.300000
5.955148	50.476595	525.018389	776.550000
5.955098	50.476578	525.024909	776.490000
5.955050	50.476561	525.031429	776.190000
5.955000	50.476543	525.037949	775.590000
5.954950	50.476525	525.044469	774.460000
5.954901	50.476508	525.050989	772.420000
5.954851	50.476492	525.057509	768.330000
5.954802	50.476474	525.064029	764.340000
5.954753	50.476456	525.070549	755.270000
5.954703	50.476439	525.077069	731.440000
5.954654	50.476422	525.083589	688.890000
5.954605	50.476404	525.090109	627.780000
5.954556	50.476386	525.096629	564.740000
5.954507	50.476369	525.103149	512.530000
5.954458	50.476352	525.109669	474.760000
5.954408	50.476334	525.116189	451.460000
5.954359	50.476317	525.122709	440.080000
5.954310	50.476299	525.129229	436.370000
5.954260	50.476282	525.135749	435.720000
5.954210	50.476265	525.142269	435.560000
5.954162	50.476248	525.148789	435.490000
5.954112	50.476230	525.155309	435.520000
5.954062	50.476213	525.161829	435.650000
5.954012	50.476198	525.168349	435.890000
5.953962	50.476181	525.174869	436.400000
5.953914	50.476162	525.181389	439.980000
5.953866	50.476144	525.187909	453.460000
5.953817	50.476126	525.194429	484.880000
5.953769	50.476109	525.200949	541.400000
5.953720	50.476091	525.207469	628.560000
5.953672	50.476074	525.213989	743.290000
5.953623	50.476057	525.220509	871.560000
5.953575	50.476039	525.227029	959.190000
5.953526	50.476022	525.233549	1044.000000
5.953478	50.476005	525.240069	1086.200000
5.953429	50.475987	525.246589	1109.600000
5.953381	50.475970	525.253109	1119.000000
5.953332	50.475952	525.259629	1122.000000
