# Supplementary material for: Electrical resistivity tomography data across the Hockai Fault Zone (Ardenne, Belgium)
Source: Data Brief. 2016 Dec 21;11:1–4. doi: 10.1016/j.dib.2016.12.028 (PMC5220259; doi:10.1016/j.dib.2016.12.028)
Supplement: Supplementary file 2 — Supplementary material [file mmc2.zip › output/ASCII/20090812-1.wgs84]

5.953292351	50.47579382	565.363
5.953357367	50.47580901	565.399
5.953422912	50.47582409	565.425
5.953488367	50.47584021	565.415
5.95355415	50.47585594	565.41
5.953619823	50.47587104	565.409
5.953685714	50.47588693	565.417
5.953751014	50.47590282	565.445
5.953816384	50.47591849	565.423
5.953882295	50.47593468	565.402
5.953948573	50.47594908	565.404
5.954013307	50.47596608	565.339
5.954078584	50.47598227	565.39
5.954143413	50.47599875	565.394
5.954209655	50.47601415	565.362
5.954274299	50.4760297	565.331
5.954340445	50.47604673	565.321
5.954405532	50.47606259	565.288
5.954471468	50.47607873	565.256
5.954536727	50.47609508	565.165
5.954601011	50.47611141	565.11
5.954666768	50.47612693	565.095
5.954731655	50.47614343	565.074
5.954797048	50.47615878	565.061
5.954863282	50.47617495	565.006
5.954928203	50.47619063	565.046
5.954994052	50.47620718	565.083
5.95506007	50.47622283	565.041
5.955124948	50.47623917	565.034
5.955190576	50.47625489	564.939
5.955256197	50.47627162	564.912
5.955320275	50.47628734	564.837
5.955384111	50.4763062	564.763
5.955449355	50.47632163	564.785
5.955514165	50.47633891	564.838
5.95557842	50.4763561	564.785
5.955643627	50.47637298	564.706
5.955706222	50.47639249	564.882
5.955770255	50.47640953	564.856
5.955834357	50.4764272	564.863
5.955899786	50.47644493	564.826
5.955964527	50.47646155	564.817
5.956028759	50.47647884	564.813
5.956093907	50.47649566	564.843
5.956159008	50.47651308	564.777
5.956223359	50.47653	564.798
5.956288564	50.47654662	564.771
5.956352835	50.47656383	564.771
5.956417852	50.47658104	564.765
5.9564821	50.47659834	564.775
5.956547412	50.47661508	564.78
5.956611976	50.4766327	564.8
5.956677	50.47665047	564.736
5.956740351	50.47666854	564.754
5.956805285	50.47668576	564.691
5.956870062	50.47670385	564.687
5.956934855	50.4767204	564.642
5.956999543	50.47673797	564.692
5.957064679	50.47675414	564.639
5.957129196	50.47677145	564.668
5.957194489	50.4767881	564.693
5.957259907	50.4768054	564.687
5.957388483	50.47684014	564.616
5.95751706	50.47687489	564.616
