# Supplementary material for: Electrical resistivity tomography data across the Hockai Fault Zone (Ardenne, Belgium)
Source: Data Brief. 2016 Dec 21;11:1–4. doi: 10.1016/j.dib.2016.12.028 (PMC5220259; doi:10.1016/j.dib.2016.12.028)
Supplement: Supplementary file 2 — Supplementary material [file mmc2.zip › output/ASCII/20090812-1_combined.out.wgs84]

5.953390	50.475817	564.153815	715.440000
5.953456	50.475832	564.149340	772.550000
5.953521	50.475848	564.139690	767.350000
5.953587	50.475863	564.132590	718.080000
5.953653	50.475879	564.127990	739.440000
5.953718	50.475895	564.130865	664.410000
5.953784	50.475911	564.123690	773.570000
5.953849	50.475927	564.103990	761.870000
5.953915	50.475942	564.091790	801.230000
5.953981	50.475958	564.069540	671.670000
5.954046	50.475974	564.059790	780.900000
5.954111	50.475991	564.065090	916.150000
5.954177	50.476006	564.050390	976.720000
5.954242	50.476022	564.028215	980.920000
5.954307	50.476038	564.011015	1027.600000
5.954373	50.476055	563.993790	874.790000
5.954439	50.476071	563.971590	767.510000
5.954504	50.476087	563.931565	507.650000
5.954569	50.476103	563.886265	414.560000
5.954634	50.476119	563.863815	408.540000
5.954699	50.476135	563.846490	372.660000
5.954764	50.476151	563.829190	379.470000
5.954830	50.476167	563.806565	391.230000
5.954896	50.476183	563.797040	398.760000
5.954961	50.476199	563.808290	366.400000
5.955027	50.476215	563.798715	423.460000
5.955093	50.476231	563.778865	449.520000
5.955158	50.476247	563.745915	486.120000
5.955223	50.476263	563.707690	554.430000
5.955288	50.476279	563.674115	493.560000
5.955352	50.476297	563.626415	479.000000
5.955417	50.476314	563.603390	447.850000
5.955482	50.476330	563.618940	428.380000
5.955546	50.476348	563.612490	451.810000
5.955611	50.476365	563.570265	630.290000
5.955675	50.476383	563.590090	448.460000
5.955738	50.476401	563.623940	478.630000
5.955802	50.476418	563.611815	525.370000
5.955867	50.476436	563.597115	526.030000
5.955932	50.476453	563.579815	481.960000
5.955997	50.476470	563.567690	505.400000
5.956061	50.476487	563.565815	417.160000
5.956126	50.476504	563.551065	362.620000
5.956191	50.476522	563.533790	390.080000
5.956256	50.476538	563.524240	393.570000
5.956321	50.476555	563.509515	404.820000
5.956385	50.476572	563.499915	374.420000
5.956450	50.476590	563.492815	344.090000
5.956515	50.476607	563.490765	328.620000
5.956580	50.476624	563.491165	356.420000
5.956644	50.476642	563.473940	358.180000
5.956709	50.476660	563.454215	370.820000
5.956773	50.476677	563.434415	363.170000
5.956838	50.476695	563.412140	346.060000
5.956902	50.476712	563.392340	321.030000
5.956967	50.476729	563.385190	317.010000
5.957032	50.476746	563.378115	342.080000
5.957097	50.476763	563.365915	333.210000
5.957162	50.476780	563.371290	370.300000
5.957227	50.476797	563.369065	380.390000
5.957324	50.476823	563.344340	360.689100
5.953390	50.475817	561.537265	786.790000
5.953456	50.475832	561.523115	820.890000
5.953521	50.475848	561.508790	839.450000
5.953587	50.475863	561.494490	811.340000
5.953653	50.475879	561.480190	826.830000
5.953718	50.475895	561.465865	793.050000
5.953784	50.475911	561.451490	883.570000
5.953849	50.475927	561.437090	878.430000
5.953915	50.475942	561.422690	885.240000
5.953981	50.475958	561.408265	774.300000
5.954046	50.475974	561.393840	895.690000
5.954111	50.475991	561.379440	1073.100000
5.954177	50.476006	561.365040	1111.300000
5.954242	50.476022	561.350665	1112.700000
5.954307	50.476038	561.336290	1095.900000
5.954373	50.476055	561.321890	937.870000
5.954439	50.476071	561.307490	859.670000
5.954504	50.476087	561.292790	563.040000
5.954569	50.476103	561.277815	479.470000
5.954634	50.476119	561.263165	492.550000
5.954699	50.476135	561.248640	454.960000
5.954764	50.476151	561.234140	455.490000
5.954830	50.476167	561.219290	479.140000
5.954896	50.476183	561.205065	481.660000
5.954961	50.476199	561.191640	454.550000
5.955027	50.476215	561.177390	503.190000
5.955093	50.476231	561.162865	519.830000
5.955158	50.476247	561.147690	556.970000
5.955223	50.476263	561.132240	591.940000
5.955288	50.476279	561.116390	528.650000
5.955352	50.476297	561.098790	521.640000
5.955417	50.476314	561.083515	504.360000
5.955482	50.476330	561.072065	488.000000
5.955546	50.476348	561.058490	523.970000
5.955611	50.476365	561.041415	661.300000
5.955675	50.476383	561.029165	511.750000
5.955738	50.476401	561.018540	550.240000
5.955802	50.476418	561.004215	590.970000
5.955867	50.476436	560.989815	581.110000
5.955932	50.476453	560.975315	540.250000
5.955997	50.476470	560.960990	549.170000
5.956061	50.476487	560.946915	480.870000
5.956126	50.476504	560.932490	429.680000
5.956191	50.476522	560.918040	450.000000
5.956256	50.476538	560.903790	449.300000
5.956321	50.476555	560.889365	461.580000
5.956385	50.476572	560.875065	431.930000
5.956450	50.476590	560.860790	400.810000
5.956515	50.476607	560.846565	388.080000
5.956580	50.476624	560.832265	408.540000
5.956644	50.476642	560.817840	417.400000
5.956709	50.476660	560.803415	426.690000
5.956773	50.476677	560.788940	417.060000
5.956838	50.476695	560.774490	397.970000
5.956902	50.476712	560.759990	366.720000
5.956967	50.476729	560.745640	364.610000
5.957032	50.476746	560.731365	389.430000
5.957097	50.476763	560.716990	384.550000
5.957162	50.476780	560.702690	410.590000
5.957227	50.476797	560.688265	414.010000
5.957324	50.476823	560.673840	397.439600
5.953456	50.475832	558.635590	1050.200000
5.953521	50.475848	558.621190	1104.400000
5.953587	50.475863	558.606790	1018.100000
5.953653	50.475879	558.592390	949.260000
5.953718	50.475895	558.577990	917.410000
5.953784	50.475911	558.563590	978.850000
5.953849	50.475927	558.549190	985.470000
5.953915	50.475942	558.534790	973.040000
5.953981	50.475958	558.520390	936.870000
5.954046	50.475974	558.505990	1176.300000
5.954111	50.475991	558.491590	1534.300000
5.954177	50.476006	558.477190	1618.900000
5.954242	50.476022	558.462790	1589.300000
5.954307	50.476038	558.448390	1491.400000
5.954373	50.476055	558.433990	1271.800000
5.954439	50.476071	558.419590	1194.200000
5.954504	50.476087	558.405190	758.600000
5.954569	50.476103	558.390790	702.760000
5.954634	50.476119	558.376390	790.860000
5.954699	50.476135	558.361990	766.740000
5.954764	50.476151	558.347590	756.290000
5.954830	50.476167	558.333165	788.760000
5.954896	50.476183	558.318765	790.770000
5.954961	50.476199	558.304390	754.930000
5.955027	50.476215	558.289990	788.970000
5.955093	50.476231	558.275590	792.000000
5.955158	50.476247	558.261165	807.470000
5.955223	50.476263	558.246740	786.190000
5.955288	50.476279	558.232265	713.060000
5.955352	50.476297	558.217665	736.910000
5.955417	50.476314	558.203215	757.600000
5.955482	50.476330	558.188990	746.300000
5.955546	50.476348	558.174640	773.380000
5.955611	50.476365	558.160090	857.540000
5.955675	50.476383	558.145790	737.860000
5.955738	50.476401	558.131590	826.060000
5.955802	50.476418	558.117190	871.040000
5.955867	50.476436	558.102790	806.140000
5.955932	50.476453	558.088390	724.510000
5.955997	50.476470	558.073990	719.880000
5.956061	50.476487	558.059590	692.990000
5.956126	50.476504	558.045190	664.940000
5.956191	50.476522	558.030790	684.460000
5.956256	50.476538	558.016390	678.050000
5.956321	50.476555	558.001990	686.970000
5.956385	50.476572	557.987590	652.190000
5.956450	50.476590	557.973190	611.530000
5.956515	50.476607	557.958790	592.800000
5.956580	50.476624	557.944390	607.940000
5.956644	50.476642	557.929990	627.820000
5.956709	50.476660	557.915590	642.090000
5.956773	50.476677	557.901190	630.610000
5.956838	50.476695	557.886790	598.980000
5.956902	50.476712	557.872390	550.150000
5.956967	50.476729	557.857990	543.740000
5.957032	50.476746	557.843590	568.750000
5.957097	50.476763	557.829190	561.170000
5.957162	50.476780	557.814790	557.570000
5.957227	50.476797	557.800390	512.254200
5.953521	50.475848	555.444940	1643.100000
5.953587	50.475863	555.430540	1309.000000
5.953653	50.475879	555.416140	1001.100000
5.953718	50.475895	555.401740	823.970000
5.953784	50.475911	555.387340	806.920000
5.953849	50.475927	555.372940	830.700000
5.953915	50.475942	555.358540	852.550000
5.953981	50.475958	555.344140	952.300000
5.954046	50.475974	555.329740	1438.000000
5.954111	50.475991	555.315340	2095.000000
5.954177	50.476006	555.300940	2191.600000
5.954242	50.476022	555.286540	1997.400000
5.954307	50.476038	555.272140	1759.600000
5.954373	50.476055	555.257740	1489.200000
5.954439	50.476071	555.243340	1373.200000
5.954504	50.476087	555.228940	819.600000
5.954569	50.476103	555.214540	864.950000
5.954634	50.476119	555.200140	1193.900000
5.954699	50.476135	555.185740	1340.500000
5.954764	50.476151	555.171340	1372.100000
5.954830	50.476167	555.156940	1422.700000
5.954896	50.476183	555.142540	1423.900000
5.954961	50.476199	555.128140	1329.700000
5.955027	50.476215	555.113740	1294.300000
5.955093	50.476231	555.099340	1220.100000
5.955158	50.476247	555.084940	1145.800000
5.955223	50.476263	555.070540	1042.000000
5.955288	50.476279	555.056140	983.200000
5.955352	50.476297	555.041740	1099.400000
5.955417	50.476314	555.027340	1203.500000
5.955482	50.476330	555.012940	1173.600000
5.955546	50.476348	554.998540	1108.400000
5.955611	50.476365	554.984140	1087.900000
5.955675	50.476383	554.969740	994.870000
5.955738	50.476401	554.955340	1205.600000
5.955802	50.476418	554.940940	1303.300000
5.955867	50.476436	554.926540	1148.000000
5.955932	50.476453	554.912140	974.660000
5.955997	50.476470	554.897740	954.020000
5.956061	50.476487	554.883340	990.650000
5.956126	50.476504	554.868940	1020.300000
5.956191	50.476522	554.854540	1055.400000
5.956256	50.476538	554.840140	1040.700000
5.956321	50.476555	554.825740	1043.000000
5.956385	50.476572	554.811340	1003.700000
5.956450	50.476590	554.796940	952.570000
5.956515	50.476607	554.782540	922.200000
5.956580	50.476624	554.768140	930.350000
5.956644	50.476642	554.753740	957.130000
5.956709	50.476660	554.739340	975.880000
5.956773	50.476677	554.724940	959.130000
5.956838	50.476695	554.710540	910.380000
5.956902	50.476712	554.696140	845.620000
5.956967	50.476729	554.681740	834.690000
5.957032	50.476746	554.667340	866.300000
5.957097	50.476763	554.652940	846.360000
5.957162	50.476780	554.638540	779.755500
5.953653	50.475879	551.922240	2828.900000
5.953718	50.475895	551.907840	1218.200000
5.953784	50.475911	551.893440	825.040000
5.953849	50.475927	551.879040	714.420000
5.953915	50.475942	551.864640	749.670000
5.953981	50.475958	551.850240	1042.100000
5.954046	50.475974	551.835840	1836.900000
5.954111	50.475991	551.821440	2588.900000
5.954177	50.476006	551.807040	2493.100000
5.954242	50.476022	551.792640	2032.400000
5.954307	50.476038	551.778240	1634.400000
5.954373	50.476055	551.763840	1330.000000
5.954439	50.476071	551.749440	910.750000
5.954504	50.476087	551.735040	482.470000
5.954569	50.476103	551.720640	528.680000
5.954634	50.476119	551.706240	920.140000
5.954699	50.476135	551.691840	1375.000000
5.954764	50.476151	551.677440	1589.100000
5.954830	50.476167	551.663040	1666.100000
5.954896	50.476183	551.648640	1692.300000
5.954961	50.476199	551.634240	1553.300000
5.955027	50.476215	551.619840	1356.400000
5.955093	50.476231	551.605440	1163.200000
5.955158	50.476247	551.591040	1042.300000
5.955223	50.476263	551.576640	1023.800000
5.955288	50.476279	551.562240	1163.200000
5.955352	50.476297	551.547840	1449.800000
5.955417	50.476314	551.533440	1612.100000
5.955482	50.476330	551.519040	1445.400000
5.955546	50.476348	551.504640	1134.900000
5.955611	50.476365	551.490240	953.250000
5.955675	50.476383	551.475840	980.280000
5.955738	50.476401	551.461440	1308.600000
5.955802	50.476418	551.447040	1548.200000
5.955867	50.476436	551.432640	1433.600000
5.955932	50.476453	551.418240	1214.500000
5.955997	50.476470	551.403840	1146.100000
5.956061	50.476487	551.389440	1222.000000
5.956126	50.476504	551.375040	1335.100000
5.956191	50.476522	551.360640	1406.600000
5.956256	50.476538	551.346240	1413.500000
5.956321	50.476555	551.331840	1416.800000
5.956385	50.476572	551.317440	1408.600000
5.956450	50.476590	551.303040	1385.000000
5.956515	50.476607	551.288640	1352.100000
5.956580	50.476624	551.274240	1325.500000
5.956644	50.476642	551.259840	1305.800000
5.956709	50.476660	551.245440	1287.800000
5.956773	50.476677	551.231040	1268.800000
5.956838	50.476695	551.216640	1256.900000
5.956902	50.476712	551.202240	1300.100000
5.956967	50.476729	551.187840	1329.600000
5.957032	50.476746	551.173440	1445.100000
5.953784	50.475911	548.050190	2136.500000
5.953849	50.475927	548.035790	1455.100000
5.953915	50.475942	548.021390	1376.900000
5.953981	50.475958	548.006990	1625.100000
5.954046	50.475974	547.992590	2229.400000
5.954111	50.475991	547.978190	2532.300000
5.954177	50.476006	547.963790	2256.200000
5.954242	50.476022	547.949390	1861.100000
5.954307	50.476038	547.934990	1425.200000
5.954373	50.476055	547.920590	990.090000
5.954439	50.476071	547.906190	593.620000
5.954504	50.476087	547.891790	336.990000
5.954569	50.476103	547.877390	312.670000
5.954634	50.476119	547.862990	421.190000
5.954699	50.476135	547.848590	565.490000
5.954764	50.476151	547.834190	649.380000
5.954830	50.476167	547.819790	670.320000
5.954896	50.476183	547.805390	649.200000
5.954961	50.476199	547.790990	587.970000
5.955027	50.476215	547.776590	530.900000
5.955093	50.476231	547.762190	503.190000
5.955158	50.476247	547.747790	528.220000
5.955223	50.476263	547.733390	633.940000
5.955288	50.476279	547.718990	841.810000
5.955352	50.476297	547.704590	1084.000000
5.955417	50.476314	547.690190	1160.000000
5.955482	50.476330	547.675790	994.210000
5.955546	50.476348	547.661390	764.440000
5.955611	50.476365	547.646990	653.150000
5.955675	50.476383	547.632590	715.930000
5.955738	50.476401	547.618190	954.760000
5.955802	50.476418	547.603790	1168.600000
5.955867	50.476436	547.589390	1165.200000
5.955932	50.476453	547.574990	1038.700000
5.955997	50.476470	547.560590	959.680000
5.956061	50.476487	547.546190	971.370000
5.956126	50.476504	547.531790	1030.200000
5.956191	50.476522	547.517390	1083.600000
5.956256	50.476538	547.502990	1108.600000
5.956321	50.476555	547.488590	1119.100000
5.956385	50.476572	547.474190	1120.100000
5.956450	50.476590	547.459790	1111.100000
5.956515	50.476607	547.445390	1090.700000
5.956580	50.476624	547.430990	1063.800000
5.956644	50.476642	547.416590	1035.500000
5.956709	50.476660	547.402190	1021.500000
5.956773	50.476677	547.387790	1041.700000
5.956838	50.476695	547.373390	1085.500000
5.956902	50.476712	547.358990	1288.800000
5.953915	50.475942	543.793840	3126.100000
5.953981	50.475958	543.779440	2646.600000
5.954046	50.475974	543.765040	2709.700000
5.954111	50.475991	543.750640	2257.200000
5.954177	50.476006	543.736240	1872.400000
5.954242	50.476022	543.721840	1585.500000
5.954307	50.476038	543.707440	1230.200000
5.954373	50.476055	543.693040	886.360000
5.954439	50.476071	543.678640	575.240000
5.954504	50.476087	543.664240	351.230000
5.954569	50.476103	543.649840	260.730000
5.954634	50.476119	543.635440	238.380000
5.954699	50.476135	543.621040	235.020000
5.954764	50.476151	543.606640	231.770000
5.954830	50.476167	543.592240	229.780000
5.954896	50.476183	543.577840	231.180000
5.954961	50.476199	543.563440	234.030000
5.955027	50.476215	543.549040	241.580000
5.955093	50.476231	543.534640	259.820000
5.955158	50.476247	543.520240	301.780000
5.955223	50.476263	543.505840	388.190000
5.955288	50.476279	543.491440	526.860000
5.955352	50.476297	543.477040	666.800000
5.955417	50.476314	543.462640	706.300000
5.955482	50.476330	543.448240	624.640000
5.955546	50.476348	543.433840	516.620000
5.955611	50.476365	543.419440	472.050000
5.955675	50.476383	543.405040	523.810000
5.955738	50.476401	543.390640	662.480000
5.955802	50.476418	543.376240	798.160000
5.955867	50.476436	543.361840	832.260000
5.955932	50.476453	543.347440	782.280000
5.955997	50.476470	543.333040	728.610000
5.956061	50.476487	543.318640	712.580000
5.956126	50.476504	543.304240	727.690000
5.956191	50.476522	543.289840	751.890000
5.956256	50.476538	543.275440	769.300000
5.956321	50.476555	543.261040	777.420000
5.956385	50.476572	543.246640	778.370000
5.956450	50.476590	543.232240	773.440000
5.956515	50.476607	543.217840	761.720000
5.956580	50.476624	543.203440	747.830000
5.956644	50.476642	543.189040	738.590000
5.956709	50.476660	543.174640	747.940000
5.956773	50.476677	543.160240	819.886800
5.954046	50.475974	539.114690	3894.000000
5.954111	50.475991	539.100290	1970.600000
5.954177	50.476006	539.085890	1550.400000
5.954242	50.476022	539.071490	1404.600000
5.954307	50.476038	539.057090	1139.500000
5.954373	50.476055	539.042690	917.410000
5.954439	50.476071	539.028290	681.510000
5.954504	50.476087	539.013890	437.330000
5.954569	50.476103	538.999490	278.030000
5.954634	50.476119	538.985090	199.580000
5.954699	50.476135	538.970690	161.480000
5.954764	50.476151	538.956290	141.660000
5.954830	50.476167	538.941890	133.960000
5.954896	50.476183	538.927490	135.420000
5.954961	50.476199	538.913090	144.710000
5.955027	50.476215	538.898690	162.310000
5.955093	50.476231	538.884290	188.320000
5.955158	50.476247	538.869890	224.120000
5.955223	50.476263	538.855490	276.350000
5.955288	50.476279	538.841090	345.770000
5.955352	50.476297	538.826690	409.590000
5.955417	50.476314	538.812290	432.420000
5.955482	50.476330	538.797890	409.230000
5.955546	50.476348	538.783490	374.460000
5.955611	50.476365	538.769090	365.630000
5.955675	50.476383	538.754690	400.370000
5.955738	50.476401	538.740290	471.980000
5.955802	50.476418	538.725890	543.060000
5.955867	50.476436	538.711490	572.840000
5.955932	50.476453	538.697090	560.280000
5.955997	50.476470	538.682690	534.890000
5.956061	50.476487	538.668290	519.880000
5.956126	50.476504	538.653890	519.090000
5.956191	50.476522	538.639490	526.060000
5.956256	50.476538	538.625090	533.190000
5.956321	50.476555	538.610690	537.300000
5.956385	50.476572	538.596290	539.400000
5.956450	50.476590	538.581890	539.480000
5.956515	50.476607	538.567490	535.480000
5.956580	50.476624	538.553090	532.670000
5.956644	50.476642	538.538690	537.957800
5.954242	50.476022	533.956090	1473.100000
5.954307	50.476038	533.941690	1050.200000
5.954373	50.476055	533.927290	908.360000
5.954439	50.476071	533.912890	766.760000
5.954504	50.476087	533.898490	549.970000
5.954569	50.476103	533.884090	353.100000
5.954634	50.476119	533.869690	237.440000
5.954699	50.476135	533.855290	176.920000
5.954764	50.476151	533.840890	144.940000
5.954830	50.476167	533.826490	131.070000
5.954896	50.476183	533.812090	129.400000
5.954961	50.476199	533.797690	136.990000
5.955027	50.476215	533.783290	152.960000
5.955093	50.476231	533.768890	176.140000
5.955158	50.476247	533.754490	203.910000
5.955223	50.476263	533.740090	235.160000
5.955288	50.476279	533.725690	268.460000
5.955352	50.476297	533.711290	296.350000
5.955417	50.476314	533.696890	309.310000
5.955482	50.476330	533.682490	307.060000
5.955546	50.476348	533.668090	300.990000
5.955611	50.476365	533.653690	305.050000
5.955675	50.476383	533.639290	326.570000
5.955738	50.476401	533.624890	361.570000
5.955802	50.476418	533.610490	394.980000
5.955867	50.476436	533.596090	411.550000
5.955932	50.476453	533.581690	409.440000
5.955997	50.476470	533.567290	398.690000
5.956061	50.476487	533.552890	389.750000
5.956126	50.476504	533.538490	386.160000
5.956191	50.476522	533.524090	387.230000
5.956256	50.476538	533.509690	389.510000
5.956321	50.476555	533.495290	390.900000
5.956385	50.476572	533.480890	393.240000
5.956450	50.476590	533.466490	399.287700
5.954439	50.476071	528.285940	851.290000
5.954504	50.476087	528.271540	652.990000
5.954569	50.476103	528.257140	494.330000
5.954634	50.476119	528.242740	358.230000
5.954699	50.476135	528.228340	265.300000
5.954764	50.476151	528.213940	201.840000
5.954830	50.476167	528.199540	170.970000
5.954896	50.476183	528.185140	160.030000
5.954961	50.476199	528.170740	162.440000
5.955027	50.476215	528.156340	173.910000
5.955093	50.476231	528.141940	190.950000
5.955158	50.476247	528.127540	209.840000
5.955223	50.476263	528.113140	227.970000
5.955288	50.476279	528.098740	244.070000
5.955352	50.476297	528.084340	256.440000
5.955417	50.476314	528.069940	263.400000
5.955482	50.476330	528.055540	265.870000
5.955546	50.476348	528.041140	267.890000
5.955611	50.476365	528.026740	274.240000
5.955675	50.476383	528.012340	287.020000
5.955738	50.476401	527.997940	303.680000
5.955802	50.476418	527.983540	317.810000
5.955867	50.476436	527.969140	323.740000
5.955932	50.476453	527.954740	321.200000
5.955997	50.476470	527.940340	314.320000
5.956061	50.476487	527.925940	308.610000
5.956126	50.476504	527.911540	304.780000
5.956191	50.476522	527.897140	304.330000
5.956256	50.476538	527.882740	306.506500
5.954569	50.476103	522.067540	705.600000
5.954634	50.476119	522.053140	567.780000
5.954699	50.476135	522.038740	445.200000
5.954764	50.476151	522.024340	323.250000
5.954830	50.476167	522.009940	251.720000
5.954896	50.476183	521.995540	214.280000
5.954961	50.476199	521.981140	202.830000
5.955027	50.476215	521.966740	204.980000
5.955093	50.476231	521.952340	213.830000
5.955158	50.476247	521.937940	224.510000
5.955223	50.476263	521.923540	234.130000
5.955288	50.476279	521.909140	241.620000
5.955352	50.476297	521.894740	246.870000
5.955417	50.476314	521.880340	250.220000
5.955482	50.476330	521.865940	252.660000
5.955546	50.476348	521.851540	255.830000
5.955611	50.476365	521.837140	261.120000
5.955675	50.476383	521.822740	268.480000
5.955738	50.476401	521.808340	275.800000
5.955802	50.476418	521.793940	279.730000
5.955867	50.476436	521.779540	277.770000
5.955932	50.476453	521.765140	271.190000
5.955997	50.476470	521.750740	262.620000
5.956061	50.476487	521.736340	257.130000
5.956126	50.476504	521.721940	250.947900
5.954699	50.476135	515.230274	888.210000
5.954764	50.476151	515.215874	497.270000
5.954830	50.476167	515.201474	335.180000
5.954896	50.476183	515.187074	265.000000
5.954961	50.476199	515.172674	236.850000
5.955027	50.476215	515.158274	227.980000
5.955093	50.476231	515.143874	229.630000
5.955158	50.476247	515.129474	234.680000
5.955223	50.476263	515.115074	239.670000
5.955288	50.476279	515.100674	243.340000
5.955352	50.476297	515.086274	245.720000
5.955417	50.476314	515.071874	247.350000
5.955482	50.476330	515.057474	249.150000
5.955546	50.476348	515.043074	252.050000
5.955611	50.476365	515.028674	256.470000
5.955675	50.476383	515.014274	261.500000
5.955738	50.476401	514.999874	264.840000
5.955802	50.476418	514.985474	263.600000
5.955867	50.476436	514.971074	256.340000
5.955932	50.476453	514.956674	242.830000
5.955997	50.476470	514.942274	222.481200
