# Supplementary material for: Electrical resistivity tomography data across the Hockai Fault Zone (Ardenne, Belgium)
Source: Data Brief. 2016 Dec 21;11:1–4. doi: 10.1016/j.dib.2016.12.028 (PMC5220259; doi:10.1016/j.dib.2016.12.028)
Supplement: Supplementary file 2 — Supplementary material [file mmc2.zip › output/ASCII/20090812-1_normal.out.wgs84]

5.953390	50.475817	564.153815	724.380000
5.953456	50.475832	564.149340	758.020000
5.953521	50.475848	564.139690	743.370000
5.953587	50.475863	564.132590	694.610000
5.953653	50.475879	564.127990	714.880000
5.953718	50.475895	564.130865	642.890000
5.953784	50.475911	564.123690	749.320000
5.953849	50.475927	564.103990	745.080000
5.953915	50.475942	564.091790	791.210000
5.953981	50.475958	564.069540	668.970000
5.954046	50.475974	564.059790	780.850000
5.954111	50.475991	564.065090	919.200000
5.954177	50.476006	564.050390	983.950000
5.954242	50.476022	564.028215	993.380000
5.954307	50.476038	564.011015	1053.900000
5.954373	50.476055	563.993790	915.500000
5.954439	50.476071	563.971590	811.420000
5.954504	50.476087	563.931565	537.340000
5.954569	50.476103	563.886265	433.080000
5.954634	50.476119	563.863815	416.680000
5.954699	50.476135	563.846490	371.560000
5.954764	50.476151	563.829190	371.600000
5.954830	50.476167	563.806565	379.250000
5.954896	50.476183	563.797040	385.880000
5.954961	50.476199	563.808290	356.300000
5.955027	50.476215	563.798715	414.680000
5.955093	50.476231	563.778865	442.920000
5.955158	50.476247	563.745915	480.750000
5.955223	50.476263	563.707690	548.980000
5.955288	50.476279	563.674115	488.940000
5.955352	50.476297	563.626415	475.190000
5.955417	50.476314	563.603390	445.150000
5.955482	50.476330	563.618940	426.920000
5.955546	50.476348	563.612490	452.030000
5.955611	50.476365	563.570265	633.480000
5.955675	50.476383	563.590090	451.500000
5.955738	50.476401	563.623940	480.720000
5.955802	50.476418	563.611815	525.800000
5.955867	50.476436	563.597115	525.320000
5.955932	50.476453	563.579815	481.120000
5.955997	50.476470	563.567690	504.640000
5.956061	50.476487	563.565815	416.510000
5.956126	50.476504	563.551065	362.190000
5.956191	50.476522	563.533790	389.670000
5.956256	50.476538	563.524240	393.120000
5.956321	50.476555	563.509515	404.070000
5.956385	50.476572	563.499915	373.520000
5.956450	50.476590	563.492815	343.030000
5.956515	50.476607	563.490765	327.310000
5.956580	50.476624	563.491165	354.500000
5.956644	50.476642	563.473940	355.610000
5.956709	50.476660	563.454215	367.520000
5.956773	50.476677	563.434415	359.440000
5.956838	50.476695	563.412140	342.430000
5.956902	50.476712	563.392340	317.880000
5.956967	50.476729	563.385190	314.480000
5.957032	50.476746	563.378115	340.460000
5.957097	50.476763	563.365915	332.580000
5.957162	50.476780	563.371290	370.170000
5.957227	50.476797	563.369065	380.630000
5.957324	50.476823	563.344340	361.719000
5.953390	50.475817	561.537265	797.590000
5.953456	50.475832	561.523115	811.100000
5.953521	50.475848	561.508790	815.280000
5.953587	50.475863	561.494490	781.180000
5.953653	50.475879	561.480190	794.450000
5.953718	50.475895	561.465865	762.960000
5.953784	50.475911	561.451490	854.550000
5.953849	50.475927	561.437090	854.540000
5.953915	50.475942	561.422690	866.480000
5.953981	50.475958	561.408265	767.760000
5.954046	50.475974	561.393840	890.890000
5.954111	50.475991	561.379440	1068.400000
5.954177	50.476006	561.365040	1109.900000
5.954242	50.476022	561.350665	1119.500000
5.954307	50.476038	561.336290	1117.800000
5.954373	50.476055	561.321890	960.150000
5.954439	50.476071	561.307490	896.450000
5.954504	50.476087	561.292790	577.870000
5.954569	50.476103	561.277815	489.810000
5.954634	50.476119	561.263165	501.400000
5.954699	50.476135	561.248640	458.770000
5.954764	50.476151	561.234140	457.300000
5.954830	50.476167	561.219290	479.970000
5.954896	50.476183	561.205065	481.500000
5.954961	50.476199	561.191640	455.420000
5.955027	50.476215	561.177390	501.890000
5.955093	50.476231	561.162865	519.180000
5.955158	50.476247	561.147690	555.900000
5.955223	50.476263	561.132240	589.240000
5.955288	50.476279	561.116390	526.430000
5.955352	50.476297	561.098790	518.840000
5.955417	50.476314	561.083515	501.920000
5.955482	50.476330	561.072065	485.480000
5.955546	50.476348	561.058490	520.180000
5.955611	50.476365	561.041415	657.440000
5.955675	50.476383	561.029165	507.080000
5.955738	50.476401	561.018540	547.050000
5.955802	50.476418	561.004215	588.090000
5.955867	50.476436	560.989815	578.330000
5.955932	50.476453	560.975315	537.220000
5.955997	50.476470	560.960990	546.340000
5.956061	50.476487	560.946915	478.510000
5.956126	50.476504	560.932490	427.750000
5.956191	50.476522	560.918040	448.080000
5.956256	50.476538	560.903790	447.800000
5.956321	50.476555	560.889365	460.020000
5.956385	50.476572	560.875065	430.350000
5.956450	50.476590	560.860790	399.370000
5.956515	50.476607	560.846565	386.640000
5.956580	50.476624	560.832265	406.940000
5.956644	50.476642	560.817840	415.870000
5.956709	50.476660	560.803415	425.040000
5.956773	50.476677	560.788940	415.760000
5.956838	50.476695	560.774490	397.050000
5.956902	50.476712	560.759990	366.820000
5.956967	50.476729	560.745640	365.630000
5.957032	50.476746	560.731365	390.880000
5.957097	50.476763	560.716990	386.830000
5.957162	50.476780	560.702690	412.780000
5.957227	50.476797	560.688265	416.790000
5.957324	50.476823	560.673840	401.509400
5.953456	50.475832	558.635590	1086.700000
5.953521	50.475848	558.621190	1117.100000
5.953587	50.475863	558.606790	995.670000
5.953653	50.475879	558.592390	907.590000
5.953718	50.475895	558.577990	863.540000
5.953784	50.475911	558.563590	922.240000
5.953849	50.475927	558.549190	911.330000
5.953915	50.475942	558.534790	897.970000
5.953981	50.475958	558.520390	884.380000
5.954046	50.475974	558.505990	1124.100000
5.954111	50.475991	558.491590	1496.400000
5.954177	50.476006	558.477190	1629.900000
5.954242	50.476022	558.462790	1649.100000
5.954307	50.476038	558.448390	1555.300000
5.954373	50.476055	558.433990	1255.200000
5.954439	50.476071	558.419590	1195.400000
5.954504	50.476087	558.405190	726.290000
5.954569	50.476103	558.390790	672.760000
5.954634	50.476119	558.376390	779.980000
5.954699	50.476135	558.361990	769.840000
5.954764	50.476151	558.347590	778.360000
5.954830	50.476167	558.333165	825.820000
5.954896	50.476183	558.318765	832.180000
5.954961	50.476199	558.304390	791.440000
5.955027	50.476215	558.289990	811.930000
5.955093	50.476231	558.275590	809.180000
5.955158	50.476247	558.261165	820.080000
5.955223	50.476263	558.246740	796.580000
5.955288	50.476279	558.232265	726.490000
5.955352	50.476297	558.217665	750.050000
5.955417	50.476314	558.203215	770.690000
5.955482	50.476330	558.188990	755.220000
5.955546	50.476348	558.174640	770.440000
5.955611	50.476365	558.160090	840.000000
5.955675	50.476383	558.145790	712.890000
5.955738	50.476401	558.131590	805.780000
5.955802	50.476418	558.117190	857.810000
5.955867	50.476436	558.102790	797.760000
5.955932	50.476453	558.088390	715.710000
5.955997	50.476470	558.073990	709.650000
5.956061	50.476487	558.059590	683.340000
5.956126	50.476504	558.045190	656.690000
5.956191	50.476522	558.030790	676.880000
5.956256	50.476538	558.016390	673.360000
5.956321	50.476555	558.001990	684.040000
5.956385	50.476572	557.987590	650.460000
5.956450	50.476590	557.973190	611.460000
5.956515	50.476607	557.958790	594.350000
5.956580	50.476624	557.944390	611.650000
5.956644	50.476642	557.929990	635.100000
5.956709	50.476660	557.915590	652.860000
5.956773	50.476677	557.901190	644.770000
5.956838	50.476695	557.886790	614.000000
5.956902	50.476712	557.872390	565.850000
5.956967	50.476729	557.857990	559.880000
5.957032	50.476746	557.843590	582.310000
5.957097	50.476763	557.829190	572.700000
5.957162	50.476780	557.814790	566.090000
5.957227	50.476797	557.800390	523.076000
5.953521	50.475848	555.444940	1889.800000
5.953587	50.475863	555.430540	1442.800000
5.953653	50.475879	555.416140	1037.100000
5.953718	50.475895	555.401740	821.300000
5.953784	50.475911	555.387340	782.670000
5.953849	50.475927	555.372940	751.610000
5.953915	50.475942	555.358540	755.260000
5.953981	50.475958	555.344140	867.670000
5.954046	50.475974	555.329740	1318.200000
5.954111	50.475991	555.315340	2020.200000
5.954177	50.476006	555.300940	2278.600000
5.954242	50.476022	555.286540	2176.500000
5.954307	50.476038	555.272140	1838.700000
5.954373	50.476055	555.257740	1309.300000
5.954439	50.476071	555.243340	1234.200000
5.954504	50.476087	555.228940	721.350000
5.954569	50.476103	555.214540	750.840000
5.954634	50.476119	555.200140	1073.700000
5.954699	50.476135	555.185740	1246.600000
5.954764	50.476151	555.171340	1344.300000
5.954830	50.476167	555.156940	1456.700000
5.954896	50.476183	555.142540	1493.700000
5.954961	50.476199	555.128140	1403.100000
5.955027	50.476215	555.113740	1348.500000
5.955093	50.476231	555.099340	1266.500000
5.955158	50.476247	555.084940	1187.600000
5.955223	50.476263	555.070540	1088.900000
5.955288	50.476279	555.056140	1047.900000
5.955352	50.476297	555.041740	1178.000000
5.955417	50.476314	555.027340	1294.100000
5.955482	50.476330	555.012940	1259.800000
5.955546	50.476348	554.998540	1163.100000
5.955611	50.476365	554.984140	1097.700000
5.955675	50.476383	554.969740	972.900000
5.955738	50.476401	554.955340	1183.600000
5.955802	50.476418	554.940940	1296.700000
5.955867	50.476436	554.926540	1153.900000
5.955932	50.476453	554.912140	977.420000
5.955997	50.476470	554.897740	948.930000
5.956061	50.476487	554.883340	982.120000
5.956126	50.476504	554.868940	1012.200000
5.956191	50.476522	554.854540	1049.000000
5.956256	50.476538	554.840140	1042.700000
5.956321	50.476555	554.825740	1051.400000
5.956385	50.476572	554.811340	1016.000000
5.956450	50.476590	554.796940	969.430000
5.956515	50.476607	554.782540	944.380000
5.956580	50.476624	554.768140	960.030000
5.956644	50.476642	554.753740	999.940000
5.956709	50.476660	554.739340	1032.200000
5.956773	50.476677	554.724940	1023.200000
5.956838	50.476695	554.710540	969.430000
5.956902	50.476712	554.696140	892.700000
5.956967	50.476729	554.681740	872.700000
5.957032	50.476746	554.667340	885.520000
5.957097	50.476763	554.652940	853.120000
5.957162	50.476780	554.638540	785.431300
5.953653	50.475879	551.922240	3489.200000
5.953718	50.475895	551.907840	1632.200000
5.953784	50.475911	551.893440	1028.700000
5.953849	50.475927	551.879040	831.130000
5.953915	50.475942	551.864640	852.090000
5.953981	50.475958	551.850240	1192.600000
5.954046	50.475974	551.835840	1964.600000
5.954111	50.475991	551.821440	2772.400000
5.954177	50.476006	551.807040	2763.400000
5.954242	50.476022	551.792640	2261.000000
5.954307	50.476038	551.778240	1660.800000
5.954373	50.476055	551.763840	1127.500000
5.954439	50.476071	551.749440	942.440000
5.954504	50.476087	551.735040	594.250000
5.954569	50.476103	551.720640	567.340000
5.954634	50.476119	551.706240	785.080000
5.954699	50.476135	551.691840	1017.100000
5.954764	50.476151	551.677440	1170.500000
5.954830	50.476167	551.663040	1281.200000
5.954896	50.476183	551.648640	1346.300000
5.954961	50.476199	551.634240	1310.900000
5.955027	50.476215	551.619840	1241.400000
5.955093	50.476231	551.605440	1146.600000
5.955158	50.476247	551.591040	1075.300000
5.955223	50.476263	551.576640	1081.700000
5.955288	50.476279	551.562240	1253.100000
5.955352	50.476297	551.547840	1589.900000
5.955417	50.476314	551.533440	1829.000000
5.955482	50.476330	551.519040	1722.800000
5.955546	50.476348	551.504640	1412.100000
5.955611	50.476365	551.490240	1177.900000
5.955675	50.476383	551.475840	1144.300000
5.955738	50.476401	551.461440	1446.800000
5.955802	50.476418	551.447040	1676.300000
5.955867	50.476436	551.432640	1546.300000
5.955932	50.476453	551.418240	1302.200000
5.955997	50.476470	551.403840	1213.300000
5.956061	50.476487	551.389440	1272.800000
5.956126	50.476504	551.375040	1372.600000
5.956191	50.476522	551.360640	1440.100000
5.956256	50.476538	551.346240	1454.700000
5.956321	50.476555	551.331840	1466.400000
5.956385	50.476572	551.317440	1462.600000
5.956450	50.476590	551.303040	1442.100000
5.956515	50.476607	551.288640	1412.600000
5.956580	50.476624	551.274240	1391.900000
5.956644	50.476642	551.259840	1384.500000
5.956709	50.476660	551.245440	1370.900000
5.956773	50.476677	551.231040	1327.800000
5.956838	50.476695	551.216640	1261.500000
5.956902	50.476712	551.202240	1219.700000
5.956967	50.476729	551.187840	1194.700000
5.957032	50.476746	551.173440	1275.000000
5.953784	50.475911	548.050190	2405.100000
5.953849	50.475927	548.035790	1847.600000
5.953915	50.475942	548.021390	1786.400000
5.953981	50.475958	548.006990	2119.000000
5.954046	50.475974	547.992590	2691.400000
5.954111	50.475991	547.978190	2953.400000
5.954177	50.476006	547.963790	2581.900000
5.954242	50.476022	547.949390	2037.200000
5.954307	50.476038	547.934990	1509.500000
5.954373	50.476055	547.920590	1085.600000
5.954439	50.476071	547.906190	824.460000
5.954504	50.476087	547.891790	537.870000
5.954569	50.476103	547.877390	419.200000
5.954634	50.476119	547.862990	419.240000
5.954699	50.476135	547.848590	439.460000
5.954764	50.476151	547.834190	444.200000
5.954830	50.476167	547.819790	442.740000
5.954896	50.476183	547.805390	443.040000
5.954961	50.476199	547.790990	442.420000
5.955027	50.476215	547.776590	447.910000
5.955093	50.476231	547.762190	461.410000
5.955158	50.476247	547.747790	497.720000
5.955223	50.476263	547.733390	581.500000
5.955288	50.476279	547.718990	738.280000
5.955352	50.476297	547.704590	937.230000
5.955417	50.476314	547.690190	1053.100000
5.955482	50.476330	547.675790	1001.700000
5.955546	50.476348	547.661390	867.010000
5.955611	50.476365	547.646990	785.430000
5.955675	50.476383	547.632590	835.140000
5.955738	50.476401	547.618190	1041.500000
5.955802	50.476418	547.603790	1222.300000
5.955867	50.476436	547.589390	1203.900000
5.955932	50.476453	547.574990	1075.100000
5.955997	50.476470	547.560590	995.580000
5.956061	50.476487	547.546190	1000.200000
5.956126	50.476504	547.531790	1044.500000
5.956191	50.476522	547.517390	1083.200000
5.956256	50.476538	547.502990	1100.800000
5.956321	50.476555	547.488590	1109.600000
5.956385	50.476572	547.474190	1109.300000
5.956450	50.476590	547.459790	1095.900000
5.956515	50.476607	547.445390	1067.800000
5.956580	50.476624	547.430990	1034.300000
5.956644	50.476642	547.416590	1002.800000
5.956709	50.476660	547.402190	977.200000
5.956773	50.476677	547.387790	966.250000
5.956838	50.476695	547.373390	961.410000
5.956902	50.476712	547.358990	1096.600000
5.953915	50.475942	543.793840	3001.300000
5.953981	50.475958	543.779440	2820.600000
5.954046	50.475974	543.765040	2842.400000
5.954111	50.475991	543.750640	2502.000000
5.954177	50.476006	543.736240	2077.700000
5.954242	50.476022	543.721840	1690.000000
5.954307	50.476038	543.707440	1308.700000
5.954373	50.476055	543.693040	998.030000
5.954439	50.476071	543.678640	756.620000
5.954504	50.476087	543.664240	517.460000
5.954569	50.476103	543.649840	366.200000
5.954634	50.476119	543.635440	291.620000
5.954699	50.476135	543.621040	249.210000
5.954764	50.476151	543.606640	220.230000
5.954830	50.476167	543.592240	201.730000
5.954896	50.476183	543.577840	192.950000
5.954961	50.476199	543.563440	192.750000
5.955027	50.476215	543.549040	201.950000
5.955093	50.476231	543.534640	221.580000
5.955158	50.476247	543.520240	256.210000
5.955223	50.476263	543.505840	311.910000
5.955288	50.476279	543.491440	388.550000
5.955352	50.476297	543.477040	465.130000
5.955417	50.476314	543.462640	504.700000
5.955482	50.476330	543.448240	495.370000
5.955546	50.476348	543.433840	469.280000
5.955611	50.476365	543.419440	470.780000
5.955675	50.476383	543.405040	529.730000
5.955738	50.476401	543.390640	646.440000
5.955802	50.476418	543.376240	754.400000
5.955867	50.476436	543.361840	782.440000
5.955932	50.476453	543.347440	747.140000
5.955997	50.476470	543.333040	710.400000
5.956061	50.476487	543.318640	701.520000
5.956126	50.476504	543.304240	713.000000
5.956191	50.476522	543.289840	728.380000
5.956256	50.476538	543.275440	738.350000
5.956321	50.476555	543.261040	742.330000
5.956385	50.476572	543.246640	740.440000
5.956450	50.476590	543.232240	731.370000
5.956515	50.476607	543.217840	712.350000
5.956580	50.476624	543.203440	692.240000
5.956644	50.476642	543.189040	680.470000
5.956709	50.476660	543.174640	681.920000
5.956773	50.476677	543.160240	760.258900
5.954046	50.475974	539.114690	2513.400000
5.954111	50.475991	539.100290	1820.600000
5.954177	50.476006	539.085890	1544.400000
5.954242	50.476022	539.071490	1370.500000
5.954307	50.476038	539.057090	1113.300000
5.954373	50.476055	539.042690	904.440000
5.954439	50.476071	539.028290	733.770000
5.954504	50.476087	539.013890	545.400000
5.954569	50.476103	538.999490	391.680000
5.954634	50.476119	538.985090	290.480000
5.954699	50.476135	538.970690	226.220000
5.954764	50.476151	538.956290	186.300000
5.954830	50.476167	538.941890	163.470000
5.954896	50.476183	538.927490	152.750000
5.954961	50.476199	538.913090	151.140000
5.955027	50.476215	538.898690	157.470000
5.955093	50.476231	538.884290	171.320000
5.955158	50.476247	538.869890	192.990000
5.955223	50.476263	538.855490	221.720000
5.955288	50.476279	538.841090	253.070000
5.955352	50.476297	538.826690	277.940000
5.955417	50.476314	538.812290	288.510000
5.955482	50.476330	538.797890	287.440000
5.955546	50.476348	538.783490	287.700000
5.955611	50.476365	538.769090	304.040000
5.955675	50.476383	538.754690	345.720000
5.955738	50.476401	538.740290	409.010000
5.955802	50.476418	538.725890	469.830000
5.955867	50.476436	538.711490	502.190000
5.955932	50.476453	538.697090	505.880000
5.955997	50.476470	538.682690	500.020000
5.956061	50.476487	538.668290	499.190000
5.956126	50.476504	538.653890	505.590000
5.956191	50.476522	538.639490	515.030000
5.956256	50.476538	538.625090	522.950000
5.956321	50.476555	538.610690	526.670000
5.956385	50.476572	538.596290	528.620000
5.956450	50.476590	538.581890	530.450000
5.956515	50.476607	538.567490	524.390000
5.956580	50.476624	538.553090	523.050000
5.956644	50.476642	538.538690	553.331400
5.954242	50.476022	533.956090	1262.500000
5.954307	50.476038	533.941690	972.570000
5.954373	50.476055	533.927290	850.370000
5.954439	50.476071	533.912890	754.650000
5.954504	50.476087	533.898490	618.830000
5.954569	50.476103	533.884090	478.210000
5.954634	50.476119	533.869690	367.920000
5.954699	50.476135	533.855290	289.080000
5.954764	50.476151	533.840890	237.200000
5.954830	50.476167	533.826490	207.270000
5.954896	50.476183	533.812090	192.590000
5.954961	50.476199	533.797690	188.110000
5.955027	50.476215	533.783290	190.430000
5.955093	50.476231	533.768890	197.110000
5.955158	50.476247	533.754490	206.020000
5.955223	50.476263	533.740090	214.760000
5.955288	50.476279	533.725690	220.530000
5.955352	50.476297	533.711290	221.200000
5.955417	50.476314	533.696890	217.330000
5.955482	50.476330	533.682490	212.990000
5.955546	50.476348	533.668090	214.100000
5.955611	50.476365	533.653690	225.780000
5.955675	50.476383	533.639290	250.220000
5.955738	50.476401	533.624890	284.320000
5.955802	50.476418	533.610490	318.910000
5.955867	50.476436	533.596090	344.410000
5.955932	50.476453	533.581690	358.630000
5.955997	50.476470	533.567290	366.660000
5.956061	50.476487	533.552890	373.930000
5.956126	50.476504	533.538490	383.430000
5.956191	50.476522	533.524090	395.090000
5.956256	50.476538	533.509690	406.780000
5.956321	50.476555	533.495290	412.090000
5.956385	50.476572	533.480890	420.480000
5.956450	50.476590	533.466490	448.236500
5.954439	50.476071	528.285940	846.510000
5.954504	50.476087	528.271540	703.360000
5.954569	50.476103	528.257140	599.850000
5.954634	50.476119	528.242740	500.820000
5.954699	50.476135	528.228340	419.530000
5.954764	50.476151	528.213940	353.990000
5.954830	50.476167	528.199540	314.010000
5.954896	50.476183	528.185140	291.830000
5.954961	50.476199	528.170740	280.800000
5.955027	50.476215	528.156340	274.860000
5.955093	50.476231	528.141940	269.530000
5.955158	50.476247	528.127540	261.870000
5.955223	50.476263	528.113140	250.550000
5.955288	50.476279	528.098740	235.810000
5.955352	50.476297	528.084340	219.360000
5.955417	50.476314	528.069940	203.970000
5.955482	50.476330	528.055540	192.800000
5.955546	50.476348	528.041140	188.460000
5.955611	50.476365	528.026740	192.440000
5.955675	50.476383	528.012340	204.670000
5.955738	50.476401	527.997940	223.010000
5.955802	50.476418	527.983540	243.520000
5.955867	50.476436	527.969140	262.220000
5.955932	50.476453	527.954740	277.120000
5.955997	50.476470	527.940340	289.750000
5.956061	50.476487	527.925940	300.600000
5.956126	50.476504	527.911540	313.530000
5.956191	50.476522	527.897140	328.050000
5.956256	50.476538	527.882740	356.795000
5.954569	50.476103	522.067540	698.280000
5.954634	50.476119	522.053140	626.840000
5.954699	50.476135	522.038740	562.880000
5.954764	50.476151	522.024340	502.050000
5.954830	50.476167	522.009940	457.060000
5.954896	50.476183	521.995540	424.210000
5.954961	50.476199	521.981140	402.440000
5.955027	50.476215	521.966740	383.110000
5.955093	50.476231	521.952340	361.010000
5.955158	50.476247	521.937940	333.790000
5.955223	50.476263	521.923540	302.230000
5.955288	50.476279	521.909140	269.230000
5.955352	50.476297	521.894740	238.360000
5.955417	50.476314	521.880340	212.660000
5.955482	50.476330	521.865940	194.130000
5.955546	50.476348	521.851540	183.620000
5.955611	50.476365	521.837140	181.050000
5.955675	50.476383	521.822740	185.580000
5.955738	50.476401	521.808340	195.640000
5.955802	50.476418	521.793940	208.890000
5.955867	50.476436	521.779540	223.650000
5.955932	50.476453	521.765140	236.700000
5.955997	50.476470	521.750740	249.520000
5.956061	50.476487	521.736340	261.640000
5.956126	50.476504	521.721940	280.217300
5.954699	50.476135	515.230274	646.200000
5.954764	50.476151	515.215874	597.710000
5.954830	50.476167	515.201474	552.790000
5.954896	50.476183	515.187074	516.920000
5.954961	50.476199	515.172674	488.120000
5.955027	50.476215	515.158274	456.650000
5.955093	50.476231	515.143874	421.530000
5.955158	50.476247	515.129474	380.740000
5.955223	50.476263	515.115074	336.340000
5.955288	50.476279	515.100674	292.440000
5.955352	50.476297	515.086274	253.190000
5.955417	50.476314	515.071874	221.390000
5.955482	50.476330	515.057474	198.350000
5.955546	50.476348	515.043074	184.150000
5.955611	50.476365	515.028674	178.140000
5.955675	50.476383	515.014274	179.290000
5.955738	50.476401	514.999874	186.450000
5.955802	50.476418	514.985474	196.410000
5.955867	50.476436	514.971074	208.770000
5.955932	50.476453	514.956674	222.540000
5.955997	50.476470	514.942274	237.934700
