# Supplementary material for: Electrical resistivity tomography data across the Hockai Fault Zone (Ardenne, Belgium)
Source: Data Brief. 2016 Dec 21;11:1–4. doi: 10.1016/j.dib.2016.12.028 (PMC5220259; doi:10.1016/j.dib.2016.12.028)
Supplement: Supplementary file 2 — Supplementary material [file mmc2.zip › output/ASCII/20090812-1_robust.out.wgs84]

5.953390	50.475817	564.153815	797.760000
5.953456	50.475832	564.149340	804.270000
5.953521	50.475848	564.139690	804.900000
5.953587	50.475863	564.132590	787.280000
5.953653	50.475879	564.127990	799.780000
5.953718	50.475895	564.130865	707.120000
5.953784	50.475911	564.123690	828.530000
5.953849	50.475927	564.103990	828.200000
5.953915	50.475942	564.091790	855.700000
5.953981	50.475958	564.069540	710.520000
5.954046	50.475974	564.059790	828.110000
5.954111	50.475991	564.065090	918.920000
5.954177	50.476006	564.050390	934.140000
5.954242	50.476022	564.028215	915.640000
5.954307	50.476038	564.011015	938.650000
5.954373	50.476055	563.993790	866.560000
5.954439	50.476071	563.971590	829.240000
5.954504	50.476087	563.931565	547.620000
5.954569	50.476103	563.886265	442.000000
5.954634	50.476119	563.863815	435.750000
5.954699	50.476135	563.846490	393.450000
5.954764	50.476151	563.829190	393.710000
5.954830	50.476167	563.806565	403.230000
5.954896	50.476183	563.797040	405.630000
5.954961	50.476199	563.808290	368.170000
5.955027	50.476215	563.798715	432.420000
5.955093	50.476231	563.778865	461.890000
5.955158	50.476247	563.745915	496.440000
5.955223	50.476263	563.707690	551.760000
5.955288	50.476279	563.674115	488.360000
5.955352	50.476297	563.626415	478.420000
5.955417	50.476314	563.603390	454.440000
5.955482	50.476330	563.618940	438.830000
5.955546	50.476348	563.612490	460.360000
5.955611	50.476365	563.570265	627.420000
5.955675	50.476383	563.590090	453.620000
5.955738	50.476401	563.623940	488.550000
5.955802	50.476418	563.611815	529.030000
5.955867	50.476436	563.597115	519.060000
5.955932	50.476453	563.579815	465.390000
5.955997	50.476470	563.567690	479.320000
5.956061	50.476487	563.565815	402.910000
5.956126	50.476504	563.551065	354.130000
5.956191	50.476522	563.533790	383.180000
5.956256	50.476538	563.524240	386.940000
5.956321	50.476555	563.509515	397.610000
5.956385	50.476572	563.499915	370.710000
5.956450	50.476590	563.492815	342.940000
5.956515	50.476607	563.490765	329.150000
5.956580	50.476624	563.491165	358.410000
5.956644	50.476642	563.473940	363.700000
5.956709	50.476660	563.454215	377.640000
5.956773	50.476677	563.434415	372.050000
5.956838	50.476695	563.412140	355.450000
5.956902	50.476712	563.392340	329.340000
5.956967	50.476729	563.385190	326.700000
5.957032	50.476746	563.378115	348.140000
5.957097	50.476763	563.365915	343.030000
5.957162	50.476780	563.371290	375.960000
5.957227	50.476797	563.369065	377.250000
5.957324	50.476823	563.344340	374.015800
5.953390	50.475817	561.537265	799.940000
5.953456	50.475832	561.523115	804.310000
5.953521	50.475848	561.508790	804.980000
5.953587	50.475863	561.494490	802.930000
5.953653	50.475879	561.480190	802.610000
5.953718	50.475895	561.465865	802.810000
5.953784	50.475911	561.451490	828.640000
5.953849	50.475927	561.437090	829.270000
5.953915	50.475942	561.422690	855.580000
5.953981	50.475958	561.408265	832.540000
5.954046	50.475974	561.393840	832.270000
5.954111	50.475991	561.379440	925.070000
5.954177	50.476006	561.365040	934.140000
5.954242	50.476022	561.350665	924.600000
5.954307	50.476038	561.336290	938.770000
5.954373	50.476055	561.321890	866.730000
5.954439	50.476071	561.307490	829.560000
5.954504	50.476087	561.292790	547.770000
5.954569	50.476103	561.277815	442.290000
5.954634	50.476119	561.263165	437.130000
5.954699	50.476135	561.248640	398.850000
5.954764	50.476151	561.234140	398.930000
5.954830	50.476167	561.219290	409.380000
5.954896	50.476183	561.205065	409.630000
5.954961	50.476199	561.191640	409.250000
5.955027	50.476215	561.177390	434.770000
5.955093	50.476231	561.162865	462.590000
5.955158	50.476247	561.147690	500.730000
5.955223	50.476263	561.132240	551.800000
5.955288	50.476279	561.116390	488.510000
5.955352	50.476297	561.098790	478.530000
5.955417	50.476314	561.083515	454.540000
5.955482	50.476330	561.072065	441.870000
5.955546	50.476348	561.058490	460.920000
5.955611	50.476365	561.041415	627.420000
5.955675	50.476383	561.029165	462.530000
5.955738	50.476401	561.018540	489.800000
5.955802	50.476418	561.004215	529.110000
5.955867	50.476436	560.989815	519.650000
5.955932	50.476453	560.975315	477.980000
5.955997	50.476470	560.960990	479.340000
5.956061	50.476487	560.946915	404.110000
5.956126	50.476504	560.932490	371.300000
5.956191	50.476522	560.918040	383.410000
5.956256	50.476538	560.903790	388.810000
5.956321	50.476555	560.889365	397.680000
5.956385	50.476572	560.875065	373.590000
5.956450	50.476590	560.860790	343.270000
5.956515	50.476607	560.846565	340.340000
5.956580	50.476624	560.832265	358.510000
5.956644	50.476642	560.817840	368.540000
5.956709	50.476660	560.803415	377.690000
5.956773	50.476677	560.788940	374.390000
5.956838	50.476695	560.774490	356.180000
5.956902	50.476712	560.759990	330.050000
5.956967	50.476729	560.745640	329.680000
5.957032	50.476746	560.731365	348.180000
5.957097	50.476763	560.716990	347.880000
5.957162	50.476780	560.702690	376.150000
5.957227	50.476797	560.688265	377.280000
5.957324	50.476823	560.673840	376.826800
5.953456	50.475832	558.635590	898.150000
5.953521	50.475848	558.621190	877.800000
5.953587	50.475863	558.606790	813.210000
5.953653	50.475879	558.592390	802.920000
5.953718	50.475895	558.577990	803.050000
5.953784	50.475911	558.563590	828.180000
5.953849	50.475927	558.549190	829.270000
5.953915	50.475942	558.534790	850.580000
5.953981	50.475958	558.520390	845.670000
5.954046	50.475974	558.505990	877.770000
5.954111	50.475991	558.491590	1837.900000
5.954177	50.476006	558.477190	1912.100000
5.954242	50.476022	558.462790	1915.500000
5.954307	50.476038	558.448390	1919.100000
5.954373	50.476055	558.433990	913.790000
5.954439	50.476071	558.419590	917.520000
5.954504	50.476087	558.405190	921.280000
5.954569	50.476103	558.390790	975.040000
5.954634	50.476119	558.376390	1152.900000
5.954699	50.476135	558.361990	1167.800000
5.954764	50.476151	558.347590	1169.500000
5.954830	50.476167	558.333165	1170.500000
5.954896	50.476183	558.318765	1170.000000
5.954961	50.476199	558.304390	1148.900000
5.955027	50.476215	558.289990	1070.100000
5.955093	50.476231	558.275590	1001.900000
5.955158	50.476247	558.261165	989.210000
5.955223	50.476263	558.246740	988.220000
5.955288	50.476279	558.232265	988.560000
5.955352	50.476297	558.217665	991.200000
5.955417	50.476314	558.203215	993.680000
5.955482	50.476330	558.188990	995.000000
5.955546	50.476348	558.174640	996.120000
5.955611	50.476365	558.160090	997.220000
5.955675	50.476383	558.145790	999.950000
5.955738	50.476401	558.131590	1036.300000
5.955802	50.476418	558.117190	1037.400000
5.955867	50.476436	558.102790	1036.600000
5.955932	50.476453	558.088390	1018.900000
5.955997	50.476470	558.073990	1018.000000
5.956061	50.476487	558.059590	1017.700000
5.956126	50.476504	558.045190	1017.300000
5.956191	50.476522	558.030790	1016.900000
5.956256	50.476538	558.016390	1016.300000
5.956321	50.476555	558.001990	1015.200000
5.956385	50.476572	557.987590	1009.300000
5.956450	50.476590	557.973190	965.050000
5.956515	50.476607	557.958790	959.650000
5.956580	50.476624	557.944390	957.570000
5.956644	50.476642	557.929990	956.260000
5.956709	50.476660	557.915590	954.720000
5.956773	50.476677	557.901190	951.500000
5.956838	50.476695	557.886790	903.550000
5.956902	50.476712	557.872390	785.590000
5.956967	50.476729	557.857990	774.520000
5.957032	50.476746	557.843590	769.720000
5.957097	50.476763	557.829190	760.170000
5.957162	50.476780	557.814790	741.240000
5.957227	50.476797	557.800390	533.623100
5.953521	50.475848	555.444940	1431.000000
5.953587	50.475863	555.430540	817.510000
5.953653	50.475879	555.416140	802.580000
5.953718	50.475895	555.401740	802.650000
5.953784	50.475911	555.387340	809.400000
5.953849	50.475927	555.372940	823.030000
5.953915	50.475942	555.358540	842.150000
5.953981	50.475958	555.344140	845.210000
5.954046	50.475974	555.329740	885.230000
5.954111	50.475991	555.315340	2690.400000
5.954177	50.476006	555.300940	2738.700000
5.954242	50.476022	555.286540	2767.300000
5.954307	50.476038	555.272140	2796.600000
5.954373	50.476055	555.257740	913.470000
5.954439	50.476071	555.243340	917.590000
5.954504	50.476087	555.228940	921.530000
5.954569	50.476103	555.214540	975.680000
5.954634	50.476119	555.200140	1172.600000
5.954699	50.476135	555.185740	1178.500000
5.954764	50.476151	555.171340	1179.600000
5.954830	50.476167	555.156940	1179.400000
5.954896	50.476183	555.142540	1175.300000
5.954961	50.476199	555.128140	1149.500000
5.955027	50.476215	555.113740	1070.500000
5.955093	50.476231	555.099340	1002.600000
5.955158	50.476247	555.084940	993.820000
5.955223	50.476263	555.070540	993.500000
5.955288	50.476279	555.056140	997.530000
5.955352	50.476297	555.041740	1055.700000
5.955417	50.476314	555.027340	1061.800000
5.955482	50.476330	555.012940	1061.900000
5.955546	50.476348	554.998540	1061.000000
5.955611	50.476365	554.984140	1060.800000
5.955675	50.476383	554.969740	1063.600000
5.955738	50.476401	554.955340	1090.200000
5.955802	50.476418	554.940940	1091.900000
5.955867	50.476436	554.926540	1090.600000
5.955932	50.476453	554.912140	1067.600000
5.955997	50.476470	554.897740	1057.300000
5.956061	50.476487	554.883340	1055.500000
5.956126	50.476504	554.868940	1054.500000
5.956191	50.476522	554.854540	1053.400000
5.956256	50.476538	554.840140	1051.600000
5.956321	50.476555	554.825740	1048.500000
5.956385	50.476572	554.811340	1037.600000
5.956450	50.476590	554.796940	1011.300000
5.956515	50.476607	554.782540	999.600000
5.956580	50.476624	554.768140	994.360000
5.956644	50.476642	554.753740	991.030000
5.956709	50.476660	554.739340	987.380000
5.956773	50.476677	554.724940	979.900000
5.956838	50.476695	554.710540	955.800000
5.956902	50.476712	554.696140	920.270000
5.956967	50.476729	554.681740	917.480000
5.957032	50.476746	554.667340	916.210000
5.957097	50.476763	554.652940	913.720000
5.957162	50.476780	554.638540	900.327900
5.953653	50.475879	551.922240	3514.800000
5.953718	50.475895	551.907840	1017.800000
5.953784	50.475911	551.893440	798.700000
5.953849	50.475927	551.879040	797.630000
5.953915	50.475942	551.864640	798.170000
5.953981	50.475958	551.850240	868.540000
5.954046	50.475974	551.835840	2850.800000
5.954111	50.475991	551.821440	2856.000000
5.954177	50.476006	551.807040	2818.400000
5.954242	50.476022	551.792640	2816.500000
5.954307	50.476038	551.778240	2806.100000
5.954373	50.476055	551.763840	658.500000
5.954439	50.476071	551.749440	688.480000
5.954504	50.476087	551.735040	703.640000
5.954569	50.476103	551.720640	867.010000
5.954634	50.476119	551.706240	1167.000000
5.954699	50.476135	551.691840	1177.900000
5.954764	50.476151	551.677440	1179.400000
5.954830	50.476167	551.663040	1179.000000
5.954896	50.476183	551.648640	1174.800000
5.954961	50.476199	551.634240	1148.400000
5.955027	50.476215	551.619840	1069.400000
5.955093	50.476231	551.605440	1001.300000
5.955158	50.476247	551.591040	993.030000
5.955223	50.476263	551.576640	992.760000
5.955288	50.476279	551.562240	997.020000
5.955352	50.476297	551.547840	1056.000000
5.955417	50.476314	551.533440	1061.900000
5.955482	50.476330	551.519040	1062.000000
5.955546	50.476348	551.504640	1061.200000
5.955611	50.476365	551.490240	1061.200000
5.955675	50.476383	551.475840	1063.800000
5.955738	50.476401	551.461440	1090.000000
5.955802	50.476418	551.447040	1091.600000
5.955867	50.476436	551.432640	1090.600000
5.955932	50.476453	551.418240	1067.900000
5.955997	50.476470	551.403840	1057.600000
5.956061	50.476487	551.389440	1055.700000
5.956126	50.476504	551.375040	1054.500000
5.956191	50.476522	551.360640	1053.300000
5.956256	50.476538	551.346240	1051.400000
5.956321	50.476555	551.331840	1048.100000
5.956385	50.476572	551.317440	1037.200000
5.956450	50.476590	551.303040	1011.200000
5.956515	50.476607	551.288640	999.520000
5.956580	50.476624	551.274240	994.210000
5.956644	50.476642	551.259840	990.740000
5.956709	50.476660	551.245440	987.000000
5.956773	50.476677	551.231040	979.400000
5.956838	50.476695	551.216640	955.720000
5.956902	50.476712	551.202240	920.890000
5.956967	50.476729	551.187840	918.490000
5.957032	50.476746	551.173440	917.766500
5.953784	50.475911	548.050190	3524.000000
5.953849	50.475927	548.035790	3519.800000
5.953915	50.475942	548.021390	3517.700000
5.953981	50.475958	548.006990	3515.500000
5.954046	50.475974	547.992590	3512.300000
5.954111	50.475991	547.978190	2860.100000
5.954177	50.476006	547.963790	2820.100000
5.954242	50.476022	547.949390	2817.500000
5.954307	50.476038	547.934990	2794.600000
5.954373	50.476055	547.920590	476.940000
5.954439	50.476071	547.906190	402.570000
5.954504	50.476087	547.891790	422.040000
5.954569	50.476103	547.877390	424.880000
5.954634	50.476119	547.862990	454.230000
5.954699	50.476135	547.848590	453.890000
5.954764	50.476151	547.834190	451.930000
5.954830	50.476167	547.819790	445.750000
5.954896	50.476183	547.805390	432.620000
5.954961	50.476199	547.790990	428.030000
5.955027	50.476215	547.776590	427.280000
5.955093	50.476231	547.762190	427.370000
5.955158	50.476247	547.747790	428.300000
5.955223	50.476263	547.733390	470.030000
5.955288	50.476279	547.718990	690.410000
5.955352	50.476297	547.704590	951.860000
5.955417	50.476314	547.690190	991.470000
5.955482	50.476330	547.675790	992.710000
5.955546	50.476348	547.661390	993.380000
5.955611	50.476365	547.646990	994.450000
5.955675	50.476383	547.632590	1000.400000
5.955738	50.476401	547.618190	1045.600000
5.955802	50.476418	547.603790	1054.200000
5.955867	50.476436	547.589390	1054.500000
5.955932	50.476453	547.574990	1053.600000
5.955997	50.476470	547.560590	1051.700000
5.956061	50.476487	547.546190	1049.500000
5.956126	50.476504	547.531790	1045.900000
5.956191	50.476522	547.517390	1036.400000
5.956256	50.476538	547.502990	1016.100000
5.956321	50.476555	547.488590	991.010000
5.956385	50.476572	547.474190	970.630000
5.956450	50.476590	547.459790	937.000000
5.956515	50.476607	547.445390	929.530000
5.956580	50.476624	547.430990	924.780000
5.956644	50.476642	547.416590	922.290000
5.956709	50.476660	547.402190	920.760000
5.956773	50.476677	547.387790	919.580000
5.956838	50.476695	547.373390	918.630000
5.956902	50.476712	547.358990	918.005100
5.953915	50.475942	543.793840	3530.900000
5.953981	50.475958	543.779440	3518.000000
5.954046	50.475974	543.765040	3514.900000
5.954111	50.475991	543.750640	2859.500000
5.954177	50.476006	543.736240	2818.800000
5.954242	50.476022	543.721840	2815.200000
5.954307	50.476038	543.707440	1847.500000
5.954373	50.476055	543.693040	333.710000
5.954439	50.476071	543.678640	333.730000
5.954504	50.476087	543.664240	334.290000
5.954569	50.476103	543.649840	334.810000
5.954634	50.476119	543.635440	334.900000
5.954699	50.476135	543.621040	334.700000
5.954764	50.476151	543.606640	332.760000
5.954830	50.476167	543.592240	329.450000
5.954896	50.476183	543.577840	328.300000
5.954961	50.476199	543.563440	327.720000
5.955027	50.476215	543.549040	327.490000
5.955093	50.476231	543.534640	327.500000
5.955158	50.476247	543.520240	327.780000
5.955223	50.476263	543.505840	334.350000
5.955288	50.476279	543.491440	388.510000
5.955352	50.476297	543.477040	474.660000
5.955417	50.476314	543.462640	505.020000
5.955482	50.476330	543.448240	510.310000
5.955546	50.476348	543.433840	512.330000
5.955611	50.476365	543.419440	516.100000
5.955675	50.476383	543.405040	532.320000
5.955738	50.476401	543.390640	572.050000
5.955802	50.476418	543.376240	597.710000
5.955867	50.476436	543.361840	601.230000
5.955932	50.476453	543.347440	601.880000
5.955997	50.476470	543.333040	602.320000
5.956061	50.476487	543.318640	602.750000
5.956126	50.476504	543.304240	603.260000
5.956191	50.476522	543.289840	603.900000
5.956256	50.476538	543.275440	604.820000
5.956321	50.476555	543.261040	606.450000
5.956385	50.476572	543.246640	610.270000
5.956450	50.476590	543.232240	619.170000
5.956515	50.476607	543.217840	634.040000
5.956580	50.476624	543.203440	648.550000
5.956644	50.476642	543.189040	688.540000
5.956709	50.476660	543.174640	741.500000
5.956773	50.476677	543.160240	811.903200
5.954046	50.475974	539.114690	3517.600000
5.954111	50.475991	539.100290	2815.900000
5.954177	50.476006	539.085890	2713.000000
5.954242	50.476022	539.071490	2638.500000
5.954307	50.476038	539.057090	575.750000
5.954373	50.476055	539.042690	331.500000
5.954439	50.476071	539.028290	331.790000
5.954504	50.476087	539.013890	332.080000
5.954569	50.476103	538.999490	332.280000
5.954634	50.476119	538.985090	332.330000
5.954699	50.476135	538.970690	332.200000
5.954764	50.476151	538.956290	331.300000
5.954830	50.476167	538.941890	329.180000
5.954896	50.476183	538.927490	328.080000
5.954961	50.476199	538.913090	327.600000
5.955027	50.476215	538.898690	327.360000
5.955093	50.476231	538.884290	327.320000
5.955158	50.476247	538.869890	327.440000
5.955223	50.476263	538.855490	327.780000
5.955288	50.476279	538.841090	330.160000
5.955352	50.476297	538.826690	336.210000
5.955417	50.476314	538.812290	340.460000
5.955482	50.476330	538.797890	342.500000
5.955546	50.476348	538.783490	343.850000
5.955611	50.476365	538.769090	345.490000
5.955675	50.476383	538.754690	348.290000
5.955738	50.476401	538.740290	351.930000
5.955802	50.476418	538.725890	354.050000
5.955867	50.476436	538.711490	354.730000
5.955932	50.476453	538.697090	355.050000
5.955997	50.476470	538.682690	355.340000
5.956061	50.476487	538.668290	355.690000
5.956126	50.476504	538.653890	356.410000
5.956191	50.476522	538.639490	358.530000
5.956256	50.476538	538.625090	364.490000
5.956321	50.476555	538.610690	375.810000
5.956385	50.476572	538.596290	402.300000
5.956450	50.476590	538.581890	450.580000
5.956515	50.476607	538.567490	461.010000
5.956580	50.476624	538.553090	478.440000
5.956644	50.476642	538.538690	559.947800
5.954242	50.476022	533.956090	2630.800000
5.954307	50.476038	533.941690	337.800000
5.954373	50.476055	533.927290	331.440000
5.954439	50.476071	533.912890	331.510000
5.954504	50.476087	533.898490	331.640000
5.954569	50.476103	533.884090	331.760000
5.954634	50.476119	533.869690	331.780000
5.954699	50.476135	533.855290	331.670000
5.954764	50.476151	533.840890	330.880000
5.954830	50.476167	533.826490	329.050000
5.954896	50.476183	533.812090	328.050000
5.954961	50.476199	533.797690	327.640000
5.955027	50.476215	533.783290	327.400000
5.955093	50.476231	533.768890	327.300000
5.955158	50.476247	533.754490	327.310000
5.955223	50.476263	533.740090	327.410000
5.955288	50.476279	533.725690	327.530000
5.955352	50.476297	533.711290	327.620000
5.955417	50.476314	533.696890	327.710000
5.955482	50.476330	533.682490	327.810000
5.955546	50.476348	533.668090	327.910000
5.955611	50.476365	533.653690	328.060000
5.955675	50.476383	533.639290	328.250000
5.955738	50.476401	533.624890	328.470000
5.955802	50.476418	533.610490	328.690000
5.955867	50.476436	533.596090	328.880000
5.955932	50.476453	533.581690	329.080000
5.955997	50.476470	533.567290	329.310000
5.956061	50.476487	533.552890	329.660000
5.956126	50.476504	533.538490	330.640000
5.956191	50.476522	533.524090	334.890000
5.956256	50.476538	533.509690	345.590000
5.956321	50.476555	533.495290	348.710000
5.956385	50.476572	533.480890	360.340000
5.956450	50.476590	533.466490	449.224500
5.954439	50.476071	528.285940	331.420000
5.954504	50.476087	528.271540	331.440000
5.954569	50.476103	528.257140	331.470000
5.954634	50.476119	528.242740	331.450000
5.954699	50.476135	528.228340	331.360000
5.954764	50.476151	528.213940	330.610000
5.954830	50.476167	528.199540	329.000000
5.954896	50.476183	528.185140	328.090000
5.954961	50.476199	528.170740	327.740000
5.955027	50.476215	528.156340	327.500000
5.955093	50.476231	528.141940	327.350000
5.955158	50.476247	528.127540	327.280000
5.955223	50.476263	528.113140	327.270000
5.955288	50.476279	528.098740	327.280000
5.955352	50.476297	528.084340	327.290000
5.955417	50.476314	528.069940	327.310000
5.955482	50.476330	528.055540	327.320000
5.955546	50.476348	528.041140	327.340000
5.955611	50.476365	528.026740	327.370000
5.955675	50.476383	528.012340	327.420000
5.955738	50.476401	527.997940	327.480000
5.955802	50.476418	527.983540	327.550000
5.955867	50.476436	527.969140	327.640000
5.955932	50.476453	527.954740	327.740000
5.955997	50.476470	527.940340	327.870000
5.956061	50.476487	527.925940	328.020000
5.956126	50.476504	527.911540	328.390000
5.956191	50.476522	527.897140	330.250000
5.956256	50.476538	527.882740	345.456500
5.954569	50.476103	522.067540	331.310000
5.954634	50.476119	522.053140	331.270000
5.954699	50.476135	522.038740	331.180000
5.954764	50.476151	522.024340	330.450000
5.954830	50.476167	522.009940	328.990000
5.954896	50.476183	521.995540	328.130000
5.954961	50.476199	521.981140	327.830000
5.955027	50.476215	521.966740	327.590000
5.955093	50.476231	521.952340	327.420000
5.955158	50.476247	521.937940	327.300000
5.955223	50.476263	521.923540	327.230000
5.955288	50.476279	521.909140	327.180000
5.955352	50.476297	521.894740	327.160000
5.955417	50.476314	521.880340	327.150000
5.955482	50.476330	521.865940	327.150000
5.955546	50.476348	521.851540	327.170000
5.955611	50.476365	521.837140	327.200000
5.955675	50.476383	521.822740	327.240000
5.955738	50.476401	521.808340	327.310000
5.955802	50.476418	521.793940	327.380000
5.955867	50.476436	521.779540	327.460000
5.955932	50.476453	521.765140	327.550000
5.955997	50.476470	521.750740	327.640000
5.956061	50.476487	521.736340	327.730000
5.956126	50.476504	521.721940	327.871300
5.954699	50.476135	515.230274	331.160000
5.954764	50.476151	515.215874	330.390000
5.954830	50.476167	515.201474	328.970000
5.954896	50.476183	515.187074	328.160000
5.954961	50.476199	515.172674	327.890000
5.955027	50.476215	515.158274	327.640000
5.955093	50.476231	515.143874	327.450000
5.955158	50.476247	515.129474	327.310000
5.955223	50.476263	515.115074	327.210000
5.955288	50.476279	515.100674	327.150000
5.955352	50.476297	515.086274	327.110000
5.955417	50.476314	515.071874	327.090000
5.955482	50.476330	515.057474	327.080000
5.955546	50.476348	515.043074	327.090000
5.955611	50.476365	515.028674	327.120000
5.955675	50.476383	515.014274	327.170000
5.955738	50.476401	514.999874	327.230000
5.955802	50.476418	514.985474	327.300000
5.955867	50.476436	514.971074	327.380000
5.955932	50.476453	514.956674	327.460000
5.955997	50.476470	514.942274	327.539900
