# Supplementary material for: Electrical resistivity tomography data across the Hockai Fault Zone (Ardenne, Belgium)
Source: Data Brief. 2016 Dec 21;11:1–4. doi: 10.1016/j.dib.2016.12.028 (PMC5220259; doi:10.1016/j.dib.2016.12.028)
Supplement: Supplementary file 2 — Supplementary material [file mmc2.zip › output/ASCII/20090812-2.wgs84]

5.951183005	50.478167	552.3625431
5.951247311	50.47818302	552.3556339
5.951311618	50.47819903	552.3418154
5.951375924	50.47821505	552.3349061
5.951440231	50.47823106	552.3349061
5.951504537	50.47824708	552.3349061
5.951568844	50.4782631	552.3349061
5.95163315	50.47827911	552.3349061
5.951697457	50.47829513	552.3349061
5.951761763	50.47831115	552.325187
5.95182607	50.47832716	552.3057487
5.951890376	50.47834318	552.2960296
5.951954682	50.47835919	552.2960296
5.952018989	50.47837521	552.3000265
5.952083295	50.47839123	552.3080201
5.952147602	50.47840724	552.312017
5.952211908	50.47842326	552.3186923
5.952276215	50.47843927	552.3320431
5.952340521	50.47845529	552.3387185
5.952404828	50.47847131	552.3480023
5.952469134	50.47848732	552.36657
5.95253344	50.47850334	552.3758539
5.952597747	50.47851935	552.3880025
5.952662053	50.47853537	552.4210723
5.95272636	50.47855139	552.457651
5.952790666	50.4785674	552.4801938
5.952854973	50.47858342	552.4870791
5.952919279	50.47859944	552.4990231
5.952983586	50.47861545	552.5229112
5.953047892	50.47863147	552.5348553
5.953112199	50.47864748	552.5604178
5.953176505	50.4786635	552.6115428
5.953240811	50.47867952	552.654106
5.953305118	50.47869553	552.6881075
5.953369424	50.47871155	552.7051082
5.953433731	50.47872756	552.7051082
5.953498037	50.47874358	552.6960334
5.953562344	50.4787596	552.6778838
5.95362665	50.47877561	552.668809
5.953690957	50.47879163	552.668809
5.953755263	50.47880765	552.668809
5.95381957	50.47882366	552.6769537
5.953883876	50.47883968	552.6932432
5.953948182	50.47885569	552.7013879
5.954012489	50.47887171	552.7013879
5.954076795	50.47888773	552.7146396
5.954141102	50.47890374	552.741143
5.954205408	50.47891976	552.7543947
5.954269715	50.47893577	552.8026543
5.954334021	50.47895179	552.9657383
5.954398328	50.47896781	553.1471275
5.954462634	50.47898382	553.292981
5.95452694	50.47899984	553.4680689
5.954591247	50.47901585	553.5803784
5.954655553	50.47903187	553.6716467
5.95471986	50.47904789	553.8211624
5.954784166	50.4790639	553.9073788
5.954848473	50.47907992	554.0105593
5.954912779	50.47909594	554.1825446
5.954977086	50.47911195	554.262808
5.955041392	50.47912797	554.262808
5.955170005	50.47916	554.262808
