# Supplementary material for: Electrical resistivity tomography data across the Hockai Fault Zone (Ardenne, Belgium)
Source: Data Brief. 2016 Dec 21;11:1–4. doi: 10.1016/j.dib.2016.12.028 (PMC5220259; doi:10.1016/j.dib.2016.12.028)
Supplement: Supplementary file 2 — Supplementary material [file mmc2.zip › output/ASCII/20090812-2_combined.out.wgs84]

5.951279	50.478191	550.998140	418.660000
5.951344	50.478207	550.999340	338.620000
5.951408	50.478223	551.006340	312.440000
5.951472	50.478239	551.016240	460.150000
5.951537	50.478255	551.025990	579.710000
5.951601	50.478271	551.035590	751.730000
5.951665	50.478287	551.045015	887.190000
5.951730	50.478303	551.054290	621.450000
5.951794	50.478319	551.056740	856.490000
5.951858	50.478335	551.055590	900.870000
5.951923	50.478351	551.060865	877.000000
5.951987	50.478367	551.069365	888.170000
5.952051	50.478383	551.081215	868.540000
5.952115	50.478399	551.092940	590.700000
5.952180	50.478415	551.104590	543.510000
5.952244	50.478431	551.119640	584.720000
5.952308	50.478447	551.134640	614.840000
5.952373	50.478463	551.149565	706.040000
5.952437	50.478479	551.167965	630.880000
5.952501	50.478495	551.186390	492.240000
5.952566	50.478511	551.201265	458.670000
5.952630	50.478527	551.223190	470.540000
5.952694	50.478543	551.255815	488.620000
5.952759	50.478559	551.284890	474.420000
5.952823	50.478575	551.303215	613.770000
5.952887	50.478591	551.317990	736.450000
5.952951	50.478607	551.336340	710.430000
5.953016	50.478623	551.354615	1079.500000
5.953080	50.478639	551.376490	879.550000
5.953144	50.478655	551.412790	853.600000
5.953209	50.478672	551.452665	781.600000
5.953273	50.478688	551.488890	635.390000
5.953337	50.478704	551.517965	584.230000
5.953402	50.478720	551.532715	445.310000
5.953466	50.478736	551.536590	369.080000
5.953530	50.478752	551.533040	444.610000
5.953594	50.478768	551.529240	652.890000
5.953659	50.478784	551.532565	869.860000
5.953723	50.478800	551.539440	636.310000
5.953787	50.478816	551.549990	623.700000
5.953852	50.478832	551.564215	847.420000
5.953916	50.478848	551.578365	1101.800000
5.953980	50.478864	551.588715	1154.200000
5.954045	50.478880	551.599015	1252.000000
5.954109	50.478896	551.620640	1090.000000
5.954173	50.478912	551.642265	1352.400000
5.954238	50.478928	551.671490	1143.900000
5.954302	50.478944	551.760640	1255.300000
5.954366	50.478960	551.896565	971.070000
5.954430	50.478976	552.018665	957.470000
5.954495	50.478992	552.137065	908.250000
5.954559	50.479008	552.242890	1222.700000
5.954623	50.479024	552.316940	1191.400000
5.954688	50.479040	552.401590	1240.000000
5.954752	50.479056	552.484790	1693.700000
5.954816	50.479072	552.551140	1242.500000
5.954881	50.479088	552.637440	1224.000000
5.954945	50.479104	552.716415	1447.300000
5.955009	50.479120	552.749990	1339.300000
5.951279	50.478191	548.203990	518.380000
5.951344	50.478207	548.225290	359.810000
5.951408	50.478223	548.247440	320.840000
5.951472	50.478239	548.269990	398.300000
5.951537	50.478255	548.292290	472.130000
5.951601	50.478271	548.314365	564.060000
5.951665	50.478287	548.336140	634.890000
5.951730	50.478303	548.357665	483.020000
5.951794	50.478319	548.376790	590.750000
5.951858	50.478335	548.394415	614.060000
5.951923	50.478351	548.413840	564.070000
5.951987	50.478367	548.434115	683.940000
5.952051	50.478383	548.455440	619.260000
5.952115	50.478399	548.476590	514.900000
5.952180	50.478415	548.497615	469.620000
5.952244	50.478431	548.519840	507.310000
5.952308	50.478447	548.541990	574.670000
5.952373	50.478463	548.564015	659.090000
5.952437	50.478479	548.587390	664.220000
5.952501	50.478495	548.610740	582.520000
5.952566	50.478511	548.632590	523.510000
5.952630	50.478527	548.657340	528.400000
5.952694	50.478543	548.686540	566.850000
5.952759	50.478559	548.714240	578.200000
5.952823	50.478575	548.737465	685.310000
5.952887	50.478591	548.759190	732.700000
5.952951	50.478607	548.782390	694.670000
5.953016	50.478623	548.805515	1002.100000
5.953080	50.478639	548.830165	778.480000
5.953144	50.478655	548.861015	730.050000
5.953209	50.478672	548.893365	699.260000
5.953273	50.478688	548.924090	625.780000
5.953337	50.478704	548.951815	599.280000
5.953402	50.478720	548.973490	467.190000
5.953466	50.478736	548.990440	391.050000
5.953530	50.478752	549.003865	481.530000
5.953594	50.478768	549.016815	684.720000
5.953659	50.478784	549.032715	879.990000
5.953723	50.478800	549.050090	614.310000
5.953787	50.478816	549.069115	590.090000
5.953852	50.478832	549.089815	799.670000
5.953916	50.478848	549.110415	1031.000000
5.953980	50.478864	549.129040	1013.000000
5.954045	50.478880	549.147565	1064.100000
5.954109	50.478896	549.171740	1064.600000
5.954173	50.478912	549.195915	1395.200000
5.954238	50.478928	549.223915	1261.400000
5.954302	50.478944	549.280965	1234.600000
5.954366	50.478960	549.357990	980.610000
5.954430	50.478976	549.424840	908.570000
5.954495	50.478992	549.485215	925.540000
5.954559	50.479008	549.537965	1192.700000
5.954623	50.479024	549.578040	1276.000000
5.954688	50.479040	549.618215	1403.300000
5.954752	50.479056	549.656215	1698.500000
5.954816	50.479072	549.688690	1365.100000
5.954881	50.479088	549.720165	1336.100000
5.954945	50.479104	549.748840	1451.600000
5.955009	50.479120	549.775590	1320.300000
5.951344	50.478207	545.290615	503.430000
5.951408	50.478223	545.316540	315.080000
5.951472	50.478239	545.342440	268.040000
5.951537	50.478255	545.368215	275.030000
5.951601	50.478271	545.393890	310.030000
5.951665	50.478287	545.419415	336.720000
5.951730	50.478303	545.444790	277.170000
5.951794	50.478319	545.469415	332.660000
5.951858	50.478335	545.493515	343.800000
5.951923	50.478351	545.518015	308.330000
5.951987	50.478367	545.542690	458.340000
5.952051	50.478383	545.567640	443.440000
5.952115	50.478399	545.592490	415.800000
5.952180	50.478415	545.617265	362.480000
5.952244	50.478431	545.642415	363.340000
5.952308	50.478447	545.667540	417.840000
5.952373	50.478463	545.692590	509.900000
5.952437	50.478479	545.718090	625.520000
5.952501	50.478495	545.743565	617.560000
5.952566	50.478511	545.768465	578.940000
5.952630	50.478527	545.794465	665.600000
5.952694	50.478543	545.822165	810.220000
5.952759	50.478559	545.849265	893.530000
5.952823	50.478575	545.874665	907.200000
5.952887	50.478591	545.899465	784.010000
5.952951	50.478607	545.924840	753.530000
5.953016	50.478623	545.950190	1210.800000
5.953080	50.478639	545.976090	882.570000
5.953144	50.478655	546.004440	746.390000
5.953209	50.478672	546.033390	684.660000
5.953273	50.478688	546.061665	623.540000
5.953337	50.478704	546.088790	581.630000
5.953402	50.478720	546.113590	439.380000
5.953466	50.478736	546.136490	376.480000
5.953530	50.478752	546.157865	469.110000
5.953594	50.478768	546.178890	669.540000
5.953659	50.478784	546.201015	841.200000
5.953723	50.478800	546.223715	574.150000
5.953787	50.478816	546.247090	529.730000
5.953852	50.478832	546.271165	707.180000
5.953916	50.478848	546.295165	873.340000
5.953980	50.478864	546.318215	766.280000
5.954045	50.478880	546.341190	786.270000
5.954109	50.478896	546.366765	978.620000
5.954173	50.478912	546.392315	1447.700000
5.954238	50.478928	546.419615	1422.000000
5.954302	50.478944	546.459890	1224.800000
5.954366	50.478960	546.507940	953.790000
5.954430	50.478976	546.550165	834.470000
5.954495	50.478992	546.588165	886.790000
5.954559	50.479008	546.622590	1120.200000
5.954623	50.479024	546.652565	1349.800000
5.954688	50.479040	546.681740	1601.800000
5.954752	50.479056	546.709965	1802.100000
5.954816	50.479072	546.736815	1640.400000
5.954881	50.479088	546.762340	1573.100000
5.954945	50.479104	546.787365	1456.400000
5.951408	50.478223	542.127765	399.690000
5.951472	50.478239	542.154390	152.700000
5.951537	50.478255	542.180990	145.630000
5.951601	50.478271	542.207540	183.950000
5.951665	50.478287	542.234040	212.170000
5.951730	50.478303	542.260490	204.700000
5.951794	50.478319	542.286740	285.400000
5.951858	50.478335	542.312815	301.770000
5.951923	50.478351	542.338940	257.930000
5.951987	50.478367	542.365090	454.410000
5.952051	50.478383	542.391290	503.610000
5.952115	50.478399	542.417465	448.770000
5.952180	50.478415	542.443615	323.160000
5.952244	50.478431	542.469840	256.860000
5.952308	50.478447	542.496065	264.520000
5.952373	50.478463	542.522265	348.610000
5.952437	50.478479	542.548590	514.800000
5.952501	50.478495	542.574915	603.630000
5.952566	50.478511	542.601040	767.210000
5.952630	50.478527	542.627540	1268.100000
5.952694	50.478543	542.654615	1815.800000
5.952759	50.478559	542.681490	1752.500000
5.952823	50.478575	542.707790	1220.900000
5.952887	50.478591	542.733840	697.480000
5.952951	50.478607	542.760090	630.410000
5.953016	50.478623	542.786340	1307.100000
5.953080	50.478639	542.812790	1005.500000
5.953144	50.478655	542.840115	861.990000
5.953209	50.478672	542.867640	771.650000
5.953273	50.478688	542.894915	668.540000
5.953337	50.478704	542.921790	566.500000
5.953402	50.478720	542.947865	389.090000
5.953466	50.478736	542.973240	321.050000
5.953530	50.478752	542.998015	385.240000
5.953594	50.478768	543.022615	552.200000
5.953659	50.478784	543.047590	696.630000
5.953723	50.478800	543.072740	484.020000
5.953787	50.478816	543.098140	438.850000
5.953852	50.478832	543.123815	580.140000
5.953916	50.478848	543.149440	677.650000
5.953980	50.478864	543.174665	536.450000
5.954045	50.478880	543.199840	547.100000
5.954109	50.478896	543.226090	808.910000
5.954173	50.478912	543.252315	1381.900000
5.954238	50.478928	543.279290	1498.100000
5.954302	50.478944	543.311565	1245.400000
5.954366	50.478960	543.346540	942.120000
5.954430	50.478976	543.378715	795.430000
5.954495	50.478992	543.408890	844.930000
5.954559	50.479008	543.437665	1068.500000
5.954623	50.479024	543.465040	1390.700000
5.954688	50.479040	543.492040	1718.700000
5.954752	50.479056	543.518790	1893.000000
5.954816	50.479072	543.545290	1837.300000
5.954881	50.479088	543.571365	1615.800000
5.951537	50.478255	538.684215	59.730000
5.951601	50.478271	538.710940	116.950000
5.951665	50.478287	538.737640	166.690000
5.951730	50.478303	538.764315	262.000000
5.951794	50.478319	538.790965	405.920000
5.951858	50.478335	538.817565	420.220000
5.951923	50.478351	538.844165	362.450000
5.951987	50.478367	538.870765	556.360000
5.952051	50.478383	538.897365	747.200000
5.952115	50.478399	538.923965	698.590000
5.952180	50.478415	538.950540	459.330000
5.952244	50.478431	538.977140	271.930000
5.952308	50.478447	539.003740	186.280000
5.952373	50.478463	539.030315	168.320000
5.952437	50.478479	539.056940	168.990000
5.952501	50.478495	539.083565	184.020000
5.952566	50.478511	539.110115	344.890000
5.952630	50.478527	539.136815	790.750000
5.952694	50.478543	539.163665	1512.600000
5.952759	50.478559	539.190440	1264.800000
5.952823	50.478575	539.217065	651.520000
5.952887	50.478591	539.243590	331.250000
5.952951	50.478607	539.270190	269.510000
5.953016	50.478623	539.296790	415.990000
5.953080	50.478639	539.323440	404.820000
5.953144	50.478655	539.350365	495.430000
5.953209	50.478672	539.377365	634.630000
5.953273	50.478688	539.404290	704.880000
5.953337	50.478704	539.431065	633.360000
5.953402	50.478720	539.457590	428.820000
5.953466	50.478736	539.483890	295.880000
5.953530	50.478752	539.509990	263.610000
5.953594	50.478768	539.536015	308.100000
5.953659	50.478784	539.562165	366.870000
5.953723	50.478800	539.588365	324.950000
5.953787	50.478816	539.614615	318.320000
5.953852	50.478832	539.640965	382.920000
5.953916	50.478848	539.667315	401.940000
5.953980	50.478864	539.693490	321.290000
5.954045	50.478880	539.719640	316.790000
5.954109	50.478896	539.746190	456.000000
5.954173	50.478912	539.772740	768.010000
5.954238	50.478928	539.799590	993.760000
5.954302	50.478944	539.828365	971.190000
5.954366	50.478960	539.857990	840.360000
5.954430	50.478976	539.886465	769.630000
5.954495	50.478992	539.914140	835.990000
5.954559	50.479008	539.941365	1046.700000
5.954623	50.479024	539.968215	1371.400000
5.954688	50.479040	539.994915	1638.300000
5.954752	50.479056	540.021590	1665.000000
5.951665	50.478287	534.893765	151.300000
5.951730	50.478303	534.920490	326.560000
5.951794	50.478319	534.947215	439.480000
5.951858	50.478335	534.973940	405.410000
5.951923	50.478351	535.000665	367.290000
5.951987	50.478367	535.027390	466.700000
5.952051	50.478383	535.054115	655.300000
5.952115	50.478399	535.080840	761.750000
5.952180	50.478415	535.107540	654.190000
5.952244	50.478431	535.134265	451.160000
5.952308	50.478447	535.160965	296.010000
5.952373	50.478463	535.187640	207.510000
5.952437	50.478479	535.214365	147.380000
5.952501	50.478495	535.241090	116.460000
5.952566	50.478511	535.267790	164.170000
5.952630	50.478527	535.294540	262.840000
5.952694	50.478543	535.321315	357.770000
5.952759	50.478559	535.348065	349.170000
5.952823	50.478575	535.374790	280.140000
5.952887	50.478591	535.401465	213.930000
5.952951	50.478607	535.428165	188.300000
5.953016	50.478623	535.454890	210.330000
5.953080	50.478639	535.481615	218.210000
5.953144	50.478655	535.508390	294.920000
5.953209	50.478672	535.535215	456.560000
5.953273	50.478688	535.562040	638.610000
5.953337	50.478704	535.588790	687.010000
5.953402	50.478720	535.615465	539.220000
5.953466	50.478736	535.642090	375.360000
5.953530	50.478752	535.668665	292.590000
5.953594	50.478768	535.695190	281.990000
5.953659	50.478784	535.721740	297.500000
5.953723	50.478800	535.748315	287.030000
5.953787	50.478816	535.774915	283.310000
5.953852	50.478832	535.801540	299.460000
5.953916	50.478848	535.828140	288.760000
5.953980	50.478864	535.854690	243.510000
5.954045	50.478880	535.881240	233.580000
5.954109	50.478896	535.907940	291.560000
5.954173	50.478912	535.934640	420.140000
5.954238	50.478928	535.961415	554.450000
5.954302	50.478944	535.988815	626.920000
5.954366	50.478960	536.016465	656.880000
5.954430	50.478976	536.043715	710.070000
5.954495	50.478992	536.070665	854.480000
5.954559	50.479008	536.097490	1061.200000
5.954623	50.479024	536.124265	1363.900000
5.951794	50.478319	530.719565	514.630000
5.951858	50.478335	530.746315	352.020000
5.951923	50.478351	530.773065	319.340000
5.951987	50.478367	530.799815	339.330000
5.952051	50.478383	530.826565	442.190000
5.952115	50.478399	530.853315	576.990000
5.952180	50.478415	530.880065	634.270000
5.952244	50.478431	530.906815	569.200000
5.952308	50.478447	530.933540	436.490000
5.952373	50.478463	530.960265	316.090000
5.952437	50.478479	530.987015	224.510000
5.952501	50.478495	531.013765	168.520000
5.952566	50.478511	531.040515	155.560000
5.952630	50.478527	531.067265	158.340000
5.952694	50.478543	531.094015	161.240000
5.952759	50.478559	531.120765	160.590000
5.952823	50.478575	531.147515	160.180000
5.952887	50.478591	531.174240	159.000000
5.952951	50.478607	531.200965	158.460000
5.953016	50.478623	531.227715	163.340000
5.953080	50.478639	531.254465	175.110000
5.953144	50.478655	531.281215	229.870000
5.953209	50.478672	531.307990	345.100000
5.953273	50.478688	531.334765	499.100000
5.953337	50.478704	531.361515	596.050000
5.953402	50.478720	531.388240	551.330000
5.953466	50.478736	531.414965	437.900000
5.953530	50.478752	531.441665	353.400000
5.953594	50.478768	531.468340	319.760000
5.953659	50.478784	531.495040	312.320000
5.953723	50.478800	531.521740	301.030000
5.953787	50.478816	531.548440	288.070000
5.953852	50.478832	531.575140	275.890000
5.953916	50.478848	531.601840	250.660000
5.953980	50.478864	531.628540	216.830000
5.954045	50.478880	531.655240	202.790000
5.954109	50.478896	531.681990	223.190000
5.954173	50.478912	531.708715	274.730000
5.954238	50.478928	531.735465	341.180000
5.954302	50.478944	531.762415	403.950000
5.954366	50.478960	531.789415	478.080000
5.954430	50.478976	531.816290	575.530000
5.954495	50.478992	531.843065	843.821000
5.951923	50.478351	526.122715	324.040000
5.951987	50.478367	526.149465	252.590000
5.952051	50.478383	526.176215	281.900000
5.952115	50.478399	526.202965	346.600000
5.952180	50.478415	526.229715	422.160000
5.952244	50.478431	526.256465	456.680000
5.952308	50.478447	526.283215	424.180000
5.952373	50.478463	526.309965	358.680000
5.952437	50.478479	526.336715	286.470000
5.952501	50.478495	526.363465	222.060000
5.952566	50.478511	526.390215	173.220000
5.952630	50.478527	526.416965	136.820000
5.952694	50.478543	526.443715	113.150000
5.952759	50.478559	526.470465	101.000000
5.952823	50.478575	526.497215	97.740000
5.952887	50.478591	526.523965	103.040000
5.952951	50.478607	526.550715	115.550000
5.953016	50.478623	526.577465	127.810000
5.953080	50.478639	526.604215	143.370000
5.953144	50.478655	526.630965	179.070000
5.953209	50.478672	526.657715	245.090000
5.953273	50.478688	526.684465	335.090000
5.953337	50.478704	526.711215	413.850000
5.953402	50.478720	526.737965	437.680000
5.953466	50.478736	526.764715	411.440000
5.953530	50.478752	526.791440	375.880000
5.953594	50.478768	526.818165	355.710000
5.953659	50.478784	526.844915	347.170000
5.953723	50.478800	526.871665	335.500000
5.953787	50.478816	526.898390	315.890000
5.953852	50.478832	526.925115	289.110000
5.953916	50.478848	526.951865	255.110000
5.953980	50.478864	526.978615	221.310000
5.954045	50.478880	527.005340	201.680000
5.954109	50.478896	527.032090	203.900000
5.954173	50.478912	527.058815	220.750000
5.954238	50.478928	527.085565	245.740000
5.954302	50.478944	527.112390	285.250000
5.954366	50.478960	527.139190	376.536600
5.952115	50.478399	521.087565	193.750000
5.952180	50.478415	521.114315	244.040000
5.952244	50.478431	521.141065	279.080000
5.952308	50.478447	521.167815	289.080000
5.952373	50.478463	521.194565	284.330000
5.952437	50.478479	521.221315	256.460000
5.952501	50.478495	521.248065	212.180000
5.952566	50.478511	521.274815	162.780000
5.952630	50.478527	521.301565	120.230000
5.952694	50.478543	521.328315	93.810000
5.952759	50.478559	521.355065	81.040000
5.952823	50.478575	521.381815	75.270000
5.952887	50.478591	521.408565	73.010000
5.952951	50.478607	521.435315	75.720000
5.953016	50.478623	521.462065	85.460000
5.953080	50.478639	521.488815	101.370000
5.953144	50.478655	521.515565	124.730000
5.953209	50.478672	521.542315	159.790000
5.953273	50.478688	521.569065	206.860000
5.953337	50.478704	521.595815	258.110000
5.953402	50.478720	521.622565	300.440000
5.953466	50.478736	521.649315	327.680000
5.953530	50.478752	521.676065	345.320000
5.953594	50.478768	521.702815	360.630000
5.953659	50.478784	521.729565	372.560000
5.953723	50.478800	521.756315	372.570000
5.953787	50.478816	521.783065	355.470000
5.953852	50.478832	521.809815	323.910000
5.953916	50.478848	521.836565	283.800000
5.953980	50.478864	521.863315	243.880000
5.954045	50.478880	521.890040	215.080000
5.954109	50.478896	521.916790	206.940000
5.954173	50.478912	521.943540	205.700000
5.954238	50.478928	521.970290	200.994100
5.952308	50.478447	515.540865	158.950000
5.952373	50.478463	515.567615	181.220000
5.952437	50.478479	515.594365	177.230000
5.952501	50.478495	515.621115	153.140000
5.952566	50.478511	515.647865	123.050000
5.952630	50.478527	515.674615	95.830000
5.952694	50.478543	515.701365	80.350000
5.952759	50.478559	515.728115	72.680000
5.952823	50.478575	515.754865	68.460000
5.952887	50.478591	515.781615	64.830000
5.952951	50.478607	515.808365	61.880000
5.953016	50.478623	515.835115	62.150000
5.953080	50.478639	515.861865	67.990000
5.953144	50.478655	515.888615	80.680000
5.953209	50.478672	515.915365	100.390000
5.953273	50.478688	515.942115	126.940000
5.953337	50.478704	515.968865	160.300000
5.953402	50.478720	515.995615	199.660000
5.953466	50.478736	516.022365	243.840000
5.953530	50.478752	516.049115	291.580000
5.953594	50.478768	516.075865	340.040000
5.953659	50.478784	516.102615	382.230000
5.953723	50.478800	516.129365	404.250000
5.953787	50.478816	516.156115	397.050000
5.953852	50.478832	516.182865	366.780000
5.953916	50.478848	516.209615	321.360000
5.953980	50.478864	516.236365	275.780000
5.954045	50.478880	516.263115	214.277000
5.952437	50.478479	509.404765	114.420000
5.952501	50.478495	509.431515	94.340000
5.952566	50.478511	509.458265	79.730000
5.952630	50.478527	509.485015	72.070000
5.952694	50.478543	509.511765	68.370000
5.952759	50.478559	509.538515	66.390000
5.952823	50.478575	509.565265	64.780000
5.952887	50.478591	509.592015	61.970000
5.952951	50.478607	509.618765	57.660000
5.953016	50.478623	509.645515	53.760000
5.953080	50.478639	509.672265	52.830000
5.953144	50.478655	509.699015	56.500000
5.953209	50.478672	509.725765	65.820000
5.953273	50.478688	509.752515	81.590000
5.953337	50.478704	509.779265	104.650000
5.953402	50.478720	509.806015	137.290000
5.953466	50.478736	509.832765	182.830000
5.953530	50.478752	509.859515	243.140000
5.953594	50.478768	509.886265	314.410000
5.953659	50.478784	509.913015	389.060000
5.953723	50.478800	509.939765	437.220000
5.953787	50.478816	509.966515	445.920000
5.953852	50.478832	509.993265	416.930000
5.953916	50.478848	510.020015	353.115100
5.952501	50.478495	502.622965	55.820000
5.952566	50.478511	502.649715	51.970000
5.952630	50.478527	502.676465	54.090000
5.952694	50.478543	502.703215	57.100000
5.952759	50.478559	502.729965	59.240000
5.952823	50.478575	502.756715	59.870000
5.952887	50.478591	502.783465	57.940000
5.952951	50.478607	502.810215	53.320000
5.953016	50.478623	502.836965	47.680000
5.953080	50.478639	502.863715	43.740000
5.953144	50.478655	502.890465	43.290000
5.953209	50.478672	502.917215	47.250000
5.953273	50.478688	502.943965	56.680000
5.953337	50.478704	502.970715	73.220000
5.953402	50.478720	502.997465	100.230000
5.953466	50.478736	503.024215	144.310000
5.953530	50.478752	503.050965	213.310000
5.953594	50.478768	503.077715	300.460000
5.953659	50.478784	503.104465	409.670000
5.953723	50.478800	503.131215	509.150000
5.953787	50.478816	503.157965	529.172700
5.952566	50.478511	495.160236	32.210000
5.952630	50.478527	495.186986	40.350000
5.952694	50.478543	495.213736	46.040000
5.952759	50.478559	495.240486	49.070000
5.952823	50.478575	495.267236	49.840000
5.952887	50.478591	495.293986	48.080000
5.952951	50.478607	495.320736	43.290000
5.953016	50.478623	495.347486	37.070000
5.953080	50.478639	495.374236	32.370000
5.953144	50.478655	495.400986	30.740000
5.953209	50.478672	495.427736	32.770000
5.953273	50.478688	495.454486	39.310000
5.953337	50.478704	495.481236	52.160000
5.953402	50.478720	495.507986	75.370000
5.953466	50.478736	495.534736	119.350000
5.953530	50.478752	495.561486	186.910000
5.953594	50.478768	495.588236	300.430000
5.953659	50.478784	495.614986	488.530000
5.953723	50.478800	495.641736	793.037700
