# Supplementary material for: Electrical resistivity tomography data across the Hockai Fault Zone (Ardenne, Belgium)
Source: Data Brief. 2016 Dec 21;11:1–4. doi: 10.1016/j.dib.2016.12.028 (PMC5220259; doi:10.1016/j.dib.2016.12.028)
Supplement: Supplementary file 2 — Supplementary material [file mmc2.zip › output/ASCII/20090812-2_normal.out.wgs84]

5.951279	50.478191	550.998140	394.730000
5.951344	50.478207	550.999340	332.950000
5.951408	50.478223	551.006340	313.150000
5.951472	50.478239	551.016240	468.200000
5.951537	50.478255	551.025990	590.500000
5.951601	50.478271	551.035590	765.640000
5.951665	50.478287	551.045015	901.930000
5.951730	50.478303	551.054290	626.160000
5.951794	50.478319	551.056740	857.030000
5.951858	50.478335	551.055590	888.700000
5.951923	50.478351	551.060865	863.270000
5.951987	50.478367	551.069365	885.920000
5.952051	50.478383	551.081215	854.180000
5.952115	50.478399	551.092940	580.790000
5.952180	50.478415	551.104590	529.400000
5.952244	50.478431	551.119640	574.240000
5.952308	50.478447	551.134640	628.940000
5.952373	50.478463	551.149565	768.940000
5.952437	50.478479	551.167965	716.170000
5.952501	50.478495	551.186390	558.220000
5.952566	50.478511	551.201265	513.280000
5.952630	50.478527	551.223190	516.060000
5.952694	50.478543	551.255815	519.910000
5.952759	50.478559	551.284890	491.110000
5.952823	50.478575	551.303215	621.380000
5.952887	50.478591	551.317990	724.060000
5.952951	50.478607	551.336340	687.160000
5.953016	50.478623	551.354615	1042.500000
5.953080	50.478639	551.376490	849.230000
5.953144	50.478655	551.412790	841.230000
5.953209	50.478672	551.452665	792.480000
5.953273	50.478688	551.488890	652.610000
5.953337	50.478704	551.517965	594.080000
5.953402	50.478720	551.532715	446.280000
5.953466	50.478736	551.536590	368.580000
5.953530	50.478752	551.533040	445.900000
5.953594	50.478768	551.529240	655.280000
5.953659	50.478784	551.532565	872.400000
5.953723	50.478800	551.539440	640.450000
5.953787	50.478816	551.549990	629.100000
5.953852	50.478832	551.564215	852.890000
5.953916	50.478848	551.578365	1105.800000
5.953980	50.478864	551.588715	1154.500000
5.954045	50.478880	551.599015	1251.400000
5.954109	50.478896	551.620640	1086.500000
5.954173	50.478912	551.642265	1341.800000
5.954238	50.478928	551.671490	1128.000000
5.954302	50.478944	551.760640	1232.200000
5.954366	50.478960	551.896565	949.720000
5.954430	50.478976	552.018665	936.630000
5.954495	50.478992	552.137065	894.390000
5.954559	50.479008	552.242890	1213.600000
5.954623	50.479024	552.316940	1191.100000
5.954688	50.479040	552.401590	1248.500000
5.954752	50.479056	552.484790	1720.100000
5.954816	50.479072	552.551140	1266.600000
5.954881	50.479088	552.637440	1250.600000
5.954945	50.479104	552.716415	1485.800000
5.955009	50.479120	552.749990	1409.700000
5.951279	50.478191	548.203990	489.350000
5.951344	50.478207	548.225290	361.670000
5.951408	50.478223	548.247440	320.870000
5.951472	50.478239	548.269990	403.890000
5.951537	50.478255	548.292290	487.190000
5.951601	50.478271	548.314365	593.720000
5.951665	50.478287	548.336140	672.550000
5.951730	50.478303	548.357665	508.210000
5.951794	50.478319	548.376790	629.070000
5.951858	50.478335	548.394415	649.430000
5.951923	50.478351	548.413840	607.300000
5.951987	50.478367	548.434115	711.120000
5.952051	50.478383	548.455440	636.350000
5.952115	50.478399	548.476590	520.520000
5.952180	50.478415	548.497615	472.640000
5.952244	50.478431	548.519840	515.970000
5.952308	50.478447	548.541990	603.630000
5.952373	50.478463	548.564015	713.310000
5.952437	50.478479	548.587390	728.760000
5.952501	50.478495	548.610740	669.910000
5.952566	50.478511	548.632590	603.830000
5.952630	50.478527	548.657340	574.330000
5.952694	50.478543	548.686540	589.940000
5.952759	50.478559	548.714240	579.540000
5.952823	50.478575	548.737465	666.800000
5.952887	50.478591	548.759190	706.270000
5.952951	50.478607	548.782390	669.570000
5.953016	50.478623	548.805515	944.590000
5.953080	50.478639	548.830165	759.710000
5.953144	50.478655	548.861015	723.990000
5.953209	50.478672	548.893365	698.620000
5.953273	50.478688	548.924090	627.270000
5.953337	50.478704	548.951815	601.450000
5.953402	50.478720	548.973490	472.960000
5.953466	50.478736	548.990440	392.590000
5.953530	50.478752	549.003865	482.490000
5.953594	50.478768	549.016815	686.760000
5.953659	50.478784	549.032715	882.340000
5.953723	50.478800	549.050090	615.810000
5.953787	50.478816	549.069115	590.870000
5.953852	50.478832	549.089815	797.840000
5.953916	50.478848	549.110415	1026.700000
5.953980	50.478864	549.129040	1012.400000
5.954045	50.478880	549.147565	1064.100000
5.954109	50.478896	549.171740	1058.600000
5.954173	50.478912	549.195915	1390.900000
5.954238	50.478928	549.223915	1264.800000
5.954302	50.478944	549.280965	1232.600000
5.954366	50.478960	549.357990	981.370000
5.954430	50.478976	549.424840	904.090000
5.954495	50.478992	549.485215	924.780000
5.954559	50.479008	549.537965	1184.800000
5.954623	50.479024	549.578040	1269.200000
5.954688	50.479040	549.618215	1402.300000
5.954752	50.479056	549.656215	1714.600000
5.954816	50.479072	549.688690	1376.700000
5.954881	50.479088	549.720165	1343.300000
5.954945	50.479104	549.748840	1455.200000
5.955009	50.479120	549.775590	1335.700000
5.951344	50.478207	545.290615	474.090000
5.951408	50.478223	545.316540	306.690000
5.951472	50.478239	545.342440	276.400000
5.951537	50.478255	545.368215	294.690000
5.951601	50.478271	545.393890	338.160000
5.951665	50.478287	545.419415	372.110000
5.951730	50.478303	545.444790	304.240000
5.951794	50.478319	545.469415	359.280000
5.951858	50.478335	545.493515	360.390000
5.951923	50.478351	545.518015	328.870000
5.951987	50.478367	545.542690	432.470000
5.952051	50.478383	545.567640	409.310000
5.952115	50.478399	545.592490	384.110000
5.952180	50.478415	545.617265	356.820000
5.952244	50.478431	545.642415	384.820000
5.952308	50.478447	545.667540	467.440000
5.952373	50.478463	545.692590	563.800000
5.952437	50.478479	545.718090	691.250000
5.952501	50.478495	545.743565	774.680000
5.952566	50.478511	545.768465	682.650000
5.952630	50.478527	545.794465	632.310000
5.952694	50.478543	545.822165	708.270000
5.952759	50.478559	545.849265	788.620000
5.952823	50.478575	545.874665	803.700000
5.952887	50.478591	545.899465	731.680000
5.952951	50.478607	545.924840	715.100000
5.953016	50.478623	545.950190	1044.900000
5.953080	50.478639	545.976090	813.490000
5.953144	50.478655	546.004440	692.810000
5.953209	50.478672	546.033390	624.530000
5.953273	50.478688	546.061665	576.800000
5.953337	50.478704	546.088790	567.380000
5.953402	50.478720	546.113590	457.180000
5.953466	50.478736	546.136490	388.220000
5.953530	50.478752	546.157865	479.150000
5.953594	50.478768	546.178890	692.440000
5.953659	50.478784	546.201015	876.830000
5.953723	50.478800	546.223715	586.500000
5.953787	50.478816	546.247090	529.670000
5.953852	50.478832	546.271165	697.200000
5.953916	50.478848	546.295165	856.980000
5.953980	50.478864	546.318215	760.520000
5.954045	50.478880	546.341190	784.460000
5.954109	50.478896	546.366765	972.260000
5.954173	50.478912	546.392315	1473.000000
5.954238	50.478928	546.419615	1486.600000
5.954302	50.478944	546.459890	1264.600000
5.954366	50.478960	546.507940	984.120000
5.954430	50.478976	546.550165	840.050000
5.954495	50.478992	546.588165	882.640000
5.954559	50.479008	546.622590	1080.100000
5.954623	50.479024	546.652565	1301.700000
5.954688	50.479040	546.681740	1577.600000
5.954752	50.479056	546.709965	1808.600000
5.954816	50.479072	546.736815	1638.400000
5.954881	50.479088	546.762340	1548.200000
5.954945	50.479104	546.787365	1411.700000
5.951408	50.478223	542.127765	317.050000
5.951472	50.478239	542.154390	168.300000
5.951537	50.478255	542.180990	163.270000
5.951601	50.478271	542.207540	194.000000
5.951665	50.478287	542.234040	221.680000
5.951730	50.478303	542.260490	206.310000
5.951794	50.478319	542.286740	264.080000
5.951858	50.478335	542.312815	261.440000
5.951923	50.478351	542.338940	224.250000
5.951987	50.478367	542.365090	321.650000
5.952051	50.478383	542.391290	341.800000
5.952115	50.478399	542.417465	320.750000
5.952180	50.478415	542.443615	269.970000
5.952244	50.478431	542.469840	251.530000
5.952308	50.478447	542.496065	281.140000
5.952373	50.478463	542.522265	353.470000
5.952437	50.478479	542.548590	530.410000
5.952501	50.478495	542.574915	716.250000
5.952566	50.478511	542.601040	707.730000
5.952630	50.478527	542.627540	797.760000
5.952694	50.478543	542.654615	1139.600000
5.952759	50.478559	542.681490	1414.600000
5.952823	50.478575	542.707790	1129.700000
5.952887	50.478591	542.733840	729.900000
5.952951	50.478607	542.760090	658.580000
5.953016	50.478623	542.786340	1099.500000
5.953080	50.478639	542.812790	892.590000
5.953144	50.478655	542.840115	746.850000
5.953209	50.478672	542.867640	637.040000
5.953273	50.478688	542.894915	570.650000
5.953337	50.478704	542.921790	540.690000
5.953402	50.478720	542.947865	416.210000
5.953466	50.478736	542.973240	340.850000
5.953530	50.478752	542.998015	403.830000
5.953594	50.478768	543.022615	600.330000
5.953659	50.478784	543.047590	781.400000
5.953723	50.478800	543.072740	516.370000
5.953787	50.478816	543.098140	442.900000
5.953852	50.478832	543.123815	571.550000
5.953916	50.478848	543.149440	663.260000
5.953980	50.478864	543.174665	529.230000
5.954045	50.478880	543.199840	545.620000
5.954109	50.478896	543.226090	811.980000
5.954173	50.478912	543.252315	1458.800000
5.954238	50.478928	543.279290	1649.900000
5.954302	50.478944	543.311565	1317.400000
5.954366	50.478960	543.346540	973.170000
5.954430	50.478976	543.378715	777.350000
5.954495	50.478992	543.408890	802.920000
5.954559	50.479008	543.437665	971.230000
5.954623	50.479024	543.465040	1294.800000
5.954688	50.479040	543.492040	1707.100000
5.954752	50.479056	543.518790	1935.500000
5.954816	50.479072	543.545290	1865.500000
5.954881	50.479088	543.571365	1577.700000
5.951537	50.478255	538.684215	75.510000
5.951601	50.478271	538.710940	107.930000
5.951665	50.478287	538.737640	143.140000
5.951730	50.478303	538.764315	214.110000
5.951794	50.478319	538.790965	315.150000
5.951858	50.478335	538.817565	341.150000
5.951923	50.478351	538.844165	304.190000
5.951987	50.478367	538.870765	434.650000
5.952051	50.478383	538.897365	573.690000
5.952115	50.478399	538.923965	529.470000
5.952180	50.478415	538.950540	350.130000
5.952244	50.478431	538.977140	206.660000
5.952308	50.478447	539.003740	135.430000
5.952373	50.478463	539.030315	111.100000
5.952437	50.478479	539.056940	117.970000
5.952501	50.478495	539.083565	140.840000
5.952566	50.478511	539.110115	206.320000
5.952630	50.478527	539.136815	475.630000
5.952694	50.478543	539.163665	1251.300000
5.952759	50.478559	539.190440	1893.100000
5.952823	50.478575	539.217065	1192.100000
5.952887	50.478591	539.243590	512.400000
5.952951	50.478607	539.270190	362.310000
5.953016	50.478623	539.296790	531.780000
5.953080	50.478639	539.323440	598.300000
5.953144	50.478655	539.350365	698.590000
5.953209	50.478672	539.377365	763.230000
5.953273	50.478688	539.404290	751.090000
5.953337	50.478704	539.431065	643.350000
5.953402	50.478720	539.457590	428.560000
5.953466	50.478736	539.483890	281.240000
5.953530	50.478752	539.509990	246.350000
5.953594	50.478768	539.536015	305.800000
5.953659	50.478784	539.562165	389.150000
5.953723	50.478800	539.588365	335.590000
5.953787	50.478816	539.614615	319.790000
5.953852	50.478832	539.640965	394.830000
5.953916	50.478848	539.667315	425.840000
5.953980	50.478864	539.693490	337.170000
5.954045	50.478880	539.719640	325.690000
5.954109	50.478896	539.746190	462.210000
5.954173	50.478912	539.772740	790.610000
5.954238	50.478928	539.799590	1023.200000
5.954302	50.478944	539.828365	940.860000
5.954366	50.478960	539.857990	771.100000
5.954430	50.478976	539.886465	669.740000
5.954495	50.478992	539.914140	724.770000
5.954559	50.479008	539.941365	943.740000
5.954623	50.479024	539.968215	1390.500000
5.954688	50.479040	539.994915	1829.600000
5.954752	50.479056	540.021590	1859.400000
5.951665	50.478287	534.893765	122.030000
5.951730	50.478303	534.920490	221.200000
5.951794	50.478319	534.947215	297.620000
5.951858	50.478335	534.973940	354.180000
5.951923	50.478351	535.000665	376.390000
5.951987	50.478367	535.027390	560.840000
5.952051	50.478383	535.054115	857.340000
5.952115	50.478399	535.080840	980.110000
5.952180	50.478415	535.107540	762.840000
5.952244	50.478431	535.134265	443.180000
5.952308	50.478447	535.160965	226.980000
5.952373	50.478463	535.187640	121.060000
5.952437	50.478479	535.214365	75.980000
5.952501	50.478495	535.241090	64.150000
5.952566	50.478511	535.267790	93.190000
5.952630	50.478527	535.294540	243.220000
5.952694	50.478543	535.321315	689.770000
5.952759	50.478559	535.348065	1071.600000
5.952823	50.478575	535.374790	719.470000
5.952887	50.478591	535.401465	322.130000
5.952951	50.478607	535.428165	197.580000
5.953016	50.478623	535.454890	216.740000
5.953080	50.478639	535.481615	283.680000
5.953144	50.478655	535.508390	440.320000
5.953209	50.478672	535.535215	668.450000
5.953273	50.478688	535.562040	837.340000
5.953337	50.478704	535.588790	782.040000
5.953402	50.478720	535.615465	530.490000
5.953466	50.478736	535.642090	322.690000
5.953530	50.478752	535.668665	234.480000
5.953594	50.478768	535.695190	231.130000
5.953659	50.478784	535.721740	259.030000
5.953723	50.478800	535.748315	257.100000
5.953787	50.478816	535.774915	262.830000
5.953852	50.478832	535.801540	296.060000
5.953916	50.478848	535.828140	298.530000
5.953980	50.478864	535.854690	249.250000
5.954045	50.478880	535.881240	229.490000
5.954109	50.478896	535.907940	274.390000
5.954173	50.478912	535.934640	387.240000
5.954238	50.478928	535.961415	502.150000
5.954302	50.478944	535.988815	547.650000
5.954366	50.478960	536.016465	558.580000
5.954430	50.478976	536.043715	602.180000
5.954495	50.478992	536.070665	753.030000
5.954559	50.479008	536.097490	1017.200000
5.954623	50.479024	536.124265	1558.200000
5.951794	50.478319	530.719565	223.620000
5.951858	50.478335	530.746315	292.540000
5.951923	50.478351	530.773065	343.470000
5.951987	50.478367	530.799815	526.370000
5.952051	50.478383	530.826565	831.560000
5.952115	50.478399	530.853315	1161.500000
5.952180	50.478415	530.880065	1224.200000
5.952244	50.478431	530.906815	921.440000
5.952308	50.478447	530.933540	520.750000
5.952373	50.478463	530.960265	255.550000
5.952437	50.478479	530.987015	131.160000
5.952501	50.478495	531.013765	90.300000
5.952566	50.478511	531.040515	106.210000
5.952630	50.478527	531.067265	205.910000
5.952694	50.478543	531.094015	424.050000
5.952759	50.478559	531.120765	551.760000
5.952823	50.478575	531.147515	383.040000
5.952887	50.478591	531.174240	190.750000
5.952951	50.478607	531.200965	111.930000
5.953016	50.478623	531.227715	101.570000
5.953080	50.478639	531.254465	132.010000
5.953144	50.478655	531.281215	224.390000
5.953209	50.478672	531.307990	403.180000
5.953273	50.478688	531.334765	613.540000
5.953337	50.478704	531.361515	685.910000
5.953402	50.478720	531.388240	555.340000
5.953466	50.478736	531.414965	382.510000
5.953530	50.478752	531.441665	281.200000
5.953594	50.478768	531.468340	250.510000
5.953659	50.478784	531.495040	253.940000
5.953723	50.478800	531.521740	257.150000
5.953787	50.478816	531.548440	261.430000
5.953852	50.478832	531.575140	267.320000
5.953916	50.478848	531.601840	252.210000
5.953980	50.478864	531.628540	215.820000
5.954045	50.478880	531.655240	193.340000
5.954109	50.478896	531.681990	202.290000
5.954173	50.478912	531.708715	240.730000
5.954238	50.478928	531.735465	294.010000
5.954302	50.478944	531.762415	344.870000
5.954366	50.478960	531.789415	408.080000
5.954430	50.478976	531.816290	501.630000
5.954495	50.478992	531.843065	759.560200
5.951923	50.478351	526.122715	268.890000
5.951987	50.478367	526.149465	419.600000
5.952051	50.478383	526.176215	603.200000
5.952115	50.478399	526.202965	826.640000
5.952180	50.478415	526.229715	1091.900000
5.952244	50.478431	526.256465	1116.200000
5.952308	50.478447	526.283215	829.470000
5.952373	50.478463	526.309965	495.660000
5.952437	50.478479	526.336715	279.240000
5.952501	50.478495	526.363465	185.540000
5.952566	50.478511	526.390215	173.460000
5.952630	50.478527	526.416965	220.850000
5.952694	50.478543	526.443715	289.710000
5.952759	50.478559	526.470465	285.020000
5.952823	50.478575	526.497215	189.450000
5.952887	50.478591	526.523965	101.950000
5.952951	50.478607	526.550715	61.120000
5.953016	50.478623	526.577465	51.250000
5.953080	50.478639	526.604215	62.330000
5.953144	50.478655	526.630965	101.660000
5.953209	50.478672	526.657715	186.130000
5.953273	50.478688	526.684465	313.460000
5.953337	50.478704	526.711215	421.930000
5.953402	50.478720	526.737965	440.220000
5.953466	50.478736	526.764715	390.160000
5.953530	50.478752	526.791440	339.050000
5.953594	50.478768	526.818165	317.400000
5.953659	50.478784	526.844915	317.740000
5.953723	50.478800	526.871665	320.750000
5.953787	50.478816	526.898390	317.820000
5.953852	50.478832	526.925115	304.340000
5.953916	50.478848	526.951865	274.050000
5.953980	50.478864	526.978615	234.610000
5.954045	50.478880	527.005340	206.520000
5.954109	50.478896	527.032090	200.440000
5.954173	50.478912	527.058815	212.000000
5.954238	50.478928	527.085565	235.060000
5.954302	50.478944	527.112390	272.080000
5.954366	50.478960	527.139190	349.825000
5.952115	50.478399	521.087565	430.430000
5.952180	50.478415	521.114315	674.260000
5.952244	50.478431	521.141065	813.680000
5.952308	50.478447	521.167815	772.810000
5.952373	50.478463	521.194565	606.010000
5.952437	50.478479	521.221315	410.540000
5.952501	50.478495	521.248065	284.030000
5.952566	50.478511	521.274815	225.050000
5.952630	50.478527	521.301565	202.610000
5.952694	50.478543	521.328315	182.020000
5.952759	50.478559	521.355065	139.700000
5.952823	50.478575	521.381815	87.510000
5.952887	50.478591	521.408565	49.950000
5.952951	50.478607	521.435315	31.630000
5.953016	50.478623	521.462065	26.170000
5.953080	50.478639	521.488815	29.900000
5.953144	50.478655	521.515565	45.000000
5.953209	50.478672	521.542315	78.750000
5.953273	50.478688	521.569065	138.090000
5.953337	50.478704	521.595815	215.980000
5.953402	50.478720	521.622565	287.590000
5.953466	50.478736	521.649315	335.470000
5.953530	50.478752	521.676065	366.210000
5.953594	50.478768	521.702815	393.640000
5.953659	50.478784	521.729565	419.540000
5.953723	50.478800	521.756315	433.410000
5.953787	50.478816	521.783065	426.450000
5.953852	50.478832	521.809815	397.200000
5.953916	50.478848	521.836565	349.980000
5.953980	50.478864	521.863315	297.290000
5.954045	50.478880	521.890040	258.730000
5.954109	50.478896	521.916790	244.840000
5.954173	50.478912	521.943540	243.280000
5.954238	50.478928	521.970290	246.803100
5.952308	50.478447	515.540865	494.400000
5.952373	50.478463	515.567615	443.360000
5.952437	50.478479	515.594365	358.830000
5.952501	50.478495	515.621115	261.590000
5.952566	50.478511	515.647865	191.540000
5.952630	50.478527	515.674615	139.040000
5.952694	50.478543	515.701365	99.900000
5.952759	50.478559	515.728115	66.290000
5.952823	50.478575	515.754865	40.530000
5.952887	50.478591	515.781615	24.560000
5.952951	50.478607	515.808365	16.640000
5.953016	50.478623	515.835115	14.030000
5.953080	50.478639	515.861865	15.460000
5.953144	50.478655	515.888615	21.750000
5.953209	50.478672	515.915365	36.170000
5.953273	50.478688	515.942115	64.210000
5.953337	50.478704	515.968865	111.290000
5.953402	50.478720	515.995615	178.330000
5.953466	50.478736	516.022365	260.300000
5.953530	50.478752	516.049115	349.590000
5.953594	50.478768	516.075865	437.250000
5.953659	50.478784	516.102615	510.790000
5.953723	50.478800	516.129365	551.260000
5.953787	50.478816	516.156115	548.490000
5.953852	50.478832	516.182865	510.000000
5.953916	50.478848	516.209615	448.390000
5.953980	50.478864	516.236365	386.250000
5.954045	50.478880	516.263115	311.128600
5.952437	50.478479	509.404765	233.590000
5.952501	50.478495	509.431515	160.950000
5.952566	50.478511	509.458265	111.620000
5.952630	50.478527	509.485015	77.230000
5.952694	50.478543	509.511765	52.900000
5.952759	50.478559	509.538515	33.530000
5.952823	50.478575	509.565265	20.920000
5.952887	50.478591	509.592015	13.530000
5.952951	50.478607	509.618765	9.803000
5.953016	50.478623	509.645515	8.539000
5.953080	50.478639	509.672265	9.291000
5.953144	50.478655	509.699015	12.540000
5.953209	50.478672	509.725765	20.080000
5.953273	50.478688	509.752515	35.630000
5.953337	50.478704	509.779265	65.450000
5.953402	50.478720	509.806015	117.670000
5.953466	50.478736	509.832765	199.250000
5.953530	50.478752	509.859515	309.710000
5.953594	50.478768	509.886265	433.490000
5.953659	50.478784	509.913015	548.620000
5.953723	50.478800	509.939765	612.840000
5.953787	50.478816	509.966515	622.770000
5.953852	50.478832	509.993265	583.410000
5.953916	50.478848	510.020015	502.250700
5.952501	50.478495	502.622965	75.060000
5.952566	50.478511	502.649715	56.650000
5.952630	50.478527	502.676465	41.260000
5.952694	50.478543	502.703215	29.070000
5.952759	50.478559	502.729965	20.020000
5.952823	50.478575	502.756715	13.110000
5.952887	50.478591	502.783465	9.003000
5.952951	50.478607	502.810215	6.887000
5.953016	50.478623	502.836965	6.186000
5.953080	50.478639	502.863715	6.734000
5.953144	50.478655	502.890465	8.901000
5.953209	50.478672	502.917215	13.910000
5.953273	50.478688	502.943965	24.530000
5.953337	50.478704	502.970715	46.260000
5.953402	50.478720	502.997465	88.370000
5.953466	50.478736	503.024215	162.970000
5.953530	50.478752	503.050965	277.140000
5.953594	50.478768	503.077715	402.310000
5.953659	50.478784	503.104465	525.150000
5.953723	50.478800	503.131215	607.010000
5.953787	50.478816	503.157965	622.813600
5.952566	50.478511	495.160236	33.820000
5.952630	50.478527	495.186986	27.320000
5.952694	50.478543	495.213736	20.520000
5.952759	50.478559	495.240486	14.760000
5.952823	50.478575	495.267236	10.510000
5.952887	50.478591	495.293986	7.400000
5.952951	50.478607	495.320736	5.797000
5.953016	50.478623	495.347486	5.281000
5.953080	50.478639	495.374236	5.757000
5.953144	50.478655	495.400986	7.550000
5.953209	50.478672	495.427736	11.690000
5.953273	50.478688	495.454486	20.590000
5.953337	50.478704	495.481236	39.340000
5.953402	50.478720	495.507986	77.640000
5.953466	50.478736	495.534736	151.260000
5.953530	50.478752	495.561486	252.040000
5.953594	50.478768	495.588236	379.960000
5.953659	50.478784	495.614986	509.880000
5.953723	50.478800	495.641736	604.335100
