# Supplementary material for: Electrical resistivity tomography data across the Hockai Fault Zone (Ardenne, Belgium)
Source: Data Brief. 2016 Dec 21;11:1–4. doi: 10.1016/j.dib.2016.12.028 (PMC5220259; doi:10.1016/j.dib.2016.12.028)
Supplement: Supplementary file 2 — Supplementary material [file mmc2.zip › output/ASCII/20090812-2_robust.out.wgs84]

5.951279	50.478191	550.998140	449.350000
5.951344	50.478207	550.999340	383.220000
5.951408	50.478223	551.006340	374.620000
5.951472	50.478239	551.016240	501.940000
5.951537	50.478255	551.025990	594.050000
5.951601	50.478271	551.035590	774.770000
5.951665	50.478287	551.045015	924.360000
5.951730	50.478303	551.054290	626.950000
5.951794	50.478319	551.056740	973.890000
5.951858	50.478335	551.055590	1095.800000
5.951923	50.478351	551.060865	1095.800000
5.951987	50.478367	551.069365	1095.000000
5.952051	50.478383	551.081215	962.190000
5.952115	50.478399	551.092940	566.700000
5.952180	50.478415	551.104590	468.320000
5.952244	50.478431	551.119640	468.960000
5.952308	50.478447	551.134640	509.420000
5.952373	50.478463	551.149565	669.140000
5.952437	50.478479	551.167965	738.420000
5.952501	50.478495	551.186390	741.790000
5.952566	50.478511	551.201265	811.080000
5.952630	50.478527	551.223190	827.260000
5.952694	50.478543	551.255815	751.880000
5.952759	50.478559	551.284890	615.590000
5.952823	50.478575	551.303215	670.290000
5.952887	50.478591	551.317990	697.240000
5.952951	50.478607	551.336340	637.150000
5.953016	50.478623	551.354615	938.800000
5.953080	50.478639	551.376490	755.280000
5.953144	50.478655	551.412790	741.420000
5.953209	50.478672	551.452665	712.700000
5.953273	50.478688	551.488890	622.250000
5.953337	50.478704	551.517965	598.200000
5.953402	50.478720	551.532715	462.490000
5.953466	50.478736	551.536590	387.310000
5.953530	50.478752	551.533040	465.160000
5.953594	50.478768	551.529240	682.140000
5.953659	50.478784	551.532565	897.680000
5.953723	50.478800	551.539440	634.530000
5.953787	50.478816	551.549990	619.890000
5.953852	50.478832	551.564215	862.870000
5.953916	50.478848	551.578365	1149.500000
5.953980	50.478864	551.588715	1179.800000
5.954045	50.478880	551.599015	1279.900000
5.954109	50.478896	551.620640	1137.400000
5.954173	50.478912	551.642265	1404.700000
5.954238	50.478928	551.671490	1172.700000
5.954302	50.478944	551.760640	1214.400000
5.954366	50.478960	551.896565	917.640000
5.954430	50.478976	552.018665	882.250000
5.954495	50.478992	552.137065	866.750000
5.954559	50.479008	552.242890	1174.800000
5.954623	50.479024	552.316940	1192.600000
5.954688	50.479040	552.401590	1254.700000
5.954752	50.479056	552.484790	1684.700000
5.954816	50.479072	552.551140	1284.600000
5.954881	50.479088	552.637440	1284.600000
5.954945	50.479104	552.716415	1502.400000
5.955009	50.479120	552.749990	1502.200000
5.951279	50.478191	548.203990	450.430000
5.951344	50.478207	548.225290	383.310000
5.951408	50.478223	548.247440	376.020000
5.951472	50.478239	548.269990	499.260000
5.951537	50.478255	548.292290	542.820000
5.951601	50.478271	548.314365	541.910000
5.951665	50.478287	548.336140	542.200000
5.951730	50.478303	548.357665	543.500000
5.951794	50.478319	548.376790	545.750000
5.951858	50.478335	548.394415	546.600000
5.951923	50.478351	548.413840	546.990000
5.951987	50.478367	548.434115	686.290000
5.952051	50.478383	548.455440	679.650000
5.952115	50.478399	548.476590	566.630000
5.952180	50.478415	548.497615	468.300000
5.952244	50.478431	548.519840	468.860000
5.952308	50.478447	548.541990	509.370000
5.952373	50.478463	548.564015	668.990000
5.952437	50.478479	548.587390	738.020000
5.952501	50.478495	548.610740	742.070000
5.952566	50.478511	548.632590	811.340000
5.952630	50.478527	548.657340	827.200000
5.952694	50.478543	548.686540	743.420000
5.952759	50.478559	548.714240	615.200000
5.952823	50.478575	548.737465	670.410000
5.952887	50.478591	548.759190	697.340000
5.952951	50.478607	548.782390	639.630000
5.953016	50.478623	548.805515	930.370000
5.953080	50.478639	548.830165	755.510000
5.953144	50.478655	548.861015	741.310000
5.953209	50.478672	548.893365	711.640000
5.953273	50.478688	548.924090	622.170000
5.953337	50.478704	548.951815	598.230000
5.953402	50.478720	548.973490	462.480000
5.953466	50.478736	548.990440	387.390000
5.953530	50.478752	549.003865	465.120000
5.953594	50.478768	549.016815	682.260000
5.953659	50.478784	549.032715	897.510000
5.953723	50.478800	549.050090	633.800000
5.953787	50.478816	549.069115	619.700000
5.953852	50.478832	549.089815	858.380000
5.953916	50.478848	549.110415	1137.500000
5.953980	50.478864	549.129040	1137.700000
5.954045	50.478880	549.147565	1138.200000
5.954109	50.478896	549.171740	1137.500000
5.954173	50.478912	549.195915	1404.800000
5.954238	50.478928	549.223915	1215.600000
5.954302	50.478944	549.280965	1214.600000
5.954366	50.478960	549.357990	918.100000
5.954430	50.478976	549.424840	882.160000
5.954495	50.478992	549.485215	870.900000
5.954559	50.479008	549.537965	1173.900000
5.954623	50.479024	549.578040	1192.900000
5.954688	50.479040	549.618215	1317.100000
5.954752	50.479056	549.656215	1678.600000
5.954816	50.479072	549.688690	1310.500000
5.954881	50.479088	549.720165	1310.400000
5.954945	50.479104	549.748840	1502.400000
5.955009	50.479120	549.775590	1502.300000
5.951344	50.478207	545.290615	461.300000
5.951408	50.478223	545.316540	425.410000
5.951472	50.478239	545.342440	348.880000
5.951537	50.478255	545.368215	258.380000
5.951601	50.478271	545.393890	257.980000
5.951665	50.478287	545.419415	258.280000
5.951730	50.478303	545.444790	289.830000
5.951794	50.478319	545.469415	358.470000
5.951858	50.478335	545.493515	360.220000
5.951923	50.478351	545.518015	361.420000
5.951987	50.478367	545.542690	403.650000
5.952051	50.478383	545.567640	403.380000
5.952115	50.478399	545.592490	403.100000
5.952180	50.478415	545.617265	369.040000
5.952244	50.478431	545.642415	361.510000
5.952308	50.478447	545.667540	358.030000
5.952373	50.478463	545.692590	343.620000
5.952437	50.478479	545.718090	343.300000
5.952501	50.478495	545.743565	352.250000
5.952566	50.478511	545.768465	357.920000
5.952630	50.478527	545.794465	383.510000
5.952694	50.478543	545.822165	583.500000
5.952759	50.478559	545.849265	614.300000
5.952823	50.478575	545.874665	702.330000
5.952887	50.478591	545.899465	711.950000
5.952951	50.478607	545.924840	739.240000
5.953016	50.478623	545.950190	930.450000
5.953080	50.478639	545.976090	758.190000
5.953144	50.478655	546.004440	741.310000
5.953209	50.478672	546.033390	704.380000
5.953273	50.478688	546.061665	621.500000
5.953337	50.478704	546.088790	597.990000
5.953402	50.478720	546.113590	460.380000
5.953466	50.478736	546.136490	387.350000
5.953530	50.478752	546.157865	453.170000
5.953594	50.478768	546.178890	682.380000
5.953659	50.478784	546.201015	855.900000
5.953723	50.478800	546.223715	611.820000
5.953787	50.478816	546.247090	611.430000
5.953852	50.478832	546.271165	681.090000
5.953916	50.478848	546.295165	704.410000
5.953980	50.478864	546.318215	704.390000
5.954045	50.478880	546.341190	704.740000
5.954109	50.478896	546.366765	1136.000000
5.954173	50.478912	546.392315	1405.400000
5.954238	50.478928	546.419615	1405.100000
5.954302	50.478944	546.459890	1216.100000
5.954366	50.478960	546.507940	919.210000
5.954430	50.478976	546.550165	882.130000
5.954495	50.478992	546.588165	878.900000
5.954559	50.479008	546.622590	1087.300000
5.954623	50.479024	546.652565	1193.000000
5.954688	50.479040	546.681740	1408.900000
5.954752	50.479056	546.709965	1675.600000
5.954816	50.479072	546.736815	1546.700000
5.954881	50.479088	546.762340	1542.200000
5.954945	50.479104	546.787365	1504.600000
5.951408	50.478223	542.127765	474.430000
5.951472	50.478239	542.154390	161.160000
5.951537	50.478255	542.180990	160.210000
5.951601	50.478271	542.207540	192.000000
5.951665	50.478287	542.234040	208.060000
5.951730	50.478303	542.260490	289.920000
5.951794	50.478319	542.286740	358.490000
5.951858	50.478335	542.312815	360.150000
5.951923	50.478351	542.338940	361.380000
5.951987	50.478367	542.365090	396.900000
5.952051	50.478383	542.391290	397.080000
5.952115	50.478399	542.417465	396.720000
5.952180	50.478415	542.443615	371.570000
5.952244	50.478431	542.469840	320.180000
5.952308	50.478447	542.496065	284.890000
5.952373	50.478463	542.522265	281.440000
5.952437	50.478479	542.548590	289.200000
5.952501	50.478495	542.574915	227.160000
5.952566	50.478511	542.601040	224.110000
5.952630	50.478527	542.627540	231.120000
5.952694	50.478543	542.654615	527.190000
5.952759	50.478559	542.681490	818.950000
5.952823	50.478575	542.707790	1041.500000
5.952887	50.478591	542.733840	771.630000
5.952951	50.478607	542.760090	752.210000
5.953016	50.478623	542.786340	930.020000
5.953080	50.478639	542.812790	758.430000
5.953144	50.478655	542.840115	741.130000
5.953209	50.478672	542.867640	701.200000
5.953273	50.478688	542.894915	619.340000
5.953337	50.478704	542.921790	596.190000
5.953402	50.478720	542.947865	439.880000
5.953466	50.478736	542.973240	378.860000
5.953530	50.478752	542.998015	379.840000
5.953594	50.478768	543.022615	682.580000
5.953659	50.478784	543.047590	687.640000
5.953723	50.478800	543.072740	535.700000
5.953787	50.478816	543.098140	535.120000
5.953852	50.478832	543.123815	535.360000
5.953916	50.478848	543.149440	534.740000
5.953980	50.478864	543.174665	503.860000
5.954045	50.478880	543.199840	447.530000
5.954109	50.478896	543.226090	753.200000
5.954173	50.478912	543.252315	1405.600000
5.954238	50.478928	543.279290	1406.300000
5.954302	50.478944	543.311565	1216.700000
5.954366	50.478960	543.346540	920.370000
5.954430	50.478976	543.378715	882.620000
5.954495	50.478992	543.408890	881.030000
5.954559	50.479008	543.437665	1065.300000
5.954623	50.479024	543.465040	1193.200000
5.954688	50.479040	543.492040	1426.300000
5.954752	50.479056	543.518790	1676.100000
5.954816	50.479072	543.545290	1646.700000
5.954881	50.479088	543.571365	1564.800000
5.951537	50.478255	538.684215	16.180000
5.951601	50.478271	538.710940	193.440000
5.951665	50.478287	538.737640	209.590000
5.951730	50.478303	538.764315	382.990000
5.951794	50.478319	538.790965	383.040000
5.951858	50.478335	538.817565	382.870000
5.951923	50.478351	538.844165	383.070000
5.951987	50.478367	538.870765	395.780000
5.952051	50.478383	538.897365	396.120000
5.952115	50.478399	538.923965	395.870000
5.952180	50.478415	538.950540	374.290000
5.952244	50.478431	538.977140	334.110000
5.952308	50.478447	539.003740	292.870000
5.952373	50.478463	539.030315	282.420000
5.952437	50.478479	539.056940	315.800000
5.952501	50.478495	539.083565	3530.000000
5.952566	50.478511	539.110115	7622.100000
5.952630	50.478527	539.136815	7671.600000
5.952694	50.478543	539.163665	7705.200000
5.952759	50.478559	539.190440	6976.200000
5.952823	50.478575	539.217065	1461.300000
5.952887	50.478591	539.243590	773.250000
5.952951	50.478607	539.270190	511.730000
5.953016	50.478623	539.296790	502.490000
5.953080	50.478639	539.323440	491.420000
5.953144	50.478655	539.350365	470.090000
5.953209	50.478672	539.377365	443.340000
5.953273	50.478688	539.404290	419.050000
5.953337	50.478704	539.431065	363.940000
5.953402	50.478720	539.457590	355.580000
5.953466	50.478736	539.483890	356.370000
5.953530	50.478752	539.509990	358.780000
5.953594	50.478768	539.536015	363.050000
5.953659	50.478784	539.562165	364.890000
5.953723	50.478800	539.588365	365.430000
5.953787	50.478816	539.614615	365.920000
5.953852	50.478832	539.640965	366.190000
5.953916	50.478848	539.667315	363.150000
5.953980	50.478864	539.693490	348.880000
5.954045	50.478880	539.719640	323.390000
5.954109	50.478896	539.746190	321.230000
5.954173	50.478912	539.772740	324.130000
5.954238	50.478928	539.799590	897.240000
5.954302	50.478944	539.828365	930.910000
5.954366	50.478960	539.857990	926.690000
5.954430	50.478976	539.886465	911.800000
5.954495	50.478992	539.914140	914.250000
5.954559	50.479008	539.941365	1066.000000
5.954623	50.479024	539.968215	1486.200000
5.954688	50.479040	539.994915	1677.800000
5.954752	50.479056	540.021590	1680.200000
5.951665	50.478287	534.893765	210.660000
5.951730	50.478303	534.920490	384.040000
5.951794	50.478319	534.947215	384.100000
5.951858	50.478335	534.973940	384.030000
5.951923	50.478351	535.000665	384.190000
5.951987	50.478367	535.027390	395.300000
5.952051	50.478383	535.054115	395.620000
5.952115	50.478399	535.080840	395.400000
5.952180	50.478415	535.107540	376.890000
5.952244	50.478431	535.134265	350.070000
5.952308	50.478447	535.160965	305.960000
5.952373	50.478463	535.187640	248.970000
5.952437	50.478479	535.214365	204.320000
5.952501	50.478495	535.241090	161.120000
5.952566	50.478511	535.267790	124.120000
5.952630	50.478527	535.294540	63.900000
5.952694	50.478543	535.321315	44.900000
5.952759	50.478559	535.348065	44.000000
5.952823	50.478575	535.374790	44.140000
5.952887	50.478591	535.401465	45.320000
5.952951	50.478607	535.428165	74.060000
5.953016	50.478623	535.454890	75.310000
5.953080	50.478639	535.481615	85.540000
5.953144	50.478655	535.508390	355.900000
5.953209	50.478672	535.535215	356.170000
5.953273	50.478688	535.562040	355.460000
5.953337	50.478704	535.588790	354.580000
5.953402	50.478720	535.615465	355.160000
5.953466	50.478736	535.642090	356.140000
5.953530	50.478752	535.668665	358.210000
5.953594	50.478768	535.695190	361.390000
5.953659	50.478784	535.721740	363.080000
5.953723	50.478800	535.748315	363.840000
5.953787	50.478816	535.774915	364.230000
5.953852	50.478832	535.801540	364.220000
5.953916	50.478848	535.828140	361.200000
5.953980	50.478864	535.854690	348.290000
5.954045	50.478880	535.881240	323.550000
5.954109	50.478896	535.907940	321.060000
5.954173	50.478912	535.934640	320.630000
5.954238	50.478928	535.961415	320.820000
5.954302	50.478944	535.988815	321.930000
5.954366	50.478960	536.016465	370.990000
5.954430	50.478976	536.043715	569.520000
5.954495	50.478992	536.070665	917.590000
5.954559	50.479008	536.097490	1066.200000
5.954623	50.479024	536.124265	1681.400000
5.951794	50.478319	530.719565	384.190000
5.951858	50.478335	530.746315	384.060000
5.951923	50.478351	530.773065	384.200000
5.951987	50.478367	530.799815	387.130000
5.952051	50.478383	530.826565	387.360000
5.952115	50.478399	530.853315	387.110000
5.952180	50.478415	530.880065	377.470000
5.952244	50.478431	530.906815	353.870000
5.952308	50.478447	530.933540	327.820000
5.952373	50.478463	530.960265	248.430000
5.952437	50.478479	530.987015	181.990000
5.952501	50.478495	531.013765	91.770000
5.952566	50.478511	531.040515	57.790000
5.952630	50.478527	531.067265	47.640000
5.952694	50.478543	531.094015	46.210000
5.952759	50.478559	531.120765	46.190000
5.952823	50.478575	531.147515	46.220000
5.952887	50.478591	531.174240	46.370000
5.952951	50.478607	531.200965	47.310000
5.953016	50.478623	531.227715	47.550000
5.953080	50.478639	531.254465	54.980000
5.953144	50.478655	531.281215	282.140000
5.953209	50.478672	531.307990	350.600000
5.953273	50.478688	531.334765	352.110000
5.953337	50.478704	531.361515	354.250000
5.953402	50.478720	531.388240	355.490000
5.953466	50.478736	531.414965	356.640000
5.953530	50.478752	531.441665	358.420000
5.953594	50.478768	531.468340	360.770000
5.953659	50.478784	531.495040	362.170000
5.953723	50.478800	531.521740	362.860000
5.953787	50.478816	531.548440	363.180000
5.953852	50.478832	531.575140	363.160000
5.953916	50.478848	531.601840	360.460000
5.953980	50.478864	531.628540	348.210000
5.954045	50.478880	531.655240	324.250000
5.954109	50.478896	531.681990	321.430000
5.954173	50.478912	531.708715	321.020000
5.954238	50.478928	531.735465	321.140000
5.954302	50.478944	531.762415	321.680000
5.954366	50.478960	531.789415	322.570000
5.954430	50.478976	531.816290	400.800000
5.954495	50.478992	531.843065	921.392200
5.951923	50.478351	526.122715	375.780000
5.951987	50.478367	526.149465	375.330000
5.952051	50.478383	526.176215	375.000000
5.952115	50.478399	526.202965	374.630000
5.952180	50.478415	526.229715	373.990000
5.952244	50.478431	526.256465	354.010000
5.952308	50.478447	526.283215	331.420000
5.952373	50.478463	526.309965	248.020000
5.952437	50.478479	526.336715	181.980000
5.952501	50.478495	526.363465	91.790000
5.952566	50.478511	526.390215	57.820000
5.952630	50.478527	526.416965	47.870000
5.952694	50.478543	526.443715	46.380000
5.952759	50.478559	526.470465	46.320000
5.952823	50.478575	526.497215	46.340000
5.952887	50.478591	526.523965	46.450000
5.952951	50.478607	526.550715	46.710000
5.953016	50.478623	526.577465	46.880000
5.953080	50.478639	526.604215	50.470000
5.953144	50.478655	526.630965	155.620000
5.953209	50.478672	526.657715	317.160000
5.953273	50.478688	526.684465	351.710000
5.953337	50.478704	526.711215	354.790000
5.953402	50.478720	526.737965	356.110000
5.953466	50.478736	526.764715	357.350000
5.953530	50.478752	526.791440	358.880000
5.953594	50.478768	526.818165	360.620000
5.953659	50.478784	526.844915	361.710000
5.953723	50.478800	526.871665	362.280000
5.953787	50.478816	526.898390	362.540000
5.953852	50.478832	526.925115	362.510000
5.953916	50.478848	526.951865	360.170000
5.953980	50.478864	526.978615	348.420000
5.954045	50.478880	527.005340	326.010000
5.954109	50.478896	527.032090	322.650000
5.954173	50.478912	527.058815	322.020000
5.954238	50.478928	527.085565	321.830000
5.954302	50.478944	527.112390	321.900000
5.954366	50.478960	527.139190	322.031300
5.952115	50.478399	521.087565	367.680000
5.952180	50.478415	521.114315	361.850000
5.952244	50.478431	521.141065	353.850000
5.952308	50.478447	521.167815	337.440000
5.952373	50.478463	521.194565	247.740000
5.952437	50.478479	521.221315	182.200000
5.952501	50.478495	521.248065	91.840000
5.952566	50.478511	521.274815	57.880000
5.952630	50.478527	521.301565	48.150000
5.952694	50.478543	521.328315	46.600000
5.952759	50.478559	521.355065	46.530000
5.952823	50.478575	521.381815	46.540000
5.952887	50.478591	521.408565	46.590000
5.952951	50.478607	521.435315	46.730000
5.953016	50.478623	521.462065	46.870000
5.953080	50.478639	521.488815	49.390000
5.953144	50.478655	521.515565	94.610000
5.953209	50.478672	521.542315	247.230000
5.953273	50.478688	521.569065	342.560000
5.953337	50.478704	521.595815	355.780000
5.953402	50.478720	521.622565	357.300000
5.953466	50.478736	521.649315	358.360000
5.953530	50.478752	521.676065	359.510000
5.953594	50.478768	521.702815	360.680000
5.953659	50.478784	521.729565	361.500000
5.953723	50.478800	521.756315	361.940000
5.953787	50.478816	521.783065	362.150000
5.953852	50.478832	521.809815	362.110000
5.953916	50.478848	521.836565	359.860000
5.953980	50.478864	521.863315	352.350000
5.954045	50.478880	521.890040	331.030000
5.954109	50.478896	521.916790	328.400000
5.954173	50.478912	521.943540	327.030000
5.954238	50.478928	521.970290	322.263900
5.952308	50.478447	515.540865	338.580000
5.952373	50.478463	515.567615	247.350000
5.952437	50.478479	515.594365	183.250000
5.952501	50.478495	515.621115	91.860000
5.952566	50.478511	515.647865	57.900000
5.952630	50.478527	515.674615	48.220000
5.952694	50.478543	515.701365	46.810000
5.952759	50.478559	515.728115	46.750000
5.952823	50.478575	515.754865	46.740000
5.952887	50.478591	515.781615	46.750000
5.952951	50.478607	515.808365	46.800000
5.953016	50.478623	515.835115	46.900000
5.953080	50.478639	515.861865	49.340000
5.953144	50.478655	515.888615	82.420000
5.953209	50.478672	515.915365	213.660000
5.953273	50.478688	515.942115	335.980000
5.953337	50.478704	515.968865	356.710000
5.953402	50.478720	515.995615	358.630000
5.953466	50.478736	516.022365	359.310000
5.953530	50.478752	516.049115	360.080000
5.953594	50.478768	516.075865	360.840000
5.953659	50.478784	516.102615	361.420000
5.953723	50.478800	516.129365	361.750000
5.953787	50.478816	516.156115	361.900000
5.953852	50.478832	516.182865	361.870000
5.953916	50.478848	516.209615	360.870000
5.953980	50.478864	516.236365	359.190000
5.954045	50.478880	516.263115	331.534900
5.952437	50.478479	509.404765	183.490000
5.952501	50.478495	509.431515	91.800000
5.952566	50.478511	509.458265	57.700000
5.952630	50.478527	509.485015	48.230000
5.952694	50.478543	509.511765	46.960000
5.952759	50.478559	509.538515	46.900000
5.952823	50.478575	509.565265	46.890000
5.952887	50.478591	509.592015	46.890000
5.952951	50.478607	509.618765	46.910000
5.953016	50.478623	509.645515	46.950000
5.953080	50.478639	509.672265	49.320000
5.953144	50.478655	509.699015	81.880000
5.953209	50.478672	509.725765	209.670000
5.953273	50.478688	509.752515	335.110000
5.953337	50.478704	509.779265	357.380000
5.953402	50.478720	509.806015	359.400000
5.953466	50.478736	509.832765	359.920000
5.953530	50.478752	509.859515	360.480000
5.953594	50.478768	509.886265	361.010000
5.953659	50.478784	509.913015	361.430000
5.953723	50.478800	509.939765	361.670000
5.953787	50.478816	509.966515	361.790000
5.953852	50.478832	509.993265	361.790000
5.953916	50.478848	510.020015	361.673200
5.952501	50.478495	502.622965	48.320000
5.952566	50.478511	502.649715	48.290000
5.952630	50.478527	502.676465	47.640000
5.952694	50.478543	502.703215	47.040000
5.952759	50.478559	502.729965	46.990000
5.952823	50.478575	502.756715	46.970000
5.952887	50.478591	502.783465	46.960000
5.952951	50.478607	502.810215	46.970000
5.953016	50.478623	502.836965	47.000000
5.953080	50.478639	502.863715	49.310000
5.953144	50.478655	502.890465	81.830000
5.953209	50.478672	502.917215	209.550000
5.953273	50.478688	502.943965	335.020000
5.953337	50.478704	502.970715	357.800000
5.953402	50.478720	502.997465	359.850000
5.953466	50.478736	503.024215	360.300000
5.953530	50.478752	503.050965	360.770000
5.953594	50.478768	503.077715	361.150000
5.953659	50.478784	503.104465	361.460000
5.953723	50.478800	503.131215	361.670000
5.953787	50.478816	503.157965	361.779900
5.952566	50.478511	495.160236	47.400000
5.952630	50.478527	495.186986	47.370000
5.952694	50.478543	495.213736	47.090000
5.952759	50.478559	495.240486	47.020000
5.952823	50.478575	495.267236	47.000000
5.952887	50.478591	495.293986	46.990000
5.952951	50.478607	495.320736	47.000000
5.953016	50.478623	495.347486	47.030000
5.953080	50.478639	495.374236	49.310000
5.953144	50.478655	495.400986	81.820000
5.953209	50.478672	495.427736	209.500000
5.953273	50.478688	495.454486	334.990000
5.953337	50.478704	495.481236	358.000000
5.953402	50.478720	495.507986	360.070000
5.953466	50.478736	495.534736	360.510000
5.953530	50.478752	495.561486	360.890000
5.953594	50.478768	495.588236	361.240000
5.953659	50.478784	495.614986	361.520000
5.953723	50.478800	495.641736	361.729100
