# Supplementary material for: Electrical resistivity tomography data across the Hockai Fault Zone (Ardenne, Belgium)
Source: Data Brief. 2016 Dec 21;11:1–4. doi: 10.1016/j.dib.2016.12.028 (PMC5220259; doi:10.1016/j.dib.2016.12.028)
Supplement: Supplementary file 2 — Supplementary material [file mmc2.zip › output/ASCII/20090813-1.wgs84]

5.966570888	50.47951196	554.468
5.966635852	50.4795291	554.502
5.966700779	50.47954653	554.509
5.966765278	50.47956411	554.541
5.96682928	50.47958164	554.578
5.966894852	50.47959881	554.624
5.966959207	50.47961634	554.593
5.967023974	50.47963437	554.607
5.967087425	50.47965165	554.573
5.967152627	50.4796692	554.54
5.967217576	50.47968675	554.478
5.967283076	50.47970344	554.452
5.967346986	50.47972039	554.443
5.967412029	50.47973766	554.523
5.967477281	50.47975441	554.668
5.967542288	50.4797711	554.666
5.967607839	50.47978656	554.717
5.967673153	50.47980342	554.775
5.967737315	50.47982124	554.78
5.967804707	50.47983481	554.829
5.967868661	50.47985291	554.868
5.967934235	50.47986941	554.873
5.96799851	50.47988633	554.876
5.968063445	50.47990343	554.905
5.968128303	50.47992088	554.989
5.968192992	50.47993765	554.952
5.96825758	50.47995439	554.944
5.96832276	50.47997068	554.975
5.968388084	50.4799879	554.985
5.968453184	50.48000516	554.956
5.968518324	50.48002216	554.977
5.96858209	50.48003995	554.993
5.968645402	50.48005792	555.021
5.968709772	50.48007613	555.062
5.968773765	50.48009393	555.081
5.968838437	50.48011133	555.142
5.968902712	50.48012936	555.157
5.968968028	50.48014624	555.179
5.969032573	50.48016362	555.19
5.969097447	50.48018086	555.192
5.969161647	50.48019771	555.189
5.969226647	50.4802147	555.175
5.969292063	50.48023114	555.201
5.969357522	50.48024759	555.2
5.969422198	50.48026392	555.259
5.969487962	50.48028096	555.219
5.969552375	50.48029759	555.276
5.969617844	50.48031442	555.328
5.969683487	50.48033223	555.387
5.969747693	50.4803496	555.373
5.969813747	50.48036609	555.367
5.969877242	50.48038405	555.396
5.969942682	50.48040154	555.43
5.970008108	50.4804188	555.414
5.970072085	50.48043589	555.454
5.970137464	50.48045262	555.432
5.970202464	50.48046985	555.437
5.970267586	50.48048563	555.488
5.970330876	50.48050637	555.496
5.970395732	50.48052353	555.42
5.970461167	50.48053734	555.414
5.970530218	50.48055081	555.358
5.970596816	50.4805645	555.032
5.970664896	50.48057441	554.985
