# Supplementary material for: Electrical resistivity tomography data across the Hockai Fault Zone (Ardenne, Belgium)
Source: Data Brief. 2016 Dec 21;11:1–4. doi: 10.1016/j.dib.2016.12.028 (PMC5220259; doi:10.1016/j.dib.2016.12.028)
Supplement: Supplementary file 2 — Supplementary material [file mmc2.zip › output/ASCII/20090813-1_combined.out.wgs84]

5.966668	50.479538	553.272135	739.190000
5.966733	50.479555	553.290485	767.440000
5.966797	50.479573	553.316910	761.120000
5.966862	50.479590	553.345935	763.050000
5.966927	50.479608	553.356210	781.610000
5.966992	50.479625	553.361185	735.330000
5.967056	50.479643	553.363110	689.870000
5.967120	50.479660	553.351035	713.890000
5.967185	50.479678	553.332235	696.120000
5.967250	50.479695	553.312610	735.360000
5.967315	50.479712	553.307135	686.470000
5.967380	50.479729	553.334685	696.360000
5.967445	50.479746	553.408610	666.630000
5.967510	50.479763	553.458785	690.760000
5.967575	50.479779	553.479935	656.180000
5.967640	50.479795	553.514835	698.920000
5.967705	50.479812	553.538660	716.500000
5.967771	50.479828	553.562360	855.400000
5.967837	50.479844	553.594060	919.280000
5.967901	50.479861	553.612385	1063.200000
5.967966	50.479878	553.622735	1058.500000
5.968031	50.479895	553.638385	1108.800000
5.968096	50.479912	553.674985	1148.400000
5.968161	50.479929	553.695935	1193.900000
5.968225	50.479946	553.690635	1165.100000
5.968290	50.479963	553.706260	1219.000000
5.968355	50.479979	553.727235	1192.200000
5.968421	50.479997	553.729535	1242.100000
5.968486	50.480014	553.734460	1308.000000
5.968550	50.480031	553.750060	1326.700000
5.968614	50.480049	553.768410	1393.200000
5.968678	50.480067	553.794835	1398.000000
5.968742	50.480085	553.818510	1599.600000
5.968806	50.480103	553.847360	1664.200000
5.968871	50.480120	553.876185	1672.300000
5.968935	50.480138	553.894460	1561.600000
5.969000	50.480155	553.910135	1731.700000
5.969065	50.480172	553.920585	1613.100000
5.969130	50.480189	553.928385	1585.800000
5.969194	50.480206	553.930735	1397.300000
5.969259	50.480223	553.941060	1395.200000
5.969325	50.480239	553.956685	1597.600000
5.969390	50.480256	553.980310	1774.300000
5.969455	50.480272	553.993235	1971.700000
5.969520	50.480289	554.006235	1699.600000
5.969585	50.480306	554.043235	1660.000000
5.969651	50.480323	554.079785	1724.000000
5.969716	50.480341	554.098035	1625.300000
5.969781	50.480358	554.100710	1630.500000
5.969845	50.480375	554.116410	1429.100000
5.969910	50.480393	554.139910	1393.500000
5.969975	50.480410	554.150285	1425.100000
5.970040	50.480427	554.163360	1384.400000
5.970105	50.480444	554.176385	1545.300000
5.970170	50.480461	554.181510	1328.200000
5.970235	50.480478	554.205085	1496.900000
5.970299	50.480496	554.228685	2159.900000
5.970363	50.480515	554.217460	2212.200000
5.970428	50.480530	554.200560	2426.800000
5.970496	50.480544	554.190735	2428.900000
5.970564	50.480558	554.079710	2098.200000
5.966668	50.479538	550.647985	767.050000
5.966733	50.479555	550.664535	789.270000
5.966797	50.479573	550.681710	810.900000
5.966862	50.479590	550.698985	829.050000
5.966927	50.479608	550.714935	848.150000
5.966992	50.479625	550.730585	818.640000
5.967056	50.479643	550.745610	774.840000
5.967120	50.479660	550.758985	781.210000
5.967185	50.479678	550.770360	764.790000
5.967250	50.479695	550.780710	799.910000
5.967315	50.479712	550.792835	752.890000
5.967380	50.479729	550.811360	762.090000
5.967445	50.479746	550.837110	751.770000
5.967510	50.479763	550.858535	753.240000
5.967575	50.479779	550.875410	729.890000
5.967640	50.479795	550.893660	776.840000
5.967705	50.479812	550.910735	814.020000
5.967771	50.479828	550.927660	944.290000
5.967837	50.479844	550.945110	1010.600000
5.967901	50.479861	550.961635	1117.900000
5.967966	50.479878	550.977685	1116.400000
5.968031	50.479895	550.994035	1154.800000
5.968096	50.479912	551.011385	1169.500000
5.968161	50.479929	551.028035	1206.600000
5.968225	50.479946	551.043385	1188.100000
5.968290	50.479963	551.059735	1232.700000
5.968355	50.479979	551.076435	1186.100000
5.968421	50.479997	551.091860	1228.500000
5.968486	50.480014	551.107435	1341.700000
5.968550	50.480031	551.123760	1395.500000
5.968614	50.480049	551.140335	1498.700000
5.968678	50.480067	551.157510	1522.400000
5.968742	50.480085	551.174410	1647.500000
5.968806	50.480103	551.191485	1772.700000
5.968871	50.480120	551.208535	1864.500000
5.968935	50.480138	551.225010	1879.000000
5.969000	50.480155	551.241385	2045.700000
5.969065	50.480172	551.257510	1744.300000
5.969130	50.480189	551.273485	1622.300000
5.969194	50.480206	551.289010	1538.100000
5.969259	50.480223	551.305010	1506.000000
5.969325	50.480239	551.321335	1574.800000
5.969390	50.480256	551.338185	1603.200000
5.969455	50.480272	551.354310	1746.700000
5.969520	50.480289	551.370510	1446.400000
5.969585	50.480306	551.388260	1600.500000
5.969651	50.480323	551.405535	1674.500000
5.969716	50.480341	551.422010	1513.300000
5.969781	50.480358	551.437885	1547.900000
5.969845	50.480375	551.454260	1435.300000
5.969910	50.480393	551.470985	1463.400000
5.969975	50.480410	551.487060	1508.600000
5.970040	50.480427	551.503335	1499.200000
5.970105	50.480444	551.519560	1590.000000
5.970170	50.480461	551.535360	1475.800000
5.970235	50.480478	551.552135	1683.200000
5.970299	50.480496	551.568935	2289.200000
5.970363	50.480515	551.583310	2450.500000
5.970428	50.480530	551.596935	2494.200000
5.970496	50.480544	551.609985	2271.600000
5.970564	50.480558	551.597410	1771.500000
5.966733	50.479555	547.776960	893.100000
5.966797	50.479573	547.793410	970.270000
5.966862	50.479590	547.809860	1019.600000
5.966927	50.479608	547.826235	1048.000000
5.966992	50.479625	547.842610	1047.500000
5.967056	50.479643	547.858910	1025.500000
5.967120	50.479660	547.875035	1027.200000
5.967185	50.479678	547.890860	1021.300000
5.967250	50.479695	547.906460	1048.600000
5.967315	50.479712	547.922185	995.980000
5.967380	50.479729	547.938910	997.230000
5.967445	50.479746	547.956560	984.970000
5.967510	50.479763	547.973560	942.740000
5.967575	50.479779	547.989985	912.470000
5.967640	50.479795	548.006535	961.600000
5.967705	50.479812	548.022985	1020.200000
5.967771	50.479828	548.039410	1132.000000
5.967837	50.479844	548.055860	1182.200000
5.967901	50.479861	548.072260	1235.000000
5.967966	50.479878	548.088660	1234.200000
5.968031	50.479895	548.105060	1284.700000
5.968096	50.479912	548.121485	1313.200000
5.968161	50.479929	548.137885	1396.700000
5.968225	50.479946	548.154235	1415.000000
5.968290	50.479963	548.170635	1425.900000
5.968355	50.479979	548.187060	1256.100000
5.968421	50.479997	548.203410	1220.100000
5.968486	50.480014	548.219760	1346.000000
5.968550	50.480031	548.236160	1483.100000
5.968614	50.480049	548.252585	1674.500000
5.968678	50.480067	548.269035	1779.500000
5.968742	50.480085	548.285460	1923.500000
5.968806	50.480103	548.301885	2167.800000
5.968871	50.480120	548.318310	2448.800000
5.968935	50.480138	548.334710	2575.900000
5.969000	50.480155	548.351110	2555.200000
5.969065	50.480172	548.367485	1956.700000
5.969130	50.480189	548.383860	1622.900000
5.969194	50.480206	548.400235	1553.700000
5.969259	50.480223	548.416610	1523.600000
5.969325	50.480239	548.433010	1452.100000
5.969390	50.480256	548.449435	1370.800000
5.969455	50.480272	548.465810	1483.500000
5.969520	50.480289	548.482210	1233.300000
5.969585	50.480306	548.498685	1736.800000
5.969651	50.480323	548.515110	1931.500000
5.969716	50.480341	548.531510	1506.700000
5.969781	50.480358	548.547885	1475.800000
5.969845	50.480375	548.564285	1447.500000
5.969910	50.480393	548.580710	1589.900000
5.969975	50.480410	548.597085	1703.100000
5.970040	50.480427	548.613485	1713.600000
5.970105	50.480444	548.629885	1764.900000
5.970170	50.480461	548.646260	1763.100000
5.970235	50.480478	548.662660	1982.600000
5.970299	50.480496	548.679060	2403.700000
5.970363	50.480515	548.695360	2543.500000
5.970428	50.480530	548.711585	2338.500000
5.970496	50.480544	548.727635	1751.000000
5.966797	50.479573	544.617110	1182.700000
5.966862	50.479590	544.633510	1294.900000
5.966927	50.479608	544.649910	1334.900000
5.966992	50.479625	544.666310	1359.200000
5.967056	50.479643	544.682710	1358.800000
5.967120	50.479660	544.699085	1351.700000
5.967185	50.479678	544.715435	1334.900000
5.967250	50.479695	544.731760	1325.600000
5.967315	50.479712	544.748085	1246.400000
5.967380	50.479729	544.764535	1222.400000
5.967445	50.479746	544.781060	1180.800000
5.967510	50.479763	544.797510	1091.600000
5.967575	50.479779	544.813910	1040.400000
5.967640	50.479795	544.830310	1078.700000
5.967705	50.479812	544.846710	1140.600000
5.967771	50.479828	544.863110	1224.600000
5.967837	50.479844	544.879510	1245.200000
5.967901	50.479861	544.895910	1249.600000
5.967966	50.479878	544.912310	1236.300000
5.968031	50.479895	544.928710	1300.300000
5.968096	50.479912	544.945110	1369.000000
5.968161	50.479929	544.961510	1551.700000
5.968225	50.479946	544.977910	1675.300000
5.968290	50.479963	544.994310	1712.000000
5.968355	50.479979	545.010710	1401.100000
5.968421	50.479997	545.027110	1249.100000
5.968486	50.480014	545.043510	1332.100000
5.968550	50.480031	545.059910	1504.700000
5.968614	50.480049	545.076310	1758.800000
5.968678	50.480067	545.092710	1984.600000
5.968742	50.480085	545.109110	2272.500000
5.968806	50.480103	545.125510	2686.900000
5.968871	50.480120	545.141910	3140.000000
5.968935	50.480138	545.158310	3134.400000
5.969000	50.480155	545.174710	2767.000000
5.969065	50.480172	545.191110	1933.900000
5.969130	50.480189	545.207510	1460.300000
5.969194	50.480206	545.223910	1322.900000
5.969259	50.480223	545.240310	1306.600000
5.969325	50.480239	545.256710	1216.500000
5.969390	50.480256	545.273110	1113.400000
5.969455	50.480272	545.289510	1200.900000
5.969520	50.480289	545.305910	1037.000000
5.969585	50.480306	545.322310	2004.400000
5.969651	50.480323	545.338710	2493.600000
5.969716	50.480341	545.355110	1566.700000
5.969781	50.480358	545.371510	1329.600000
5.969845	50.480375	545.387910	1278.200000
5.969910	50.480393	545.404310	1489.700000
5.969975	50.480410	545.420710	1702.900000
5.970040	50.480427	545.437110	1788.500000
5.970105	50.480444	545.453510	1897.600000
5.970170	50.480461	545.469910	1972.800000
5.970235	50.480478	545.486310	2200.300000
5.970299	50.480496	545.502710	2523.700000
5.970363	50.480515	545.519110	2455.400000
5.970428	50.480530	545.535510	1811.800000
5.966927	50.479608	541.156010	1915.300000
5.966992	50.479625	541.172410	1895.100000
5.967056	50.479643	541.188810	1835.900000
5.967120	50.479660	541.205210	1645.000000
5.967185	50.479678	541.221610	1484.000000
5.967250	50.479695	541.238010	1316.900000
5.967315	50.479712	541.254410	1171.000000
5.967380	50.479729	541.270810	1074.300000
5.967445	50.479746	541.287210	992.380000
5.967510	50.479763	541.303610	916.320000
5.967575	50.479779	541.320010	887.500000
5.967640	50.479795	541.336410	920.670000
5.967705	50.479812	541.352810	988.600000
5.967771	50.479828	541.369210	1061.900000
5.967837	50.479844	541.385610	1099.800000
5.967901	50.479861	541.402010	1107.000000
5.967966	50.479878	541.418410	1102.600000
5.968031	50.479895	541.434810	1149.100000
5.968096	50.479912	541.451210	1241.400000
5.968161	50.479929	541.467610	1473.200000
5.968225	50.479946	541.484010	1754.700000
5.968290	50.479963	541.500410	1940.700000
5.968355	50.479979	541.516810	1686.000000
5.968421	50.479997	541.533210	1387.800000
5.968486	50.480014	541.549610	1248.100000
5.968550	50.480031	541.566010	1217.700000
5.968614	50.480049	541.582410	1269.400000
5.968678	50.480067	541.598810	1378.300000
5.968742	50.480085	541.615210	1493.000000
5.968806	50.480103	541.631610	1476.800000
5.968871	50.480120	541.648010	1290.400000
5.968935	50.480138	541.664410	967.470000
5.969000	50.480155	541.680810	775.920000
5.969065	50.480172	541.697210	685.310000
5.969130	50.480189	541.713610	710.740000
5.969194	50.480206	541.730010	795.750000
5.969259	50.480223	541.746410	926.770000
5.969325	50.480239	541.762810	959.060000
5.969390	50.480256	541.779210	870.890000
5.969455	50.480272	541.795610	809.230000
5.969520	50.480289	541.812010	812.750000
5.969585	50.480306	541.828410	1664.400000
5.969651	50.480323	541.844810	2279.200000
5.969716	50.480341	541.861210	1475.500000
5.969781	50.480358	541.877610	1070.200000
5.969845	50.480375	541.894010	951.250000
5.969910	50.480393	541.910410	1038.300000
5.969975	50.480410	541.926810	1156.600000
5.970040	50.480427	541.943210	1204.400000
5.970105	50.480444	541.959610	1252.100000
5.970170	50.480461	541.976010	1287.600000
5.970235	50.480478	541.992410	1461.900000
5.970299	50.480496	542.008810	1872.200000
5.967056	50.479643	537.345560	1916.700000
5.967120	50.479660	537.361960	1470.800000
5.967185	50.479678	537.378360	1264.000000
5.967250	50.479695	537.394760	1053.700000
5.967315	50.479712	537.411160	914.550000
5.967380	50.479729	537.427560	822.070000
5.967445	50.479746	537.443960	767.510000
5.967510	50.479763	537.460360	743.350000
5.967575	50.479779	537.476760	758.930000
5.967640	50.479795	537.493160	816.700000
5.967705	50.479812	537.509560	902.030000
5.967771	50.479828	537.525960	987.430000
5.967837	50.479844	537.542360	1039.000000
5.967901	50.479861	537.558760	1044.100000
5.967966	50.479878	537.575160	1020.900000
5.968031	50.479895	537.591560	1019.200000
5.968096	50.479912	537.607960	1069.900000
5.968161	50.479929	537.624360	1226.800000
5.968225	50.479946	537.640760	1462.300000
5.968290	50.479963	537.657160	1660.100000
5.968355	50.479979	537.673560	1587.100000
5.968421	50.479997	537.689960	1358.000000
5.968486	50.480014	537.706360	1148.400000
5.968550	50.480031	537.722760	1005.000000
5.968614	50.480049	537.739160	928.870000
5.968678	50.480067	537.755560	899.900000
5.968742	50.480085	537.771960	858.140000
5.968806	50.480103	537.788360	733.920000
5.968871	50.480120	537.804760	564.080000
5.968935	50.480138	537.821160	426.950000
5.969000	50.480155	537.837560	404.850000
5.969065	50.480172	537.853960	482.590000
5.969130	50.480189	537.870360	666.020000
5.969194	50.480206	537.886760	907.270000
5.969259	50.480223	537.903160	1119.900000
5.969325	50.480239	537.919560	1141.900000
5.969390	50.480256	537.935960	982.600000
5.969455	50.480272	537.952360	845.390000
5.969520	50.480289	537.968760	898.210000
5.969585	50.480306	537.985160	1473.000000
5.969651	50.480323	538.001560	1925.300000
5.969716	50.480341	538.017960	1529.100000
5.969781	50.480358	538.034360	1164.300000
5.969845	50.480375	538.050760	993.490000
5.969910	50.480393	538.067160	953.690000
5.969975	50.480410	538.083560	929.060000
5.970040	50.480427	538.099960	870.530000
5.970105	50.480444	538.116360	877.380000
5.970170	50.480461	538.132760	1017.600000
5.967185	50.479678	533.150810	1205.000000
5.967250	50.479695	533.167210	930.120000
5.967315	50.479712	533.183610	816.090000
5.967380	50.479729	533.200010	753.480000
5.967445	50.479746	533.216410	728.120000
5.967510	50.479763	533.232810	738.840000
5.967575	50.479779	533.249210	784.770000
5.967640	50.479795	533.265610	862.570000
5.967705	50.479812	533.282010	954.850000
5.967771	50.479828	533.298410	1031.600000
5.967837	50.479844	533.314810	1059.400000
5.967901	50.479861	533.331210	1027.000000
5.967966	50.479878	533.347610	959.010000
5.968031	50.479895	533.364010	902.510000
5.968096	50.479912	533.380410	894.240000
5.968161	50.479929	533.396810	960.830000
5.968225	50.479946	533.413210	1091.500000
5.968290	50.479963	533.429610	1225.100000
5.968355	50.479979	533.446010	1254.000000
5.968421	50.479997	533.462410	1170.600000
5.968486	50.480014	533.478810	1043.700000
5.968550	50.480031	533.495210	927.360000
5.968614	50.480049	533.511610	843.870000
5.968678	50.480067	533.528010	785.930000
5.968742	50.480085	533.544410	719.300000
5.968806	50.480103	533.560810	616.420000
5.968871	50.480120	533.577210	508.170000
5.968935	50.480138	533.593610	448.800000
5.969000	50.480155	533.610010	490.740000
5.969065	50.480172	533.626410	651.530000
5.969130	50.480189	533.642810	943.000000
5.969194	50.480206	533.659210	1287.700000
5.969259	50.480223	533.675610	1502.000000
5.969325	50.480239	533.692010	1431.600000
5.969390	50.480256	533.708410	1186.100000
5.969455	50.480272	533.724810	1005.700000
5.969520	50.480289	533.741210	1040.000000
5.969585	50.480306	533.757610	1365.000000
5.969651	50.480323	533.774010	1627.200000
5.969716	50.480341	533.790410	1507.100000
5.969781	50.480358	533.806810	1287.800000
5.969845	50.480375	533.823210	1126.900000
5.969910	50.480393	533.839610	1036.200000
5.969975	50.480410	533.856010	936.160000
5.970040	50.480427	533.872410	785.349200
5.967315	50.479712	528.533260	841.650000
5.967380	50.479729	528.549660	808.980000
5.967445	50.479746	528.566060	805.470000
5.967510	50.479763	528.582460	841.460000
5.967575	50.479779	528.598860	899.170000
5.967640	50.479795	528.615260	978.940000
5.967705	50.479812	528.631660	1054.200000
5.967771	50.479828	528.648060	1096.700000
5.967837	50.479844	528.664460	1079.400000
5.967901	50.479861	528.680860	1002.800000
5.967966	50.479878	528.697260	896.920000
5.968031	50.479895	528.713660	804.340000
5.968096	50.479912	528.730060	754.490000
5.968161	50.479929	528.746460	759.850000
5.968225	50.479946	528.762860	813.580000
5.968290	50.479963	528.779260	888.090000
5.968355	50.479979	528.795660	941.220000
5.968421	50.479997	528.812060	951.730000
5.968486	50.480014	528.828460	929.610000
5.968550	50.480031	528.844860	896.350000
5.968614	50.480049	528.861260	867.040000
5.968678	50.480067	528.877660	841.480000
5.968742	50.480085	528.894060	804.960000
5.968806	50.480103	528.910460	748.590000
5.968871	50.480120	528.926860	696.200000
5.968935	50.480138	528.943260	693.330000
5.969000	50.480155	528.959660	786.830000
5.969065	50.480172	528.976060	996.490000
5.969130	50.480189	528.992460	1299.600000
5.969194	50.480206	529.008860	1577.100000
5.969259	50.480223	529.025260	1655.400000
5.969325	50.480239	529.041660	1485.400000
5.969390	50.480256	529.058060	1222.700000
5.969455	50.480272	529.074460	1045.600000
5.969520	50.480289	529.090860	1035.200000
5.969585	50.480306	529.107260	1173.700000
5.969651	50.480323	529.123660	1289.300000
5.969716	50.480341	529.140060	1293.000000
5.969781	50.480358	529.156460	1269.800000
5.969845	50.480375	529.172860	1189.800000
5.969910	50.480393	529.189260	1208.100000
5.967445	50.479746	523.450660	900.170000
5.967510	50.479763	523.467060	974.620000
5.967575	50.479779	523.483460	1031.000000
5.967640	50.479795	523.499860	1081.700000
5.967705	50.479812	523.516260	1117.400000
5.967771	50.479828	523.532660	1118.100000
5.967837	50.479844	523.549060	1060.400000
5.967901	50.479861	523.565460	957.860000
5.967966	50.479878	523.581860	836.060000
5.968031	50.479895	523.598260	730.400000
5.968096	50.479912	523.614660	660.890000
5.968161	50.479929	523.631060	634.040000
5.968225	50.479946	523.647460	645.220000
5.968290	50.479963	523.663860	682.040000
5.968355	50.479979	523.680260	728.460000
5.968421	50.479997	523.696660	772.350000
5.968486	50.480014	523.713060	810.190000
5.968550	50.480031	523.729460	844.370000
5.968614	50.480049	523.745860	877.270000
5.968678	50.480067	523.762260	906.250000
5.968742	50.480085	523.778660	924.110000
5.968806	50.480103	523.795060	929.010000
5.968871	50.480120	523.811460	937.240000
5.968935	50.480138	523.827860	979.380000
5.969000	50.480155	523.844260	1082.200000
5.969065	50.480172	523.860660	1242.800000
5.969130	50.480189	523.877060	1413.100000
5.969194	50.480206	523.893460	1501.400000
5.969259	50.480223	523.909860	1437.400000
5.969325	50.480239	523.926260	1249.900000
5.969390	50.480256	523.942660	1050.200000
5.969455	50.480272	523.959060	922.620000
5.969520	50.480289	523.975460	902.930000
5.969585	50.480306	523.991860	965.840000
5.969651	50.480323	524.008260	1009.900000
5.969716	50.480341	524.024660	1062.600000
5.969781	50.480358	524.041060	1267.600000
5.967640	50.479795	517.872910	1128.200000
5.967705	50.479812	517.889310	1126.700000
5.967771	50.479828	517.905710	1099.000000
5.967837	50.479844	517.922110	1014.800000
5.967901	50.479861	517.938510	909.950000
5.967966	50.479878	517.954910	786.360000
5.968031	50.479895	517.971310	682.080000
5.968096	50.479912	517.987710	606.460000
5.968161	50.479929	518.004110	564.900000
5.968225	50.479946	518.020510	554.210000
5.968290	50.479963	518.036910	568.370000
5.968355	50.479979	518.053310	600.770000
5.968421	50.479997	518.069710	645.710000
5.968486	50.480014	518.086110	699.490000
5.968550	50.480031	518.102510	759.580000
5.968614	50.480049	518.118910	822.860000
5.968678	50.480067	518.135310	884.270000
5.968742	50.480085	518.151710	938.060000
5.968806	50.480103	518.168110	982.140000
5.968871	50.480120	518.184510	1022.500000
5.968935	50.480138	518.200910	1070.100000
5.969000	50.480155	518.217310	1130.200000
5.969065	50.480172	518.233710	1190.200000
5.969130	50.480189	518.250110	1218.700000
5.969194	50.480206	518.266510	1182.300000
5.969259	50.480223	518.282910	1077.700000
5.969325	50.480239	518.299310	936.830000
5.969390	50.480256	518.315710	827.590000
5.969455	50.480272	518.332110	766.210000
5.969520	50.480289	518.348510	772.790000
5.969585	50.480306	518.364910	877.123300
5.967771	50.479828	511.716110	1115.100000
5.967837	50.479844	511.732510	972.500000
5.967901	50.479861	511.748910	867.940000
5.967966	50.479878	511.765310	756.220000
5.968031	50.479895	511.781710	661.330000
5.968096	50.479912	511.798110	582.490000
5.968161	50.479929	511.814510	534.310000
5.968225	50.479946	511.830910	511.470000
5.968290	50.479963	511.847310	510.920000
5.968355	50.479979	511.863710	529.170000
5.968421	50.479997	511.880110	562.960000
5.968486	50.480014	511.896510	609.260000
5.968550	50.480031	511.912910	664.670000
5.968614	50.480049	511.929310	724.790000
5.968678	50.480067	511.945710	784.200000
5.968742	50.480085	511.962110	837.600000
5.968806	50.480103	511.978510	881.620000
5.968871	50.480120	511.994910	915.880000
5.968935	50.480138	512.011310	941.110000
5.969000	50.480155	512.027710	955.210000
5.969065	50.480172	512.044110	950.640000
5.969130	50.480189	512.060510	917.900000
5.969194	50.480206	512.076910	851.230000
5.969259	50.480223	512.093310	772.280000
5.969325	50.480239	512.109710	695.750000
5.969390	50.480256	512.126110	649.430000
5.969455	50.480272	512.142510	639.150300
5.967901	50.479861	504.940360	871.310000
5.967966	50.479878	504.956760	744.220000
5.968031	50.479895	504.973160	648.700000
5.968096	50.479912	504.989560	577.200000
5.968161	50.479929	505.005960	528.600000
5.968225	50.479946	505.022360	496.590000
5.968290	50.479963	505.038760	484.950000
5.968355	50.479979	505.055160	490.580000
5.968421	50.479997	505.071560	510.650000
5.968486	50.480014	505.087960	542.120000
5.968550	50.480031	505.104360	581.350000
5.968614	50.480049	505.120760	623.890000
5.968678	50.480067	505.137160	664.860000
5.968742	50.480085	505.153560	699.800000
5.968806	50.480103	505.169960	725.560000
5.968871	50.480120	505.186360	740.430000
5.968935	50.480138	505.202760	743.310000
5.969000	50.480155	505.219160	732.400000
5.969065	50.480172	505.235560	704.870000
5.969130	50.480189	505.251960	664.630000
5.969194	50.480206	505.268360	612.580000
5.969259	50.480223	505.284760	559.340000
5.969325	50.480239	505.301160	515.003100
5.967966	50.479878	497.467310	697.770000
5.968031	50.479895	497.483710	630.170000
5.968096	50.479912	497.500110	570.120000
5.968161	50.479929	497.516510	523.330000
5.968225	50.479946	497.532910	491.410000
5.968290	50.479963	497.549310	471.920000
5.968355	50.479979	497.565710	467.780000
5.968421	50.479997	497.582110	476.340000
5.968486	50.480014	497.598510	494.450000
5.968550	50.480031	497.614910	518.380000
5.968614	50.480049	497.631310	543.960000
5.968678	50.480067	497.647710	566.960000
5.968742	50.480085	497.664110	583.910000
5.968806	50.480103	497.680510	592.500000
5.968871	50.480120	497.696910	591.670000
5.968935	50.480138	497.713310	580.960000
5.969000	50.480155	497.729710	559.960000
5.969065	50.480172	497.746110	532.060000
5.969130	50.480189	497.762510	496.340000
5.969194	50.480206	497.778910	456.860000
5.969259	50.480223	497.795310	422.356300
5.968031	50.479895	489.245294	614.170000
5.968096	50.479912	489.261694	558.390000
5.968161	50.479929	489.278094	511.660000
5.968225	50.479946	489.294494	477.930000
5.968290	50.479963	489.310894	457.600000
5.968355	50.479979	489.327294	448.680000
5.968421	50.479997	489.343694	451.950000
5.968486	50.480014	489.360094	463.720000
5.968550	50.480031	489.376494	479.860000
5.968614	50.480049	489.392894	496.060000
5.968678	50.480067	489.409294	508.350000
5.968742	50.480085	489.425694	513.910000
5.968806	50.480103	489.442094	511.410000
5.968871	50.480120	489.458494	500.810000
5.968935	50.480138	489.474894	482.450000
5.969000	50.480155	489.491294	460.480000
5.969065	50.480172	489.507694	432.070000
5.969130	50.480189	489.524094	396.270000
5.969194	50.480206	489.540494	353.209700
