# Supplementary material for: Electrical resistivity tomography data across the Hockai Fault Zone (Ardenne, Belgium)
Source: Data Brief. 2016 Dec 21;11:1–4. doi: 10.1016/j.dib.2016.12.028 (PMC5220259; doi:10.1016/j.dib.2016.12.028)
Supplement: Supplementary file 2 — Supplementary material [file mmc2.zip › output/ASCII/20090813-1_normal.out.wgs84]

5.966668	50.479538	553.272135	756.280000
5.966733	50.479555	553.290485	771.560000
5.966797	50.479573	553.316910	768.760000
5.966862	50.479590	553.345935	776.090000
5.966927	50.479608	553.356210	797.810000
5.966992	50.479625	553.361185	753.570000
5.967056	50.479643	553.363110	708.360000
5.967120	50.479660	553.351035	731.490000
5.967185	50.479678	553.332235	712.630000
5.967250	50.479695	553.312610	751.110000
5.967315	50.479712	553.307135	701.190000
5.967380	50.479729	553.334685	712.330000
5.967445	50.479746	553.408610	684.420000
5.967510	50.479763	553.458785	708.680000
5.967575	50.479779	553.479935	675.290000
5.967640	50.479795	553.514835	719.160000
5.967705	50.479812	553.538660	737.290000
5.967771	50.479828	553.562360	878.140000
5.967837	50.479844	553.594060	942.260000
5.967901	50.479861	553.612385	1087.900000
5.967966	50.479878	553.622735	1084.700000
5.968031	50.479895	553.638385	1137.700000
5.968096	50.479912	553.674985	1178.300000
5.968161	50.479929	553.695935	1228.000000
5.968225	50.479946	553.690635	1200.900000
5.968290	50.479963	553.706260	1252.500000
5.968355	50.479979	553.727235	1215.300000
5.968421	50.479997	553.729535	1263.400000
5.968486	50.480014	553.734460	1337.700000
5.968550	50.480031	553.750060	1357.900000
5.968614	50.480049	553.768410	1421.500000
5.968678	50.480067	553.794835	1409.500000
5.968742	50.480085	553.818510	1589.000000
5.968806	50.480103	553.847360	1633.700000
5.968871	50.480120	553.876185	1629.000000
5.968935	50.480138	553.894460	1521.400000
5.969000	50.480155	553.910135	1702.700000
5.969065	50.480172	553.920585	1604.600000
5.969130	50.480189	553.928385	1592.800000
5.969194	50.480206	553.930735	1421.900000
5.969259	50.480223	553.941060	1429.800000
5.969325	50.480239	553.956685	1627.000000
5.969390	50.480256	553.980310	1784.900000
5.969455	50.480272	553.993235	1978.800000
5.969520	50.480289	554.006235	1722.500000
5.969585	50.480306	554.043235	1733.400000
5.969651	50.480323	554.079785	1791.000000
5.969716	50.480341	554.098035	1628.400000
5.969781	50.480358	554.100710	1601.100000
5.969845	50.480375	554.116410	1405.900000
5.969910	50.480393	554.139910	1384.700000
5.969975	50.480410	554.150285	1427.900000
5.970040	50.480427	554.163360	1399.900000
5.970105	50.480444	554.176385	1575.500000
5.970170	50.480461	554.181510	1367.600000
5.970235	50.480478	554.205085	1542.000000
5.970299	50.480496	554.228685	2211.800000
5.970363	50.480515	554.217460	2261.400000
5.970428	50.480530	554.200560	2443.900000
5.970496	50.480544	554.190735	2406.100000
5.970564	50.480558	554.079710	2087.000000
5.966668	50.479538	550.647985	785.990000
5.966733	50.479555	550.664535	793.080000
5.966797	50.479573	550.681710	811.820000
5.966862	50.479590	550.698985	832.930000
5.966927	50.479608	550.714935	854.920000
5.966992	50.479625	550.730585	824.140000
5.967056	50.479643	550.745610	780.950000
5.967120	50.479660	550.758985	788.850000
5.967185	50.479678	550.770360	772.600000
5.967250	50.479695	550.780710	804.590000
5.967315	50.479712	550.792835	758.530000
5.967380	50.479729	550.811360	766.050000
5.967445	50.479746	550.837110	752.310000
5.967510	50.479763	550.858535	756.390000
5.967575	50.479779	550.875410	732.090000
5.967640	50.479795	550.893660	774.400000
5.967705	50.479812	550.910735	808.690000
5.967771	50.479828	550.927660	940.190000
5.967837	50.479844	550.945110	1007.300000
5.967901	50.479861	550.961635	1120.900000
5.967966	50.479878	550.977685	1118.500000
5.968031	50.479895	550.994035	1156.100000
5.968096	50.479912	551.011385	1179.000000
5.968161	50.479929	551.028035	1220.100000
5.968225	50.479946	551.043385	1206.400000
5.968290	50.479963	551.059735	1252.200000
5.968355	50.479979	551.076435	1209.400000
5.968421	50.479997	551.091860	1246.400000
5.968486	50.480014	551.107435	1345.800000
5.968550	50.480031	551.123760	1397.500000
5.968614	50.480049	551.140335	1503.700000
5.968678	50.480067	551.157510	1526.100000
5.968742	50.480085	551.174410	1661.400000
5.968806	50.480103	551.191485	1764.300000
5.968871	50.480120	551.208535	1817.800000
5.968935	50.480138	551.225010	1813.400000
5.969000	50.480155	551.241385	1949.200000
5.969065	50.480172	551.257510	1701.900000
5.969130	50.480189	551.273485	1608.200000
5.969194	50.480206	551.289010	1514.900000
5.969259	50.480223	551.305010	1483.100000
5.969325	50.480239	551.321335	1564.100000
5.969390	50.480256	551.338185	1619.000000
5.969455	50.480272	551.354310	1741.100000
5.969520	50.480289	551.370510	1503.200000
5.969585	50.480306	551.388260	1618.700000
5.969651	50.480323	551.405535	1700.500000
5.969716	50.480341	551.422010	1537.600000
5.969781	50.480358	551.437885	1525.600000
5.969845	50.480375	551.454260	1403.100000
5.969910	50.480393	551.470985	1428.700000
5.969975	50.480410	551.487060	1489.300000
5.970040	50.480427	551.503335	1494.700000
5.970105	50.480444	551.519560	1595.200000
5.970170	50.480461	551.535360	1471.700000
5.970235	50.480478	551.552135	1683.200000
5.970299	50.480496	551.568935	2290.900000
5.970363	50.480515	551.583310	2423.500000
5.970428	50.480530	551.596935	2437.000000
5.970496	50.480544	551.609985	2238.400000
5.970564	50.480558	551.597410	1829.200000
5.966733	50.479555	547.776960	899.940000
5.966797	50.479573	547.793410	957.400000
5.966862	50.479590	547.809860	1004.500000
5.966927	50.479608	547.826235	1035.100000
5.966992	50.479625	547.842610	1028.100000
5.967056	50.479643	547.858910	1000.200000
5.967120	50.479660	547.875035	998.290000
5.967185	50.479678	547.890860	987.930000
5.967250	50.479695	547.906460	1006.500000
5.967315	50.479712	547.922185	954.230000
5.967380	50.479729	547.938910	944.790000
5.967445	50.479746	547.956560	922.040000
5.967510	50.479763	547.973560	884.530000
5.967575	50.479779	547.989985	855.050000
5.967640	50.479795	548.006535	894.540000
5.967705	50.479812	548.022985	950.050000
5.967771	50.479828	548.039410	1069.600000
5.967837	50.479844	548.055860	1130.800000
5.967901	50.479861	548.072260	1202.800000
5.967966	50.479878	548.088660	1202.100000
5.968031	50.479895	548.105060	1244.300000
5.968096	50.479912	548.121485	1283.500000
5.968161	50.479929	548.137885	1355.600000
5.968225	50.479946	548.154235	1373.000000
5.968290	50.479963	548.170635	1395.300000
5.968355	50.479979	548.187060	1282.000000
5.968421	50.479997	548.203410	1256.100000
5.968486	50.480014	548.219760	1351.800000
5.968550	50.480031	548.236160	1467.200000
5.968614	50.480049	548.252585	1659.800000
5.968678	50.480067	548.269035	1763.400000
5.968742	50.480085	548.285460	1894.200000
5.968806	50.480103	548.301885	2077.800000
5.968871	50.480120	548.318310	2241.100000
5.968935	50.480138	548.334710	2332.600000
5.969000	50.480155	548.351110	2230.000000
5.969065	50.480172	548.367485	1758.000000
5.969130	50.480189	548.383860	1542.700000
5.969194	50.480206	548.400235	1526.400000
5.969259	50.480223	548.416610	1484.500000
5.969325	50.480239	548.433010	1425.600000
5.969390	50.480256	548.449435	1375.900000
5.969455	50.480272	548.465810	1430.700000
5.969520	50.480289	548.482210	1285.800000
5.969585	50.480306	548.498685	1559.600000
5.969651	50.480323	548.515110	1726.500000
5.969716	50.480341	548.531510	1506.400000
5.969781	50.480358	548.547885	1459.800000
5.969845	50.480375	548.564285	1407.200000
5.969910	50.480393	548.580710	1502.200000
5.969975	50.480410	548.597085	1607.100000
5.970040	50.480427	548.613485	1623.800000
5.970105	50.480444	548.629885	1644.000000
5.970170	50.480461	548.646260	1630.700000
5.970235	50.480478	548.662660	1881.900000
5.970299	50.480496	548.679060	2336.700000
5.970363	50.480515	548.695360	2498.200000
5.970428	50.480530	548.711585	2255.600000
5.970496	50.480544	548.727635	1779.400000
5.966797	50.479573	544.617110	1168.000000
5.966862	50.479590	544.633510	1259.600000
5.966927	50.479608	544.649910	1300.700000
5.966992	50.479625	544.666310	1315.100000
5.967056	50.479643	544.682710	1299.200000
5.967120	50.479660	544.699085	1279.800000
5.967185	50.479678	544.715435	1254.100000
5.967250	50.479695	544.731760	1235.600000
5.967315	50.479712	544.748085	1154.000000
5.967380	50.479729	544.764535	1108.200000
5.967445	50.479746	544.781060	1050.700000
5.967510	50.479763	544.797510	970.760000
5.967575	50.479779	544.813910	930.250000
5.967640	50.479795	544.830310	967.860000
5.967705	50.479812	544.846710	1038.500000
5.967771	50.479828	544.863110	1145.900000
5.967837	50.479844	544.879510	1189.600000
5.967901	50.479861	544.895910	1223.200000
5.967966	50.479878	544.912310	1216.700000
5.968031	50.479895	544.928710	1279.200000
5.968096	50.479912	544.945110	1368.900000
5.968161	50.479929	544.961510	1516.500000
5.968225	50.479946	544.977910	1597.100000
5.968290	50.479963	544.994310	1611.000000
5.968355	50.479979	545.010710	1404.000000
5.968421	50.479997	545.027110	1293.300000
5.968486	50.480014	545.043510	1357.300000
5.968550	50.480031	545.059910	1508.200000
5.968614	50.480049	545.076310	1763.300000
5.968678	50.480067	545.092710	1948.700000
5.968742	50.480085	545.109110	2120.800000
5.968806	50.480103	545.125510	2389.900000
5.968871	50.480120	545.141910	2639.200000
5.968935	50.480138	545.158310	2684.600000
5.969000	50.480155	545.174710	2263.600000
5.969065	50.480172	545.191110	1652.100000
5.969130	50.480189	545.207510	1381.000000
5.969194	50.480206	545.223910	1397.200000
5.969259	50.480223	545.240310	1374.400000
5.969325	50.480239	545.256710	1252.000000
5.969390	50.480256	545.273110	1150.600000
5.969455	50.480272	545.289510	1185.200000
5.969520	50.480289	545.305910	1149.500000
5.969585	50.480306	545.322310	1630.600000
5.969651	50.480323	545.338710	1946.800000
5.969716	50.480341	545.355110	1587.200000
5.969781	50.480358	545.371510	1422.400000
5.969845	50.480375	545.387910	1350.800000
5.969910	50.480393	545.404310	1464.700000
5.969975	50.480410	545.420710	1596.800000
5.970040	50.480427	545.437110	1618.100000
5.970105	50.480444	545.453510	1623.200000
5.970170	50.480461	545.469910	1711.700000
5.970235	50.480478	545.486310	1991.700000
5.970299	50.480496	545.502710	2367.300000
5.970363	50.480515	545.519110	2467.800000
5.970428	50.480530	545.535510	1849.100000
5.966927	50.479608	541.156010	1781.700000
5.966992	50.479625	541.172410	1806.500000
5.967056	50.479643	541.188810	1766.300000
5.967120	50.479660	541.205210	1615.200000
5.967185	50.479678	541.221610	1470.000000
5.967250	50.479695	541.238010	1311.600000
5.967315	50.479712	541.254410	1165.400000
5.967380	50.479729	541.270810	1057.200000
5.967445	50.479746	541.287210	971.300000
5.967510	50.479763	541.303610	906.040000
5.967575	50.479779	541.320010	896.430000
5.967640	50.479795	541.336410	948.930000
5.967705	50.479812	541.352810	1034.500000
5.967771	50.479828	541.369210	1114.200000
5.967837	50.479844	541.385610	1134.700000
5.967901	50.479861	541.402010	1120.000000
5.967966	50.479878	541.418410	1100.400000
5.968031	50.479895	541.434810	1152.600000
5.968096	50.479912	541.451210	1277.700000
5.968161	50.479929	541.467610	1482.600000
5.968225	50.479946	541.484010	1665.200000
5.968290	50.479963	541.500410	1727.700000
5.968355	50.479979	541.516810	1547.400000
5.968421	50.479997	541.533210	1364.800000
5.968486	50.480014	541.549610	1303.500000
5.968550	50.480031	541.566010	1333.300000
5.968614	50.480049	541.582410	1427.800000
5.968678	50.480067	541.598810	1510.900000
5.968742	50.480085	541.615210	1562.800000
5.968806	50.480103	541.631610	1600.400000
5.968871	50.480120	541.648010	1551.000000
5.968935	50.480138	541.664410	1361.800000
5.969000	50.480155	541.680810	1092.100000
5.969065	50.480172	541.697210	918.440000
5.969130	50.480189	541.713610	902.360000
5.969194	50.480206	541.730010	1011.100000
5.969259	50.480223	541.746410	1087.600000
5.969325	50.480239	541.762810	1043.400000
5.969390	50.480256	541.779210	979.610000
5.969455	50.480272	541.795610	1018.300000
5.969520	50.480289	541.812010	1181.500000
5.969585	50.480306	541.828410	1820.600000
5.969651	50.480323	541.844810	2266.700000
5.969716	50.480341	541.861210	1830.100000
5.969781	50.480358	541.877610	1414.600000
5.969845	50.480375	541.894010	1193.500000
5.969910	50.480393	541.910410	1160.500000
5.969975	50.480410	541.926810	1195.100000
5.970040	50.480427	541.943210	1211.800000
5.970105	50.480444	541.959610	1262.000000
5.970170	50.480461	541.976010	1419.300000
5.970235	50.480478	541.992410	1630.300000
5.970299	50.480496	542.008810	1973.400000
5.967056	50.479643	537.345560	1782.000000
5.967120	50.479660	537.361960	1506.900000
5.967185	50.479678	537.378360	1338.300000
5.967250	50.479695	537.394760	1146.800000
5.967315	50.479712	537.411160	1007.700000
5.967380	50.479729	537.427560	908.500000
5.967445	50.479746	537.443960	853.100000
5.967510	50.479763	537.460360	836.890000
5.967575	50.479779	537.476760	868.200000
5.967640	50.479795	537.493160	943.320000
5.967705	50.479812	537.509560	1037.000000
5.967771	50.479828	537.525960	1108.700000
5.967837	50.479844	537.542360	1123.100000
5.967901	50.479861	537.558760	1092.600000
5.967966	50.479878	537.575160	1057.300000
5.968031	50.479895	537.591560	1072.100000
5.968096	50.479912	537.607960	1154.700000
5.968161	50.479929	537.624360	1304.700000
5.968225	50.479946	537.640760	1464.200000
5.968290	50.479963	537.657160	1544.000000
5.968355	50.479979	537.673560	1461.300000
5.968421	50.479997	537.689960	1310.000000
5.968486	50.480014	537.706360	1184.700000
5.968550	50.480031	537.722760	1102.600000
5.968614	50.480049	537.739160	1055.200000
5.968678	50.480067	537.755560	1016.700000
5.968742	50.480085	537.771960	969.110000
5.968806	50.480103	537.788360	905.930000
5.968871	50.480120	537.804760	819.780000
5.968935	50.480138	537.821160	725.830000
5.969000	50.480155	537.837560	665.520000
5.969065	50.480172	537.853960	681.070000
5.969130	50.480189	537.870360	781.880000
5.969194	50.480206	537.886760	935.790000
5.969259	50.480223	537.903160	1046.400000
5.969325	50.480239	537.919560	1053.000000
5.969390	50.480256	537.935960	1026.700000
5.969455	50.480272	537.952360	1080.600000
5.969520	50.480289	537.968760	1298.100000
5.969585	50.480306	537.985160	1796.500000
5.969651	50.480323	538.001560	2097.600000
5.969716	50.480341	538.017960	1784.000000
5.969781	50.480358	538.034360	1368.000000
5.969845	50.480375	538.050760	1105.600000
5.969910	50.480393	538.067160	990.410000
5.969975	50.480410	538.083560	961.980000
5.970040	50.480427	538.099960	966.000000
5.970105	50.480444	538.116360	1021.400000
5.970170	50.480461	538.132760	1232.900000
5.967185	50.479678	533.150810	1284.500000
5.967250	50.479695	533.167210	1058.300000
5.967315	50.479712	533.183610	948.220000
5.967380	50.479729	533.200010	876.510000
5.967445	50.479746	533.216410	848.180000
5.967510	50.479763	533.232810	862.450000
5.967575	50.479779	533.249210	917.290000
5.967640	50.479795	533.265610	1003.600000
5.967705	50.479812	533.282010	1094.600000
5.967771	50.479828	533.298410	1154.100000
5.967837	50.479844	533.314810	1156.700000
5.967901	50.479861	533.331210	1112.200000
5.967966	50.479878	533.347610	1057.300000
5.968031	50.479895	533.364010	1033.400000
5.968096	50.479912	533.380410	1059.800000
5.968161	50.479929	533.396810	1134.700000
5.968225	50.479946	533.413210	1226.400000
5.968290	50.479963	533.429610	1280.100000
5.968355	50.479979	533.446010	1247.800000
5.968421	50.479997	533.462410	1149.400000
5.968486	50.480014	533.478810	1032.500000
5.968550	50.480031	533.495210	925.950000
5.968614	50.480049	533.511610	839.330000
5.968678	50.480067	533.528010	768.120000
5.968742	50.480085	533.544410	704.610000
5.968806	50.480103	533.560810	645.410000
5.968871	50.480120	533.577210	594.820000
5.968935	50.480138	533.593610	567.480000
5.969000	50.480155	533.610010	584.760000
5.969065	50.480172	533.626410	663.710000
5.969130	50.480189	533.642810	802.640000
5.969194	50.480206	533.659210	963.210000
5.969259	50.480223	533.675610	1074.000000
5.969325	50.480239	533.692010	1100.700000
5.969390	50.480256	533.708410	1095.900000
5.969455	50.480272	533.724810	1145.400000
5.969520	50.480289	533.741210	1308.300000
5.969585	50.480306	533.757610	1573.800000
5.969651	50.480323	533.774010	1690.400000
5.969716	50.480341	533.790410	1503.300000
5.969781	50.480358	533.806810	1217.300000
5.969845	50.480375	533.823210	1021.600000
5.969910	50.480393	533.839610	908.360000
5.969975	50.480410	533.856010	872.300000
5.970040	50.480427	533.872410	884.834300
5.967315	50.479712	528.533260	992.030000
5.967380	50.479729	528.549660	927.360000
5.967445	50.479746	528.566060	912.870000
5.967510	50.479763	528.582460	938.840000
5.967575	50.479779	528.598860	992.150000
5.967640	50.479795	528.615260	1068.800000
5.967705	50.479812	528.631660	1138.400000
5.967771	50.479828	528.648060	1174.300000
5.967837	50.479844	528.664460	1159.900000
5.967901	50.479861	528.680860	1104.500000
5.967966	50.479878	528.697260	1036.200000
5.968031	50.479895	528.713660	985.530000
5.968096	50.479912	528.730060	968.290000
5.968161	50.479929	528.746460	983.940000
5.968225	50.479946	528.762860	1015.300000
5.968290	50.479963	528.779260	1034.000000
5.968355	50.479979	528.795660	1015.200000
5.968421	50.479997	528.812060	957.650000
5.968486	50.480014	528.828460	878.880000
5.968550	50.480031	528.844860	797.710000
5.968614	50.480049	528.861260	725.650000
5.968678	50.480067	528.877660	665.920000
5.968742	50.480085	528.894060	617.760000
5.968806	50.480103	528.910460	581.450000
5.968871	50.480120	528.926860	561.980000
5.968935	50.480138	528.943260	569.620000
5.969000	50.480155	528.959660	616.690000
5.969065	50.480172	528.976060	709.620000
5.969130	50.480189	528.992460	837.950000
5.969194	50.480206	529.008860	966.250000
5.969259	50.480223	529.025260	1049.200000
5.969325	50.480239	529.041660	1072.900000
5.969390	50.480256	529.058060	1071.900000
5.969455	50.480272	529.074460	1096.100000
5.969520	50.480289	529.090860	1170.700000
5.969585	50.480306	529.107260	1264.500000
5.969651	50.480323	529.123660	1275.400000
5.969716	50.480341	529.140060	1173.900000
5.969781	50.480358	529.156460	1031.200000
5.969845	50.480375	529.172860	925.420000
5.969910	50.480393	529.189260	849.004500
5.967445	50.479746	523.450660	972.170000
5.967510	50.479763	523.467060	1000.300000
5.967575	50.479779	523.483460	1036.900000
5.967640	50.479795	523.499860	1078.900000
5.967705	50.479812	523.516260	1113.100000
5.967771	50.479828	523.532660	1123.800000
5.967837	50.479844	523.549060	1096.100000
5.967901	50.479861	523.565460	1039.000000
5.967966	50.479878	523.581860	969.640000
5.968031	50.479895	523.598260	909.280000
5.968096	50.479912	523.614660	869.280000
5.968161	50.479929	523.631060	850.700000
5.968225	50.479946	523.647460	845.320000
5.968290	50.479963	523.663860	839.800000
5.968355	50.479979	523.680260	822.360000
5.968421	50.479997	523.696660	789.230000
5.968486	50.480014	523.713060	745.040000
5.968550	50.480031	523.729460	697.930000
5.968614	50.480049	523.745860	654.800000
5.968678	50.480067	523.762260	619.490000
5.968742	50.480085	523.778660	593.960000
5.968806	50.480103	523.795060	580.240000
5.968871	50.480120	523.811460	582.420000
5.968935	50.480138	523.827860	606.510000
5.969000	50.480155	523.844260	657.620000
5.969065	50.480172	523.860660	734.530000
5.969130	50.480189	523.877060	824.350000
5.969194	50.480206	523.893460	903.210000
5.969259	50.480223	523.909860	949.050000
5.969325	50.480239	523.926260	959.540000
5.969390	50.480256	523.942660	953.870000
5.969455	50.480272	523.959060	955.820000
5.969520	50.480289	523.975460	974.850000
5.969585	50.480306	523.991860	993.850000
5.969651	50.480323	524.008260	981.000000
5.969716	50.480341	524.024660	933.820000
5.969781	50.480358	524.041060	869.768300
5.967640	50.479795	517.872910	1025.000000
5.967705	50.479812	517.889310	1028.300000
5.967771	50.479828	517.905710	1021.400000
5.967837	50.479844	517.922110	987.310000
5.967901	50.479861	517.938510	938.480000
5.967966	50.479878	517.954910	875.520000
5.968031	50.479895	517.971310	818.170000
5.968096	50.479912	517.987710	772.040000
5.968161	50.479929	518.004110	739.750000
5.968225	50.479946	518.020510	717.880000
5.968290	50.479963	518.036910	700.780000
5.968355	50.479979	518.053310	683.290000
5.968421	50.479997	518.069710	662.860000
5.968486	50.480014	518.086110	640.110000
5.968550	50.480031	518.102510	617.600000
5.968614	50.480049	518.118910	598.190000
5.968678	50.480067	518.135310	584.150000
5.968742	50.480085	518.151710	577.260000
5.968806	50.480103	518.168110	579.300000
5.968871	50.480120	518.184510	592.570000
5.968935	50.480138	518.200910	619.360000
5.969000	50.480155	518.217310	660.060000
5.969065	50.480172	518.233710	710.640000
5.969130	50.480189	518.250110	761.580000
5.969194	50.480206	518.266510	800.810000
5.969259	50.480223	518.282910	820.100000
5.969325	50.480239	518.299310	821.370000
5.969390	50.480256	518.315710	814.990000
5.969455	50.480272	518.332110	811.820000
5.969520	50.480289	518.348510	814.440000
5.969585	50.480306	518.364910	829.459200
5.967771	50.479828	511.716110	928.540000
5.967837	50.479844	511.732510	876.530000
5.967901	50.479861	511.748910	833.460000
5.967966	50.479878	511.765310	782.620000
5.968031	50.479895	511.781710	735.130000
5.968096	50.479912	511.798110	690.130000
5.968161	50.479929	511.814510	655.720000
5.968225	50.479946	511.830910	629.010000
5.968290	50.479963	511.847310	608.170000
5.968355	50.479979	511.863710	591.210000
5.968421	50.479997	511.880110	576.810000
5.968486	50.480014	511.896510	564.660000
5.968550	50.480031	511.912910	555.220000
5.968614	50.480049	511.929310	549.240000
5.968678	50.480067	511.945710	547.510000
5.968742	50.480085	511.962110	550.800000
5.968806	50.480103	511.978510	559.870000
5.968871	50.480120	511.994910	575.450000
5.968935	50.480138	512.011310	597.710000
5.969000	50.480155	512.027710	625.420000
5.969065	50.480172	512.044110	655.140000
5.969130	50.480189	512.060510	681.440000
5.969194	50.480206	512.076910	699.920000
5.969259	50.480223	512.093310	707.720000
5.969325	50.480239	512.109710	709.830000
5.969390	50.480256	512.126110	709.930000
5.969455	50.480272	512.142510	717.781400
5.967901	50.479861	504.940360	760.960000
5.967966	50.479878	504.956760	707.500000
5.968031	50.479895	504.973160	664.320000
5.968096	50.479912	504.989560	628.220000
5.968161	50.479929	505.005960	598.760000
5.968225	50.479946	505.022360	571.770000
5.968290	50.479963	505.038760	550.590000
5.968355	50.479979	505.055160	534.400000
5.968421	50.479997	505.071560	522.570000
5.968486	50.480014	505.087960	514.700000
5.968550	50.480031	505.104360	510.550000
5.968614	50.480049	505.120760	510.000000
5.968678	50.480067	505.137160	512.960000
5.968742	50.480085	505.153560	519.440000
5.968806	50.480103	505.169960	529.430000
5.968871	50.480120	505.186360	542.870000
5.968935	50.480138	505.202760	559.300000
5.969000	50.480155	505.219160	577.580000
5.969065	50.480172	505.235560	595.740000
5.969130	50.480189	505.251960	609.410000
5.969194	50.480206	505.268360	619.850000
5.969259	50.480223	505.284760	628.460000
5.969325	50.480239	505.301160	639.801500
5.967966	50.479878	497.467310	633.380000
5.968031	50.479895	497.483710	607.540000
5.968096	50.479912	497.500110	582.150000
5.968161	50.479929	497.516510	558.440000
5.968225	50.479946	497.532910	537.390000
5.968290	50.479963	497.549310	517.380000
5.968355	50.479979	497.565710	501.950000
5.968421	50.479997	497.582110	491.110000
5.968486	50.480014	497.598510	484.580000
5.968550	50.480031	497.614910	481.920000
5.968614	50.480049	497.631310	482.680000
5.968678	50.480067	497.647710	486.400000
5.968742	50.480085	497.664110	492.700000
5.968806	50.480103	497.680510	501.240000
5.968871	50.480120	497.696910	511.690000
5.968935	50.480138	497.713310	523.590000
5.969000	50.480155	497.729710	536.180000
5.969065	50.480172	497.746110	546.730000
5.969130	50.480189	497.762510	555.790000
5.969194	50.480206	497.778910	562.940000
5.969259	50.480223	497.795310	569.160500
5.968031	50.479895	489.245294	571.440000
5.968096	50.479912	489.261694	555.140000
5.968161	50.479929	489.278094	536.300000
5.968225	50.479946	489.294494	517.730000
5.968290	50.479963	489.310894	501.190000
5.968355	50.479979	489.327294	485.940000
5.968421	50.479997	489.343694	475.410000
5.968486	50.480014	489.360094	469.250000
5.968550	50.480031	489.376494	466.910000
5.968614	50.480049	489.392894	467.810000
5.968678	50.480067	489.409294	471.360000
5.968742	50.480085	489.425694	477.020000
5.968806	50.480103	489.442094	484.350000
5.968871	50.480120	489.458494	493.020000
5.968935	50.480138	489.474894	502.720000
5.969000	50.480155	489.491294	511.270000
5.969065	50.480172	489.507694	519.120000
5.969130	50.480189	489.524094	525.370000
5.969194	50.480206	489.540494	528.949100
