# Supplementary material for: Electrical resistivity tomography data across the Hockai Fault Zone (Ardenne, Belgium)
Source: Data Brief. 2016 Dec 21;11:1–4. doi: 10.1016/j.dib.2016.12.028 (PMC5220259; doi:10.1016/j.dib.2016.12.028)
Supplement: Supplementary file 2 — Supplementary material [file mmc2.zip › output/ASCII/20090813-1_robust.out.wgs84]

5.966668	50.479538	553.272135	811.720000
5.966733	50.479555	553.290485	817.780000
5.966797	50.479573	553.316910	828.940000
5.966862	50.479590	553.345935	849.590000
5.966927	50.479608	553.356210	873.620000
5.966992	50.479625	553.361185	841.650000
5.967056	50.479643	553.363110	799.860000
5.967120	50.479660	553.351035	812.070000
5.967185	50.479678	553.332235	794.690000
5.967250	50.479695	553.312610	823.560000
5.967315	50.479712	553.307135	774.430000
5.967380	50.479729	553.334685	778.000000
5.967445	50.479746	553.408610	751.220000
5.967510	50.479763	553.458785	763.940000
5.967575	50.479779	553.479935	734.440000
5.967640	50.479795	553.514835	783.870000
5.967705	50.479812	553.538660	810.580000
5.967771	50.479828	553.562360	954.880000
5.967837	50.479844	553.594060	1015.200000
5.967901	50.479861	553.612385	1143.400000
5.967966	50.479878	553.622735	1142.200000
5.968031	50.479895	553.638385	1188.700000
5.968096	50.479912	553.674985	1230.400000
5.968161	50.479929	553.695935	1284.900000
5.968225	50.479946	553.690635	1279.300000
5.968290	50.479963	553.706260	1321.900000
5.968355	50.479979	553.727235	1286.800000
5.968421	50.479997	553.729535	1321.600000
5.968486	50.480014	553.734460	1405.800000
5.968550	50.480031	553.750060	1456.800000
5.968614	50.480049	553.768410	1556.500000
5.968678	50.480067	553.794835	1573.400000
5.968742	50.480085	553.818510	1761.000000
5.968806	50.480103	553.847360	1824.900000
5.968871	50.480120	553.876185	1842.800000
5.968935	50.480138	553.894460	1753.800000
5.969000	50.480155	553.910135	1890.700000
5.969065	50.480172	553.920585	1722.600000
5.969130	50.480189	553.928385	1659.000000
5.969194	50.480206	553.930735	1491.400000
5.969259	50.480223	553.941060	1468.300000
5.969325	50.480239	553.956685	1570.300000
5.969390	50.480256	553.980310	1637.200000
5.969455	50.480272	553.993235	1765.600000
5.969520	50.480289	554.006235	1594.100000
5.969585	50.480306	554.043235	1677.300000
5.969651	50.480323	554.079785	1779.900000
5.969716	50.480341	554.098035	1621.500000
5.969781	50.480358	554.100710	1597.100000
5.969845	50.480375	554.116410	1446.400000
5.969910	50.480393	554.139910	1452.000000
5.969975	50.480410	554.150285	1507.200000
5.970040	50.480427	554.163360	1502.700000
5.970105	50.480444	554.176385	1653.100000
5.970170	50.480461	554.181510	1492.500000
5.970235	50.480478	554.205085	1656.800000
5.970299	50.480496	554.228685	2260.400000
5.970363	50.480515	554.217460	2301.100000
5.970428	50.480530	554.200560	2360.300000
5.970496	50.480544	554.190735	2339.800000
5.970564	50.480558	554.079710	2201.100000
5.966668	50.479538	550.647985	820.770000
5.966733	50.479555	550.664535	824.100000
5.966797	50.479573	550.681710	840.540000
5.966862	50.479590	550.698985	867.030000
5.966927	50.479608	550.714935	887.340000
5.966992	50.479625	550.730585	862.750000
5.967056	50.479643	550.745610	825.260000
5.967120	50.479660	550.758985	827.830000
5.967185	50.479678	550.770360	817.890000
5.967250	50.479695	550.780710	834.050000
5.967315	50.479712	550.792835	791.760000
5.967380	50.479729	550.811360	790.620000
5.967445	50.479746	550.837110	769.450000
5.967510	50.479763	550.858535	772.070000
5.967575	50.479779	550.875410	752.100000
5.967640	50.479795	550.893660	792.180000
5.967705	50.479812	550.910735	827.540000
5.967771	50.479828	550.927660	962.220000
5.967837	50.479844	550.945110	1030.000000
5.967901	50.479861	550.961635	1144.600000
5.967966	50.479878	550.977685	1148.600000
5.968031	50.479895	550.994035	1190.500000
5.968096	50.479912	551.011385	1232.500000
5.968161	50.479929	551.028035	1284.600000
5.968225	50.479946	551.043385	1285.700000
5.968290	50.479963	551.059735	1321.400000
5.968355	50.479979	551.076435	1291.400000
5.968421	50.479997	551.091860	1321.600000
5.968486	50.480014	551.107435	1404.600000
5.968550	50.480031	551.123760	1459.600000
5.968614	50.480049	551.140335	1557.300000
5.968678	50.480067	551.157510	1592.700000
5.968742	50.480085	551.174410	1761.300000
5.968806	50.480103	551.191485	1837.000000
5.968871	50.480120	551.208535	1851.500000
5.968935	50.480138	551.225010	1817.100000
5.969000	50.480155	551.241385	1888.100000
5.969065	50.480172	551.257510	1719.800000
5.969130	50.480189	551.273485	1642.200000
5.969194	50.480206	551.289010	1489.700000
5.969259	50.480223	551.305010	1465.000000
5.969325	50.480239	551.321335	1544.700000
5.969390	50.480256	551.338185	1604.200000
5.969455	50.480272	551.354310	1686.200000
5.969520	50.480289	551.370510	1572.900000
5.969585	50.480306	551.388260	1657.700000
5.969651	50.480323	551.405535	1747.800000
5.969716	50.480341	551.422010	1614.600000
5.969781	50.480358	551.437885	1573.400000
5.969845	50.480375	551.454260	1442.700000
5.969910	50.480393	551.470985	1448.200000
5.969975	50.480410	551.487060	1500.400000
5.970040	50.480427	551.503335	1505.300000
5.970105	50.480444	551.519560	1620.500000
5.970170	50.480461	551.535360	1495.400000
5.970235	50.480478	551.552135	1663.200000
5.970299	50.480496	551.568935	2239.400000
5.970363	50.480515	551.583310	2300.300000
5.970428	50.480530	551.596935	2341.700000
5.970496	50.480544	551.609985	2307.000000
5.970564	50.480558	551.597410	2167.800000
5.966733	50.479555	547.776960	865.650000
5.966797	50.479573	547.793410	902.950000
5.966862	50.479590	547.809860	948.330000
5.966927	50.479608	547.826235	970.950000
5.966992	50.479625	547.842610	962.840000
5.967056	50.479643	547.858910	939.270000
5.967120	50.479660	547.875035	937.290000
5.967185	50.479678	547.890860	928.780000
5.967250	50.479695	547.906460	929.880000
5.967315	50.479712	547.922185	886.140000
5.967380	50.479729	547.938910	870.090000
5.967445	50.479746	547.956560	841.270000
5.967510	50.479763	547.973560	830.920000
5.967575	50.479779	547.989985	816.390000
5.967640	50.479795	548.006535	839.790000
5.967705	50.479812	548.022985	884.410000
5.967771	50.479828	548.039410	997.550000
5.967837	50.479844	548.055860	1069.700000
5.967901	50.479861	548.072260	1155.600000
5.967966	50.479878	548.088660	1169.500000
5.968031	50.479895	548.105060	1208.800000
5.968096	50.479912	548.121485	1259.200000
5.968161	50.479929	548.137885	1315.800000
5.968225	50.479946	548.154235	1331.200000
5.968290	50.479963	548.170635	1347.300000
5.968355	50.479979	548.187060	1325.700000
5.968421	50.479997	548.203410	1336.500000
5.968486	50.480014	548.219760	1403.600000
5.968550	50.480031	548.236160	1459.300000
5.968614	50.480049	548.252585	1555.200000
5.968678	50.480067	548.269035	1599.100000
5.968742	50.480085	548.285460	1759.500000
5.968806	50.480103	548.301885	1836.900000
5.968871	50.480120	548.318310	1849.000000
5.968935	50.480138	548.334710	1818.200000
5.969000	50.480155	548.351110	1842.600000
5.969065	50.480172	548.367485	1679.100000
5.969130	50.480189	548.383860	1572.100000
5.969194	50.480206	548.400235	1463.500000
5.969259	50.480223	548.416610	1440.700000
5.969325	50.480239	548.433010	1470.600000
5.969390	50.480256	548.449435	1505.200000
5.969455	50.480272	548.465810	1546.000000
5.969520	50.480289	548.482210	1518.900000
5.969585	50.480306	548.498685	1619.400000
5.969651	50.480323	548.515110	1695.900000
5.969716	50.480341	548.531510	1598.500000
5.969781	50.480358	548.547885	1530.600000
5.969845	50.480375	548.564285	1429.300000
5.969910	50.480393	548.580710	1433.000000
5.969975	50.480410	548.597085	1477.700000
5.970040	50.480427	548.613485	1493.000000
5.970105	50.480444	548.629885	1545.300000
5.970170	50.480461	548.646260	1493.200000
5.970235	50.480478	548.662660	1656.800000
5.970299	50.480496	548.679060	2146.200000
5.970363	50.480515	548.695360	2233.800000
5.970428	50.480530	548.711585	2242.000000
5.970496	50.480544	548.727635	2154.000000
5.966797	50.479573	544.617110	1003.300000
5.966862	50.479590	544.633510	1080.200000
5.966927	50.479608	544.649910	1111.300000
5.966992	50.479625	544.666310	1110.500000
5.967056	50.479643	544.682710	1098.400000
5.967120	50.479660	544.699085	1090.900000
5.967185	50.479678	544.715435	1076.800000
5.967250	50.479695	544.731760	1066.300000
5.967315	50.479712	544.748085	1006.300000
5.967380	50.479729	544.764535	967.500000
5.967445	50.479746	544.781060	923.960000
5.967510	50.479763	544.797510	896.790000
5.967575	50.479779	544.813910	880.270000
5.967640	50.479795	544.830310	895.330000
5.967705	50.479812	544.846710	938.670000
5.967771	50.479828	544.863110	1031.900000
5.967837	50.479844	544.879510	1098.000000
5.967901	50.479861	544.895910	1164.700000
5.967966	50.479878	544.912310	1187.000000
5.968031	50.479895	544.928710	1231.700000
5.968096	50.479912	544.945110	1296.500000
5.968161	50.479929	544.961510	1366.800000
5.968225	50.479946	544.977910	1394.900000
5.968290	50.479963	544.994310	1402.200000
5.968355	50.479979	545.010710	1371.000000
5.968421	50.479997	545.027110	1364.600000
5.968486	50.480014	545.043510	1402.000000
5.968550	50.480031	545.059910	1452.300000
5.968614	50.480049	545.076310	1539.400000
5.968678	50.480067	545.092710	1591.300000
5.968742	50.480085	545.109110	1739.000000
5.968806	50.480103	545.125510	1817.600000
5.968871	50.480120	545.141910	1820.500000
5.968935	50.480138	545.158310	1791.100000
5.969000	50.480155	545.174710	1759.000000
5.969065	50.480172	545.191110	1565.000000
5.969130	50.480189	545.207510	1452.000000
5.969194	50.480206	545.223910	1386.100000
5.969259	50.480223	545.240310	1371.500000
5.969325	50.480239	545.256710	1380.300000
5.969390	50.480256	545.273110	1402.400000
5.969455	50.480272	545.289510	1449.200000
5.969520	50.480289	545.305910	1451.900000
5.969585	50.480306	545.322310	1584.400000
5.969651	50.480323	545.338710	1658.100000
5.969716	50.480341	545.355110	1576.600000
5.969781	50.480358	545.371510	1484.800000
5.969845	50.480375	545.387910	1391.700000
5.969910	50.480393	545.404310	1389.100000
5.969975	50.480410	545.420710	1419.300000
5.970040	50.480427	545.437110	1433.600000
5.970105	50.480444	545.453510	1460.400000
5.970170	50.480461	545.469910	1455.900000
5.970235	50.480478	545.486310	1613.800000
5.970299	50.480496	545.502710	2013.600000
5.970363	50.480515	545.519110	2081.300000
5.970428	50.480530	545.535510	2080.300000
5.966927	50.479608	541.156010	1394.900000
5.966992	50.479625	541.172410	1408.300000
5.967056	50.479643	541.188810	1401.100000
5.967120	50.479660	541.205210	1362.200000
5.967185	50.479678	541.221610	1319.200000
5.967250	50.479695	541.238010	1244.300000
5.967315	50.479712	541.254410	1165.000000
5.967380	50.479729	541.270810	1089.400000
5.967445	50.479746	541.287210	1032.400000
5.967510	50.479763	541.303610	992.870000
5.967575	50.479779	541.320010	976.380000
5.967640	50.479795	541.336410	980.940000
5.967705	50.479812	541.352810	1005.800000
5.967771	50.479828	541.369210	1055.800000
5.967837	50.479844	541.385610	1108.900000
5.967901	50.479861	541.402010	1164.800000
5.967966	50.479878	541.418410	1196.400000
5.968031	50.479895	541.434810	1249.300000
5.968096	50.479912	541.451210	1323.400000
5.968161	50.479929	541.467610	1397.300000
5.968225	50.479946	541.484010	1432.500000
5.968290	50.479963	541.500410	1434.000000
5.968355	50.479979	541.516810	1401.700000
5.968421	50.479997	541.533210	1366.400000
5.968486	50.480014	541.549610	1353.100000
5.968550	50.480031	541.566010	1347.700000
5.968614	50.480049	541.582410	1347.400000
5.968678	50.480067	541.598810	1347.900000
5.968742	50.480085	541.615210	1361.100000
5.968806	50.480103	541.631610	1364.200000
5.968871	50.480120	541.648010	1348.800000
5.968935	50.480138	541.664410	1295.000000
5.969000	50.480155	541.680810	1219.500000
5.969065	50.480172	541.697210	1132.800000
5.969130	50.480189	541.713610	1114.800000
5.969194	50.480206	541.730010	1118.500000
5.969259	50.480223	541.746410	1134.100000
5.969325	50.480239	541.762810	1161.300000
5.969390	50.480256	541.779210	1203.200000
5.969455	50.480272	541.795610	1271.600000
5.969520	50.480289	541.812010	1353.800000
5.969585	50.480306	541.828410	1473.100000
5.969651	50.480323	541.844810	1510.500000
5.969716	50.480341	541.861210	1464.700000
5.969781	50.480358	541.877610	1353.600000
5.969845	50.480375	541.894010	1251.700000
5.969910	50.480393	541.910410	1212.800000
5.969975	50.480410	541.926810	1206.500000
5.970040	50.480427	541.943210	1206.300000
5.970105	50.480444	541.959610	1220.400000
5.970170	50.480461	541.976010	1267.600000
5.970235	50.480478	541.992410	1380.000000
5.970299	50.480496	542.008810	1663.000000
5.967056	50.479643	537.345560	1484.400000
5.967120	50.479660	537.361960	1407.800000
5.967185	50.479678	537.378360	1369.100000
5.967250	50.479695	537.394760	1264.400000
5.967315	50.479712	537.411160	1190.200000
5.967380	50.479729	537.427560	1104.000000
5.967445	50.479746	537.443960	1049.000000
5.967510	50.479763	537.460360	1009.000000
5.967575	50.479779	537.476760	992.780000
5.967640	50.479795	537.493160	993.480000
5.967705	50.479812	537.509560	1010.800000
5.967771	50.479828	537.525960	1049.600000
5.967837	50.479844	537.542360	1092.100000
5.967901	50.479861	537.558760	1135.100000
5.967966	50.479878	537.575160	1173.900000
5.968031	50.479895	537.591560	1224.700000
5.968096	50.479912	537.607960	1286.900000
5.968161	50.479929	537.624360	1340.600000
5.968225	50.479946	537.640760	1362.700000
5.968290	50.479963	537.657160	1359.000000
5.968355	50.479979	537.673560	1323.900000
5.968421	50.479997	537.689960	1263.000000
5.968486	50.480014	537.706360	1194.900000
5.968550	50.480031	537.722760	1130.800000
5.968614	50.480049	537.739160	1080.000000
5.968678	50.480067	537.755560	1044.500000
5.968742	50.480085	537.771960	1023.800000
5.968806	50.480103	537.788360	1007.400000
5.968871	50.480120	537.804760	986.360000
5.968935	50.480138	537.821160	960.510000
5.969000	50.480155	537.837560	940.120000
5.969065	50.480172	537.853960	933.520000
5.969130	50.480189	537.870360	940.470000
5.969194	50.480206	537.886760	966.680000
5.969259	50.480223	537.903160	1007.300000
5.969325	50.480239	537.919560	1055.700000
5.969390	50.480256	537.935960	1112.800000
5.969455	50.480272	537.952360	1186.400000
5.969520	50.480289	537.968760	1270.100000
5.969585	50.480306	537.985160	1342.100000
5.969651	50.480323	538.001560	1355.700000
5.969716	50.480341	538.017960	1326.500000
5.969781	50.480358	538.034360	1246.100000
5.969845	50.480375	538.050760	1164.000000
5.969910	50.480393	538.067160	1116.400000
5.969975	50.480410	538.083560	1101.300000
5.970040	50.480427	538.099960	1099.400000
5.970105	50.480444	538.116360	1115.500000
5.970170	50.480461	538.132760	1201.100000
5.967185	50.479678	533.150810	1408.400000
5.967250	50.479695	533.167210	1265.700000
5.967315	50.479712	533.183610	1196.300000
5.967380	50.479729	533.200010	1106.300000
5.967445	50.479746	533.216410	1054.400000
5.967510	50.479763	533.232810	1013.100000
5.967575	50.479779	533.249210	995.850000
5.967640	50.479795	533.265610	994.010000
5.967705	50.479812	533.282010	1004.300000
5.967771	50.479828	533.298410	1026.300000
5.967837	50.479844	533.314810	1052.600000
5.967901	50.479861	533.331210	1080.200000
5.967966	50.479878	533.347610	1108.400000
5.968031	50.479895	533.364010	1139.400000
5.968096	50.479912	533.380410	1169.200000
5.968161	50.479929	533.396810	1188.500000
5.968225	50.479946	533.413210	1192.900000
5.968290	50.479963	533.429610	1181.500000
5.968355	50.479979	533.446010	1142.800000
5.968421	50.479997	533.462410	1079.400000
5.968486	50.480014	533.478810	1005.300000
5.968550	50.480031	533.495210	935.560000
5.968614	50.480049	533.511610	880.300000
5.968678	50.480067	533.528010	842.300000
5.968742	50.480085	533.544410	819.330000
5.968806	50.480103	533.560810	805.840000
5.968871	50.480120	533.577210	797.690000
5.968935	50.480138	533.593610	793.830000
5.969000	50.480155	533.610010	794.390000
5.969065	50.480172	533.626410	803.620000
5.969130	50.480189	533.642810	827.620000
5.969194	50.480206	533.659210	865.780000
5.969259	50.480223	533.675610	913.160000
5.969325	50.480239	533.692010	965.940000
5.969390	50.480256	533.708410	1024.000000
5.969455	50.480272	533.724810	1087.700000
5.969520	50.480289	533.741210	1148.200000
5.969585	50.480306	533.757610	1186.400000
5.969651	50.480323	533.774010	1191.700000
5.969716	50.480341	533.790410	1175.800000
5.969781	50.480358	533.806810	1133.300000
5.969845	50.480375	533.823210	1090.100000
5.969910	50.480393	533.839610	1061.100000
5.969975	50.480410	533.856010	1050.500000
5.970040	50.480427	533.872410	1049.800000
5.967315	50.479712	528.533260	1211.200000
5.967380	50.479729	528.549660	1106.400000
5.967445	50.479746	528.566060	1057.400000
5.967510	50.479763	528.582460	1014.900000
5.967575	50.479779	528.598860	996.090000
5.967640	50.479795	528.615260	989.270000
5.967705	50.479812	528.631660	988.230000
5.967771	50.479828	528.648060	991.370000
5.967837	50.479844	528.664460	998.170000
5.967901	50.479861	528.680860	1006.900000
5.967966	50.479878	528.697260	1016.000000
5.968031	50.479895	528.713660	1024.100000
5.968096	50.479912	528.730060	1029.300000
5.968161	50.479929	528.746460	1030.700000
5.968225	50.479946	528.762860	1025.000000
5.968290	50.479963	528.779260	1002.400000
5.968355	50.479979	528.795660	961.510000
5.968421	50.479997	528.812060	907.410000
5.968486	50.480014	528.828460	849.200000
5.968550	50.480031	528.844860	796.320000
5.968614	50.480049	528.861260	755.070000
5.968678	50.480067	528.877660	727.210000
5.968742	50.480085	528.894060	711.050000
5.968806	50.480103	528.910460	703.130000
5.968871	50.480120	528.926860	700.260000
5.968935	50.480138	528.943260	700.430000
5.969000	50.480155	528.959660	707.280000
5.969065	50.480172	528.976060	723.620000
5.969130	50.480189	528.992460	750.520000
5.969194	50.480206	529.008860	786.630000
5.969259	50.480223	529.025260	829.120000
5.969325	50.480239	529.041660	875.680000
5.969390	50.480256	529.058060	924.960000
5.969455	50.480272	529.074460	975.230000
5.969520	50.480289	529.090860	1019.900000
5.969585	50.480306	529.107260	1047.600000
5.969651	50.480323	529.123660	1052.400000
5.969716	50.480341	529.140060	1047.100000
5.969781	50.480358	529.156460	1034.800000
5.969845	50.480375	529.172860	1021.200000
5.969910	50.480393	529.189260	1013.100000
5.967445	50.479746	523.450660	1061.800000
5.967510	50.479763	523.467060	1011.500000
5.967575	50.479779	523.483460	989.690000
5.967640	50.479795	523.499860	976.360000
5.967705	50.479812	523.516260	957.810000
5.967771	50.479828	523.532660	943.150000
5.967837	50.479844	523.549060	934.340000
5.967901	50.479861	523.565460	930.070000
5.967966	50.479878	523.581860	927.540000
5.968031	50.479895	523.598260	925.240000
5.968096	50.479912	523.614660	920.160000
5.968161	50.479929	523.631060	908.600000
5.968225	50.479946	523.647460	888.590000
5.968290	50.479963	523.663860	859.690000
5.968355	50.479979	523.680260	823.280000
5.968421	50.479997	523.696660	782.650000
5.968486	50.480014	523.713060	742.420000
5.968550	50.480031	523.729460	707.190000
5.968614	50.480049	523.745860	680.020000
5.968678	50.480067	523.762260	661.720000
5.968742	50.480085	523.778660	651.190000
5.968806	50.480103	523.795060	646.260000
5.968871	50.480120	523.811460	644.750000
5.968935	50.480138	523.827860	646.080000
5.969000	50.480155	523.844260	653.800000
5.969065	50.480172	523.860660	668.890000
5.969130	50.480189	523.877060	691.380000
5.969194	50.480206	523.893460	720.290000
5.969259	50.480223	523.909860	754.050000
5.969325	50.480239	523.926260	791.450000
5.969390	50.480256	523.942660	830.630000
5.969455	50.480272	523.959060	871.970000
5.969520	50.480289	523.975460	913.730000
5.969585	50.480306	523.991860	946.520000
5.969651	50.480323	524.008260	957.220000
5.969716	50.480341	524.024660	957.910000
5.969781	50.480358	524.041060	958.873300
5.967640	50.479795	517.872910	971.370000
5.967705	50.479812	517.889310	922.880000
5.967771	50.479828	517.905710	898.210000
5.967837	50.479844	517.922110	876.750000
5.967901	50.479861	517.938510	861.030000
5.967966	50.479878	517.954910	845.220000
5.968031	50.479895	517.971310	831.260000
5.968096	50.479912	517.987710	816.590000
5.968161	50.479929	518.004110	799.850000
5.968225	50.479946	518.020510	779.630000
5.968290	50.479963	518.036910	755.630000
5.968355	50.479979	518.053310	728.770000
5.968421	50.479997	518.069710	700.950000
5.968486	50.480014	518.086110	674.560000
5.968550	50.480031	518.102510	651.870000
5.968614	50.480049	518.118910	634.330000
5.968678	50.480067	518.135310	622.310000
5.968742	50.480085	518.151710	615.180000
5.968806	50.480103	518.168110	611.660000
5.968871	50.480120	518.184510	610.440000
5.968935	50.480138	518.200910	611.000000
5.969000	50.480155	518.217310	616.440000
5.969065	50.480172	518.233710	627.270000
5.969130	50.480189	518.250110	643.510000
5.969194	50.480206	518.266510	664.830000
5.969259	50.480223	518.282910	690.300000
5.969325	50.480239	518.299310	720.600000
5.969390	50.480256	518.315710	749.690000
5.969455	50.480272	518.332110	783.160000
5.969520	50.480289	518.348510	816.170000
5.969585	50.480306	518.364910	870.174000
5.967771	50.479828	511.716110	856.450000
5.967837	50.479844	511.732510	819.880000
5.967901	50.479861	511.748910	798.030000
5.967966	50.479878	511.765310	777.240000
5.968031	50.479895	511.781710	759.700000
5.968096	50.479912	511.798110	741.420000
5.968161	50.479929	511.814510	724.520000
5.968225	50.479946	511.830910	706.910000
5.968290	50.479963	511.847310	688.320000
5.968355	50.479979	511.863710	669.080000
5.968421	50.479997	511.880110	650.050000
5.968486	50.480014	511.896510	632.410000
5.968550	50.480031	511.912910	617.210000
5.968614	50.480049	511.929310	605.180000
5.968678	50.480067	511.945710	596.520000
5.968742	50.480085	511.962110	590.920000
5.968806	50.480103	511.978510	587.730000
5.968871	50.480120	511.994910	586.240000
5.968935	50.480138	512.011310	585.880000
5.969000	50.480155	512.027710	587.680000
5.969065	50.480172	512.044110	593.450000
5.969130	50.480189	512.060510	603.530000
5.969194	50.480206	512.076910	618.790000
5.969259	50.480223	512.093310	636.200000
5.969325	50.480239	512.109710	657.880000
5.969390	50.480256	512.126110	681.160000
5.969455	50.480272	512.142510	716.629800
5.967901	50.479861	504.940360	749.060000
5.967966	50.479878	504.956760	720.910000
5.968031	50.479895	504.973160	701.420000
5.968096	50.479912	504.989560	686.630000
5.968161	50.479929	505.005960	674.150000
5.968225	50.479946	505.022360	660.090000
5.968290	50.479963	505.038760	646.160000
5.968355	50.479979	505.055160	632.220000
5.968421	50.479997	505.071560	618.630000
5.968486	50.480014	505.087960	605.970000
5.968550	50.480031	505.104360	594.810000
5.968614	50.480049	505.120760	585.520000
5.968678	50.480067	505.137160	578.230000
5.968742	50.480085	505.153560	572.810000
5.968806	50.480103	505.169960	568.980000
5.968871	50.480120	505.186360	566.460000
5.968935	50.480138	505.202760	565.000000
5.969000	50.480155	505.219160	564.400000
5.969065	50.480172	505.235560	564.670000
5.969130	50.480189	505.251960	567.860000
5.969194	50.480206	505.268360	575.290000
5.969259	50.480223	505.284760	588.410000
5.969325	50.480239	505.301160	609.219400
5.967966	50.479878	497.467310	659.610000
5.968031	50.479895	497.483710	650.370000
5.968096	50.479912	497.500110	643.310000
5.968161	50.479929	497.516510	636.570000
5.968225	50.479946	497.532910	629.230000
5.968290	50.479963	497.549310	619.630000
5.968355	50.479979	497.565710	609.390000
5.968421	50.479997	497.582110	599.000000
5.968486	50.480014	497.598510	589.000000
5.968550	50.480031	497.614910	579.830000
5.968614	50.480049	497.631310	571.740000
5.968678	50.480067	497.647710	564.780000
5.968742	50.480085	497.664110	558.850000
5.968806	50.480103	497.680510	553.710000
5.968871	50.480120	497.696910	549.130000
5.968935	50.480138	497.713310	544.910000
5.969000	50.480155	497.729710	540.980000
5.969065	50.480172	497.746110	537.790000
5.969130	50.480189	497.762510	535.180000
5.969194	50.480206	497.778910	533.950000
5.969259	50.480223	497.795310	536.938100
5.968031	50.479895	489.245294	612.230000
5.968096	50.479912	489.261694	614.360000
5.968161	50.479929	489.278094	613.890000
5.968225	50.479946	489.294494	610.570000
5.968290	50.479963	489.310894	604.930000
5.968355	50.479979	489.327294	596.450000
5.968421	50.479997	489.343694	587.400000
5.968486	50.480014	489.360094	578.430000
5.968550	50.480031	489.376494	570.000000
5.968614	50.480049	489.392894	562.320000
5.968678	50.480067	489.409294	555.420000
5.968742	50.480085	489.425694	549.150000
5.968806	50.480103	489.442094	543.230000
5.968871	50.480120	489.458494	537.290000
5.968935	50.480138	489.474894	530.800000
5.969000	50.480155	489.491294	524.360000
5.969065	50.480172	489.507694	516.410000
5.969130	50.480189	489.524094	506.000000
5.969194	50.480206	489.540494	491.918300
