# Supplementary material for: Electrical resistivity tomography data across the Hockai Fault Zone (Ardenne, Belgium)
Source: Data Brief. 2016 Dec 21;11:1–4. doi: 10.1016/j.dib.2016.12.028 (PMC5220259; doi:10.1016/j.dib.2016.12.028)
Supplement: Supplementary file 2 — Supplementary material [file mmc2.zip › output/ASCII/20090813-2.wgs84]

5.970982051	50.48051974	554.796
5.971041407	50.4805415	554.786
5.971103238	50.48056302	554.799
5.97116459	50.48058533	554.824
5.971226571	50.48060727	554.89
5.971288721	50.48062653	554.94
5.971348975	50.48065201	554.948
5.971410455	50.48067089	554.901
5.971471823	50.48069233	555.047
5.971532957	50.48071372	555.081
5.971595094	50.48073543	555.044
5.971655937	50.48075633	555.075
5.971717401	50.48077815	555.054
5.971778982	50.48079892	555.106
5.971841717	50.48082005	555.055
5.971903577	50.48084026	555.056
5.971967034	50.48086123	555.048
5.97202916	50.48088139	554.979
5.972091478	50.48090242	554.964
5.972153841	50.48092221	554.896
5.972216581	50.48094196	554.822
5.97227976	50.48096219	554.733
5.972341533	50.48098199	554.711
5.97240459	50.48100174	554.714
5.972467952	50.48102172	554.678
5.972530027	50.48104193	554.621
5.97259337	50.48106197	554.54
5.972656704	50.48108137	554.47
5.972718475	50.48110124	554.452
5.972781549	50.48112101	554.444
5.972845373	50.48114163	554.394
5.972907533	50.48116118	554.346
5.972969985	50.48118146	554.334
5.973030943	50.48120162	554.308
5.973095703	50.48122139	554.166
5.973158024	50.48124176	554.178
5.973219525	50.48126306	554.019
5.973281203	50.48128387	553.915
5.973344149	50.48130479	553.811
5.973405958	50.48132492	553.672
5.973467868	50.48134603	553.491
5.973530308	50.48136751	553.364
5.973591581	50.48138821	553.245
5.973652866	50.48141047	553.063
5.973714082	50.48143223	553.032
5.97377559	50.48145403	552.909
5.97383774	50.48147411	552.758
5.973899529	50.48149568	552.611
5.97396551	50.48151585	552.394
5.974025473	50.48153563	552.446
5.974092453	50.48155267	552.254
5.974154004	50.48157279	552.089
5.9742162	50.48159326	551.954
5.974278379	50.48161365	551.835
5.974340392	50.48163546	551.69
5.974402415	50.48165585	551.479
5.97446411	50.48167677	551.345
5.974527388	50.48169663	551.204
5.974589661	50.48171714	551.042
5.974651532	50.48173777	550.876
5.974713778	50.4817585	550.654
5.974776778	50.4817786	550.359
5.974838783	50.48179913	549.978
5.974900473	50.48181996	549.704
