# Supplementary material for: Electrical resistivity tomography data across the Hockai Fault Zone (Ardenne, Belgium)
Source: Data Brief. 2016 Dec 21;11:1–4. doi: 10.1016/j.dib.2016.12.028 (PMC5220259; doi:10.1016/j.dib.2016.12.028)
Supplement: Supplementary file 2 — Supplementary material [file mmc2.zip › output/ASCII/20090813-2_combined.out.wgs84]

5.971072	50.480552	553.664165	859.390000
5.971134	50.480574	553.666190	981.860000
5.971196	50.480596	553.693140	935.550000
5.971258	50.480617	553.731890	812.810000
5.971319	50.480639	553.744590	760.560000
5.971380	50.480661	553.715240	768.570000
5.971441	50.480682	553.742565	798.390000
5.971502	50.480703	553.801840	783.770000
5.971564	50.480725	553.783040	786.010000
5.971626	50.480746	553.767540	802.380000
5.971687	50.480767	553.755665	794.460000
5.971748	50.480789	553.750565	741.980000
5.971810	50.480809	553.733615	671.070000
5.971873	50.480830	553.696690	642.220000
5.971935	50.480851	553.678465	633.780000
5.971998	50.480871	553.629715	655.550000
5.972060	50.480892	553.576990	592.620000
5.972123	50.480912	553.527965	604.210000
5.972185	50.480932	553.456565	649.710000
5.972248	50.480952	553.374040	649.860000
5.972311	50.480972	553.313740	723.110000
5.972373	50.480992	553.286365	771.350000
5.972436	50.481012	553.254865	673.580000
5.972499	50.481032	553.201365	603.620000
5.972562	50.481052	553.129840	591.380000
5.972625	50.481072	553.054715	606.220000
5.972688	50.481091	553.000990	606.910000
5.972750	50.481111	552.968315	583.350000
5.972813	50.481131	552.924765	583.100000
5.972876	50.481151	552.870440	514.230000
5.972939	50.481171	552.826190	584.640000
5.973000	50.481192	552.788415	529.970000
5.973063	50.481212	552.709890	676.240000
5.973127	50.481232	552.641415	789.460000
5.973189	50.481252	552.566290	583.980000
5.973250	50.481273	552.450590	612.730000
5.973313	50.481294	552.354915	627.630000
5.973375	50.481315	552.248640	545.580000
5.973437	50.481335	552.113715	592.910000
5.973499	50.481357	551.981565	638.840000
5.973561	50.481378	551.873965	668.550000
5.973622	50.481399	551.743815	673.860000
5.973683	50.481421	551.643040	745.790000
5.973745	50.481443	551.567940	746.760000
5.973807	50.481464	551.448115	671.070000
5.973869	50.481485	551.316565	728.510000
5.973933	50.481506	551.157265	820.750000
5.973995	50.481526	551.078365	659.050000
5.974059	50.481544	551.007140	649.240000
5.974123	50.481563	550.850790	606.670000
5.974185	50.481583	550.716965	590.940000
5.974247	50.481603	550.602415	641.610000
5.974309	50.481625	550.483565	589.670000
5.974371	50.481646	550.324140	531.500000
5.974433	50.481666	550.172215	478.840000
5.974496	50.481687	550.044040	530.790000
5.974559	50.481707	549.903190	508.370000
5.974621	50.481727	549.757740	498.900000
5.974683	50.481748	549.582340	536.340000
5.974745	50.481769	549.350815	559.710000
5.974808	50.481789	549.052490	471.088700
5.971072	50.480552	551.369315	979.960000
5.971134	50.480574	551.348065	1012.200000
5.971196	50.480596	551.342965	974.500000
5.971258	50.480617	551.344490	794.720000
5.971319	50.480639	551.327165	751.030000
5.971380	50.480661	551.281640	825.180000
5.971441	50.480682	551.270665	852.710000
5.971502	50.480703	551.278390	836.490000
5.971564	50.480725	551.236740	836.780000
5.971626	50.480746	551.195865	842.710000
5.971687	50.480767	551.156615	850.540000
5.971748	50.480789	551.119515	835.240000
5.971810	50.480809	551.075565	780.350000
5.971873	50.480830	551.019940	754.510000
5.971935	50.480851	550.973415	748.540000
5.971998	50.480871	550.911190	769.510000
5.972060	50.480892	550.846690	719.910000
5.972123	50.480912	550.783890	733.030000
5.972185	50.480932	550.710365	748.120000
5.972248	50.480952	550.631590	709.890000
5.972311	50.480972	550.563190	737.570000
5.972373	50.480992	550.509665	795.130000
5.972436	50.481012	550.453615	724.470000
5.972499	50.481032	550.387565	677.800000
5.972562	50.481052	550.313815	672.840000
5.972625	50.481072	550.238540	689.690000
5.972688	50.481091	550.172040	679.390000
5.972750	50.481111	550.113715	678.600000
5.972813	50.481131	550.050640	685.010000
5.972876	50.481151	549.983040	635.290000
5.972939	50.481171	549.918715	706.030000
5.973000	50.481192	549.856090	661.730000
5.973063	50.481212	549.779615	787.230000
5.973127	50.481232	549.706365	886.610000
5.973189	50.481252	549.631065	720.540000
5.973250	50.481273	549.542265	723.010000
5.973313	50.481294	549.459715	723.430000
5.973375	50.481315	549.372890	649.790000
5.973437	50.481335	549.274165	685.670000
5.973499	50.481357	549.175440	721.600000
5.973561	50.481378	549.086115	756.080000
5.973622	50.481399	548.985765	752.220000
5.973683	50.481421	548.898840	787.740000
5.973745	50.481443	548.823590	803.550000
5.973807	50.481464	548.726915	738.550000
5.973869	50.481485	548.623790	776.780000
5.973933	50.481506	548.504840	867.370000
5.973995	50.481526	548.427640	682.400000
5.974059	50.481544	548.354490	663.700000
5.974123	50.481563	548.235690	649.830000
5.974185	50.481583	548.127840	642.700000
5.974247	50.481603	548.030215	688.840000
5.974309	50.481625	547.929615	639.700000
5.974371	50.481646	547.804265	571.030000
5.974433	50.481666	547.682540	529.130000
5.974496	50.481687	547.574315	569.980000
5.974559	50.481707	547.457515	550.110000
5.974621	50.481727	547.337015	536.820000
5.974683	50.481748	547.195640	563.170000
5.974745	50.481769	547.014365	560.570000
5.974808	50.481789	546.782140	487.729500
5.971134	50.480574	548.668040	1153.200000
5.971196	50.480596	548.638715	1091.300000
5.971258	50.480617	548.612740	878.030000
5.971319	50.480639	548.573815	883.040000
5.971380	50.480661	548.516890	1103.300000
5.971441	50.480682	548.479915	1197.400000
5.971502	50.480703	548.453265	1160.200000
5.971564	50.480725	548.396940	1102.700000
5.971626	50.480746	548.340365	1048.800000
5.971687	50.480767	548.284440	1060.000000
5.971748	50.480789	548.228690	1100.700000
5.971810	50.480809	548.169215	1092.800000
5.971873	50.480830	548.103340	1075.600000
5.971935	50.480851	548.041540	1069.600000
5.971998	50.480871	547.972215	1094.300000
5.972060	50.480892	547.901665	1069.400000
5.972123	50.480912	547.831815	1076.900000
5.972185	50.480932	547.757240	1033.300000
5.972248	50.480952	547.680365	908.950000
5.972311	50.480972	547.607940	875.370000
5.972373	50.480992	547.541665	960.270000
5.972436	50.481012	547.473990	930.360000
5.972499	50.481032	547.402165	922.840000
5.972562	50.481052	547.327390	936.120000
5.972625	50.481072	547.252040	941.220000
5.972688	50.481091	547.179865	913.560000
5.972750	50.481111	547.110415	953.030000
5.972813	50.481131	547.039115	1009.900000
5.972876	50.481151	546.966140	1009.700000
5.972939	50.481171	546.893940	1100.900000
5.973000	50.481192	546.821915	1060.200000
5.973063	50.481212	546.746240	1150.800000
5.973127	50.481232	546.671315	1245.200000
5.973189	50.481252	546.595940	1125.300000
5.973250	50.481273	546.517140	1084.300000
5.973313	50.481294	546.439690	1044.000000
5.973375	50.481315	546.360740	964.440000
5.973437	50.481335	546.277440	975.590000
5.973499	50.481357	546.193565	998.900000
5.973561	50.481378	546.112740	1027.800000
5.973622	50.481399	546.026940	990.710000
5.973683	50.481421	545.946740	968.720000
5.973745	50.481443	545.871415	985.170000
5.973807	50.481464	545.786590	945.840000
5.973869	50.481485	545.698440	998.860000
5.973933	50.481506	545.601865	1099.700000
5.973995	50.481526	545.525590	839.580000
5.974059	50.481544	545.451340	792.310000
5.974123	50.481563	545.354065	804.750000
5.974185	50.481583	545.261640	802.510000
5.974247	50.481603	545.174315	829.900000
5.974309	50.481625	545.085065	772.060000
5.974371	50.481646	544.981490	692.380000
5.974433	50.481666	544.879465	659.940000
5.974496	50.481687	544.784665	687.980000
5.974559	50.481707	544.684365	669.300000
5.974621	50.481727	544.581340	647.400000
5.974683	50.481748	544.464490	635.920000
5.974745	50.481769	544.320615	569.936500
5.971196	50.480596	545.578790	1355.800000
5.971258	50.480617	545.533540	1031.900000
5.971319	50.480639	545.479865	1086.400000
5.971380	50.480661	545.415290	1487.500000
5.971441	50.480682	545.361565	1716.300000
5.971502	50.480703	545.313190	1702.100000
5.971564	50.480725	545.247965	1555.400000
5.971626	50.480746	545.182240	1383.700000
5.971687	50.480767	545.116690	1356.500000
5.971748	50.480789	545.050740	1452.700000
5.971810	50.480809	544.982890	1534.700000
5.971873	50.480830	544.911740	1553.900000
5.971935	50.480851	544.842290	1545.700000
5.971998	50.480871	544.769490	1562.900000
5.972060	50.480892	544.696040	1532.600000
5.972123	50.480912	544.622865	1475.900000
5.972185	50.480932	544.547815	1308.000000
5.972248	50.480952	544.471840	1075.200000
5.972311	50.480972	544.397590	997.280000
5.972373	50.480992	544.325615	1105.200000
5.972436	50.481012	544.252940	1102.000000
5.972499	50.481032	544.178740	1133.300000
5.972562	50.481052	544.103540	1163.700000
5.972625	50.481072	544.028140	1141.700000
5.972688	50.481091	543.953740	1092.500000
5.972750	50.481111	543.880065	1192.100000
5.972813	50.481131	543.805740	1374.800000
5.972876	50.481151	543.730890	1505.300000
5.972939	50.481171	543.656090	1672.600000
5.973000	50.481192	543.581140	1640.700000
5.973063	50.481212	543.505715	1672.200000
5.973127	50.481232	543.430340	1784.900000
5.973189	50.481252	543.354940	1761.300000
5.973250	50.481273	543.279140	1686.300000
5.973313	50.481294	543.203365	1581.600000
5.973375	50.481315	543.127165	1470.300000
5.973437	50.481335	543.049615	1427.200000
5.973499	50.481357	542.971590	1404.700000
5.973561	50.481378	542.894340	1389.000000
5.973622	50.481399	542.815040	1289.200000
5.973683	50.481421	542.737840	1206.700000
5.973745	50.481443	542.662490	1223.000000
5.973807	50.481464	542.583265	1230.100000
5.973869	50.481485	542.502440	1342.200000
5.973933	50.481506	542.417440	1455.900000
5.973995	50.481526	542.341640	1067.400000
5.974059	50.481544	542.266790	968.300000
5.974123	50.481563	542.181065	992.260000
5.974185	50.481583	542.097290	987.440000
5.974247	50.481603	542.015890	985.750000
5.974309	50.481625	541.933315	905.340000
5.974371	50.481646	541.842940	814.310000
5.974433	50.481666	541.753090	785.530000
5.974496	50.481687	541.666840	805.660000
5.974559	50.481707	541.577265	790.670000
5.974621	50.481727	541.485840	759.840000
5.974683	50.481748	541.385765	689.770600
5.971319	50.480639	542.033640	1336.300000
5.971380	50.480661	541.964190	1566.000000
5.971441	50.480682	541.900290	1822.400000
5.971502	50.480703	541.838990	2040.800000
5.971564	50.480725	541.768690	1998.300000
5.971626	50.480746	541.697965	1741.600000
5.971687	50.480767	541.627215	1517.400000
5.971748	50.480789	541.556040	1417.300000
5.971810	50.480809	541.483965	1369.000000
5.971873	50.480830	541.410315	1286.200000
5.971935	50.480851	541.337315	1191.900000
5.971998	50.480871	541.262915	1143.900000
5.972060	50.480892	541.188240	1118.100000
5.972123	50.480912	541.113640	1066.800000
5.972185	50.480932	541.038365	967.100000
5.972248	50.480952	540.962765	897.270000
5.972311	50.480972	540.887765	952.700000
5.972373	50.480992	540.813515	1109.700000
5.972436	50.481012	540.738940	1175.200000
5.972499	50.481032	540.663865	1219.500000
5.972562	50.481052	540.588515	1214.200000
5.972625	50.481072	540.513115	1124.900000
5.972688	50.481091	540.437940	1027.500000
5.972750	50.481111	540.362890	1074.300000
5.972813	50.481131	540.287665	1263.200000
5.972876	50.481151	540.212290	1489.900000
5.972939	50.481171	540.136840	1684.300000
5.973000	50.481192	540.061290	1704.800000
5.973063	50.481212	539.985915	1681.700000
5.973127	50.481232	539.910465	1809.500000
5.973189	50.481252	539.835065	2017.900000
5.973250	50.481273	539.759865	2109.500000
5.973313	50.481294	539.684490	2075.600000
5.973375	50.481315	539.609040	1982.900000
5.973437	50.481335	539.533265	1852.300000
5.973499	50.481357	539.457240	1708.500000
5.973561	50.481378	539.381315	1574.400000
5.973622	50.481399	539.304615	1440.200000
5.973683	50.481421	539.228640	1366.500000
5.973745	50.481443	539.153265	1408.800000
5.973807	50.481464	539.076465	1518.900000
5.973869	50.481485	538.998965	1678.500000
5.973933	50.481506	538.919515	1685.800000
5.973995	50.481526	538.843940	1316.800000
5.974059	50.481544	538.768790	1133.600000
5.974123	50.481563	538.688865	1093.400000
5.974185	50.481583	538.609615	1058.800000
5.974247	50.481603	538.531390	1008.800000
5.974309	50.481625	538.452515	922.240000
5.974371	50.481646	538.369665	853.270000
5.974433	50.481666	538.286915	832.070000
5.974496	50.481687	538.205790	837.740000
5.974559	50.481707	538.122790	846.501200
5.971441	50.480682	538.074315	1222.600000
5.971502	50.480703	538.005790	1435.300000
5.971564	50.480725	537.932765	1473.200000
5.971626	50.480746	537.859440	1309.300000
5.971687	50.480767	537.786090	1089.800000
5.971748	50.480789	537.712440	899.380000
5.971810	50.480809	537.638390	772.690000
5.971873	50.480830	537.563665	676.490000
5.971935	50.480851	537.489140	610.370000
5.971998	50.480871	537.414065	585.940000
5.972060	50.480892	537.338915	589.530000
5.972123	50.480912	537.263790	598.210000
5.972185	50.480932	537.188415	604.390000
5.972248	50.480952	537.112940	636.760000
5.972311	50.480972	537.037665	726.770000
5.972373	50.480992	536.962590	850.660000
5.972436	50.481012	536.887415	925.910000
5.972499	50.481032	536.812090	957.980000
5.972562	50.481052	536.736690	936.370000
5.972625	50.481072	536.661290	857.540000
5.972688	50.481091	536.585915	773.700000
5.972750	50.481111	536.510515	756.710000
5.972813	50.481131	536.435090	809.600000
5.972876	50.481151	536.359640	883.510000
5.972939	50.481171	536.284115	931.960000
5.973000	50.481192	536.208565	918.640000
5.973063	50.481212	536.133190	895.440000
5.973127	50.481232	536.057740	944.630000
5.973189	50.481252	535.982340	1060.700000
5.973250	50.481273	535.907140	1160.900000
5.973313	50.481294	535.831790	1211.500000
5.973375	50.481315	535.756440	1225.900000
5.973437	50.481335	535.681090	1207.800000
5.973499	50.481357	535.605640	1172.800000
5.973561	50.481378	535.530115	1139.500000
5.973622	50.481399	535.454340	1118.100000
5.973683	50.481421	535.378790	1131.900000
5.973745	50.481443	535.303390	1203.000000
5.973807	50.481464	535.227540	1313.000000
5.973869	50.481485	535.151415	1410.200000
5.973933	50.481506	535.074440	1371.100000
5.973995	50.481526	534.998965	1158.900000
5.974059	50.481544	534.923665	1003.100000
5.974123	50.481563	534.846440	931.680000
5.974185	50.481583	534.769415	884.570000
5.974247	50.481603	534.692765	841.260000
5.974309	50.481625	534.615790	791.810000
5.974371	50.481646	534.536940	761.780000
5.974433	50.481666	534.458065	767.940600
5.971564	50.480725	533.708615	977.600000
5.971626	50.480746	533.634065	851.330000
5.971687	50.480767	533.559490	736.980000
5.971748	50.480789	533.484765	604.730000
5.971810	50.480809	533.409865	515.150000
5.971873	50.480830	533.334690	452.190000
5.971935	50.480851	533.259590	418.790000
5.971998	50.480871	533.184290	412.640000
5.972060	50.480892	533.108940	426.590000
5.972123	50.480912	533.033615	453.040000
5.972185	50.480932	532.958215	486.380000
5.972248	50.480952	532.882790	530.970000
5.972311	50.480972	532.807440	594.100000
5.972373	50.480992	532.732115	663.100000
5.972436	50.481012	532.656765	707.000000
5.972499	50.481032	532.581390	718.350000
5.972562	50.481052	532.505990	695.370000
5.972625	50.481072	532.430590	643.890000
5.972688	50.481091	532.355165	588.000000
5.972750	50.481111	532.279715	555.800000
5.972813	50.481131	532.204290	549.890000
5.972876	50.481151	532.128865	551.230000
5.972939	50.481171	532.053390	542.320000
5.973000	50.481192	531.977915	518.650000
5.973063	50.481212	531.902515	500.500000
5.973127	50.481232	531.827065	513.440000
5.973189	50.481252	531.751665	558.840000
5.973250	50.481273	531.676365	615.840000
5.973313	50.481294	531.601015	670.100000
5.973375	50.481315	531.525665	719.150000
5.973437	50.481335	531.450340	760.110000
5.973499	50.481357	531.374990	794.130000
5.973561	50.481378	531.299565	825.510000
5.973622	50.481399	531.224065	858.820000
5.973683	50.481421	531.148640	901.360000
5.973745	50.481443	531.073240	958.170000
5.973807	50.481464	530.997690	1017.600000
5.973869	50.481485	530.922065	1048.400000
5.973933	50.481506	530.846115	1007.000000
5.973995	50.481526	530.770690	901.520000
5.974059	50.481544	530.695340	806.450000
5.974123	50.481563	530.619265	754.530000
5.974185	50.481583	530.543240	722.100000
5.974247	50.481603	530.467340	699.820000
5.974309	50.481625	530.391265	677.266100
5.971687	50.480767	528.909540	633.440000
5.971748	50.480789	528.834365	482.430000
5.971810	50.480809	528.759140	421.160000
5.971873	50.480830	528.683790	383.680000
5.971935	50.480851	528.608490	370.030000
5.971998	50.480871	528.533140	376.980000
5.972060	50.480892	528.457740	403.360000
5.972123	50.480912	528.382340	445.170000
5.972185	50.480932	528.306940	491.760000
5.972248	50.480952	528.231540	535.470000
5.972311	50.480972	528.156165	576.000000
5.972373	50.480992	528.080790	609.170000
5.972436	50.481012	528.005390	624.200000
5.972499	50.481032	527.929990	616.590000
5.972562	50.481052	527.854590	588.770000
5.972625	50.481072	527.779190	547.360000
5.972688	50.481091	527.703765	502.800000
5.972750	50.481111	527.628315	465.670000
5.972813	50.481131	527.552890	438.610000
5.972876	50.481151	527.477490	416.540000
5.972939	50.481171	527.402065	394.570000
5.973000	50.481192	527.326640	373.340000
5.973063	50.481212	527.251240	360.440000
5.973127	50.481232	527.175815	364.270000
5.973189	50.481252	527.100415	386.500000
5.973250	50.481273	527.025040	422.370000
5.973313	50.481294	526.949665	467.110000
5.973375	50.481315	526.874290	517.750000
5.973437	50.481335	526.798940	570.540000
5.973499	50.481357	526.723590	621.990000
5.973561	50.481378	526.648190	669.160000
5.973622	50.481399	526.572765	710.150000
5.973683	50.481421	526.497365	744.680000
5.973745	50.481443	526.421965	772.530000
5.973807	50.481464	526.346515	789.100000
5.973869	50.481485	526.271040	785.380000
5.973933	50.481506	526.195465	752.020000
5.973995	50.481526	526.120065	702.780000
5.974059	50.481544	526.044690	657.590000
5.974123	50.481563	525.969065	632.000000
5.974185	50.481583	525.893440	616.157700
5.971810	50.480809	523.643590	409.790000
5.971873	50.480830	523.568190	367.820000
5.971935	50.480851	523.492815	363.600000
5.971998	50.480871	523.417440	380.450000
5.972060	50.480892	523.342040	425.300000
5.972123	50.480912	523.266640	488.010000
5.972185	50.480932	523.191240	550.640000
5.972248	50.480952	523.115840	601.220000
5.972311	50.480972	523.040440	636.200000
5.972373	50.480992	522.965040	652.920000
5.972436	50.481012	522.889640	648.330000
5.972499	50.481032	522.814240	622.930000
5.972562	50.481052	522.738840	582.610000
5.972625	50.481072	522.663440	534.930000
5.972688	50.481091	522.588040	486.280000
5.972750	50.481111	522.512615	441.600000
5.972813	50.481131	522.437190	403.440000
5.972876	50.481151	522.361790	372.000000
5.972939	50.481171	522.286390	346.750000
5.973000	50.481192	522.210990	328.300000
5.973063	50.481212	522.135590	319.000000
5.973127	50.481232	522.060190	321.560000
5.973189	50.481252	521.984790	336.990000
5.973250	50.481273	521.909390	364.410000
5.973313	50.481294	521.833990	402.140000
5.973375	50.481315	521.758590	447.810000
5.973437	50.481335	521.683215	497.520000
5.973499	50.481357	521.607840	546.120000
5.973561	50.481378	521.532440	587.950000
5.973622	50.481399	521.457040	618.730000
5.973683	50.481421	521.381640	636.750000
5.973745	50.481443	521.306240	643.010000
5.973807	50.481464	521.230840	638.780000
5.973869	50.481485	521.155415	627.250000
5.973933	50.481506	521.079965	609.570000
5.973995	50.481526	521.004565	589.540000
5.974059	50.481544	520.929165	573.134400
5.971998	50.480871	517.790390	362.960000
5.972060	50.480892	517.714990	453.740000
5.972123	50.480912	517.639590	531.660000
5.972185	50.480932	517.564190	620.440000
5.972248	50.480952	517.488790	692.540000
5.972311	50.480972	517.413390	744.150000
5.972373	50.480992	517.337990	761.690000
5.972436	50.481012	517.262590	745.650000
5.972499	50.481032	517.187190	701.830000
5.972562	50.481052	517.111790	641.350000
5.972625	50.481072	517.036390	575.650000
5.972688	50.481091	516.960990	512.300000
5.972750	50.481111	516.885590	455.580000
5.972813	50.481131	516.810190	407.730000
5.972876	50.481151	516.734790	369.780000
5.972939	50.481171	516.659390	341.900000
5.973000	50.481192	516.583990	323.930000
5.973063	50.481212	516.508590	315.970000
5.973127	50.481232	516.433190	318.350000
5.973189	50.481252	516.357790	331.210000
5.973250	50.481273	516.282390	354.090000
5.973313	50.481294	516.206990	385.790000
5.973375	50.481315	516.131590	423.900000
5.973437	50.481335	516.056190	464.340000
5.973499	50.481357	515.980790	501.950000
5.973561	50.481378	515.905390	531.150000
5.973622	50.481399	515.829990	549.130000
5.973683	50.481421	515.754590	554.910000
5.973745	50.481443	515.679190	553.280000
5.973807	50.481464	515.603790	548.100000
5.973869	50.481485	515.528390	546.585400
5.972123	50.480912	511.449990	533.790000
5.972185	50.480932	511.374590	690.350000
5.972248	50.480952	511.299190	796.000000
5.972311	50.480972	511.223790	875.870000
5.972373	50.480992	511.148390	909.460000
5.972436	50.481012	511.072990	890.460000
5.972499	50.481032	510.997590	828.050000
5.972562	50.481052	510.922190	741.050000
5.972625	50.481072	510.846790	649.240000
5.972688	50.481091	510.771390	564.380000
5.972750	50.481111	510.695990	491.760000
5.972813	50.481131	510.620590	433.060000
5.972876	50.481151	510.545190	388.260000
5.972939	50.481171	510.469790	356.560000
5.973000	50.481192	510.394390	336.770000
5.973063	50.481212	510.318990	327.730000
5.973127	50.481232	510.243590	328.540000
5.973189	50.481252	510.168190	338.390000
5.973250	50.481273	510.092790	356.290000
5.973313	50.481294	510.017390	380.680000
5.973375	50.481315	509.941990	408.960000
5.973437	50.481335	509.866590	437.300000
5.973499	50.481357	509.791190	462.530000
5.973561	50.481378	509.715790	478.990000
5.973622	50.481399	509.640390	488.670000
5.973683	50.481421	509.564990	491.880000
5.973745	50.481443	509.489590	494.924300
5.972248	50.480952	504.490640	884.590000
5.972311	50.480972	504.415240	1026.600000
5.972373	50.480992	504.339840	1086.300000
5.972436	50.481012	504.264440	1064.300000
5.972499	50.481032	504.189040	984.890000
5.972562	50.481052	504.113640	863.840000
5.972625	50.481072	504.038240	739.750000
5.972688	50.481091	503.962840	629.050000
5.972750	50.481111	503.887440	537.920000
5.972813	50.481131	503.812040	466.870000
5.972876	50.481151	503.736640	414.120000
5.972939	50.481171	503.661240	377.260000
5.973000	50.481192	503.585840	353.890000
5.973063	50.481212	503.510440	341.850000
5.973127	50.481232	503.435040	339.320000
5.973189	50.481252	503.359640	344.720000
5.973250	50.481273	503.284240	356.450000
5.973313	50.481294	503.208840	372.620000
5.973375	50.481315	503.133440	390.970000
5.973437	50.481335	503.058040	406.550000
5.973499	50.481357	502.982640	420.020000
5.973561	50.481378	502.907240	430.910000
5.973622	50.481399	502.831840	441.001700
5.972311	50.480972	496.925790	1313.900000
5.972373	50.480992	496.850390	1340.100000
5.972436	50.481012	496.774990	1272.500000
5.972499	50.481032	496.699590	1145.000000
5.972562	50.481052	496.624190	994.930000
5.972625	50.481072	496.548790	830.590000
5.972688	50.481091	496.473390	690.360000
5.972750	50.481111	496.397990	579.410000
5.972813	50.481131	496.322590	495.620000
5.972876	50.481151	496.247190	434.750000
5.972939	50.481171	496.171790	392.510000
5.973000	50.481192	496.096390	365.190000
5.973063	50.481212	496.020990	349.730000
5.973127	50.481232	495.945590	343.570000
5.973189	50.481252	495.870190	344.520000
5.973250	50.481273	495.794790	350.520000
5.973313	50.481294	495.719390	359.440000
5.973375	50.481315	495.643990	367.720000
5.973437	50.481335	495.568590	374.800000
5.973499	50.481357	495.493190	380.350000
5.973561	50.481378	495.417790	385.864200
5.972373	50.480992	488.611974	1680.700000
5.972436	50.481012	488.536574	1493.600000
5.972499	50.481032	488.461174	1284.300000
5.972562	50.481052	488.385774	1079.400000
5.972625	50.481072	488.310374	896.180000
5.972688	50.481091	488.234974	723.030000
5.972750	50.481111	488.159574	594.310000
5.972813	50.481131	488.084174	500.950000
5.972876	50.481151	488.008774	435.020000
5.972939	50.481171	487.933374	390.120000
5.973000	50.481192	487.857974	361.340000
5.973063	50.481212	487.782574	344.840000
5.973127	50.481232	487.707174	337.530000
5.973189	50.481252	487.631774	336.820000
5.973250	50.481273	487.556374	340.350000
5.973313	50.481294	487.480974	344.820000
5.973375	50.481315	487.405574	348.420000
5.973437	50.481335	487.330174	349.160000
5.973499	50.481357	487.254774	345.439100
