# Supplementary material for: Electrical resistivity tomography data across the Hockai Fault Zone (Ardenne, Belgium)
Source: Data Brief. 2016 Dec 21;11:1–4. doi: 10.1016/j.dib.2016.12.028 (PMC5220259; doi:10.1016/j.dib.2016.12.028)
Supplement: Supplementary file 2 — Supplementary material [file mmc2.zip › output/ASCII/20090813-2_normal.out.wgs84]

5.971072	50.480552	553.664165	880.480000
5.971134	50.480574	553.666190	996.160000
5.971196	50.480596	553.693140	945.600000
5.971258	50.480617	553.731890	814.530000
5.971319	50.480639	553.744590	765.470000
5.971380	50.480661	553.715240	785.620000
5.971441	50.480682	553.742565	816.510000
5.971502	50.480703	553.801840	796.710000
5.971564	50.480725	553.783040	794.290000
5.971626	50.480746	553.767540	807.910000
5.971687	50.480767	553.755665	806.820000
5.971748	50.480789	553.750565	766.010000
5.971810	50.480809	553.733615	703.200000
5.971873	50.480830	553.696690	679.700000
5.971935	50.480851	553.678465	675.390000
5.971998	50.480871	553.629715	698.930000
5.972060	50.480892	553.576990	631.500000
5.972123	50.480912	553.527965	641.000000
5.972185	50.480932	553.456565	681.000000
5.972248	50.480952	553.374040	669.100000
5.972311	50.480972	553.313740	730.930000
5.972373	50.480992	553.286365	776.780000
5.972436	50.481012	553.254865	681.810000
5.972499	50.481032	553.201365	615.540000
5.972562	50.481052	553.129840	605.900000
5.972625	50.481072	553.054715	622.070000
5.972688	50.481091	553.000990	623.100000
5.972750	50.481111	552.968315	602.160000
5.972813	50.481131	552.924765	604.830000
5.972876	50.481151	552.870440	537.250000
5.972939	50.481171	552.826190	611.980000
5.973000	50.481192	552.788415	555.700000
5.973063	50.481212	552.709890	704.900000
5.973127	50.481232	552.641415	821.380000
5.973189	50.481252	552.566290	610.830000
5.973250	50.481273	552.450590	638.680000
5.973313	50.481294	552.354915	651.230000
5.973375	50.481315	552.248640	565.550000
5.973437	50.481335	552.113715	611.400000
5.973499	50.481357	551.981565	654.640000
5.973561	50.481378	551.873965	681.370000
5.973622	50.481399	551.743815	681.580000
5.973683	50.481421	551.643040	747.420000
5.973745	50.481443	551.567940	748.780000
5.973807	50.481464	551.448115	675.860000
5.973869	50.481485	551.316565	736.380000
5.973933	50.481506	551.157265	833.150000
5.973995	50.481526	551.078365	667.520000
5.974059	50.481544	551.007140	657.500000
5.974123	50.481563	550.850790	619.540000
5.974185	50.481583	550.716965	606.080000
5.974247	50.481603	550.602415	657.920000
5.974309	50.481625	550.483565	605.650000
5.974371	50.481646	550.324140	546.340000
5.974433	50.481666	550.172215	494.400000
5.974496	50.481687	550.044040	548.240000
5.974559	50.481707	549.903190	526.490000
5.974621	50.481727	549.757740	516.530000
5.974683	50.481748	549.582340	550.820000
5.974745	50.481769	549.350815	566.180000
5.974808	50.481789	549.052490	478.948300
5.971072	50.480552	551.369315	962.080000
5.971134	50.480574	551.348065	1014.400000
5.971196	50.480596	551.342965	973.910000
5.971258	50.480617	551.344490	813.750000
5.971319	50.480639	551.327165	768.320000
5.971380	50.480661	551.281640	826.890000
5.971441	50.480682	551.270665	860.080000
5.971502	50.480703	551.278390	845.740000
5.971564	50.480725	551.236740	846.100000
5.971626	50.480746	551.195865	854.560000
5.971687	50.480767	551.156615	862.560000
5.971748	50.480789	551.119515	845.050000
5.971810	50.480809	551.075565	793.630000
5.971873	50.480830	551.019940	770.790000
5.971935	50.480851	550.973415	768.190000
5.971998	50.480871	550.911190	788.670000
5.972060	50.480892	550.846690	735.150000
5.972123	50.480912	550.783890	743.240000
5.972185	50.480932	550.710365	755.990000
5.972248	50.480952	550.631590	718.300000
5.972311	50.480972	550.563190	749.340000
5.972373	50.480992	550.509665	798.660000
5.972436	50.481012	550.453615	724.910000
5.972499	50.481032	550.387565	674.500000
5.972562	50.481052	550.313815	670.930000
5.972625	50.481072	550.238540	689.700000
5.972688	50.481091	550.172040	685.920000
5.972750	50.481111	550.113715	682.240000
5.972813	50.481131	550.050640	689.780000
5.972876	50.481151	549.983040	642.720000
5.972939	50.481171	549.918715	712.680000
5.973000	50.481192	549.856090	669.200000
5.973063	50.481212	549.779615	799.540000
5.973127	50.481232	549.706365	901.470000
5.973189	50.481252	549.631065	727.920000
5.973250	50.481273	549.542265	733.020000
5.973313	50.481294	549.459715	733.760000
5.973375	50.481315	549.372890	656.900000
5.973437	50.481335	549.274165	691.220000
5.973499	50.481357	549.175440	727.030000
5.973561	50.481378	549.086115	755.190000
5.973622	50.481399	548.985765	750.470000
5.973683	50.481421	548.898840	789.760000
5.973745	50.481443	548.823590	799.200000
5.973807	50.481464	548.726915	738.390000
5.973869	50.481485	548.623790	785.750000
5.973933	50.481506	548.504840	869.230000
5.973995	50.481526	548.427640	697.490000
5.974059	50.481544	548.354490	674.540000
5.974123	50.481563	548.235690	654.260000
5.974185	50.481583	548.127840	647.930000
5.974247	50.481603	548.030215	693.570000
5.974309	50.481625	547.929615	643.990000
5.974371	50.481646	547.804265	575.870000
5.974433	50.481666	547.682540	532.630000
5.974496	50.481687	547.574315	576.210000
5.974559	50.481707	547.457515	557.620000
5.974621	50.481727	547.337015	545.740000
5.974683	50.481748	547.195640	570.000000
5.974745	50.481769	547.014365	563.260000
5.974808	50.481789	546.782140	492.903100
5.971134	50.480574	548.668040	1088.400000
5.971196	50.480596	548.638715	1056.700000
5.971258	50.480617	548.612740	903.630000
5.971319	50.480639	548.573815	893.690000
5.971380	50.480661	548.516890	1041.000000
5.971441	50.480682	548.479915	1127.400000
5.971502	50.480703	548.453265	1110.700000
5.971564	50.480725	548.396940	1076.400000
5.971626	50.480746	548.340365	1045.500000
5.971687	50.480767	548.284440	1052.500000
5.971748	50.480789	548.228690	1067.500000
5.971810	50.480809	548.169215	1044.000000
5.971873	50.480830	548.103340	1024.200000
5.971935	50.480851	548.041540	1022.200000
5.971998	50.480871	547.972215	1044.400000
5.972060	50.480892	547.901665	1017.400000
5.972123	50.480912	547.831815	1019.000000
5.972185	50.480932	547.757240	982.180000
5.972248	50.480952	547.680365	883.990000
5.972311	50.480972	547.607940	871.080000
5.972373	50.480992	547.541665	935.170000
5.972436	50.481012	547.473990	897.190000
5.972499	50.481032	547.402165	876.160000
5.972562	50.481052	547.327390	888.350000
5.972625	50.481072	547.252040	904.350000
5.972688	50.481091	547.179865	896.910000
5.972750	50.481111	547.110415	924.750000
5.972813	50.481131	547.039115	970.240000
5.972876	50.481151	546.966140	965.220000
5.972939	50.481171	546.893940	1040.300000
5.973000	50.481192	546.821915	999.100000
5.973063	50.481212	546.746240	1099.500000
5.973127	50.481232	546.671315	1191.600000
5.973189	50.481252	546.595940	1059.000000
5.973250	50.481273	546.517140	1036.000000
5.973313	50.481294	546.439690	1013.200000
5.973375	50.481315	546.360740	936.750000
5.973437	50.481335	546.277440	953.000000
5.973499	50.481357	546.193565	980.490000
5.973561	50.481378	546.112740	1001.300000
5.973622	50.481399	546.026940	972.660000
5.973683	50.481421	545.946740	968.640000
5.973745	50.481443	545.871415	974.490000
5.973807	50.481464	545.786590	936.110000
5.973869	50.481485	545.698440	987.910000
5.973933	50.481506	545.601865	1054.200000
5.973995	50.481526	545.525590	845.670000
5.974059	50.481544	545.451340	793.760000
5.974123	50.481563	545.354065	784.880000
5.974185	50.481583	545.261640	781.960000
5.974247	50.481603	545.174315	809.900000
5.974309	50.481625	545.085065	752.630000
5.974371	50.481646	544.981490	673.170000
5.974433	50.481666	544.879465	636.330000
5.974496	50.481687	544.784665	666.970000
5.974559	50.481707	544.684365	649.980000
5.974621	50.481727	544.581340	631.360000
5.974683	50.481748	544.464490	620.420000
5.974745	50.481769	544.320615	560.003400
5.971196	50.480596	545.578790	1199.100000
5.971258	50.480617	545.533540	1052.000000
5.971319	50.480639	545.479865	1086.500000
5.971380	50.480661	545.415290	1362.900000
5.971441	50.480682	545.361565	1545.400000
5.971502	50.480703	545.313190	1536.000000
5.971564	50.480725	545.247965	1426.100000
5.971626	50.480746	545.182240	1308.200000
5.971687	50.480767	545.116690	1289.500000
5.971748	50.480789	545.050740	1336.500000
5.971810	50.480809	544.982890	1361.500000
5.971873	50.480830	544.911740	1363.700000
5.971935	50.480851	544.842290	1370.300000
5.971998	50.480871	544.769490	1392.800000
5.972060	50.480892	544.696040	1367.300000
5.972123	50.480912	544.622865	1327.200000
5.972185	50.480932	544.547815	1205.600000
5.972248	50.480952	544.471840	1026.600000
5.972311	50.480972	544.397590	971.990000
5.972373	50.480992	544.325615	1051.000000
5.972436	50.481012	544.252940	1047.500000
5.972499	50.481032	544.178740	1060.000000
5.972562	50.481052	544.103540	1083.700000
5.972625	50.481072	544.028140	1082.100000
5.972688	50.481091	543.953740	1069.200000
5.972750	50.481111	543.880065	1149.400000
5.972813	50.481131	543.805740	1290.900000
5.972876	50.481151	543.730890	1380.200000
5.972939	50.481171	543.656090	1489.600000
5.973000	50.481192	543.581140	1443.800000
5.973063	50.481212	543.505715	1507.300000
5.973127	50.481232	543.430340	1609.900000
5.973189	50.481252	543.354940	1539.600000
5.973250	50.481273	543.279140	1518.000000
5.973313	50.481294	543.203365	1482.100000
5.973375	50.481315	543.127165	1394.500000
5.973437	50.481335	543.049615	1385.300000
5.973499	50.481357	542.971590	1389.000000
5.973561	50.481378	542.894340	1375.000000
5.973622	50.481399	542.815040	1296.200000
5.973683	50.481421	542.737840	1241.000000
5.973745	50.481443	542.662490	1236.000000
5.973807	50.481464	542.583265	1225.100000
5.973869	50.481485	542.502440	1298.300000
5.973933	50.481506	542.417440	1337.900000
5.973995	50.481526	542.341640	1054.400000
5.974059	50.481544	542.266790	960.170000
5.974123	50.481563	542.181065	950.410000
5.974185	50.481583	542.097290	943.360000
5.974247	50.481603	542.015890	947.050000
5.974309	50.481625	541.933315	871.410000
5.974371	50.481646	541.842940	780.770000
5.974433	50.481666	541.753090	743.920000
5.974496	50.481687	541.666840	763.740000
5.974559	50.481707	541.577265	743.600000
5.974621	50.481727	541.485840	716.520000
5.974683	50.481748	541.385765	651.777900
5.971319	50.480639	542.033640	1318.100000
5.971380	50.480661	541.964190	1598.700000
5.971441	50.480682	541.900290	1815.000000
5.971502	50.480703	541.838990	1908.700000
5.971564	50.480725	541.768690	1791.700000
5.971626	50.480746	541.697965	1545.800000
5.971687	50.480767	541.627215	1386.400000
5.971748	50.480789	541.556040	1315.300000
5.971810	50.480809	541.483965	1282.300000
5.971873	50.480830	541.410315	1248.800000
5.971935	50.480851	541.337315	1217.200000
5.971998	50.480871	541.262915	1185.000000
5.972060	50.480892	541.188240	1127.800000
5.972123	50.480912	541.113640	1059.500000
5.972185	50.480932	541.038365	977.040000
5.972248	50.480952	540.962765	914.650000
5.972311	50.480972	540.887765	949.930000
5.972373	50.480992	540.813515	1070.600000
5.972436	50.481012	540.738940	1124.000000
5.972499	50.481032	540.663865	1135.100000
5.972562	50.481052	540.588515	1096.800000
5.972625	50.481072	540.513115	1013.100000
5.972688	50.481091	540.437940	956.550000
5.972750	50.481111	540.362890	1023.400000
5.972813	50.481131	540.287665	1207.200000
5.972876	50.481151	540.212290	1410.700000
5.972939	50.481171	540.136840	1575.000000
5.973000	50.481192	540.061290	1616.200000
5.973063	50.481212	539.985915	1658.400000
5.973127	50.481232	539.910465	1777.000000
5.973189	50.481252	539.835065	1910.700000
5.973250	50.481273	539.759865	2042.900000
5.973313	50.481294	539.684490	2107.200000
5.973375	50.481315	539.609040	2071.600000
5.973437	50.481335	539.533265	2000.700000
5.973499	50.481357	539.457240	1895.500000
5.973561	50.481378	539.381315	1761.100000
5.973622	50.481399	539.304615	1614.600000
5.973683	50.481421	539.228640	1523.200000
5.973745	50.481443	539.153265	1518.500000
5.973807	50.481464	539.076465	1563.700000
5.973869	50.481485	538.998965	1621.300000
5.973933	50.481506	538.919515	1549.200000
5.973995	50.481526	538.843940	1267.600000
5.974059	50.481544	538.768790	1117.900000
5.974123	50.481563	538.688865	1073.800000
5.974185	50.481583	538.609615	1048.100000
5.974247	50.481603	538.531390	1011.500000
5.974309	50.481625	538.452515	933.230000
5.974371	50.481646	538.369665	861.270000
5.974433	50.481666	538.286915	822.670000
5.974496	50.481687	538.205790	812.780000
5.974559	50.481707	538.122790	782.190100
5.971441	50.480682	538.074315	1457.200000
5.971502	50.480703	538.005790	1561.100000
5.971564	50.480725	537.932765	1508.700000
5.971626	50.480746	537.859440	1281.900000
5.971687	50.480767	537.786090	1070.900000
5.971748	50.480789	537.712440	889.610000
5.971810	50.480809	537.638390	770.520000
5.971873	50.480830	537.563665	689.260000
5.971935	50.480851	537.489140	639.140000
5.971998	50.480871	537.414065	609.560000
5.972060	50.480892	537.338915	590.990000
5.972123	50.480912	537.263790	592.420000
5.972185	50.480932	537.188415	622.890000
5.972248	50.480952	537.112940	697.540000
5.972311	50.480972	537.037665	837.230000
5.972373	50.480992	536.962590	1011.500000
5.972436	50.481012	536.887415	1109.700000
5.972499	50.481032	536.812090	1101.600000
5.972562	50.481052	536.736690	999.630000
5.972625	50.481072	536.661290	855.450000
5.972688	50.481091	536.585915	746.940000
5.972750	50.481111	536.510515	725.840000
5.972813	50.481131	536.435090	783.220000
5.972876	50.481151	536.359640	872.460000
5.972939	50.481171	536.284115	951.740000
5.973000	50.481192	536.208565	989.530000
5.973063	50.481212	536.133190	1015.900000
5.973127	50.481232	536.057740	1071.700000
5.973189	50.481252	535.982340	1158.800000
5.973250	50.481273	535.907140	1257.000000
5.973313	50.481294	535.831790	1325.700000
5.973375	50.481315	535.756440	1341.500000
5.973437	50.481335	535.681090	1319.300000
5.973499	50.481357	535.605640	1272.700000
5.973561	50.481378	535.530115	1217.800000
5.973622	50.481399	535.454340	1175.800000
5.973683	50.481421	535.378790	1174.300000
5.973745	50.481443	535.303390	1224.300000
5.973807	50.481464	535.227540	1302.200000
5.973869	50.481485	535.151415	1353.300000
5.973933	50.481506	535.074440	1297.900000
5.973995	50.481526	534.998965	1138.500000
5.974059	50.481544	534.923665	1022.400000
5.974123	50.481563	534.846440	967.510000
5.974185	50.481583	534.769415	931.670000
5.974247	50.481603	534.692765	893.090000
5.974309	50.481625	534.615790	841.910000
5.974371	50.481646	534.536940	802.010000
5.974433	50.481666	534.458065	777.084400
5.971564	50.480725	533.708615	1179.000000
5.971626	50.480746	533.634065	967.580000
5.971687	50.480767	533.559490	804.190000
5.971748	50.480789	533.484765	630.740000
5.971810	50.480809	533.409865	514.640000
5.971873	50.480830	533.334690	434.910000
5.971935	50.480851	533.259590	392.990000
5.971998	50.480871	533.184290	375.970000
5.972060	50.480892	533.108940	379.140000
5.972123	50.480912	533.033615	408.350000
5.972185	50.480932	532.958215	474.010000
5.972248	50.480952	532.882790	588.440000
5.972311	50.480972	532.807440	755.900000
5.972373	50.480992	532.732115	937.670000
5.972436	50.481012	532.656765	1044.200000
5.972499	50.481032	532.581390	1025.500000
5.972562	50.481052	532.505990	902.060000
5.972625	50.481072	532.430590	742.810000
5.972688	50.481091	532.355165	615.320000
5.972750	50.481111	532.279715	548.730000
5.972813	50.481131	532.204290	533.940000
5.972876	50.481151	532.128865	546.320000
5.972939	50.481171	532.053390	564.100000
5.973000	50.481192	531.977915	573.970000
5.973063	50.481212	531.902515	580.830000
5.973127	50.481232	531.827065	597.060000
5.973189	50.481252	531.751665	626.970000
5.973250	50.481273	531.676365	664.200000
5.973313	50.481294	531.601015	695.350000
5.973375	50.481315	531.525665	712.590000
5.973437	50.481335	531.450340	719.230000
5.973499	50.481357	531.374990	722.150000
5.973561	50.481378	531.299565	729.610000
5.973622	50.481399	531.224065	751.290000
5.973683	50.481421	531.148640	796.330000
5.973745	50.481443	531.073240	865.970000
5.973807	50.481464	530.997690	944.130000
5.973869	50.481485	530.922065	996.110000
5.973933	50.481506	530.846115	986.320000
5.973995	50.481526	530.770690	923.730000
5.974059	50.481544	530.695340	862.350000
5.974123	50.481563	530.619265	825.220000
5.974185	50.481583	530.543240	799.180000
5.974247	50.481603	530.467340	775.310000
5.974309	50.481625	530.391265	748.825100
5.971687	50.480767	528.909540	696.710000
5.971748	50.480789	528.834365	521.250000
5.971810	50.480809	528.759140	430.440000
5.971873	50.480830	528.683790	369.380000
5.971935	50.480851	528.608490	338.330000
5.971998	50.480871	528.533140	329.460000
5.972060	50.480892	528.457740	343.430000
5.972123	50.480912	528.382340	384.340000
5.972185	50.480932	528.306940	460.080000
5.972248	50.480952	528.231540	577.990000
5.972311	50.480972	528.156165	733.170000
5.972373	50.480992	528.080790	886.940000
5.972436	50.481012	528.005390	971.930000
5.972499	50.481032	527.929990	946.970000
5.972562	50.481052	527.854590	831.650000
5.972625	50.481072	527.779190	685.340000
5.972688	50.481091	527.703765	560.600000
5.972750	50.481111	527.628315	478.550000
5.972813	50.481131	527.552890	434.470000
5.972876	50.481151	527.477490	414.180000
5.972939	50.481171	527.402065	404.880000
5.973000	50.481192	527.326640	398.800000
5.973063	50.481212	527.251240	394.940000
5.973127	50.481232	527.175815	396.000000
5.973189	50.481252	527.100415	403.360000
5.973250	50.481273	527.025040	415.090000
5.973313	50.481294	526.949665	427.430000
5.973375	50.481315	526.874290	438.490000
5.973437	50.481335	526.798940	449.860000
5.973499	50.481357	526.723590	464.960000
5.973561	50.481378	526.648190	487.810000
5.973622	50.481399	526.572765	522.430000
5.973683	50.481421	526.497365	571.250000
5.973745	50.481443	526.421965	632.520000
5.973807	50.481464	526.346515	695.900000
5.973869	50.481485	526.271040	741.900000
5.973933	50.481506	526.195465	754.210000
5.973995	50.481526	526.120065	740.820000
5.974059	50.481544	526.044690	723.090000
5.974123	50.481563	525.969065	708.630000
5.974185	50.481583	525.893440	703.085100
5.971810	50.480809	523.643590	433.840000
5.971873	50.480830	523.568190	386.560000
5.971935	50.480851	523.492815	366.370000
5.971998	50.480871	523.417440	366.320000
5.972060	50.480892	523.342040	390.680000
5.972123	50.480912	523.266640	441.650000
5.972185	50.480932	523.191240	521.130000
5.972248	50.480952	523.115840	630.160000
5.972311	50.480972	523.040440	759.840000
5.972373	50.480992	522.965040	875.310000
5.972436	50.481012	522.889640	931.130000
5.972499	50.481032	522.814240	901.940000
5.972562	50.481052	522.738840	803.370000
5.972625	50.481072	522.663440	677.670000
5.972688	50.481091	522.588040	563.060000
5.972750	50.481111	522.512615	477.270000
5.972813	50.481131	522.437190	420.350000
5.972876	50.481151	522.361790	384.630000
5.972939	50.481171	522.286390	362.010000
5.973000	50.481192	522.210990	346.870000
5.973063	50.481212	522.135590	336.690000
5.973127	50.481232	522.060190	330.990000
5.973189	50.481252	521.984790	329.560000
5.973250	50.481273	521.909390	331.550000
5.973313	50.481294	521.833990	335.910000
5.973375	50.481315	521.758590	342.450000
5.973437	50.481335	521.683215	352.300000
5.973499	50.481357	521.607840	367.420000
5.973561	50.481378	521.532440	389.880000
5.973622	50.481399	521.457040	421.310000
5.973683	50.481421	521.381640	461.280000
5.973745	50.481443	521.306240	508.290000
5.973807	50.481464	521.230840	557.060000
5.973869	50.481485	521.155415	594.240000
5.973933	50.481506	521.079965	609.580000
5.973995	50.481526	521.004565	615.430000
5.974059	50.481544	520.929165	627.351000
5.971998	50.480871	517.790390	431.140000
5.972060	50.480892	517.714990	486.220000
5.972123	50.480912	517.639590	540.970000
5.972185	50.480932	517.564190	618.910000
5.972248	50.480952	517.488790	709.780000
5.972311	50.480972	517.413390	814.920000
5.972373	50.480992	517.337990	896.270000
5.972436	50.481012	517.262590	928.410000
5.972499	50.481032	517.187190	897.510000
5.972562	50.481052	517.111790	814.900000
5.972625	50.481072	517.036390	708.590000
5.972688	50.481091	516.960990	605.370000
5.972750	50.481111	516.885590	520.350000
5.972813	50.481131	516.810190	456.880000
5.972876	50.481151	516.734790	411.840000
5.972939	50.481171	516.659390	380.350000
5.973000	50.481192	516.583990	358.210000
5.973063	50.481212	516.508590	342.670000
5.973127	50.481232	516.433190	332.130000
5.973189	50.481252	516.357790	325.640000
5.973250	50.481273	516.282390	322.480000
5.973313	50.481294	516.206990	322.270000
5.973375	50.481315	516.131590	325.220000
5.973437	50.481335	516.056190	332.130000
5.973499	50.481357	515.980790	344.160000
5.973561	50.481378	515.905390	362.280000
5.973622	50.481399	515.829990	387.840000
5.973683	50.481421	515.754590	416.660000
5.973745	50.481443	515.679190	450.440000
5.973807	50.481464	515.603790	484.410000
5.973869	50.481485	515.528390	530.081000
5.972123	50.480912	511.449990	630.730000
5.972185	50.480932	511.374590	724.340000
5.972248	50.480952	511.299190	802.360000
5.972311	50.480972	511.223790	878.060000
5.972373	50.480992	511.148390	931.810000
5.972436	50.481012	511.072990	950.840000
5.972499	50.481032	510.997590	921.650000
5.972562	50.481052	510.922190	852.610000
5.972625	50.481072	510.846790	762.630000
5.972688	50.481091	510.771390	670.550000
5.972750	50.481111	510.695990	588.820000
5.972813	50.481131	510.620590	522.440000
5.972876	50.481151	510.545190	471.270000
5.972939	50.481171	510.469790	432.890000
5.973000	50.481192	510.394390	404.440000
5.973063	50.481212	510.318990	383.450000
5.973127	50.481232	510.243590	368.080000
5.973189	50.481252	510.168190	357.070000
5.973250	50.481273	510.092790	349.610000
5.973313	50.481294	510.017390	345.390000
5.973375	50.481315	509.941990	344.580000
5.973437	50.481335	509.866590	347.730000
5.973499	50.481357	509.791190	355.590000
5.973561	50.481378	509.715790	367.100000
5.973622	50.481399	509.640390	383.130000
5.973683	50.481421	509.564990	402.690000
5.973745	50.481443	509.489590	429.518500
5.972248	50.480952	504.490640	870.390000
5.972311	50.480972	504.415240	937.510000
5.972373	50.480992	504.339840	976.670000
5.972436	50.481012	504.264440	983.920000
5.972499	50.481032	504.189040	958.790000
5.972562	50.481052	504.113640	899.700000
5.972625	50.481072	504.038240	822.330000
5.972688	50.481091	503.962840	740.130000
5.972750	50.481111	503.887440	663.070000
5.972813	50.481131	503.812040	596.470000
5.972876	50.481151	503.736640	541.840000
5.972939	50.481171	503.661240	498.430000
5.973000	50.481192	503.585840	464.580000
5.973063	50.481212	503.510440	438.370000
5.973127	50.481232	503.435040	418.110000
5.973189	50.481252	503.359640	402.500000
5.973250	50.481273	503.284240	390.650000
5.973313	50.481294	503.208840	382.170000
5.973375	50.481315	503.133440	377.110000
5.973437	50.481335	503.058040	375.740000
5.973499	50.481357	502.982640	377.390000
5.973561	50.481378	502.907240	381.890000
5.973622	50.481399	502.831840	389.185900
5.972311	50.480972	496.925790	1021.300000
5.972373	50.480992	496.850390	1031.100000
5.972436	50.481012	496.774990	1022.000000
5.972499	50.481032	496.699590	991.880000
5.972562	50.481052	496.624190	942.860000
5.972625	50.481072	496.548790	872.500000
5.972688	50.481091	496.473390	796.800000
5.972750	50.481111	496.397990	723.770000
5.972813	50.481131	496.322590	658.180000
5.972876	50.481151	496.247190	602.080000
5.972939	50.481171	496.171790	555.620000
5.973000	50.481192	496.096390	517.910000
5.973063	50.481212	496.020990	487.570000
5.973127	50.481232	495.945590	463.170000
5.973189	50.481252	495.870190	443.450000
5.973250	50.481273	495.794790	427.490000
5.973313	50.481294	495.719390	414.850000
5.973375	50.481315	495.643990	406.320000
5.973437	50.481335	495.568590	399.960000
5.973499	50.481357	495.493190	395.520000
5.973561	50.481378	495.417790	392.475200
5.972373	50.480992	488.611974	1071.000000
5.972436	50.481012	488.536574	1049.800000
5.972499	50.481032	488.461174	1014.000000
5.972562	50.481052	488.385774	963.920000
5.972625	50.481072	488.310374	902.970000
5.972688	50.481091	488.234974	827.280000
5.972750	50.481111	488.159574	754.980000
5.972813	50.481131	488.084174	689.560000
5.972876	50.481151	488.008774	632.790000
5.972939	50.481171	487.933374	584.970000
5.973000	50.481192	487.857974	545.480000
5.973063	50.481212	487.782574	513.140000
5.973127	50.481232	487.707174	486.590000
5.973189	50.481252	487.631774	464.540000
5.973250	50.481273	487.556374	445.880000
5.973313	50.481294	487.480974	432.470000
5.973375	50.481315	487.405574	421.390000
5.973437	50.481335	487.330174	412.350000
5.973499	50.481357	487.254774	405.203000
