# Supplementary material for: Electrical resistivity tomography data across the Hockai Fault Zone (Ardenne, Belgium)
Source: Data Brief. 2016 Dec 21;11:1–4. doi: 10.1016/j.dib.2016.12.028 (PMC5220259; doi:10.1016/j.dib.2016.12.028)
Supplement: Supplementary file 2 — Supplementary material [file mmc2.zip › output/ASCII/20090813-2_robust.out.wgs84]

5.971072	50.480552	553.664165	993.860000
5.971134	50.480574	553.666190	1007.000000
5.971196	50.480596	553.693140	1000.600000
5.971258	50.480617	553.731890	859.480000
5.971319	50.480639	553.744590	825.220000
5.971380	50.480661	553.715240	846.400000
5.971441	50.480682	553.742565	870.820000
5.971502	50.480703	553.801840	854.810000
5.971564	50.480725	553.783040	849.670000
5.971626	50.480746	553.767540	849.600000
5.971687	50.480767	553.755665	849.250000
5.971748	50.480789	553.750565	815.450000
5.971810	50.480809	553.733615	756.950000
5.971873	50.480830	553.696690	739.620000
5.971935	50.480851	553.678465	737.210000
5.971998	50.480871	553.629715	765.870000
5.972060	50.480892	553.576990	693.960000
5.972123	50.480912	553.527965	700.200000
5.972185	50.480932	553.456565	736.550000
5.972248	50.480952	553.374040	721.930000
5.972311	50.480972	553.313740	777.210000
5.972373	50.480992	553.286365	827.320000
5.972436	50.481012	553.254865	739.640000
5.972499	50.481032	553.201365	675.210000
5.972562	50.481052	553.129840	670.370000
5.972625	50.481072	553.054715	678.050000
5.972688	50.481091	553.000990	677.650000
5.972750	50.481111	552.968315	657.710000
5.972813	50.481131	552.924765	657.150000
5.972876	50.481151	552.870440	574.750000
5.972939	50.481171	552.826190	643.800000
5.973000	50.481192	552.788415	575.920000
5.973063	50.481212	552.709890	722.340000
5.973127	50.481232	552.641415	829.860000
5.973189	50.481252	552.566290	616.440000
5.973250	50.481273	552.450590	633.260000
5.973313	50.481294	552.354915	634.010000
5.973375	50.481315	552.248640	549.090000
5.973437	50.481335	552.113715	599.580000
5.973499	50.481357	551.981565	648.620000
5.973561	50.481378	551.873965	679.900000
5.973622	50.481399	551.743815	681.510000
5.973683	50.481421	551.643040	746.430000
5.973745	50.481443	551.567940	747.930000
5.973807	50.481464	551.448115	687.860000
5.973869	50.481485	551.316565	754.590000
5.973933	50.481506	551.157265	854.560000
5.973995	50.481526	551.078365	691.170000
5.974059	50.481544	551.007140	686.000000
5.974123	50.481563	550.850790	658.620000
5.974185	50.481583	550.716965	656.060000
5.974247	50.481603	550.602415	707.120000
5.974309	50.481625	550.483565	657.590000
5.974371	50.481646	550.324140	594.010000
5.974433	50.481666	550.172215	542.560000
5.974496	50.481687	550.044040	590.580000
5.974559	50.481707	549.903190	574.670000
5.974621	50.481727	549.757740	568.830000
5.974683	50.481748	549.582340	570.140000
5.974745	50.481769	549.350815	570.060000
5.974808	50.481789	549.052490	513.554000
5.971072	50.480552	551.369315	998.850000
5.971134	50.480574	551.348065	1006.800000
5.971196	50.480596	551.342965	1000.800000
5.971258	50.480617	551.344490	859.530000
5.971319	50.480639	551.327165	825.380000
5.971380	50.480661	551.281640	846.540000
5.971441	50.480682	551.270665	870.870000
5.971502	50.480703	551.278390	855.320000
5.971564	50.480725	551.236740	851.510000
5.971626	50.480746	551.195865	851.010000
5.971687	50.480767	551.156615	850.470000
5.971748	50.480789	551.119515	830.220000
5.971810	50.480809	551.075565	781.400000
5.971873	50.480830	551.019940	768.220000
5.971935	50.480851	550.973415	767.760000
5.971998	50.480871	550.911190	768.170000
5.972060	50.480892	550.846690	736.540000
5.972123	50.480912	550.783890	736.570000
5.972185	50.480932	550.710365	736.920000
5.972248	50.480952	550.631590	731.730000
5.972311	50.480972	550.563190	777.310000
5.972373	50.480992	550.509665	827.340000
5.972436	50.481012	550.453615	740.010000
5.972499	50.481032	550.387565	675.960000
5.972562	50.481052	550.313815	675.370000
5.972625	50.481072	550.238540	678.110000
5.972688	50.481091	550.172040	677.800000
5.972750	50.481111	550.113715	661.250000
5.972813	50.481131	550.050640	659.580000
5.972876	50.481151	549.983040	649.010000
5.972939	50.481171	549.918715	652.120000
5.973000	50.481192	549.856090	651.990000
5.973063	50.481212	549.779615	737.030000
5.973127	50.481232	549.706365	829.940000
5.973189	50.481252	549.631065	656.480000
5.973250	50.481273	549.542265	654.510000
5.973313	50.481294	549.459715	653.500000
5.973375	50.481315	549.372890	610.610000
5.973437	50.481335	549.274165	611.290000
5.973499	50.481357	549.175440	652.080000
5.973561	50.481378	549.086115	683.630000
5.973622	50.481399	548.985765	685.590000
5.973683	50.481421	548.898840	746.770000
5.973745	50.481443	548.823590	747.970000
5.973807	50.481464	548.726915	713.790000
5.973869	50.481485	548.623790	755.120000
5.973933	50.481506	548.504840	854.640000
5.973995	50.481526	548.427640	691.490000
5.974059	50.481544	548.354490	686.080000
5.974123	50.481563	548.235690	658.880000
5.974185	50.481583	548.127840	658.300000
5.974247	50.481603	548.030215	707.170000
5.974309	50.481625	547.929615	658.240000
5.974371	50.481646	547.804265	594.090000
5.974433	50.481666	547.682540	550.040000
5.974496	50.481687	547.574315	590.610000
5.974559	50.481707	547.457515	574.820000
5.974621	50.481727	547.337015	569.470000
5.974683	50.481748	547.195640	570.190000
5.974745	50.481769	547.014365	570.020000
5.974808	50.481789	546.782140	513.745900
5.971134	50.480574	548.668040	1006.800000
5.971196	50.480596	548.638715	1005.700000
5.971258	50.480617	548.612740	968.370000
5.971319	50.480639	548.573815	968.460000
5.971380	50.480661	548.516890	1059.000000
5.971441	50.480682	548.479915	1149.300000
5.971502	50.480703	548.453265	1149.700000
5.971564	50.480725	548.396940	1149.000000
5.971626	50.480746	548.340365	1147.300000
5.971687	50.480767	548.284440	1144.900000
5.971748	50.480789	548.228690	1118.900000
5.971810	50.480809	548.169215	1050.800000
5.971873	50.480830	548.103340	953.360000
5.971935	50.480851	548.041540	921.190000
5.971998	50.480871	547.972215	919.530000
5.972060	50.480892	547.901665	918.680000
5.972123	50.480912	547.831815	918.230000
5.972185	50.480932	547.757240	917.650000
5.972248	50.480952	547.680365	917.210000
5.972311	50.480972	547.607940	919.430000
5.972373	50.480992	547.541665	976.440000
5.972436	50.481012	547.473990	979.210000
5.972499	50.481032	547.402165	982.100000
5.972562	50.481052	547.327390	983.580000
5.972625	50.481072	547.252040	985.880000
5.972688	50.481091	547.179865	987.360000
5.972750	50.481111	547.110415	989.430000
5.972813	50.481131	547.039115	995.310000
5.972876	50.481151	546.966140	1039.600000
5.972939	50.481171	546.893940	1223.800000
5.973000	50.481192	546.821915	1233.000000
5.973063	50.481212	546.746240	1315.000000
5.973127	50.481232	546.671315	1376.100000
5.973189	50.481252	546.595940	1385.800000
5.973250	50.481273	546.517140	1386.500000
5.973313	50.481294	546.439690	1385.800000
5.973375	50.481315	546.360740	1345.800000
5.973437	50.481335	546.277440	1301.500000
5.973499	50.481357	546.193565	1252.600000
5.973561	50.481378	546.112740	1230.600000
5.973622	50.481399	546.026940	1206.000000
5.973683	50.481421	545.946740	1133.300000
5.973745	50.481443	545.871415	1124.300000
5.973807	50.481464	545.786590	1115.800000
5.973869	50.481485	545.698440	1111.000000
5.973933	50.481506	545.601865	1108.000000
5.973995	50.481526	545.525590	909.810000
5.974059	50.481544	545.451340	824.870000
5.974123	50.481563	545.354065	807.550000
5.974185	50.481583	545.261640	806.300000
5.974247	50.481603	545.174315	805.430000
5.974309	50.481625	545.085065	766.990000
5.974371	50.481646	544.981490	662.420000
5.974433	50.481666	544.879465	635.600000
5.974496	50.481687	544.784665	634.000000
5.974559	50.481707	544.684365	621.950000
5.974621	50.481727	544.581340	596.010000
5.974683	50.481748	544.464490	579.290000
5.974745	50.481769	544.320615	570.031100
5.971196	50.480596	545.578790	1029.400000
5.971258	50.480617	545.533540	1061.500000
5.971319	50.480639	545.479865	1099.300000
5.971380	50.480661	545.415290	1281.500000
5.971441	50.480682	545.361565	1290.900000
5.971502	50.480703	545.313190	1290.700000
5.971564	50.480725	545.247965	1284.900000
5.971626	50.480746	545.182240	1198.600000
5.971687	50.480767	545.116690	1152.500000
5.971748	50.480789	545.050740	1119.500000
5.971810	50.480809	544.982890	1051.100000
5.971873	50.480830	544.911740	953.610000
5.971935	50.480851	544.842290	921.470000
5.971998	50.480871	544.769490	919.700000
5.972060	50.480892	544.696040	918.900000
5.972123	50.480912	544.622865	918.540000
5.972185	50.480932	544.547815	918.210000
5.972248	50.480952	544.471840	918.330000
5.972311	50.480972	544.397590	937.030000
5.972373	50.480992	544.325615	1011.600000
5.972436	50.481012	544.252940	1015.600000
5.972499	50.481032	544.178740	1016.100000
5.972562	50.481052	544.103540	1015.400000
5.972625	50.481072	544.028140	1014.000000
5.972688	50.481091	543.953740	1012.500000
5.972750	50.481111	543.880065	1012.300000
5.972813	50.481131	543.805740	1014.700000
5.972876	50.481151	543.730890	1040.400000
5.972939	50.481171	543.656090	1224.200000
5.973000	50.481192	543.581140	1242.400000
5.973063	50.481212	543.505715	1323.000000
5.973127	50.481232	543.430340	1396.700000
5.973189	50.481252	543.354940	1458.600000
5.973250	50.481273	543.279140	1462.900000
5.973313	50.481294	543.203365	1463.800000
5.973375	50.481315	543.127165	1462.700000
5.973437	50.481335	543.049615	1457.200000
5.973499	50.481357	542.971590	1430.400000
5.973561	50.481378	542.894340	1402.000000
5.973622	50.481399	542.815040	1372.200000
5.973683	50.481421	542.737840	1327.300000
5.973745	50.481443	542.662490	1316.800000
5.973807	50.481464	542.583265	1311.900000
5.973869	50.481485	542.502440	1307.100000
5.973933	50.481506	542.417440	1300.500000
5.973995	50.481526	542.341640	1126.400000
5.974059	50.481544	542.266790	989.810000
5.974123	50.481563	542.181065	933.840000
5.974185	50.481583	542.097290	907.570000
5.974247	50.481603	542.015890	890.120000
5.974309	50.481625	541.933315	824.570000
5.974371	50.481646	541.842940	750.820000
5.974433	50.481666	541.753090	710.600000
5.974496	50.481687	541.666840	705.130000
5.974559	50.481707	541.577265	674.720000
5.974621	50.481727	541.485840	635.140000
5.974683	50.481748	541.385765	580.161300
5.971319	50.480639	542.033640	1274.700000
5.971380	50.480661	541.964190	1288.400000
5.971441	50.480682	541.900290	1290.500000
5.971502	50.480703	541.838990	1290.400000
5.971564	50.480725	541.768690	1284.700000
5.971626	50.480746	541.697965	1197.800000
5.971687	50.480767	541.627215	1150.800000
5.971748	50.480789	541.556040	1117.000000
5.971810	50.480809	541.483965	1046.700000
5.971873	50.480830	541.410315	948.240000
5.971935	50.480851	541.337315	917.950000
5.971998	50.480871	541.262915	916.300000
5.972060	50.480892	541.188240	915.800000
5.972123	50.480912	541.113640	915.790000
5.972185	50.480932	541.038365	916.090000
5.972248	50.480952	540.962765	917.060000
5.972311	50.480972	540.887765	936.940000
5.972373	50.480992	540.813515	1011.300000
5.972436	50.481012	540.738940	1015.200000
5.972499	50.481032	540.663865	1015.700000
5.972562	50.481052	540.588515	1015.000000
5.972625	50.481072	540.513115	1013.600000
5.972688	50.481091	540.437940	1012.000000
5.972750	50.481111	540.362890	1011.700000
5.972813	50.481131	540.287665	1013.800000
5.972876	50.481151	540.212290	1037.300000
5.972939	50.481171	540.136840	1194.600000
5.973000	50.481192	540.061290	1234.000000
5.973063	50.481212	539.985915	1321.300000
5.973127	50.481232	539.910465	1395.300000
5.973189	50.481252	539.835065	1457.900000
5.973250	50.481273	539.759865	1462.400000
5.973313	50.481294	539.684490	1463.400000
5.973375	50.481315	539.609040	1462.500000
5.973437	50.481335	539.533265	1457.200000
5.973499	50.481357	539.457240	1430.400000
5.973561	50.481378	539.381315	1402.100000
5.973622	50.481399	539.304615	1372.500000
5.973683	50.481421	539.228640	1328.100000
5.973745	50.481443	539.153265	1317.600000
5.973807	50.481464	539.076465	1312.900000
5.973869	50.481485	538.998965	1307.900000
5.973933	50.481506	538.919515	1301.100000
5.973995	50.481526	538.843940	1128.800000
5.974059	50.481544	538.768790	994.720000
5.974123	50.481563	538.688865	937.780000
5.974185	50.481583	538.609615	908.750000
5.974247	50.481603	538.531390	890.690000
5.974309	50.481625	538.452515	825.400000
5.974371	50.481646	538.369665	799.650000
5.974433	50.481666	538.286915	793.210000
5.974496	50.481687	538.205790	790.740000
5.974559	50.481707	538.122790	724.634800
5.971441	50.480682	538.074315	1287.600000
5.971502	50.480703	538.005790	1286.600000
5.971564	50.480725	537.932765	1276.000000
5.971626	50.480746	537.859440	1123.500000
5.971687	50.480767	537.786090	969.230000
5.971748	50.480789	537.712440	809.650000
5.971810	50.480809	537.638390	742.530000
5.971873	50.480830	537.563665	724.840000
5.971935	50.480851	537.489140	724.240000
5.971998	50.480871	537.414065	724.510000
5.972060	50.480892	537.338915	725.830000
5.972123	50.480912	537.263790	738.100000
5.972185	50.480932	537.188415	778.420000
5.972248	50.480952	537.112940	849.130000
5.972311	50.480972	537.037665	924.620000
5.972373	50.480992	536.962590	984.840000
5.972436	50.481012	536.887415	986.940000
5.972499	50.481032	536.812090	986.790000
5.972562	50.481052	536.736690	985.450000
5.972625	50.481072	536.661290	980.930000
5.972688	50.481091	536.585915	959.800000
5.972750	50.481111	536.510515	948.740000
5.972813	50.481131	536.435090	946.990000
5.972876	50.481151	536.359640	946.780000
5.972939	50.481171	536.284115	947.800000
5.973000	50.481192	536.208565	951.530000
5.973063	50.481212	536.133190	959.830000
5.973127	50.481232	536.057740	982.650000
5.973189	50.481252	535.982340	1026.900000
5.973250	50.481273	535.907140	1077.200000
5.973313	50.481294	535.831790	1186.200000
5.973375	50.481315	535.756440	1258.000000
5.973437	50.481335	535.681090	1293.000000
5.973499	50.481357	535.605640	1295.200000
5.973561	50.481378	535.530115	1294.400000
5.973622	50.481399	535.454340	1292.800000
5.973683	50.481421	535.378790	1290.600000
5.973745	50.481443	535.303390	1288.500000
5.973807	50.481464	535.227540	1286.500000
5.973869	50.481485	535.151415	1283.900000
5.973933	50.481506	535.074440	1277.900000
5.973995	50.481526	534.998965	1127.500000
5.974059	50.481544	534.923665	993.730000
5.974123	50.481563	534.846440	936.810000
5.974185	50.481583	534.769415	907.650000
5.974247	50.481603	534.692765	888.520000
5.974309	50.481625	534.615790	824.830000
5.974371	50.481646	534.536940	800.100000
5.974433	50.481666	534.458065	793.756000
5.971564	50.480725	533.708615	1254.900000
5.971626	50.480746	533.634065	934.210000
5.971687	50.480767	533.559490	811.200000
5.971748	50.480789	533.484765	726.340000
5.971810	50.480809	533.409865	714.990000
5.971873	50.480830	533.334690	714.360000
5.971935	50.480851	533.259590	714.230000
5.971998	50.480871	533.184290	714.550000
5.972060	50.480892	533.108940	715.340000
5.972123	50.480912	533.033615	717.390000
5.972185	50.480932	532.958215	731.850000
5.972248	50.480952	532.882790	777.750000
5.972311	50.480972	532.807440	827.250000
5.972373	50.480992	532.732115	838.900000
5.972436	50.481012	532.656765	839.600000
5.972499	50.481032	532.581390	839.660000
5.972562	50.481052	532.505990	839.100000
5.972625	50.481072	532.430590	833.280000
5.972688	50.481091	532.355165	785.870000
5.972750	50.481111	532.279715	698.290000
5.972813	50.481131	532.204290	615.260000
5.972876	50.481151	532.128865	557.970000
5.972939	50.481171	532.053390	528.280000
5.973000	50.481192	531.977915	519.100000
5.973063	50.481212	531.902515	517.510000
5.973127	50.481232	531.827065	516.590000
5.973189	50.481252	531.751665	516.120000
5.973250	50.481273	531.676365	516.000000
5.973313	50.481294	531.601015	516.160000
5.973375	50.481315	531.525665	517.930000
5.973437	50.481335	531.450340	528.370000
5.973499	50.481357	531.374990	553.500000
5.973561	50.481378	531.299565	595.000000
5.973622	50.481399	531.224065	653.590000
5.973683	50.481421	531.148640	724.730000
5.973745	50.481443	531.073240	784.710000
5.973807	50.481464	530.997690	805.130000
5.973869	50.481485	530.922065	811.340000
5.973933	50.481506	530.846115	813.510000
5.973995	50.481526	530.770690	814.660000
5.974059	50.481544	530.695340	815.280000
5.974123	50.481563	530.619265	815.420000
5.974185	50.481583	530.543240	815.520000
5.974247	50.481603	530.467340	811.300000
5.974309	50.481625	530.391265	800.117100
5.971687	50.480767	528.909540	803.300000
5.971748	50.480789	528.834365	719.360000
5.971810	50.480809	528.759140	715.040000
5.971873	50.480830	528.683790	714.580000
5.971935	50.480851	528.608490	714.480000
5.971998	50.480871	528.533140	714.780000
5.972060	50.480892	528.457740	715.560000
5.972123	50.480912	528.382340	717.150000
5.972185	50.480932	528.306940	722.310000
5.972248	50.480952	528.231540	739.540000
5.972311	50.480972	528.156165	753.860000
5.972373	50.480992	528.080790	755.810000
5.972436	50.481012	528.005390	756.430000
5.972499	50.481032	527.929990	756.610000
5.972562	50.481052	527.854590	756.400000
5.972625	50.481072	527.779190	753.920000
5.972688	50.481091	527.703765	724.480000
5.972750	50.481111	527.628315	658.070000
5.972813	50.481131	527.552890	588.860000
5.972876	50.481151	527.477490	533.200000
5.972939	50.481171	527.402065	496.280000
5.973000	50.481192	527.326640	476.300000
5.973063	50.481212	527.251240	467.520000
5.973127	50.481232	527.175815	465.270000
5.973189	50.481252	527.100415	464.540000
5.973250	50.481273	527.025040	464.260000
5.973313	50.481294	526.949665	464.170000
5.973375	50.481315	526.874290	464.220000
5.973437	50.481335	526.798940	464.370000
5.973499	50.481357	526.723590	464.930000
5.973561	50.481378	526.648190	468.570000
5.973622	50.481399	526.572765	481.380000
5.973683	50.481421	526.497365	511.550000
5.973745	50.481443	526.421965	564.870000
5.973807	50.481464	526.346515	622.920000
5.973869	50.481485	526.271040	664.870000
5.973933	50.481506	526.195465	675.930000
5.973995	50.481526	526.120065	688.050000
5.974059	50.481544	526.044690	702.480000
5.974123	50.481563	525.969065	722.160000
5.974185	50.481583	525.893440	766.868300
5.971810	50.480809	523.643590	715.440000
5.971873	50.480830	523.568190	715.210000
5.971935	50.480851	523.492815	715.190000
5.971998	50.480871	523.417440	715.430000
5.972060	50.480892	523.342040	716.150000
5.972123	50.480912	523.266640	717.450000
5.972185	50.480932	523.191240	719.790000
5.972248	50.480952	523.115840	723.630000
5.972311	50.480972	523.040440	725.420000
5.972373	50.480992	522.965040	726.190000
5.972436	50.481012	522.889640	726.610000
5.972499	50.481032	522.814240	726.740000
5.972562	50.481052	522.738840	726.580000
5.972625	50.481072	522.663440	724.410000
5.972688	50.481091	522.588040	702.110000
5.972750	50.481111	522.512615	650.040000
5.972813	50.481131	522.437190	587.840000
5.972876	50.481151	522.361790	533.120000
5.972939	50.481171	522.286390	496.190000
5.973000	50.481192	522.210990	476.120000
5.973063	50.481212	522.135590	467.490000
5.973127	50.481232	522.060190	465.170000
5.973189	50.481252	521.984790	464.620000
5.973250	50.481273	521.909390	464.370000
5.973313	50.481294	521.833990	464.280000
5.973375	50.481315	521.758590	464.320000
5.973437	50.481335	521.683215	464.510000
5.973499	50.481357	521.607840	464.860000
5.973561	50.481378	521.532440	465.350000
5.973622	50.481399	521.457040	467.150000
5.973683	50.481421	521.381640	475.130000
5.973745	50.481443	521.306240	497.530000
5.973807	50.481464	521.230840	544.560000
5.973869	50.481485	521.155415	592.430000
5.973933	50.481506	521.079965	609.730000
5.973995	50.481526	521.004565	615.620000
5.974059	50.481544	520.929165	627.778500
5.971998	50.480871	517.790390	715.930000
5.972060	50.480892	517.714990	716.970000
5.972123	50.480912	517.639590	717.910000
5.972185	50.480932	517.564190	719.190000
5.972248	50.480952	517.488790	720.100000
5.972311	50.480972	517.413390	720.730000
5.972373	50.480992	517.337990	721.090000
5.972436	50.481012	517.262590	721.240000
5.972499	50.481032	517.187190	721.200000
5.972562	50.481052	517.111790	720.920000
5.972625	50.481072	517.036390	716.670000
5.972688	50.481091	516.960990	695.240000
5.972750	50.481111	516.885590	648.660000
5.972813	50.481131	516.810190	587.740000
5.972876	50.481151	516.734790	533.170000
5.972939	50.481171	516.659390	496.280000
5.973000	50.481192	516.583990	476.270000
5.973063	50.481212	516.508590	467.770000
5.973127	50.481232	516.433190	465.350000
5.973189	50.481252	516.357790	464.840000
5.973250	50.481273	516.282390	464.630000
5.973313	50.481294	516.206990	464.550000
5.973375	50.481315	516.131590	464.580000
5.973437	50.481335	516.056190	464.740000
5.973499	50.481357	515.980790	465.010000
5.973561	50.481378	515.905390	465.410000
5.973622	50.481399	515.829990	466.300000
5.973683	50.481421	515.754590	469.070000
5.973745	50.481443	515.679190	478.920000
5.973807	50.481464	515.603790	502.280000
5.973869	50.481485	515.528390	579.083600
5.972123	50.480912	511.449990	718.240000
5.972185	50.480932	511.374590	719.110000
5.972248	50.480952	511.299190	719.640000
5.972311	50.480972	511.223790	720.040000
5.972373	50.480992	511.148390	720.270000
5.972436	50.481012	511.072990	720.360000
5.972499	50.481032	510.997590	720.270000
5.972562	50.481052	510.922190	719.660000
5.972625	50.481072	510.846790	714.630000
5.972688	50.481091	510.771390	693.460000
5.972750	50.481111	510.695990	648.260000
5.972813	50.481131	510.620590	587.740000
5.972876	50.481151	510.545190	533.300000
5.972939	50.481171	510.469790	496.460000
5.973000	50.481192	510.394390	476.520000
5.973063	50.481212	510.318990	468.140000
5.973127	50.481232	510.243590	465.680000
5.973189	50.481252	510.168190	465.170000
5.973250	50.481273	510.092790	464.990000
5.973313	50.481294	510.017390	464.920000
5.973375	50.481315	509.941990	464.940000
5.973437	50.481335	509.866590	465.050000
5.973499	50.481357	509.791190	465.260000
5.973561	50.481378	509.715790	465.560000
5.973622	50.481399	509.640390	466.070000
5.973683	50.481421	509.564990	467.000000
5.973745	50.481443	509.489590	470.638000
5.972248	50.480952	504.490640	719.480000
5.972311	50.480972	504.415240	719.740000
5.972373	50.480992	504.339840	719.870000
5.972436	50.481012	504.264440	719.900000
5.972499	50.481032	504.189040	719.800000
5.972562	50.481052	504.113640	719.140000
5.972625	50.481072	504.038240	714.030000
5.972688	50.481091	503.962840	692.850000
5.972750	50.481111	503.887440	648.000000
5.972813	50.481131	503.812040	587.770000
5.972876	50.481151	503.736640	533.460000
5.972939	50.481171	503.661240	496.660000
5.973000	50.481192	503.585840	476.780000
5.973063	50.481212	503.510440	468.500000
5.973127	50.481232	503.435040	466.020000
5.973189	50.481252	503.359640	465.490000
5.973250	50.481273	503.284240	465.330000
5.973313	50.481294	503.208840	465.250000
5.973375	50.481315	503.133440	465.250000
5.973437	50.481335	503.058040	465.320000
5.973499	50.481357	502.982640	465.440000
5.973561	50.481378	502.907240	465.630000
5.973622	50.481399	502.831840	465.912200
5.972311	50.480972	496.925790	719.750000
5.972373	50.480992	496.850390	719.760000
5.972436	50.481012	496.774990	719.700000
5.972499	50.481032	496.699590	719.570000
5.972562	50.481052	496.624190	718.880000
5.972625	50.481072	496.548790	713.720000
5.972688	50.481091	496.473390	692.490000
5.972750	50.481111	496.397990	647.850000
5.972813	50.481131	496.322590	587.810000
5.972876	50.481151	496.247190	533.590000
5.972939	50.481171	496.171790	496.810000
5.973000	50.481192	496.096390	476.980000
5.973063	50.481212	496.020990	468.750000
5.973127	50.481232	495.945590	466.270000
5.973189	50.481252	495.870190	465.710000
5.973250	50.481273	495.794790	465.560000
5.973313	50.481294	495.719390	465.470000
5.973375	50.481315	495.643990	465.440000
5.973437	50.481335	495.568590	465.450000
5.973499	50.481357	495.493190	465.500000
5.973561	50.481378	495.417790	465.562300
5.972373	50.480992	488.611974	719.760000
5.972436	50.481012	488.536574	719.660000
5.972499	50.481032	488.461174	719.510000
5.972562	50.481052	488.385774	718.750000
5.972625	50.481072	488.310374	713.640000
5.972688	50.481091	488.234974	692.350000
5.972750	50.481111	488.159574	647.790000
5.972813	50.481131	488.084174	587.840000
5.972876	50.481151	488.008774	533.650000
5.972939	50.481171	487.933374	496.890000
5.973000	50.481192	487.857974	477.080000
5.973063	50.481212	487.782574	468.870000
5.973127	50.481232	487.707174	466.380000
5.973189	50.481252	487.631774	465.810000
5.973250	50.481273	487.556374	465.650000
5.973313	50.481294	487.480974	465.570000
5.973375	50.481315	487.405574	465.520000
5.973437	50.481335	487.330174	465.500000
5.973499	50.481357	487.254774	465.503300
