# Supplementary material for: Electrical resistivity tomography data across the Hockai Fault Zone (Ardenne, Belgium)
Source: Data Brief. 2016 Dec 21;11:1–4. doi: 10.1016/j.dib.2016.12.028 (PMC5220259; doi:10.1016/j.dib.2016.12.028)
Supplement: Supplementary file 2 — Supplementary material [file mmc2.zip › output/ASCII/20090814-1.wgs84]

5.956141239	50.48260608	529.842
5.956208383	50.48262006	530.169
5.956274827	50.48263376	530.289
5.95634057	50.48264849	530.306
5.956408407	50.48266307	530.362
5.956475272	50.48267666	530.309
5.956541673	50.48269032	530.464
5.956608495	50.48270487	530.497
5.956676106	50.48271845	530.537
5.956742189	50.48273278	530.539
5.956808253	50.48274741	530.595
5.956874358	50.48276151	530.656
5.956941933	50.48277577	530.732
5.95700727	50.48279011	530.726
5.957073648	50.48280681	530.857
5.957138212	50.48282168	530.911
5.957205936	50.48283762	531.028
5.957271752	50.48285102	531.108
5.95733968	50.48286482	531.239
5.95740687	50.48287893	531.223
5.957473393	50.48289193	531.139
5.957539806	50.48290549	531.228
5.957607916	50.48291971	531.221
5.957675165	50.48293345	531.271
5.957741492	50.48294742	531.304
5.957808564	50.48296181	531.317
5.957873588	50.48297651	531.347
5.957940551	50.48299151	531.435
5.958007591	50.48300576	531.458
5.958073564	50.48302015	531.519
5.958139613	50.48303472	531.661
5.95820574	50.48304907	531.773
5.958271411	50.48306372	531.764
5.958337647	50.48307889	531.782
5.958403854	50.48309308	531.856
5.958472071	50.48310712	531.935
5.958537946	50.48312105	532.001
5.958605209	50.48313473	531.965
5.958672304	50.48314752	531.942
5.958740225	50.48316202	531.949
5.958806111	50.48317583	532.159
5.958872817	50.48318878	532.272
5.958938581	50.48320227	532.462
5.959005576	50.48321737	532.604
5.959072811	50.48322823	532.621
5.959139721	50.48324188	532.592
5.959206791	50.48325761	532.63
5.959271157	50.48327192	532.729
5.959337053	50.48328798	532.778
5.959401523	50.48330581	532.935
5.959467244	50.48331882	532.973
5.959534025	50.48333381	533.118
5.959600195	50.48334767	533.282
5.959666262	50.48336235	533.476
5.959732689	50.4833773	533.645
5.959798254	50.48339167	533.804
5.959865161	50.48340567	533.984
5.959931501	50.48342006	534.215
5.959997661	50.48343452	534.348
5.960062963	50.4834486	534.506
5.960129626	50.48346292	534.615
5.960195535	50.48347701	534.774
5.960261881	50.48349158	534.967
5.960329865	50.48350248	535.131
5.96039488	50.48351967	535.114
5.960459825	50.48353401	535.311
5.960527487	50.48354735	535.605
5.960594384	50.48356052	535.929
5.960660714	50.48357503	536.045
5.960727139	50.48358654	536.299
5.960772793	50.48359278	536.419
5.960794972	50.48360087	536.277
5.96081715	50.48360897	536.277
5.960839329	50.48361706	536.277
