# Supplementary material for: Electrical resistivity tomography data across the Hockai Fault Zone (Ardenne, Belgium)
Source: Data Brief. 2016 Dec 21;11:1–4. doi: 10.1016/j.dib.2016.12.028 (PMC5220259; doi:10.1016/j.dib.2016.12.028)
Supplement: Supplementary file 2 — Supplementary material [file mmc2.zip › output/ASCII/20090814-1_combined.out.wgs84]

5.956242	50.482627	528.889830	1140.700000
5.956308	50.482641	528.964105	1134.200000
5.956374	50.482656	529.014505	1228.600000
5.956442	50.482670	529.039655	1156.600000
5.956508	50.482683	529.099855	1070.800000
5.956575	50.482698	529.191530	1291.100000
5.956642	50.482712	529.244205	1553.900000
5.956709	50.482726	529.282130	1137.200000
5.956775	50.482740	529.326955	943.440000
5.956841	50.482754	529.393280	734.020000
5.956908	50.482769	529.463230	738.970000
5.956975	50.482783	529.510830	760.020000
5.957040	50.482798	529.580680	673.560000
5.957106	50.482814	529.669005	951.200000
5.957172	50.482830	529.753605	673.690000
5.957239	50.482844	529.849380	711.860000
5.957306	50.482858	529.948730	783.290000
5.957373	50.482872	530.011005	754.870000
5.957440	50.482885	529.994230	476.190000
5.957507	50.482899	530.018330	411.000000
5.957574	50.482913	530.068255	393.590000
5.957642	50.482927	530.102655	415.890000
5.957708	50.482940	530.152180	456.820000
5.957775	50.482955	530.189705	322.070000
5.957841	50.482969	530.226905	281.570000
5.957907	50.482984	530.287730	314.830000
5.957974	50.482999	530.348480	388.370000
5.958041	50.483013	530.401205	400.990000
5.958107	50.483027	530.497880	411.510000
5.958173	50.483042	530.614580	214.480000
5.958239	50.483056	530.671255	420.250000
5.958305	50.483071	530.691680	362.760000
5.958371	50.483086	530.748080	332.950000
5.958438	50.483100	530.824655	349.880000
5.958505	50.483114	530.897205	371.910000
5.958572	50.483128	530.928830	402.120000
5.958639	50.483141	530.919080	400.010000
5.958706	50.483155	530.925130	407.440000
5.958773	50.483169	531.030580	427.340000
5.958839	50.483182	531.177580	435.780000
5.958906	50.483196	531.315730	511.080000
5.958972	50.483210	531.465905	486.090000
5.959039	50.483223	531.546530	549.860000
5.959106	50.483235	531.557605	599.870000
5.959173	50.483250	531.576530	541.140000
5.959239	50.483265	531.648855	440.430000
5.959304	50.483280	531.725305	351.230000
5.959369	50.483297	531.822455	312.730000
5.959434	50.483312	531.915480	318.190000
5.959501	50.483326	532.008455	332.800000
5.959567	50.483341	532.150805	309.890000
5.959633	50.483355	532.313005	331.510000
5.959699	50.483370	532.474630	269.250000
5.959765	50.483384	532.619430	239.980000
5.959832	50.483399	532.771530	239.930000
5.959898	50.483413	532.953880	260.350000
5.959965	50.483427	533.115930	260.140000
5.960030	50.483442	533.246280	168.290000
5.960096	50.483456	533.368780	170.650000
5.960163	50.483470	533.487055	171.840000
5.960229	50.483484	533.638155	183.710000
5.960296	50.483497	533.792030	204.570000
5.960362	50.483511	533.865705	194.280000
5.960427	50.483527	533.953855	206.770000
5.960494	50.483541	534.154830	227.610000
5.960561	50.483554	534.391305	252.900000
5.960628	50.483568	534.560730	278.750000
5.960694	50.483581	534.706155	390.030000
5.960750	50.483590	534.853830	324.000000
5.960784	50.483597	534.880505	450.130000
5.960806	50.483605	534.869980	240.431500
5.956242	50.482627	526.007705	1121.400000
5.956308	50.482641	526.087980	1153.500000
5.956374	50.482656	526.159930	1240.100000
5.956442	50.482670	526.221030	1181.400000
5.956508	50.482683	526.295730	1105.900000
5.956575	50.482698	526.382580	1276.200000
5.956642	50.482712	526.453630	1465.800000
5.956709	50.482726	526.517830	1194.800000
5.956775	50.482740	526.584555	1092.800000
5.956841	50.482754	526.660355	939.340000
5.956908	50.482769	526.737705	942.300000
5.956975	50.482783	526.804405	913.220000
5.957040	50.482798	526.881580	814.250000
5.957106	50.482814	526.967380	1031.600000
5.957172	50.482830	527.051405	771.740000
5.957239	50.482844	527.140705	799.460000
5.957306	50.482858	527.231530	901.170000
5.957373	50.482872	527.304930	864.870000
5.957440	50.482885	527.339180	591.220000
5.957507	50.482899	527.392780	503.160000
5.957574	50.482913	527.458405	459.440000
5.957642	50.482927	527.515630	422.630000
5.957708	50.482940	527.580430	445.240000
5.957775	50.482955	527.638180	330.800000
5.957841	50.482969	527.695280	298.020000
5.957907	50.482984	527.765705	318.740000
5.957974	50.482999	527.835830	365.920000
5.958041	50.483013	527.901205	415.730000
5.958107	50.483027	527.992480	476.510000
5.958173	50.483042	528.095505	317.230000
5.958239	50.483056	528.163130	483.980000
5.958305	50.483071	528.209105	451.320000
5.958371	50.483086	528.276255	403.300000
5.958438	50.483100	528.355555	411.290000
5.958505	50.483114	528.432380	422.250000
5.958572	50.483128	528.483655	461.130000
5.958639	50.483141	528.508355	461.810000
5.958706	50.483155	528.541955	486.500000
5.958773	50.483169	528.639580	489.380000
5.958839	50.483182	528.764130	469.650000
5.958906	50.483196	528.882030	584.530000
5.958972	50.483210	529.007105	513.490000
5.959039	50.483223	529.088830	607.300000
5.959106	50.483235	529.127105	690.590000
5.959173	50.483250	529.169755	582.820000
5.959239	50.483265	529.246105	476.650000
5.959304	50.483280	529.325055	392.690000
5.959369	50.483297	529.417280	349.620000
5.959434	50.483312	529.506905	354.810000
5.959501	50.483326	529.596430	369.840000
5.959567	50.483341	529.717180	354.040000
5.959633	50.483355	529.849380	359.700000
5.959699	50.483370	529.980255	318.840000
5.959765	50.483384	530.099905	278.130000
5.959832	50.483399	530.222805	252.120000
5.959898	50.483413	530.360830	265.400000
5.959965	50.483427	530.486480	281.190000
5.960030	50.483442	530.593905	206.670000
5.960096	50.483456	530.696980	199.060000
5.960163	50.483470	530.797330	200.620000
5.960229	50.483484	530.912330	216.140000
5.960296	50.483497	531.027230	236.330000
5.960362	50.483511	531.106380	229.590000
5.960427	50.483527	531.191830	243.840000
5.960494	50.483541	531.322005	273.880000
5.960561	50.483554	531.456680	308.050000
5.960628	50.483568	531.564780	358.200000
5.960694	50.483581	531.659930	468.190000
5.960750	50.483590	531.754380	412.370000
5.960784	50.483597	531.827430	456.620000
5.960806	50.483605	531.892555	283.077100
5.956308	50.482641	523.082780	1107.800000
5.956374	50.482656	523.162980	1188.400000
5.956442	50.482670	523.238980	1158.500000
5.956508	50.482683	523.319580	1085.700000
5.956575	50.482698	523.404305	1155.400000
5.956642	50.482712	523.483355	1328.900000
5.956709	50.482726	523.559480	1373.900000
5.956775	50.482740	523.636380	1595.700000
5.956841	50.482754	523.716705	1642.800000
5.956908	50.482769	523.797630	1654.000000
5.956975	50.482783	523.873855	1504.900000
5.957040	50.482798	523.954655	1297.500000
5.957106	50.482814	524.039180	1350.100000
5.957172	50.482830	524.122905	1045.200000
5.957239	50.482844	524.208955	1065.400000
5.957306	50.482858	524.295580	1231.600000
5.957373	50.482872	524.374630	1213.700000
5.957440	50.482885	524.435580	951.350000
5.957507	50.482899	524.505005	793.440000
5.957574	50.482913	524.579555	629.230000
5.957642	50.482927	524.649830	471.230000
5.957708	50.482940	524.723630	471.290000
5.957775	50.482955	524.793530	398.160000
5.957841	50.482969	524.862805	370.620000
5.957907	50.482984	524.939180	342.410000
5.957974	50.482999	525.015255	336.410000
5.958041	50.483013	525.088655	462.060000
5.958107	50.483027	525.176480	734.860000
5.958173	50.483042	525.270830	688.540000
5.958239	50.483056	525.345430	848.350000
5.958305	50.483071	525.407805	807.910000
5.958371	50.483086	525.481980	685.160000
5.958438	50.483100	525.563055	624.580000
5.958505	50.483114	525.642705	595.200000
5.958572	50.483128	525.707255	676.840000
5.958639	50.483141	525.755555	772.570000
5.958706	50.483155	525.808505	876.890000
5.958773	50.483169	525.900630	782.000000
5.958839	50.483182	526.009355	636.130000
5.958906	50.483196	526.113405	726.770000
5.958972	50.483210	526.221480	614.750000
5.959039	50.483223	526.303955	850.050000
5.959106	50.483235	526.360655	1091.700000
5.959173	50.483250	526.419630	862.240000
5.959239	50.483265	526.498805	688.890000
5.959304	50.483280	526.579530	580.270000
5.959369	50.483297	526.668305	505.030000
5.959434	50.483312	526.755555	491.600000
5.959501	50.483326	526.842680	496.360000
5.959567	50.483341	526.948530	475.180000
5.959633	50.483355	527.060605	462.280000
5.959699	50.483370	527.171330	428.270000
5.959765	50.483384	527.275030	357.970000
5.959832	50.483399	527.379905	294.370000
5.959898	50.483413	527.491755	309.460000
5.959965	50.483427	527.596530	388.360000
5.960030	50.483442	527.691455	351.380000
5.960096	50.483456	527.784155	337.570000
5.960163	50.483470	527.875255	340.060000
5.960229	50.483484	527.972305	363.550000
5.960296	50.483497	528.068655	387.310000
5.960362	50.483511	528.150380	378.250000
5.960427	50.483527	528.234605	398.920000
5.960494	50.483541	528.334580	448.510000
5.960561	50.483554	528.431955	511.160000
5.960628	50.483568	528.520130	604.000000
5.960694	50.483581	528.603030	727.290000
5.960750	50.483590	528.685255	614.830000
5.960784	50.483597	528.769455	469.547200
5.956374	50.482656	519.938605	962.400000
5.956442	50.482670	520.020030	953.520000
5.956508	50.482683	520.102755	875.720000
5.956575	50.482698	520.186655	847.850000
5.956642	50.482712	520.268780	991.740000
5.956709	50.482726	520.349805	1326.400000
5.956775	50.482740	520.431005	1968.400000
5.956841	50.482754	520.513305	2368.400000
5.956908	50.482769	520.595830	2482.000000
5.956975	50.482783	520.676430	2271.500000
5.957040	50.482798	520.758855	1907.300000
5.957106	50.482814	520.842780	1651.600000
5.957172	50.482830	520.926355	1251.500000
5.957239	50.482844	521.010880	1265.000000
5.957306	50.482858	521.095605	1475.400000
5.957373	50.482872	521.177305	1502.100000
5.957440	50.482885	521.251255	1292.700000
5.957507	50.482899	521.328630	1023.800000
5.957574	50.482913	521.407955	689.460000
5.957642	50.482927	521.485230	453.660000
5.957708	50.482940	521.564005	466.180000
5.957775	50.482955	521.640755	451.210000
5.957841	50.482969	521.717055	418.540000
5.957907	50.482984	521.796905	309.460000
5.957974	50.482999	521.876530	241.810000
5.958041	50.483013	521.954730	384.770000
5.958107	50.483027	522.040505	918.730000
5.958173	50.483042	522.129680	1271.300000
5.958239	50.483056	522.208480	1601.000000
5.958305	50.483071	522.280780	1503.800000
5.958371	50.483086	522.359280	1179.900000
5.958438	50.483100	522.441455	913.520000
5.958505	50.483114	522.522855	803.490000
5.958572	50.483128	522.595855	1015.400000
5.958639	50.483141	522.659455	1449.600000
5.958706	50.483155	522.725305	1726.600000
5.958773	50.483169	522.813780	1239.400000
5.958839	50.483182	522.911905	690.690000
5.958906	50.483196	523.007005	593.240000
5.958972	50.483210	523.104205	508.200000
5.959039	50.483223	523.187130	906.620000
5.959106	50.483235	523.255655	1536.400000
5.959173	50.483250	523.325255	1301.500000
5.959239	50.483265	523.406280	1081.900000
5.959304	50.483280	523.488180	949.620000
5.959369	50.483297	523.574705	813.500000
5.959434	50.483312	523.660380	747.660000
5.959501	50.483326	523.745930	714.720000
5.959567	50.483341	523.842105	661.530000
5.959633	50.483355	523.941405	615.360000
5.959699	50.483370	524.039630	548.040000
5.959765	50.483384	524.133755	442.280000
5.959832	50.483399	524.228155	368.530000
5.959898	50.483413	524.325480	422.700000
5.959965	50.483427	524.419030	616.950000
5.960030	50.483442	524.507605	650.100000
5.960096	50.483456	524.595105	632.570000
5.960163	50.483470	524.681780	618.760000
5.960229	50.483484	524.770630	628.300000
5.960296	50.483497	524.858880	639.720000
5.960362	50.483511	524.941705	625.660000
5.960427	50.483527	525.025430	666.470000
5.960494	50.483541	525.113930	755.730000
5.960561	50.483554	525.199880	857.180000
5.960628	50.483568	525.283180	967.470000
5.960694	50.483581	525.364855	1063.900000
5.960750	50.483590	525.446230	753.079500
5.956508	50.482683	516.591830	490.340000
5.956575	50.482698	516.675430	428.960000
5.956642	50.482712	516.758580	471.970000
5.956709	50.482726	516.841355	660.930000
5.956775	50.482740	516.924155	1091.200000
5.956841	50.482754	517.007280	1674.800000
5.956908	50.482769	517.090455	1939.300000
5.956975	50.482783	517.172905	1786.600000
5.957040	50.482798	517.256005	1346.800000
5.957106	50.482814	517.339655	906.940000
5.957172	50.482830	517.423180	646.350000
5.957239	50.482844	517.507055	583.800000
5.957306	50.482858	517.590980	592.750000
5.957373	50.482872	517.673805	569.710000
5.957440	50.482885	517.753605	511.730000
5.957507	50.482899	517.834655	438.140000
5.957574	50.482913	517.916355	357.560000
5.957642	50.482927	517.997130	322.250000
5.957708	50.482940	518.078480	383.510000
5.957775	50.482955	518.158855	421.360000
5.957841	50.482969	518.238955	364.880000
5.957907	50.482984	518.320705	215.690000
5.957974	50.482999	518.402305	116.970000
5.958041	50.483013	518.483205	133.640000
5.958107	50.483027	518.567830	280.870000
5.958173	50.483042	518.654130	528.570000
5.958239	50.483056	518.735330	763.780000
5.958305	50.483071	518.813280	816.040000
5.958371	50.483086	518.894255	706.730000
5.958438	50.483100	518.977080	607.430000
5.958505	50.483114	519.059505	674.930000
5.958572	50.483128	519.137530	1102.200000
5.958639	50.483141	519.210480	1836.200000
5.958706	50.483155	519.284405	1938.400000
5.958773	50.483169	519.370605	995.630000
5.958839	50.483182	519.462055	374.940000
5.958906	50.483196	519.551680	251.410000
5.958972	50.483210	519.642355	292.740000
5.959039	50.483223	519.725555	585.750000
5.959106	50.483235	519.801205	1221.100000
5.959173	50.483250	519.877330	1500.300000
5.959239	50.483265	519.959505	1554.900000
5.959304	50.483280	520.042130	1599.000000
5.959369	50.483297	520.127255	1556.800000
5.959434	50.483312	520.211930	1459.800000
5.959501	50.483326	520.296530	1332.400000
5.959567	50.483341	520.386780	1158.800000
5.959633	50.483355	520.478480	968.880000
5.959699	50.483370	520.569430	780.770000
5.959765	50.483384	520.658130	669.770000
5.959832	50.483399	520.746830	693.300000
5.959898	50.483413	520.836630	926.680000
5.959965	50.483427	520.924530	1279.800000
5.960030	50.483442	521.010105	1366.100000
5.960096	50.483456	521.095205	1262.000000
5.960163	50.483470	521.179905	1086.600000
5.960229	50.483484	521.265330	928.690000
5.960296	50.483497	521.350405	850.540000
5.960362	50.483511	521.433680	864.560000
5.960427	50.483527	521.517230	965.290000
5.960494	50.483541	521.601930	1113.700000
5.960561	50.483554	521.685280	1178.700000
5.960628	50.483568	521.768080	1040.000000
5.956642	50.482712	512.909005	270.380000
5.956709	50.482726	512.992330	314.410000
5.956775	50.482740	513.075655	414.920000
5.956841	50.482754	513.159055	565.370000
5.956908	50.482769	513.242455	650.130000
5.956975	50.482783	513.325630	603.940000
5.957040	50.482798	513.409005	466.880000
5.957106	50.482814	513.492555	329.100000
5.957172	50.482830	513.576055	243.210000
5.957239	50.482844	513.659680	206.740000
5.957306	50.482858	513.743305	193.440000
5.957373	50.482872	513.826580	184.110000
5.957440	50.482885	513.908780	177.550000
5.957507	50.482899	513.991355	177.840000
5.957574	50.482913	514.074130	190.570000
5.957642	50.482927	514.156530	228.270000
5.957708	50.482940	514.239130	292.610000
5.957775	50.482955	514.321305	322.520000
5.957841	50.482969	514.403305	266.850000
5.957907	50.482984	514.486030	156.200000
5.957974	50.482999	514.568680	80.690000
5.958041	50.483013	514.651005	66.150000
5.958107	50.483027	514.735005	85.310000
5.958173	50.483042	514.819780	128.260000
5.958239	50.483056	514.902255	170.700000
5.958305	50.483071	514.983205	190.640000
5.958371	50.483086	515.065505	194.870000
5.958438	50.483100	515.148680	218.080000
5.958505	50.483114	515.231680	312.480000
5.958572	50.483128	515.312505	538.510000
5.958639	50.483141	515.390780	850.370000
5.958706	50.483155	515.469430	796.000000
5.958773	50.483169	515.554305	390.360000
5.958839	50.483182	515.641855	177.570000
5.958906	50.483196	515.728355	127.140000
5.958972	50.483210	515.815355	172.850000
5.959039	50.483223	515.898730	328.900000
5.959106	50.483235	515.978405	608.910000
5.959173	50.483250	516.058255	873.760000
5.959239	50.483265	516.141080	1056.100000
5.959304	50.483280	516.224130	1186.400000
5.959369	50.483297	516.308455	1235.800000
5.959434	50.483312	516.392555	1202.600000
5.959501	50.483326	516.476605	1112.900000
5.959567	50.483341	516.563430	985.560000
5.959633	50.483355	516.650905	852.500000
5.959699	50.483370	516.737930	745.180000
5.959765	50.483384	516.823780	724.780000
5.959832	50.483399	516.909580	844.150000
5.959898	50.483413	516.995730	1117.500000
5.959965	50.483427	517.081005	1328.600000
5.960030	50.483442	517.165280	1280.600000
5.960096	50.483456	517.249380	1087.300000
5.960163	50.483470	517.333280	875.400000
5.960229	50.483484	517.417380	719.920000
5.960296	50.483497	517.501355	665.600000
5.960362	50.483511	517.584805	702.030000
5.960427	50.483527	517.668305	767.450000
5.960494	50.483541	517.751980	880.064000
5.956775	50.482740	508.846180	172.520000
5.956841	50.482754	508.929655	203.070000
5.956908	50.482769	509.013130	219.060000
5.956975	50.482783	509.096530	207.030000
5.957040	50.482798	509.180005	174.490000
5.957106	50.482814	509.263530	135.120000
5.957172	50.482830	509.347030	107.120000
5.957239	50.482844	509.430580	92.700000
5.957306	50.482858	509.514105	87.790000
5.957373	50.482872	509.597530	87.860000
5.957440	50.482885	509.680605	92.230000
5.957507	50.482899	509.763780	104.170000
5.957574	50.482913	509.847005	131.370000
5.957642	50.482927	509.930105	178.610000
5.957708	50.482940	510.013280	230.360000
5.957775	50.482955	510.096255	247.730000
5.957841	50.482969	510.179130	206.460000
5.957907	50.482984	510.262330	133.170000
5.957974	50.482999	510.345480	78.330000
5.958041	50.483013	510.428480	59.280000
5.958107	50.483027	510.512180	57.460000
5.958173	50.483042	510.596205	62.490000
5.958239	50.483056	510.679280	69.260000
5.958305	50.483071	510.761705	74.190000
5.958371	50.483086	510.844705	80.520000
5.958438	50.483100	510.928055	100.890000
5.958505	50.483114	511.011330	156.000000
5.958572	50.483128	511.093630	249.880000
5.958639	50.483141	511.174730	333.100000
5.958706	50.483155	511.255955	298.800000
5.958773	50.483169	511.340105	184.140000
5.958839	50.483182	511.425530	109.850000
5.958906	50.483196	511.510405	87.670000
5.958972	50.483210	511.595455	112.890000
5.959039	50.483223	511.678905	182.940000
5.959106	50.483235	511.760705	287.620000
5.959173	50.483250	511.842505	400.250000
5.959239	50.483265	511.925680	508.060000
5.959304	50.483280	512.008980	610.330000
5.959369	50.483297	512.092880	688.800000
5.959434	50.483312	512.176655	729.120000
5.959501	50.483326	512.260405	734.780000
5.959567	50.483341	512.345430	712.040000
5.959633	50.483355	512.430705	673.210000
5.959699	50.483370	512.515755	637.690000
5.959765	50.483384	512.600230	637.630000
5.959832	50.483399	512.684655	694.480000
5.959898	50.483413	512.769180	788.340000
5.959965	50.483427	512.853355	818.330000
5.960030	50.483442	512.937105	730.910000
5.960096	50.483456	513.020805	602.520000
5.960163	50.483470	513.104430	508.260000
5.960229	50.483484	513.188080	458.510000
5.960296	50.483497	513.271705	455.890000
5.960362	50.483511	513.355205	544.849400
5.956908	50.482769	504.362180	97.390000
5.956975	50.482783	504.445655	92.340000
5.957040	50.482798	504.529155	84.840000
5.957106	50.482814	504.612655	76.620000
5.957172	50.482830	504.696155	69.970000
5.957239	50.482844	504.779680	66.290000
5.957306	50.482858	504.863180	66.110000
5.957373	50.482872	504.946655	68.670000
5.957440	50.482885	505.030030	74.830000
5.957507	50.482899	505.113430	88.050000
5.957574	50.482913	505.196830	114.860000
5.957642	50.482927	505.280205	156.160000
5.957708	50.482940	505.363605	195.560000
5.957775	50.482955	505.446905	207.450000
5.957841	50.482969	505.530180	180.300000
5.957907	50.482984	505.613580	130.970000
5.957974	50.482999	505.696930	88.640000
5.958041	50.483013	505.780230	67.530000
5.958107	50.483027	505.863805	60.230000
5.958173	50.483042	505.947505	58.740000
5.958239	50.483056	506.030830	59.600000
5.958305	50.483071	506.113905	61.670000
5.958371	50.483086	506.197230	66.630000
5.958438	50.483100	506.280680	80.230000
5.958505	50.483114	506.364080	111.140000
5.958572	50.483128	506.447080	154.270000
5.958639	50.483141	506.529580	181.680000
5.958706	50.483155	506.612105	165.470000
5.958773	50.483169	506.695880	122.550000
5.958839	50.483182	506.780230	88.820000
5.958906	50.483196	506.864330	76.920000
5.958972	50.483210	506.948455	87.940000
5.959039	50.483223	507.031905	118.170000
5.959106	50.483235	507.114705	160.280000
5.959173	50.483250	507.197480	210.040000
5.959239	50.483265	507.280830	268.720000
5.959304	50.483280	507.364255	337.770000
5.959369	50.483297	507.447930	409.180000
5.959434	50.483312	507.531555	470.160000
5.959501	50.483326	507.615155	514.870000
5.959567	50.483341	507.699305	538.580000
5.959633	50.483355	507.783530	539.420000
5.959699	50.483370	507.867655	522.280000
5.959765	50.483384	507.951530	499.840000
5.959832	50.483399	508.035355	481.940000
5.959898	50.483413	508.119230	463.490000
5.959965	50.483427	508.202955	427.660000
5.960030	50.483442	508.286530	380.040000
5.960096	50.483456	508.370105	338.010000
5.960163	50.483470	508.453630	320.600000
5.960229	50.483484	508.537155	356.035600
5.957040	50.482798	499.413580	57.180000
5.957106	50.482814	499.497080	58.850000
5.957172	50.482830	499.580580	58.760000
5.957239	50.482844	499.664080	59.080000
5.957306	50.482858	499.747580	61.910000
5.957373	50.482872	499.831080	66.400000
5.957440	50.482885	499.914555	74.210000
5.957507	50.482899	499.998030	88.290000
5.957574	50.482913	500.081505	113.070000
5.957642	50.482927	500.164980	146.720000
5.957708	50.482940	500.248430	176.880000
5.957775	50.482955	500.331855	187.370000
5.957841	50.482969	500.415305	171.730000
5.957907	50.482984	500.498780	139.180000
5.957974	50.482999	500.582205	106.610000
5.958041	50.483013	500.665630	85.030000
5.958107	50.483027	500.749180	74.050000
5.958173	50.483042	500.832755	69.420000
5.958239	50.483056	500.916180	68.360000
5.958305	50.483071	500.999505	69.970000
5.958371	50.483086	501.082930	75.190000
5.958438	50.483100	501.166430	86.610000
5.958505	50.483114	501.249905	106.200000
5.958572	50.483128	501.333205	127.820000
5.958639	50.483141	501.416330	137.380000
5.958706	50.483155	501.499455	126.580000
5.958773	50.483169	501.583055	104.000000
5.958839	50.483182	501.666905	84.530000
5.958906	50.483196	501.750630	75.810000
5.958972	50.483210	501.834355	78.330000
5.959039	50.483223	501.917830	89.930000
5.959106	50.483235	502.001055	107.810000
5.959173	50.483250	502.084280	131.480000
5.959239	50.483265	502.167730	163.610000
5.959304	50.483280	502.251205	206.910000
5.959369	50.483297	502.334755	258.310000
5.959434	50.483312	502.418330	306.770000
5.959501	50.483326	502.501880	348.190000
5.959567	50.483341	502.585605	376.860000
5.959633	50.483355	502.669380	385.950000
5.959699	50.483370	502.753105	373.340000
5.959765	50.483384	502.836730	343.870000
5.959832	50.483399	502.920330	312.490000
5.959898	50.483413	503.003955	285.830000
5.959965	50.483427	503.087530	264.270000
5.960030	50.483442	503.171055	260.022500
5.957239	50.482844	494.037080	47.870000
5.957306	50.482858	494.120580	58.040000
5.957373	50.482872	494.204080	64.990000
5.957440	50.482885	494.287580	76.100000
5.957507	50.482899	494.371080	91.680000
5.957574	50.482913	494.454580	116.590000
5.957642	50.482927	494.538080	145.550000
5.957708	50.482940	494.621555	170.410000
5.957775	50.482955	494.705030	181.060000
5.957841	50.482969	494.788530	173.950000
5.957907	50.482984	494.872030	153.960000
5.957974	50.482999	494.955505	130.590000
5.958041	50.483013	495.038955	111.460000
5.958107	50.483027	495.122480	99.000000
5.958173	50.483042	495.206030	92.290000
5.958239	50.483056	495.289480	89.980000
5.958305	50.483071	495.372905	91.390000
5.958371	50.483086	495.456380	96.650000
5.958438	50.483100	495.539880	106.000000
5.958505	50.483114	495.623380	118.020000
5.958572	50.483128	495.706830	127.580000
5.958639	50.483141	495.790205	128.060000
5.958706	50.483155	495.873555	117.530000
5.958773	50.483169	495.957080	101.250000
5.958839	50.483182	496.040705	86.670000
5.958906	50.483196	496.124280	77.990000
5.958972	50.483210	496.207855	75.460000
5.959039	50.483223	496.291355	77.860000
5.959106	50.483235	496.374755	83.930000
5.959173	50.483250	496.458155	93.640000
5.959239	50.483265	496.541655	108.910000
5.959304	50.483280	496.625155	133.010000
5.959369	50.483297	496.708655	166.340000
5.959434	50.483312	496.792180	191.380000
5.959501	50.483326	496.875705	211.630000
5.959567	50.483341	496.959280	225.970000
5.959633	50.483355	497.042880	229.870000
5.959699	50.483370	497.126455	223.320000
5.959765	50.483384	497.210005	208.090000
5.959832	50.483399	497.293530	190.678800
5.957373	50.482872	488.014480	57.550000
5.957440	50.482885	488.097980	78.720000
5.957507	50.482899	488.181480	98.910000
5.957574	50.482913	488.264980	125.910000
5.957642	50.482927	488.348480	153.220000
5.957708	50.482940	488.431980	177.220000
5.957775	50.482955	488.515480	188.590000
5.957841	50.482969	488.598980	186.890000
5.957907	50.482984	488.682480	175.460000
5.957974	50.482999	488.765980	159.950000
5.958041	50.483013	488.849455	145.370000
5.958107	50.483027	488.932955	134.420000
5.958173	50.483042	489.016480	127.730000
5.958239	50.483056	489.099955	125.020000
5.958305	50.483071	489.183430	125.750000
5.958371	50.483086	489.266930	129.300000
5.958438	50.483100	489.350430	134.490000
5.958505	50.483114	489.433930	138.970000
5.958572	50.483128	489.517430	139.290000
5.958639	50.483141	489.600880	132.740000
5.958706	50.483155	489.684305	119.770000
5.958773	50.483169	489.767830	104.020000
5.958839	50.483182	489.851380	89.720000
5.958906	50.483196	489.934905	79.520000
5.958972	50.483210	490.018430	73.470000
5.959039	50.483223	490.101930	71.030000
5.959106	50.483235	490.185405	71.000000
5.959173	50.483250	490.268855	73.370000
5.959239	50.483265	490.352355	79.140000
5.959304	50.483280	490.435855	92.840000
5.959369	50.483297	490.519355	128.065500
5.957507	50.482899	481.372930	107.810000
5.957574	50.482913	481.456430	146.860000
5.957642	50.482927	481.539930	177.440000
5.957708	50.482940	481.623430	198.430000
5.957775	50.482955	481.706930	209.050000
5.957841	50.482969	481.790430	210.400000
5.957907	50.482984	481.873930	203.960000
5.957974	50.482999	481.957430	193.840000
5.958041	50.483013	482.040930	183.520000
5.958107	50.483027	482.124430	175.210000
5.958173	50.483042	482.207930	169.790000
5.958239	50.483056	482.291430	167.210000
5.958305	50.483071	482.374930	166.800000
5.958371	50.483086	482.458430	167.440000
5.958438	50.483100	482.541930	167.420000
5.958505	50.483114	482.625430	164.620000
5.958572	50.483128	482.708930	156.960000
5.958639	50.483141	482.792405	143.630000
5.958706	50.483155	482.875880	125.960000
5.958773	50.483169	482.959405	107.170000
5.958839	50.483182	483.042930	89.420000
5.958906	50.483196	483.126430	76.320000
5.958972	50.483210	483.209930	66.370000
5.959039	50.483223	483.293430	61.450000
5.959106	50.483235	483.376930	57.994300
5.957574	50.482913	473.966951	219.850000
5.957642	50.482927	474.050451	225.720000
5.957708	50.482940	474.133951	235.000000
5.957775	50.482955	474.217451	241.790000
5.957841	50.482969	474.300951	243.540000
5.957907	50.482984	474.384451	239.710000
5.957974	50.482999	474.467951	232.520000
5.958041	50.483013	474.551451	224.640000
5.958107	50.483027	474.634951	218.030000
5.958173	50.483042	474.718451	213.560000
5.958239	50.483056	474.801951	211.150000
5.958305	50.483071	474.885451	209.830000
5.958371	50.483086	474.968951	208.140000
5.958438	50.483100	475.052451	204.100000
5.958505	50.483114	475.135951	195.630000
5.958572	50.483128	475.219451	181.160000
5.958639	50.483141	475.302951	160.400000
5.958706	50.483155	475.386451	134.790000
5.958773	50.483169	475.469951	111.240000
5.958839	50.483182	475.553451	88.310000
5.958906	50.483196	475.636951	67.240000
5.958972	50.483210	475.720451	47.335400
