# Supplementary material for: Electrical resistivity tomography data across the Hockai Fault Zone (Ardenne, Belgium)
Source: Data Brief. 2016 Dec 21;11:1–4. doi: 10.1016/j.dib.2016.12.028 (PMC5220259; doi:10.1016/j.dib.2016.12.028)
Supplement: Supplementary file 2 — Supplementary material [file mmc2.zip › output/ASCII/20090814-1_normal.out.wgs84]

5.956242	50.482627	528.889830	1136.500000
5.956308	50.482641	528.964105	1133.000000
5.956374	50.482656	529.014505	1233.400000
5.956442	50.482670	529.039655	1161.400000
5.956508	50.482683	529.099855	1065.300000
5.956575	50.482698	529.191530	1268.400000
5.956642	50.482712	529.244205	1510.000000
5.956709	50.482726	529.282130	1096.700000
5.956775	50.482740	529.326955	906.590000
5.956841	50.482754	529.393280	704.840000
5.956908	50.482769	529.463230	711.350000
5.956975	50.482783	529.510830	735.330000
5.957040	50.482798	529.580680	655.020000
5.957106	50.482814	529.669005	929.580000
5.957172	50.482830	529.753605	663.370000
5.957239	50.482844	529.849380	701.710000
5.957306	50.482858	529.948730	775.700000
5.957373	50.482872	530.011005	749.660000
5.957440	50.482885	529.994230	471.610000
5.957507	50.482899	530.018330	404.390000
5.957574	50.482913	530.068255	384.140000
5.957642	50.482927	530.102655	402.510000
5.957708	50.482940	530.152180	439.770000
5.957775	50.482955	530.189705	309.990000
5.957841	50.482969	530.226905	270.300000
5.957907	50.482984	530.287730	300.480000
5.957974	50.482999	530.348480	373.280000
5.958041	50.483013	530.401205	394.280000
5.958107	50.483027	530.497880	410.130000
5.958173	50.483042	530.614580	212.480000
5.958239	50.483056	530.671255	417.940000
5.958305	50.483071	530.691680	359.410000
5.958371	50.483086	530.748080	327.960000
5.958438	50.483100	530.824655	341.150000
5.958505	50.483114	530.897205	357.300000
5.958572	50.483128	530.928830	382.170000
5.958639	50.483141	530.919080	379.080000
5.958706	50.483155	530.925130	383.840000
5.958773	50.483169	531.030580	399.620000
5.958839	50.483182	531.177580	406.280000
5.958906	50.483196	531.315730	472.870000
5.958972	50.483210	531.465905	450.800000
5.959039	50.483223	531.546530	523.790000
5.959106	50.483235	531.557605	593.190000
5.959173	50.483250	531.576530	551.610000
5.959239	50.483265	531.648855	453.590000
5.959304	50.483280	531.725305	361.700000
5.959369	50.483297	531.822455	315.030000
5.959434	50.483312	531.915480	313.020000
5.959501	50.483326	532.008455	317.970000
5.959567	50.483341	532.150805	288.250000
5.959633	50.483355	532.313005	302.330000
5.959699	50.483370	532.474630	242.850000
5.959765	50.483384	532.619430	218.510000
5.959832	50.483399	532.771530	224.460000
5.959898	50.483413	532.953880	251.300000
5.959965	50.483427	533.115930	250.940000
5.960030	50.483442	533.246280	163.050000
5.960096	50.483456	533.368780	165.700000
5.960163	50.483470	533.487055	167.060000
5.960229	50.483484	533.638155	178.250000
5.960296	50.483497	533.792030	198.150000
5.960362	50.483511	533.865705	188.270000
5.960427	50.483527	533.953855	200.480000
5.960494	50.483541	534.154830	220.110000
5.960561	50.483554	534.391305	243.950000
5.960628	50.483568	534.560730	268.520000
5.960694	50.483581	534.706155	378.550000
5.960750	50.483590	534.853830	317.230000
5.960784	50.483597	534.880505	439.180000
5.960806	50.483605	534.869980	233.537500
5.956242	50.482627	526.007705	1115.600000
5.956308	50.482641	526.087980	1149.700000
5.956374	50.482656	526.159930	1244.200000
5.956442	50.482670	526.221030	1186.900000
5.956508	50.482683	526.295730	1105.700000
5.956575	50.482698	526.382580	1265.400000
5.956642	50.482712	526.453630	1435.000000
5.956709	50.482726	526.517830	1161.300000
5.956775	50.482740	526.584555	1053.300000
5.956841	50.482754	526.660355	912.450000
5.956908	50.482769	526.737705	925.650000
5.956975	50.482783	526.804405	895.650000
5.957040	50.482798	526.881580	798.080000
5.957106	50.482814	526.967380	1020.300000
5.957172	50.482830	527.051405	771.450000
5.957239	50.482844	527.140705	799.760000
5.957306	50.482858	527.231530	899.230000
5.957373	50.482872	527.304930	856.380000
5.957440	50.482885	527.339180	584.590000
5.957507	50.482899	527.392780	496.840000
5.957574	50.482913	527.458405	450.170000
5.957642	50.482927	527.515630	414.430000
5.957708	50.482940	527.580430	433.290000
5.957775	50.482955	527.638180	321.710000
5.957841	50.482969	527.695280	289.350000
5.957907	50.482984	527.765705	311.190000
5.957974	50.482999	527.835830	361.240000
5.958041	50.483013	527.901205	406.830000
5.958107	50.483027	527.992480	462.190000
5.958173	50.483042	528.095505	316.570000
5.958239	50.483056	528.163130	485.370000
5.958305	50.483071	528.209105	453.890000
5.958371	50.483086	528.276255	404.030000
5.958438	50.483100	528.355555	407.400000
5.958505	50.483114	528.432380	412.720000
5.958572	50.483128	528.483655	449.280000
5.958639	50.483141	528.508355	442.170000
5.958706	50.483155	528.541955	461.260000
5.958773	50.483169	528.639580	465.560000
5.958839	50.483182	528.764130	438.890000
5.958906	50.483196	528.882030	545.870000
5.958972	50.483210	529.007105	489.780000
5.959039	50.483223	529.088830	583.560000
5.959106	50.483235	529.127105	670.620000
5.959173	50.483250	529.169755	577.270000
5.959239	50.483265	529.246105	476.870000
5.959304	50.483280	529.325055	397.880000
5.959369	50.483297	529.417280	350.000000
5.959434	50.483312	529.506905	352.000000
5.959501	50.483326	529.596430	361.600000
5.959567	50.483341	529.717180	341.330000
5.959633	50.483355	529.849380	338.880000
5.959699	50.483370	529.980255	302.760000
5.959765	50.483384	530.099905	265.940000
5.959832	50.483399	530.222805	242.670000
5.959898	50.483413	530.360830	254.860000
5.959965	50.483427	530.486480	274.250000
5.960030	50.483442	530.593905	203.200000
5.960096	50.483456	530.696980	194.580000
5.960163	50.483470	530.797330	195.990000
5.960229	50.483484	530.912330	211.130000
5.960296	50.483497	531.027230	230.520000
5.960362	50.483511	531.106380	223.670000
5.960427	50.483527	531.191830	236.930000
5.960494	50.483541	531.322005	265.910000
5.960561	50.483554	531.456680	298.490000
5.960628	50.483568	531.564780	349.260000
5.960694	50.483581	531.659930	464.930000
5.960750	50.483590	531.754380	405.100000
5.960784	50.483597	531.827430	442.920000
5.960806	50.483605	531.892555	269.566900
5.956308	50.482641	523.082780	1106.400000
5.956374	50.482656	523.162980	1197.700000
5.956442	50.482670	523.238980	1167.300000
5.956508	50.482683	523.319580	1095.200000
5.956575	50.482698	523.404305	1162.100000
5.956642	50.482712	523.483355	1313.200000
5.956709	50.482726	523.559480	1333.600000
5.956775	50.482740	523.636380	1559.300000
5.956841	50.482754	523.716705	1698.700000
5.956908	50.482769	523.797630	1772.700000
5.956975	50.482783	523.873855	1573.400000
5.957040	50.482798	523.954655	1318.900000
5.957106	50.482814	524.039180	1374.400000
5.957172	50.482830	524.122905	1085.900000
5.957239	50.482844	524.208955	1103.200000
5.957306	50.482858	524.295580	1250.700000
5.957373	50.482872	524.374630	1198.900000
5.957440	50.482885	524.435580	944.330000
5.957507	50.482899	524.505005	803.160000
5.957574	50.482913	524.579555	639.260000
5.957642	50.482927	524.649830	482.450000
5.957708	50.482940	524.723630	473.090000
5.957775	50.482955	524.793530	396.940000
5.957841	50.482969	524.862805	372.820000
5.957907	50.482984	524.939180	357.960000
5.957974	50.482999	525.015255	358.200000
5.958041	50.483013	525.088655	456.090000
5.958107	50.483027	525.176480	695.140000
5.958173	50.483042	525.270830	719.070000
5.958239	50.483056	525.345430	878.360000
5.958305	50.483071	525.407805	852.480000
5.958371	50.483086	525.481980	718.220000
5.958438	50.483100	525.563055	632.750000
5.958505	50.483114	525.642705	592.470000
5.958572	50.483128	525.707255	678.560000
5.958639	50.483141	525.755555	755.290000
5.958706	50.483155	525.808505	858.960000
5.958773	50.483169	525.900630	770.070000
5.958839	50.483182	526.009355	610.020000
5.958906	50.483196	526.113405	735.070000
5.958972	50.483210	526.221480	671.250000
5.959039	50.483223	526.303955	930.350000
5.959106	50.483235	526.360655	1140.800000
5.959173	50.483250	526.419630	867.980000
5.959239	50.483265	526.498805	682.130000
5.959304	50.483280	526.579530	584.510000
5.959369	50.483297	526.668305	509.010000
5.959434	50.483312	526.755555	498.950000
5.959501	50.483326	526.842680	506.140000
5.959567	50.483341	526.948530	485.440000
5.959633	50.483355	527.060605	461.830000
5.959699	50.483370	527.171330	442.570000
5.959765	50.483384	527.275030	368.470000
5.959832	50.483399	527.379905	287.690000
5.959898	50.483413	527.491755	289.640000
5.959965	50.483427	527.596530	381.670000
5.960030	50.483442	527.691455	363.320000
5.960096	50.483456	527.784155	352.070000
5.960163	50.483470	527.875255	358.900000
5.960229	50.483484	527.972305	388.950000
5.960296	50.483497	528.068655	414.260000
5.960362	50.483511	528.150380	396.490000
5.960427	50.483527	528.234605	409.520000
5.960494	50.483541	528.334580	457.760000
5.960561	50.483554	528.431955	522.320000
5.960628	50.483568	528.520130	636.350000
5.960694	50.483581	528.603030	786.040000
5.960750	50.483590	528.685255	628.920000
5.960784	50.483597	528.769455	451.928900
5.956374	50.482656	519.938605	995.340000
5.956442	50.482670	520.020030	960.940000
5.956508	50.482683	520.102755	884.140000
5.956575	50.482698	520.186655	849.790000
5.956642	50.482712	520.268780	979.640000
5.956709	50.482726	520.349805	1257.000000
5.956775	50.482740	520.431005	1984.200000
5.956841	50.482754	520.513305	2812.100000
5.956908	50.482769	520.595830	3146.900000
5.956975	50.482783	520.676430	2644.100000
5.957040	50.482798	520.758855	1996.700000
5.957106	50.482814	520.842780	1697.300000
5.957172	50.482830	520.926355	1335.900000
5.957239	50.482844	521.010880	1355.600000
5.957306	50.482858	521.095605	1550.400000
5.957373	50.482872	521.177305	1525.500000
5.957440	50.482885	521.251255	1325.200000
5.957507	50.482899	521.328630	1097.200000
5.957574	50.482913	521.407955	749.710000
5.957642	50.482927	521.485230	485.420000
5.957708	50.482940	521.564005	475.870000
5.957775	50.482955	521.640755	455.780000
5.957841	50.482969	521.717055	432.850000
5.957907	50.482984	521.796905	340.050000
5.957974	50.482999	521.876530	274.890000
5.958041	50.483013	521.954730	393.700000
5.958107	50.483027	522.040505	892.750000
5.958173	50.483042	522.129680	1410.500000
5.958239	50.483056	522.208480	1700.700000
5.958305	50.483071	522.280780	1646.500000
5.958371	50.483086	522.359280	1261.400000
5.958438	50.483100	522.441455	912.220000
5.958505	50.483114	522.522855	783.980000
5.958572	50.483128	522.595855	1017.200000
5.958639	50.483141	522.659455	1460.600000
5.958706	50.483155	522.725305	1814.000000
5.958773	50.483169	522.813780	1262.400000
5.958839	50.483182	522.911905	686.350000
5.958906	50.483196	523.007005	663.950000
5.958972	50.483210	523.104205	647.500000
5.959039	50.483223	523.187130	1211.800000
5.959106	50.483235	523.255655	1845.000000
5.959173	50.483250	523.325255	1405.700000
5.959239	50.483265	523.406280	1089.200000
5.959304	50.483280	523.488180	958.610000
5.959369	50.483297	523.574705	828.810000
5.959434	50.483312	523.660380	778.240000
5.959501	50.483326	523.745930	764.740000
5.959567	50.483341	523.842105	727.310000
5.959633	50.483355	523.941405	671.740000
5.959699	50.483370	524.039630	623.920000
5.959765	50.483384	524.133755	486.940000
5.959832	50.483399	524.228155	361.180000
5.959898	50.483413	524.325480	378.450000
5.959965	50.483427	524.419030	595.290000
5.960030	50.483442	524.507605	704.890000
5.960096	50.483456	524.595105	722.800000
5.960163	50.483470	524.681780	734.500000
5.960229	50.483484	524.770630	769.880000
5.960296	50.483497	524.858880	778.750000
5.960362	50.483511	524.941705	716.880000
5.960427	50.483527	525.025430	725.490000
5.960494	50.483541	525.113930	814.300000
5.960561	50.483554	525.199880	931.070000
5.960628	50.483568	525.283180	1138.800000
5.960694	50.483581	525.364855	1292.800000
5.960750	50.483590	525.446230	827.728000
5.956508	50.482683	516.591830	512.770000
5.956575	50.482698	516.675430	385.440000
5.956642	50.482712	516.758580	412.160000
5.956709	50.482726	516.841355	568.450000
5.956775	50.482740	516.924155	974.180000
5.956841	50.482754	517.007280	1642.300000
5.956908	50.482769	517.090455	2026.200000
5.956975	50.482783	517.172905	1746.300000
5.957040	50.482798	517.256005	1219.800000
5.957106	50.482814	517.339655	842.630000
5.957172	50.482830	517.423180	644.030000
5.957239	50.482844	517.507055	609.150000
5.957306	50.482858	517.590980	641.350000
5.957373	50.482872	517.673805	639.100000
5.957440	50.482885	517.753605	598.580000
5.957507	50.482899	517.834655	504.540000
5.957574	50.482913	517.916355	369.390000
5.957642	50.482927	517.997130	293.760000
5.957708	50.482940	518.078480	336.990000
5.957775	50.482955	518.158855	387.670000
5.957841	50.482969	518.238955	343.350000
5.957907	50.482984	518.320705	201.300000
5.957974	50.482999	518.402305	117.600000
5.958041	50.483013	518.483205	136.950000
5.958107	50.483027	518.567830	312.080000
5.958173	50.483042	518.654130	670.130000
5.958239	50.483056	518.735330	983.710000
5.958305	50.483071	518.813280	1018.500000
5.958371	50.483086	518.894255	780.380000
5.958438	50.483100	518.977080	568.490000
5.958505	50.483114	519.059505	603.270000
5.958572	50.483128	519.137530	1107.400000
5.958639	50.483141	519.210480	2200.800000
5.958706	50.483155	519.284405	2440.700000
5.958773	50.483169	519.370605	1044.200000
5.958839	50.483182	519.462055	320.930000
5.958906	50.483196	519.551680	200.300000
5.958972	50.483210	519.642355	252.470000
5.959039	50.483223	519.725555	666.100000
5.959106	50.483235	519.801205	1468.400000
5.959173	50.483250	519.877330	1673.100000
5.959239	50.483265	519.959505	1634.500000
5.959304	50.483280	520.042130	1679.300000
5.959369	50.483297	520.127255	1652.200000
5.959434	50.483312	520.211930	1592.800000
5.959501	50.483326	520.296530	1528.700000
5.959567	50.483341	520.386780	1404.800000
5.959633	50.483355	520.478480	1202.300000
5.959699	50.483370	520.569430	973.740000
5.959765	50.483384	520.658130	771.510000
5.959832	50.483399	520.746830	692.750000
5.959898	50.483413	520.836630	812.250000
5.959965	50.483427	520.924530	1170.100000
5.960030	50.483442	521.010105	1432.000000
5.960096	50.483456	521.095205	1430.300000
5.960163	50.483470	521.179905	1283.800000
5.960229	50.483484	521.265330	1120.800000
5.960296	50.483497	521.350405	983.860000
5.960362	50.483511	521.433680	890.420000
5.960427	50.483527	521.517230	920.360000
5.960494	50.483541	521.601930	1100.200000
5.960561	50.483554	521.685280	1234.700000
5.960628	50.483568	521.768080	1481.000000
5.956642	50.482712	512.909005	253.520000
5.956709	50.482726	512.992330	270.670000
5.956775	50.482740	513.075655	357.910000
5.956841	50.482754	513.159055	491.370000
5.956908	50.482769	513.242455	570.320000
5.956975	50.482783	513.325630	508.770000
5.957040	50.482798	513.409005	377.600000
5.957106	50.482814	513.492555	267.470000
5.957172	50.482830	513.576055	206.910000
5.957239	50.482844	513.659680	186.340000
5.957306	50.482858	513.743305	185.000000
5.957373	50.482872	513.826580	185.610000
5.957440	50.482885	513.908780	184.560000
5.957507	50.482899	513.991355	179.290000
5.957574	50.482913	514.074130	174.280000
5.957642	50.482927	514.156530	192.350000
5.957708	50.482940	514.239130	255.200000
5.957775	50.482955	514.321305	308.490000
5.957841	50.482969	514.403305	261.490000
5.957907	50.482984	514.486030	145.670000
5.957974	50.482999	514.568680	75.780000
5.958041	50.483013	514.651005	62.120000
5.958107	50.483027	514.735005	87.390000
5.958173	50.483042	514.819780	141.710000
5.958239	50.483056	514.902255	194.200000
5.958305	50.483071	514.983205	209.480000
5.958371	50.483086	515.065505	191.670000
5.958438	50.483100	515.148680	190.010000
5.958505	50.483114	515.231680	272.780000
5.958572	50.483128	515.312505	563.030000
5.958639	50.483141	515.390780	1058.500000
5.958706	50.483155	515.469430	1027.700000
5.958773	50.483169	515.554305	437.710000
5.958839	50.483182	515.641855	149.270000
5.958906	50.483196	515.728355	94.320000
5.958972	50.483210	515.815355	132.610000
5.959039	50.483223	515.898730	331.210000
5.959106	50.483235	515.978405	749.630000
5.959173	50.483250	516.058255	1076.100000
5.959239	50.483265	516.141080	1226.200000
5.959304	50.483280	516.224130	1322.400000
5.959369	50.483297	516.308455	1342.200000
5.959434	50.483312	516.392555	1289.500000
5.959501	50.483326	516.476605	1196.200000
5.959567	50.483341	516.563430	1064.800000
5.959633	50.483355	516.650905	909.340000
5.959699	50.483370	516.737930	770.770000
5.959765	50.483384	516.823780	704.210000
5.959832	50.483399	516.909580	744.290000
5.959898	50.483413	516.995730	890.100000
5.959965	50.483427	517.081005	1082.600000
5.960030	50.483442	517.165280	1149.000000
5.960096	50.483456	517.249380	1044.300000
5.960163	50.483470	517.333280	869.310000
5.960229	50.483484	517.417380	712.250000
5.960296	50.483497	517.501355	625.760000
5.960362	50.483511	517.584805	614.670000
5.960427	50.483527	517.668305	663.740000
5.960494	50.483541	517.751980	947.637100
5.956775	50.482740	508.846180	175.300000
5.956841	50.482754	508.929655	186.350000
5.956908	50.482769	509.013130	192.280000
5.956975	50.482783	509.096530	168.520000
5.957040	50.482798	509.180005	134.450000
5.957106	50.482814	509.263530	101.330000
5.957172	50.482830	509.347030	81.760000
5.957239	50.482844	509.430580	73.570000
5.957306	50.482858	509.514105	72.780000
5.957373	50.482872	509.597530	76.140000
5.957440	50.482885	509.680605	83.100000
5.957507	50.482899	509.763780	94.700000
5.957574	50.482913	509.847005	114.950000
5.957642	50.482927	509.930105	153.060000
5.957708	50.482940	510.013280	212.750000
5.957775	50.482955	510.096255	253.570000
5.957841	50.482969	510.179130	216.410000
5.957907	50.482984	510.262330	130.490000
5.957974	50.482999	510.345480	70.480000
5.958041	50.483013	510.428480	47.450000
5.958107	50.483027	510.512180	44.920000
5.958173	50.483042	510.596205	51.600000
5.958239	50.483056	510.679280	59.870000
5.958305	50.483071	510.761705	65.290000
5.958371	50.483086	510.844705	70.820000
5.958438	50.483100	510.928055	88.880000
5.958505	50.483114	511.011330	144.720000
5.958572	50.483128	511.093630	275.280000
5.958639	50.483141	511.174730	432.600000
5.958706	50.483155	511.255955	394.530000
5.958773	50.483169	511.340105	204.630000
5.958839	50.483182	511.425530	94.160000
5.958906	50.483196	511.510405	67.070000
5.958972	50.483210	511.595455	88.480000
5.959039	50.483223	511.678905	175.770000
5.959106	50.483235	511.760705	343.600000
5.959173	50.483250	511.842505	516.200000
5.959239	50.483265	511.925680	629.810000
5.959304	50.483280	512.008980	690.470000
5.959369	50.483297	512.092880	700.560000
5.959434	50.483312	512.176655	670.340000
5.959501	50.483326	512.260405	622.010000
5.959567	50.483341	512.345430	568.270000
5.959633	50.483355	512.430705	519.600000
5.959699	50.483370	512.515755	490.090000
5.959765	50.483384	512.600230	498.740000
5.959832	50.483399	512.684655	551.960000
5.959898	50.483413	512.769180	626.710000
5.959965	50.483427	512.853355	672.400000
5.960030	50.483442	512.937105	646.030000
5.960096	50.483456	513.020805	561.630000
5.960163	50.483470	513.104430	475.440000
5.960229	50.483484	513.188080	414.830000
5.960296	50.483497	513.271705	399.800000
5.960362	50.483511	513.355205	484.922200
5.956908	50.482769	504.362180	105.460000
5.956975	50.482783	504.445655	83.520000
5.957040	50.482798	504.529155	69.380000
5.957106	50.482814	504.612655	56.460000
5.957172	50.482830	504.696155	48.620000
5.957239	50.482844	504.779680	45.260000
5.957306	50.482858	504.863180	46.330000
5.957373	50.482872	504.946655	51.240000
5.957440	50.482885	505.030030	60.530000
5.957507	50.482899	505.113430	76.130000
5.957574	50.482913	505.196830	101.820000
5.957642	50.482927	505.280205	141.890000
5.957708	50.482940	505.363605	191.880000
5.957775	50.482955	505.446905	221.740000
5.957841	50.482969	505.530180	197.520000
5.957907	50.482984	505.613580	136.380000
5.957974	50.482999	505.696930	84.050000
5.958041	50.483013	505.780230	55.910000
5.958107	50.483027	505.863805	44.550000
5.958173	50.483042	505.947505	41.590000
5.958239	50.483056	506.030830	42.450000
5.958305	50.483071	506.113905	45.720000
5.958371	50.483086	506.197230	53.330000
5.958438	50.483100	506.280680	71.240000
5.958505	50.483114	506.364080	109.660000
5.958572	50.483128	506.447080	173.040000
5.958639	50.483141	506.529580	224.660000
5.958706	50.483155	506.612105	200.500000
5.958773	50.483169	506.695880	127.260000
5.958839	50.483182	506.780230	75.790000
5.958906	50.483196	506.864330	58.650000
5.958972	50.483210	506.948455	67.190000
5.959039	50.483223	507.031905	101.910000
5.959106	50.483235	507.114705	161.850000
5.959173	50.483250	507.197480	228.850000
5.959239	50.483265	507.280830	283.030000
5.959304	50.483280	507.364255	317.330000
5.959369	50.483297	507.447930	329.580000
5.959434	50.483312	507.531555	324.490000
5.959501	50.483326	507.615155	314.120000
5.959567	50.483341	507.699305	306.030000
5.959633	50.483355	507.783530	304.420000
5.959699	50.483370	507.867655	312.800000
5.959765	50.483384	507.951530	334.620000
5.959832	50.483399	508.035355	366.100000
5.959898	50.483413	508.119230	390.890000
5.959965	50.483427	508.202955	391.510000
5.960030	50.483442	508.286530	369.070000
5.960096	50.483456	508.370105	334.790000
5.960163	50.483470	508.453630	307.690000
5.960229	50.483484	508.537155	310.969100
5.957040	50.482798	499.413580	56.190000
5.957106	50.482814	499.497080	46.580000
5.957172	50.482830	499.580580	42.310000
5.957239	50.482844	499.664080	41.410000
5.957306	50.482858	499.747580	44.100000
5.957373	50.482872	499.831080	50.710000
5.957440	50.482885	499.914555	62.010000
5.957507	50.482899	499.998030	79.810000
5.957574	50.482913	500.081505	107.160000
5.957642	50.482927	500.164980	144.630000
5.957708	50.482940	500.248430	185.310000
5.957775	50.482955	500.331855	209.040000
5.957841	50.482969	500.415305	196.980000
5.957907	50.482984	500.498780	156.430000
5.957974	50.482999	500.582205	113.090000
5.958041	50.483013	500.665630	82.550000
5.958107	50.483027	500.749180	65.500000
5.958173	50.483042	500.832755	57.630000
5.958239	50.483056	500.916180	55.620000
5.958305	50.483071	500.999505	58.330000
5.958371	50.483086	501.082930	66.780000
5.958438	50.483100	501.166430	83.700000
5.958505	50.483114	501.249905	111.170000
5.958572	50.483128	501.333205	143.120000
5.958639	50.483141	501.416330	158.210000
5.958706	50.483155	501.499455	138.850000
5.958773	50.483169	501.583055	100.560000
5.958839	50.483182	501.666905	70.130000
5.958906	50.483196	501.750630	56.200000
5.958972	50.483210	501.834355	56.420000
5.959039	50.483223	501.917830	68.290000
5.959106	50.483235	502.001055	89.110000
5.959173	50.483250	502.084280	113.850000
5.959239	50.483265	502.167730	137.970000
5.959304	50.483280	502.251205	158.710000
5.959369	50.483297	502.334755	172.860000
5.959434	50.483312	502.418330	178.620000
5.959501	50.483326	502.501880	182.450000
5.959567	50.483341	502.585605	188.540000
5.959633	50.483355	502.669380	198.560000
5.959699	50.483370	502.753105	213.560000
5.959765	50.483384	502.836730	234.180000
5.959832	50.483399	502.920330	255.080000
5.959898	50.483413	503.003955	263.330000
5.959965	50.483427	503.087530	263.090000
5.960030	50.483442	503.171055	269.024200
5.957239	50.482844	494.037080	47.970000
5.957306	50.482858	494.120580	54.060000
5.957373	50.482872	494.204080	61.720000
5.957440	50.482885	494.287580	74.980000
5.957507	50.482899	494.371080	93.390000
5.957574	50.482913	494.454580	121.270000
5.957642	50.482927	494.538080	154.810000
5.957708	50.482940	494.621555	188.640000
5.957775	50.482955	494.705030	210.100000
5.957841	50.482969	494.788530	208.630000
5.957907	50.482984	494.872030	185.910000
5.957974	50.482999	494.955505	154.660000
5.958041	50.483013	495.038955	126.860000
5.958107	50.483027	495.122480	107.400000
5.958173	50.483042	495.206030	96.200000
5.958239	50.483056	495.289480	91.840000
5.958305	50.483071	495.372905	93.390000
5.958371	50.483086	495.456380	100.710000
5.958438	50.483100	495.539880	113.540000
5.958505	50.483114	495.623380	129.350000
5.958572	50.483128	495.706830	140.870000
5.958639	50.483141	495.790205	138.210000
5.958706	50.483155	495.873555	118.680000
5.958773	50.483169	495.957080	91.840000
5.958839	50.483182	496.040705	69.500000
5.958906	50.483196	496.124280	56.530000
5.958972	50.483210	496.207855	52.250000
5.959039	50.483223	496.291355	54.770000
5.959106	50.483235	496.374755	62.070000
5.959173	50.483250	496.458155	72.010000
5.959239	50.483265	496.541655	84.250000
5.959304	50.483280	496.625155	99.370000
5.959369	50.483297	496.708655	116.080000
5.959434	50.483312	496.792180	123.840000
5.959501	50.483326	496.875705	129.620000
5.959567	50.483341	496.959280	136.380000
5.959633	50.483355	497.042880	144.190000
5.959699	50.483370	497.126455	154.920000
5.959765	50.483384	497.210005	172.010000
5.959832	50.483399	497.293530	208.166600
5.957373	50.482872	488.014480	76.260000
5.957440	50.482885	488.097980	95.280000
5.957507	50.482899	488.181480	114.570000
5.957574	50.482913	488.264980	139.630000
5.957642	50.482927	488.348480	167.520000
5.957708	50.482940	488.431980	197.660000
5.957775	50.482955	488.515480	218.900000
5.957841	50.482969	488.598980	226.110000
5.957907	50.482984	488.682480	218.410000
5.957974	50.482999	488.765980	201.090000
5.958041	50.483013	488.849455	181.370000
5.958107	50.483027	488.932955	164.470000
5.958173	50.483042	489.016480	152.630000
5.958239	50.483056	489.099955	146.170000
5.958305	50.483071	489.183430	144.510000
5.958371	50.483086	489.266930	146.570000
5.958438	50.483100	489.350430	150.310000
5.958505	50.483114	489.433930	152.220000
5.958572	50.483128	489.517430	147.760000
5.958639	50.483141	489.600880	134.010000
5.958706	50.483155	489.684305	112.760000
5.958773	50.483169	489.767830	89.940000
5.958839	50.483182	489.851380	71.130000
5.958906	50.483196	489.934905	58.960000
5.958972	50.483210	490.018430	53.040000
5.959039	50.483223	490.101930	52.340000
5.959106	50.483235	490.185405	55.600000
5.959173	50.483250	490.268855	60.000000
5.959239	50.483265	490.352355	67.320000
5.959304	50.483280	490.435855	81.480000
5.959369	50.483297	490.519355	114.629600
5.957507	50.482899	481.372930	133.490000
5.957574	50.482913	481.456430	159.430000
5.957642	50.482927	481.539930	185.090000
5.957708	50.482940	481.623430	209.600000
5.957775	50.482955	481.706930	229.420000
5.957841	50.482969	481.790430	243.110000
5.957907	50.482984	481.873930	246.480000
5.957974	50.482999	481.957430	241.250000
5.958041	50.483013	482.040930	231.060000
5.958107	50.483027	482.124430	219.590000
5.958173	50.483042	482.207930	209.260000
5.958239	50.483056	482.291430	201.020000
5.958305	50.483071	482.374930	194.600000
5.958371	50.483086	482.458430	188.790000
5.958438	50.483100	482.541930	181.650000
5.958505	50.483114	482.625430	170.940000
5.958572	50.483128	482.708930	155.060000
5.958639	50.483141	482.792405	134.330000
5.958706	50.483155	482.875880	111.450000
5.958773	50.483169	482.959405	90.390000
5.958839	50.483182	483.042930	73.290000
5.958906	50.483196	483.126430	63.060000
5.958972	50.483210	483.209930	57.750000
5.959039	50.483223	483.293430	57.640000
5.959106	50.483235	483.376930	63.006000
5.957574	50.482913	473.966951	186.690000
5.957642	50.482927	474.050451	203.390000
5.957708	50.482940	474.133951	222.850000
5.957775	50.482955	474.217451	241.350000
5.957841	50.482969	474.300951	255.690000
5.957907	50.482984	474.384451	264.780000
5.957974	50.482999	474.467951	266.120000
5.958041	50.483013	474.551451	261.700000
5.958107	50.483027	474.634951	254.040000
5.958173	50.483042	474.718451	245.080000
5.958239	50.483056	474.801951	235.760000
5.958305	50.483071	474.885451	225.920000
5.958371	50.483086	474.968951	214.670000
5.958438	50.483100	475.052451	200.650000
5.958505	50.483114	475.135951	182.760000
5.958572	50.483128	475.219451	160.810000
5.958639	50.483141	475.302951	136.060000
5.958706	50.483155	475.386451	110.960000
5.958773	50.483169	475.469951	91.740000
5.958839	50.483182	475.553451	76.500000
5.958906	50.483196	475.636951	66.260000
5.958972	50.483210	475.720451	60.854000
