# Supplementary material for: Electrical resistivity tomography data across the Hockai Fault Zone (Ardenne, Belgium)
Source: Data Brief. 2016 Dec 21;11:1–4. doi: 10.1016/j.dib.2016.12.028 (PMC5220259; doi:10.1016/j.dib.2016.12.028)
Supplement: Supplementary file 2 — Supplementary material [file mmc2.zip › output/ASCII/20090814-1_robust.out.wgs84]

5.956242	50.482627	528.889830	1141.100000
5.956308	50.482641	528.964105	1140.900000
5.956374	50.482656	529.014505	1163.600000
5.956442	50.482670	529.039655	1129.900000
5.956508	50.482683	529.099855	1065.700000
5.956575	50.482698	529.191530	1249.500000
5.956642	50.482712	529.244205	1501.200000
5.956709	50.482726	529.282130	1121.600000
5.956775	50.482740	529.326955	947.230000
5.956841	50.482754	529.393280	750.370000
5.956908	50.482769	529.463230	755.830000
5.956975	50.482783	529.510830	766.770000
5.957040	50.482798	529.580680	675.350000
5.957106	50.482814	529.669005	986.970000
5.957172	50.482830	529.753605	710.880000
5.957239	50.482844	529.849380	757.570000
5.957306	50.482858	529.948730	841.590000
5.957373	50.482872	530.011005	814.030000
5.957440	50.482885	529.994230	507.080000
5.957507	50.482899	530.018330	440.980000
5.957574	50.482913	530.068255	431.520000
5.957642	50.482927	530.102655	438.920000
5.957708	50.482940	530.152180	468.380000
5.957775	50.482955	530.189705	337.310000
5.957841	50.482969	530.226905	298.710000
5.957907	50.482984	530.287730	317.380000
5.957974	50.482999	530.348480	370.910000
5.958041	50.483013	530.401205	384.330000
5.958107	50.483027	530.497880	384.610000
5.958173	50.483042	530.614580	182.950000
5.958239	50.483056	530.671255	404.570000
5.958305	50.483071	530.691680	365.520000
5.958371	50.483086	530.748080	341.400000
5.958438	50.483100	530.824655	356.540000
5.958505	50.483114	530.897205	372.970000
5.958572	50.483128	530.928830	401.430000
5.958639	50.483141	530.919080	401.610000
5.958706	50.483155	530.925130	410.760000
5.958773	50.483169	531.030580	423.510000
5.958839	50.483182	531.177580	444.230000
5.958906	50.483196	531.315730	548.330000
5.958972	50.483210	531.465905	515.020000
5.959039	50.483223	531.546530	575.960000
5.959106	50.483235	531.557605	624.180000
5.959173	50.483250	531.576530	545.880000
5.959239	50.483265	531.648855	434.070000
5.959304	50.483280	531.725305	344.700000
5.959369	50.483297	531.822455	303.630000
5.959434	50.483312	531.915480	303.550000
5.959501	50.483326	532.008455	306.760000
5.959567	50.483341	532.150805	281.730000
5.959633	50.483355	532.313005	291.770000
5.959699	50.483370	532.474630	243.100000
5.959765	50.483384	532.619430	225.100000
5.959832	50.483399	532.771530	225.300000
5.959898	50.483413	532.953880	248.790000
5.959965	50.483427	533.115930	252.670000
5.960030	50.483442	533.246280	170.000000
5.960096	50.483456	533.368780	172.380000
5.960163	50.483470	533.487055	175.100000
5.960229	50.483484	533.638155	188.460000
5.960296	50.483497	533.792030	209.390000
5.960362	50.483511	533.865705	200.780000
5.960427	50.483527	533.953855	213.980000
5.960494	50.483541	534.154830	235.410000
5.960561	50.483554	534.391305	260.020000
5.960628	50.483568	534.560730	283.140000
5.960694	50.483581	534.706155	401.380000
5.960750	50.483590	534.853830	330.780000
5.960784	50.483597	534.880505	469.270000
5.960806	50.483605	534.869980	229.164700
5.956242	50.482627	526.007705	1141.000000
5.956308	50.482641	526.087980	1141.000000
5.956374	50.482656	526.159930	1160.500000
5.956442	50.482670	526.221030	1129.900000
5.956508	50.482683	526.295730	1078.300000
5.956575	50.482698	526.382580	1249.100000
5.956642	50.482712	526.453630	1415.800000
5.956709	50.482726	526.517830	1123.900000
5.956775	50.482740	526.584555	954.070000
5.956841	50.482754	526.660355	805.640000
5.956908	50.482769	526.737705	805.610000
5.956975	50.482783	526.804405	805.330000
5.957040	50.482798	526.881580	802.300000
5.957106	50.482814	526.967380	987.050000
5.957172	50.482830	527.051405	767.280000
5.957239	50.482844	527.140705	770.850000
5.957306	50.482858	527.231530	843.210000
5.957373	50.482872	527.304930	830.530000
5.957440	50.482885	527.339180	538.230000
5.957507	50.482899	527.392780	451.500000
5.957574	50.482913	527.458405	435.830000
5.957642	50.482927	527.515630	438.980000
5.957708	50.482940	527.580430	468.160000
5.957775	50.482955	527.638180	337.340000
5.957841	50.482969	527.695280	298.810000
5.957907	50.482984	527.765705	317.410000
5.957974	50.482999	527.835830	368.250000
5.958041	50.483013	527.901205	384.350000
5.958107	50.483027	527.992480	397.950000
5.958173	50.483042	528.095505	400.800000
5.958239	50.483056	528.163130	404.510000
5.958305	50.483071	528.209105	391.550000
5.958371	50.483086	528.276255	357.280000
5.958438	50.483100	528.355555	358.160000
5.958505	50.483114	528.432380	373.540000
5.958572	50.483128	528.483655	402.390000
5.958639	50.483141	528.508355	402.510000
5.958706	50.483155	528.541955	413.340000
5.958773	50.483169	528.639580	433.340000
5.958839	50.483182	528.764130	444.320000
5.958906	50.483196	528.882030	549.270000
5.958972	50.483210	529.007105	515.240000
5.959039	50.483223	529.088830	576.070000
5.959106	50.483235	529.127105	624.280000
5.959173	50.483250	529.169755	545.970000
5.959239	50.483265	529.246105	434.130000
5.959304	50.483280	529.325055	344.820000
5.959369	50.483297	529.417280	304.840000
5.959434	50.483312	529.506905	305.030000
5.959501	50.483326	529.596430	306.760000
5.959567	50.483341	529.717180	291.500000
5.959633	50.483355	529.849380	291.740000
5.959699	50.483370	529.980255	253.400000
5.959765	50.483384	530.099905	226.810000
5.959832	50.483399	530.222805	226.610000
5.959898	50.483413	530.360830	248.810000
5.959965	50.483427	530.486480	252.680000
5.960030	50.483442	530.593905	174.950000
5.960096	50.483456	530.696980	175.040000
5.960163	50.483470	530.797330	175.900000
5.960229	50.483484	530.912330	191.470000
5.960296	50.483497	531.027230	209.410000
5.960362	50.483511	531.106380	209.120000
5.960427	50.483527	531.191830	214.840000
5.960494	50.483541	531.322005	240.700000
5.960561	50.483554	531.456680	270.140000
5.960628	50.483568	531.564780	332.910000
5.960694	50.483581	531.659930	421.140000
5.960750	50.483590	531.754380	432.130000
5.960784	50.483597	531.827430	469.290000
5.960806	50.483605	531.892555	230.017400
5.956308	50.482641	523.082780	1140.800000
5.956374	50.482656	523.162980	1141.100000
5.956442	50.482670	523.238980	1129.600000
5.956508	50.482683	523.319580	1101.200000
5.956575	50.482698	523.404305	1209.900000
5.956642	50.482712	523.483355	1216.500000
5.956709	50.482726	523.559480	1147.200000
5.956775	50.482740	523.636380	1779.900000
5.956841	50.482754	523.716705	2256.800000
5.956908	50.482769	523.797630	2258.000000
5.956975	50.482783	523.873855	2253.000000
5.957040	50.482798	523.954655	1665.000000
5.957106	50.482814	524.039180	1136.100000
5.957172	50.482830	524.122905	1125.300000
5.957239	50.482844	524.208955	1124.300000
5.957306	50.482858	524.295580	1124.600000
5.957373	50.482872	524.374630	1124.200000
5.957440	50.482885	524.435580	1111.000000
5.957507	50.482899	524.505005	905.670000
5.957574	50.482913	524.579555	494.270000
5.957642	50.482927	524.649830	467.950000
5.957708	50.482940	524.723630	468.080000
5.957775	50.482955	524.793530	381.660000
5.957841	50.482969	524.862805	323.010000
5.957907	50.482984	524.939180	322.170000
5.957974	50.482999	525.015255	366.620000
5.958041	50.483013	525.088655	384.270000
5.958107	50.483027	525.176480	758.870000
5.958173	50.483042	525.270830	1241.700000
5.958239	50.483056	525.345430	1241.800000
5.958305	50.483071	525.407805	1237.100000
5.958371	50.483086	525.481980	932.570000
5.958438	50.483100	525.563055	888.540000
5.958505	50.483114	525.642705	885.890000
5.958572	50.483128	525.707255	943.920000
5.958639	50.483141	525.755555	1257.100000
5.958706	50.483155	525.808505	1272.500000
5.958773	50.483169	525.900630	1282.000000
5.958839	50.483182	526.009355	561.030000
5.958906	50.483196	526.113405	557.010000
5.958972	50.483210	526.221480	557.070000
5.959039	50.483223	526.303955	949.010000
5.959106	50.483235	526.360655	1129.800000
5.959173	50.483250	526.419630	1113.500000
5.959239	50.483265	526.498805	888.030000
5.959304	50.483280	526.579530	733.040000
5.959369	50.483297	526.668305	620.080000
5.959434	50.483312	526.755555	614.950000
5.959501	50.483326	526.842680	610.550000
5.959567	50.483341	526.948530	601.600000
5.959633	50.483355	527.060605	599.870000
5.959699	50.483370	527.171330	570.660000
5.959765	50.483384	527.275030	394.270000
5.959832	50.483399	527.379905	320.210000
5.959898	50.483413	527.491755	320.200000
5.959965	50.483427	527.596530	433.720000
5.960030	50.483442	527.691455	543.140000
5.960096	50.483456	527.784155	568.790000
5.960163	50.483470	527.875255	573.580000
5.960229	50.483484	527.972305	608.140000
5.960296	50.483497	528.068655	620.540000
5.960362	50.483511	528.150380	622.490000
5.960427	50.483527	528.234605	631.160000
5.960494	50.483541	528.334580	714.680000
5.960561	50.483554	528.431955	800.370000
5.960628	50.483568	528.520130	839.710000
5.960694	50.483581	528.603030	840.180000
5.960750	50.483590	528.685255	839.120000
5.960784	50.483597	528.769455	472.379400
5.956374	50.482656	519.938605	1125.500000
5.956442	50.482670	520.020030	1105.900000
5.956508	50.482683	520.102755	1099.000000
5.956575	50.482698	520.186655	1100.100000
5.956642	50.482712	520.268780	1141.900000
5.956709	50.482726	520.349805	1146.800000
5.956775	50.482740	520.431005	1780.300000
5.956841	50.482754	520.513305	2266.400000
5.956908	50.482769	520.595830	2269.500000
5.956975	50.482783	520.676430	2266.000000
5.957040	50.482798	520.758855	1682.400000
5.957106	50.482814	520.842780	1267.700000
5.957172	50.482830	520.926355	1125.600000
5.957239	50.482844	521.010880	1124.600000
5.957306	50.482858	521.095605	1125.100000
5.957373	50.482872	521.177305	1124.800000
5.957440	50.482885	521.251255	1111.400000
5.957507	50.482899	521.328630	905.820000
5.957574	50.482913	521.407955	494.250000
5.957642	50.482927	521.485230	467.930000
5.957708	50.482940	521.564005	467.840000
5.957775	50.482955	521.640755	385.370000
5.957841	50.482969	521.717055	323.310000
5.957907	50.482984	521.796905	322.120000
5.957974	50.482999	521.876530	347.190000
5.958041	50.483013	521.954730	379.980000
5.958107	50.483027	522.040505	758.860000
5.958173	50.483042	522.129680	1243.100000
5.958239	50.483056	522.208480	1243.700000
5.958305	50.483071	522.280780	1237.500000
5.958371	50.483086	522.359280	956.100000
5.958438	50.483100	522.441455	888.810000
5.958505	50.483114	522.522855	886.160000
5.958572	50.483128	522.595855	969.030000
5.958639	50.483141	522.659455	1548.200000
5.958706	50.483155	522.725305	1553.300000
5.958773	50.483169	522.813780	1482.300000
5.958839	50.483182	522.911905	561.040000
5.958906	50.483196	523.007005	557.250000
5.958972	50.483210	523.104205	556.820000
5.959039	50.483223	523.187130	949.450000
5.959106	50.483235	523.255655	1324.200000
5.959173	50.483250	523.325255	1323.000000
5.959239	50.483265	523.406280	1323.100000
5.959304	50.483280	523.488180	1325.800000
5.959369	50.483297	523.574705	1336.800000
5.959434	50.483312	523.660380	1339.200000
5.959501	50.483326	523.745930	1338.700000
5.959567	50.483341	523.842105	1298.600000
5.959633	50.483355	523.941405	1142.300000
5.959699	50.483370	524.039630	822.440000
5.959765	50.483384	524.133755	544.190000
5.959832	50.483399	524.228155	500.770000
5.959898	50.483413	524.325480	501.670000
5.959965	50.483427	524.419030	742.780000
5.960030	50.483442	524.507605	739.940000
5.960096	50.483456	524.595105	737.960000
5.960163	50.483470	524.681780	735.770000
5.960229	50.483484	524.770630	733.840000
5.960296	50.483497	524.858880	732.770000
5.960362	50.483511	524.941705	734.040000
5.960427	50.483527	525.025430	747.920000
5.960494	50.483541	525.113930	794.680000
5.960561	50.483554	525.199880	819.200000
5.960628	50.483568	525.283180	865.540000
5.960694	50.483581	525.364855	865.670000
5.960750	50.483590	525.446230	849.798900
5.956508	50.482683	516.591830	516.480000
5.956575	50.482698	516.675430	468.780000
5.956642	50.482712	516.758580	468.680000
5.956709	50.482726	516.841355	640.750000
5.956775	50.482740	516.924155	1762.400000
5.956841	50.482754	517.007280	2222.200000
5.956908	50.482769	517.090455	2240.900000
5.956975	50.482783	517.172905	2236.900000
5.957040	50.482798	517.256005	1678.800000
5.957106	50.482814	517.339655	1267.600000
5.957172	50.482830	517.423180	1122.800000
5.957239	50.482844	517.507055	1117.500000
5.957306	50.482858	517.590980	1093.700000
5.957373	50.482872	517.673805	1037.100000
5.957440	50.482885	517.753605	831.530000
5.957507	50.482899	517.834655	717.560000
5.957574	50.482913	517.916355	467.240000
5.957642	50.482927	517.997130	458.770000
5.957708	50.482940	518.078480	457.330000
5.957775	50.482955	518.158855	384.950000
5.957841	50.482969	518.238955	322.190000
5.957907	50.482984	518.320705	286.490000
5.957974	50.482999	518.402305	98.870000
5.958041	50.483013	518.483205	98.540000
5.958107	50.483027	518.567830	106.540000
5.958173	50.483042	518.654130	641.280000
5.958239	50.483056	518.735330	1077.000000
5.958305	50.483071	518.813280	1077.100000
5.958371	50.483086	518.894255	955.570000
5.958438	50.483100	518.977080	887.370000
5.958505	50.483114	519.059505	881.490000
5.958572	50.483128	519.137530	968.800000
5.958639	50.483141	519.210480	1548.600000
5.958706	50.483155	519.284405	1552.400000
5.958773	50.483169	519.370605	1481.500000
5.958839	50.483182	519.462055	245.500000
5.958906	50.483196	519.551680	243.490000
5.958972	50.483210	519.642355	243.510000
5.959039	50.483223	519.725555	739.220000
5.959106	50.483235	519.801205	1323.400000
5.959173	50.483250	519.877330	1322.800000
5.959239	50.483265	519.959505	1323.300000
5.959304	50.483280	520.042130	1326.600000
5.959369	50.483297	520.127255	1344.700000
5.959434	50.483312	520.211930	1351.200000
5.959501	50.483326	520.296530	1353.300000
5.959567	50.483341	520.386780	1349.500000
5.959633	50.483355	520.478480	1151.500000
5.959699	50.483370	520.569430	828.320000
5.959765	50.483384	520.658130	764.500000
5.959832	50.483399	520.746830	759.710000
5.959898	50.483413	520.836630	756.680000
5.959965	50.483427	520.924530	752.970000
5.960030	50.483442	521.010105	741.600000
5.960096	50.483456	521.095205	738.720000
5.960163	50.483470	521.179905	736.060000
5.960229	50.483484	521.265330	733.990000
5.960296	50.483497	521.350405	732.880000
5.960362	50.483511	521.433680	734.250000
5.960427	50.483527	521.517230	747.620000
5.960494	50.483541	521.601930	795.150000
5.960561	50.483554	521.685280	815.900000
5.960628	50.483568	521.768080	865.148600
5.956642	50.482712	512.909005	217.710000
5.956709	50.482726	512.992330	200.360000
5.956775	50.482740	513.075655	186.100000
5.956841	50.482754	513.159055	185.400000
5.956908	50.482769	513.242455	184.760000
5.956975	50.482783	513.325630	178.410000
5.957040	50.482798	513.409005	159.000000
5.957106	50.482814	513.492555	114.460000
5.957172	50.482830	513.576055	101.630000
5.957239	50.482844	513.659680	101.570000
5.957306	50.482858	513.743305	101.670000
5.957373	50.482872	513.826580	101.910000
5.957440	50.482885	513.908780	102.410000
5.957507	50.482899	513.991355	117.900000
5.957574	50.482913	514.074130	142.570000
5.957642	50.482927	514.156530	228.210000
5.957708	50.482940	514.239130	246.000000
5.957775	50.482955	514.321305	246.790000
5.957841	50.482969	514.403305	246.850000
5.957907	50.482984	514.486030	201.060000
5.957974	50.482999	514.568680	100.670000
5.958041	50.483013	514.651005	66.360000
5.958107	50.483027	514.735005	64.590000
5.958173	50.483042	514.819780	64.340000
5.958239	50.483056	514.902255	64.320000
5.958305	50.483071	514.983205	64.340000
5.958371	50.483086	515.065505	64.610000
5.958438	50.483100	515.148680	72.610000
5.958505	50.483114	515.231680	118.430000
5.958572	50.483128	515.312505	326.450000
5.958639	50.483141	515.390780	369.390000
5.958706	50.483155	515.469430	369.560000
5.958773	50.483169	515.554305	338.250000
5.958839	50.483182	515.641855	131.480000
5.958906	50.483196	515.728355	131.430000
5.958972	50.483210	515.815355	131.540000
5.959039	50.483223	515.898730	180.770000
5.959106	50.483235	515.978405	991.610000
5.959173	50.483250	516.058255	1058.200000
5.959239	50.483265	516.141080	1094.700000
5.959304	50.483280	516.224130	1237.300000
5.959369	50.483297	516.308455	1326.700000
5.959434	50.483312	516.392555	1349.500000
5.959501	50.483326	516.476605	1352.600000
5.959567	50.483341	516.563430	1349.300000
5.959633	50.483355	516.650905	1151.200000
5.959699	50.483370	516.737930	828.560000
5.959765	50.483384	516.823780	764.510000
5.959832	50.483399	516.909580	759.620000
5.959898	50.483413	516.995730	756.710000
5.959965	50.483427	517.081005	748.740000
5.960030	50.483442	517.165280	729.060000
5.960096	50.483456	517.249380	718.920000
5.960163	50.483470	517.333280	710.890000
5.960229	50.483484	517.417380	704.770000
5.960296	50.483497	517.501355	703.060000
5.960362	50.483511	517.584805	702.420000
5.960427	50.483527	517.668305	703.910000
5.960494	50.483541	517.751980	793.942400
5.956775	50.482740	508.846180	98.840000
5.956841	50.482754	508.929655	91.630000
5.956908	50.482769	509.013130	86.530000
5.956975	50.482783	509.096530	81.060000
5.957040	50.482798	509.180005	78.530000
5.957106	50.482814	509.263530	77.970000
5.957172	50.482830	509.347030	77.940000
5.957239	50.482844	509.430580	77.960000
5.957306	50.482858	509.514105	78.120000
5.957373	50.482872	509.597530	81.910000
5.957440	50.482885	509.680605	96.870000
5.957507	50.482899	509.763780	119.490000
5.957574	50.482913	509.847005	137.740000
5.957642	50.482927	509.930105	183.000000
5.957708	50.482940	510.013280	188.790000
5.957775	50.482955	510.096255	189.040000
5.957841	50.482969	510.179130	189.080000
5.957907	50.482984	510.262330	169.320000
5.957974	50.482999	510.345480	103.230000
5.958041	50.483013	510.428480	67.420000
5.958107	50.483027	510.512180	64.610000
5.958173	50.483042	510.596205	64.370000
5.958239	50.483056	510.679280	64.340000
5.958305	50.483071	510.761705	64.350000
5.958371	50.483086	510.844705	64.630000
5.958438	50.483100	510.928055	75.670000
5.958505	50.483114	511.011330	119.340000
5.958572	50.483128	511.093630	138.180000
5.958639	50.483141	511.174730	139.320000
5.958706	50.483155	511.255955	139.340000
5.958773	50.483169	511.340105	138.250000
5.958839	50.483182	511.425530	130.950000
5.958906	50.483196	511.510405	127.410000
5.958972	50.483210	511.595455	127.390000
5.959039	50.483223	511.678905	128.480000
5.959106	50.483235	511.760705	278.220000
5.959173	50.483250	511.842505	338.180000
5.959239	50.483265	511.925680	345.600000
5.959304	50.483280	512.008980	356.130000
5.959369	50.483297	512.092880	360.470000
5.959434	50.483312	512.176655	382.560000
5.959501	50.483326	512.260405	422.430000
5.959567	50.483341	512.345430	435.670000
5.959633	50.483355	512.430705	503.600000
5.959699	50.483370	512.515755	511.570000
5.959765	50.483384	512.600230	512.230000
5.959832	50.483399	512.684655	511.870000
5.959898	50.483413	512.769180	511.110000
5.959965	50.483427	512.853355	510.630000
5.960030	50.483442	512.937105	510.040000
5.960096	50.483456	513.020805	509.000000
5.960163	50.483470	513.104430	508.150000
5.960229	50.483484	513.188080	507.310000
5.960296	50.483497	513.271705	508.870000
5.960362	50.483511	513.355205	586.567300
5.956908	50.482769	504.362180	78.260000
5.956975	50.482783	504.445655	78.040000
5.957040	50.482798	504.529155	77.990000
5.957106	50.482814	504.612655	77.940000
5.957172	50.482830	504.696155	77.920000
5.957239	50.482844	504.779680	77.950000
5.957306	50.482858	504.863180	78.130000
5.957373	50.482872	504.946655	81.930000
5.957440	50.482885	505.030030	96.990000
5.957507	50.482899	505.113430	120.350000
5.957574	50.482913	505.196830	137.360000
5.957642	50.482927	505.280205	157.580000
5.957708	50.482940	505.363605	158.550000
5.957775	50.482955	505.446905	158.680000
5.957841	50.482969	505.530180	158.680000
5.957907	50.482984	505.613580	154.120000
5.957974	50.482999	505.696930	117.180000
5.958041	50.483013	505.780230	88.960000
5.958107	50.483027	505.863805	85.300000
5.958173	50.483042	505.947505	84.720000
5.958239	50.483056	506.030830	84.650000
5.958305	50.483071	506.113905	84.650000
5.958371	50.483086	506.197230	84.780000
5.958438	50.483100	506.280680	85.900000
5.958505	50.483114	506.364080	120.590000
5.958572	50.483128	506.447080	127.680000
5.958639	50.483141	506.529580	127.900000
5.958706	50.483155	506.612105	127.920000
5.958773	50.483169	506.695880	127.840000
5.958839	50.483182	506.780230	127.550000
5.958906	50.483196	506.864330	127.290000
5.958972	50.483210	506.948455	127.210000
5.959039	50.483223	507.031905	127.180000
5.959106	50.483235	507.114705	130.440000
5.959173	50.483250	507.197480	131.330000
5.959239	50.483265	507.280830	131.330000
5.959304	50.483280	507.364255	131.240000
5.959369	50.483297	507.447930	131.140000
5.959434	50.483312	507.531555	131.070000
5.959501	50.483326	507.615155	130.960000
5.959567	50.483341	507.699305	131.010000
5.959633	50.483355	507.783530	132.160000
5.959699	50.483370	507.867655	134.110000
5.959765	50.483384	507.951530	147.170000
5.959832	50.483399	508.035355	175.770000
5.959898	50.483413	508.119230	207.370000
5.959965	50.483427	508.202955	242.010000
5.960030	50.483442	508.286530	260.950000
5.960096	50.483456	508.370105	268.680000
5.960163	50.483470	508.453630	274.130000
5.960229	50.483484	508.537155	288.583000
5.957040	50.482798	499.413580	77.980000
5.957106	50.482814	499.497080	77.960000
5.957172	50.482830	499.580580	77.950000
5.957239	50.482844	499.664080	77.980000
5.957306	50.482858	499.747580	78.490000
5.957373	50.482872	499.831080	82.860000
5.957440	50.482885	499.914555	99.140000
5.957507	50.482899	499.998030	122.780000
5.957574	50.482913	500.081505	136.960000
5.957642	50.482927	500.164980	143.660000
5.957708	50.482940	500.248430	143.880000
5.957775	50.482955	500.331855	143.970000
5.957841	50.482969	500.415305	143.980000
5.957907	50.482984	500.498780	143.470000
5.957974	50.482999	500.582205	131.250000
5.958041	50.483013	500.665630	121.980000
5.958107	50.483027	500.749180	121.610000
5.958173	50.483042	500.832755	121.120000
5.958239	50.483056	500.916180	121.080000
5.958305	50.483071	500.999505	121.090000
5.958371	50.483086	501.082930	121.170000
5.958438	50.483100	501.166430	122.180000
5.958505	50.483114	501.249905	124.760000
5.958572	50.483128	501.333205	127.590000
5.958639	50.483141	501.416330	127.690000
5.958706	50.483155	501.499455	127.690000
5.958773	50.483169	501.583055	127.620000
5.958839	50.483182	501.666905	127.460000
5.958906	50.483196	501.750630	127.240000
5.958972	50.483210	501.834355	127.130000
5.959039	50.483223	501.917830	127.040000
5.959106	50.483235	502.001055	126.950000
5.959173	50.483250	502.084280	126.880000
5.959239	50.483265	502.167730	126.720000
5.959304	50.483280	502.251205	126.200000
5.959369	50.483297	502.334755	125.430000
5.959434	50.483312	502.418330	125.360000
5.959501	50.483326	502.501880	125.350000
5.959567	50.483341	502.585605	125.350000
5.959633	50.483355	502.669380	125.360000
5.959699	50.483370	502.753105	125.840000
5.959765	50.483384	502.836730	135.280000
5.959832	50.483399	502.920330	165.220000
5.959898	50.483413	503.003955	174.230000
5.959965	50.483427	503.087530	190.920000
5.960030	50.483442	503.171055	240.790600
5.957239	50.482844	494.037080	77.990000
5.957306	50.482858	494.120580	81.910000
5.957373	50.482872	494.204080	85.730000
5.957440	50.482885	494.287580	108.050000
5.957507	50.482899	494.371080	124.950000
5.957574	50.482913	494.454580	136.340000
5.957642	50.482927	494.538080	137.920000
5.957708	50.482940	494.621555	138.030000
5.957775	50.482955	494.705030	138.080000
5.957841	50.482969	494.788530	138.070000
5.957907	50.482984	494.872030	137.870000
5.957974	50.482999	494.955505	132.410000
5.958041	50.483013	495.038955	129.460000
5.958107	50.483027	495.122480	127.460000
5.958173	50.483042	495.206030	127.310000
5.958239	50.483056	495.289480	127.240000
5.958305	50.483071	495.372905	127.210000
5.958371	50.483086	495.456380	127.200000
5.958438	50.483100	495.539880	127.230000
5.958505	50.483114	495.623380	127.350000
5.958572	50.483128	495.706830	127.630000
5.958639	50.483141	495.790205	127.660000
5.958706	50.483155	495.873555	127.630000
5.958773	50.483169	495.957080	127.550000
5.958839	50.483182	496.040705	127.420000
5.958906	50.483196	496.124280	127.230000
5.958972	50.483210	496.207855	127.100000
5.959039	50.483223	496.291355	126.990000
5.959106	50.483235	496.374755	126.890000
5.959173	50.483250	496.458155	126.780000
5.959239	50.483265	496.541655	126.670000
5.959304	50.483280	496.625155	126.330000
5.959369	50.483297	496.708655	125.410000
5.959434	50.483312	496.792180	125.370000
5.959501	50.483326	496.875705	125.350000
5.959567	50.483341	496.959280	125.350000
5.959633	50.483355	497.042880	125.380000
5.959699	50.483370	497.126455	125.690000
5.959765	50.483384	497.210005	131.590000
5.959832	50.483399	497.293530	165.218900
5.957373	50.482872	488.014480	86.090000
5.957440	50.482885	488.097980	123.390000
5.957507	50.482899	488.181480	126.320000
5.957574	50.482913	488.264980	136.180000
5.957642	50.482927	488.348480	136.410000
5.957708	50.482940	488.431980	136.490000
5.957775	50.482955	488.515480	136.520000
5.957841	50.482969	488.598980	136.510000
5.957907	50.482984	488.682480	136.400000
5.957974	50.482999	488.765980	134.330000
5.958041	50.483013	488.849455	132.230000
5.958107	50.483027	488.932955	129.500000
5.958173	50.483042	489.016480	128.460000
5.958239	50.483056	489.099955	128.170000
5.958305	50.483071	489.183430	128.040000
5.958371	50.483086	489.266930	127.940000
5.958438	50.483100	489.350430	127.860000
5.958505	50.483114	489.433930	127.790000
5.958572	50.483128	489.517430	127.730000
5.958639	50.483141	489.600880	127.690000
5.958706	50.483155	489.684305	127.620000
5.958773	50.483169	489.767830	127.520000
5.958839	50.483182	489.851380	127.390000
5.958906	50.483196	489.934905	127.230000
5.958972	50.483210	490.018430	127.100000
5.959039	50.483223	490.101930	126.990000
5.959106	50.483235	490.185405	126.880000
5.959173	50.483250	490.268855	126.820000
5.959239	50.483265	490.352355	126.750000
5.959304	50.483280	490.435855	126.690000
5.959369	50.483297	490.519355	125.449400
5.957507	50.482899	481.372930	127.910000
5.957574	50.482913	481.456430	136.190000
5.957642	50.482927	481.539930	136.300000
5.957708	50.482940	481.623430	136.350000
5.957775	50.482955	481.706930	136.360000
5.957841	50.482969	481.790430	136.340000
5.957907	50.482984	481.873930	136.010000
5.957974	50.482999	481.957430	134.770000
5.958041	50.483013	482.040930	132.790000
5.958107	50.483027	482.124430	129.920000
5.958173	50.483042	482.207930	128.660000
5.958239	50.483056	482.291430	128.290000
5.958305	50.483071	482.374930	128.160000
5.958371	50.483086	482.458430	128.050000
5.958438	50.483100	482.541930	127.960000
5.958505	50.483114	482.625430	127.870000
5.958572	50.483128	482.708930	127.790000
5.958639	50.483141	482.792405	127.710000
5.958706	50.483155	482.875880	127.620000
5.958773	50.483169	482.959405	127.510000
5.958839	50.483182	483.042930	127.370000
5.958906	50.483196	483.126430	127.230000
5.958972	50.483210	483.209930	127.110000
5.959039	50.483223	483.293430	127.020000
5.959106	50.483235	483.376930	126.883400
5.957574	50.482913	473.966951	136.250000
5.957642	50.482927	474.050451	136.290000
5.957708	50.482940	474.133951	136.320000
5.957775	50.482955	474.217451	136.330000
5.957841	50.482969	474.300951	136.300000
5.957907	50.482984	474.384451	135.970000
5.957974	50.482999	474.467951	134.830000
5.958041	50.483013	474.551451	132.860000
5.958107	50.483027	474.634951	129.980000
5.958173	50.483042	474.718451	128.710000
5.958239	50.483056	474.801951	128.340000
5.958305	50.483071	474.885451	128.200000
5.958371	50.483086	474.968951	128.100000
5.958438	50.483100	475.052451	128.000000
5.958505	50.483114	475.135951	127.910000
5.958572	50.483128	475.219451	127.820000
5.958639	50.483141	475.302951	127.730000
5.958706	50.483155	475.386451	127.620000
5.958773	50.483169	475.469951	127.510000
5.958839	50.483182	475.553451	127.370000
5.958906	50.483196	475.636951	127.230000
5.958972	50.483210	475.720451	127.111400
