# Supplementary material for: Electrical resistivity tomography data across the Hockai Fault Zone (Ardenne, Belgium)
Source: Data Brief. 2016 Dec 21;11:1–4. doi: 10.1016/j.dib.2016.12.028 (PMC5220259; doi:10.1016/j.dib.2016.12.028)
Supplement: Supplementary file 2 — Supplementary material [file mmc2.zip › output/ASCII/20090817-1.wgs84]

5.948272005	50.475589	563.365298
5.94833938	50.47559969	563.365298
5.948406755	50.47561038	563.374848
5.94847413	50.47562106	563.3939479
5.948541505	50.47563175	563.4074873
5.94860888	50.47564244	563.4154662
5.948676255	50.47565313	563.4085366
5.94874363	50.47566381	563.3866986
5.948811005	50.4756745	563.3757796
5.94887838	50.47568519	563.3628301
5.948945755	50.47569588	563.336931
5.94901313	50.47570656	563.3239815
5.949080505	50.47571725	563.314663
5.94914788	50.47572794	563.2843084
5.949215255	50.47573863	563.2515549
5.94928263	50.47574931	563.2398374
5.949350005	50.47576	563.2398374
5.94941738	50.47577069	563.2405613
5.949484755	50.47578138	563.2420091
5.94955213	50.47579206	563.2601734
5.949619505	50.47580275	563.2950543
5.94968688	50.47581344	563.3124947
5.949754255	50.47582413	563.3124947
5.94982163	50.47583481	563.3193285
5.949889005	50.4758455	563.3558036
5.94995638	50.47585619	563.4082523
5.950023755	50.47586688	563.4581916
5.95009113	50.47587756	563.5124552
5.950158505	50.47588825	563.539587
5.95022588	50.47589894	563.539587
5.950293255	50.47590963	563.616225
5.95036063	50.47592031	563.7695011
5.950428005	50.475931	563.8462537
5.95049538	50.47594169	563.8464829
5.950562755	50.47595238	563.8804025
5.95063013	50.47596306	563.9480127
5.950697505	50.47597375	564.0466721
5.95076488	50.47598444	564.1763807
5.950832255	50.47599513	564.2417985
5.95089963	50.47600581	564.2687797
5.950967005	50.4760165	564.3210518
5.95103438	50.47602719	564.374074
5.951101755	50.47603788	564.42841
5.95116913	50.47604856	564.455578
5.951236505	50.47605925	564.455578
5.95130388	50.47606994	564.4979298
5.951371255	50.47608063	564.5826336
5.95143863	50.47609131	564.6249854
5.951506005	50.476102	564.6249854
5.95157338	50.47611269	564.6249854
5.951640755	50.47612338	564.6340876
5.95170813	50.47613406	564.652292
5.951775505	50.47614475	564.6613942
5.95184288	50.47615544	564.6751631
5.951910255	50.47616613	564.7039575
5.95197763	50.47617681	564.7307468
5.952045005	50.4761875	564.753018
5.95211238	50.47619819	564.7649828
5.952179755	50.47620888	564.7678979
5.95224713	50.47621956	564.7827385
5.952314505	50.47623025	564.8132675
5.95238188	50.47624094	564.834176
5.952449255	50.47625163	564.8379387
5.952584005	50.476273	564.8379387
