# Supplementary material for: Electrical resistivity tomography data across the Hockai Fault Zone (Ardenne, Belgium)
Source: Data Brief. 2016 Dec 21;11:1–4. doi: 10.1016/j.dib.2016.12.028 (PMC5220259; doi:10.1016/j.dib.2016.12.028)
Supplement: Supplementary file 2 — Supplementary material [file mmc2.zip › output/ASCII/20090817-1_combined.out.wgs84]

5.948373	50.475605	561.989395	2074.700000
5.948440	50.475616	562.009745	2266.900000
5.948508	50.475626	562.034995	1487.000000
5.948575	50.475637	562.057670	1340.300000
5.948643	50.475648	562.072495	1150.900000
5.948710	50.475658	562.079120	1439.600000
5.948777	50.475669	562.085195	1996.900000
5.948845	50.475680	562.090595	2068.600000
5.948912	50.475691	562.092595	1696.300000
5.948979	50.475701	562.093845	1308.900000
5.949047	50.475712	562.097370	1142.900000
5.949114	50.475723	562.097195	1099.300000
5.949182	50.475733	562.090120	830.080000
5.949249	50.475744	562.088570	669.260000
5.949316	50.475755	562.096145	764.280000
5.949384	50.475765	562.106695	940.300000
5.949451	50.475776	562.117020	1038.000000
5.949518	50.475787	562.133870	720.770000
5.949586	50.475797	562.164070	407.990000
5.949653	50.475808	562.190920	252.060000
5.949721	50.475819	562.204220	178.180000
5.949788	50.475829	562.217370	187.760000
5.949855	50.475840	562.244170	165.480000
5.949923	50.475851	562.284620	178.650000
5.949990	50.475862	562.328420	165.830000
5.950057	50.475872	562.372145	163.170000
5.950125	50.475883	562.409070	150.660000
5.950192	50.475894	562.429145	166.340000
5.950260	50.475904	562.466045	172.490000
5.950327	50.475915	562.552295	181.640000
5.950394	50.475926	562.637520	210.770000
5.950462	50.475936	562.674070	236.770000
5.950529	50.475947	562.694870	227.210000
5.950596	50.475958	562.737695	194.220000
5.950664	50.475968	562.801970	185.590000
5.950731	50.475979	562.883270	207.000000
5.950799	50.475990	562.951695	180.210000
5.950866	50.476000	562.990570	147.520000
5.950933	50.476011	563.026495	160.550000
5.951001	50.476022	563.068020	127.210000
5.951068	50.476033	563.112220	171.130000
5.951135	50.476043	563.150795	146.010000
5.951203	50.476054	563.172770	184.340000
5.951270	50.476065	563.197545	164.800000
5.951338	50.476075	563.244295	137.070000
5.951405	50.476086	563.290995	170.510000
5.951472	50.476097	563.315870	237.570000
5.951540	50.476107	563.329720	325.100000
5.951607	50.476118	563.346120	413.000000
5.951674	50.476129	563.367995	424.230000
5.951742	50.476139	563.389770	492.370000
5.951809	50.476150	563.411495	495.600000
5.951877	50.476161	563.436020	572.850000
5.951944	50.476171	563.463395	544.630000
5.952011	50.476182	563.490770	556.500000
5.952079	50.476193	563.512320	658.560000
5.952146	50.476204	563.530870	692.780000
5.952213	50.476214	563.549270	614.380000
5.952281	50.476225	563.573545	505.440000
5.952348	50.476236	563.600820	338.280000
5.952416	50.476246	563.622045	248.591600
5.948373	50.475605	559.187295	1972.900000
5.948440	50.475616	559.218045	2169.700000
5.948508	50.475626	559.248695	1627.100000
5.948575	50.475637	559.279270	1382.400000
5.948643	50.475648	559.309495	1207.700000
5.948710	50.475658	559.338995	1428.300000
5.948777	50.475669	559.367870	1673.900000
5.948845	50.475680	559.395970	1598.300000
5.948912	50.475691	559.422970	1359.200000
5.948979	50.475701	559.448995	1272.800000
5.949047	50.475712	559.474695	1087.300000
5.949114	50.475723	559.498820	1103.500000
5.949182	50.475733	559.520495	874.940000
5.949249	50.475744	559.542695	760.910000
5.949316	50.475755	559.566770	852.450000
5.949384	50.475765	559.591370	1038.000000
5.949451	50.475776	559.615670	995.810000
5.949518	50.475787	559.641845	625.260000
5.949586	50.475797	559.672320	367.460000
5.949653	50.475808	559.701695	241.430000
5.949721	50.475819	559.726470	185.240000
5.949788	50.475829	559.751045	175.610000
5.949855	50.475840	559.780345	159.270000
5.949923	50.475851	559.814445	167.280000
5.949990	50.475862	559.849645	166.340000
5.950057	50.475872	559.884720	165.940000
5.950125	50.475883	559.917470	152.920000
5.950192	50.475894	559.944570	160.240000
5.950260	50.475904	559.977245	167.030000
5.950327	50.475915	560.024970	165.090000
5.950394	50.475926	560.071170	213.020000
5.950462	50.475936	560.103345	221.560000
5.950529	50.475947	560.131520	223.510000
5.950596	50.475958	560.165220	198.260000
5.950664	50.475968	560.203695	177.840000
5.950731	50.475979	560.244295	187.690000
5.950799	50.475990	560.281345	171.090000
5.950866	50.476000	560.313170	143.740000
5.950933	50.476011	560.344495	156.550000
5.951001	50.476022	560.376495	133.450000
5.951068	50.476033	560.408620	170.710000
5.951135	50.476043	560.440070	151.440000
5.951203	50.476054	560.469820	187.790000
5.951270	50.476065	560.499870	171.550000
5.951338	50.476075	560.532045	151.230000
5.951405	50.476086	560.564145	184.350000
5.951472	50.476097	560.594320	251.200000
5.951540	50.476107	560.623445	345.020000
5.951607	50.476118	560.652570	425.240000
5.951674	50.476129	560.682195	441.040000
5.951742	50.476139	560.711720	495.020000
5.951809	50.476150	560.741145	490.650000
5.951877	50.476161	560.770895	550.290000
5.951944	50.476171	560.801070	535.360000
5.952011	50.476182	560.831220	543.390000
5.952079	50.476193	560.860420	617.670000
5.952146	50.476204	560.889045	636.400000
5.952213	50.476214	560.917470	577.090000
5.952281	50.476225	560.946920	470.610000
5.952348	50.476236	560.976920	318.080000
5.952416	50.476246	561.005695	248.764700
5.948508	50.475626	556.344170	1830.800000
5.948575	50.475637	556.374895	1470.100000
5.948643	50.475648	556.405645	1266.000000
5.948710	50.475658	556.436370	1297.200000
5.948777	50.475669	556.466995	1201.100000
5.948845	50.475680	556.497495	1048.900000
5.948912	50.475691	556.527795	1057.600000
5.948979	50.475701	556.557845	1255.900000
5.949047	50.475712	556.587745	1049.700000
5.949114	50.475723	556.617195	1003.600000
5.949182	50.475733	556.645970	836.730000
5.949249	50.475744	556.674695	762.970000
5.949316	50.475755	556.703745	854.150000
5.949384	50.475765	556.732845	970.220000
5.949451	50.475776	556.761795	771.940000
5.949518	50.475787	556.791195	444.600000
5.949586	50.475797	556.821770	290.940000
5.949653	50.475808	556.852045	241.560000
5.949721	50.475819	556.881020	208.770000
5.949788	50.475829	556.909870	176.570000
5.949855	50.475840	556.940095	156.460000
5.949923	50.475851	556.971795	163.380000
5.949990	50.475862	557.003795	184.000000
5.950057	50.475872	557.035720	191.780000
5.950125	50.475883	557.066970	169.150000
5.950192	50.475894	557.096595	157.240000
5.950260	50.475904	557.127820	147.220000
5.950327	50.475915	557.162995	136.360000
5.950394	50.475926	557.197470	180.950000
5.950462	50.475936	557.228470	175.280000
5.950529	50.475947	557.258595	180.220000
5.950596	50.475958	557.289895	169.610000
5.950664	50.475968	557.322120	147.760000
5.950731	50.475979	557.354445	153.320000
5.950799	50.475990	557.385995	156.590000
5.950866	50.476000	557.416795	148.880000
5.950933	50.476011	557.447520	173.100000
5.951001	50.476022	557.478295	160.580000
5.951068	50.476033	557.509045	194.260000
5.951135	50.476043	557.539745	176.730000
5.951203	50.476054	557.570345	210.710000
5.951270	50.476065	557.600945	203.340000
5.951338	50.476075	557.631670	194.140000
5.951405	50.476086	557.662395	227.920000
5.951472	50.476097	557.693020	295.060000
5.951540	50.476107	557.723595	387.060000
5.951607	50.476118	557.754145	451.270000
5.951674	50.476129	557.784720	464.150000
5.951742	50.476139	557.815270	485.100000
5.951809	50.476150	557.845795	468.690000
5.951877	50.476161	557.876320	515.930000
5.951944	50.476171	557.906895	541.450000
5.952011	50.476182	557.937495	556.100000
5.952079	50.476193	557.967970	581.700000
5.952146	50.476204	557.998345	548.660000
5.952213	50.476214	558.028645	491.540000
5.952281	50.476225	558.059095	376.490000
5.952348	50.476236	558.089645	264.394000
5.948575	50.475637	553.197145	1464.200000
5.948643	50.475648	553.227820	1168.100000
5.948710	50.475658	553.258495	1025.100000
5.948777	50.475669	553.289145	793.090000
5.948845	50.475680	553.319795	668.880000
5.948912	50.475691	553.350420	835.480000
5.948979	50.475701	553.381020	1266.100000
5.949047	50.475712	553.411595	1050.400000
5.949114	50.475723	553.442045	893.970000
5.949182	50.475733	553.472345	728.790000
5.949249	50.475744	553.502620	641.710000
5.949316	50.475755	553.532945	702.020000
5.949384	50.475765	553.563270	717.320000
5.949451	50.475776	553.593520	513.520000
5.949518	50.475787	553.623870	307.510000
5.949586	50.475797	553.654495	251.220000
5.949653	50.475808	553.685045	277.410000
5.949721	50.475819	553.715295	266.650000
5.949788	50.475829	553.745495	201.400000
5.949855	50.475840	553.776045	160.930000
5.949923	50.475851	553.806970	168.730000
5.949990	50.475862	553.837945	219.820000
5.950057	50.475872	553.868895	251.770000
5.950125	50.475883	553.899695	213.130000
5.950192	50.475894	553.930095	170.130000
5.950260	50.475904	553.960895	133.880000
5.950327	50.475915	553.992570	113.860000
5.950394	50.475926	554.024020	139.900000
5.950462	50.475936	554.054770	128.440000
5.950529	50.475947	554.085320	128.540000
5.950596	50.475958	554.116070	126.500000
5.950664	50.475968	554.146995	116.270000
5.950731	50.475979	554.177870	129.730000
5.950799	50.475990	554.208620	154.710000
5.950866	50.476000	554.239295	172.530000
5.950933	50.476011	554.269945	219.410000
5.951001	50.476022	554.300595	208.160000
5.951068	50.476033	554.331245	237.990000
5.951135	50.476043	554.361895	209.760000
5.951203	50.476054	554.392545	241.500000
5.951270	50.476065	554.423195	246.760000
5.951338	50.476075	554.453845	251.000000
5.951405	50.476086	554.484495	288.650000
5.951472	50.476097	554.515145	361.090000
5.951540	50.476107	554.545795	452.740000
5.951607	50.476118	554.576445	507.650000
5.951674	50.476129	554.607095	510.210000
5.951742	50.476139	554.637745	498.460000
5.951809	50.476150	554.668395	471.980000
5.951877	50.476161	554.699020	519.160000
5.951944	50.476171	554.729645	581.040000
5.952011	50.476182	554.760295	592.780000
5.952079	50.476193	554.790945	565.950000
5.952146	50.476204	554.821570	465.290000
5.952213	50.476214	554.852170	416.530000
5.952281	50.476225	554.882795	270.680600
5.948643	50.475648	549.733795	719.200000
5.948710	50.475658	549.764445	589.980000
5.948777	50.475669	549.795095	490.130000
5.948845	50.475680	549.825745	433.760000
5.948912	50.475691	549.856395	574.710000
5.948979	50.475701	549.887045	955.460000
5.949047	50.475712	549.917695	934.810000
5.949114	50.475723	549.948320	742.330000
5.949182	50.475733	549.978920	534.630000
5.949249	50.475744	550.009520	381.350000
5.949316	50.475755	550.040095	325.020000
5.949384	50.475765	550.070670	288.610000
5.949451	50.475776	550.101245	265.600000
5.949518	50.475787	550.131845	279.060000
5.949586	50.475797	550.162495	352.120000
5.949653	50.475808	550.193120	440.050000
5.949721	50.475819	550.223670	393.890000
5.949788	50.475829	550.254220	254.940000
5.949855	50.475840	550.284870	176.840000
5.949923	50.475851	550.315595	182.450000
5.949990	50.475862	550.346320	266.490000
5.950057	50.475872	550.377020	360.320000
5.950125	50.475883	550.407695	342.900000
5.950192	50.475894	550.438295	255.270000
5.950260	50.475904	550.468970	173.100000
5.950327	50.475915	550.499820	129.070000
5.950394	50.475926	550.530620	116.170000
5.950462	50.475936	550.561295	101.240000
5.950529	50.475947	550.591920	95.980000
5.950596	50.475958	550.622570	100.400000
5.950664	50.475968	550.653270	113.280000
5.950731	50.475979	550.683945	149.250000
5.950799	50.475990	550.714595	211.620000
5.950866	50.476000	550.745245	277.250000
5.950933	50.476011	550.775895	336.360000
5.951001	50.476022	550.806545	310.880000
5.951068	50.476033	550.837195	290.630000
5.951135	50.476043	550.867845	245.000000
5.951203	50.476054	550.898495	249.210000
5.951270	50.476065	550.929145	267.960000
5.951338	50.476075	550.959795	295.310000
5.951405	50.476086	550.990445	339.470000
5.951472	50.476097	551.021095	405.960000
5.951540	50.476107	551.051745	476.390000
5.951607	50.476118	551.082395	522.250000
5.951674	50.476129	551.113045	529.770000
5.951742	50.476139	551.143695	515.740000
5.951809	50.476150	551.174345	510.470000
5.951877	50.476161	551.204995	544.980000
5.951944	50.476171	551.235645	576.540000
5.952011	50.476182	551.266295	522.790000
5.952079	50.476193	551.296945	458.440000
5.952146	50.476204	551.327595	313.359900
5.948777	50.475669	545.951845	374.550000
5.948845	50.475680	545.982495	306.480000
5.948912	50.475691	546.013145	351.410000
5.948979	50.475701	546.043795	535.430000
5.949047	50.475712	546.074445	663.870000
5.949114	50.475723	546.105095	695.680000
5.949182	50.475733	546.135745	607.280000
5.949249	50.475744	546.166395	487.030000
5.949316	50.475755	546.197020	418.950000
5.949384	50.475765	546.227645	391.190000
5.949451	50.475776	546.258295	415.710000
5.949518	50.475787	546.288945	488.420000
5.949586	50.475797	546.319595	563.060000
5.949653	50.475808	546.350245	546.420000
5.949721	50.475819	546.380870	406.440000
5.949788	50.475829	546.411495	259.160000
5.949855	50.475840	546.442145	188.710000
5.949923	50.475851	546.472820	195.490000
5.949990	50.475862	546.503495	273.020000
5.950057	50.475872	546.534145	376.730000
5.950125	50.475883	546.564795	406.540000
5.950192	50.475894	546.595445	345.450000
5.950260	50.475904	546.626095	260.070000
5.950327	50.475915	546.656770	200.120000
5.950394	50.475926	546.687445	167.720000
5.950462	50.475936	546.718095	147.520000
5.950529	50.475947	546.748745	141.100000
5.950596	50.475958	546.779395	149.860000
5.950664	50.475968	546.810045	176.140000
5.950731	50.475979	546.840695	228.890000
5.950799	50.475990	546.871345	306.150000
5.950866	50.476000	546.901995	377.520000
5.950933	50.476011	546.932645	408.520000
5.951001	50.476022	546.963295	365.050000
5.951068	50.476033	546.993945	309.240000
5.951135	50.476043	547.024595	254.490000
5.951203	50.476054	547.055245	234.210000
5.951270	50.476065	547.085895	235.480000
5.951338	50.476075	547.116545	249.210000
5.951405	50.476086	547.147195	274.090000
5.951472	50.476097	547.177845	309.910000
5.951540	50.476107	547.208495	349.250000
5.951607	50.476118	547.239145	383.810000
5.951674	50.476129	547.269795	406.180000
5.951742	50.476139	547.300445	420.550000
5.951809	50.476150	547.331095	430.130000
5.951877	50.476161	547.361745	432.620000
5.951944	50.476171	547.392395	416.030000
5.952011	50.476182	547.423045	324.991800
5.948912	50.475691	541.785595	215.880000
5.948979	50.475701	541.816245	283.040000
5.949047	50.475712	541.846895	370.470000
5.949114	50.475723	541.877545	517.430000
5.949182	50.475733	541.908195	612.340000
5.949249	50.475744	541.938845	645.410000
5.949316	50.475755	541.969495	662.780000
5.949384	50.475765	542.000145	678.020000
5.949451	50.475776	542.030795	708.600000
5.949518	50.475787	542.061445	729.460000
5.949586	50.475797	542.092095	674.410000
5.949653	50.475808	542.122745	527.220000
5.949721	50.475819	542.153395	361.360000
5.949788	50.475829	542.184045	246.840000
5.949855	50.475840	542.214695	197.990000
5.949923	50.475851	542.245345	206.030000
5.949990	50.475862	542.275995	264.650000
5.950057	50.475872	542.306645	348.520000
5.950125	50.475883	542.337295	402.590000
5.950192	50.475894	542.367945	394.680000
5.950260	50.475904	542.398595	347.380000
5.950327	50.475915	542.429245	298.260000
5.950394	50.475926	542.459895	263.210000
5.950462	50.475936	542.490545	242.480000
5.950529	50.475947	542.521195	237.930000
5.950596	50.475958	542.551845	251.550000
5.950664	50.475968	542.582495	285.250000
5.950731	50.475979	542.613145	339.990000
5.950799	50.475990	542.643795	404.650000
5.950866	50.476000	542.674445	449.790000
5.950933	50.476011	542.705095	448.050000
5.951001	50.476022	542.735745	394.630000
5.951068	50.476033	542.766395	327.740000
5.951135	50.476043	542.797045	269.200000
5.951203	50.476054	542.827695	234.520000
5.951270	50.476065	542.858345	218.850000
5.951338	50.476075	542.888995	215.620000
5.951405	50.476086	542.919645	221.560000
5.951472	50.476097	542.950295	234.430000
5.951540	50.476107	542.980945	251.740000
5.951607	50.476118	543.011595	272.350000
5.951674	50.476129	543.042245	290.830000
5.951742	50.476139	543.072895	307.350000
5.951809	50.476150	543.103545	311.590000
5.951877	50.476161	543.134195	291.691700
5.949047	50.475712	537.196545	171.310000
5.949114	50.475723	537.227195	298.560000
5.949182	50.475733	537.257845	410.810000
5.949249	50.475744	537.288495	507.360000
5.949316	50.475755	537.319145	637.920000
5.949384	50.475765	537.349795	731.040000
5.949451	50.475776	537.380445	756.850000
5.949518	50.475787	537.411095	712.090000
5.949586	50.475797	537.441745	588.930000
5.949653	50.475808	537.472395	435.210000
5.949721	50.475819	537.503045	309.820000
5.949788	50.475829	537.533695	234.020000
5.949855	50.475840	537.564345	203.860000
5.949923	50.475851	537.594995	211.940000
5.949990	50.475862	537.625645	253.110000
5.950057	50.475872	537.656295	313.990000
5.950125	50.475883	537.686945	369.160000
5.950192	50.475894	537.717595	396.260000
5.950260	50.475904	537.748245	394.310000
5.950327	50.475915	537.778895	378.150000
5.950394	50.475926	537.809545	361.750000
5.950462	50.475936	537.840195	352.670000
5.950529	50.475947	537.870845	355.460000
5.950596	50.475958	537.901495	372.530000
5.950664	50.475968	537.932145	403.700000
5.950731	50.475979	537.962795	444.340000
5.950799	50.475990	537.993445	481.760000
5.950866	50.476000	538.024095	496.340000
5.950933	50.476011	538.054745	474.520000
5.951001	50.476022	538.085395	420.280000
5.951068	50.476033	538.116045	355.490000
5.951135	50.476043	538.146695	297.240000
5.951203	50.476054	538.177345	254.960000
5.951270	50.476065	538.207995	227.540000
5.951338	50.476075	538.238645	211.510000
5.951405	50.476086	538.269295	204.440000
5.951472	50.476097	538.299945	204.370000
5.951540	50.476107	538.330595	208.680000
5.951607	50.476118	538.361245	216.780000
5.951674	50.476129	538.391895	227.110000
5.951742	50.476139	538.422545	239.808000
5.949249	50.475744	532.173095	231.900000
5.949316	50.475755	532.203745	379.570000
5.949384	50.475765	532.234395	475.930000
5.949451	50.475776	532.265045	508.770000
5.949518	50.475787	532.295695	493.640000
5.949586	50.475797	532.326345	423.000000
5.949653	50.475808	532.356995	336.410000
5.949721	50.475819	532.387645	265.570000
5.949788	50.475829	532.418295	221.700000
5.949855	50.475840	532.448945	205.160000
5.949923	50.475851	532.479595	212.980000
5.949990	50.475862	532.510245	242.130000
5.950057	50.475872	532.540895	286.080000
5.950125	50.475883	532.571545	333.810000
5.950192	50.475894	532.602195	373.460000
5.950260	50.475904	532.632845	399.480000
5.950327	50.475915	532.663495	414.130000
5.950394	50.475926	532.694145	423.420000
5.950462	50.475936	532.724795	433.030000
5.950529	50.475947	532.755445	446.910000
5.950596	50.475958	532.786095	466.750000
5.950664	50.475968	532.816745	491.280000
5.950731	50.475979	532.847395	515.400000
5.950799	50.475990	532.878045	530.460000
5.950866	50.476000	532.908695	526.360000
5.950933	50.476011	532.939345	497.680000
5.951001	50.476022	532.969995	448.510000
5.951068	50.476033	533.000645	390.750000
5.951135	50.476043	533.031295	335.300000
5.951203	50.476054	533.061945	289.630000
5.951270	50.476065	533.092595	253.820000
5.951338	50.476075	533.123245	226.900000
5.951405	50.476086	533.153895	209.310000
5.951472	50.476097	533.184545	202.630000
5.951540	50.476107	533.215195	199.970000
5.951607	50.476118	533.245845	197.927800
5.949451	50.475776	526.638095	279.350000
5.949518	50.475787	526.668745	299.770000
5.949586	50.475797	526.699395	287.730000
5.949653	50.475808	526.730045	257.800000
5.949721	50.475819	526.760695	228.310000
5.949788	50.475829	526.791345	206.530000
5.949855	50.475840	526.821995	199.860000
5.949923	50.475851	526.852645	208.130000
5.949990	50.475862	526.883295	230.360000
5.950057	50.475872	526.913945	263.770000
5.950125	50.475883	526.944595	303.670000
5.950192	50.475894	526.975245	344.310000
5.950260	50.475904	527.005895	381.280000
5.950327	50.475915	527.036545	413.030000
5.950394	50.475926	527.067195	440.420000
5.950462	50.475936	527.097845	465.290000
5.950529	50.475947	527.128495	489.070000
5.950596	50.475958	527.159145	512.090000
5.950664	50.475968	527.189795	532.940000
5.950731	50.475979	527.220445	548.180000
5.950799	50.475990	527.251095	553.200000
5.950866	50.476000	527.281745	543.420000
5.950933	50.476011	527.312395	516.720000
5.951001	50.476022	527.343045	475.420000
5.951068	50.476033	527.373695	426.090000
5.951135	50.476043	527.404345	373.440000
5.951203	50.476054	527.434995	328.510000
5.951270	50.476065	527.465645	286.790000
5.951338	50.476075	527.496295	253.850000
5.951405	50.476086	527.526945	214.805600
5.949586	50.475797	520.509795	214.160000
5.949653	50.475808	520.540445	202.130000
5.949721	50.475819	520.571095	191.710000
5.949788	50.475829	520.601745	185.490000
5.949855	50.475840	520.632395	186.000000
5.949923	50.475851	520.663045	195.580000
5.949990	50.475862	520.693695	214.640000
5.950057	50.475872	520.724345	242.180000
5.950125	50.475883	520.754995	276.280000
5.950192	50.475894	520.785645	314.160000
5.950260	50.475904	520.816295	353.020000
5.950327	50.475915	520.846945	390.820000
5.950394	50.475926	520.877595	426.470000
5.950462	50.475936	520.908245	459.510000
5.950529	50.475947	520.938895	489.510000
5.950596	50.475958	520.969545	515.770000
5.950664	50.475968	521.000195	536.950000
5.950731	50.475979	521.030845	550.890000
5.950799	50.475990	521.061495	555.180000
5.950866	50.476000	521.092145	547.570000
5.950933	50.476011	521.122795	526.970000
5.951001	50.476022	521.153445	493.290000
5.951068	50.476033	521.184095	454.620000
5.951135	50.476043	521.214745	410.230000
5.951203	50.476054	521.245395	365.710000
5.951270	50.476065	521.276045	309.687800
5.949653	50.475808	513.731895	160.130000
5.949721	50.475819	513.762545	158.080000
5.949788	50.475829	513.793195	158.940000
5.949855	50.475840	513.823845	164.360000
5.949923	50.475851	513.854495	174.970000
5.949990	50.475862	513.885145	193.350000
5.950057	50.475872	513.915795	218.140000
5.950125	50.475883	513.946445	248.570000
5.950192	50.475894	513.977095	283.290000
5.950260	50.475904	514.007745	320.630000
5.950327	50.475915	514.038395	358.920000
5.950394	50.475926	514.069045	396.740000
5.950462	50.475936	514.099695	432.820000
5.950529	50.475947	514.130345	465.970000
5.950596	50.475958	514.160995	495.000000
5.950664	50.475968	514.191645	518.540000
5.950731	50.475979	514.222295	534.950000
5.950799	50.475990	514.252945	542.510000
5.950866	50.476000	514.283595	539.530000
5.950933	50.476011	514.314245	527.030000
5.951001	50.476022	514.344895	504.810000
5.951068	50.476033	514.375545	473.760000
5.951135	50.476043	514.406195	432.213400
5.949721	50.475819	506.273095	127.120000
5.949788	50.475829	506.303745	129.360000
5.949855	50.475840	506.334395	138.050000
5.949923	50.475851	506.365045	151.230000
5.949990	50.475862	506.395695	168.310000
5.950057	50.475872	506.426345	192.240000
5.950125	50.475883	506.456995	220.630000
5.950192	50.475894	506.487645	252.790000
5.950260	50.475904	506.518295	287.800000
5.950327	50.475915	506.548945	324.580000
5.950394	50.475926	506.579595	361.920000
5.950462	50.475936	506.610245	398.560000
5.950529	50.475947	506.640895	433.160000
5.950596	50.475958	506.671545	464.360000
5.950664	50.475968	506.702195	490.700000
5.950731	50.475979	506.732845	510.510000
5.950799	50.475990	506.763495	521.970000
5.950866	50.476000	506.794145	523.840000
5.950933	50.476011	506.824795	517.930000
5.951001	50.476022	506.855445	506.480000
5.951068	50.476033	506.886095	496.245600
5.949788	50.475829	498.065329	95.600000
5.949855	50.475840	498.095979	112.500000
5.949923	50.475851	498.126629	129.870000
5.949990	50.475862	498.157279	148.570000
5.950057	50.475872	498.187929	169.510000
5.950125	50.475883	498.218579	196.910000
5.950192	50.475894	498.249229	227.110000
5.950260	50.475904	498.279879	259.920000
5.950327	50.475915	498.310529	294.800000
5.950394	50.475926	498.341179	330.940000
5.950462	50.475936	498.371829	367.310000
5.950529	50.475947	498.402479	402.640000
5.950596	50.475958	498.433129	435.540000
5.950664	50.475968	498.463779	464.450000
5.950731	50.475979	498.494429	487.380000
5.950799	50.475990	498.525079	499.430000
5.950866	50.476000	498.555729	501.540000
5.950933	50.476011	498.586379	491.340000
5.951001	50.476022	498.617029	466.736900
