# Supplementary material for: Electrical resistivity tomography data across the Hockai Fault Zone (Ardenne, Belgium)
Source: Data Brief. 2016 Dec 21;11:1–4. doi: 10.1016/j.dib.2016.12.028 (PMC5220259; doi:10.1016/j.dib.2016.12.028)
Supplement: Supplementary file 2 — Supplementary material [file mmc2.zip › output/ASCII/20090817-1_normal.out.wgs84]

5.948373	50.475605	561.989395	2044.900000
5.948440	50.475616	562.009745	2279.400000
5.948508	50.475626	562.034995	1512.600000
5.948575	50.475637	562.057670	1371.200000
5.948643	50.475648	562.072495	1183.700000
5.948710	50.475658	562.079120	1487.100000
5.948777	50.475669	562.085195	2059.400000
5.948845	50.475680	562.090595	2131.800000
5.948912	50.475691	562.092595	1761.400000
5.948979	50.475701	562.093845	1351.000000
5.949047	50.475712	562.097370	1167.300000
5.949114	50.475723	562.097195	1094.400000
5.949182	50.475733	562.090120	804.630000
5.949249	50.475744	562.088570	633.790000
5.949316	50.475755	562.096145	704.260000
5.949384	50.475765	562.106695	854.710000
5.949451	50.475776	562.117020	924.700000
5.949518	50.475787	562.133870	652.850000
5.949586	50.475797	562.164070	385.090000
5.949653	50.475808	562.190920	250.540000
5.949721	50.475819	562.204220	182.110000
5.949788	50.475829	562.217370	193.750000
5.949855	50.475840	562.244170	170.630000
5.949923	50.475851	562.284620	182.930000
5.949990	50.475862	562.328420	169.130000
5.950057	50.475872	562.372145	165.990000
5.950125	50.475883	562.409070	152.990000
5.950192	50.475894	562.429145	168.350000
5.950260	50.475904	562.466045	174.040000
5.950327	50.475915	562.552295	182.590000
5.950394	50.475926	562.637520	210.500000
5.950462	50.475936	562.674070	235.320000
5.950529	50.475947	562.694870	226.940000
5.950596	50.475958	562.737695	195.620000
5.950664	50.475968	562.801970	187.510000
5.950731	50.475979	562.883270	208.580000
5.950799	50.475990	562.951695	181.690000
5.950866	50.476000	562.990570	149.050000
5.950933	50.476011	563.026495	161.930000
5.951001	50.476022	563.068020	128.150000
5.951068	50.476033	563.112220	171.430000
5.951135	50.476043	563.150795	145.910000
5.951203	50.476054	563.172770	183.580000
5.951270	50.476065	563.197545	164.150000
5.951338	50.476075	563.244295	136.770000
5.951405	50.476086	563.290995	170.220000
5.951472	50.476097	563.315870	236.960000
5.951540	50.476107	563.329720	324.550000
5.951607	50.476118	563.346120	411.080000
5.951674	50.476129	563.367995	421.490000
5.951742	50.476139	563.389770	488.080000
5.951809	50.476150	563.411495	491.980000
5.951877	50.476161	563.436020	572.200000
5.951944	50.476171	563.463395	547.560000
5.952011	50.476182	563.490770	562.090000
5.952079	50.476193	563.512320	665.620000
5.952146	50.476204	563.530870	698.520000
5.952213	50.476214	563.549270	619.970000
5.952281	50.476225	563.573545	511.340000
5.952348	50.476236	563.600820	342.660000
5.952416	50.476246	563.622045	250.667800
5.948373	50.475605	559.187295	1941.500000
5.948440	50.475616	559.218045	2177.000000
5.948508	50.475626	559.248695	1638.400000
5.948575	50.475637	559.279270	1398.000000
5.948643	50.475648	559.309495	1216.100000
5.948710	50.475658	559.338995	1443.400000
5.948777	50.475669	559.367870	1691.800000
5.948845	50.475680	559.395970	1606.400000
5.948912	50.475691	559.422970	1380.800000
5.948979	50.475701	559.448995	1298.400000
5.949047	50.475712	559.474695	1105.200000
5.949114	50.475723	559.498820	1115.400000
5.949182	50.475733	559.520495	872.780000
5.949249	50.475744	559.542695	750.930000
5.949316	50.475755	559.566770	813.290000
5.949384	50.475765	559.591370	971.810000
5.949451	50.475776	559.615670	933.650000
5.949518	50.475787	559.641845	592.940000
5.949586	50.475797	559.672320	356.090000
5.949653	50.475808	559.701695	241.640000
5.949721	50.475819	559.726470	189.540000
5.949788	50.475829	559.751045	180.200000
5.949855	50.475840	559.780345	162.280000
5.949923	50.475851	559.814445	169.490000
5.949990	50.475862	559.849645	167.710000
5.950057	50.475872	559.884720	166.760000
5.950125	50.475883	559.917470	153.190000
5.950192	50.475894	559.944570	160.040000
5.950260	50.475904	559.977245	165.870000
5.950327	50.475915	560.024970	162.900000
5.950394	50.475926	560.071170	209.150000
5.950462	50.475936	560.103345	217.670000
5.950529	50.475947	560.131520	219.660000
5.950596	50.475958	560.165220	196.200000
5.950664	50.475968	560.203695	177.690000
5.950731	50.475979	560.244295	188.870000
5.950799	50.475990	560.281345	172.400000
5.950866	50.476000	560.313170	145.100000
5.950933	50.476011	560.344495	157.480000
5.951001	50.476022	560.376495	134.150000
5.951068	50.476033	560.408620	170.370000
5.951135	50.476043	560.440070	151.500000
5.951203	50.476054	560.469820	186.800000
5.951270	50.476065	560.499870	171.020000
5.951338	50.476075	560.532045	151.650000
5.951405	50.476086	560.564145	185.610000
5.951472	50.476097	560.594320	253.240000
5.951540	50.476107	560.623445	349.610000
5.951607	50.476118	560.652570	430.370000
5.951674	50.476129	560.682195	446.470000
5.951742	50.476139	560.711720	500.180000
5.951809	50.476150	560.741145	494.990000
5.951877	50.476161	560.770895	553.760000
5.951944	50.476171	560.801070	537.270000
5.952011	50.476182	560.831220	545.970000
5.952079	50.476193	560.860420	620.390000
5.952146	50.476204	560.889045	639.050000
5.952213	50.476214	560.917470	579.400000
5.952281	50.476225	560.946920	471.850000
5.952348	50.476236	560.976920	317.610000
5.952416	50.476246	561.005695	246.032500
5.948508	50.475626	556.344170	1810.700000
5.948575	50.475637	556.374895	1433.800000
5.948643	50.475648	556.405645	1231.400000
5.948710	50.475658	556.436370	1313.300000
5.948777	50.475669	556.466995	1252.100000
5.948845	50.475680	556.497495	1083.000000
5.948912	50.475691	556.527795	1100.700000
5.948979	50.475701	556.557845	1293.900000
5.949047	50.475712	556.587745	1081.700000
5.949114	50.475723	556.617195	1071.100000
5.949182	50.475733	556.645970	919.730000
5.949249	50.475744	556.674695	846.510000
5.949316	50.475755	556.703745	898.390000
5.949384	50.475765	556.732845	982.580000
5.949451	50.475776	556.761795	785.330000
5.949518	50.475787	556.791195	456.090000
5.949586	50.475797	556.821770	293.310000
5.949653	50.475808	556.852045	241.200000
5.949721	50.475819	556.881020	210.560000
5.949788	50.475829	556.909870	178.310000
5.949855	50.475840	556.940095	157.250000
5.949923	50.475851	556.971795	164.850000
5.949990	50.475862	557.003795	185.540000
5.950057	50.475872	557.035720	192.990000
5.950125	50.475883	557.066970	169.460000
5.950192	50.475894	557.096595	156.310000
5.950260	50.475904	557.127820	143.570000
5.950327	50.475915	557.162995	130.110000
5.950394	50.475926	557.197470	172.800000
5.950462	50.475936	557.228470	167.060000
5.950529	50.475947	557.258595	170.620000
5.950596	50.475958	557.289895	161.590000
5.950664	50.475968	557.322120	143.510000
5.950731	50.475979	557.354445	152.870000
5.950799	50.475990	557.385995	157.290000
5.950866	50.476000	557.416795	149.450000
5.950933	50.476011	557.447520	172.290000
5.951001	50.476022	557.478295	160.050000
5.951068	50.476033	557.509045	192.100000
5.951135	50.476043	557.539745	176.210000
5.951203	50.476054	557.570345	208.210000
5.951270	50.476065	557.600945	201.590000
5.951338	50.476075	557.631670	195.050000
5.951405	50.476086	557.662395	231.360000
5.951472	50.476097	557.693020	301.270000
5.951540	50.476107	557.723595	401.280000
5.951607	50.476118	557.754145	471.510000
5.951674	50.476129	557.784720	488.190000
5.951742	50.476139	557.815270	509.450000
5.951809	50.476150	557.845795	486.120000
5.951877	50.476161	557.876320	522.420000
5.951944	50.476171	557.906895	534.560000
5.952011	50.476182	557.937495	546.250000
5.952079	50.476193	557.967970	574.240000
5.952146	50.476204	557.998345	549.570000
5.952213	50.476214	558.028645	490.930000
5.952281	50.476225	558.059095	370.530000
5.952348	50.476236	558.089645	254.681000
5.948575	50.475637	553.197145	1364.300000
5.948643	50.475648	553.227820	1082.700000
5.948710	50.475658	553.258495	1063.900000
5.948777	50.475669	553.289145	908.730000
5.948845	50.475680	553.319795	762.480000
5.948912	50.475691	553.350420	929.690000
5.948979	50.475701	553.381020	1311.200000
5.949047	50.475712	553.411595	1064.300000
5.949114	50.475723	553.442045	981.300000
5.949182	50.475733	553.472345	884.730000
5.949249	50.475744	553.502620	819.730000
5.949316	50.475755	553.532945	843.460000
5.949384	50.475765	553.563270	813.680000
5.949451	50.475776	553.593520	578.950000
5.949518	50.475787	553.623870	344.670000
5.949586	50.475797	553.654495	262.960000
5.949653	50.475808	553.685045	271.710000
5.949721	50.475819	553.715295	258.120000
5.949788	50.475829	553.745495	197.240000
5.949855	50.475840	553.776045	160.780000
5.949923	50.475851	553.806970	173.090000
5.949990	50.475862	553.837945	227.820000
5.950057	50.475872	553.868895	261.530000
5.950125	50.475883	553.899695	221.580000
5.950192	50.475894	553.930095	175.650000
5.950260	50.475904	553.960895	134.030000
5.950327	50.475915	553.992570	109.910000
5.950394	50.475926	554.024020	137.620000
5.950462	50.475936	554.054770	124.160000
5.950529	50.475947	554.085320	121.770000
5.950596	50.475958	554.116070	119.450000
5.950664	50.475968	554.146995	110.830000
5.950731	50.475979	554.177870	127.870000
5.950799	50.475990	554.208620	153.670000
5.950866	50.476000	554.239295	169.990000
5.950933	50.476011	554.269945	213.110000
5.951001	50.476022	554.300595	204.400000
5.951068	50.476033	554.331245	233.040000
5.951135	50.476043	554.361895	208.940000
5.951203	50.476054	554.392545	237.310000
5.951270	50.476065	554.423195	242.040000
5.951338	50.476075	554.453845	249.110000
5.951405	50.476086	554.484495	288.230000
5.951472	50.476097	554.515145	360.690000
5.951540	50.476107	554.545795	461.430000
5.951607	50.476118	554.576445	525.920000
5.951674	50.476129	554.607095	536.230000
5.951742	50.476139	554.637745	523.130000
5.951809	50.476150	554.668395	483.110000
5.951877	50.476161	554.699020	508.850000
5.951944	50.476171	554.729645	546.110000
5.952011	50.476182	554.760295	559.850000
5.952079	50.476193	554.790945	545.070000
5.952146	50.476204	554.821570	468.820000
5.952213	50.476214	554.852170	414.880000
5.952281	50.476225	554.882795	263.072100
5.948643	50.475648	549.733795	658.830000
5.948710	50.475658	549.764445	575.510000
5.948777	50.475669	549.795095	530.300000
5.948845	50.475680	549.825745	459.350000
5.948912	50.475691	549.856395	579.420000
5.948979	50.475701	549.887045	842.430000
5.949047	50.475712	549.917695	749.140000
5.949114	50.475723	549.948320	602.110000
5.949182	50.475733	549.978920	482.610000
5.949249	50.475744	550.009520	385.170000
5.949316	50.475755	550.040095	339.170000
5.949384	50.475765	550.070670	302.600000
5.949451	50.475776	550.101245	280.240000
5.949518	50.475787	550.131845	290.510000
5.949586	50.475797	550.162495	345.940000
5.949653	50.475808	550.193120	405.220000
5.949721	50.475819	550.223670	358.160000
5.949788	50.475829	550.254220	241.570000
5.949855	50.475840	550.284870	179.900000
5.949923	50.475851	550.315595	197.750000
5.949990	50.475862	550.346320	297.150000
5.950057	50.475872	550.377020	404.970000
5.950125	50.475883	550.407695	388.740000
5.950192	50.475894	550.438295	292.190000
5.950260	50.475904	550.468970	197.580000
5.950327	50.475915	550.499820	147.460000
5.950394	50.475926	550.530620	138.380000
5.950462	50.475936	550.561295	116.050000
5.950529	50.475947	550.591920	103.830000
5.950596	50.475958	550.622570	103.960000
5.950664	50.475968	550.653270	113.800000
5.950731	50.475979	550.683945	149.250000
5.950799	50.475990	550.714595	207.100000
5.950866	50.476000	550.745245	264.450000
5.950933	50.476011	550.775895	318.110000
5.951001	50.476022	550.806545	302.140000
5.951068	50.476033	550.837195	288.020000
5.951135	50.476043	550.867845	248.530000
5.951203	50.476054	550.898495	250.060000
5.951270	50.476065	550.929145	263.690000
5.951338	50.476075	550.959795	283.490000
5.951405	50.476086	550.990445	312.590000
5.951472	50.476097	551.021095	357.020000
5.951540	50.476107	551.051745	410.420000
5.951607	50.476118	551.082395	446.930000
5.951674	50.476129	551.113045	454.460000
5.951742	50.476139	551.143695	441.270000
5.951809	50.476150	551.174345	432.900000
5.951877	50.476161	551.204995	463.820000
5.951944	50.476171	551.235645	500.860000
5.952011	50.476182	551.266295	493.970000
5.952079	50.476193	551.296945	448.190000
5.952146	50.476204	551.327595	335.064100
5.948777	50.475669	545.951845	352.400000
5.948845	50.475680	545.982495	273.500000
5.948912	50.475691	546.013145	303.680000
5.948979	50.475701	546.043795	403.890000
5.949047	50.475712	546.074445	438.860000
5.949114	50.475723	546.105095	415.540000
5.949182	50.475733	546.135745	363.840000
5.949249	50.475744	546.166395	309.850000
5.949316	50.475755	546.197020	285.090000
5.949384	50.475765	546.227645	285.490000
5.949451	50.475776	546.258295	323.760000
5.949518	50.475787	546.288945	401.110000
5.949586	50.475797	546.319595	478.180000
5.949653	50.475808	546.350245	475.950000
5.949721	50.475819	546.380870	370.000000
5.949788	50.475829	546.411495	252.290000
5.949855	50.475840	546.442145	198.750000
5.949923	50.475851	546.472820	219.540000
5.949990	50.475862	546.503495	315.180000
5.950057	50.475872	546.534145	436.240000
5.950125	50.475883	546.564795	470.960000
5.950192	50.475894	546.595445	403.020000
5.950260	50.475904	546.626095	307.640000
5.950327	50.475915	546.656770	243.300000
5.950394	50.475926	546.687445	211.380000
5.950462	50.475936	546.718095	181.500000
5.950529	50.475947	546.748745	164.490000
5.950596	50.475958	546.779395	166.060000
5.950664	50.475968	546.810045	187.630000
5.950731	50.475979	546.840695	238.130000
5.950799	50.475990	546.871345	310.690000
5.950866	50.476000	546.901995	375.650000
5.950933	50.476011	546.932645	405.550000
5.951001	50.476022	546.963295	369.580000
5.951068	50.476033	546.993945	318.540000
5.951135	50.476043	547.024595	265.570000
5.951203	50.476054	547.055245	241.950000
5.951270	50.476065	547.085895	236.960000
5.951338	50.476075	547.116545	240.510000
5.951405	50.476086	547.147195	249.180000
5.951472	50.476097	547.177845	264.250000
5.951540	50.476107	547.208495	283.750000
5.951607	50.476118	547.239145	302.250000
5.951674	50.476129	547.269795	316.280000
5.951742	50.476139	547.300445	329.950000
5.951809	50.476150	547.331095	349.470000
5.951877	50.476161	547.361745	382.390000
5.951944	50.476171	547.392395	397.400000
5.952011	50.476182	547.423045	372.976100
5.948912	50.475691	541.785595	213.390000
5.948979	50.475701	541.816245	253.380000
5.949047	50.475712	541.846895	293.350000
5.949114	50.475723	541.877545	339.310000
5.949182	50.475733	541.908195	360.010000
5.949249	50.475744	541.938845	362.150000
5.949316	50.475755	541.969495	374.710000
5.949384	50.475765	542.000145	406.410000
5.949451	50.475776	542.030795	461.830000
5.949518	50.475787	542.061445	521.410000
5.949586	50.475797	542.092095	529.790000
5.949653	50.475808	542.122745	454.670000
5.949721	50.475819	542.153395	338.960000
5.949788	50.475829	542.184045	248.270000
5.949855	50.475840	542.214695	211.020000
5.949923	50.475851	542.245345	228.810000
5.949990	50.475862	542.275995	297.650000
5.950057	50.475872	542.306645	388.410000
5.950125	50.475883	542.337295	442.410000
5.950192	50.475894	542.367945	431.170000
5.950260	50.475904	542.398595	382.860000
5.950327	50.475915	542.429245	336.740000
5.950394	50.475926	542.459895	304.740000
5.950462	50.475936	542.490545	279.320000
5.950529	50.475947	542.521195	267.100000
5.950596	50.475958	542.551845	275.140000
5.950664	50.475968	542.582495	306.920000
5.950731	50.475979	542.613145	363.840000
5.950799	50.475990	542.643795	432.080000
5.950866	50.476000	542.674445	480.310000
5.950933	50.476011	542.705095	481.150000
5.951001	50.476022	542.735745	428.600000
5.951068	50.476033	542.766395	358.830000
5.951135	50.476043	542.797045	295.300000
5.951203	50.476054	542.827695	254.240000
5.951270	50.476065	542.858345	231.170000
5.951338	50.476075	542.888995	218.600000
5.951405	50.476086	542.919645	212.680000
5.951472	50.476097	542.950295	212.310000
5.951540	50.476107	542.980945	216.940000
5.951607	50.476118	543.011595	226.530000
5.951674	50.476129	543.042245	240.320000
5.951742	50.476139	543.072895	261.130000
5.951809	50.476150	543.103545	284.490000
5.951877	50.476161	543.134195	322.661200
5.949047	50.475712	537.196545	247.950000
5.949114	50.475723	537.227195	327.450000
5.949182	50.475733	537.257845	380.640000
5.949249	50.475744	537.288495	416.780000
5.949316	50.475755	537.319145	464.300000
5.949384	50.475765	537.349795	511.000000
5.949451	50.475776	537.380445	540.690000
5.949518	50.475787	537.411095	536.770000
5.949586	50.475797	537.441745	481.750000
5.949653	50.475808	537.472395	389.330000
5.949721	50.475819	537.503045	297.840000
5.949788	50.475829	537.533695	235.410000
5.949855	50.475840	537.564345	210.190000
5.949923	50.475851	537.594995	220.330000
5.949990	50.475862	537.625645	260.250000
5.950057	50.475872	537.656295	314.620000
5.950125	50.475883	537.686945	359.390000
5.950192	50.475894	537.717595	378.100000
5.950260	50.475904	537.748245	374.760000
5.950327	50.475915	537.778895	363.810000
5.950394	50.475926	537.809545	354.690000
5.950462	50.475936	537.840195	350.110000
5.950529	50.475947	537.870845	355.540000
5.950596	50.475958	537.901495	376.840000
5.950664	50.475968	537.932145	416.570000
5.950731	50.475979	537.962795	471.060000
5.950799	50.475990	537.993445	525.090000
5.950866	50.476000	538.024095	553.990000
5.950933	50.476011	538.054745	539.520000
5.951001	50.476022	538.085395	484.120000
5.951068	50.476033	538.116045	412.040000
5.951135	50.476043	538.146695	344.370000
5.951203	50.476054	538.177345	292.760000
5.951270	50.476065	538.207995	256.510000
5.951338	50.476075	538.238645	231.560000
5.951405	50.476086	538.269295	215.450000
5.951472	50.476097	538.299945	206.560000
5.951540	50.476107	538.330595	203.720000
5.951607	50.476118	538.361245	206.260000
5.951674	50.476129	538.391895	216.930000
5.951742	50.476139	538.422545	240.347700
5.949249	50.475744	532.173095	398.760000
5.949316	50.475755	532.203745	465.770000
5.949384	50.475765	532.234395	500.950000
5.949451	50.475776	532.265045	502.890000
5.949518	50.475787	532.295695	464.370000
5.949586	50.475797	532.326345	396.200000
5.949653	50.475808	532.356995	320.750000
5.949721	50.475819	532.387645	257.260000
5.949788	50.475829	532.418295	214.970000
5.949855	50.475840	532.448945	196.360000
5.949923	50.475851	532.479595	198.860000
5.949990	50.475862	532.510245	218.090000
5.950057	50.475872	532.540895	246.810000
5.950125	50.475883	532.571545	276.220000
5.950192	50.475894	532.602195	299.570000
5.950260	50.475904	532.632845	315.980000
5.950327	50.475915	532.663495	328.970000
5.950394	50.475926	532.694145	342.630000
5.950462	50.475936	532.724795	360.130000
5.950529	50.475947	532.755445	384.910000
5.950596	50.475958	532.786095	420.020000
5.950664	50.475968	532.816745	465.760000
5.950731	50.475979	532.847395	516.880000
5.950799	50.475990	532.878045	561.270000
5.950866	50.476000	532.908695	582.720000
5.950933	50.476011	532.939345	570.230000
5.951001	50.476022	532.969995	526.150000
5.951068	50.476033	533.000645	464.990000
5.951135	50.476043	533.031295	402.020000
5.951203	50.476054	533.061945	347.820000
5.951270	50.476065	533.092595	303.650000
5.951338	50.476075	533.123245	268.360000
5.951405	50.476086	533.153895	243.870000
5.951472	50.476097	533.184545	231.650000
5.951540	50.476107	533.215195	223.940000
5.951607	50.476118	533.245845	216.270300
5.949451	50.475776	526.638095	430.790000
5.949518	50.475787	526.668745	369.670000
5.949586	50.475797	526.699395	319.160000
5.949653	50.475808	526.730045	264.850000
5.949721	50.475819	526.760695	222.040000
5.949788	50.475829	526.791345	190.730000
5.949855	50.475840	526.821995	175.610000
5.949923	50.475851	526.852645	173.280000
5.949990	50.475862	526.883295	180.990000
5.950057	50.475872	526.913945	195.480000
5.950125	50.475883	526.944595	213.620000
5.950192	50.475894	526.975245	233.020000
5.950260	50.475904	527.005895	252.990000
5.950327	50.475915	527.036545	274.340000
5.950394	50.475926	527.067195	298.670000
5.950462	50.475936	527.097845	327.700000
5.950529	50.475947	527.128495	363.000000
5.950596	50.475958	527.159145	405.440000
5.950664	50.475968	527.189795	453.780000
5.950731	50.475979	527.220445	503.150000
5.950799	50.475990	527.251095	545.040000
5.950866	50.476000	527.281745	569.190000
5.950933	50.476011	527.312395	568.380000
5.951001	50.476022	527.343045	542.910000
5.951068	50.476033	527.373695	500.250000
5.951135	50.476043	527.404345	448.450000
5.951203	50.476054	527.434995	401.480000
5.951270	50.476065	527.465645	356.500000
5.951338	50.476075	527.496295	317.940000
5.951405	50.476086	527.526945	271.850300
5.949586	50.475797	520.509795	275.040000
5.949653	50.475808	520.540445	222.050000
5.949721	50.475819	520.571095	188.010000
5.949788	50.475829	520.601745	166.430000
5.949855	50.475840	520.632395	154.710000
5.949923	50.475851	520.663045	150.220000
5.949990	50.475862	520.693695	152.660000
5.950057	50.475872	520.724345	160.340000
5.950125	50.475883	520.754995	172.070000
5.950192	50.475894	520.785645	187.100000
5.950260	50.475904	520.816295	205.270000
5.950327	50.475915	520.846945	227.010000
5.950394	50.475926	520.877595	253.090000
5.950462	50.475936	520.908245	284.400000
5.950529	50.475947	520.938895	321.560000
5.950596	50.475958	520.969545	364.470000
5.950664	50.475968	521.000195	411.540000
5.950731	50.475979	521.030845	458.920000
5.950799	50.475990	521.061495	500.710000
5.950866	50.476000	521.092145	530.000000
5.950933	50.476011	521.122795	541.140000
5.951001	50.476022	521.153445	532.980000
5.951068	50.476033	521.184095	511.100000
5.951135	50.476043	521.214745	478.940000
5.951203	50.476054	521.245395	442.000000
5.951270	50.476065	521.276045	394.810300
5.949653	50.475808	513.731895	176.080000
5.949721	50.475819	513.762545	156.910000
5.949788	50.475829	513.793195	143.630000
5.949855	50.475840	513.823845	135.640000
5.949923	50.475851	513.854495	132.260000
5.949990	50.475862	513.885145	133.040000
5.950057	50.475872	513.915795	137.890000
5.950125	50.475883	513.946445	146.420000
5.950192	50.475894	513.977095	158.490000
5.950260	50.475904	514.007745	174.250000
5.950327	50.475915	514.038395	194.070000
5.950394	50.475926	514.069045	218.500000
5.950462	50.475936	514.099695	248.090000
5.950529	50.475947	514.130345	283.080000
5.950596	50.475958	514.160995	323.180000
5.950664	50.475968	514.191645	367.000000
5.950731	50.475979	514.222295	411.730000
5.950799	50.475990	514.252945	453.200000
5.950866	50.476000	514.283595	486.450000
5.950933	50.476011	514.314245	505.020000
5.951001	50.476022	514.344895	511.550000
5.951068	50.476033	514.375545	506.150000
5.951135	50.476043	514.406195	489.568100
5.949721	50.475819	506.273095	133.940000
5.949788	50.475829	506.303745	126.810000
5.949855	50.475840	506.334395	122.150000
5.949923	50.475851	506.365045	120.140000
5.949990	50.475862	506.395695	120.820000
5.950057	50.475872	506.426345	124.720000
5.950125	50.475883	506.456995	131.830000
5.950192	50.475894	506.487645	142.260000
5.950260	50.475904	506.518295	156.280000
5.950327	50.475915	506.548945	174.280000
5.950394	50.475926	506.579595	196.730000
5.950462	50.475936	506.610245	224.060000
5.950529	50.475947	506.640895	256.440000
5.950596	50.475958	506.671545	293.620000
5.950664	50.475968	506.702195	334.620000
5.950731	50.475979	506.732845	377.440000
5.950799	50.475990	506.763495	418.920000
5.950866	50.476000	506.794145	451.050000
5.950933	50.476011	506.824795	476.750000
5.951001	50.476022	506.855445	494.800000
5.951068	50.476033	506.886095	505.454600
5.949788	50.475829	498.065329	118.060000
5.949855	50.475840	498.095979	115.370000
5.949923	50.475851	498.126629	114.270000
5.949990	50.475862	498.157279	115.210000
5.950057	50.475872	498.187929	118.460000
5.950125	50.475883	498.218579	125.170000
5.950192	50.475894	498.249229	134.950000
5.950260	50.475904	498.279879	148.180000
5.950327	50.475915	498.310529	165.290000
5.950394	50.475926	498.341179	186.740000
5.950462	50.475936	498.371829	212.940000
5.950529	50.475947	498.402479	244.100000
5.950596	50.475958	498.433129	280.110000
5.950664	50.475968	498.463779	320.420000
5.950731	50.475979	498.494429	363.970000
5.950799	50.475990	498.525079	401.250000
5.950866	50.476000	498.555729	435.440000
5.950933	50.476011	498.586379	464.840000
5.951001	50.476022	498.617029	488.392300
