# Supplementary material for: Electrical resistivity tomography data across the Hockai Fault Zone (Ardenne, Belgium)
Source: Data Brief. 2016 Dec 21;11:1–4. doi: 10.1016/j.dib.2016.12.028 (PMC5220259; doi:10.1016/j.dib.2016.12.028)
Supplement: Supplementary file 2 — Supplementary material [file mmc2.zip › output/ASCII/20090817-1_robust.out.wgs84]

5.948373	50.475605	561.989395	2018.600000
5.948440	50.475616	562.009745	2309.000000
5.948508	50.475626	562.034995	1551.800000
5.948575	50.475637	562.057670	1439.800000
5.948643	50.475648	562.072495	1261.900000
5.948710	50.475658	562.079120	1626.600000
5.948777	50.475669	562.085195	2425.300000
5.948845	50.475680	562.090595	2462.000000
5.948912	50.475691	562.092595	1974.700000
5.948979	50.475701	562.093845	1425.600000
5.949047	50.475712	562.097370	1195.000000
5.949114	50.475723	562.097195	1116.600000
5.949182	50.475733	562.090120	825.150000
5.949249	50.475744	562.088570	657.020000
5.949316	50.475755	562.096145	712.830000
5.949384	50.475765	562.106695	840.300000
5.949451	50.475776	562.117020	842.250000
5.949518	50.475787	562.133870	569.800000
5.949586	50.475797	562.164070	343.550000
5.949653	50.475808	562.190920	241.740000
5.949721	50.475819	562.204220	184.090000
5.949788	50.475829	562.217370	187.200000
5.949855	50.475840	562.244170	163.470000
5.949923	50.475851	562.284620	177.210000
5.949990	50.475862	562.328420	176.200000
5.950057	50.475872	562.372145	178.220000
5.950125	50.475883	562.409070	163.010000
5.950192	50.475894	562.429145	167.590000
5.950260	50.475904	562.466045	163.080000
5.950327	50.475915	562.552295	160.700000
5.950394	50.475926	562.637520	184.110000
5.950462	50.475936	562.674070	198.770000
5.950529	50.475947	562.694870	193.610000
5.950596	50.475958	562.737695	170.730000
5.950664	50.475968	562.801970	166.300000
5.950731	50.475979	562.883270	190.660000
5.950799	50.475990	562.951695	174.750000
5.950866	50.476000	562.990570	151.210000
5.950933	50.476011	563.026495	168.850000
5.951001	50.476022	563.068020	134.400000
5.951068	50.476033	563.112220	179.040000
5.951135	50.476043	563.150795	150.760000
5.951203	50.476054	563.172770	189.430000
5.951270	50.476065	563.197545	170.630000
5.951338	50.476075	563.244295	143.960000
5.951405	50.476086	563.290995	182.520000
5.951472	50.476097	563.315870	256.350000
5.951540	50.476107	563.329720	350.470000
5.951607	50.476118	563.346120	436.790000
5.951674	50.476129	563.367995	439.600000
5.951742	50.476139	563.389770	495.650000
5.951809	50.476150	563.411495	493.550000
5.951877	50.476161	563.436020	562.260000
5.951944	50.476171	563.463395	545.400000
5.952011	50.476182	563.490770	552.710000
5.952079	50.476193	563.512320	644.460000
5.952146	50.476204	563.530870	659.710000
5.952213	50.476214	563.549270	587.080000
5.952281	50.476225	563.573545	486.410000
5.952348	50.476236	563.600820	325.230000
5.952416	50.476246	563.622045	251.313600
5.948373	50.475605	559.187295	2000.900000
5.948440	50.475616	559.218045	2226.000000
5.948508	50.475626	559.248695	1565.500000
5.948575	50.475637	559.279270	1439.800000
5.948643	50.475648	559.309495	1262.300000
5.948710	50.475658	559.338995	1583.100000
5.948777	50.475669	559.367870	1611.000000
5.948845	50.475680	559.395970	1606.600000
5.948912	50.475691	559.422970	1440.400000
5.948979	50.475701	559.448995	1402.500000
5.949047	50.475712	559.474695	1189.500000
5.949114	50.475723	559.498820	1116.900000
5.949182	50.475733	559.520495	827.080000
5.949249	50.475744	559.542695	666.860000
5.949316	50.475755	559.566770	716.830000
5.949384	50.475765	559.591370	841.180000
5.949451	50.475776	559.615670	842.250000
5.949518	50.475787	559.641845	567.120000
5.949586	50.475797	559.672320	343.460000
5.949653	50.475808	559.701695	241.970000
5.949721	50.475819	559.726470	184.630000
5.949788	50.475829	559.751045	185.570000
5.949855	50.475840	559.780345	163.500000
5.949923	50.475851	559.814445	176.450000
5.949990	50.475862	559.849645	176.230000
5.950057	50.475872	559.884720	178.160000
5.950125	50.475883	559.917470	163.080000
5.950192	50.475894	559.944570	167.550000
5.950260	50.475904	559.977245	163.050000
5.950327	50.475915	560.024970	160.480000
5.950394	50.475926	560.071170	184.080000
5.950462	50.475936	560.103345	198.260000
5.950529	50.475947	560.131520	193.480000
5.950596	50.475958	560.165220	170.490000
5.950664	50.475968	560.203695	166.260000
5.950731	50.475979	560.244295	179.180000
5.950799	50.475990	560.281345	174.620000
5.950866	50.476000	560.313170	151.220000
5.950933	50.476011	560.344495	167.970000
5.951001	50.476022	560.376495	135.600000
5.951068	50.476033	560.408620	178.890000
5.951135	50.476043	560.440070	152.400000
5.951203	50.476054	560.469820	189.410000
5.951270	50.476065	560.499870	170.760000
5.951338	50.476075	560.532045	148.840000
5.951405	50.476086	560.564145	183.180000
5.951472	50.476097	560.594320	257.150000
5.951540	50.476107	560.623445	351.620000
5.951607	50.476118	560.652570	436.940000
5.951674	50.476129	560.682195	445.960000
5.951742	50.476139	560.711720	495.640000
5.951809	50.476150	560.741145	494.180000
5.951877	50.476161	560.770895	557.250000
5.951944	50.476171	560.801070	545.780000
5.952011	50.476182	560.831220	552.640000
5.952079	50.476193	560.860420	641.210000
5.952146	50.476204	560.889045	648.000000
5.952213	50.476214	560.917470	585.750000
5.952281	50.476225	560.946920	483.260000
5.952348	50.476236	560.976920	318.550000
5.952416	50.476246	561.005695	251.340900
5.948508	50.475626	556.344170	1663.700000
5.948575	50.475637	556.374895	1437.000000
5.948643	50.475648	556.405645	1256.000000
5.948710	50.475658	556.436370	1224.900000
5.948777	50.475669	556.466995	1154.600000
5.948845	50.475680	556.497495	1134.200000
5.948912	50.475691	556.527795	1137.100000
5.948979	50.475701	556.557845	1202.900000
5.949047	50.475712	556.587745	1171.700000
5.949114	50.475723	556.617195	1120.900000
5.949182	50.475733	556.645970	860.300000
5.949249	50.475744	556.674695	769.450000
5.949316	50.475755	556.703745	772.580000
5.949384	50.475765	556.732845	841.550000
5.949451	50.475776	556.761795	823.670000
5.949518	50.475787	556.791195	515.600000
5.949586	50.475797	556.821770	342.760000
5.949653	50.475808	556.852045	245.970000
5.949721	50.475819	556.881020	198.640000
5.949788	50.475829	556.909870	185.640000
5.949855	50.475840	556.940095	168.570000
5.949923	50.475851	556.971795	176.520000
5.949990	50.475862	557.003795	180.060000
5.950057	50.475872	557.035720	180.670000
5.950125	50.475883	557.066970	171.900000
5.950192	50.475894	557.096595	169.070000
5.950260	50.475904	557.127820	162.150000
5.950327	50.475915	557.162995	156.830000
5.950394	50.475926	557.197470	177.340000
5.950462	50.475936	557.228470	177.790000
5.950529	50.475947	557.258595	178.110000
5.950596	50.475958	557.289895	157.220000
5.950664	50.475968	557.322120	156.470000
5.950731	50.475979	557.354445	171.600000
5.950799	50.475990	557.385995	172.240000
5.950866	50.476000	557.416795	158.610000
5.950933	50.476011	557.447520	168.240000
5.951001	50.476022	557.478295	168.400000
5.951068	50.476033	557.509045	182.450000
5.951135	50.476043	557.539745	182.500000
5.951203	50.476054	557.570345	190.850000
5.951270	50.476065	557.600945	189.200000
5.951338	50.476075	557.631670	189.410000
5.951405	50.476086	557.662395	202.380000
5.951472	50.476097	557.693020	267.420000
5.951540	50.476107	557.723595	352.300000
5.951607	50.476118	557.754145	437.310000
5.951674	50.476129	557.784720	447.470000
5.951742	50.476139	557.815270	495.610000
5.951809	50.476150	557.845795	495.500000
5.951877	50.476161	557.876320	548.040000
5.951944	50.476171	557.906895	547.340000
5.952011	50.476182	557.937495	552.610000
5.952079	50.476193	557.967970	591.280000
5.952146	50.476204	557.998345	591.020000
5.952213	50.476214	558.028645	537.900000
5.952281	50.476225	558.059095	396.510000
5.952348	50.476236	558.089645	265.271900
5.948575	50.475637	553.197145	1336.800000
5.948643	50.475648	553.227820	991.630000
5.948710	50.475658	553.258495	981.680000
5.948777	50.475669	553.289145	782.460000
5.948845	50.475680	553.319795	780.870000
5.948912	50.475691	553.350420	806.690000
5.948979	50.475701	553.381020	1094.100000
5.949047	50.475712	553.411595	1126.200000
5.949114	50.475723	553.442045	1122.200000
5.949182	50.475733	553.472345	944.890000
5.949249	50.475744	553.502620	861.890000
5.949316	50.475755	553.532945	848.500000
5.949384	50.475765	553.563270	843.540000
5.949451	50.475776	553.593520	792.490000
5.949518	50.475787	553.623870	488.010000
5.949586	50.475797	553.654495	342.680000
5.949653	50.475808	553.685045	267.080000
5.949721	50.475819	553.715295	231.430000
5.949788	50.475829	553.745495	191.700000
5.949855	50.475840	553.776045	184.940000
5.949923	50.475851	553.806970	190.950000
5.949990	50.475862	553.837945	219.930000
5.950057	50.475872	553.868895	221.620000
5.950125	50.475883	553.899695	217.320000
5.950192	50.475894	553.930095	184.340000
5.950260	50.475904	553.960895	162.130000
5.950327	50.475915	553.992570	153.680000
5.950394	50.475926	554.024020	156.420000
5.950462	50.475936	554.054770	155.010000
5.950529	50.475947	554.085320	154.090000
5.950596	50.475958	554.116070	138.760000
5.950664	50.475968	554.146995	138.890000
5.950731	50.475979	554.177870	165.140000
5.950799	50.475990	554.208620	172.090000
5.950866	50.476000	554.239295	172.080000
5.950933	50.476011	554.269945	213.090000
5.951001	50.476022	554.300595	215.010000
5.951068	50.476033	554.331245	223.270000
5.951135	50.476043	554.361895	222.890000
5.951203	50.476054	554.392545	221.940000
5.951270	50.476065	554.423195	220.650000
5.951338	50.476075	554.453845	220.560000
5.951405	50.476086	554.484495	222.580000
5.951472	50.476097	554.515145	275.050000
5.951540	50.476107	554.545795	352.240000
5.951607	50.476118	554.576445	437.270000
5.951674	50.476129	554.607095	448.380000
5.951742	50.476139	554.637745	495.380000
5.951809	50.476150	554.668395	495.930000
5.951877	50.476161	554.699020	545.860000
5.951944	50.476171	554.729645	547.610000
5.952011	50.476182	554.760295	551.790000
5.952079	50.476193	554.790945	552.360000
5.952146	50.476204	554.821570	540.440000
5.952213	50.476214	554.852170	473.820000
5.952281	50.476225	554.882795	287.928300
5.948643	50.475648	549.733795	548.880000
5.948710	50.475658	549.764445	547.650000
5.948777	50.475669	549.795095	546.090000
5.948845	50.475680	549.825745	545.090000
5.948912	50.475691	549.856395	550.840000
5.948979	50.475701	549.887045	633.940000
5.949047	50.475712	549.917695	690.880000
5.949114	50.475723	549.948320	704.340000
5.949182	50.475733	549.978920	704.800000
5.949249	50.475744	550.009520	608.920000
5.949316	50.475755	550.040095	546.450000
5.949384	50.475765	550.070670	445.290000
5.949451	50.475776	550.101245	364.490000
5.949518	50.475787	550.131845	343.200000
5.949586	50.475797	550.162495	335.340000
5.949653	50.475808	550.193120	280.770000
5.949721	50.475819	550.223670	273.890000
5.949788	50.475829	550.254220	258.860000
5.949855	50.475840	550.284870	257.660000
5.949923	50.475851	550.315595	257.730000
5.949990	50.475862	550.346320	267.700000
5.950057	50.475872	550.377020	269.020000
5.950125	50.475883	550.407695	269.470000
5.950192	50.475894	550.438295	259.890000
5.950260	50.475904	550.468970	188.750000
5.950327	50.475915	550.499820	152.880000
5.950394	50.475926	550.530620	147.320000
5.950462	50.475936	550.561295	142.560000
5.950529	50.475947	550.591920	138.270000
5.950596	50.475958	550.622570	138.020000
5.950664	50.475968	550.653270	138.150000
5.950731	50.475979	550.683945	167.200000
5.950799	50.475990	550.714595	228.180000
5.950866	50.476000	550.745245	289.160000
5.950933	50.476011	550.775895	327.780000
5.951001	50.476022	550.806545	328.530000
5.951068	50.476033	550.837195	327.100000
5.951135	50.476043	550.867845	325.670000
5.951203	50.476054	550.898495	323.780000
5.951270	50.476065	550.929145	313.370000
5.951338	50.476075	550.959795	309.370000
5.951405	50.476086	550.990445	308.670000
5.951472	50.476097	551.021095	310.490000
5.951540	50.476107	551.051745	331.120000
5.951607	50.476118	551.082395	360.660000
5.951674	50.476129	551.113045	372.770000
5.951742	50.476139	551.143695	374.830000
5.951809	50.476150	551.174345	376.420000
5.951877	50.476161	551.204995	379.030000
5.951944	50.476171	551.235645	380.610000
5.952011	50.476182	551.266295	380.980000
5.952079	50.476193	551.296945	379.680000
5.952146	50.476204	551.327595	311.394100
5.948777	50.475669	545.951845	407.000000
5.948845	50.475680	545.982495	406.160000
5.948912	50.475691	546.013145	405.180000
5.948979	50.475701	546.043795	405.430000
5.949047	50.475712	546.074445	405.420000
5.949114	50.475723	546.105095	404.320000
5.949182	50.475733	546.135745	400.210000
5.949249	50.475744	546.166395	367.010000
5.949316	50.475755	546.197020	358.740000
5.949384	50.475765	546.227645	351.260000
5.949451	50.475776	546.258295	335.080000
5.949518	50.475787	546.288945	324.720000
5.949586	50.475797	546.319595	315.610000
5.949653	50.475808	546.350245	279.020000
5.949721	50.475819	546.380870	267.850000
5.949788	50.475829	546.411495	259.440000
5.949855	50.475840	546.442145	257.670000
5.949923	50.475851	546.472820	257.830000
5.949990	50.475862	546.503495	265.120000
5.950057	50.475872	546.534145	265.740000
5.950125	50.475883	546.564795	265.620000
5.950192	50.475894	546.595445	264.540000
5.950260	50.475904	546.626095	237.310000
5.950327	50.475915	546.656770	198.350000
5.950394	50.475926	546.687445	182.570000
5.950462	50.475936	546.718095	179.300000
5.950529	50.475947	546.748745	179.070000
5.950596	50.475958	546.779395	179.250000
5.950664	50.475968	546.810045	192.330000
5.950731	50.475979	546.840695	248.680000
5.950799	50.475990	546.871345	315.000000
5.950866	50.476000	546.901995	342.970000
5.950933	50.476011	546.932645	346.880000
5.951001	50.476022	546.963295	346.230000
5.951068	50.476033	546.993945	345.270000
5.951135	50.476043	547.024595	343.720000
5.951203	50.476054	547.055245	337.700000
5.951270	50.476065	547.085895	324.820000
5.951338	50.476075	547.116545	316.310000
5.951405	50.476086	547.147195	314.810000
5.951472	50.476097	547.177845	314.530000
5.951540	50.476107	547.208495	316.060000
5.951607	50.476118	547.239145	318.970000
5.951674	50.476129	547.269795	320.830000
5.951742	50.476139	547.300445	322.150000
5.951809	50.476150	547.331095	323.460000
5.951877	50.476161	547.361745	324.790000
5.951944	50.476171	547.392395	325.790000
5.952011	50.476182	547.423045	326.368400
5.948912	50.475691	541.785595	318.420000
5.948979	50.475701	541.816245	317.870000
5.949047	50.475712	541.846895	317.220000
5.949114	50.475723	541.877545	316.520000
5.949182	50.475733	541.908195	315.810000
5.949249	50.475744	541.938845	314.170000
5.949316	50.475755	541.969495	311.910000
5.949384	50.475765	542.000145	309.030000
5.949451	50.475776	542.030795	308.040000
5.949518	50.475787	542.061445	301.870000
5.949586	50.475797	542.092095	290.610000
5.949653	50.475808	542.122745	273.030000
5.949721	50.475819	542.153395	265.250000
5.949788	50.475829	542.184045	258.920000
5.949855	50.475840	542.214695	257.230000
5.949923	50.475851	542.245345	257.390000
5.949990	50.475862	542.275995	261.760000
5.950057	50.475872	542.306645	264.020000
5.950125	50.475883	542.337295	264.190000
5.950192	50.475894	542.367945	264.090000
5.950260	50.475904	542.398595	261.870000
5.950327	50.475915	542.429245	259.790000
5.950394	50.475926	542.459895	259.720000
5.950462	50.475936	542.490545	259.880000
5.950529	50.475947	542.521195	260.320000
5.950596	50.475958	542.551845	265.930000
5.950664	50.475968	542.582495	288.390000
5.950731	50.475979	542.613145	323.160000
5.950799	50.475990	542.643795	344.670000
5.950866	50.476000	542.674445	347.520000
5.950933	50.476011	542.705095	347.320000
5.951001	50.476022	542.735745	346.900000
5.951068	50.476033	542.766395	346.190000
5.951135	50.476043	542.797045	344.480000
5.951203	50.476054	542.827695	340.090000
5.951270	50.476065	542.858345	329.390000
5.951338	50.476075	542.888995	319.380000
5.951405	50.476086	542.919645	316.090000
5.951472	50.476097	542.950295	315.660000
5.951540	50.476107	542.980945	315.920000
5.951607	50.476118	543.011595	316.160000
5.951674	50.476129	543.042245	316.390000
5.951742	50.476139	543.072895	316.700000
5.951809	50.476150	543.103545	317.180000
5.951877	50.476161	543.134195	318.270900
5.949047	50.475712	537.196545	281.870000
5.949114	50.475723	537.227195	281.070000
5.949182	50.475733	537.257845	280.580000
5.949249	50.475744	537.288495	279.840000
5.949316	50.475755	537.319145	278.460000
5.949384	50.475765	537.349795	277.190000
5.949451	50.475776	537.380445	275.380000
5.949518	50.475787	537.411095	274.030000
5.949586	50.475797	537.441745	272.740000
5.949653	50.475808	537.472395	269.980000
5.949721	50.475819	537.503045	262.690000
5.949788	50.475829	537.533695	258.290000
5.949855	50.475840	537.564345	256.450000
5.949923	50.475851	537.594995	256.470000
5.949990	50.475862	537.625645	258.670000
5.950057	50.475872	537.656295	261.940000
5.950125	50.475883	537.686945	262.750000
5.950192	50.475894	537.717595	263.150000
5.950260	50.475904	537.748245	264.110000
5.950327	50.475915	537.778895	267.460000
5.950394	50.475926	537.809545	273.310000
5.950462	50.475936	537.840195	276.580000
5.950529	50.475947	537.870845	285.880000
5.950596	50.475958	537.901495	302.700000
5.950664	50.475968	537.932145	322.510000
5.950731	50.475979	537.962795	338.870000
5.950799	50.475990	537.993445	346.010000
5.950866	50.476000	538.024095	347.470000
5.950933	50.476011	538.054745	347.360000
5.951001	50.476022	538.085395	347.000000
5.951068	50.476033	538.116045	346.380000
5.951135	50.476043	538.146695	344.820000
5.951203	50.476054	538.177345	341.310000
5.951270	50.476065	538.207995	333.560000
5.951338	50.476075	538.238645	324.110000
5.951405	50.476086	538.269295	317.730000
5.951472	50.476097	538.299945	316.480000
5.951540	50.476107	538.330595	316.290000
5.951607	50.476118	538.361245	316.300000
5.951674	50.476129	538.391895	316.400000
5.951742	50.476139	538.422545	316.571200
5.949249	50.475744	532.173095	272.570000
5.949316	50.475755	532.203745	268.880000
5.949384	50.475765	532.234395	267.110000
5.949451	50.475776	532.265045	265.670000
5.949518	50.475787	532.295695	263.470000
5.949586	50.475797	532.326345	260.740000
5.949653	50.475808	532.356995	258.070000
5.949721	50.475819	532.387645	255.470000
5.949788	50.475829	532.418295	253.980000
5.949855	50.475840	532.448945	253.680000
5.949923	50.475851	532.479595	253.690000
5.949990	50.475862	532.510245	254.530000
5.950057	50.475872	532.540895	257.230000
5.950125	50.475883	532.571545	260.230000
5.950192	50.475894	532.602195	261.260000
5.950260	50.475904	532.632845	263.550000
5.950327	50.475915	532.663495	267.480000
5.950394	50.475926	532.694145	274.090000
5.950462	50.475936	532.724795	283.280000
5.950529	50.475947	532.755445	296.470000
5.950596	50.475958	532.786095	312.240000
5.950664	50.475968	532.816745	327.300000
5.950731	50.475979	532.847395	339.110000
5.950799	50.475990	532.878045	345.380000
5.950866	50.476000	532.908695	347.020000
5.950933	50.476011	532.939345	346.910000
5.951001	50.476022	532.969995	346.640000
5.951068	50.476033	533.000645	346.200000
5.951135	50.476043	533.031295	345.070000
5.951203	50.476054	533.061945	342.130000
5.951270	50.476065	533.092595	335.710000
5.951338	50.476075	533.123245	326.510000
5.951405	50.476086	533.153895	318.370000
5.951472	50.476097	533.184545	317.360000
5.951540	50.476107	533.215195	316.910000
5.951607	50.476118	533.245845	316.520200
5.949451	50.475776	526.638095	260.490000
5.949518	50.475787	526.668745	256.210000
5.949586	50.475797	526.699395	254.370000
5.949653	50.475808	526.730045	252.740000
5.949721	50.475819	526.760695	251.800000
5.949788	50.475829	526.791345	251.390000
5.949855	50.475840	526.821995	251.310000
5.949923	50.475851	526.852645	251.340000
5.949990	50.475862	526.883295	251.900000
5.950057	50.475872	526.913945	253.780000
5.950125	50.475883	526.944595	256.820000
5.950192	50.475894	526.975245	259.940000
5.950260	50.475904	527.005895	263.050000
5.950327	50.475915	527.036545	267.360000
5.950394	50.475926	527.067195	274.580000
5.950462	50.475936	527.097845	284.940000
5.950529	50.475947	527.128495	298.290000
5.950596	50.475958	527.159145	313.000000
5.950664	50.475968	527.189795	327.340000
5.950731	50.475979	527.220445	338.720000
5.950799	50.475990	527.251095	344.790000
5.950866	50.476000	527.281745	346.190000
5.950933	50.476011	527.312395	346.240000
5.951001	50.476022	527.343045	346.100000
5.951068	50.476033	527.373695	345.820000
5.951135	50.476043	527.404345	345.070000
5.951203	50.476054	527.434995	342.790000
5.951270	50.476065	527.465645	336.720000
5.951338	50.476075	527.496295	328.550000
5.951405	50.476086	527.526945	318.722300
5.949586	50.475797	520.509795	251.180000
5.949653	50.475808	520.540445	250.710000
5.949721	50.475819	520.571095	250.500000
5.949788	50.475829	520.601745	250.430000
5.949855	50.475840	520.632395	250.410000
5.949923	50.475851	520.663045	250.490000
5.949990	50.475862	520.693695	250.950000
5.950057	50.475872	520.724345	252.390000
5.950125	50.475883	520.754995	255.080000
5.950192	50.475894	520.785645	258.620000
5.950260	50.475904	520.816295	262.590000
5.950327	50.475915	520.846945	267.270000
5.950394	50.475926	520.877595	274.580000
5.950462	50.475936	520.908245	285.080000
5.950529	50.475947	520.938895	298.420000
5.950596	50.475958	520.969545	312.990000
5.950664	50.475968	521.000195	327.180000
5.950731	50.475979	521.030845	338.320000
5.950799	50.475990	521.061495	343.940000
5.950866	50.476000	521.092145	345.500000
5.950933	50.476011	521.122795	345.600000
5.951001	50.476022	521.153445	345.510000
5.951068	50.476033	521.184095	345.340000
5.951135	50.476043	521.214745	344.970000
5.951203	50.476054	521.245395	343.360000
5.951270	50.476065	521.276045	337.465600
5.949653	50.475808	513.731895	250.310000
5.949721	50.475819	513.762545	250.240000
5.949788	50.475829	513.793195	250.210000
5.949855	50.475840	513.823845	250.220000
5.949923	50.475851	513.854495	250.280000
5.949990	50.475862	513.885145	250.700000
5.950057	50.475872	513.915795	251.970000
5.950125	50.475883	513.946445	254.510000
5.950192	50.475894	513.977095	258.050000
5.950260	50.475904	514.007745	262.280000
5.950327	50.475915	514.038395	267.200000
5.950394	50.475926	514.069045	274.560000
5.950462	50.475936	514.099695	285.090000
5.950529	50.475947	514.130345	298.420000
5.950596	50.475958	514.160995	312.910000
5.950664	50.475968	514.191645	326.980000
5.950731	50.475979	514.222295	337.930000
5.950799	50.475990	514.252945	343.320000
5.950866	50.476000	514.283595	344.990000
5.950933	50.476011	514.314245	345.170000
5.951001	50.476022	514.344895	345.150000
5.951068	50.476033	514.375545	345.060000
5.951135	50.476043	514.406195	344.876800
5.949721	50.475819	506.273095	250.040000
5.949788	50.475829	506.303745	250.060000
5.949855	50.475840	506.334395	250.090000
5.949923	50.475851	506.365045	250.190000
5.949990	50.475862	506.395695	250.610000
5.950057	50.475872	506.426345	251.830000
5.950125	50.475883	506.456995	254.340000
5.950192	50.475894	506.487645	257.850000
5.950260	50.475904	506.518295	262.120000
5.950327	50.475915	506.548945	267.150000
5.950394	50.475926	506.579595	274.530000
5.950462	50.475936	506.610245	285.080000
5.950529	50.475947	506.640895	298.390000
5.950596	50.475958	506.671545	312.820000
5.950664	50.475968	506.702195	326.800000
5.950731	50.475979	506.732845	337.680000
5.950799	50.475990	506.763495	342.940000
5.950866	50.476000	506.794145	344.580000
5.950933	50.476011	506.824795	344.950000
5.951001	50.476022	506.855445	345.030000
5.951068	50.476033	506.886095	345.035200
5.949788	50.475829	498.065329	249.940000
5.949855	50.475840	498.095979	249.990000
5.949923	50.475851	498.126629	250.140000
5.949990	50.475862	498.157279	250.580000
5.950057	50.475872	498.187929	251.750000
5.950125	50.475883	498.218579	254.280000
5.950192	50.475894	498.249229	257.780000
5.950260	50.475904	498.279879	262.040000
5.950327	50.475915	498.310529	267.110000
5.950394	50.475926	498.341179	274.510000
5.950462	50.475936	498.371829	285.060000
5.950529	50.475947	498.402479	298.360000
5.950596	50.475958	498.433129	312.760000
5.950664	50.475968	498.463779	326.700000
5.950731	50.475979	498.494429	337.590000
5.950799	50.475990	498.525079	342.740000
5.950866	50.476000	498.555729	344.420000
5.950933	50.476011	498.586379	344.870000
5.951001	50.476022	498.617029	344.998800
