# Supplementary material for: Electrical resistivity tomography data across the Hockai Fault Zone (Ardenne, Belgium)
Source: Data Brief. 2016 Dec 21;11:1–4. doi: 10.1016/j.dib.2016.12.028 (PMC5220259; doi:10.1016/j.dib.2016.12.028)
Supplement: Supplementary file 2 — Supplementary material [file mmc2.zip › output/ASCII/20090818-1.wgs84]

5.95629389	50.47608991	564.722
5.956233155	50.47606808	564.659
5.956171425	50.47604631	564.688
5.956109885	50.47602458	564.726
5.956048423	50.47600319	564.755
5.955985732	50.4759827	564.774
5.955925053	50.47596076	564.772
5.955863611	50.47593932	564.86
5.955800828	50.47591838	564.908
5.955738894	50.47589803	564.882
5.955676507	50.47587669	564.878
5.955614718	50.47585578	564.9
5.955553043	50.47583429	564.87
5.955492152	50.47581264	564.809
5.955430903	50.47579175	564.876
5.955369108	50.4757704	564.954
5.955309078	50.47574776	564.91
5.955246555	50.47572647	564.895
5.955183969	50.47570621	564.865
5.955122391	50.47568685	564.949
5.955059044	50.47566562	564.892
5.954998737	50.4756441	564.894
5.954936705	50.47562335	564.886
5.954875388	50.4756017	564.924
5.954813934	50.47558075	564.882
5.954752642	50.47555945	564.9
5.954690677	50.4755381	564.905
5.954629096	50.47551774	564.91
5.954566498	50.47549651	564.959
5.954505231	50.47547577	564.918
5.954445213	50.47545195	564.931
5.954383223	50.47543042	564.906
5.954321626	50.4754075	564.98
5.954260371	50.47538685	564.976
5.954198517	50.47536567	565.008
5.954136674	50.47534389	565.028
5.954075667	50.4753228	565.029
5.95401349	50.47530115	565.074
5.953951517	50.47527983	565.095
5.953890543	50.47525809	565.125
5.953828172	50.47523715	565.13
5.953766277	50.47521648	565.174
5.953704579	50.47519481	565.123
5.953642332	50.47517463	565.234
5.953580502	50.47515489	565.206
5.953524639	50.4751277	565.298
5.953463992	50.47510538	565.194
5.953405393	50.47508119	565.239
5.953346397	50.47505776	565.248
5.95328651	50.47503424	565.215
5.953224027	50.47501165	565.281
5.953164652	50.47498834	565.236
5.953103744	50.47496587	565.259
5.953042156	50.47494418	565.257
5.952981327	50.47492129	565.303
5.952920402	50.47489948	565.341
5.952860196	50.47487737	565.305
5.952798088	50.47485561	565.352
5.952738093	50.4748331	565.45
5.95267583	50.47481075	565.318
5.952615016	50.47479	565.294
5.952553837	50.47476791	565.292
5.95249428	50.47474569	565.239
5.952432996	50.47472443	565.228
5.952371064	50.47470359	565.224
5.952308909	50.47468266	565.219
5.952246584	50.47466232	565.195
5.952185588	50.4746413	565.158
5.952124853	50.47461855	565.061
5.95206266	50.47459561	565.049
5.952003272	50.47457377	564.955
5.951942163	50.47455157	564.916
5.95188165	50.47452909	564.917
5.951820685	50.47450798	564.882
5.951759737	50.47448533	564.747
5.951698133	50.47446342	564.76
5.951637678	50.47444192	564.648
5.951576333	50.47441936	564.518
5.951516932	50.47439596	564.482
5.951456866	50.47437197	564.38
5.951397142	50.47434898	564.215
5.951336781	50.47432726	564.275
5.951274561	50.47430597	564.235
5.951214286	50.47428289	564.235
5.951153521	50.47426071	564.202
5.951094716	50.47423732	564.171
