# Supplementary material for: Electrical resistivity tomography data across the Hockai Fault Zone (Ardenne, Belgium)
Source: Data Brief. 2016 Dec 21;11:1–4. doi: 10.1016/j.dib.2016.12.028 (PMC5220259; doi:10.1016/j.dib.2016.12.028)
Supplement: Supplementary file 2 — Supplementary material [file mmc2.zip › output/ASCII/20090818-1_combined.out.wgs84]

5.956202	50.476057	563.518600	606.600000
5.956141	50.476035	563.543800	654.800000
5.956079	50.476014	563.568775	650.320000
5.956017	50.475993	563.582825	736.340000
5.955955	50.475972	563.586075	667.120000
5.955894	50.475950	563.617525	767.790000
5.955832	50.475929	563.666325	807.450000
5.955770	50.475908	563.672925	761.680000
5.955708	50.475887	563.662200	804.590000
5.955646	50.475866	563.668775	848.380000
5.955584	50.475845	563.664925	830.880000
5.955523	50.475823	563.633150	861.420000
5.955462	50.475802	563.636250	818.310000
5.955400	50.475781	563.684375	798.160000
5.955339	50.475759	563.694350	834.930000
5.955278	50.475737	563.673450	750.050000
5.955215	50.475716	563.659275	772.080000
5.955153	50.475697	563.679450	702.080000
5.955091	50.475676	563.686025	731.220000
5.955029	50.475655	563.665125	640.580000
5.954968	50.475634	563.664750	593.510000
5.954906	50.475613	563.674650	541.020000
5.954845	50.475591	563.670825	461.120000
5.954783	50.475570	563.663625	485.290000
5.954722	50.475549	563.670150	492.970000
5.954660	50.475528	563.673175	471.620000
5.954598	50.475507	563.693225	497.260000
5.954536	50.475486	563.696275	468.440000
5.954475	50.475464	563.685725	456.780000
5.954414	50.475441	563.681950	479.970000
5.954352	50.475419	563.698425	556.430000
5.954291	50.475397	563.721700	645.200000
5.954229	50.475376	563.731300	661.700000
5.954168	50.475355	563.747525	642.810000
5.954106	50.475333	563.753725	676.330000
5.954045	50.475312	563.766350	659.190000
5.953983	50.475290	563.788650	581.400000
5.953921	50.475269	563.807450	589.450000
5.953859	50.475248	563.816575	604.300000
5.953797	50.475227	563.828700	614.720000
5.953735	50.475206	563.825125	749.060000
5.953673	50.475185	563.843150	922.920000
5.953611	50.475165	563.870800	1108.900000
5.953553	50.475141	563.891275	1586.400000
5.953494	50.475117	563.884650	1698.800000
5.953435	50.475093	563.866275	1596.200000
5.953376	50.475069	563.884100	1392.500000
5.953316	50.475046	563.877575	1282.900000
5.953255	50.475023	563.886050	1431.000000
5.953194	50.475000	563.891650	1392.000000
5.953134	50.474977	563.885225	1337.900000
5.953073	50.474955	563.890775	1463.100000
5.953012	50.474933	563.902125	1427.600000
5.952951	50.474910	563.925075	1793.100000
5.952890	50.474888	563.924600	2325.900000
5.952829	50.474866	563.926950	2739.800000
5.952768	50.474844	563.968750	2709.200000
5.952707	50.474822	563.959625	3114.000000
5.952645	50.474800	563.913900	2981.700000
5.952584	50.474779	563.904650	3381.500000
5.952524	50.474757	563.889350	2855.900000
5.952464	50.474735	563.871075	2688.000000
5.952402	50.474714	563.864575	2462.600000
5.952340	50.474693	563.861100	2729.300000
5.952278	50.474672	563.854600	2525.600000
5.952216	50.474652	563.835775	2565.600000
5.952155	50.474630	563.791525	2848.900000
5.952094	50.474607	563.756375	2307.300000
5.952033	50.474585	563.723300	2222.000000
5.951973	50.474563	563.680075	2926.000000
5.951912	50.474540	563.666300	2690.000000
5.951851	50.474519	563.652400	2593.800000
5.951790	50.474497	563.593500	2624.300000
5.951729	50.474474	563.551625	2178.600000
5.951668	50.474453	563.515625	2789.900000
5.951607	50.474431	563.428500	2310.800000
5.951547	50.474408	563.365625	2163.200000
5.951487	50.474384	563.312650	1563.100000
5.951427	50.474360	563.212800	1502.600000
5.951367	50.474338	563.170225	1438.600000
5.951306	50.474317	563.177775	1367.700000
5.951244	50.474294	563.165825	1342.500000
5.951184	50.474272	563.149925	1482.800000
5.951124	50.474249	563.122225	1322.000000
5.956202	50.476057	561.029275	705.490000
5.956141	50.476035	561.039850	707.240000
5.956079	50.476014	561.050075	734.660000
5.956017	50.475993	561.055400	821.240000
5.955955	50.475972	561.056075	779.760000
5.955894	50.475950	561.068050	859.740000
5.955832	50.475929	561.086575	886.180000
5.955770	50.475908	561.088400	856.170000
5.955708	50.475887	561.083675	900.240000
5.955646	50.475866	561.085400	943.170000
5.955584	50.475845	561.083225	934.080000
5.955523	50.475823	561.070250	949.400000
5.955462	50.475802	561.070700	925.640000
5.955400	50.475781	561.088100	919.270000
5.955339	50.475759	561.091100	902.810000
5.955278	50.475737	561.082825	837.400000
5.955215	50.475716	561.076825	871.680000
5.955153	50.475697	561.083350	805.140000
5.955091	50.475676	561.085100	814.810000
5.955029	50.475655	561.076850	723.640000
5.954968	50.475634	561.075975	674.100000
5.954906	50.475613	561.078850	617.710000
5.954845	50.475591	561.076725	540.970000
5.954783	50.475570	561.073400	557.740000
5.954722	50.475549	561.075050	559.040000
5.954660	50.475528	561.075400	541.850000
5.954598	50.475507	561.081725	542.380000
5.954536	50.475486	561.082075	510.490000
5.954475	50.475464	561.077675	499.520000
5.954414	50.475441	561.075600	527.710000
5.954352	50.475419	561.080450	592.940000
5.954291	50.475397	561.087700	669.790000
5.954229	50.475376	561.090000	701.690000
5.954168	50.475355	561.094375	723.030000
5.954106	50.475333	561.095525	769.160000
5.954045	50.475312	561.098475	784.260000
5.953983	50.475290	561.104125	734.100000
5.953921	50.475269	561.108400	742.940000
5.953859	50.475248	561.109975	723.030000
5.953797	50.475227	561.112150	705.280000
5.953735	50.475206	561.110375	826.570000
5.953673	50.475185	561.113500	1017.400000
5.953611	50.475165	561.119250	1053.400000
5.953553	50.475141	561.122125	1404.700000
5.953494	50.475117	561.119775	1507.500000
5.953435	50.475093	561.115475	1676.300000
5.953376	50.475069	561.118300	1533.400000
5.953316	50.475046	561.116050	1444.200000
5.953255	50.475023	561.116650	1598.700000
5.953194	50.475000	561.116875	1608.800000
5.953134	50.474977	561.114800	1528.300000
5.953073	50.474955	561.114925	1588.900000
5.953012	50.474933	561.115925	1604.300000
5.952951	50.474910	561.118650	1871.700000
5.952890	50.474888	561.117600	2217.600000
5.952829	50.474866	561.116900	2518.400000
5.952768	50.474844	561.120650	2461.000000
5.952707	50.474822	561.118400	2817.600000
5.952645	50.474800	561.112075	2733.700000
5.952584	50.474779	561.109675	3105.400000
5.952524	50.474757	561.106025	2741.400000
5.952464	50.474735	561.101850	2740.000000
5.952402	50.474714	561.099675	2700.800000
5.952340	50.474693	561.098075	2841.300000
5.952278	50.474672	561.095850	2822.200000
5.952216	50.474652	561.090900	2937.400000
5.952155	50.474630	561.079250	3055.100000
5.952094	50.474607	561.069450	2471.000000
5.952033	50.474585	561.058775	2456.700000
5.951973	50.474563	561.044600	3003.300000
5.951912	50.474540	561.039300	2775.900000
5.951851	50.474519	561.033775	2998.500000
5.951790	50.474497	561.011375	2932.600000
5.951729	50.474474	560.995025	2496.300000
5.951668	50.474453	560.979400	2936.100000
5.951607	50.474431	560.940875	2603.500000
5.951547	50.474408	560.911475	2310.300000
5.951487	50.474384	560.884925	1705.900000
5.951427	50.474360	560.832850	1578.700000
5.951367	50.474338	560.810075	1486.700000
5.951306	50.474317	560.813650	1420.000000
5.951244	50.474294	560.806700	1412.100000
5.951184	50.474272	560.797500	1502.200000
5.951124	50.474249	560.781750	1412.800000
5.956141	50.476035	558.202400	964.490000
5.956079	50.476014	558.205750	1079.300000
5.956017	50.475993	558.207100	1233.900000
5.955955	50.475972	558.206625	1239.200000
5.955894	50.475950	558.210275	1266.000000
5.955832	50.475929	558.216175	1236.300000
5.955770	50.475908	558.216075	1178.600000
5.955708	50.475887	558.213725	1212.900000
5.955646	50.475866	558.213525	1255.200000
5.955584	50.475845	558.212000	1258.700000
5.955523	50.475823	558.206725	1271.700000
5.955462	50.475802	558.206150	1291.400000
5.955400	50.475781	558.211350	1292.100000
5.955339	50.475759	558.211600	1212.000000
5.955278	50.475737	558.208100	1169.000000
5.955215	50.475716	558.205300	1255.100000
5.955153	50.475697	558.206650	1206.200000
5.955091	50.475676	558.206500	1197.200000
5.955029	50.475655	558.203050	1085.700000
5.954968	50.475634	558.201975	1005.700000
5.954906	50.475613	558.202150	917.570000
5.954845	50.475591	558.200675	809.090000
5.954783	50.475570	558.198825	791.530000
5.954722	50.475549	558.198600	764.130000
5.954660	50.475528	558.197925	727.010000
5.954598	50.475507	558.199175	696.100000
5.954536	50.475486	558.198525	656.720000
5.954475	50.475464	558.196350	666.100000
5.954414	50.475441	558.194900	729.890000
5.954352	50.475419	558.195600	795.170000
5.954291	50.475397	558.197050	842.020000
5.954229	50.475376	558.196875	881.350000
5.954168	50.475355	558.197300	963.920000
5.954106	50.475333	558.196800	1066.900000
5.954045	50.475312	558.196725	1146.700000
5.953983	50.475290	558.197300	1135.500000
5.953921	50.475269	558.197425	1094.600000
5.953859	50.475248	558.196900	951.510000
5.953797	50.475227	558.196450	850.520000
5.953735	50.475206	558.195150	1044.300000
5.953673	50.475185	558.194750	1422.800000
5.953611	50.475165	558.194975	1184.500000
5.953553	50.475141	558.194325	1339.800000
5.953494	50.475117	558.192975	1407.800000
5.953435	50.475093	558.191450	1989.100000
5.953376	50.475069	558.190925	1938.100000
5.953316	50.475046	558.189600	1737.800000
5.953255	50.475023	558.188650	1835.600000
5.953194	50.475000	558.187725	1847.200000
5.953134	50.474977	558.186475	1753.800000
5.953073	50.474955	558.185475	1803.400000
5.953012	50.474933	558.184550	1821.000000
5.952951	50.474910	558.183725	1976.900000
5.952890	50.474888	558.182575	2059.800000
5.952829	50.474866	558.181400	2158.100000
5.952768	50.474844	558.180075	2135.500000
5.952707	50.474822	558.178900	2432.500000
5.952645	50.474800	558.177900	2447.900000
5.952584	50.474779	558.176675	2737.800000
5.952524	50.474757	558.175250	2567.600000
5.952464	50.474735	558.173775	2712.200000
5.952402	50.474714	558.172500	2808.900000
5.952340	50.474693	558.171300	2901.500000
5.952278	50.474672	558.169975	3158.200000
5.952216	50.474652	558.168175	3525.500000
5.952155	50.474630	558.164900	3562.800000
5.952094	50.474607	558.161900	2968.200000
5.952033	50.474585	558.158250	3035.600000
5.951973	50.474563	558.153500	3498.700000
5.951912	50.474540	558.151100	3445.200000
5.951851	50.474519	558.148600	4239.600000
5.951790	50.474497	558.140375	4092.400000
5.951729	50.474474	558.134075	3334.900000
5.951668	50.474453	558.127450	3439.200000
5.951607	50.474431	558.111500	3177.100000
5.951547	50.474408	558.098575	2723.900000
5.951487	50.474384	558.086075	2068.000000
5.951427	50.474360	558.060950	1820.000000
5.951367	50.474338	558.049500	1690.300000
5.951306	50.474317	558.050700	1612.800000
5.951244	50.474294	558.046700	1613.500000
5.951184	50.474272	558.041550	1615.200000
5.956079	50.476014	555.045425	1738.200000
5.956017	50.475993	555.045125	2022.400000
5.955955	50.475972	555.044200	2073.500000
5.955894	50.475950	555.044650	1891.300000
5.955832	50.475929	555.045775	1725.500000
5.955770	50.475908	555.044950	1549.600000
5.955708	50.475887	555.043450	1554.500000
5.955646	50.475866	555.042575	1605.100000
5.955584	50.475845	555.041300	1638.800000
5.955523	50.475823	555.038875	1680.400000
5.955462	50.475802	555.037900	1751.000000
5.955400	50.475781	555.038700	1748.500000
5.955339	50.475759	555.037975	1619.700000
5.955278	50.475737	555.036125	1605.600000
5.955215	50.475716	555.034475	1763.000000
5.955153	50.475697	555.034050	1737.300000
5.955091	50.475676	555.033200	1704.800000
5.955029	50.475655	555.031375	1567.300000
5.954968	50.475634	555.030250	1464.300000
5.954906	50.475613	555.029500	1368.300000
5.954845	50.475591	555.028250	1242.300000
5.954783	50.475570	555.026900	1197.700000
5.954722	50.475549	555.026025	1129.900000
5.954660	50.475528	555.025000	1029.600000
5.954598	50.475507	555.024550	936.480000
5.954536	50.475486	555.023550	855.330000
5.954475	50.475464	555.022100	872.140000
5.954414	50.475441	555.020875	969.710000
5.954352	50.475419	555.020225	1006.900000
5.954291	50.475397	555.019775	965.430000
5.954229	50.475376	555.018875	966.380000
5.954168	50.475355	555.018125	1114.200000
5.954106	50.475333	555.017125	1340.000000
5.954045	50.475312	555.016225	1541.400000
5.953983	50.475290	555.015475	1549.600000
5.953921	50.475269	555.014575	1364.000000
5.953859	50.475248	555.013525	1038.400000
5.953797	50.475227	555.012500	884.680000
5.953735	50.475206	555.011325	1250.100000
5.953673	50.475185	555.010250	1886.000000
5.953611	50.475165	555.009325	1181.400000
5.953553	50.475141	555.008200	1082.000000
5.953494	50.475117	555.007025	1098.400000
5.953435	50.475093	555.005875	2060.900000
5.953376	50.475069	555.004775	2311.100000
5.953316	50.475046	555.003600	2048.600000
5.953255	50.475023	555.002450	2101.200000
5.953194	50.475000	555.001325	2072.900000
5.953134	50.474977	555.000175	1960.500000
5.953073	50.474955	554.999025	2017.800000
5.953012	50.474933	554.997850	1931.400000
5.952951	50.474910	554.996650	1980.300000
5.952890	50.474888	554.995500	1848.900000
5.952829	50.474866	554.994325	1783.000000
5.952768	50.474844	554.992925	1819.300000
5.952707	50.474822	554.991800	2137.300000
5.952645	50.474800	554.990900	2245.300000
5.952584	50.474779	554.989775	2441.700000
5.952524	50.474757	554.988650	2305.000000
5.952464	50.474735	554.987525	2409.900000
5.952402	50.474714	554.986375	2477.000000
5.952340	50.474693	554.985225	2587.400000
5.952278	50.474672	554.984050	3052.000000
5.952216	50.474652	554.982825	3715.300000
5.952155	50.474630	554.981350	3842.700000
5.952094	50.474607	554.979875	3253.600000
5.952033	50.474585	554.978150	3256.000000
5.951973	50.474563	554.976125	3603.500000
5.951912	50.474540	554.974625	3763.100000
5.951851	50.474519	554.973100	5005.700000
5.951790	50.474497	554.969850	4897.100000
5.951729	50.474474	554.967150	3790.800000
5.951668	50.474453	554.964125	3527.600000
5.951607	50.474431	554.957675	3293.600000
5.951547	50.474408	554.952075	2862.200000
5.951487	50.474384	554.946325	2252.300000
5.951427	50.474360	554.934950	1967.500000
5.951367	50.474338	554.929350	1881.200000
5.951306	50.474317	554.929275	1819.700000
5.951244	50.474294	554.926850	1955.500000
5.955955	50.475972	551.554825	4619.600000
5.955894	50.475950	551.554150	2799.600000
5.955832	50.475929	551.553650	2296.400000
5.955770	50.475908	551.552600	1728.700000
5.955708	50.475887	551.551375	1583.900000
5.955646	50.475866	551.550275	1563.200000
5.955584	50.475845	551.549075	1612.700000
5.955523	50.475823	551.547575	1681.500000
5.955462	50.475802	551.546475	1748.900000
5.955400	50.475781	551.545850	1738.900000
5.955339	50.475759	551.544825	1662.500000
5.955278	50.475737	551.543500	1676.900000
5.955215	50.475716	551.542225	1781.200000
5.955153	50.475697	551.541275	1769.200000
5.955091	50.475676	551.540175	1690.700000
5.955029	50.475655	551.538825	1565.600000
5.954968	50.475634	551.537700	1472.300000
5.954906	50.475613	551.536675	1425.400000
5.954845	50.475591	551.535500	1384.400000
5.954783	50.475570	551.534300	1350.200000
5.954722	50.475549	551.533225	1254.400000
5.954660	50.475528	551.532100	1093.700000
5.954598	50.475507	551.531125	952.910000
5.954536	50.475486	551.530000	865.410000
5.954475	50.475464	551.528750	879.400000
5.954414	50.475441	551.527600	947.410000
5.954352	50.475419	551.526575	921.400000
5.954291	50.475397	551.525575	798.610000
5.954229	50.475376	551.524500	719.060000
5.954168	50.475355	551.523450	755.840000
5.954106	50.475333	551.522325	840.580000
5.954045	50.475312	551.521225	876.950000
5.953983	50.475290	551.520150	798.540000
5.953921	50.475269	551.519025	674.360000
5.953859	50.475248	551.517875	620.590000
5.953797	50.475227	551.516750	809.210000
5.953735	50.475206	551.515600	1592.200000
5.953673	50.475185	551.514450	2321.100000
5.953611	50.475165	551.513325	1196.300000
5.953553	50.475141	551.512175	724.980000
5.953494	50.475117	551.511025	625.790000
5.953435	50.475093	551.509875	1171.800000
5.953376	50.475069	551.508725	1771.500000
5.953316	50.475046	551.507575	1926.600000
5.953255	50.475023	551.506425	1893.600000
5.953194	50.475000	551.505275	1664.600000
5.953134	50.474977	551.504125	1445.000000
5.953073	50.474955	551.502975	1334.600000
5.953012	50.474933	551.501800	1165.000000
5.952951	50.474910	551.500625	1164.700000
5.952890	50.474888	551.499475	1149.900000
5.952829	50.474866	551.498325	1182.400000
5.952768	50.474844	551.497125	1363.500000
5.952707	50.474822	551.495975	1683.100000
5.952645	50.474800	551.494875	1866.200000
5.952584	50.474779	551.493725	1850.700000
5.952524	50.474757	551.492600	1627.000000
5.952464	50.474735	551.491475	1461.900000
5.952402	50.474714	551.490325	1386.500000
5.952340	50.474693	551.489175	1529.800000
5.952278	50.474672	551.488025	2020.100000
5.952216	50.474652	551.486875	2748.800000
5.952155	50.474630	551.485700	3097.600000
5.952094	50.474607	551.484500	2833.600000
5.952033	50.474585	551.483250	2614.100000
5.951973	50.474563	551.481925	2585.600000
5.951912	50.474540	551.480675	2754.600000
5.951851	50.474519	551.479425	3468.900000
5.951790	50.474497	551.477725	3411.300000
5.951729	50.474474	551.476175	2642.000000
5.951668	50.474453	551.474450	2207.000000
5.951607	50.474431	551.471600	1976.800000
5.951547	50.474408	551.468950	1804.800000
5.951487	50.474384	551.466125	1647.700000
5.951427	50.474360	551.461025	1609.300000
5.951367	50.474338	551.458150	2035.800000
5.955832	50.475929	547.710875	2576.000000
5.955770	50.475908	547.709775	1477.200000
5.955708	50.475887	547.708625	1253.400000
5.955646	50.475866	547.707475	1112.000000
5.955584	50.475845	547.706275	1080.900000
5.955523	50.475823	547.705025	1080.800000
5.955462	50.475802	547.703925	1092.900000
5.955400	50.475781	547.702900	1088.500000
5.955339	50.475759	547.701775	1071.800000
5.955278	50.475737	547.700600	1084.300000
5.955215	50.475716	547.699425	1116.300000
5.955153	50.475697	547.698325	1098.200000
5.955091	50.475676	547.697175	1024.300000
5.955029	50.475655	547.695975	911.810000
5.954968	50.475634	547.694825	796.790000
5.954906	50.475613	547.693700	703.480000
5.954845	50.475591	547.692550	633.930000
5.954783	50.475570	547.691400	585.270000
5.954722	50.475549	547.690275	542.570000
5.954660	50.475528	547.689125	505.170000
5.954598	50.475507	547.688000	492.070000
5.954536	50.475486	547.686850	514.070000
5.954475	50.475464	547.685675	579.190000
5.954414	50.475441	547.684525	654.740000
5.954352	50.475419	547.683400	659.270000
5.954291	50.475397	547.682275	579.930000
5.954229	50.475376	547.681150	494.020000
5.954168	50.475355	547.680025	448.940000
5.954106	50.475333	547.678875	424.270000
5.954045	50.475312	547.677725	394.640000
5.953983	50.475290	547.676575	359.880000
5.953921	50.475269	547.675425	357.660000
5.953859	50.475248	547.674275	454.490000
5.953797	50.475227	547.673125	810.520000
5.953735	50.475206	547.671975	1672.700000
5.953673	50.475185	547.670825	2128.800000
5.953611	50.475165	547.669675	1150.800000
5.953553	50.475141	547.668525	583.860000
5.953494	50.475117	547.667375	436.670000
5.953435	50.475093	547.666225	632.140000
5.953376	50.475069	547.665075	1016.300000
5.953316	50.475046	547.663925	1350.100000
5.953255	50.475023	547.662775	1474.800000
5.953194	50.475000	547.661625	1351.200000
5.953134	50.474977	547.660475	1163.300000
5.953073	50.474955	547.659325	1016.100000
5.953012	50.474933	547.658175	890.540000
5.952951	50.474910	547.657025	891.720000
5.952890	50.474888	547.655875	935.870000
5.952829	50.474866	547.654725	1014.100000
5.952768	50.474844	547.653575	1172.000000
5.952707	50.474822	547.652425	1382.100000
5.952645	50.474800	547.651275	1499.100000
5.952584	50.474779	547.650125	1448.600000
5.952524	50.474757	547.648975	1285.100000
5.952464	50.474735	547.647825	1151.700000
5.952402	50.474714	547.646675	1127.100000
5.952340	50.474693	547.645525	1297.600000
5.952278	50.474672	547.644375	1704.600000
5.952216	50.474652	547.643225	2224.300000
5.952155	50.474630	547.642075	2477.800000
5.952094	50.474607	547.640925	2319.600000
5.952033	50.474585	547.639775	2061.600000
5.951973	50.474563	547.638600	1901.900000
5.951912	50.474540	547.637425	1900.900000
5.951851	50.474519	547.636250	2070.200000
5.951790	50.474497	547.634975	1988.400000
5.951729	50.474474	547.633725	1630.300000
5.951668	50.474453	547.632425	1368.400000
5.951607	50.474431	547.630800	1199.700000
5.951547	50.474408	547.629200	1139.900000
5.951487	50.474384	547.627500	1211.800000
5.955708	50.475887	543.481175	1070.600000
5.955646	50.475866	543.480025	797.700000
5.955584	50.475845	543.478850	724.410000
5.955523	50.475823	543.477675	678.240000
5.955462	50.475802	543.476550	661.950000
5.955400	50.475781	543.475425	654.790000
5.955339	50.475759	543.474275	649.450000
5.955278	50.475737	543.473125	653.150000
5.955215	50.475716	543.471975	657.590000
5.955153	50.475697	543.470825	638.310000
5.955091	50.475676	543.469675	585.450000
5.955029	50.475655	543.468525	506.700000
5.954968	50.475634	543.467375	422.010000
5.954906	50.475613	543.466225	350.280000
5.954845	50.475591	543.465075	299.290000
5.954783	50.475570	543.463925	268.290000
5.954722	50.475549	543.462775	252.560000
5.954660	50.475528	543.461625	251.040000
5.954598	50.475507	543.460475	268.280000
5.954536	50.475486	543.459325	309.260000
5.954475	50.475464	543.458175	373.420000
5.954414	50.475441	543.457025	438.290000
5.954352	50.475419	543.455875	460.160000
5.954291	50.475397	543.454725	424.780000
5.954229	50.475376	543.453575	367.050000
5.954168	50.475355	543.452425	320.240000
5.954106	50.475333	543.451275	289.010000
5.954045	50.475312	543.450125	270.620000
5.953983	50.475290	543.448975	271.440000
5.953921	50.475269	543.447825	317.960000
5.953859	50.475248	543.446675	469.690000
5.953797	50.475227	543.445525	846.460000
5.953735	50.475206	543.444375	1458.500000
5.953673	50.475185	543.443225	1590.600000
5.953611	50.475165	543.442075	955.200000
5.953553	50.475141	543.440925	501.820000
5.953494	50.475117	543.439775	353.550000
5.953435	50.475093	543.438625	406.870000
5.953376	50.475069	543.437475	596.270000
5.953316	50.475046	543.436325	854.910000
5.953255	50.475023	543.435175	1067.800000
5.953194	50.475000	543.434025	1137.400000
5.953134	50.474977	543.432875	1097.600000
5.953073	50.474955	543.431725	1021.600000
5.953012	50.474933	543.430575	952.100000
5.952951	50.474910	543.429425	949.670000
5.952890	50.474888	543.428275	981.600000
5.952829	50.474866	543.427125	1030.600000
5.952768	50.474844	543.425975	1109.900000
5.952707	50.474822	543.424825	1203.600000
5.952645	50.474800	543.423675	1254.300000
5.952584	50.474779	543.422525	1231.900000
5.952524	50.474757	543.421375	1167.500000
5.952464	50.474735	543.420225	1129.100000
5.952402	50.474714	543.419075	1175.000000
5.952340	50.474693	543.417925	1353.400000
5.952278	50.474672	543.416775	1651.500000
5.952216	50.474652	543.415625	1937.900000
5.952155	50.474630	543.414475	2011.900000
5.952094	50.474607	543.413325	1848.300000
5.952033	50.474585	543.412175	1618.600000
5.951973	50.474563	543.411025	1447.600000
5.951912	50.474540	543.409875	1370.500000
5.951851	50.474519	543.408725	1348.400000
5.951790	50.474497	543.407550	1250.500000
5.951729	50.474474	543.406375	1068.100000
5.951668	50.474453	543.405200	934.780000
5.951607	50.474431	543.403925	819.802600
5.955584	50.475845	538.828525	553.680000
5.955523	50.475823	538.827375	471.560000
5.955462	50.475802	538.826225	446.070000
5.955400	50.475781	538.825075	437.230000
5.955339	50.475759	538.823925	426.850000
5.955278	50.475737	538.822775	422.240000
5.955215	50.475716	538.821625	418.070000
5.955153	50.475697	538.820475	403.030000
5.955091	50.475676	538.819325	370.680000
5.955029	50.475655	538.818175	324.620000
5.954968	50.475634	538.817025	275.110000
5.954906	50.475613	538.815875	233.380000
5.954845	50.475591	538.814725	204.860000
5.954783	50.475570	538.813575	189.000000
5.954722	50.475549	538.812425	183.430000
5.954660	50.475528	538.811275	187.920000
5.954598	50.475507	538.810125	205.190000
5.954536	50.475486	538.808975	239.100000
5.954475	50.475464	538.807825	288.270000
5.954414	50.475441	538.806675	337.560000
5.954352	50.475419	538.805525	362.990000
5.954291	50.475397	538.804375	354.430000
5.954229	50.475376	538.803225	326.320000
5.954168	50.475355	538.802075	299.120000
5.954106	50.475333	538.800925	283.360000
5.954045	50.475312	538.799775	284.410000
5.953983	50.475290	538.798625	312.470000
5.953921	50.475269	538.797475	391.630000
5.953859	50.475248	538.796325	564.700000
5.953797	50.475227	538.795175	867.570000
5.953735	50.475206	538.794025	1178.400000
5.953673	50.475185	538.792875	1138.200000
5.953611	50.475165	538.791725	759.070000
5.953553	50.475141	538.790575	452.760000
5.953494	50.475117	538.789425	323.780000
5.953435	50.475093	538.788275	322.360000
5.953376	50.475069	538.787125	410.980000
5.953316	50.475046	538.785975	568.490000
5.953255	50.475023	538.784825	755.860000
5.953194	50.475000	538.783675	914.740000
5.953134	50.474977	538.782525	1012.400000
5.953073	50.474955	538.781375	1054.100000
5.953012	50.474933	538.780225	1064.200000
5.952951	50.474910	538.779075	1075.400000
5.952890	50.474888	538.777925	1084.500000
5.952829	50.474866	538.776775	1089.300000
5.952768	50.474844	538.775625	1100.800000
5.952707	50.474822	538.774475	1120.800000
5.952645	50.474800	538.773325	1135.800000
5.952584	50.474779	538.772175	1137.900000
5.952524	50.474757	538.771025	1137.800000
5.952464	50.474735	538.769875	1160.500000
5.952402	50.474714	538.768725	1229.200000
5.952340	50.474693	538.767575	1350.400000
5.952278	50.474672	538.766425	1487.700000
5.952216	50.474652	538.765275	1560.900000
5.952155	50.474630	538.764125	1506.900000
5.952094	50.474607	538.762975	1356.300000
5.952033	50.474585	538.761825	1195.200000
5.951973	50.474563	538.760675	1067.900000
5.951912	50.474540	538.759525	989.210000
5.951851	50.474519	538.758375	940.640000
5.951790	50.474497	538.757225	862.150000
5.951729	50.474474	538.756075	723.001000
5.955400	50.475781	533.709675	342.520000
5.955339	50.475759	533.708525	314.610000
5.955278	50.475737	533.707375	305.480000
5.955215	50.475716	533.706225	300.750000
5.955153	50.475697	533.705075	292.710000
5.955091	50.475676	533.703925	276.530000
5.955029	50.475655	533.702775	254.590000
5.954968	50.475634	533.701625	230.310000
5.954906	50.475613	533.700475	209.120000
5.954845	50.475591	533.699325	194.530000
5.954783	50.475570	533.698175	187.310000
5.954722	50.475549	533.697025	187.330000
5.954660	50.475528	533.695875	195.390000
5.954598	50.475507	533.694725	213.540000
5.954536	50.475486	533.693575	243.820000
5.954475	50.475464	533.692425	284.050000
5.954414	50.475441	533.691275	324.400000
5.954352	50.475419	533.690125	351.660000
5.954291	50.475397	533.688975	359.640000
5.954229	50.475376	533.687825	354.450000
5.954168	50.475355	533.686675	348.300000
5.954106	50.475333	533.685525	351.720000
5.954045	50.475312	533.684375	373.610000
5.953983	50.475290	533.683225	425.190000
5.953921	50.475269	533.682075	522.350000
5.953859	50.475248	533.680925	677.320000
5.953797	50.475227	533.679775	864.110000
5.953735	50.475206	533.678625	970.130000
5.953673	50.475185	533.677475	871.080000
5.953611	50.475165	533.676325	632.920000
5.953553	50.475141	533.675175	429.110000
5.953494	50.475117	533.674025	322.670000
5.953435	50.475093	533.672875	298.770000
5.953376	50.475069	533.671725	337.280000
5.953316	50.475046	533.670575	427.090000
5.953255	50.475023	533.669425	556.470000
5.953194	50.475000	533.668275	703.600000
5.953134	50.474977	533.667125	841.790000
5.953073	50.474955	533.665975	950.680000
5.953012	50.474933	533.664825	1022.800000
5.952951	50.474910	533.663675	1062.000000
5.952890	50.474888	533.662525	1071.900000
5.952829	50.474866	533.661375	1061.800000
5.952768	50.474844	533.660225	1047.000000
5.952707	50.474822	533.659075	1038.500000
5.952645	50.474800	533.657925	1038.100000
5.952584	50.474779	533.656775	1044.300000
5.952524	50.474757	533.655625	1057.300000
5.952464	50.474735	533.654475	1078.800000
5.952402	50.474714	533.653325	1107.500000
5.952340	50.474693	533.652175	1133.000000
5.952278	50.474672	533.651025	1136.200000
5.952216	50.474652	533.649875	1097.100000
5.952155	50.474630	533.648725	1014.000000
5.952094	50.474607	533.647575	918.230000
5.952033	50.474585	533.646425	839.170000
5.951973	50.474563	533.645275	773.170000
5.951912	50.474540	533.644125	705.812900
5.955215	50.475716	528.079275	247.290000
5.955153	50.475697	528.078125	244.060000
5.955091	50.475676	528.076975	239.960000
5.955029	50.475655	528.075825	236.190000
5.954968	50.475634	528.074675	230.120000
5.954906	50.475613	528.073525	223.970000
5.954845	50.475591	528.072375	220.740000
5.954783	50.475570	528.071225	222.230000
5.954722	50.475549	528.070075	229.560000
5.954660	50.475528	528.068925	244.160000
5.954598	50.475507	528.067775	267.320000
5.954536	50.475486	528.066625	299.300000
5.954475	50.475464	528.065475	337.520000
5.954414	50.475441	528.064325	375.820000
5.954352	50.475419	528.063175	407.090000
5.954291	50.475397	528.062025	428.010000
5.954229	50.475376	528.060875	441.610000
5.954168	50.475355	528.059725	455.470000
5.954106	50.475333	528.058575	478.050000
5.954045	50.475312	528.057425	517.250000
5.953983	50.475290	528.056275	579.790000
5.953921	50.475269	528.055125	668.120000
5.953859	50.475248	528.053975	770.610000
5.953797	50.475227	528.052825	848.390000
5.953735	50.475206	528.051675	843.030000
5.953673	50.475185	528.050525	731.010000
5.953611	50.475165	528.049375	565.280000
5.953553	50.475141	528.048225	421.820000
5.953494	50.475117	528.047075	334.330000
5.953435	50.475093	528.045925	300.910000
5.953376	50.475069	528.044775	311.680000
5.953316	50.475046	528.043625	359.290000
5.953255	50.475023	528.042475	438.010000
5.953194	50.475000	528.041325	539.290000
5.953134	50.474977	528.040175	649.430000
5.953073	50.474955	528.039025	751.860000
5.953012	50.474933	528.037875	832.240000
5.952951	50.474910	528.036725	882.970000
5.952890	50.474888	528.035575	904.030000
5.952829	50.474866	528.034425	903.250000
5.952768	50.474844	528.033275	892.590000
5.952707	50.474822	528.032125	881.910000
5.952645	50.474800	528.030975	875.340000
5.952584	50.474779	528.029825	871.980000
5.952524	50.474757	528.028675	868.110000
5.952464	50.474735	528.027525	859.070000
5.952402	50.474714	528.026375	840.060000
5.952340	50.474693	528.025225	804.790000
5.952278	50.474672	528.024075	757.280000
5.952216	50.474652	528.022925	700.200000
5.952155	50.474630	528.021775	650.600000
5.952094	50.474607	528.020625	606.515000
5.955091	50.475676	521.887375	226.590000
5.955029	50.475655	521.886225	243.960000
5.954968	50.475634	521.885075	253.360000
5.954906	50.475613	521.883925	265.050000
5.954845	50.475591	521.882775	276.900000
5.954783	50.475570	521.881625	291.850000
5.954722	50.475549	521.880475	310.070000
5.954660	50.475528	521.879325	333.930000
5.954598	50.475507	521.878175	364.090000
5.954536	50.475486	521.877025	400.280000
5.954475	50.475464	521.875875	440.530000
5.954414	50.475441	521.874725	481.290000
5.954352	50.475419	521.873575	518.860000
5.954291	50.475397	521.872425	551.550000
5.954229	50.475376	521.871275	580.880000
5.954168	50.475355	521.870125	610.970000
5.954106	50.475333	521.868975	646.560000
5.954045	50.475312	521.867825	691.000000
5.953983	50.475290	521.866675	743.990000
5.953921	50.475269	521.865525	798.280000
5.953859	50.475248	521.864375	836.620000
5.953797	50.475227	521.863225	834.200000
5.953735	50.475206	521.862075	772.950000
5.953673	50.475185	521.860925	660.980000
5.953611	50.475165	521.859775	532.380000
5.953553	50.475141	521.858625	422.470000
5.953494	50.475117	521.857475	348.260000
5.953435	50.475093	521.856325	310.610000
5.953376	50.475069	521.855175	304.460000
5.953316	50.475046	521.854025	324.640000
5.953255	50.475023	521.852875	366.710000
5.953194	50.475000	521.851725	425.480000
5.953134	50.474977	521.850575	493.490000
5.953073	50.474955	521.849425	561.000000
5.953012	50.474933	521.848275	618.200000
5.952951	50.474910	521.847125	658.310000
5.952890	50.474888	521.845975	679.590000
5.952829	50.474866	521.844825	685.430000
5.952768	50.474844	521.843675	681.840000
5.952707	50.474822	521.842525	674.130000
5.952645	50.474800	521.841375	664.590000
5.952584	50.474779	521.840225	652.190000
5.952524	50.474757	521.839075	633.850000
5.952464	50.474735	521.837925	606.380000
5.952402	50.474714	521.836775	571.990000
5.952340	50.474693	521.835625	528.950000
5.952278	50.474672	521.834475	481.820000
5.952216	50.474652	521.833325	436.327000
5.954968	50.475634	515.076525	290.310000
5.954906	50.475613	515.075375	336.150000
5.954845	50.475591	515.074225	373.470000
5.954783	50.475570	515.073075	404.500000
5.954722	50.475549	515.071925	433.000000
5.954660	50.475528	515.070775	466.720000
5.954598	50.475507	515.069625	503.660000
5.954536	50.475486	515.068475	544.430000
5.954475	50.475464	515.067325	588.230000
5.954414	50.475441	515.066175	633.260000
5.954352	50.475419	515.065025	677.530000
5.954291	50.475397	515.063875	719.780000
5.954229	50.475376	515.062725	759.890000
5.954168	50.475355	515.061575	798.560000
5.954106	50.475333	515.060425	835.990000
5.954045	50.475312	515.059275	870.510000
5.953983	50.475290	515.058125	897.050000
5.953921	50.475269	515.056975	906.560000
5.953859	50.475248	515.055825	887.690000
5.953797	50.475227	515.054675	832.060000
5.953735	50.475206	515.053525	741.240000
5.953673	50.475185	515.052375	629.690000
5.953611	50.475165	515.051225	518.670000
5.953553	50.475141	515.050075	425.690000
5.953494	50.475117	515.048925	358.890000
5.953435	50.475093	515.047775	318.560000
5.953376	50.475069	515.046625	301.390000
5.953316	50.475046	515.045475	303.420000
5.953255	50.475023	515.044325	320.860000
5.953194	50.475000	515.043175	349.780000
5.953134	50.474977	515.042025	385.440000
5.953073	50.474955	515.040875	422.240000
5.953012	50.474933	515.039725	454.560000
5.952951	50.474910	515.038575	478.230000
5.952890	50.474888	515.037425	491.660000
5.952829	50.474866	515.036275	495.830000
5.952768	50.474844	515.035125	493.200000
5.952707	50.474822	515.033975	486.060000
5.952645	50.474800	515.032825	475.250000
5.952584	50.474779	515.031675	459.970000
5.952524	50.474757	515.030525	438.690000
5.952464	50.474735	515.029375	413.980000
5.952402	50.474714	515.028225	385.090000
5.952340	50.474693	515.027075	354.150000
5.952278	50.474672	515.025925	321.504000
5.954906	50.475613	507.585925	492.550000
5.954845	50.475591	507.584775	548.500000
5.954783	50.475570	507.583625	584.170000
5.954722	50.475549	507.582475	613.350000
5.954660	50.475528	507.581325	643.020000
5.954598	50.475507	507.580175	680.980000
5.954536	50.475486	507.579025	723.500000
5.954475	50.475464	507.577875	770.040000
5.954414	50.475441	507.576725	819.290000
5.954352	50.475419	507.575575	869.470000
5.954291	50.475397	507.574425	918.630000
5.954229	50.475376	507.573275	964.580000
5.954168	50.475355	507.572125	1004.600000
5.954106	50.475333	507.570975	1035.100000
5.954045	50.475312	507.569825	1050.600000
5.953983	50.475290	507.568675	1044.700000
5.953921	50.475269	507.567525	1011.200000
5.953859	50.475248	507.566375	946.330000
5.953797	50.475227	507.565225	852.720000
5.953735	50.475206	507.564075	740.050000
5.953673	50.475185	507.562925	622.990000
5.953611	50.475165	507.561775	515.880000
5.953553	50.475141	507.560625	428.150000
5.953494	50.475117	507.559475	363.200000
5.953435	50.475093	507.558325	320.000000
5.953376	50.475069	507.557175	295.420000
5.953316	50.475046	507.556025	285.940000
5.953255	50.475023	507.554875	288.210000
5.953194	50.475000	507.553725	299.050000
5.953134	50.474977	507.552575	315.150000
5.953073	50.474955	507.551425	332.930000
5.953012	50.474933	507.550275	348.900000
5.952951	50.474910	507.549125	360.360000
5.952890	50.474888	507.547975	366.010000
5.952829	50.474866	507.546825	366.070000
5.952768	50.474844	507.545675	361.640000
5.952707	50.474822	507.544525	353.850000
5.952645	50.474800	507.543375	342.940000
5.952584	50.474779	507.542225	328.190000
5.952524	50.474757	507.541075	311.110000
5.952464	50.474735	507.539925	290.640000
5.952402	50.474714	507.538775	269.680000
5.952340	50.474693	507.537625	255.021100
5.954845	50.475591	499.346359	892.500000
5.954783	50.475570	499.345209	839.500000
5.954722	50.475549	499.344059	826.840000
5.954660	50.475528	499.342909	837.900000
5.954598	50.475507	499.341759	864.030000
5.954536	50.475486	499.340609	906.220000
5.954475	50.475464	499.339459	956.180000
5.954414	50.475441	499.338309	1011.500000
5.954352	50.475419	499.337159	1069.700000
5.954291	50.475397	499.336009	1127.600000
5.954229	50.475376	499.334859	1180.800000
5.954168	50.475355	499.333709	1223.700000
5.954106	50.475333	499.332559	1249.100000
5.954045	50.475312	499.331409	1249.000000
5.953983	50.475290	499.330259	1216.100000
5.953921	50.475269	499.329109	1146.300000
5.953859	50.475248	499.327959	1041.600000
5.953797	50.475227	499.326809	911.370000
5.953735	50.475206	499.325659	770.550000
5.953673	50.475185	499.324509	635.340000
5.953611	50.475165	499.323359	518.160000
5.953553	50.475141	499.322209	425.040000
5.953494	50.475117	499.321059	356.590000
5.953435	50.475093	499.319909	310.060000
5.953376	50.475069	499.318759	281.430000
5.953316	50.475046	499.317609	266.800000
5.953255	50.475023	499.316459	262.690000
5.953194	50.475000	499.315309	266.030000
5.953134	50.474977	499.314159	273.960000
5.953073	50.474955	499.313009	283.500000
5.953012	50.474933	499.311859	291.780000
5.952951	50.474910	499.310709	296.570000
5.952890	50.474888	499.309559	296.830000
5.952829	50.474866	499.308409	292.910000
5.952768	50.474844	499.307259	286.080000
5.952707	50.474822	499.306109	277.560000
5.952645	50.474800	499.304959	267.460000
5.952584	50.474779	499.303809	256.350000
5.952524	50.474757	499.302659	240.970000
5.952464	50.474735	499.301509	219.070000
5.952402	50.474714	499.300359	189.865900
