# Supplementary material for: Electrical resistivity tomography data across the Hockai Fault Zone (Ardenne, Belgium)
Source: Data Brief. 2016 Dec 21;11:1–4. doi: 10.1016/j.dib.2016.12.028 (PMC5220259; doi:10.1016/j.dib.2016.12.028)
Supplement: Supplementary file 2 — Supplementary material [file mmc2.zip › output/ASCII/20090818-1_normal.out.wgs84]

5.956202	50.476057	563.518600	604.150000
5.956141	50.476035	563.543800	645.940000
5.956079	50.476014	563.568775	646.680000
5.956017	50.475993	563.582825	735.730000
5.955955	50.475972	563.586075	675.460000
5.955894	50.475950	563.617525	777.470000
5.955832	50.475929	563.666325	820.030000
5.955770	50.475908	563.672925	776.820000
5.955708	50.475887	563.662200	822.730000
5.955646	50.475866	563.668775	869.000000
5.955584	50.475845	563.664925	850.160000
5.955523	50.475823	563.633150	879.420000
5.955462	50.475802	563.636250	835.470000
5.955400	50.475781	563.684375	812.340000
5.955339	50.475759	563.694350	844.830000
5.955278	50.475737	563.673450	758.610000
5.955215	50.475716	563.659275	782.160000
5.955153	50.475697	563.679450	711.290000
5.955091	50.475676	563.686025	739.940000
5.955029	50.475655	563.665125	648.640000
5.954968	50.475634	563.664750	601.810000
5.954906	50.475613	563.674650	549.420000
5.954845	50.475591	563.670825	469.220000
5.954783	50.475570	563.663625	494.740000
5.954722	50.475549	563.670150	504.460000
5.954660	50.475528	563.673175	483.860000
5.954598	50.475507	563.693225	508.800000
5.954536	50.475486	563.696275	477.370000
5.954475	50.475464	563.685725	463.940000
5.954414	50.475441	563.681950	488.010000
5.954352	50.475419	563.698425	558.900000
5.954291	50.475397	563.721700	645.370000
5.954229	50.475376	563.731300	658.820000
5.954168	50.475355	563.747525	644.790000
5.954106	50.475333	563.753725	682.870000
5.954045	50.475312	563.766350	671.730000
5.953983	50.475290	563.788650	599.900000
5.953921	50.475269	563.807450	613.580000
5.953859	50.475248	563.816575	626.240000
5.953797	50.475227	563.828700	630.620000
5.953735	50.475206	563.825125	776.670000
5.953673	50.475185	563.843150	978.940000
5.953611	50.475165	563.870800	1164.400000
5.953553	50.475141	563.891275	1651.800000
5.953494	50.475117	563.884650	1785.200000
5.953435	50.475093	563.866275	1706.200000
5.953376	50.475069	563.884100	1474.400000
5.953316	50.475046	563.877575	1329.300000
5.953255	50.475023	563.886050	1474.000000
5.953194	50.475000	563.891650	1430.900000
5.953134	50.474977	563.885225	1370.400000
5.953073	50.474955	563.890775	1488.000000
5.953012	50.474933	563.902125	1439.500000
5.952951	50.474910	563.925075	1779.900000
5.952890	50.474888	563.924600	2251.300000
5.952829	50.474866	563.926950	2594.000000
5.952768	50.474844	563.968750	2541.100000
5.952707	50.474822	563.959625	2924.900000
5.952645	50.474800	563.913900	2816.900000
5.952584	50.474779	563.904650	3218.800000
5.952524	50.474757	563.889350	2749.300000
5.952464	50.474735	563.871075	2628.400000
5.952402	50.474714	563.864575	2455.200000
5.952340	50.474693	563.861100	2743.100000
5.952278	50.474672	563.854600	2565.500000
5.952216	50.474652	563.835775	2623.700000
5.952155	50.474630	563.791525	2916.600000
5.952094	50.474607	563.756375	2373.400000
5.952033	50.474585	563.723300	2294.200000
5.951973	50.474563	563.680075	3004.700000
5.951912	50.474540	563.666300	2752.300000
5.951851	50.474519	563.652400	2657.800000
5.951790	50.474497	563.593500	2671.500000
5.951729	50.474474	563.551625	2205.800000
5.951668	50.474453	563.515625	2803.400000
5.951607	50.474431	563.428500	2332.500000
5.951547	50.474408	563.365625	2186.200000
5.951487	50.474384	563.312650	1593.700000
5.951427	50.474360	563.212800	1538.600000
5.951367	50.474338	563.170225	1480.100000
5.951306	50.474317	563.177775	1413.600000
5.951244	50.474294	563.165825	1386.700000
5.951184	50.474272	563.149925	1499.300000
5.951124	50.474249	563.122225	1316.900000
5.956202	50.476057	561.029275	708.110000
5.956141	50.476035	561.039850	705.880000
5.956079	50.476014	561.050075	728.670000
5.956017	50.475993	561.055400	812.460000
5.955955	50.475972	561.056075	778.640000
5.955894	50.475950	561.068050	862.640000
5.955832	50.475929	561.086575	893.790000
5.955770	50.475908	561.088400	860.680000
5.955708	50.475887	561.083675	902.520000
5.955646	50.475866	561.085400	943.770000
5.955584	50.475845	561.083225	933.610000
5.955523	50.475823	561.070250	951.040000
5.955462	50.475802	561.070700	922.210000
5.955400	50.475781	561.088100	911.760000
5.955339	50.475759	561.091100	903.840000
5.955278	50.475737	561.082825	835.290000
5.955215	50.475716	561.076825	865.810000
5.955153	50.475697	561.083350	801.130000
5.955091	50.475676	561.085100	811.790000
5.955029	50.475655	561.076850	722.980000
5.954968	50.475634	561.075975	673.540000
5.954906	50.475613	561.078850	617.100000
5.954845	50.475591	561.076725	542.480000
5.954783	50.475570	561.073400	560.930000
5.954722	50.475549	561.075050	563.570000
5.954660	50.475528	561.075400	546.470000
5.954598	50.475507	561.081725	549.100000
5.954536	50.475486	561.082075	516.620000
5.954475	50.475464	561.077675	503.590000
5.954414	50.475441	561.075600	531.540000
5.954352	50.475419	561.080450	592.090000
5.954291	50.475397	561.087700	675.340000
5.954229	50.475376	561.090000	700.680000
5.954168	50.475355	561.094375	720.300000
5.954106	50.475333	561.095525	769.720000
5.954045	50.475312	561.098475	781.590000
5.953983	50.475290	561.104125	725.920000
5.953921	50.475269	561.108400	725.400000
5.953859	50.475248	561.109975	708.160000
5.953797	50.475227	561.112150	708.250000
5.953735	50.475206	561.110375	846.120000
5.953673	50.475185	561.113500	1020.800000
5.953611	50.475165	561.119250	1097.300000
5.953553	50.475141	561.122125	1456.300000
5.953494	50.475117	561.119775	1579.700000
5.953435	50.475093	561.115475	1671.300000
5.953376	50.475069	561.118300	1548.500000
5.953316	50.475046	561.116050	1452.100000
5.953255	50.475023	561.116650	1594.600000
5.953194	50.475000	561.116875	1588.800000
5.953134	50.474977	561.114800	1509.600000
5.953073	50.474955	561.114925	1559.600000
5.953012	50.474933	561.115925	1569.500000
5.952951	50.474910	561.118650	1815.600000
5.952890	50.474888	561.117600	2161.000000
5.952829	50.474866	561.116900	2445.000000
5.952768	50.474844	561.120650	2418.300000
5.952707	50.474822	561.118400	2734.900000
5.952645	50.474800	561.112075	2695.700000
5.952584	50.474779	561.109675	3018.500000
5.952524	50.474757	561.106025	2680.800000
5.952464	50.474735	561.101850	2647.500000
5.952402	50.474714	561.099675	2617.000000
5.952340	50.474693	561.098075	2778.400000
5.952278	50.474672	561.095850	2762.600000
5.952216	50.474652	561.090900	2906.000000
5.952155	50.474630	561.079250	3069.900000
5.952094	50.474607	561.069450	2502.500000
5.952033	50.474585	561.058775	2460.400000
5.951973	50.474563	561.044600	3020.600000
5.951912	50.474540	561.039300	2802.700000
5.951851	50.474519	561.033775	2948.400000
5.951790	50.474497	561.011375	2906.800000
5.951729	50.474474	560.995025	2470.000000
5.951668	50.474453	560.979400	2922.100000
5.951607	50.474431	560.940875	2580.200000
5.951547	50.474408	560.911475	2306.200000
5.951487	50.474384	560.884925	1715.100000
5.951427	50.474360	560.832850	1607.500000
5.951367	50.474338	560.810075	1529.900000
5.951306	50.474317	560.813650	1468.900000
5.951244	50.474294	560.806700	1454.200000
5.951184	50.474272	560.797500	1520.100000
5.951124	50.474249	560.781750	1400.900000
5.956141	50.476035	558.202400	977.880000
5.956079	50.476014	558.205750	1057.800000
5.956017	50.475993	558.207100	1192.000000
5.955955	50.475972	558.206625	1209.300000
5.955894	50.475950	558.210275	1267.600000
5.955832	50.475929	558.216175	1256.000000
5.955770	50.475908	558.216075	1190.900000
5.955708	50.475887	558.213725	1204.700000
5.955646	50.475866	558.213525	1225.500000
5.955584	50.475845	558.212000	1218.900000
5.955523	50.475823	558.206725	1229.500000
5.955462	50.475802	558.206150	1234.200000
5.955400	50.475781	558.211350	1237.100000
5.955339	50.475759	558.211600	1182.300000
5.955278	50.475737	558.208100	1137.600000
5.955215	50.475716	558.205300	1212.300000
5.955153	50.475697	558.206650	1171.600000
5.955091	50.475676	558.206500	1169.300000
5.955029	50.475655	558.203050	1066.600000
5.954968	50.475634	558.201975	985.840000
5.954906	50.475613	558.202150	894.050000
5.954845	50.475591	558.200675	793.580000
5.954783	50.475570	558.198825	775.360000
5.954722	50.475549	558.198600	746.930000
5.954660	50.475528	558.197925	717.800000
5.954598	50.475507	558.199175	692.890000
5.954536	50.475486	558.198525	663.980000
5.954475	50.475464	558.196350	675.990000
5.954414	50.475441	558.194900	735.890000
5.954352	50.475419	558.195600	799.410000
5.954291	50.475397	558.197050	872.410000
5.954229	50.475376	558.196875	900.490000
5.954168	50.475355	558.197300	953.430000
5.954106	50.475333	558.196800	1022.700000
5.954045	50.475312	558.196725	1051.200000
5.953983	50.475290	558.197300	994.290000
5.953921	50.475269	558.197425	926.240000
5.953859	50.475248	558.196900	849.470000
5.953797	50.475227	558.196450	868.120000
5.953735	50.475206	558.195150	1093.400000
5.953673	50.475185	558.194750	1325.900000
5.953611	50.475165	558.194975	1227.700000
5.953553	50.475141	558.194325	1400.200000
5.953494	50.475117	558.192975	1475.500000
5.953435	50.475093	558.191450	1763.000000
5.953376	50.475069	558.190925	1799.100000
5.953316	50.475046	558.189600	1697.600000
5.953255	50.475023	558.188650	1760.300000
5.953194	50.475000	558.187725	1737.500000
5.953134	50.474977	558.186475	1630.500000
5.953073	50.474955	558.185475	1622.900000
5.953012	50.474933	558.184550	1675.400000
5.952951	50.474910	558.183725	1789.300000
5.952890	50.474888	558.182575	1947.200000
5.952829	50.474866	558.181400	2132.300000
5.952768	50.474844	558.180075	2182.700000
5.952707	50.474822	558.178900	2426.400000
5.952645	50.474800	558.177900	2482.900000
5.952584	50.474779	558.176675	2696.400000
5.952524	50.474757	558.175250	2532.500000
5.952464	50.474735	558.173775	2596.800000
5.952402	50.474714	558.172500	2669.500000
5.952340	50.474693	558.171300	2729.000000
5.952278	50.474672	558.169975	2962.500000
5.952216	50.474652	558.168175	3381.000000
5.952155	50.474630	558.164900	3511.900000
5.952094	50.474607	558.161900	2939.100000
5.952033	50.474585	558.158250	2943.000000
5.951973	50.474563	558.153500	3428.700000
5.951912	50.474540	558.151100	3383.500000
5.951851	50.474519	558.148600	4002.000000
5.951790	50.474497	558.140375	3926.600000
5.951729	50.474474	558.134075	3223.800000
5.951668	50.474453	558.127450	3406.100000
5.951607	50.474431	558.111500	3120.200000
5.951547	50.474408	558.098575	2688.600000
5.951487	50.474384	558.086075	2051.400000
5.951427	50.474360	558.060950	1849.000000
5.951367	50.474338	558.049500	1740.500000
5.951306	50.474317	558.050700	1664.100000
5.951244	50.474294	558.046700	1621.800000
5.951184	50.474272	558.041550	1586.300000
5.956079	50.476014	555.045425	1689.300000
5.956017	50.475993	555.045125	1950.500000
5.955955	50.475972	555.044200	2023.100000
5.955894	50.475950	555.044650	2000.800000
5.955832	50.475929	555.045775	1875.000000
5.955770	50.475908	555.044950	1681.900000
5.955708	50.475887	555.043450	1620.600000
5.955646	50.475866	555.042575	1596.500000
5.955584	50.475845	555.041300	1585.100000
5.955523	50.475823	555.038875	1606.300000
5.955462	50.475802	555.037900	1658.400000
5.955400	50.475781	555.038700	1680.400000
5.955339	50.475759	555.037975	1598.700000
5.955278	50.475737	555.036125	1591.400000
5.955215	50.475716	555.034475	1744.000000
5.955153	50.475697	555.034050	1743.500000
5.955091	50.475676	555.033200	1734.000000
5.955029	50.475655	555.031375	1602.600000
5.954968	50.475634	555.030250	1472.400000
5.954906	50.475613	555.029500	1332.900000
5.954845	50.475591	555.028250	1191.100000
5.954783	50.475570	555.026900	1113.200000
5.954722	50.475549	555.026025	1028.700000
5.954660	50.475528	555.025000	961.140000
5.954598	50.475507	555.024550	897.190000
5.954536	50.475486	555.023550	867.220000
5.954475	50.475464	555.022100	922.300000
5.954414	50.475441	555.020875	1038.500000
5.954352	50.475419	555.020225	1098.300000
5.954291	50.475397	555.019775	1110.400000
5.954229	50.475376	555.018875	1084.200000
5.954168	50.475355	555.018125	1137.000000
5.954106	50.475333	555.017125	1224.500000
5.954045	50.475312	555.016225	1260.600000
5.953983	50.475290	555.015475	1174.400000
5.953921	50.475269	555.014575	1011.200000
5.953859	50.475248	555.013525	884.320000
5.953797	50.475227	555.012500	960.390000
5.953735	50.475206	555.011325	1371.200000
5.953673	50.475185	555.010250	1710.400000
5.953611	50.475165	555.009325	1312.000000
5.953553	50.475141	555.008200	1238.700000
5.953494	50.475117	555.007025	1247.000000
5.953435	50.475093	555.005875	1724.800000
5.953376	50.475069	555.004775	2019.200000
5.953316	50.475046	555.003600	1947.300000
5.953255	50.475023	555.002450	1927.400000
5.953194	50.475000	555.001325	1869.900000
5.953134	50.474977	555.000175	1739.500000
5.953073	50.474955	554.999025	1691.100000
5.953012	50.474933	554.997850	1726.000000
5.952951	50.474910	554.996650	1722.000000
5.952890	50.474888	554.995500	1737.100000
5.952829	50.474866	554.994325	1856.700000
5.952768	50.474844	554.992925	1991.100000
5.952707	50.474822	554.991800	2240.200000
5.952645	50.474800	554.990900	2367.800000
5.952584	50.474779	554.989775	2498.600000
5.952524	50.474757	554.988650	2391.500000
5.952464	50.474735	554.987525	2448.000000
5.952402	50.474714	554.986375	2491.900000
5.952340	50.474693	554.985225	2488.700000
5.952278	50.474672	554.984050	2899.500000
5.952216	50.474652	554.982825	3620.100000
5.952155	50.474630	554.981350	3821.500000
5.952094	50.474607	554.979875	3227.000000
5.952033	50.474585	554.978150	3202.600000
5.951973	50.474563	554.976125	3629.800000
5.951912	50.474540	554.974625	3785.100000
5.951851	50.474519	554.973100	4906.600000
5.951790	50.474497	554.969850	4842.500000
5.951729	50.474474	554.967150	3723.400000
5.951668	50.474453	554.964125	3604.000000
5.951607	50.474431	554.957675	3312.700000
5.951547	50.474408	554.952075	2848.900000
5.951487	50.474384	554.946325	2220.800000
5.951427	50.474360	554.934950	1980.500000
5.951367	50.474338	554.929350	1882.000000
5.951306	50.474317	554.929275	1803.100000
5.951244	50.474294	554.926850	1755.700000
5.955955	50.475972	551.554825	3605.100000
5.955894	50.475950	551.554150	3024.700000
5.955832	50.475929	551.553650	2633.400000
5.955770	50.475908	551.552600	2070.000000
5.955708	50.475887	551.551375	1807.200000
5.955646	50.475866	551.550275	1652.100000
5.955584	50.475845	551.549075	1609.700000
5.955523	50.475823	551.547575	1637.300000
5.955462	50.475802	551.546475	1710.500000
5.955400	50.475781	551.545850	1751.700000
5.955339	50.475759	551.544825	1730.000000
5.955278	50.475737	551.543500	1767.700000
5.955215	50.475716	551.542225	1882.000000
5.955153	50.475697	551.541275	1895.700000
5.955091	50.475676	551.540175	1842.200000
5.955029	50.475655	551.538825	1718.200000
5.954968	50.475634	551.537700	1583.500000
5.954906	50.475613	551.536675	1459.000000
5.954845	50.475591	551.535500	1333.400000
5.954783	50.475570	551.534300	1199.500000
5.954722	50.475549	551.533225	1059.900000
5.954660	50.475528	551.532100	944.810000
5.954598	50.475507	551.531125	862.600000
5.954536	50.475486	551.530000	851.620000
5.954475	50.475464	551.528750	935.760000
5.954414	50.475441	551.527600	1053.400000
5.954352	50.475419	551.526575	1058.000000
5.954291	50.475397	551.525575	941.210000
5.954229	50.475376	551.524500	808.250000
5.954168	50.475355	551.523450	758.120000
5.954106	50.475333	551.522325	759.550000
5.954045	50.475312	551.521225	751.880000
5.953983	50.475290	551.520150	699.800000
5.953921	50.475269	551.519025	630.740000
5.953859	50.475248	551.517875	642.470000
5.953797	50.475227	551.516750	869.120000
5.953735	50.475206	551.515600	1403.000000
5.953673	50.475185	551.514450	1661.300000
5.953611	50.475165	551.513325	1119.700000
5.953553	50.475141	551.512175	821.100000
5.953494	50.475117	551.511025	783.640000
5.953435	50.475093	551.509875	1149.000000
5.953376	50.475069	551.508725	1629.500000
5.953316	50.475046	551.507575	1843.200000
5.953255	50.475023	551.506425	1887.200000
5.953194	50.475000	551.505275	1854.900000
5.953134	50.474977	551.504125	1745.300000
5.953073	50.474955	551.502975	1625.600000
5.953012	50.474933	551.501800	1523.100000
5.952951	50.474910	551.500625	1407.700000
5.952890	50.474888	551.499475	1349.000000
5.952829	50.474866	551.498325	1434.100000
5.952768	50.474844	551.497125	1653.100000
5.952707	50.474822	551.495975	1920.500000
5.952645	50.474800	551.494875	2090.700000
5.952584	50.474779	551.493725	2090.100000
5.952524	50.474757	551.492600	1959.500000
5.952464	50.474735	551.491475	1856.200000
5.952402	50.474714	551.490325	1787.200000
5.952340	50.474693	551.489175	1831.000000
5.952278	50.474672	551.488025	2254.700000
5.952216	50.474652	551.486875	2940.200000
5.952155	50.474630	551.485700	3190.900000
5.952094	50.474607	551.484500	2850.100000
5.952033	50.474585	551.483250	2687.700000
5.951973	50.474563	551.481925	2785.000000
5.951912	50.474540	551.480675	2981.700000
5.951851	50.474519	551.479425	3602.400000
5.951790	50.474497	551.477725	3467.200000
5.951729	50.474474	551.476175	2669.200000
5.951668	50.474453	551.474450	2318.300000
5.951607	50.474431	551.471600	2066.200000
5.951547	50.474408	551.468950	1830.900000
5.951487	50.474384	551.466125	1582.100000
5.951427	50.474360	551.461025	1486.500000
5.951367	50.474338	551.458150	1576.700000
5.955832	50.475929	547.710875	2410.000000
5.955770	50.475908	547.709775	1611.300000
5.955708	50.475887	547.708625	1357.600000
5.955646	50.475866	547.707475	1156.700000
5.955584	50.475845	547.706275	1081.400000
5.955523	50.475823	547.705025	1061.200000
5.955462	50.475802	547.703925	1078.700000
5.955400	50.475781	547.702900	1093.600000
5.955339	50.475759	547.701775	1089.900000
5.955278	50.475737	547.700600	1096.500000
5.955215	50.475716	547.699425	1110.300000
5.955153	50.475697	547.698325	1084.000000
5.955091	50.475676	547.697175	1019.200000
5.955029	50.475655	547.695975	927.640000
5.954968	50.475634	547.694825	830.610000
5.954906	50.475613	547.693700	742.040000
5.954845	50.475591	547.692550	661.990000
5.954783	50.475570	547.691400	588.160000
5.954722	50.475549	547.690275	525.650000
5.954660	50.475528	547.689125	483.920000
5.954598	50.475507	547.688000	469.400000
5.954536	50.475486	547.686850	493.660000
5.954475	50.475464	547.685675	559.330000
5.954414	50.475441	547.684525	629.290000
5.954352	50.475419	547.683400	631.700000
5.954291	50.475397	547.682275	556.350000
5.954229	50.475376	547.681150	465.750000
5.954168	50.475355	547.680025	412.150000
5.954106	50.475333	547.678875	392.910000
5.954045	50.475312	547.677725	389.930000
5.953983	50.475290	547.676575	395.280000
5.953921	50.475269	547.675425	424.670000
5.953859	50.475248	547.674275	530.610000
5.953797	50.475227	547.673125	802.380000
5.953735	50.475206	547.671975	1236.200000
5.953673	50.475185	547.670825	1357.200000
5.953611	50.475165	547.669675	949.020000
5.953553	50.475141	547.668525	648.400000
5.953494	50.475117	547.667375	572.490000
5.953435	50.475093	547.666225	730.150000
5.953376	50.475069	547.665075	1023.100000
5.953316	50.475046	547.663925	1287.600000
5.953255	50.475023	547.662775	1458.500000
5.953194	50.475000	547.661625	1536.400000
5.953134	50.474977	547.660475	1520.300000
5.953073	50.474955	547.659325	1440.200000
5.953012	50.474933	547.658175	1335.500000
5.952951	50.474910	547.657025	1241.000000
5.952890	50.474888	547.655875	1199.700000
5.952829	50.474866	547.654725	1254.800000
5.952768	50.474844	547.653575	1401.000000
5.952707	50.474822	547.652425	1567.700000
5.952645	50.474800	547.651275	1662.800000
5.952584	50.474779	547.650125	1635.400000
5.952524	50.474757	547.648975	1536.300000
5.952464	50.474735	547.647825	1448.100000
5.952402	50.474714	547.646675	1419.200000
5.952340	50.474693	547.645525	1515.300000
5.952278	50.474672	547.644375	1826.200000
5.952216	50.474652	547.643225	2242.000000
5.952155	50.474630	547.642075	2411.600000
5.952094	50.474607	547.640925	2259.200000
5.952033	50.474585	547.639775	2101.500000
5.951973	50.474563	547.638600	2052.600000
5.951912	50.474540	547.637425	2089.700000
5.951851	50.474519	547.636250	2200.600000
5.951790	50.474497	547.634975	2021.700000
5.951729	50.474474	547.633725	1623.600000
5.951668	50.474453	547.632425	1390.600000
5.951607	50.474431	547.630800	1229.800000
5.951547	50.474408	547.629200	1141.700000
5.951487	50.474384	547.627500	1109.000000
5.955708	50.475887	543.481175	1088.600000
5.955646	50.475866	543.480025	804.240000
5.955584	50.475845	543.478850	720.540000
5.955523	50.475823	543.477675	667.950000
5.955462	50.475802	543.476550	651.780000
5.955400	50.475781	543.475425	645.240000
5.955339	50.475759	543.474275	632.760000
5.955278	50.475737	543.473125	620.000000
5.955215	50.475716	543.471975	603.960000
5.955153	50.475697	543.470825	572.440000
5.955091	50.475676	543.469675	525.130000
5.955029	50.475655	543.468525	468.390000
5.954968	50.475634	543.467375	410.570000
5.954906	50.475613	543.466225	358.670000
5.954845	50.475591	543.465075	315.680000
5.954783	50.475570	543.463925	282.710000
5.954722	50.475549	543.462775	261.490000
5.954660	50.475528	543.461625	254.410000
5.954598	50.475507	543.460475	263.950000
5.954536	50.475486	543.459325	292.990000
5.954475	50.475464	543.458175	338.940000
5.954414	50.475441	543.457025	382.630000
5.954352	50.475419	543.455875	393.170000
5.954291	50.475397	543.454725	363.430000
5.954229	50.475376	543.453575	319.960000
5.954168	50.475355	543.452425	290.400000
5.954106	50.475333	543.451275	282.460000
5.954045	50.475312	543.450125	295.120000
5.953983	50.475290	543.448975	331.350000
5.953921	50.475269	543.447825	407.400000
5.953859	50.475248	543.446675	560.730000
5.953797	50.475227	543.445525	831.860000
5.953735	50.475206	543.444375	1137.400000
5.953673	50.475185	543.443225	1162.400000
5.953611	50.475165	543.442075	862.000000
5.953553	50.475141	543.440925	598.140000
5.953494	50.475117	543.439775	493.390000
5.953435	50.475093	543.438625	532.480000
5.953376	50.475069	543.437475	666.190000
5.953316	50.475046	543.436325	837.400000
5.953255	50.475023	543.435175	999.700000
5.953194	50.475000	543.434025	1120.800000
5.953134	50.474977	543.432875	1179.000000
5.953073	50.474955	543.431725	1175.200000
5.953012	50.474933	543.430575	1132.500000
5.952951	50.474910	543.429425	1084.200000
5.952890	50.474888	543.428275	1058.100000
5.952829	50.474866	543.427125	1074.200000
5.952768	50.474844	543.425975	1128.800000
5.952707	50.474822	543.424825	1189.600000
5.952645	50.474800	543.423675	1219.200000
5.952584	50.474779	543.422525	1202.100000
5.952524	50.474757	543.421375	1162.700000
5.952464	50.474735	543.420225	1139.400000
5.952402	50.474714	543.419075	1164.700000
5.952340	50.474693	543.417925	1270.500000
5.952278	50.474672	543.416775	1470.400000
5.952216	50.474652	543.415625	1688.700000
5.952155	50.474630	543.414475	1781.900000
5.952094	50.474607	543.413325	1720.200000
5.952033	50.474585	543.412175	1612.300000
5.951973	50.474563	543.411025	1529.600000
5.951912	50.474540	543.409875	1481.100000
5.951851	50.474519	543.408725	1426.300000
5.951790	50.474497	543.407550	1284.000000
5.951729	50.474474	543.406375	1090.300000
5.951668	50.474453	543.405200	973.040000
5.951607	50.474431	543.403925	888.634000
5.955584	50.475845	538.828525	578.400000
5.955523	50.475823	538.827375	485.360000
5.955462	50.475802	538.826225	456.650000
5.955400	50.475781	538.825075	443.500000
5.955339	50.475759	538.823925	421.820000
5.955278	50.475737	538.822775	402.560000
5.955215	50.475716	538.821625	383.800000
5.955153	50.475697	538.820475	358.730000
5.955091	50.475676	538.819325	327.290000
5.955029	50.475655	538.818175	292.910000
5.954968	50.475634	538.817025	259.050000
5.954906	50.475613	538.815875	229.220000
5.954845	50.475591	538.814725	205.830000
5.954783	50.475570	538.813575	190.280000
5.954722	50.475549	538.812425	183.720000
5.954660	50.475528	538.811275	187.440000
5.954598	50.475507	538.810125	202.760000
5.954536	50.475486	538.808975	230.300000
5.954475	50.475464	538.807825	266.820000
5.954414	50.475441	538.806675	301.260000
5.954352	50.475419	538.805525	318.470000
5.954291	50.475397	538.804375	313.820000
5.954229	50.475376	538.803225	298.960000
5.954168	50.475355	538.802075	290.350000
5.954106	50.475333	538.800925	298.330000
5.954045	50.475312	538.799775	329.210000
5.953983	50.475290	538.798625	391.560000
5.953921	50.475269	538.797475	501.070000
5.953859	50.475248	538.796325	677.380000
5.953797	50.475227	538.795175	911.240000
5.953735	50.475206	538.794025	1093.200000
5.953673	50.475185	538.792875	1053.100000
5.953611	50.475165	538.791725	819.130000
5.953553	50.475141	538.790575	595.270000
5.953494	50.475117	538.789425	475.530000
5.953435	50.475093	538.788275	453.120000
5.953376	50.475069	538.787125	497.480000
5.953316	50.475046	538.785975	581.510000
5.953255	50.475023	538.784825	682.110000
5.953194	50.475000	538.783675	777.150000
5.953134	50.474977	538.782525	847.000000
5.953073	50.474955	538.781375	881.860000
5.953012	50.474933	538.780225	885.840000
5.952951	50.474910	538.779075	873.190000
5.952890	50.474888	538.777925	858.660000
5.952829	50.474866	538.776775	853.270000
5.952768	50.474844	538.775625	858.910000
5.952707	50.474822	538.774475	868.120000
5.952645	50.474800	538.773325	872.040000
5.952584	50.474779	538.772175	868.800000
5.952524	50.474757	538.771025	867.650000
5.952464	50.474735	538.769875	883.010000
5.952402	50.474714	538.768725	928.060000
5.952340	50.474693	538.767575	1011.100000
5.952278	50.474672	538.766425	1124.300000
5.952216	50.474652	538.765275	1229.100000
5.952155	50.474630	538.764125	1275.700000
5.952094	50.474607	538.762975	1254.600000
5.952033	50.474585	538.761825	1193.900000
5.951973	50.474563	538.760675	1127.300000
5.951912	50.474540	538.759525	1075.300000
5.951851	50.474519	538.758375	1021.000000
5.951790	50.474497	538.757225	941.090000
5.951729	50.474474	538.756075	837.770800
5.955400	50.475781	533.709675	385.130000
5.955339	50.475759	533.708525	339.430000
5.955278	50.475737	533.707375	319.120000
5.955215	50.475716	533.706225	304.330000
5.955153	50.475697	533.705075	285.380000
5.955091	50.475676	533.703925	263.390000
5.955029	50.475655	533.702775	241.900000
5.954968	50.475634	533.701625	221.610000
5.954906	50.475613	533.700475	204.170000
5.954845	50.475591	533.699325	191.500000
5.954783	50.475570	533.698175	185.060000
5.954722	50.475549	533.697025	186.140000
5.954660	50.475528	533.695875	195.980000
5.954598	50.475507	533.694725	215.530000
5.954536	50.475486	533.693575	244.600000
5.954475	50.475464	533.692425	280.110000
5.954414	50.475441	533.691275	314.810000
5.954352	50.475419	533.690125	340.120000
5.954291	50.475397	533.688975	353.090000
5.954229	50.475376	533.687825	359.840000
5.954168	50.475355	533.686675	371.590000
5.954106	50.475333	533.685525	398.900000
5.954045	50.475312	533.684375	450.780000
5.953983	50.475290	533.683225	536.100000
5.953921	50.475269	533.682075	662.520000
5.953859	50.475248	533.680925	826.150000
5.953797	50.475227	533.679775	987.930000
5.953735	50.475206	533.678625	1062.000000
5.953673	50.475185	533.677475	980.330000
5.953611	50.475165	533.676325	789.550000
5.953553	50.475141	533.675175	602.640000
5.953494	50.475117	533.674025	481.130000
5.953435	50.475093	533.672875	427.310000
5.953376	50.475069	533.671725	423.340000
5.953316	50.475046	533.670575	452.140000
5.953255	50.475023	533.669425	499.880000
5.953194	50.475000	533.668275	553.850000
5.953134	50.474977	533.667125	602.110000
5.953073	50.474955	533.665975	635.990000
5.953012	50.474933	533.664825	652.680000
5.952951	50.474910	533.663675	655.110000
5.952890	50.474888	533.662525	649.100000
5.952829	50.474866	533.661375	640.820000
5.952768	50.474844	533.660225	634.330000
5.952707	50.474822	533.659075	630.980000
5.952645	50.474800	533.657925	631.050000
5.952584	50.474779	533.656775	635.800000
5.952524	50.474757	533.655625	648.480000
5.952464	50.474735	533.654475	673.320000
5.952402	50.474714	533.653325	713.130000
5.952340	50.474693	533.652175	767.530000
5.952278	50.474672	533.651025	828.120000
5.952216	50.474652	533.649875	880.690000
5.952155	50.474630	533.648725	909.200000
5.952094	50.474607	533.647575	913.120000
5.952033	50.474585	533.646425	888.990000
5.951973	50.474563	533.645275	858.240000
5.951912	50.474540	533.644125	838.509500
5.955215	50.475716	528.079275	296.420000
5.955153	50.475697	528.078125	275.370000
5.955091	50.475676	528.076975	260.870000
5.955029	50.475655	528.075825	249.350000
5.954968	50.475634	528.074675	239.470000
5.954906	50.475613	528.073525	231.580000
5.954845	50.475591	528.072375	227.940000
5.954783	50.475570	528.071225	229.900000
5.954722	50.475549	528.070075	238.730000
5.954660	50.475528	528.068925	255.800000
5.954598	50.475507	528.067775	281.810000
5.954536	50.475486	528.066625	316.190000
5.954475	50.475464	528.065475	356.240000
5.954414	50.475441	528.064325	396.940000
5.954352	50.475419	528.063175	433.090000
5.954291	50.475397	528.062025	462.930000
5.954229	50.475376	528.060875	490.240000
5.954168	50.475355	528.059725	522.860000
5.954106	50.475333	528.058575	569.360000
5.954045	50.475312	528.057425	636.820000
5.953983	50.475290	528.056275	728.760000
5.953921	50.475269	528.055125	841.110000
5.953859	50.475248	528.053975	954.870000
5.953797	50.475227	528.052825	1031.100000
5.953735	50.475206	528.051675	1024.300000
5.953673	50.475185	528.050525	920.840000
5.953611	50.475165	528.049375	760.850000
5.953553	50.475141	528.048225	605.500000
5.953494	50.475117	528.047075	491.230000
5.953435	50.475093	528.045925	423.590000
5.953376	50.475069	528.044775	393.530000
5.953316	50.475046	528.043625	389.920000
5.953255	50.475023	528.042475	403.230000
5.953194	50.475000	528.041325	425.270000
5.953134	50.474977	528.040175	448.840000
5.953073	50.474955	528.039025	468.220000
5.953012	50.474933	528.037875	480.100000
5.952951	50.474910	528.036725	484.020000
5.952890	50.474888	528.035575	481.760000
5.952829	50.474866	528.034425	476.420000
5.952768	50.474844	528.033275	471.180000
5.952707	50.474822	528.032125	468.570000
5.952645	50.474800	528.030975	470.400000
5.952584	50.474779	528.029825	478.020000
5.952524	50.474757	528.028675	492.530000
5.952464	50.474735	528.027525	514.620000
5.952402	50.474714	528.026375	543.840000
5.952340	50.474693	528.025225	580.450000
5.952278	50.474672	528.024075	617.040000
5.952216	50.474652	528.022925	654.300000
5.952155	50.474630	528.021775	681.800000
5.952094	50.474607	528.020625	727.015400
5.955091	50.475676	521.887375	285.280000
5.955029	50.475655	521.886225	287.990000
5.954968	50.475634	521.885075	288.880000
5.954906	50.475613	521.883925	293.740000
5.954845	50.475591	521.882775	301.400000
5.954783	50.475570	521.881625	314.510000
5.954722	50.475549	521.880475	333.380000
5.954660	50.475528	521.879325	360.060000
5.954598	50.475507	521.878175	394.880000
5.954536	50.475486	521.877025	437.120000
5.954475	50.475464	521.875875	484.600000
5.954414	50.475441	521.874725	533.890000
5.954352	50.475419	521.873575	581.750000
5.954291	50.475397	521.872425	626.980000
5.954229	50.475376	521.871275	671.550000
5.954168	50.475355	521.870125	719.770000
5.954106	50.475333	521.868975	776.080000
5.954045	50.475312	521.867825	842.550000
5.953983	50.475290	521.866675	916.290000
5.953921	50.475269	521.865525	986.880000
5.953859	50.475248	521.864375	1035.400000
5.953797	50.475227	521.863225	1038.500000
5.953735	50.475206	521.862075	981.260000
5.953673	50.475185	521.860925	869.960000
5.953611	50.475165	521.859775	732.720000
5.953553	50.475141	521.858625	602.190000
5.953494	50.475117	521.857475	498.710000
5.953435	50.475093	521.856325	427.350000
5.953376	50.475069	521.855175	384.020000
5.953316	50.475046	521.854025	361.910000
5.953255	50.475023	521.852875	354.390000
5.953194	50.475000	521.851725	355.770000
5.953134	50.474977	521.850575	361.260000
5.953073	50.474955	521.849425	367.090000
5.953012	50.474933	521.848275	370.800000
5.952951	50.474910	521.847125	371.390000
5.952890	50.474888	521.845975	369.250000
5.952829	50.474866	521.844825	365.800000
5.952768	50.474844	521.843675	362.900000
5.952707	50.474822	521.842525	362.340000
5.952645	50.474800	521.841375	365.540000
5.952584	50.474779	521.840225	373.370000
5.952524	50.474757	521.839075	386.210000
5.952464	50.474735	521.837925	404.140000
5.952402	50.474714	521.836775	424.340000
5.952340	50.474693	521.835625	450.090000
5.952278	50.474672	521.834475	484.390000
5.952216	50.474652	521.833325	535.509700
5.954968	50.475634	515.076525	348.040000
5.954906	50.475613	515.075375	375.760000
5.954845	50.475591	515.074225	400.560000
5.954783	50.475570	515.073075	425.880000
5.954722	50.475549	515.071925	454.080000
5.954660	50.475528	515.070775	491.840000
5.954598	50.475507	515.069625	536.100000
5.954536	50.475486	515.068475	586.390000
5.954475	50.475464	515.067325	641.100000
5.954414	50.475441	515.066175	697.880000
5.954352	50.475419	515.065025	754.440000
5.954291	50.475397	515.063875	809.440000
5.954229	50.475376	515.062725	862.820000
5.954168	50.475355	515.061575	915.340000
5.954106	50.475333	515.060425	967.050000
5.954045	50.475312	515.059275	1015.800000
5.953983	50.475290	515.058125	1055.900000
5.953921	50.475269	515.056975	1077.900000
5.953859	50.475248	515.055825	1070.500000
5.953797	50.475227	515.054675	1025.100000
5.953735	50.475206	515.053525	941.330000
5.953673	50.475185	515.052375	829.890000
5.953611	50.475165	515.051225	708.910000
5.953553	50.475141	515.050075	596.160000
5.953494	50.475117	515.048925	502.850000
5.953435	50.475093	515.047775	432.470000
5.953376	50.475069	515.046625	383.220000
5.953316	50.475046	515.045475	351.010000
5.953255	50.475023	515.044325	331.370000
5.953194	50.475000	515.043175	320.260000
5.953134	50.474977	515.042025	314.270000
5.953073	50.474955	515.040875	310.750000
5.953012	50.474933	515.039725	307.880000
5.952951	50.474910	515.038575	304.720000
5.952890	50.474888	515.037425	301.200000
5.952829	50.474866	515.036275	297.910000
5.952768	50.474844	515.035125	295.820000
5.952707	50.474822	515.033975	296.000000
5.952645	50.474800	515.032825	299.310000
5.952584	50.474779	515.031675	306.250000
5.952524	50.474757	515.030525	316.890000
5.952464	50.474735	515.029375	329.110000
5.952402	50.474714	515.028225	343.960000
5.952340	50.474693	515.027075	362.010000
5.952278	50.474672	515.025925	384.968400
5.954906	50.475613	507.585925	479.220000
5.954845	50.475591	507.584775	509.480000
5.954783	50.475570	507.583625	541.730000
5.954722	50.475549	507.582475	577.540000
5.954660	50.475528	507.581325	617.720000
5.954598	50.475507	507.580175	669.050000
5.954536	50.475486	507.579025	725.240000
5.954475	50.475464	507.577875	784.770000
5.954414	50.475441	507.576725	845.730000
5.954352	50.475419	507.575575	906.080000
5.954291	50.475397	507.574425	963.910000
5.954229	50.475376	507.573275	1017.500000
5.954168	50.475355	507.572125	1065.100000
5.954106	50.475333	507.570975	1103.900000
5.954045	50.475312	507.569825	1130.200000
5.953983	50.475290	507.568675	1138.600000
5.953921	50.475269	507.567525	1123.400000
5.953859	50.475248	507.566375	1080.100000
5.953797	50.475227	507.565225	1008.100000
5.953735	50.475206	507.564075	912.450000
5.953673	50.475185	507.562925	803.150000
5.953611	50.475165	507.561775	692.380000
5.953553	50.475141	507.560625	590.690000
5.953494	50.475117	507.559475	504.620000
5.953435	50.475093	507.558325	436.370000
5.953376	50.475069	507.557175	384.930000
5.953316	50.475046	507.556025	347.680000
5.953255	50.475023	507.554875	321.500000
5.953194	50.475000	507.553725	303.390000
5.953134	50.474977	507.552575	290.810000
5.953073	50.474955	507.551425	281.710000
5.953012	50.474933	507.550275	274.630000
5.952951	50.474910	507.549125	268.740000
5.952890	50.474888	507.547975	263.750000
5.952829	50.474866	507.546825	259.880000
5.952768	50.474844	507.545675	257.630000
5.952707	50.474822	507.544525	257.630000
5.952645	50.474800	507.543375	260.440000
5.952584	50.474779	507.542225	266.320000
5.952524	50.474757	507.541075	273.940000
5.952464	50.474735	507.539925	283.440000
5.952402	50.474714	507.538775	294.040000
5.952340	50.474693	507.537625	305.460100
5.954845	50.475591	499.346359	595.420000
5.954783	50.475570	499.345209	622.970000
5.954722	50.475549	499.344059	658.840000
5.954660	50.475528	499.342909	701.410000
5.954598	50.475507	499.341759	749.570000
5.954536	50.475486	499.340609	810.090000
5.954475	50.475464	499.339459	872.540000
5.954414	50.475441	499.338309	935.440000
5.954352	50.475419	499.337159	996.860000
5.954291	50.475397	499.336009	1054.500000
5.954229	50.475376	499.334859	1105.900000
5.954168	50.475355	499.333709	1148.100000
5.954106	50.475333	499.332559	1177.400000
5.954045	50.475312	499.331409	1189.700000
5.953983	50.475290	499.330259	1180.500000
5.953921	50.475269	499.329109	1146.500000
5.953859	50.475248	499.327959	1086.200000
5.953797	50.475227	499.326809	1002.300000
5.953735	50.475206	499.325659	901.100000
5.953673	50.475185	499.324509	791.930000
5.953611	50.475165	499.323359	684.600000
5.953553	50.475141	499.322209	587.000000
5.953494	50.475117	499.321059	503.860000
5.953435	50.475093	499.319909	436.680000
5.953376	50.475069	499.318759	384.590000
5.953316	50.475046	499.317609	345.460000
5.953255	50.475023	499.316459	316.700000
5.953194	50.475000	499.315309	295.790000
5.953134	50.474977	499.314159	280.510000
5.953073	50.474955	499.313009	269.080000
5.953012	50.474933	499.311859	260.180000
5.952951	50.474910	499.310709	253.010000
5.952890	50.474888	499.309559	247.210000
5.952829	50.474866	499.308409	242.850000
5.952768	50.474844	499.307259	240.280000
5.952707	50.474822	499.306109	239.980000
5.952645	50.474800	499.304959	242.430000
5.952584	50.474779	499.303809	246.970000
5.952524	50.474757	499.302659	253.590000
5.952464	50.474735	499.301509	261.470000
5.952402	50.474714	499.300359	269.082300
