# Supplementary material for: Electrical resistivity tomography data across the Hockai Fault Zone (Ardenne, Belgium)
Source: Data Brief. 2016 Dec 21;11:1–4. doi: 10.1016/j.dib.2016.12.028 (PMC5220259; doi:10.1016/j.dib.2016.12.028)
Supplement: Supplementary file 2 — Supplementary material [file mmc2.zip › output/ASCII/20090818-1_robust.out.wgs84]

5.956202	50.476057	563.518600	678.140000
5.956141	50.476035	563.543800	680.520000
5.956079	50.476014	563.568775	682.720000
5.956017	50.475993	563.582825	769.610000
5.955955	50.475972	563.586075	733.660000
5.955894	50.475950	563.617525	844.400000
5.955832	50.475929	563.666325	887.610000
5.955770	50.475908	563.672925	858.430000
5.955708	50.475887	563.662200	911.820000
5.955646	50.475866	563.668775	963.880000
5.955584	50.475845	563.664925	956.000000
5.955523	50.475823	563.633150	977.940000
5.955462	50.475802	563.636250	938.670000
5.955400	50.475781	563.684375	913.530000
5.955339	50.475759	563.694350	921.590000
5.955278	50.475737	563.673450	829.450000
5.955215	50.475716	563.659275	849.390000
5.955153	50.475697	563.679450	774.180000
5.955091	50.475676	563.686025	791.180000
5.955029	50.475655	563.665125	689.310000
5.954968	50.475634	563.664750	639.930000
5.954906	50.475613	563.674650	588.600000
5.954845	50.475591	563.670825	508.570000
5.954783	50.475570	563.663625	538.480000
5.954722	50.475549	563.670150	544.450000
5.954660	50.475528	563.673175	527.100000
5.954598	50.475507	563.693225	544.200000
5.954536	50.475486	563.696275	510.800000
5.954475	50.475464	563.685725	500.720000
5.954414	50.475441	563.681950	529.910000
5.954352	50.475419	563.698425	604.670000
5.954291	50.475397	563.721700	703.260000
5.954229	50.475376	563.731300	718.620000
5.954168	50.475355	563.747525	719.210000
5.954106	50.475333	563.753725	776.580000
5.954045	50.475312	563.766350	776.970000
5.953983	50.475290	563.788650	702.930000
5.953921	50.475269	563.807450	713.450000
5.953859	50.475248	563.816575	720.220000
5.953797	50.475227	563.828700	723.860000
5.953735	50.475206	563.825125	896.540000
5.953673	50.475185	563.843150	1105.500000
5.953611	50.475165	563.870800	1211.700000
5.953553	50.475141	563.891275	1627.400000
5.953494	50.475117	563.884650	1725.500000
5.953435	50.475093	563.866275	1724.100000
5.953376	50.475069	563.884100	1561.800000
5.953316	50.475046	563.877575	1429.100000
5.953255	50.475023	563.886050	1578.000000
5.953194	50.475000	563.891650	1540.500000
5.953134	50.474977	563.885225	1458.200000
5.953073	50.474955	563.890775	1533.900000
5.953012	50.474933	563.902125	1482.200000
5.952951	50.474910	563.925075	1736.400000
5.952890	50.474888	563.924600	2085.500000
5.952829	50.474866	563.926950	2334.700000
5.952768	50.474844	563.968750	2316.300000
5.952707	50.474822	563.959625	2646.600000
5.952645	50.474800	563.913900	2614.700000
5.952584	50.474779	563.904650	2988.800000
5.952524	50.474757	563.889350	2616.500000
5.952464	50.474735	563.871075	2581.300000
5.952402	50.474714	563.864575	2497.200000
5.952340	50.474693	563.861100	2803.600000
5.952278	50.474672	563.854600	2769.900000
5.952216	50.474652	563.835775	2909.800000
5.952155	50.474630	563.791525	3210.600000
5.952094	50.474607	563.756375	2656.900000
5.952033	50.474585	563.723300	2581.700000
5.951973	50.474563	563.680075	3326.100000
5.951912	50.474540	563.666300	3150.900000
5.951851	50.474519	563.652400	3149.700000
5.951790	50.474497	563.593500	3159.300000
5.951729	50.474474	563.551625	2550.300000
5.951668	50.474453	563.515625	3176.400000
5.951607	50.474431	563.428500	2679.500000
5.951547	50.474408	563.365625	2474.700000
5.951487	50.474384	563.312650	1780.300000
5.951427	50.474360	563.212800	1692.800000
5.951367	50.474338	563.170225	1609.000000
5.951306	50.474317	563.177775	1536.500000
5.951244	50.474294	563.165825	1504.900000
5.951184	50.474272	563.149925	1511.800000
5.951124	50.474249	563.122225	1452.700000
5.956202	50.476057	561.029275	692.500000
5.956141	50.476035	561.039850	692.200000
5.956079	50.476014	561.050075	698.950000
5.956017	50.475993	561.055400	772.210000
5.955955	50.475972	561.056075	770.340000
5.955894	50.475950	561.068050	853.230000
5.955832	50.475929	561.086575	889.160000
5.955770	50.475908	561.088400	882.870000
5.955708	50.475887	561.083675	919.930000
5.955646	50.475866	561.085400	967.750000
5.955584	50.475845	561.083225	968.170000
5.955523	50.475823	561.070250	978.770000
5.955462	50.475802	561.070700	947.340000
5.955400	50.475781	561.088100	925.380000
5.955339	50.475759	561.091100	925.210000
5.955278	50.475737	561.082825	854.480000
5.955215	50.475716	561.076825	854.990000
5.955153	50.475697	561.083350	801.730000
5.955091	50.475676	561.085100	801.580000
5.955029	50.475655	561.076850	709.650000
5.954968	50.475634	561.075975	654.820000
5.954906	50.475613	561.078850	598.400000
5.954845	50.475591	561.076725	543.530000
5.954783	50.475570	561.073400	552.740000
5.954722	50.475549	561.075050	553.950000
5.954660	50.475528	561.075400	549.420000
5.954598	50.475507	561.081725	549.440000
5.954536	50.475486	561.082075	518.820000
5.954475	50.475464	561.077675	512.970000
5.954414	50.475441	561.075600	536.030000
5.954352	50.475419	561.080450	608.900000
5.954291	50.475397	561.087700	706.400000
5.954229	50.475376	561.090000	723.600000
5.954168	50.475355	561.094375	731.550000
5.954106	50.475333	561.095525	782.160000
5.954045	50.475312	561.098475	782.430000
5.953983	50.475290	561.104125	729.220000
5.953921	50.475269	561.108400	728.770000
5.953859	50.475248	561.109975	728.700000
5.953797	50.475227	561.112150	733.440000
5.953735	50.475206	561.110375	899.960000
5.953673	50.475185	561.113500	1105.700000
5.953611	50.475165	561.119250	1210.500000
5.953553	50.475141	561.122125	1557.000000
5.953494	50.475117	561.119775	1679.500000
5.953435	50.475093	561.115475	1694.400000
5.953376	50.475069	561.118300	1562.300000
5.953316	50.475046	561.116050	1528.800000
5.953255	50.475023	561.116650	1578.400000
5.953194	50.475000	561.116875	1558.900000
5.953134	50.474977	561.114800	1520.400000
5.953073	50.474955	561.114925	1534.500000
5.953012	50.474933	561.115925	1502.000000
5.952951	50.474910	561.118650	1736.400000
5.952890	50.474888	561.117600	2085.000000
5.952829	50.474866	561.116900	2320.800000
5.952768	50.474844	561.120650	2317.200000
5.952707	50.474822	561.118400	2619.600000
5.952645	50.474800	561.112075	2616.500000
5.952584	50.474779	561.109675	2896.200000
5.952524	50.474757	561.106025	2616.900000
5.952464	50.474735	561.101850	2581.800000
5.952402	50.474714	561.099675	2513.200000
5.952340	50.474693	561.098075	2782.200000
5.952278	50.474672	561.095850	2777.000000
5.952216	50.474652	561.090900	2913.900000
5.952155	50.474630	561.079250	3209.400000
5.952094	50.474607	561.069450	2662.200000
5.952033	50.474585	561.058775	2624.300000
5.951973	50.474563	561.044600	3268.900000
5.951912	50.474540	561.039300	3157.900000
5.951851	50.474519	561.033775	3158.400000
5.951790	50.474497	561.011375	3170.800000
5.951729	50.474474	560.995025	2708.500000
5.951668	50.474453	560.979400	3175.800000
5.951607	50.474431	560.940875	2690.700000
5.951547	50.474408	560.911475	2476.100000
5.951487	50.474384	560.884925	1780.800000
5.951427	50.474360	560.832850	1693.000000
5.951367	50.474338	560.810075	1609.000000
5.951306	50.474317	560.813650	1536.600000
5.951244	50.474294	560.806700	1505.000000
5.951184	50.474272	560.797500	1507.000000
5.951124	50.474249	560.781750	1458.000000
5.956141	50.476035	558.202400	946.240000
5.956079	50.476014	558.205750	1042.600000
5.956017	50.475993	558.207100	1204.300000
5.955955	50.475972	558.206625	1220.100000
5.955894	50.475950	558.210275	1249.000000
5.955832	50.475929	558.216175	1248.700000
5.955770	50.475908	558.216075	1246.800000
5.955708	50.475887	558.213725	1243.300000
5.955646	50.475866	558.213525	1240.200000
5.955584	50.475845	558.212000	1239.100000
5.955523	50.475823	558.206725	1238.600000
5.955462	50.475802	558.206150	1236.100000
5.955400	50.475781	558.211350	1234.600000
5.955339	50.475759	558.211600	1234.800000
5.955278	50.475737	558.208100	1240.500000
5.955215	50.475716	558.205300	1242.300000
5.955153	50.475697	558.206650	1244.700000
5.955091	50.475676	558.206500	1244.800000
5.955029	50.475655	558.203050	1206.200000
5.954968	50.475634	558.201975	1100.500000
5.954906	50.475613	558.202150	949.170000
5.954845	50.475591	558.200675	798.330000
5.954783	50.475570	558.198825	789.980000
5.954722	50.475549	558.198600	770.380000
5.954660	50.475528	558.197925	722.800000
5.954598	50.475507	558.199175	714.770000
5.954536	50.475486	558.198525	708.670000
5.954475	50.475464	558.196350	709.040000
5.954414	50.475441	558.194900	741.700000
5.954352	50.475419	558.195600	788.160000
5.954291	50.475397	558.197050	815.370000
5.954229	50.475376	558.196875	818.420000
5.954168	50.475355	558.197300	819.510000
5.954106	50.475333	558.196800	820.910000
5.954045	50.475312	558.196725	820.320000
5.953983	50.475290	558.197300	802.670000
5.953921	50.475269	558.197425	802.270000
5.953859	50.475248	558.196900	803.780000
5.953797	50.475227	558.196450	859.260000
5.953735	50.475206	558.195150	1085.200000
5.953673	50.475185	558.194750	1184.500000
5.953611	50.475165	558.194975	1210.800000
5.953553	50.475141	558.194325	1530.600000
5.953494	50.475117	558.192975	1624.600000
5.953435	50.475093	558.191450	1637.500000
5.953376	50.475069	558.190925	1565.200000
5.953316	50.475046	558.189600	1540.100000
5.953255	50.475023	558.188650	1583.700000
5.953194	50.475000	558.187725	1577.500000
5.953134	50.474977	558.186475	1528.200000
5.953073	50.474955	558.185475	1535.600000
5.953012	50.474933	558.184550	1534.100000
5.952951	50.474910	558.183725	1736.900000
5.952890	50.474888	558.182575	2071.000000
5.952829	50.474866	558.181400	2286.100000
5.952768	50.474844	558.180075	2316.400000
5.952707	50.474822	558.178900	2590.600000
5.952645	50.474800	558.177900	2616.200000
5.952584	50.474779	558.176675	2703.000000
5.952524	50.474757	558.175250	2617.300000
5.952464	50.474735	558.173775	2584.300000
5.952402	50.474714	558.172500	2579.700000
5.952340	50.474693	558.171300	2778.600000
5.952278	50.474672	558.169975	2806.800000
5.952216	50.474652	558.168175	2950.300000
5.952155	50.474630	558.164900	3213.200000
5.952094	50.474607	558.161900	2727.500000
5.952033	50.474585	558.158250	2768.000000
5.951973	50.474563	558.153500	3268.400000
5.951912	50.474540	558.151100	3223.800000
5.951851	50.474519	558.148600	3250.700000
5.951790	50.474497	558.140375	3208.000000
5.951729	50.474474	558.134075	3202.800000
5.951668	50.474453	558.127450	3180.000000
5.951607	50.474431	558.111500	2711.500000
5.951547	50.474408	558.098575	2500.600000
5.951487	50.474384	558.086075	1783.400000
5.951427	50.474360	558.060950	1695.100000
5.951367	50.474338	558.049500	1610.100000
5.951306	50.474317	558.050700	1537.400000
5.951244	50.474294	558.046700	1504.100000
5.951184	50.474272	558.041550	1490.200000
5.956079	50.476014	555.045425	1841.000000
5.956017	50.475993	555.045125	1848.100000
5.955955	50.475972	555.044200	1843.700000
5.955894	50.475950	555.044650	1817.900000
5.955832	50.475929	555.045775	1789.700000
5.955770	50.475908	555.044950	1547.000000
5.955708	50.475887	555.043450	1498.800000
5.955646	50.475866	555.042575	1446.400000
5.955584	50.475845	555.041300	1409.000000
5.955523	50.475823	555.038875	1406.400000
5.955462	50.475802	555.037900	1406.500000
5.955400	50.475781	555.038700	1410.100000
5.955339	50.475759	555.037975	1414.300000
5.955278	50.475737	555.036125	1426.900000
5.955215	50.475716	555.034475	1437.700000
5.955153	50.475697	555.034050	1441.600000
5.955091	50.475676	555.033200	1442.000000
5.955029	50.475655	555.031375	1424.900000
5.954968	50.475634	555.030250	1318.700000
5.954906	50.475613	555.029500	1127.700000
5.954845	50.475591	555.028250	938.890000
5.954783	50.475570	555.026900	860.190000
5.954722	50.475549	555.026025	801.420000
5.954660	50.475528	555.025000	757.910000
5.954598	50.475507	555.024550	755.180000
5.954536	50.475486	555.023550	756.030000
5.954475	50.475464	555.022100	759.270000
5.954414	50.475441	555.020875	807.690000
5.954352	50.475419	555.020225	826.080000
5.954291	50.475397	555.019775	825.180000
5.954229	50.475376	555.018875	824.550000
5.954168	50.475355	555.018125	823.630000
5.954106	50.475333	555.017125	822.330000
5.954045	50.475312	555.016225	820.920000
5.953983	50.475290	555.015475	806.550000
5.953921	50.475269	555.014575	806.360000
5.953859	50.475248	555.013525	829.510000
5.953797	50.475227	555.012500	957.320000
5.953735	50.475206	555.011325	1194.300000
5.953673	50.475185	555.010250	1215.000000
5.953611	50.475165	555.009325	1211.300000
5.953553	50.475141	555.008200	1500.000000
5.953494	50.475117	555.007025	1545.800000
5.953435	50.475093	555.005875	1567.000000
5.953376	50.475069	555.004775	1566.800000
5.953316	50.475046	555.003600	1565.200000
5.953255	50.475023	555.002450	1610.300000
5.953194	50.475000	555.001325	1610.700000
5.953134	50.474977	555.000175	1597.800000
5.953073	50.474955	554.999025	1592.000000
5.953012	50.474933	554.997850	1593.300000
5.952951	50.474910	554.996650	1737.300000
5.952890	50.474888	554.995500	2049.600000
5.952829	50.474866	554.994325	2244.700000
5.952768	50.474844	554.992925	2312.800000
5.952707	50.474822	554.991800	2574.400000
5.952645	50.474800	554.990900	2617.400000
5.952584	50.474779	554.989775	2655.300000
5.952524	50.474757	554.988650	2616.900000
5.952464	50.474735	554.987525	2587.900000
5.952402	50.474714	554.986375	2586.400000
5.952340	50.474693	554.985225	2772.500000
5.952278	50.474672	554.984050	2826.500000
5.952216	50.474652	554.982825	3050.900000
5.952155	50.474630	554.981350	3214.400000
5.952094	50.474607	554.979875	2791.200000
5.952033	50.474585	554.978150	2804.200000
5.951973	50.474563	554.976125	3285.500000
5.951912	50.474540	554.974625	3252.100000
5.951851	50.474519	554.973100	3271.700000
5.951790	50.474497	554.969850	3243.100000
5.951729	50.474474	554.967150	3212.400000
5.951668	50.474453	554.964125	3188.700000
5.951607	50.474431	554.957675	2737.300000
5.951547	50.474408	554.952075	2502.400000
5.951487	50.474384	554.946325	1783.500000
5.951427	50.474360	554.934950	1695.000000
5.951367	50.474338	554.929350	1610.000000
5.951306	50.474317	554.929275	1537.400000
5.951244	50.474294	554.926850	1499.300000
5.955955	50.475972	551.554825	2191.200000
5.955894	50.475950	551.554150	2152.100000
5.955832	50.475929	551.553650	2123.000000
5.955770	50.475908	551.552600	1637.300000
5.955708	50.475887	551.551375	1519.000000
5.955646	50.475866	551.550275	1427.800000
5.955584	50.475845	551.549075	1401.100000
5.955523	50.475823	551.547575	1401.600000
5.955462	50.475802	551.546475	1404.200000
5.955400	50.475781	551.545850	1407.800000
5.955339	50.475759	551.544825	1414.200000
5.955278	50.475737	551.543500	1426.200000
5.955215	50.475716	551.542225	1433.300000
5.955153	50.475697	551.541275	1436.700000
5.955091	50.475676	551.540175	1437.100000
5.955029	50.475655	551.538825	1421.100000
5.954968	50.475634	551.537700	1316.900000
5.954906	50.475613	551.536675	1126.600000
5.954845	50.475591	551.535500	938.380000
5.954783	50.475570	551.534300	858.170000
5.954722	50.475549	551.533225	799.870000
5.954660	50.475528	551.532100	755.900000
5.954598	50.475507	551.531125	753.140000
5.954536	50.475486	551.530000	753.170000
5.954475	50.475464	551.528750	757.610000
5.954414	50.475441	551.527600	802.010000
5.954352	50.475419	551.526575	820.650000
5.954291	50.475397	551.525575	820.840000
5.954229	50.475376	551.524500	808.260000
5.954168	50.475355	551.523450	791.850000
5.954106	50.475333	551.522325	789.090000
5.954045	50.475312	551.521225	788.900000
5.953983	50.475290	551.520150	789.570000
5.953921	50.475269	551.519025	804.640000
5.953859	50.475248	551.517875	832.460000
5.953797	50.475227	551.516750	977.890000
5.953735	50.475206	551.515600	1193.000000
5.953673	50.475185	551.514450	1213.300000
5.953611	50.475165	551.513325	1208.500000
5.953553	50.475141	551.512175	1215.900000
5.953494	50.475117	551.511025	1228.300000
5.953435	50.475093	551.509875	1270.000000
5.953376	50.475069	551.508725	1361.600000
5.953316	50.475046	551.507575	1464.300000
5.953255	50.475023	551.506425	1664.300000
5.953194	50.475000	551.505275	1677.100000
5.953134	50.474977	551.504125	1681.200000
5.953073	50.474955	551.502975	1681.900000
5.953012	50.474933	551.501800	1683.100000
5.952951	50.474910	551.500625	1686.700000
5.952890	50.474888	551.499475	1697.000000
5.952829	50.474866	551.498325	1747.300000
5.952768	50.474844	551.497125	1877.700000
5.952707	50.474822	551.495975	2105.100000
5.952645	50.474800	551.494875	2258.400000
5.952584	50.474779	551.493725	2311.400000
5.952524	50.474757	551.492600	2319.600000
5.952464	50.474735	551.491475	2325.300000
5.952402	50.474714	551.490325	2339.000000
5.952340	50.474693	551.489175	2469.700000
5.952278	50.474672	551.488025	2773.100000
5.952216	50.474652	551.486875	3070.300000
5.952155	50.474630	551.485700	3093.400000
5.952094	50.474607	551.484500	3081.500000
5.952033	50.474585	551.483250	3080.500000
5.951973	50.474563	551.481925	3284.000000
5.951912	50.474540	551.480675	3275.000000
5.951851	50.474519	551.479425	3273.200000
5.951790	50.474497	551.477725	3257.600000
5.951729	50.474474	551.476175	3186.800000
5.951668	50.474453	551.474450	2986.200000
5.951607	50.474431	551.471600	2492.200000
5.951547	50.474408	551.468950	2119.000000
5.951487	50.474384	551.466125	1664.600000
5.951427	50.474360	551.461025	1552.400000
5.951367	50.474338	551.458150	1503.600000
5.955832	50.475929	547.710875	2119.500000
5.955770	50.475908	547.709775	1605.800000
5.955708	50.475887	547.708625	1496.800000
5.955646	50.475866	547.707475	1410.500000
5.955584	50.475845	547.706275	1338.700000
5.955523	50.475823	547.705025	1241.900000
5.955462	50.475802	547.703925	1191.200000
5.955400	50.475781	547.702900	1159.500000
5.955339	50.475759	547.701775	1136.000000
5.955278	50.475737	547.700600	1117.800000
5.955215	50.475716	547.699425	1101.300000
5.955153	50.475697	547.698325	1074.300000
5.955091	50.475676	547.697175	1028.000000
5.955029	50.475655	547.695975	955.030000
5.954968	50.475634	547.694825	846.350000
5.954906	50.475613	547.693700	720.180000
5.954845	50.475591	547.692550	607.770000
5.954783	50.475570	547.691400	539.870000
5.954722	50.475549	547.690275	515.050000
5.954660	50.475528	547.689125	512.650000
5.954598	50.475507	547.688000	512.720000
5.954536	50.475486	547.686850	515.940000
5.954475	50.475464	547.685675	537.370000
5.954414	50.475441	547.684525	566.330000
5.954352	50.475419	547.683400	572.600000
5.954291	50.475397	547.682275	573.710000
5.954229	50.475376	547.681150	576.580000
5.954168	50.475355	547.680025	578.460000
5.954106	50.475333	547.678875	580.770000
5.954045	50.475312	547.677725	591.750000
5.953983	50.475290	547.676575	640.380000
5.953921	50.475269	547.675425	728.710000
5.953859	50.475248	547.674275	826.570000
5.953797	50.475227	547.673125	971.030000
5.953735	50.475206	547.671975	1047.400000
5.953673	50.475185	547.670825	1039.000000
5.953611	50.475165	547.669675	1034.800000
5.953553	50.475141	547.668525	1032.700000
5.953494	50.475117	547.667375	1034.700000
5.953435	50.475093	547.666225	1051.900000
5.953376	50.475069	547.665075	1072.000000
5.953316	50.475046	547.663925	1162.600000
5.953255	50.475023	547.662775	1330.900000
5.953194	50.475000	547.661625	1352.900000
5.953134	50.474977	547.660475	1358.500000
5.953073	50.474955	547.659325	1359.000000
5.953012	50.474933	547.658175	1357.700000
5.952951	50.474910	547.657025	1355.100000
5.952890	50.474888	547.655875	1352.700000
5.952829	50.474866	547.654725	1350.400000
5.952768	50.474844	547.653575	1375.100000
5.952707	50.474822	547.652425	1447.100000
5.952645	50.474800	547.651275	1521.100000
5.952584	50.474779	547.650125	1558.800000
5.952524	50.474757	547.648975	1563.200000
5.952464	50.474735	547.647825	1568.300000
5.952402	50.474714	547.646675	1622.100000
5.952340	50.474693	547.645525	1800.300000
5.952278	50.474672	547.644375	2143.400000
5.952216	50.474652	547.643225	2484.400000
5.952155	50.474630	547.642075	2603.700000
5.952094	50.474607	547.640925	2615.700000
5.952033	50.474585	547.639775	2610.900000
5.951973	50.474563	547.638600	2598.300000
5.951912	50.474540	547.637425	2589.800000
5.951851	50.474519	547.636250	2579.700000
5.951790	50.474497	547.634975	2466.600000
5.951729	50.474474	547.633725	2178.000000
5.951668	50.474453	547.632425	1932.500000
5.951607	50.474431	547.630800	1676.200000
5.951547	50.474408	547.629200	1519.200000
5.951487	50.474384	547.627500	1432.000000
5.955708	50.475887	543.481175	1487.000000
5.955646	50.475866	543.480025	1077.800000
5.955584	50.475845	543.478850	944.420000
5.955523	50.475823	543.477675	840.410000
5.955462	50.475802	543.476550	776.220000
5.955400	50.475781	543.475425	721.980000
5.955339	50.475759	543.474275	675.940000
5.955278	50.475737	543.473125	637.330000
5.955215	50.475716	543.471975	603.970000
5.955153	50.475697	543.470825	568.420000
5.955091	50.475676	543.469675	528.810000
5.955029	50.475655	543.468525	486.910000
5.954968	50.475634	543.467375	446.630000
5.954906	50.475613	543.466225	413.610000
5.954845	50.475591	543.465075	392.920000
5.954783	50.475570	543.463925	384.500000
5.954722	50.475549	543.462775	383.270000
5.954660	50.475528	543.461625	383.360000
5.954598	50.475507	543.460475	384.360000
5.954536	50.475486	543.459325	393.600000
5.954475	50.475464	543.458175	416.710000
5.954414	50.475441	543.457025	448.750000
5.954352	50.475419	543.455875	473.490000
5.954291	50.475397	543.454725	477.300000
5.954229	50.475376	543.453575	487.540000
5.954168	50.475355	543.452425	496.010000
5.954106	50.475333	543.451275	506.770000
5.954045	50.475312	543.450125	535.880000
5.953983	50.475290	543.448975	587.250000
5.953921	50.475269	543.447825	673.390000
5.953859	50.475248	543.446675	772.750000
5.953797	50.475227	543.445525	842.050000
5.953735	50.475206	543.444375	846.950000
5.953673	50.475185	543.443225	845.450000
5.953611	50.475165	543.442075	842.910000
5.953553	50.475141	543.440925	839.990000
5.953494	50.475117	543.439775	839.330000
5.953435	50.475093	543.438625	840.270000
5.953376	50.475069	543.437475	842.760000
5.953316	50.475046	543.436325	856.320000
5.953255	50.475023	543.435175	880.810000
5.953194	50.475000	543.434025	886.570000
5.953134	50.474977	543.432875	887.820000
5.953073	50.474955	543.431725	888.110000
5.953012	50.474933	543.430575	887.770000
5.952951	50.474910	543.429425	887.020000
5.952890	50.474888	543.428275	886.310000
5.952829	50.474866	543.427125	884.520000
5.952768	50.474844	543.425975	883.810000
5.952707	50.474822	543.424825	889.060000
5.952645	50.474800	543.423675	899.500000
5.952584	50.474779	543.422525	908.360000
5.952524	50.474757	543.421375	914.290000
5.952464	50.474735	543.420225	928.920000
5.952402	50.474714	543.419075	979.980000
5.952340	50.474693	543.417925	1098.500000
5.952278	50.474672	543.416775	1278.000000
5.952216	50.474652	543.415625	1433.900000
5.952155	50.474630	543.414475	1496.400000
5.952094	50.474607	543.413325	1504.300000
5.952033	50.474585	543.412175	1503.900000
5.951973	50.474563	543.411025	1500.600000
5.951912	50.474540	543.409875	1495.900000
5.951851	50.474519	543.408725	1478.500000
5.951790	50.474497	543.407550	1424.700000
5.951729	50.474474	543.406375	1339.100000
5.951668	50.474453	543.405200	1284.400000
5.951607	50.474431	543.403925	1271.100000
5.955584	50.475845	538.828525	801.920000
5.955523	50.475823	538.827375	651.160000
5.955462	50.475802	538.826225	595.270000
5.955400	50.475781	538.825075	562.020000
5.955339	50.475759	538.823925	510.600000
5.955278	50.475737	538.822775	471.730000
5.955215	50.475716	538.821625	447.460000
5.955153	50.475697	538.820475	426.270000
5.955091	50.475676	538.819325	408.990000
5.955029	50.475655	538.818175	396.560000
5.954968	50.475634	538.817025	388.560000
5.954906	50.475613	538.815875	383.750000
5.954845	50.475591	538.814725	382.900000
5.954783	50.475570	538.813575	381.760000
5.954722	50.475549	538.812425	381.510000
5.954660	50.475528	538.811275	381.570000
5.954598	50.475507	538.810125	383.420000
5.954536	50.475486	538.808975	392.710000
5.954475	50.475464	538.807825	411.970000
5.954414	50.475441	538.806675	434.010000
5.954352	50.475419	538.805525	455.250000
5.954291	50.475397	538.804375	471.250000
5.954229	50.475376	538.803225	482.190000
5.954168	50.475355	538.802075	494.120000
5.954106	50.475333	538.800925	510.510000
5.954045	50.475312	538.799775	532.150000
5.953983	50.475290	538.798625	569.290000
5.953921	50.475269	538.797475	628.590000
5.953859	50.475248	538.796325	680.380000
5.953797	50.475227	538.795175	693.830000
5.953735	50.475206	538.794025	689.320000
5.953673	50.475185	538.792875	687.210000
5.953611	50.475165	538.791725	682.040000
5.953553	50.475141	538.790575	675.860000
5.953494	50.475117	538.789425	667.640000
5.953435	50.475093	538.788275	663.110000
5.953376	50.475069	538.787125	659.330000
5.953316	50.475046	538.785975	655.370000
5.953255	50.475023	538.784825	650.860000
5.953194	50.475000	538.783675	646.930000
5.953134	50.474977	538.782525	642.660000
5.953073	50.474955	538.781375	637.980000
5.953012	50.474933	538.780225	633.090000
5.952951	50.474910	538.779075	628.630000
5.952890	50.474888	538.777925	624.940000
5.952829	50.474866	538.776775	622.250000
5.952768	50.474844	538.775625	620.240000
5.952707	50.474822	538.774475	617.110000
5.952645	50.474800	538.773325	614.870000
5.952584	50.474779	538.772175	614.200000
5.952524	50.474757	538.771025	614.420000
5.952464	50.474735	538.769875	619.700000
5.952402	50.474714	538.768725	643.290000
5.952340	50.474693	538.767575	697.270000
5.952278	50.474672	538.766425	776.690000
5.952216	50.474652	538.765275	856.060000
5.952155	50.474630	538.764125	912.080000
5.952094	50.474607	538.762975	936.490000
5.952033	50.474585	538.761825	942.630000
5.951973	50.474563	538.760675	944.310000
5.951912	50.474540	538.759525	945.810000
5.951851	50.474519	538.758375	947.330000
5.951790	50.474497	538.757225	949.390000
5.951729	50.474474	538.756075	951.626000
5.955400	50.475781	533.709675	542.780000
5.955339	50.475759	533.708525	455.690000
5.955278	50.475737	533.707375	430.510000
5.955215	50.475716	533.706225	418.550000
5.955153	50.475697	533.705075	403.280000
5.955091	50.475676	533.703925	393.920000
5.955029	50.475655	533.702775	390.170000
5.954968	50.475634	533.701625	388.060000
5.954906	50.475613	533.700475	384.800000
5.954845	50.475591	533.699325	384.150000
5.954783	50.475570	533.698175	383.550000
5.954722	50.475549	533.697025	383.580000
5.954660	50.475528	533.695875	383.940000
5.954598	50.475507	533.694725	386.870000
5.954536	50.475486	533.693575	395.630000
5.954475	50.475464	533.692425	412.420000
5.954414	50.475441	533.691275	434.430000
5.954352	50.475419	533.690125	454.490000
5.954291	50.475397	533.688975	470.750000
5.954229	50.475376	533.687825	482.860000
5.954168	50.475355	533.686675	496.800000
5.954106	50.475333	533.685525	513.070000
5.954045	50.475312	533.684375	531.750000
5.953983	50.475290	533.683225	557.270000
5.953921	50.475269	533.682075	588.670000
5.953859	50.475248	533.680925	606.050000
5.953797	50.475227	533.679775	607.030000
5.953735	50.475206	533.678625	604.720000
5.953673	50.475185	533.677475	601.500000
5.953611	50.475165	533.676325	595.710000
5.953553	50.475141	533.675175	592.460000
5.953494	50.475117	533.674025	584.860000
5.953435	50.475093	533.672875	576.400000
5.953376	50.475069	533.671725	569.880000
5.953316	50.475046	533.670575	564.060000
5.953255	50.475023	533.669425	557.930000
5.953194	50.475000	533.668275	549.800000
5.953134	50.474977	533.667125	537.860000
5.953073	50.474955	533.665975	523.120000
5.953012	50.474933	533.664825	508.420000
5.952951	50.474910	533.663675	496.730000
5.952890	50.474888	533.662525	489.530000
5.952829	50.474866	533.661375	486.180000
5.952768	50.474844	533.660225	484.890000
5.952707	50.474822	533.659075	484.290000
5.952645	50.474800	533.657925	483.970000
5.952584	50.474779	533.656775	483.880000
5.952524	50.474757	533.655625	484.020000
5.952464	50.474735	533.654475	484.660000
5.952402	50.474714	533.653325	492.040000
5.952340	50.474693	533.652175	513.000000
5.952278	50.474672	533.651025	547.240000
5.952216	50.474652	533.649875	590.640000
5.952155	50.474630	533.648725	639.210000
5.952094	50.474607	533.647575	674.910000
5.952033	50.474585	533.646425	693.420000
5.951973	50.474563	533.645275	710.770000
5.951912	50.474540	533.644125	755.979600
5.955215	50.475716	528.079275	417.060000
5.955153	50.475697	528.078125	397.940000
5.955091	50.475676	528.076975	392.750000
5.955029	50.475655	528.075825	390.930000
5.954968	50.475634	528.074675	389.030000
5.954906	50.475613	528.073525	388.810000
5.954845	50.475591	528.072375	388.760000
5.954783	50.475570	528.071225	389.090000
5.954722	50.475549	528.070075	389.400000
5.954660	50.475528	528.068925	390.190000
5.954598	50.475507	528.067775	393.370000
5.954536	50.475486	528.066625	402.000000
5.954475	50.475464	528.065475	416.700000
5.954414	50.475441	528.064325	435.630000
5.954352	50.475419	528.063175	454.660000
5.954291	50.475397	528.062025	471.040000
5.954229	50.475376	528.060875	485.030000
5.954168	50.475355	528.059725	499.550000
5.954106	50.475333	528.058575	515.280000
5.954045	50.475312	528.057425	531.590000
5.953983	50.475290	528.056275	547.330000
5.953921	50.475269	528.055125	560.610000
5.953859	50.475248	528.053975	565.020000
5.953797	50.475227	528.052825	564.400000
5.953735	50.475206	528.051675	563.830000
5.953673	50.475185	528.050525	561.630000
5.953611	50.475165	528.049375	558.030000
5.953553	50.475141	528.048225	555.490000
5.953494	50.475117	528.047075	552.260000
5.953435	50.475093	528.045925	546.430000
5.953376	50.475069	528.044775	539.120000
5.953316	50.475046	528.043625	530.440000
5.953255	50.475023	528.042475	519.460000
5.953194	50.475000	528.041325	505.440000
5.953134	50.474977	528.040175	488.810000
5.953073	50.474955	528.039025	471.240000
5.953012	50.474933	528.037875	454.880000
5.952951	50.474910	528.036725	441.600000
5.952890	50.474888	528.035575	432.440000
5.952829	50.474866	528.034425	427.300000
5.952768	50.474844	528.033275	425.140000
5.952707	50.474822	528.032125	424.590000
5.952645	50.474800	528.030975	424.380000
5.952584	50.474779	528.029825	424.250000
5.952524	50.474757	528.028675	424.340000
5.952464	50.474735	528.027525	424.710000
5.952402	50.474714	528.026375	426.520000
5.952340	50.474693	528.025225	435.330000
5.952278	50.474672	528.024075	448.830000
5.952216	50.474652	528.022925	471.250000
5.952155	50.474630	528.021775	502.450000
5.952094	50.474607	528.020625	572.069800
5.955091	50.475676	521.887375	392.610000
5.955029	50.475655	521.886225	391.680000
5.954968	50.475634	521.885075	391.440000
5.954906	50.475613	521.883925	391.310000
5.954845	50.475591	521.882775	391.170000
5.954783	50.475570	521.881625	391.090000
5.954722	50.475549	521.880475	391.110000
5.954660	50.475528	521.879325	391.640000
5.954598	50.475507	521.878175	394.940000
5.954536	50.475486	521.877025	403.180000
5.954475	50.475464	521.875875	417.650000
5.954414	50.475441	521.874725	436.250000
5.954352	50.475419	521.873575	454.950000
5.954291	50.475397	521.872425	471.360000
5.954229	50.475376	521.871275	485.690000
5.954168	50.475355	521.870125	500.350000
5.954106	50.475333	521.868975	516.030000
5.954045	50.475312	521.867825	531.400000
5.953983	50.475290	521.866675	541.150000
5.953921	50.475269	521.865525	546.190000
5.953859	50.475248	521.864375	547.090000
5.953797	50.475227	521.863225	546.670000
5.953735	50.475206	521.862075	546.420000
5.953673	50.475185	521.860925	545.190000
5.953611	50.475165	521.859775	543.330000
5.953553	50.475141	521.858625	541.840000
5.953494	50.475117	521.857475	539.930000
5.953435	50.475093	521.856325	535.310000
5.953376	50.475069	521.855175	527.720000
5.953316	50.475046	521.854025	517.280000
5.953255	50.475023	521.852875	504.030000
5.953194	50.475000	521.851725	488.280000
5.953134	50.474977	521.850575	470.910000
5.953073	50.474955	521.849425	453.310000
5.953012	50.474933	521.848275	436.930000
5.952951	50.474910	521.847125	422.930000
5.952890	50.474888	521.845975	412.010000
5.952829	50.474866	521.844825	404.380000
5.952768	50.474844	521.843675	399.830000
5.952707	50.474822	521.842525	397.740000
5.952645	50.474800	521.841375	397.150000
5.952584	50.474779	521.840225	397.030000
5.952524	50.474757	521.839075	396.950000
5.952464	50.474735	521.837925	397.090000
5.952402	50.474714	521.836775	397.400000
5.952340	50.474693	521.835625	398.190000
5.952278	50.474672	521.834475	402.250000
5.952216	50.474652	521.833325	412.365700
5.954968	50.475634	515.076525	392.790000
5.954906	50.475613	515.075375	392.930000
5.954845	50.475591	515.074225	393.090000
5.954783	50.475570	515.073075	393.290000
5.954722	50.475549	515.071925	394.040000
5.954660	50.475528	515.070775	396.290000
5.954598	50.475507	515.069625	400.810000
5.954536	50.475486	515.068475	409.020000
5.954475	50.475464	515.067325	421.640000
5.954414	50.475441	515.066175	437.970000
5.954352	50.475419	515.065025	455.550000
5.954291	50.475397	515.063875	471.940000
5.954229	50.475376	515.062725	486.900000
5.954168	50.475355	515.061575	501.780000
5.954106	50.475333	515.060425	516.850000
5.954045	50.475312	515.059275	531.160000
5.953983	50.475290	515.058125	539.200000
5.953921	50.475269	515.056975	540.980000
5.953859	50.475248	515.055825	541.060000
5.953797	50.475227	515.054675	540.880000
5.953735	50.475206	515.053525	540.650000
5.953673	50.475185	515.052375	539.920000
5.953611	50.475165	515.051225	538.960000
5.953553	50.475141	515.050075	538.130000
5.953494	50.475117	515.048925	536.170000
5.953435	50.475093	515.047775	531.520000
5.953376	50.475069	515.046625	523.770000
5.953316	50.475046	515.045475	512.900000
5.953255	50.475023	515.044325	499.170000
5.953194	50.475000	515.043175	483.190000
5.953134	50.474977	515.042025	465.950000
5.953073	50.474955	515.040875	448.700000
5.953012	50.474933	515.039725	432.610000
5.952951	50.474910	515.038575	418.570000
5.952890	50.474888	515.037425	407.000000
5.952829	50.474866	515.036275	397.950000
5.952768	50.474844	515.035125	391.190000
5.952707	50.474822	515.033975	386.410000
5.952645	50.474800	515.032825	383.250000
5.952584	50.474779	515.031675	381.340000
5.952524	50.474757	515.030525	380.260000
5.952464	50.474735	515.029375	379.830000
5.952402	50.474714	515.028225	379.610000
5.952340	50.474693	515.027075	379.540000
5.952278	50.474672	515.025925	379.526800
5.954906	50.475613	507.585925	393.760000
5.954845	50.475591	507.584775	393.940000
5.954783	50.475570	507.583625	394.970000
5.954722	50.475549	507.582475	396.430000
5.954660	50.475528	507.581325	398.770000
5.954598	50.475507	507.580175	403.670000
5.954536	50.475486	507.579025	412.120000
5.954475	50.475464	507.577875	424.050000
5.954414	50.475441	507.576725	439.220000
5.954352	50.475419	507.575575	456.040000
5.954291	50.475397	507.574425	472.340000
5.954229	50.475376	507.573275	487.580000
5.954168	50.475355	507.572125	502.530000
5.954106	50.475333	507.570975	517.310000
5.954045	50.475312	507.569825	530.960000
5.953983	50.475290	507.568675	538.480000
5.953921	50.475269	507.567525	539.950000
5.953859	50.475248	507.566375	539.810000
5.953797	50.475227	507.565225	539.720000
5.953735	50.475206	507.564075	539.440000
5.953673	50.475185	507.562925	538.910000
5.953611	50.475165	507.561775	538.350000
5.953553	50.475141	507.560625	537.570000
5.953494	50.475117	507.559475	535.250000
5.953435	50.475093	507.558325	530.500000
5.953376	50.475069	507.557175	522.730000
5.953316	50.475046	507.556025	511.820000
5.953255	50.475023	507.554875	498.050000
5.953194	50.475000	507.553725	482.090000
5.953134	50.474977	507.552575	464.970000
5.953073	50.474955	507.551425	447.880000
5.953012	50.474933	507.550275	431.960000
5.952951	50.474910	507.549125	417.990000
5.952890	50.474888	507.547975	406.370000
5.952829	50.474866	507.546825	397.060000
5.952768	50.474844	507.545675	389.790000
5.952707	50.474822	507.544525	384.170000
5.952645	50.474800	507.543375	379.900000
5.952584	50.474779	507.542225	376.850000
5.952524	50.474757	507.541075	375.130000
5.952464	50.474735	507.539925	373.930000
5.952402	50.474714	507.538775	373.240000
5.952340	50.474693	507.537625	373.049500
5.954845	50.475591	499.346359	395.630000
5.954783	50.475570	499.345209	395.930000
5.954722	50.475549	499.344059	397.070000
5.954660	50.475528	499.342909	399.500000
5.954598	50.475507	499.341759	403.970000
5.954536	50.475486	499.340609	412.660000
5.954475	50.475464	499.339459	424.520000
5.954414	50.475441	499.338309	439.500000
5.954352	50.475419	499.337159	456.180000
5.954291	50.475397	499.336009	472.460000
5.954229	50.475376	499.334859	487.770000
5.954168	50.475355	499.333709	502.740000
5.954106	50.475333	499.332559	517.470000
5.954045	50.475312	499.331409	530.870000
5.953983	50.475290	499.330259	538.200000
5.953921	50.475269	499.329109	539.700000
5.953859	50.475248	499.327959	539.610000
5.953797	50.475227	499.326809	539.550000
5.953735	50.475206	499.325659	539.250000
5.953673	50.475185	499.324509	538.760000
5.953611	50.475165	499.323359	538.330000
5.953553	50.475141	499.322209	537.430000
5.953494	50.475117	499.321059	535.080000
5.953435	50.475093	499.319909	530.340000
5.953376	50.475069	499.318759	522.600000
5.953316	50.475046	499.317609	511.690000
5.953255	50.475023	499.316459	497.920000
5.953194	50.475000	499.315309	481.970000
5.953134	50.474977	499.314159	464.870000
5.953073	50.474955	499.313009	447.820000
5.953012	50.474933	499.311859	431.920000
5.952951	50.474910	499.310709	417.990000
5.952890	50.474888	499.309559	406.370000
5.952829	50.474866	499.308409	397.050000
5.952768	50.474844	499.307259	389.720000
5.952707	50.474822	499.306109	383.970000
5.952645	50.474800	499.304959	379.320000
5.952584	50.474779	499.303809	376.490000
5.952524	50.474757	499.302659	374.320000
5.952464	50.474735	499.301509	372.490000
5.952402	50.474714	499.300359	370.850500
