# Supplementary material for: Electrical resistivity tomography data across the Hockai Fault Zone (Ardenne, Belgium)
Source: Data Brief. 2016 Dec 21;11:1–4. doi: 10.1016/j.dib.2016.12.028 (PMC5220259; doi:10.1016/j.dib.2016.12.028)
Supplement: Supplementary file 2 — Supplementary material [file mmc2.zip › output/ASCII/20090818-2.wgs84]

5.953501506	50.47597324	565.31
5.953436928	50.47595311	565.252
5.953373223	50.47593295	565.302
5.953311344	50.47591222	565.244
5.953248446	50.47589213	565.29
5.953188066	50.47587058	565.353
5.953126787	50.47584885	565.362
5.953064507	50.47582758	565.389
5.953001649	50.47580698	565.417
5.952939847	50.47578524	565.446
5.952877318	50.47576516	565.47
5.952815221	50.47574411	565.41
5.952752121	50.47572415	565.425
5.952690996	50.47570353	565.444
5.952628088	50.47568304	565.442
5.952567016	50.47566303	565.409
5.952503476	50.47564076	565.367
5.952442291	50.47561986	565.345
5.952379564	50.47559978	565.313
5.952317494	50.47557848	565.307
5.952254805	50.47555809	565.236
5.952191916	50.47553811	565.262
5.952131287	50.47551708	565.196
5.952067477	50.4754977	565.189
5.952005204	50.47547721	565.228
5.951942124	50.47545688	565.251
5.951879375	50.47543711	565.264
5.951816631	50.47541651	565.264
5.951754699	50.47539628	565.258
5.951691843	50.47537614	565.153
5.95163001	50.47535478	565.159
5.95156845	50.47533329	565.104
5.951506877	50.47531202	565.048
5.951445652	50.47529047	565.046
5.951383137	50.47526698	565.053
5.951320772	50.4752468	565.028
5.951258638	50.47522604	565.021
5.951197346	50.47520589	564.957
5.951134428	50.47518612	564.951
5.951072048	50.47516411	564.906
5.951010705	50.47514381	564.989
5.950948053	50.47512423	564.955
5.950884115	50.47510392	564.913
5.950822255	50.47508347	564.848
5.950761239	50.47506141	564.785
5.950698178	50.47504092	564.566
5.950636226	50.47502171	564.648
5.950574611	50.47500134	564.512
5.950510346	50.4749855	564.736
5.950447656	50.47496507	564.794
5.950380963	50.47494918	564.488
5.950318362	50.4749295	564.614
5.950254137	50.47491159	564.893
5.950190098	50.47489395	564.968
5.950126423	50.47487557	564.61
5.950063231	50.47485613	564.739
5.949998466	50.47483882	564.65
5.949935103	50.47482072	564.852
5.949871564	50.47480227	564.788
5.949808282	50.47478275	564.833
5.94974578	50.47476307	564.745
5.94968209	50.47474377	564.714
5.949618454	50.47472534	564.829
5.949556781	50.4747063	564.765
5.94949422	50.4746868	564.763
5.949428136	50.47466891	564.905
5.949365258	50.47464838	564.951
5.949301055	50.47463058	564.999
5.949236918	50.47461203	564.953
5.949173043	50.47459384	564.954
5.949108552	50.47457571	564.897
5.949044045	50.47455777	564.862
5.948979332	50.47454016	564.826
5.948916208	50.47452112	564.814
5.948851125	50.47450345	564.879
5.948787489	50.47448546	564.952
5.948722405	50.47446664	564.959
5.948659167	50.47444825	564.975
5.948595388	50.47443001	564.944
5.948532083	50.474411	564.906
5.948468612	50.47439092	564.869
5.948404508	50.47437287	564.839
5.948339971	50.47435491	564.855
5.948275342	50.47433862	564.768
5.948211251	50.47432035	564.895
5.948147268	50.47430222	564.842
5.948083527	50.47428322	564.837
5.948020004	50.47426477	564.846
5.947955529	50.47424576	564.838
5.947892358	50.47422754	564.909
5.947829314	50.47420909	564.884
5.94776528	50.47419037	564.927
5.947700836	50.47417228	564.899
5.947637337	50.47415355	564.874
5.947573406	50.47413421	564.852
5.947511308	50.47411601	564.865
