# Supplementary material for: Electrical resistivity tomography data across the Hockai Fault Zone (Ardenne, Belgium)
Source: Data Brief. 2016 Dec 21;11:1–4. doi: 10.1016/j.dib.2016.12.028 (PMC5220259; doi:10.1016/j.dib.2016.12.028)
Supplement: Supplementary file 2 — Supplementary material [file mmc2.zip › output/ASCII/20090818-2_combined.out.wgs84]

5.953405	50.475943	564.030655	1580.200000
5.953342	50.475923	564.025030	1974.700000
5.953280	50.475902	564.019380	1711.600000
5.953218	50.475881	564.047680	1571.500000
5.953157	50.475860	564.064255	2037.500000
5.953096	50.475838	564.072130	2657.500000
5.953033	50.475817	564.085105	3201.200000
5.952971	50.475796	564.097705	3344.100000
5.952909	50.475775	564.107430	3232.800000
5.952846	50.475755	564.093930	3126.300000
5.952784	50.475734	564.077955	3068.600000
5.952722	50.475714	564.082555	2655.500000
5.952660	50.475693	564.084530	2672.100000
5.952598	50.475673	564.073655	2561.600000
5.952535	50.475652	564.052455	2367.000000
5.952473	50.475630	564.033730	1981.300000
5.952411	50.475610	564.014805	1694.100000
5.952349	50.475589	564.001155	1495.400000
5.952286	50.475568	563.979155	1363.500000
5.952223	50.475548	563.962705	1394.900000
5.952162	50.475528	563.948705	1359.300000
5.952099	50.475507	563.926455	1352.700000
5.952036	50.475487	563.931855	1339.800000
5.951974	50.475467	563.945430	1341.100000
5.951911	50.475447	563.950555	1370.800000
5.951848	50.475427	563.950230	1373.900000
5.951786	50.475406	563.947205	1277.300000
5.951723	50.475386	563.914155	1326.000000
5.951661	50.475365	563.884005	1184.400000
5.951599	50.475344	563.867030	1084.700000
5.951538	50.475323	563.832880	1050.500000
5.951476	50.475301	563.815705	1011.800000
5.951414	50.475279	563.812980	1251.500000
5.951352	50.475257	563.804480	1130.300000
5.951290	50.475236	563.793055	1105.800000
5.951228	50.475216	563.769655	1155.300000
5.951166	50.475196	563.746205	1053.700000
5.951103	50.475175	563.728480	1037.600000
5.951041	50.475154	563.737730	1049.500000
5.950979	50.475134	563.750230	1054.900000
5.950916	50.475114	563.723755	1174.300000
5.950853	50.475094	563.687805	980.860000
5.950792	50.475072	563.644980	917.200000
5.950730	50.475051	563.551105	670.330000
5.950667	50.475031	563.506455	252.990000
5.950605	50.475012	563.483705	160.390000
5.950542	50.474993	563.510855	158.180000
5.950479	50.474975	563.601430	253.500000
5.950414	50.474957	563.515555	196.850000
5.950350	50.474939	563.454980	163.300000
5.950286	50.474921	563.582205	270.380000
5.950222	50.474903	563.691305	364.040000
5.950158	50.474885	563.600780	309.910000
5.950095	50.474866	563.529305	203.940000
5.950031	50.474847	563.540230	185.520000
5.949967	50.474830	563.571355	221.540000
5.949903	50.474811	563.613080	262.890000
5.949840	50.474793	563.604530	286.020000
5.949777	50.474773	563.589755	252.540000
5.949714	50.474753	563.550530	226.130000
5.949650	50.474735	563.572155	294.920000
5.949588	50.474716	563.585105	351.290000
5.949526	50.474697	563.561505	792.970000
5.949461	50.474678	563.599955	1305.500000
5.949397	50.474659	563.652180	1310.100000
5.949333	50.474639	563.676730	1336.600000
5.949269	50.474621	563.673805	1233.900000
5.949205	50.474603	563.657330	1384.700000
5.949141	50.474585	563.640630	1609.900000
5.949076	50.474567	563.612755	1907.000000
5.949012	50.474549	563.590155	1349.800000
5.948948	50.474531	563.573105	791.450000
5.948884	50.474512	563.584380	670.350000
5.948819	50.474494	563.620305	883.800000
5.948755	50.474476	563.638955	900.090000
5.948691	50.474457	563.643780	819.390000
5.948627	50.474439	563.635430	837.120000
5.948564	50.474421	563.613855	738.410000
5.948500	50.474401	563.592030	1050.000000
5.948437	50.474382	563.570005	1194.700000
5.948372	50.474364	563.564305	1371.300000
5.948308	50.474347	563.541830	1417.200000
5.948243	50.474329	563.546930	1387.900000
5.948179	50.474311	563.563555	1141.100000
5.948115	50.474293	563.547105	1040.200000
5.948052	50.474274	563.546830	838.200000
5.947988	50.474255	563.543855	653.740000
5.947924	50.474237	563.556680	835.190000
5.947861	50.474218	563.564280	962.250000
5.947797	50.474200	563.566255	1103.500000
5.947733	50.474181	563.568355	1219.000000
5.947669	50.474163	563.549730	1159.400000
5.947605	50.474144	563.533580	1165.800000
5.953405	50.475943	561.419755	1500.600000
5.953342	50.475923	561.413405	1895.600000
5.953280	50.475902	561.407005	1749.700000
5.953218	50.475881	561.405005	1625.000000
5.953157	50.475860	561.401055	2005.100000
5.953096	50.475838	561.395705	2619.400000
5.953033	50.475817	561.390455	3059.600000
5.952971	50.475796	561.384805	3178.300000
5.952909	50.475775	561.378755	3584.800000
5.952846	50.475755	561.372030	3696.300000
5.952784	50.475734	561.365330	3566.300000
5.952722	50.475714	561.359155	3153.900000
5.952660	50.475693	561.352830	2789.000000
5.952598	50.475673	561.346230	2192.300000
5.952535	50.475652	561.339305	1913.000000
5.952473	50.475630	561.332330	1751.600000
5.952411	50.475610	561.325155	1692.800000
5.952349	50.475589	561.318230	1488.000000
5.952286	50.475568	561.310405	1418.600000
5.952223	50.475548	561.303155	1474.900000
5.952162	50.475528	561.295830	1474.100000
5.952099	50.475507	561.287730	1452.100000
5.952036	50.475487	561.282480	1449.900000
5.951974	50.475467	561.277930	1433.700000
5.951911	50.475447	561.272355	1467.400000
5.951848	50.475427	561.266305	1450.600000
5.951786	50.475406	561.260030	1364.600000
5.951723	50.475386	561.251055	1373.000000
5.951661	50.475365	561.242530	1204.400000
5.951599	50.475344	561.234680	1187.500000
5.951538	50.475323	561.224380	1166.300000
5.951476	50.475301	561.216280	1035.900000
5.951414	50.475279	561.210380	1220.300000
5.951352	50.475257	561.203555	1102.600000
5.951290	50.475236	561.196255	958.650000
5.951228	50.475216	561.186705	1029.400000
5.951166	50.475196	561.177130	785.010000
5.951103	50.475175	561.168330	811.470000
5.951041	50.475154	561.164705	797.080000
5.950979	50.475134	561.161980	879.200000
5.950916	50.475114	561.151755	954.690000
5.950853	50.475094	561.139155	817.870000
5.950792	50.475072	561.124130	701.400000
5.950730	50.475051	561.091705	572.160000
5.950667	50.475031	561.074080	172.990000
5.950605	50.475012	561.061680	156.790000
5.950542	50.474993	561.065105	138.560000
5.950479	50.474975	561.088880	223.170000
5.950414	50.474957	561.056655	190.000000
5.950350	50.474939	561.034855	159.680000
5.950286	50.474921	561.066430	268.360000
5.950222	50.474903	561.086905	348.040000
5.950158	50.474885	561.059405	300.980000
5.950095	50.474866	561.040380	196.000000
5.950031	50.474847	561.039105	170.730000
5.949967	50.474830	561.040755	204.750000
5.949903	50.474811	561.046405	246.080000
5.949840	50.474793	561.039530	272.770000
5.949777	50.474773	561.031205	259.860000
5.949714	50.474753	561.017630	246.790000
5.949650	50.474735	561.016830	323.510000
5.949588	50.474716	561.014755	432.060000
5.949526	50.474697	561.004930	824.320000
5.949461	50.474678	561.006105	1151.800000
5.949397	50.474659	561.008655	1009.600000
5.949333	50.474639	561.005180	1212.800000
5.949269	50.474621	560.999030	1177.400000
5.949205	50.474603	560.991780	1241.400000
5.949141	50.474585	560.984255	1308.200000
5.949076	50.474567	560.975455	1662.800000
5.949012	50.474549	560.966930	1214.000000
5.948948	50.474531	560.958955	773.030000
5.948884	50.474512	560.954680	687.020000
5.948819	50.474494	560.952730	858.460000
5.948755	50.474476	560.948230	922.800000
5.948691	50.474457	560.942305	903.560000
5.948627	50.474439	560.935705	974.520000
5.948564	50.474421	560.928380	891.560000
5.948500	50.474401	560.920755	1143.400000
5.948437	50.474382	560.912880	1272.600000
5.948372	50.474364	560.906430	1366.200000
5.948308	50.474347	560.898030	1401.400000
5.948243	50.474329	560.892430	1341.100000
5.948179	50.474311	560.888530	1132.200000
5.948115	50.474293	560.881305	1184.000000
5.948052	50.474274	560.875305	1007.500000
5.947988	50.474255	560.869080	798.780000
5.947924	50.474237	560.863680	877.120000
5.947861	50.474218	560.858055	996.350000
5.947797	50.474200	560.851780	1119.900000
5.947733	50.474181	560.845630	1204.800000
5.947669	50.474163	560.838755	1137.800000
5.947605	50.474144	560.831855	1139.700000
5.953342	50.475923	558.527955	1569.100000
5.953280	50.475902	558.521455	1779.900000
5.953218	50.475881	558.515455	1801.600000
5.953157	50.475860	558.509205	2030.900000
5.953096	50.475838	558.502755	2425.200000
5.953033	50.475817	558.496280	2563.900000
5.952971	50.475796	558.489755	2682.700000
5.952909	50.475775	558.483205	3516.600000
5.952846	50.475755	558.476730	3986.800000
5.952784	50.475734	558.470280	3893.100000
5.952722	50.475714	558.463755	3394.200000
5.952660	50.475693	558.457205	2557.400000
5.952598	50.475673	558.450705	1638.100000
5.952535	50.475652	558.444255	1466.200000
5.952473	50.475630	558.437780	1732.200000
5.952411	50.475610	558.431280	1983.100000
5.952349	50.475589	558.424780	1692.300000
5.952286	50.475568	558.418205	1582.800000
5.952223	50.475548	558.411655	1652.800000
5.952162	50.475528	558.405055	1680.600000
5.952099	50.475507	558.398430	1640.100000
5.952036	50.475487	558.392055	1623.800000
5.951974	50.475467	558.385705	1622.600000
5.951911	50.475447	558.379255	1696.800000
5.951848	50.475427	558.372780	1722.000000
5.951786	50.475406	558.366280	1647.400000
5.951723	50.475386	558.359580	1548.200000
5.951661	50.475365	558.352930	1357.300000
5.951599	50.475344	558.346305	1454.900000
5.951538	50.475323	558.339380	1482.000000
5.951476	50.475301	558.332680	1192.800000
5.951414	50.475279	558.326255	1176.800000
5.951352	50.475257	558.319705	946.370000
5.951290	50.475236	558.313105	724.800000
5.951228	50.475216	558.306155	763.220000
5.951166	50.475196	558.299205	511.260000
5.951103	50.475175	558.292305	507.610000
5.951041	50.475154	558.286230	460.450000
5.950979	50.475134	558.280355	506.950000
5.950916	50.475114	558.273280	521.700000
5.950853	50.475094	558.265730	426.100000
5.950792	50.475072	558.257580	390.170000
5.950730	50.475051	558.244680	377.940000
5.950667	50.475031	558.235505	107.740000
5.950605	50.475012	558.227230	149.600000
5.950542	50.474993	558.223130	128.600000
5.950479	50.474975	558.224505	176.940000
5.950414	50.474957	558.211105	155.270000
5.950350	50.474939	558.201030	131.770000
5.950286	50.474921	558.203780	195.420000
5.950222	50.474903	558.202730	247.790000
5.950158	50.474885	558.191805	234.830000
5.950095	50.474866	558.183255	180.750000
5.950031	50.474847	558.178055	167.320000
5.949967	50.474830	558.173030	205.020000
5.949903	50.474811	558.169055	252.250000
5.949840	50.474793	558.162480	277.470000
5.949777	50.474773	558.155630	270.730000
5.949714	50.474753	558.147880	269.100000
5.949650	50.474735	558.142355	347.960000
5.949588	50.474716	558.136680	470.080000
5.949526	50.474697	558.129655	739.460000
5.949461	50.474678	558.124255	763.870000
5.949397	50.474659	558.118955	584.820000
5.949333	50.474639	558.112705	834.460000
5.949269	50.474621	558.106230	957.150000
5.949205	50.474603	558.099705	922.250000
5.949141	50.474585	558.093105	832.700000
5.949076	50.474567	558.086380	1080.000000
5.949012	50.474549	558.079705	906.710000
5.948948	50.474531	558.073055	716.850000
5.948884	50.474512	558.066755	722.210000
5.948819	50.474494	558.060655	855.090000
5.948755	50.474476	558.054280	918.750000
5.948691	50.474457	558.047780	1015.700000
5.948627	50.474439	558.041280	1193.600000
5.948564	50.474421	558.034780	1123.700000
5.948500	50.474401	558.028230	1231.500000
5.948437	50.474382	558.021605	1278.900000
5.948372	50.474364	558.015105	1286.800000
5.948308	50.474347	558.008430	1317.900000
5.948243	50.474329	558.001980	1265.800000
5.948179	50.474311	557.995730	1168.200000
5.948115	50.474293	557.989205	1452.800000
5.948052	50.474274	557.982730	1378.700000
5.947988	50.474255	557.976230	1084.100000
5.947924	50.474237	557.969755	989.850000
5.947861	50.474218	557.963280	1028.600000
5.947797	50.474200	557.956755	1116.500000
5.947733	50.474181	557.950255	1151.500000
5.947669	50.474163	557.943780	1099.400000
5.953280	50.475902	555.345455	1462.700000
5.953218	50.475881	555.339005	1813.900000
5.953157	50.475860	555.332530	1889.600000
5.953096	50.475838	555.326030	2001.400000
5.953033	50.475817	555.319530	1834.300000
5.952971	50.475796	555.313005	1881.000000
5.952909	50.475775	555.306480	2695.600000
5.952846	50.475755	555.300005	3335.900000
5.952784	50.475734	555.293530	3361.500000
5.952722	50.475714	555.287005	2833.600000
5.952660	50.475693	555.280480	1912.900000
5.952598	50.475673	555.273980	1149.700000
5.952535	50.475652	555.267505	1190.900000
5.952473	50.475630	555.261030	1848.900000
5.952411	50.475610	555.254530	2366.800000
5.952349	50.475589	555.248030	1905.800000
5.952286	50.475568	555.241530	1677.000000
5.952223	50.475548	555.235030	1766.500000
5.952162	50.475528	555.228505	1858.400000
5.952099	50.475507	555.221980	1842.400000
5.952036	50.475487	555.215505	1826.500000
5.951974	50.475467	555.209030	1886.300000
5.951911	50.475447	555.202530	2057.700000
5.951848	50.475427	555.196030	2189.900000
5.951786	50.475406	555.189530	2103.300000
5.951723	50.475386	555.183005	1850.800000
5.951661	50.475365	555.176480	1613.900000
5.951599	50.475344	555.169980	1748.500000
5.951538	50.475323	555.163455	1748.800000
5.951476	50.475301	555.156930	1276.100000
5.951414	50.475279	555.150430	1018.200000
5.951352	50.475257	555.143930	702.230000
5.951290	50.475236	555.137430	521.740000
5.951228	50.475216	555.130880	592.260000
5.951166	50.475196	555.124330	392.620000
5.951103	50.475175	555.117755	350.010000
5.951041	50.475154	555.111305	273.150000
5.950979	50.475134	555.104905	278.030000
5.950916	50.475114	555.098330	272.350000
5.950853	50.475094	555.091680	219.730000
5.950792	50.475072	555.084905	236.190000
5.950730	50.475051	555.077080	272.690000
5.950667	50.475031	555.070055	85.410000
5.950605	50.475012	555.063105	152.280000
5.950542	50.474993	555.057080	142.890000
5.950479	50.474975	555.052305	167.120000
5.950414	50.474957	555.044255	134.630000
5.950350	50.474939	555.037055	107.480000
5.950286	50.474921	555.032480	131.220000
5.950222	50.474903	555.026930	166.460000
5.950158	50.474885	555.019655	182.120000
5.950095	50.474866	555.012880	178.000000
5.950031	50.474847	555.006630	182.020000
5.949967	50.474830	555.000355	216.660000
5.949903	50.474811	554.994305	259.900000
5.949840	50.474793	554.987780	283.560000
5.949777	50.474773	554.981205	279.460000
5.949714	50.474753	554.974530	284.240000
5.949650	50.474735	554.968180	365.840000
5.949588	50.474716	554.961805	452.530000
5.949526	50.474697	554.955255	598.410000
5.949461	50.474678	554.948880	475.530000
5.949397	50.474659	554.942505	336.970000
5.949333	50.474639	554.936030	516.480000
5.949269	50.474621	554.929530	677.960000
5.949205	50.474603	554.923030	617.450000
5.949141	50.474585	554.916505	485.130000
5.949076	50.474567	554.909980	609.800000
5.949012	50.474549	554.903480	575.580000
5.948948	50.474531	554.896980	576.530000
5.948884	50.474512	554.890480	687.000000
5.948819	50.474494	554.884005	787.000000
5.948755	50.474476	554.877530	773.260000
5.948691	50.474457	554.871030	885.730000
5.948627	50.474439	554.864530	1110.000000
5.948564	50.474421	554.858030	1059.100000
5.948500	50.474401	554.851530	1034.900000
5.948437	50.474382	554.845005	1007.100000
5.948372	50.474364	554.838505	980.270000
5.948308	50.474347	554.832005	1007.000000
5.948243	50.474329	554.825505	987.250000
5.948179	50.474311	554.819030	996.480000
5.948115	50.474293	554.812530	1440.600000
5.948052	50.474274	554.806030	1577.900000
5.947988	50.474255	554.799530	1286.800000
5.947924	50.474237	554.793030	1058.100000
5.947861	50.474218	554.786530	1006.500000
5.947797	50.474200	554.780005	1044.700000
5.947733	50.474181	554.773505	1061.300000
5.953157	50.475860	551.838580	1229.100000
5.953096	50.475838	551.832080	1365.400000
5.953033	50.475817	551.825580	1096.000000
5.952971	50.475796	551.819080	885.570000
5.952909	50.475775	551.812580	933.720000
5.952846	50.475755	551.806080	1070.600000
5.952784	50.475734	551.799580	1145.800000
5.952722	50.475714	551.793080	1093.100000
5.952660	50.475693	551.786580	966.080000
5.952598	50.475673	551.780080	882.020000
5.952535	50.475652	551.773580	1131.700000
5.952473	50.475630	551.767080	1754.500000
5.952411	50.475610	551.760580	2145.100000
5.952349	50.475589	551.754080	1816.500000
5.952286	50.475568	551.747580	1533.000000
5.952223	50.475548	551.741080	1562.600000
5.952162	50.475528	551.734580	1675.900000
5.952099	50.475507	551.728080	1697.400000
5.952036	50.475487	551.721580	1675.600000
5.951974	50.475467	551.715080	1734.600000
5.951911	50.475447	551.708580	1880.200000
5.951848	50.475427	551.702080	1998.500000
5.951786	50.475406	551.695580	1900.800000
5.951723	50.475386	551.689080	1645.700000
5.951661	50.475365	551.682580	1434.400000
5.951599	50.475344	551.676080	1329.200000
5.951538	50.475323	551.669580	1122.300000
5.951476	50.475301	551.663080	772.020000
5.951414	50.475279	551.656580	522.810000
5.951352	50.475257	551.650080	362.980000
5.951290	50.475236	551.643580	330.480000
5.951228	50.475216	551.637080	404.100000
5.951166	50.475196	551.630580	331.010000
5.951103	50.475175	551.624055	247.800000
5.951041	50.475154	551.617555	165.640000
5.950979	50.475134	551.611080	140.150000
5.950916	50.475114	551.604580	133.670000
5.950853	50.475094	551.598055	132.740000
5.950792	50.475072	551.591505	169.170000
5.950730	50.475051	551.584780	193.500000
5.950667	50.475031	551.578180	113.720000
5.950605	50.475012	551.571580	170.020000
5.950542	50.474993	551.565180	209.700000
5.950479	50.474975	551.559005	227.230000
5.950414	50.474957	551.552205	182.900000
5.950350	50.474939	551.545580	137.760000
5.950286	50.474921	551.539430	126.710000
5.950222	50.474903	551.533080	141.380000
5.950158	50.474885	551.526455	174.160000
5.950095	50.474866	551.519930	211.090000
5.950031	50.474847	551.513480	223.680000
5.949967	50.474830	551.507005	224.300000
5.949903	50.474811	551.500580	231.620000
5.949840	50.474793	551.494080	241.200000
5.949777	50.474773	551.487555	237.400000
5.949714	50.474753	551.481030	225.660000
5.949650	50.474735	551.474555	220.030000
5.949588	50.474716	551.468080	188.170000
5.949526	50.474697	551.461580	195.300000
5.949461	50.474678	551.455080	183.170000
5.949397	50.474659	551.448580	193.350000
5.949333	50.474639	551.442080	283.380000
5.949269	50.474621	551.435580	363.240000
5.949205	50.474603	551.429080	322.990000
5.949141	50.474585	551.422580	247.730000
5.949076	50.474567	551.416080	264.080000
5.949012	50.474549	551.409580	293.870000
5.948948	50.474531	551.403080	398.080000
5.948884	50.474512	551.396580	576.570000
5.948819	50.474494	551.390080	649.510000
5.948755	50.474476	551.383580	549.330000
5.948691	50.474457	551.377080	503.010000
5.948627	50.474439	551.370580	512.020000
5.948564	50.474421	551.364080	464.020000
5.948500	50.474401	551.357580	428.480000
5.948437	50.474382	551.351080	438.330000
5.948372	50.474364	551.344580	476.740000
5.948308	50.474347	551.338080	519.930000
5.948243	50.474329	551.331580	523.340000
5.948179	50.474311	551.325080	536.080000
5.948115	50.474293	551.318580	683.700000
5.948052	50.474274	551.312080	799.280000
5.947988	50.474255	551.305580	801.840000
5.947924	50.474237	551.299080	753.510000
5.947861	50.474218	551.292580	822.732100
5.953033	50.475817	547.982330	1195.600000
5.952971	50.475796	547.975830	932.950000
5.952909	50.475775	547.969330	824.850000
5.952846	50.475755	547.962830	810.770000
5.952784	50.475734	547.956330	857.960000
5.952722	50.475714	547.949830	929.710000
5.952660	50.475693	547.943330	1012.900000
5.952598	50.475673	547.936830	1126.400000
5.952535	50.475652	547.930330	1378.700000
5.952473	50.475630	547.923830	1698.900000
5.952411	50.475610	547.917330	1760.800000
5.952349	50.475589	547.910830	1515.800000
5.952286	50.475568	547.904330	1302.200000
5.952223	50.475548	547.897830	1261.700000
5.952162	50.475528	547.891330	1298.600000
5.952099	50.475507	547.884830	1310.300000
5.952036	50.475487	547.878330	1286.800000
5.951974	50.475467	547.871830	1267.900000
5.951911	50.475447	547.865330	1257.300000
5.951848	50.475427	547.858830	1223.700000
5.951786	50.475406	547.852330	1123.800000
5.951723	50.475386	547.845830	981.750000
5.951661	50.475365	547.839330	843.690000
5.951599	50.475344	547.832830	715.340000
5.951538	50.475323	547.826330	570.580000
5.951476	50.475301	547.819830	422.600000
5.951414	50.475279	547.813330	320.520000
5.951352	50.475257	547.806830	273.130000
5.951290	50.475236	547.800330	293.840000
5.951228	50.475216	547.793830	352.980000
5.951166	50.475196	547.787330	325.150000
5.951103	50.475175	547.780830	249.110000
5.951041	50.475154	547.774330	180.450000
5.950979	50.475134	547.767830	152.950000
5.950916	50.475114	547.761330	149.450000
5.950853	50.475094	547.754830	161.000000
5.950792	50.475072	547.748330	191.850000
5.950730	50.475051	547.741805	203.200000
5.950667	50.475031	547.735280	169.710000
5.950605	50.475012	547.728755	208.170000
5.950542	50.474993	547.722280	267.150000
5.950479	50.474975	547.715830	306.850000
5.950414	50.474957	547.709280	284.040000
5.950350	50.474939	547.702755	236.580000
5.950286	50.474921	547.696305	208.130000
5.950222	50.474903	547.689830	206.240000
5.950158	50.474885	547.683305	224.460000
5.950095	50.474866	547.676805	244.560000
5.950031	50.474847	547.670330	238.640000
5.949967	50.474830	547.663830	216.870000
5.949903	50.474811	547.657330	203.120000
5.949840	50.474793	547.650830	199.460000
5.949777	50.474773	547.644330	194.300000
5.949714	50.474753	547.637830	182.820000
5.949650	50.474735	547.631330	165.530000
5.949588	50.474716	547.624830	139.420000
5.949526	50.474697	547.618330	140.550000
5.949461	50.474678	547.611830	158.450000
5.949397	50.474659	547.605330	197.830000
5.949333	50.474639	547.598830	259.000000
5.949269	50.474621	547.592330	289.200000
5.949205	50.474603	547.585830	253.530000
5.949141	50.474585	547.579330	204.750000
5.949076	50.474567	547.572830	202.560000
5.949012	50.474549	547.566330	241.400000
5.948948	50.474531	547.559830	354.230000
5.948884	50.474512	547.553330	530.470000
5.948819	50.474494	547.546830	617.590000
5.948755	50.474476	547.540330	535.350000
5.948691	50.474457	547.533830	438.820000
5.948627	50.474439	547.527330	376.220000
5.948564	50.474421	547.520830	321.770000
5.948500	50.474401	547.514330	293.320000
5.948437	50.474382	547.507830	301.040000
5.948372	50.474364	547.501330	331.150000
5.948308	50.474347	547.494830	356.300000
5.948243	50.474329	547.488330	353.220000
5.948179	50.474311	547.481830	348.500000
5.948115	50.474293	547.475330	373.280000
5.948052	50.474274	547.468830	418.040000
5.947988	50.474255	547.462330	506.987100
5.952909	50.475775	543.741780	1252.300000
5.952846	50.475755	543.735280	1144.900000
5.952784	50.475734	543.728780	1163.900000
5.952722	50.475714	543.722280	1256.700000
5.952660	50.475693	543.715780	1368.300000
5.952598	50.475673	543.709280	1473.200000
5.952535	50.475652	543.702780	1560.800000
5.952473	50.475630	543.696280	1577.200000
5.952411	50.475610	543.689780	1447.400000
5.952349	50.475589	543.683280	1239.300000
5.952286	50.475568	543.676780	1082.200000
5.952223	50.475548	543.670280	1022.000000
5.952162	50.475528	543.663780	1020.700000
5.952099	50.475507	543.657280	1023.200000
5.952036	50.475487	543.650780	1000.600000
5.951974	50.475467	543.644280	952.260000
5.951911	50.475447	543.637780	884.360000
5.951848	50.475427	543.631280	801.710000
5.951786	50.475406	543.624780	707.940000
5.951723	50.475386	543.618280	613.530000
5.951661	50.475365	543.611780	524.760000
5.951599	50.475344	543.605280	442.510000
5.951538	50.475323	543.598780	368.570000
5.951476	50.475301	543.592280	310.950000
5.951414	50.475279	543.585780	280.840000
5.951352	50.475257	543.579280	285.060000
5.951290	50.475236	543.572780	327.070000
5.951228	50.475216	543.566280	376.040000
5.951166	50.475196	543.559780	362.730000
5.951103	50.475175	543.553280	300.020000
5.951041	50.475154	543.546780	239.130000
5.950979	50.475134	543.540280	208.740000
5.950916	50.475114	543.533780	202.740000
5.950853	50.475094	543.527280	212.270000
5.950792	50.475072	543.520780	229.020000
5.950730	50.475051	543.514280	232.290000
5.950667	50.475031	543.507780	222.510000
5.950605	50.475012	543.501280	248.490000
5.950542	50.474993	543.494780	301.470000
5.950479	50.474975	543.488280	351.540000
5.950414	50.474957	543.481780	360.890000
5.950350	50.474939	543.475280	334.750000
5.950286	50.474921	543.468780	302.310000
5.950222	50.474903	543.462280	280.680000
5.950158	50.474885	543.455780	270.510000
5.950095	50.474866	543.449280	260.180000
5.950031	50.474847	543.442780	237.230000
5.949967	50.474830	543.436280	209.270000
5.949903	50.474811	543.429780	190.020000
5.949840	50.474793	543.423280	181.370000
5.949777	50.474773	543.416780	177.000000
5.949714	50.474753	543.410280	171.730000
5.949650	50.474735	543.403780	163.100000
5.949588	50.474716	543.397280	153.080000
5.949526	50.474697	543.390780	160.230000
5.949461	50.474678	543.384280	186.390000
5.949397	50.474659	543.377780	227.410000
5.949333	50.474639	543.371280	267.380000
5.949269	50.474621	543.364780	276.780000
5.949205	50.474603	543.358280	249.720000
5.949141	50.474585	543.351780	218.570000
5.949076	50.474567	543.345280	217.860000
5.949012	50.474549	543.338780	260.370000
5.948948	50.474531	543.332280	365.510000
5.948884	50.474512	543.325780	518.260000
5.948819	50.474494	543.319280	616.480000
5.948755	50.474476	543.312780	585.070000
5.948691	50.474457	543.306280	496.520000
5.948627	50.474439	543.299780	414.160000
5.948564	50.474421	543.293280	350.830000
5.948500	50.474401	543.286780	315.440000
5.948437	50.474382	543.280280	309.330000
5.948372	50.474364	543.273780	318.360000
5.948308	50.474347	543.267280	320.400000
5.948243	50.474329	543.260780	302.480000
5.948179	50.474311	543.254280	291.460000
5.948115	50.474293	543.247780	282.938500
5.952784	50.475734	539.078430	1471.800000
5.952722	50.475714	539.071930	1587.400000
5.952660	50.475693	539.065430	1638.600000
5.952598	50.475673	539.058930	1617.800000
5.952535	50.475652	539.052430	1546.000000
5.952473	50.475630	539.045930	1412.800000
5.952411	50.475610	539.039430	1224.500000
5.952349	50.475589	539.032930	1044.900000
5.952286	50.475568	539.026430	924.620000
5.952223	50.475548	539.019930	869.230000
5.952162	50.475528	539.013430	855.470000
5.952099	50.475507	539.006930	850.200000
5.952036	50.475487	539.000430	827.470000
5.951974	50.475467	538.993930	777.940000
5.951911	50.475447	538.987430	706.480000
5.951848	50.475427	538.980930	625.300000
5.951786	50.475406	538.974430	546.340000
5.951723	50.475386	538.967930	477.040000
5.951661	50.475365	538.961430	418.690000
5.951599	50.475344	538.954930	371.940000
5.951538	50.475323	538.948430	339.380000
5.951476	50.475301	538.941930	325.350000
5.951414	50.475279	538.935430	334.910000
5.951352	50.475257	538.928930	371.550000
5.951290	50.475236	538.922430	429.210000
5.951228	50.475216	538.915930	475.450000
5.951166	50.475196	538.909430	466.280000
5.951103	50.475175	538.902930	409.060000
5.951041	50.475154	538.896430	345.230000
5.950979	50.475134	538.889930	301.800000
5.950916	50.475114	538.883430	279.510000
5.950853	50.475094	538.876930	270.630000
5.950792	50.475072	538.870430	266.250000
5.950730	50.475051	538.863930	258.770000
5.950667	50.475031	538.857430	253.550000
5.950605	50.475012	538.850930	268.570000
5.950542	50.474993	538.844430	303.920000
5.950479	50.474975	538.837930	344.020000
5.950414	50.474957	538.831430	366.060000
5.950350	50.474939	538.824930	361.760000
5.950286	50.474921	538.818430	339.870000
5.950222	50.474903	538.811930	312.920000
5.950158	50.474885	538.805430	287.080000
5.950095	50.474866	538.798930	261.370000
5.950031	50.474847	538.792430	233.940000
5.949967	50.474830	538.785930	209.000000
5.949903	50.474811	538.779430	192.150000
5.949840	50.474793	538.772930	184.300000
5.949777	50.474773	538.766430	182.570000
5.949714	50.474753	538.759930	183.680000
5.949650	50.474735	538.753430	185.520000
5.949588	50.474716	538.746930	189.630000
5.949526	50.474697	538.740430	204.180000
5.949461	50.474678	538.733930	230.870000
5.949397	50.474659	538.727430	263.080000
5.949333	50.474639	538.720930	287.210000
5.949269	50.474621	538.714430	290.190000
5.949205	50.474603	538.707930	274.360000
5.949141	50.474585	538.701430	258.920000
5.949076	50.474567	538.694930	265.570000
5.949012	50.474549	538.688430	308.510000
5.948948	50.474531	538.681930	397.300000
5.948884	50.474512	538.675430	517.280000
5.948819	50.474494	538.668930	611.400000
5.948755	50.474476	538.662430	627.950000
5.948691	50.474457	538.655930	582.300000
5.948627	50.474439	538.649430	515.500000
5.948564	50.474421	538.642930	455.830000
5.948500	50.474401	538.636430	414.030000
5.948437	50.474382	538.629930	394.150000
5.948372	50.474364	538.623430	380.720000
5.948308	50.474347	538.616930	360.710000
5.948243	50.474329	538.610430	302.177800
5.952660	50.475693	533.950030	1599.800000
5.952598	50.475673	533.943530	1520.700000
5.952535	50.475652	533.937030	1423.300000
5.952473	50.475630	533.930530	1297.500000
5.952411	50.475610	533.924030	1116.400000
5.952349	50.475589	533.917530	954.380000
5.952286	50.475568	533.911030	850.170000
5.952223	50.475548	533.904530	796.160000
5.952162	50.475528	533.898030	773.670000
5.952099	50.475507	533.891530	760.970000
5.952036	50.475487	533.885030	738.650000
5.951974	50.475467	533.878530	697.490000
5.951911	50.475447	533.872030	639.440000
5.951848	50.475427	533.865530	574.090000
5.951786	50.475406	533.859030	512.620000
5.951723	50.475386	533.852530	462.290000
5.951661	50.475365	533.846030	425.770000
5.951599	50.475344	533.839530	404.970000
5.951538	50.475323	533.833030	402.660000
5.951476	50.475301	533.826530	422.330000
5.951414	50.475279	533.820030	466.990000
5.951352	50.475257	533.813530	534.870000
5.951290	50.475236	533.807030	610.420000
5.951228	50.475216	533.800530	659.050000
5.951166	50.475196	533.794030	648.290000
5.951103	50.475175	533.787530	584.460000
5.951041	50.475154	533.781030	502.430000
5.950979	50.475134	533.774530	429.860000
5.950916	50.475114	533.768030	374.290000
5.950853	50.475094	533.761530	333.010000
5.950792	50.475072	533.755030	301.410000
5.950730	50.475051	533.748530	277.390000
5.950667	50.475031	533.742030	263.850000
5.950605	50.475012	533.735530	265.690000
5.950542	50.474993	533.729030	281.930000
5.950479	50.474975	533.722530	304.680000
5.950414	50.474957	533.716030	322.390000
5.950350	50.474939	533.709530	327.090000
5.950286	50.474921	533.703030	318.050000
5.950222	50.474903	533.696530	299.840000
5.950158	50.474885	533.690030	277.600000
5.950095	50.474866	533.683530	254.590000
5.950031	50.474847	533.677030	232.950000
5.949967	50.474830	533.670530	215.420000
5.949903	50.474811	533.664030	204.420000
5.949840	50.474793	533.657530	200.630000
5.949777	50.474773	533.651030	203.110000
5.949714	50.474753	533.644530	210.290000
5.949650	50.474735	533.638030	220.850000
5.949588	50.474716	533.631530	234.960000
5.949526	50.474697	533.625030	254.530000
5.949461	50.474678	533.618530	278.750000
5.949397	50.474659	533.612030	302.410000
5.949333	50.474639	533.605530	318.100000
5.949269	50.474621	533.599030	321.460000
5.949205	50.474603	533.592530	316.380000
5.949141	50.474585	533.586030	314.260000
5.949076	50.474567	533.579530	327.750000
5.949012	50.474549	533.573030	366.420000
5.948948	50.474531	533.566530	433.920000
5.948884	50.474512	533.560030	520.360000
5.948819	50.474494	533.553530	599.770000
5.948755	50.474476	533.547030	644.640000
5.948691	50.474457	533.540530	649.730000
5.948627	50.474439	533.534030	623.490000
5.948564	50.474421	533.527530	594.700000
5.948500	50.474401	533.521030	565.130000
5.948437	50.474382	533.514530	539.100000
5.948372	50.474364	533.508030	503.401200
5.952473	50.475630	528.303580	1282.800000
5.952411	50.475610	528.297080	1068.200000
5.952349	50.475589	528.290580	937.460000
5.952286	50.475568	528.284080	838.590000
5.952223	50.475548	528.277580	781.020000
5.952162	50.475528	528.271080	748.540000
5.952099	50.475507	528.264580	730.270000
5.952036	50.475487	528.258080	710.170000
5.951974	50.475467	528.251580	680.020000
5.951911	50.475447	528.245080	638.780000
5.951848	50.475427	528.238580	591.540000
5.951786	50.475406	528.232080	547.940000
5.951723	50.475386	528.225580	515.500000
5.951661	50.475365	528.219080	498.780000
5.951599	50.475344	528.212580	501.790000
5.951538	50.475323	528.206080	528.340000
5.951476	50.475301	528.199580	581.620000
5.951414	50.475279	528.193080	661.780000
5.951352	50.475257	528.186580	760.160000
5.951290	50.475236	528.180080	852.740000
5.951228	50.475216	528.173580	903.050000
5.951166	50.475196	528.167080	884.050000
5.951103	50.475175	528.160580	801.660000
5.951041	50.475154	528.154080	687.630000
5.950979	50.475134	528.147580	572.930000
5.950916	50.475114	528.141080	473.600000
5.950853	50.475094	528.134580	394.060000
5.950792	50.475072	528.128080	333.570000
5.950730	50.475051	528.121580	290.490000
5.950667	50.475031	528.115080	263.800000
5.950605	50.475012	528.108580	252.290000
5.950542	50.474993	528.102080	253.050000
5.950479	50.474975	528.095580	261.050000
5.950414	50.474957	528.089080	270.240000
5.950350	50.474939	528.082580	275.500000
5.950286	50.474921	528.076080	274.260000
5.950222	50.474903	528.069580	266.900000
5.950158	50.474885	528.063080	255.620000
5.950095	50.474866	528.056580	243.030000
5.950031	50.474847	528.050080	231.490000
5.949967	50.474830	528.043580	223.100000
5.949903	50.474811	528.037080	219.480000
5.949840	50.474793	528.030580	221.450000
5.949777	50.474773	528.024080	229.050000
5.949714	50.474753	528.017580	241.680000
5.949650	50.474735	528.011080	258.410000
5.949588	50.474716	528.004580	278.380000
5.949526	50.474697	527.998080	300.700000
5.949461	50.474678	527.991580	323.540000
5.949397	50.474659	527.985080	343.820000
5.949333	50.474639	527.978580	358.420000
5.949269	50.474621	527.972080	366.560000
5.949205	50.474603	527.965580	371.890000
5.949141	50.474585	527.959080	380.820000
5.949076	50.474567	527.952580	397.690000
5.949012	50.474549	527.946080	427.730000
5.948948	50.474531	527.939580	473.240000
5.948884	50.474512	527.933080	530.560000
5.948819	50.474494	527.926580	594.610000
5.948755	50.474476	527.920080	652.420000
5.948691	50.474457	527.913580	707.300000
5.948627	50.474439	527.907080	730.130000
5.948564	50.474421	527.900580	764.754300
5.952349	50.475589	522.100980	937.380000
5.952286	50.475568	522.094480	831.950000
5.952223	50.475548	522.087980	777.330000
5.952162	50.475528	522.081480	748.940000
5.952099	50.475507	522.074980	733.360000
5.952036	50.475487	522.068480	719.410000
5.951974	50.475467	522.061980	702.200000
5.951911	50.475447	522.055480	678.120000
5.951848	50.475427	522.048980	645.500000
5.951786	50.475406	522.042480	617.520000
5.951723	50.475386	522.035980	601.500000
5.951661	50.475365	522.029480	603.010000
5.951599	50.475344	522.022980	627.830000
5.951538	50.475323	522.016480	680.350000
5.951476	50.475301	522.009980	762.550000
5.951414	50.475279	522.003480	870.820000
5.951352	50.475257	521.996980	989.850000
5.951290	50.475236	521.990480	1090.200000
5.951228	50.475216	521.983980	1135.600000
5.951166	50.475196	521.977480	1102.700000
5.951103	50.475175	521.970980	997.360000
5.951041	50.475154	521.964480	850.150000
5.950979	50.475134	521.957980	695.510000
5.950916	50.475114	521.951480	556.880000
5.950853	50.475094	521.944980	444.580000
5.950792	50.475072	521.938480	360.010000
5.950730	50.475051	521.931980	300.360000
5.950667	50.475031	521.925480	261.520000
5.950605	50.475012	521.918980	239.210000
5.950542	50.474993	521.912480	229.220000
5.950479	50.474975	521.905980	227.350000
5.950414	50.474957	521.899480	229.660000
5.950350	50.474939	521.892980	232.820000
5.950286	50.474921	521.886480	234.620000
5.950222	50.474903	521.879980	234.190000
5.950158	50.474885	521.873480	231.940000
5.950095	50.474866	521.866980	229.010000
5.950031	50.474847	521.860480	226.870000
5.949967	50.474830	521.853980	226.950000
5.949903	50.474811	521.847480	230.450000
5.949840	50.474793	521.840980	238.250000
5.949777	50.474773	521.834480	250.700000
5.949714	50.474753	521.827980	267.640000
5.949650	50.474735	521.821480	288.370000
5.949588	50.474716	521.814980	311.870000
5.949526	50.474697	521.808480	336.670000
5.949461	50.474678	521.801980	361.270000
5.949397	50.474659	521.795480	384.220000
5.949333	50.474639	521.788980	403.960000
5.949269	50.474621	521.782480	420.590000
5.949205	50.474603	521.775980	437.840000
5.949141	50.474585	521.769480	459.650000
5.949076	50.474567	521.762980	475.550000
5.949012	50.474549	521.756480	493.570000
5.948948	50.474531	521.749980	518.890000
5.948884	50.474512	521.743480	549.630000
5.948819	50.474494	521.736980	593.320000
5.948755	50.474476	521.730480	665.950000
5.948691	50.474457	521.723980	821.833700
5.951911	50.475447	515.246930	743.790000
5.951848	50.475427	515.240430	706.870000
5.951786	50.475406	515.233930	686.770000
5.951723	50.475386	515.227430	681.290000
5.951661	50.475365	515.220930	694.130000
5.951599	50.475344	515.214430	734.420000
5.951538	50.475323	515.207930	805.400000
5.951476	50.475301	515.201430	906.190000
5.951414	50.475279	515.194930	1030.600000
5.951352	50.475257	515.188430	1157.000000
5.951290	50.475236	515.181930	1254.400000
5.951228	50.475216	515.175430	1289.200000
5.951166	50.475196	515.168930	1242.000000
5.951103	50.475175	515.162430	1119.500000
5.951041	50.475154	515.155930	950.920000
5.950979	50.475134	515.149430	771.950000
5.950916	50.475114	515.142930	609.560000
5.950853	50.475094	515.136430	477.200000
5.950792	50.475072	515.129930	377.390000
5.950730	50.475051	515.123430	306.610000
5.950667	50.475031	515.116930	259.210000
5.950605	50.475012	515.110430	229.580000
5.950542	50.474993	515.103930	212.860000
5.950479	50.474975	515.097430	205.000000
5.950414	50.474957	515.090930	202.780000
5.950350	50.474939	515.084430	203.710000
5.950286	50.474921	515.077930	206.000000
5.950222	50.474903	515.071430	208.640000
5.950158	50.474885	515.064930	211.380000
5.950095	50.474866	515.058430	214.510000
5.950031	50.474847	515.051930	218.710000
5.949967	50.474830	515.045430	224.790000
5.949903	50.474811	515.038930	233.590000
5.949840	50.474793	515.032430	245.750000
5.949777	50.474773	515.025930	261.700000
5.949714	50.474753	515.019430	281.470000
5.949650	50.474735	515.012930	304.720000
5.949588	50.474716	515.006430	330.880000
5.949526	50.474697	514.999930	358.710000
5.949461	50.474678	514.993430	388.030000
5.949397	50.474659	514.986930	418.960000
5.949333	50.474639	514.980430	447.510000
5.949269	50.474621	514.973930	472.880000
5.949205	50.474603	514.967430	506.300000
5.949141	50.474585	514.960930	568.186500
5.951723	50.475386	507.737980	707.470000
5.951661	50.475365	507.731480	728.650000
5.951599	50.475344	507.724980	772.420000
5.951538	50.475323	507.718480	860.030000
5.951476	50.475301	507.711980	974.080000
5.951414	50.475279	507.705480	1118.400000
5.951352	50.475257	507.698980	1251.700000
5.951290	50.475236	507.692480	1347.200000
5.951228	50.475216	507.685980	1373.400000
5.951166	50.475196	507.679480	1314.900000
5.951103	50.475175	507.672980	1180.600000
5.951041	50.475154	507.666480	999.820000
5.950979	50.475134	507.659980	808.250000
5.950916	50.475114	507.653480	633.920000
5.950853	50.475094	507.646980	491.390000
5.950792	50.475072	507.640480	383.570000
5.950730	50.475051	507.633980	306.640000
5.950667	50.475031	507.627480	254.370000
5.950605	50.475012	507.620980	220.590000
5.950542	50.474993	507.614480	200.170000
5.950479	50.474975	507.607980	189.070000
5.950414	50.474957	507.601480	184.300000
5.950350	50.474939	507.594980	183.660000
5.950286	50.474921	507.588480	185.650000
5.950222	50.474903	507.581980	189.310000
5.950158	50.474885	507.575480	194.200000
5.950095	50.474866	507.568980	200.270000
5.950031	50.474847	507.562480	207.770000
5.949967	50.474830	507.555980	217.100000
5.949903	50.474811	507.549480	228.750000
5.949840	50.474793	507.542980	243.190000
5.949777	50.474773	507.536480	260.810000
5.949714	50.474753	507.529980	281.840000
5.949650	50.474735	507.523480	306.190000
5.949588	50.474716	507.516980	335.010000
5.949526	50.474697	507.510480	364.200000
5.949461	50.474678	507.503980	397.420000
5.949397	50.474659	507.497480	432.900000
5.949333	50.474639	507.490980	482.176500
5.951599	50.475344	499.486564	683.630000
5.951538	50.475323	499.480064	845.520000
5.951476	50.475301	499.473564	1016.400000
5.951414	50.475279	499.467064	1187.200000
5.951352	50.475257	499.460564	1335.700000
5.951290	50.475236	499.454064	1450.800000
5.951228	50.475216	499.447564	1478.000000
5.951166	50.475196	499.441064	1407.000000
5.951103	50.475175	499.434564	1252.100000
5.951041	50.475154	499.428064	1048.300000
5.950979	50.475134	499.421564	835.920000
5.950916	50.475114	499.415064	645.390000
5.950853	50.475094	499.408564	491.750000
5.950792	50.475072	499.402064	377.060000
5.950730	50.475051	499.395564	296.130000
5.950667	50.475031	499.389064	241.520000
5.950605	50.475012	499.382564	206.260000
5.950542	50.474993	499.376064	184.770000
5.950479	50.474975	499.369564	172.810000
5.950414	50.474957	499.363064	167.420000
5.950350	50.474939	499.356564	166.510000
5.950286	50.474921	499.350064	168.710000
5.950222	50.474903	499.343564	173.030000
5.950158	50.474885	499.337064	179.040000
5.950095	50.474866	499.330564	186.500000
5.950031	50.474847	499.324064	195.480000
5.949967	50.474830	499.317564	206.130000
5.949903	50.474811	499.311064	218.720000
5.949840	50.474793	499.304564	233.600000
5.949777	50.474773	499.298064	251.250000
5.949714	50.474753	499.291564	272.460000
5.949650	50.474735	499.285064	294.080000
5.949588	50.474716	499.278564	319.740000
5.949526	50.474697	499.272064	350.450000
5.949461	50.474678	499.265564	388.660800
