# Supplementary material for: Electrical resistivity tomography data across the Hockai Fault Zone (Ardenne, Belgium)
Source: Data Brief. 2016 Dec 21;11:1–4. doi: 10.1016/j.dib.2016.12.028 (PMC5220259; doi:10.1016/j.dib.2016.12.028)
Supplement: Supplementary file 2 — Supplementary material [file mmc2.zip › output/ASCII/20090818-2_normal.out.wgs84]

5.953405	50.475943	564.030655	1622.800000
5.953342	50.475923	564.025030	1969.900000
5.953280	50.475902	564.019380	1727.700000
5.953218	50.475881	564.047680	1599.500000
5.953157	50.475860	564.064255	2068.100000
5.953096	50.475838	564.072130	2698.900000
5.953033	50.475817	564.085105	3234.100000
5.952971	50.475796	564.097705	3363.700000
5.952909	50.475775	564.107430	3267.200000
5.952846	50.475755	564.093930	3155.400000
5.952784	50.475734	564.077955	3087.600000
5.952722	50.475714	564.082555	2674.400000
5.952660	50.475693	564.084530	2665.000000
5.952598	50.475673	564.073655	2499.900000
5.952535	50.475652	564.052455	2301.900000
5.952473	50.475630	564.033730	1972.500000
5.952411	50.475610	564.014805	1719.800000
5.952349	50.475589	564.001155	1517.100000
5.952286	50.475568	563.979155	1386.500000
5.952223	50.475548	563.962705	1423.600000
5.952162	50.475528	563.948705	1390.800000
5.952099	50.475507	563.926455	1382.600000
5.952036	50.475487	563.931855	1368.100000
5.951974	50.475467	563.945430	1367.200000
5.951911	50.475447	563.950555	1394.300000
5.951848	50.475427	563.950230	1391.400000
5.951786	50.475406	563.947205	1287.500000
5.951723	50.475386	563.914155	1325.800000
5.951661	50.475365	563.884005	1179.600000
5.951599	50.475344	563.867030	1088.300000
5.951538	50.475323	563.832880	1060.000000
5.951476	50.475301	563.815705	1017.200000
5.951414	50.475279	563.812980	1259.900000
5.951352	50.475257	563.804480	1145.900000
5.951290	50.475236	563.793055	1116.500000
5.951228	50.475216	563.769655	1172.900000
5.951166	50.475196	563.746205	1049.800000
5.951103	50.475175	563.728480	1028.100000
5.951041	50.475154	563.737730	1026.300000
5.950979	50.475134	563.750230	1025.700000
5.950916	50.475114	563.723755	1125.200000
5.950853	50.475094	563.687805	926.790000
5.950792	50.475072	563.644980	858.250000
5.950730	50.475051	563.551105	640.900000
5.950667	50.475031	563.506455	242.560000
5.950605	50.475012	563.483705	163.790000
5.950542	50.474993	563.510855	158.110000
5.950479	50.474975	563.601430	248.790000
5.950414	50.474957	563.515555	193.230000
5.950350	50.474939	563.454980	158.290000
5.950286	50.474921	563.582205	257.970000
5.950222	50.474903	563.691305	343.700000
5.950158	50.474885	563.600780	295.200000
5.950095	50.474866	563.529305	197.480000
5.950031	50.474847	563.540230	181.640000
5.949967	50.474830	563.571355	219.040000
5.949903	50.474811	563.613080	261.820000
5.949840	50.474793	563.604530	286.310000
5.949777	50.474773	563.589755	254.800000
5.949714	50.474753	563.550530	229.310000
5.949650	50.474735	563.572155	298.900000
5.949588	50.474716	563.585105	352.980000
5.949526	50.474697	563.561505	778.860000
5.949461	50.474678	563.599955	1251.300000
5.949397	50.474659	563.652180	1245.200000
5.949333	50.474639	563.676730	1303.600000
5.949269	50.474621	563.673805	1218.900000
5.949205	50.474603	563.657330	1361.100000
5.949141	50.474585	563.640630	1571.500000
5.949076	50.474567	563.612755	1882.700000
5.949012	50.474549	563.590155	1352.600000
5.948948	50.474531	563.573105	808.420000
5.948884	50.474512	563.584380	689.230000
5.948819	50.474494	563.620305	902.780000
5.948755	50.474476	563.638955	922.570000
5.948691	50.474457	563.643780	847.300000
5.948627	50.474439	563.635430	868.710000
5.948564	50.474421	563.613855	763.180000
5.948500	50.474401	563.592030	1075.000000
5.948437	50.474382	563.570005	1208.900000
5.948372	50.474364	563.564305	1374.200000
5.948308	50.474347	563.541830	1414.200000
5.948243	50.474329	563.546930	1380.100000
5.948179	50.474311	563.563555	1143.300000
5.948115	50.474293	563.547105	1060.000000
5.948052	50.474274	563.546830	859.740000
5.947988	50.474255	563.543855	671.110000
5.947924	50.474237	563.556680	850.600000
5.947861	50.474218	563.564280	978.420000
5.947797	50.474200	563.566255	1117.800000
5.947733	50.474181	563.568355	1222.300000
5.947669	50.474163	563.549730	1157.500000
5.947605	50.474144	563.533580	1156.700000
5.953405	50.475943	561.419755	1559.400000
5.953342	50.475923	561.413405	1873.900000
5.953280	50.475902	561.407005	1738.500000
5.953218	50.475881	561.405005	1629.200000
5.953157	50.475860	561.401055	2026.400000
5.953096	50.475838	561.395705	2636.400000
5.953033	50.475817	561.390455	3082.100000
5.952971	50.475796	561.384805	3202.000000
5.952909	50.475775	561.378755	3473.200000
5.952846	50.475755	561.372030	3542.100000
5.952784	50.475734	561.365330	3433.200000
5.952722	50.475714	561.359155	3025.600000
5.952660	50.475693	561.352830	2708.700000
5.952598	50.475673	561.346230	2214.700000
5.952535	50.475652	561.339305	1964.100000
5.952473	50.475630	561.332330	1796.900000
5.952411	50.475610	561.325155	1703.300000
5.952349	50.475589	561.318230	1508.400000
5.952286	50.475568	561.310405	1419.000000
5.952223	50.475548	561.303155	1469.700000
5.952162	50.475528	561.295830	1469.300000
5.952099	50.475507	561.287730	1453.900000
5.952036	50.475487	561.282480	1448.800000
5.951974	50.475467	561.277930	1438.600000
5.951911	50.475447	561.272355	1475.100000
5.951848	50.475427	561.266305	1464.300000
5.951786	50.475406	561.260030	1375.600000
5.951723	50.475386	561.251055	1379.100000
5.951661	50.475365	561.242530	1217.200000
5.951599	50.475344	561.234680	1181.600000
5.951538	50.475323	561.224380	1159.100000
5.951476	50.475301	561.216280	1054.200000
5.951414	50.475279	561.210380	1228.200000
5.951352	50.475257	561.203555	1103.600000
5.951290	50.475236	561.196255	987.290000
5.951228	50.475216	561.186705	1036.600000
5.951166	50.475196	561.177130	829.590000
5.951103	50.475175	561.168330	827.580000
5.951041	50.475154	561.164705	816.420000
5.950979	50.475134	561.161980	870.080000
5.950916	50.475114	561.151755	940.570000
5.950853	50.475094	561.139155	792.460000
5.950792	50.475072	561.124130	703.960000
5.950730	50.475051	561.091705	553.070000
5.950667	50.475031	561.074080	185.370000
5.950605	50.475012	561.061680	155.050000
5.950542	50.474993	561.065105	144.820000
5.950479	50.474975	561.088880	225.410000
5.950414	50.474957	561.056655	187.160000
5.950350	50.474939	561.034855	156.790000
5.950286	50.474921	561.066430	253.060000
5.950222	50.474903	561.086905	330.990000
5.950158	50.474885	561.059405	289.410000
5.950095	50.474866	561.040380	194.820000
5.950031	50.474847	561.039105	173.970000
5.949967	50.474830	561.040755	208.480000
5.949903	50.474811	561.046405	250.450000
5.949840	50.474793	561.039530	276.070000
5.949777	50.474773	561.031205	259.430000
5.949714	50.474753	561.017630	245.080000
5.949650	50.474735	561.016830	314.400000
5.949588	50.474716	561.014755	412.280000
5.949526	50.474697	561.004930	784.300000
5.949461	50.474678	561.006105	1110.800000
5.949397	50.474659	561.008655	1026.800000
5.949333	50.474639	561.005180	1194.300000
5.949269	50.474621	560.999030	1165.900000
5.949205	50.474603	560.991780	1229.400000
5.949141	50.474585	560.984255	1317.700000
5.949076	50.474567	560.975455	1632.000000
5.949012	50.474549	560.966930	1213.000000
5.948948	50.474531	560.958955	779.200000
5.948884	50.474512	560.954680	693.070000
5.948819	50.474494	560.952730	875.050000
5.948755	50.474476	560.948230	927.850000
5.948691	50.474457	560.942305	897.550000
5.948627	50.474439	560.935705	956.680000
5.948564	50.474421	560.928380	877.220000
5.948500	50.474401	560.920755	1133.400000
5.948437	50.474382	560.912880	1260.400000
5.948372	50.474364	560.906430	1370.700000
5.948308	50.474347	560.898030	1405.300000
5.948243	50.474329	560.892430	1349.200000
5.948179	50.474311	560.888530	1149.400000
5.948115	50.474293	560.881305	1157.900000
5.948052	50.474274	560.875305	983.290000
5.947988	50.474255	560.869080	784.930000
5.947924	50.474237	560.863680	878.060000
5.947861	50.474218	560.858055	1003.100000
5.947797	50.474200	560.851780	1128.800000
5.947733	50.474181	560.845630	1208.100000
5.947669	50.474163	560.838755	1145.600000
5.947605	50.474144	560.831855	1137.900000
5.953342	50.475923	558.527955	1600.800000
5.953280	50.475902	558.521455	1733.900000
5.953218	50.475881	558.515455	1713.300000
5.953157	50.475860	558.509205	1989.900000
5.953096	50.475838	558.502755	2390.700000
5.953033	50.475817	558.496280	2577.900000
5.952971	50.475796	558.489755	2680.400000
5.952909	50.475775	558.483205	3320.200000
5.952846	50.475755	558.476730	3777.000000
5.952784	50.475734	558.470280	3721.400000
5.952722	50.475714	558.463755	3199.700000
5.952660	50.475693	558.457205	2452.700000
5.952598	50.475673	558.450705	1720.000000
5.952535	50.475652	558.444255	1559.800000
5.952473	50.475630	558.437780	1724.100000
5.952411	50.475610	558.431280	1878.200000
5.952349	50.475589	558.424780	1664.400000
5.952286	50.475568	558.418205	1545.500000
5.952223	50.475548	558.411655	1591.400000
5.952162	50.475528	558.405055	1619.300000
5.952099	50.475507	558.398430	1601.100000
5.952036	50.475487	558.392055	1598.200000
5.951974	50.475467	558.385705	1605.000000
5.951911	50.475447	558.379255	1683.000000
5.951848	50.475427	558.372780	1710.700000
5.951786	50.475406	558.366280	1638.800000
5.951723	50.475386	558.359580	1552.600000
5.951661	50.475365	558.352930	1369.500000
5.951599	50.475344	558.346305	1412.100000
5.951538	50.475323	558.339380	1413.000000
5.951476	50.475301	558.332680	1179.900000
5.951414	50.475279	558.326255	1153.700000
5.951352	50.475257	558.319705	929.510000
5.951290	50.475236	558.313105	746.270000
5.951228	50.475216	558.306155	746.420000
5.951166	50.475196	558.299205	539.540000
5.951103	50.475175	558.292305	508.080000
5.951041	50.475154	558.286230	474.230000
5.950979	50.475134	558.280355	508.040000
5.950916	50.475114	558.273280	531.770000
5.950853	50.475094	558.265730	442.610000
5.950792	50.475072	558.257580	416.450000
5.950730	50.475051	558.244680	363.530000
5.950667	50.475031	558.235505	124.290000
5.950605	50.475012	558.227230	137.690000
5.950542	50.474993	558.223130	134.450000
5.950479	50.474975	558.224505	187.270000
5.950414	50.474957	558.211105	160.630000
5.950350	50.474939	558.201030	138.330000
5.950286	50.474921	558.203780	201.390000
5.950222	50.474903	558.202730	259.020000
5.950158	50.474885	558.191805	246.540000
5.950095	50.474866	558.183255	189.180000
5.950031	50.474847	558.178055	175.080000
5.949967	50.474830	558.173030	209.990000
5.949903	50.474811	558.169055	254.100000
5.949840	50.474793	558.162480	278.090000
5.949777	50.474773	558.155630	270.420000
5.949714	50.474753	558.147880	266.630000
5.949650	50.474735	558.142355	327.970000
5.949588	50.474716	558.136680	453.920000
5.949526	50.474697	558.129655	702.280000
5.949461	50.474678	558.124255	765.400000
5.949397	50.474659	558.118955	643.500000
5.949333	50.474639	558.112705	844.570000
5.949269	50.474621	558.106230	935.810000
5.949205	50.474603	558.099705	905.950000
5.949141	50.474585	558.093105	852.940000
5.949076	50.474567	558.086380	1060.500000
5.949012	50.474549	558.079705	899.910000
5.948948	50.474531	558.073055	696.290000
5.948884	50.474512	558.066755	693.250000
5.948819	50.474494	558.060655	852.800000
5.948755	50.474476	558.054280	908.410000
5.948691	50.474457	558.047780	951.040000
5.948627	50.474439	558.041280	1074.900000
5.948564	50.474421	558.034780	1026.500000
5.948500	50.474401	558.028230	1168.900000
5.948437	50.474382	558.021605	1243.700000
5.948372	50.474364	558.015105	1289.000000
5.948308	50.474347	558.008430	1318.900000
5.948243	50.474329	558.001980	1277.500000
5.948179	50.474311	557.995730	1181.800000
5.948115	50.474293	557.989205	1331.800000
5.948052	50.474274	557.982730	1234.400000
5.947988	50.474255	557.976230	989.450000
5.947924	50.474237	557.969755	943.570000
5.947861	50.474218	557.963280	1012.700000
5.947797	50.474200	557.956755	1111.800000
5.947733	50.474181	557.950255	1153.000000
5.947669	50.474163	557.943780	1109.600000
5.953280	50.475902	555.345455	1540.300000
5.953218	50.475881	555.339005	1661.900000
5.953157	50.475860	555.332530	1807.000000
5.953096	50.475838	555.326030	1929.000000
5.953033	50.475817	555.319530	1858.600000
5.952971	50.475796	555.313005	1880.600000
5.952909	50.475775	555.306480	2541.300000
5.952846	50.475755	555.300005	3235.000000
5.952784	50.475734	555.293530	3315.600000
5.952722	50.475714	555.287005	2729.600000
5.952660	50.475693	555.280480	1872.100000
5.952598	50.475673	555.273980	1245.400000
5.952535	50.475652	555.267505	1267.300000
5.952473	50.475630	555.261030	1757.900000
5.952411	50.475610	555.254530	2174.400000
5.952349	50.475589	555.248030	1881.800000
5.952286	50.475568	555.241530	1662.100000
5.952223	50.475548	555.235030	1689.600000
5.952162	50.475528	555.228505	1755.600000
5.952099	50.475507	555.221980	1767.800000
5.952036	50.475487	555.215505	1788.400000
5.951974	50.475467	555.209030	1849.900000
5.951911	50.475447	555.202530	2008.800000
5.951848	50.475427	555.196030	2115.200000
5.951786	50.475406	555.189530	2036.600000
5.951723	50.475386	555.183005	1820.500000
5.951661	50.475365	555.176480	1580.300000
5.951599	50.475344	555.169980	1638.300000
5.951538	50.475323	555.163455	1609.700000
5.951476	50.475301	555.156930	1217.000000
5.951414	50.475279	555.150430	970.820000
5.951352	50.475257	555.143930	679.450000
5.951290	50.475236	555.137430	523.200000
5.951228	50.475216	555.130880	538.670000
5.951166	50.475196	555.124330	379.970000
5.951103	50.475175	555.117755	325.940000
5.951041	50.475154	555.111305	271.910000
5.950979	50.475134	555.104905	275.320000
5.950916	50.475114	555.098330	279.400000
5.950853	50.475094	555.091680	235.020000
5.950792	50.475072	555.084905	251.540000
5.950730	50.475051	555.077080	253.700000
5.950667	50.475031	555.070055	93.190000
5.950605	50.475012	555.063105	131.180000
5.950542	50.474993	555.057080	139.370000
5.950479	50.474975	555.052305	173.420000
5.950414	50.474957	555.044255	141.220000
5.950350	50.474939	555.037055	116.710000
5.950286	50.474921	555.032480	149.660000
5.950222	50.474903	555.026930	192.740000
5.950158	50.474885	555.019655	208.240000
5.950095	50.474866	555.012880	191.280000
5.950031	50.474847	555.006630	189.910000
5.949967	50.474830	555.000355	223.070000
5.949903	50.474811	554.994305	263.440000
5.949840	50.474793	554.987780	286.010000
5.949777	50.474773	554.981205	285.240000
5.949714	50.474753	554.974530	286.460000
5.949650	50.474735	554.968180	336.860000
5.949588	50.474716	554.961805	448.150000
5.949526	50.474697	554.955255	580.630000
5.949461	50.474678	554.948880	494.620000
5.949397	50.474659	554.942505	376.700000
5.949333	50.474639	554.936030	522.800000
5.949269	50.474621	554.929530	650.590000
5.949205	50.474603	554.923030	595.570000
5.949141	50.474585	554.916505	493.870000
5.949076	50.474567	554.909980	602.840000
5.949012	50.474549	554.903480	581.350000
5.948948	50.474531	554.896980	552.800000
5.948884	50.474512	554.890480	639.080000
5.948819	50.474494	554.884005	786.220000
5.948755	50.474476	554.877530	795.030000
5.948691	50.474457	554.871030	844.450000
5.948627	50.474439	554.864530	984.310000
5.948564	50.474421	554.858030	953.720000
5.948500	50.474401	554.851530	991.650000
5.948437	50.474382	554.845005	1002.500000
5.948372	50.474364	554.838505	1000.700000
5.948308	50.474347	554.832005	1020.400000
5.948243	50.474329	554.825505	1020.200000
5.948179	50.474311	554.819030	1042.600000
5.948115	50.474293	554.812530	1318.500000
5.948052	50.474274	554.806030	1358.000000
5.947988	50.474255	554.799530	1113.400000
5.947924	50.474237	554.793030	964.800000
5.947861	50.474218	554.786530	967.750000
5.947797	50.474200	554.780005	1027.100000
5.947733	50.474181	554.773505	1046.100000
5.953157	50.475860	551.838580	1342.100000
5.953096	50.475838	551.832080	1289.700000
5.953033	50.475817	551.825580	1124.400000
5.952971	50.475796	551.819080	975.800000
5.952909	50.475775	551.812580	1046.300000
5.952846	50.475755	551.806080	1210.100000
5.952784	50.475734	551.799580	1277.000000
5.952722	50.475714	551.793080	1181.400000
5.952660	50.475693	551.786580	1011.600000
5.952598	50.475673	551.780080	935.610000
5.952535	50.475652	551.773580	1189.000000
5.952473	50.475630	551.767080	1793.400000
5.952411	50.475610	551.760580	2193.300000
5.952349	50.475589	551.754080	1899.100000
5.952286	50.475568	551.747580	1610.500000
5.952223	50.475548	551.741080	1575.400000
5.952162	50.475528	551.734580	1655.800000
5.952099	50.475507	551.728080	1722.000000
5.952036	50.475487	551.721580	1773.500000
5.951974	50.475467	551.715080	1864.700000
5.951911	50.475447	551.708580	2008.000000
5.951848	50.475427	551.702080	2089.500000
5.951786	50.475406	551.695580	1961.600000
5.951723	50.475386	551.689080	1668.500000
5.951661	50.475365	551.682580	1395.200000
5.951599	50.475344	551.676080	1243.700000
5.951538	50.475323	551.669580	1045.800000
5.951476	50.475301	551.663080	734.600000
5.951414	50.475279	551.656580	499.420000
5.951352	50.475257	551.650080	353.910000
5.951290	50.475236	551.643580	323.810000
5.951228	50.475216	551.637080	372.810000
5.951166	50.475196	551.630580	317.550000
5.951103	50.475175	551.624055	243.180000
5.951041	50.475154	551.617555	170.480000
5.950979	50.475134	551.611080	140.670000
5.950916	50.475114	551.604580	131.920000
5.950853	50.475094	551.598055	132.660000
5.950792	50.475072	551.591505	172.070000
5.950730	50.475051	551.584780	192.980000
5.950667	50.475031	551.578180	116.950000
5.950605	50.475012	551.571580	151.990000
5.950542	50.474993	551.565180	181.920000
5.950479	50.474975	551.559005	198.790000
5.950414	50.474957	551.552205	163.730000
5.950350	50.474939	551.545580	129.080000
5.950286	50.474921	551.539430	126.850000
5.950222	50.474903	551.533080	148.290000
5.950158	50.474885	551.526455	182.410000
5.950095	50.474866	551.519930	210.830000
5.950031	50.474847	551.513480	224.830000
5.949967	50.474830	551.507005	235.030000
5.949903	50.474811	551.500580	246.350000
5.949840	50.474793	551.494080	256.290000
5.949777	50.474773	551.487555	256.780000
5.949714	50.474753	551.481030	244.780000
5.949650	50.474735	551.474555	232.860000
5.949588	50.474716	551.468080	227.060000
5.949526	50.474697	551.461580	230.950000
5.949461	50.474678	551.455080	203.660000
5.949397	50.474659	551.448580	194.900000
5.949333	50.474639	551.442080	264.390000
5.949269	50.474621	551.435580	339.620000
5.949205	50.474603	551.429080	312.710000
5.949141	50.474585	551.422580	254.170000
5.949076	50.474567	551.416080	277.890000
5.949012	50.474549	551.409580	317.690000
5.948948	50.474531	551.403080	401.880000
5.948884	50.474512	551.396580	552.830000
5.948819	50.474494	551.390080	659.790000
5.948755	50.474476	551.383580	599.380000
5.948691	50.474457	551.377080	543.510000
5.948627	50.474439	551.370580	536.490000
5.948564	50.474421	551.364080	499.030000
5.948500	50.474401	551.357580	476.750000
5.948437	50.474382	551.351080	474.310000
5.948372	50.474364	551.344580	484.810000
5.948308	50.474347	551.338080	506.970000
5.948243	50.474329	551.331580	530.110000
5.948179	50.474311	551.325080	581.070000
5.948115	50.474293	551.318580	721.610000
5.948052	50.474274	551.312080	813.620000
5.947988	50.474255	551.305580	803.370000
5.947924	50.474237	551.299080	758.000000
5.947861	50.474218	551.292580	799.685000
5.953033	50.475817	547.982330	1202.300000
5.952971	50.475796	547.975830	1003.600000
5.952909	50.475775	547.969330	936.100000
5.952846	50.475755	547.962830	945.940000
5.952784	50.475734	547.956330	975.220000
5.952722	50.475714	547.949830	994.440000
5.952660	50.475693	547.943330	1017.500000
5.952598	50.475673	547.936830	1109.700000
5.952535	50.475652	547.930330	1381.600000
5.952473	50.475630	547.923830	1773.300000
5.952411	50.475610	547.917330	1918.700000
5.952349	50.475589	547.910830	1676.200000
5.952286	50.475568	547.904330	1427.500000
5.952223	50.475548	547.897830	1334.600000
5.952162	50.475528	547.891330	1332.500000
5.952099	50.475507	547.884830	1336.500000
5.952036	50.475487	547.878330	1324.400000
5.951974	50.475467	547.871830	1315.700000
5.951911	50.475447	547.865330	1312.500000
5.951848	50.475427	547.858830	1278.500000
5.951786	50.475406	547.852330	1172.800000
5.951723	50.475386	547.845830	1013.300000
5.951661	50.475365	547.839330	852.270000
5.951599	50.475344	547.832830	715.210000
5.951538	50.475323	547.826330	578.660000
5.951476	50.475301	547.819830	439.150000
5.951414	50.475279	547.813330	338.070000
5.951352	50.475257	547.806830	291.660000
5.951290	50.475236	547.800330	311.830000
5.951228	50.475216	547.793830	369.840000
5.951166	50.475196	547.787330	353.580000
5.951103	50.475175	547.780830	278.410000
5.951041	50.475154	547.774330	198.910000
5.950979	50.475134	547.767830	157.280000
5.950916	50.475114	547.761330	145.390000
5.950853	50.475094	547.754830	155.860000
5.950792	50.475072	547.748330	193.160000
5.950730	50.475051	547.741805	210.940000
5.950667	50.475031	547.735280	175.350000
5.950605	50.475012	547.728755	197.540000
5.950542	50.474993	547.722280	232.710000
5.950479	50.474975	547.715830	252.600000
5.950414	50.474957	547.709280	228.620000
5.950350	50.474939	547.702755	191.490000
5.950286	50.474921	547.696305	173.730000
5.950222	50.474903	547.689830	178.540000
5.950158	50.474885	547.683305	197.800000
5.950095	50.474866	547.676805	216.080000
5.950031	50.474847	547.670330	219.900000
5.949967	50.474830	547.663830	213.380000
5.949903	50.474811	547.657330	207.540000
5.949840	50.474793	547.650830	205.390000
5.949777	50.474773	547.644330	200.150000
5.949714	50.474753	547.637830	185.340000
5.949650	50.474735	547.631330	165.240000
5.949588	50.474716	547.624830	149.050000
5.949526	50.474697	547.618330	149.680000
5.949461	50.474678	547.611830	158.470000
5.949397	50.474659	547.605330	182.750000
5.949333	50.474639	547.598830	232.520000
5.949269	50.474621	547.592330	268.950000
5.949205	50.474603	547.585830	248.060000
5.949141	50.474585	547.579330	213.310000
5.949076	50.474567	547.572830	222.000000
5.949012	50.474549	547.566330	268.670000
5.948948	50.474531	547.559830	370.970000
5.948884	50.474512	547.553330	525.760000
5.948819	50.474494	547.546830	625.600000
5.948755	50.474476	547.540330	577.380000
5.948691	50.474457	547.533830	491.290000
5.948627	50.474439	547.527330	430.320000
5.948564	50.474421	547.520830	380.020000
5.948500	50.474401	547.514330	348.880000
5.948437	50.474382	547.507830	338.050000
5.948372	50.474364	547.501330	340.330000
5.948308	50.474347	547.494830	349.280000
5.948243	50.474329	547.488330	360.770000
5.948179	50.474311	547.481830	385.540000
5.948115	50.474293	547.475330	437.980000
5.948052	50.474274	547.468830	490.550000
5.947988	50.474255	547.462330	564.697900
5.952909	50.475775	543.741780	1176.400000
5.952846	50.475755	543.735280	1163.100000
5.952784	50.475734	543.728780	1176.700000
5.952722	50.475714	543.722280	1213.200000
5.952660	50.475693	543.715780	1268.500000
5.952598	50.475673	543.709280	1362.800000
5.952535	50.475652	543.702780	1512.500000
5.952473	50.475630	543.696280	1644.700000
5.952411	50.475610	543.689780	1609.600000
5.952349	50.475589	543.683280	1413.500000
5.952286	50.475568	543.676780	1221.500000
5.952223	50.475548	543.670280	1107.900000
5.952162	50.475528	543.663780	1047.600000
5.952099	50.475507	543.657280	997.990000
5.952036	50.475487	543.650780	941.920000
5.951974	50.475467	543.644280	884.190000
5.951911	50.475447	543.637780	828.650000
5.951848	50.475427	543.631280	770.190000
5.951786	50.475406	543.624780	701.720000
5.951723	50.475386	543.618280	625.220000
5.951661	50.475365	543.611780	547.660000
5.951599	50.475344	543.605280	475.370000
5.951538	50.475323	543.598780	410.200000
5.951476	50.475301	543.592280	356.410000
5.951414	50.475279	543.585780	326.380000
5.951352	50.475257	543.579280	331.780000
5.951290	50.475236	543.572780	378.990000
5.951228	50.475216	543.566280	437.820000
5.951166	50.475196	543.559780	432.450000
5.951103	50.475175	543.553280	360.600000
5.951041	50.475154	543.546780	277.380000
5.950979	50.475134	543.540280	225.470000
5.950916	50.475114	543.533780	207.050000
5.950853	50.475094	543.527280	215.210000
5.950792	50.475072	543.520780	241.090000
5.950730	50.475051	543.514280	253.500000
5.950667	50.475031	543.507780	241.520000
5.950605	50.475012	543.501280	255.520000
5.950542	50.474993	543.494780	285.180000
5.950479	50.474975	543.488280	306.370000
5.950414	50.474957	543.481780	295.800000
5.950350	50.474939	543.475280	264.310000
5.950286	50.474921	543.468780	236.080000
5.950222	50.474903	543.462280	220.940000
5.950158	50.474885	543.455780	215.740000
5.950095	50.474866	543.449280	211.790000
5.950031	50.474847	543.442780	202.390000
5.949967	50.474830	543.436280	189.510000
5.949903	50.474811	543.429780	179.090000
5.949840	50.474793	543.423280	172.830000
5.949777	50.474773	543.416780	167.050000
5.949714	50.474753	543.410280	157.960000
5.949650	50.474735	543.403780	147.250000
5.949588	50.474716	543.397280	141.600000
5.949526	50.474697	543.390780	150.660000
5.949461	50.474678	543.384280	174.420000
5.949397	50.474659	543.377780	210.630000
5.949333	50.474639	543.371280	250.400000
5.949269	50.474621	543.364780	268.300000
5.949205	50.474603	543.358280	252.160000
5.949141	50.474585	543.351780	231.720000
5.949076	50.474567	543.345280	241.150000
5.949012	50.474549	543.338780	290.670000
5.948948	50.474531	543.332280	391.780000
5.948884	50.474512	543.325780	531.280000
5.948819	50.474494	543.319280	629.480000
5.948755	50.474476	543.312780	616.860000
5.948691	50.474457	543.306280	543.090000
5.948627	50.474439	543.299780	468.230000
5.948564	50.474421	543.293280	407.500000
5.948500	50.474401	543.286780	365.760000
5.948437	50.474382	543.280280	341.960000
5.948372	50.474364	543.273780	329.490000
5.948308	50.474347	543.267280	324.640000
5.948243	50.474329	543.260780	322.610000
5.948179	50.474311	543.254280	334.450000
5.948115	50.474293	543.247780	369.630600
5.952784	50.475734	539.078430	1403.000000
5.952722	50.475714	539.071930	1442.100000
5.952660	50.475693	539.065430	1465.400000
5.952598	50.475673	539.058930	1465.100000
5.952535	50.475652	539.052430	1469.800000
5.952473	50.475630	539.045930	1444.200000
5.952411	50.475610	539.039430	1338.700000
5.952349	50.475589	539.032930	1182.000000
5.952286	50.475568	539.026430	1038.300000
5.952223	50.475548	539.019930	934.090000
5.952162	50.475528	539.013430	859.170000
5.952099	50.475507	539.006930	794.780000
5.952036	50.475487	539.000430	731.490000
5.951974	50.475467	538.993930	670.310000
5.951911	50.475447	538.987430	614.480000
5.951848	50.475427	538.980930	564.970000
5.951786	50.475406	538.974430	520.860000
5.951723	50.475386	538.967930	481.150000
5.951661	50.475365	538.961430	445.210000
5.951599	50.475344	538.954930	414.600000
5.951538	50.475323	538.948430	392.610000
5.951476	50.475301	538.941930	383.970000
5.951414	50.475279	538.935430	395.660000
5.951352	50.475257	538.928930	434.180000
5.951290	50.475236	538.922430	495.730000
5.951228	50.475216	538.915930	547.550000
5.951166	50.475196	538.909430	539.660000
5.951103	50.475175	538.902930	471.230000
5.951041	50.475154	538.896430	387.130000
5.950979	50.475134	538.889930	325.590000
5.950916	50.475114	538.883430	295.120000
5.950853	50.475094	538.876930	289.910000
5.950792	50.475072	538.870430	298.010000
5.950730	50.475051	538.863930	301.840000
5.950667	50.475031	538.857430	298.360000
5.950605	50.475012	538.850930	306.340000
5.950542	50.474993	538.844430	324.620000
5.950479	50.474975	538.837930	338.630000
5.950414	50.474957	538.831430	333.010000
5.950350	50.474939	538.824930	308.390000
5.950286	50.474921	538.818430	277.210000
5.950222	50.474903	538.811930	249.460000
5.950158	50.474885	538.805430	227.670000
5.950095	50.474866	538.798930	209.840000
5.950031	50.474847	538.792430	193.830000
5.949967	50.474830	538.785930	180.100000
5.949903	50.474811	538.779430	170.390000
5.949840	50.474793	538.772930	164.980000
5.949777	50.474773	538.766430	162.080000
5.949714	50.474753	538.759930	160.040000
5.949650	50.474735	538.753430	159.850000
5.949588	50.474716	538.746930	165.770000
5.949526	50.474697	538.740430	183.820000
5.949461	50.474678	538.733930	214.910000
5.949397	50.474659	538.727430	253.400000
5.949333	50.474639	538.720930	286.430000
5.949269	50.474621	538.714430	299.210000
5.949205	50.474603	538.707930	291.660000
5.949141	50.474585	538.701430	284.120000
5.949076	50.474567	538.694930	299.180000
5.949012	50.474549	538.688430	348.830000
5.948948	50.474531	538.681930	438.260000
5.948884	50.474512	538.675430	551.690000
5.948819	50.474494	538.668930	639.060000
5.948755	50.474476	538.662430	655.400000
5.948691	50.474457	538.655930	612.950000
5.948627	50.474439	538.649430	549.180000
5.948564	50.474421	538.642930	489.040000
5.948500	50.474401	538.636430	440.750000
5.948437	50.474382	538.629930	407.010000
5.948372	50.474364	538.623430	379.900000
5.948308	50.474347	538.616930	364.420000
5.948243	50.474329	538.610430	344.191000
5.952660	50.475693	533.950030	1492.100000
5.952598	50.475673	533.943530	1390.200000
5.952535	50.475652	533.937030	1331.000000
5.952473	50.475630	533.930530	1265.800000
5.952411	50.475610	533.924030	1148.600000
5.952349	50.475589	533.917530	1018.200000
5.952286	50.475568	533.911030	907.760000
5.952223	50.475548	533.904530	822.360000
5.952162	50.475528	533.898030	754.640000
5.952099	50.475507	533.891530	696.670000
5.952036	50.475487	533.885030	642.800000
5.951974	50.475467	533.878530	592.780000
5.951911	50.475447	533.872030	548.490000
5.951848	50.475427	533.865530	511.540000
5.951786	50.475406	533.859030	482.720000
5.951723	50.475386	533.852530	461.880000
5.951661	50.475365	533.846030	448.590000
5.951599	50.475344	533.839530	443.850000
5.951538	50.475323	533.833030	450.250000
5.951476	50.475301	533.826530	471.300000
5.951414	50.475279	533.820030	510.320000
5.951352	50.475257	533.813530	566.720000
5.951290	50.475236	533.807030	628.130000
5.951228	50.475216	533.800530	665.400000
5.951166	50.475196	533.794030	649.580000
5.951103	50.475175	533.787530	584.390000
5.951041	50.475154	533.781030	502.230000
5.950979	50.475134	533.774530	432.990000
5.950916	50.475114	533.768030	387.490000
5.950853	50.475094	533.761530	363.080000
5.950792	50.475072	533.755030	351.110000
5.950730	50.475051	533.748530	342.560000
5.950667	50.475031	533.742030	335.640000
5.950605	50.475012	533.735530	335.250000
5.950542	50.474993	533.729030	340.360000
5.950479	50.474975	533.722530	343.300000
5.950414	50.474957	533.716030	335.750000
5.950350	50.474939	533.709530	315.880000
5.950286	50.474921	533.703030	288.570000
5.950222	50.474903	533.696530	260.290000
5.950158	50.474885	533.690030	235.090000
5.950095	50.474866	533.683530	214.290000
5.950031	50.474847	533.677030	197.930000
5.949967	50.474830	533.670530	186.090000
5.949903	50.474811	533.664030	179.000000
5.949840	50.474793	533.657530	176.440000
5.949777	50.474773	533.651030	177.660000
5.949714	50.474753	533.644530	182.180000
5.949650	50.474735	533.638030	190.840000
5.949588	50.474716	533.631530	206.140000
5.949526	50.474697	533.625030	230.890000
5.949461	50.474678	533.618530	264.520000
5.949397	50.474659	533.612030	301.110000
5.949333	50.474639	533.605530	330.770000
5.949269	50.474621	533.599030	346.050000
5.949205	50.474603	533.592530	349.760000
5.949141	50.474585	533.586030	354.790000
5.949076	50.474567	533.579530	375.170000
5.949012	50.474549	533.573030	419.550000
5.948948	50.474531	533.566530	488.790000
5.948884	50.474512	533.560030	570.170000
5.948819	50.474494	533.553530	636.580000
5.948755	50.474476	533.547030	662.980000
5.948691	50.474457	533.540530	647.960000
5.948627	50.474439	533.534030	605.240000
5.948564	50.474421	533.527530	559.690000
5.948500	50.474401	533.521030	523.390000
5.948437	50.474382	533.514530	487.290000
5.948372	50.474364	533.508030	438.967700
5.952473	50.475630	528.303580	1193.000000
5.952411	50.475610	528.297080	1025.300000
5.952349	50.475589	528.290580	922.140000
5.952286	50.475568	528.284080	832.280000
5.952223	50.475548	528.277580	765.530000
5.952162	50.475528	528.271080	709.640000
5.952099	50.475507	528.264580	665.410000
5.952036	50.475487	528.258080	626.100000
5.951974	50.475467	528.251580	590.470000
5.951911	50.475447	528.245080	559.010000
5.951848	50.475427	528.238580	532.940000
5.951786	50.475406	528.232080	514.620000
5.951723	50.475386	528.225580	505.460000
5.951661	50.475365	528.219080	506.200000
5.951599	50.475344	528.212580	518.020000
5.951538	50.475323	528.206080	542.410000
5.951476	50.475301	528.199580	580.430000
5.951414	50.475279	528.193080	630.970000
5.951352	50.475257	528.186580	687.680000
5.951290	50.475236	528.180080	735.810000
5.951228	50.475216	528.173580	754.730000
5.951166	50.475196	528.167080	730.450000
5.951103	50.475175	528.160580	668.720000
5.951041	50.475154	528.154080	590.940000
5.950979	50.475134	528.147580	518.060000
5.950916	50.475114	528.141080	460.430000
5.950853	50.475094	528.134580	418.900000
5.950792	50.475072	528.128080	389.510000
5.950730	50.475051	528.121580	367.860000
5.950667	50.475031	528.115080	352.050000
5.950605	50.475012	528.108580	341.940000
5.950542	50.474993	528.102080	335.770000
5.950479	50.474975	528.095580	329.520000
5.950414	50.474957	528.089080	319.080000
5.950350	50.474939	528.082580	302.850000
5.950286	50.474921	528.076080	282.280000
5.950222	50.474903	528.069580	260.420000
5.950158	50.474885	528.063080	240.140000
5.950095	50.474866	528.056580	223.250000
5.950031	50.474847	528.050080	210.590000
5.949967	50.474830	528.043580	202.490000
5.949903	50.474811	528.037080	199.040000
5.949840	50.474793	528.030580	200.160000
5.949777	50.474773	528.024080	205.650000
5.949714	50.474753	528.017580	215.580000
5.949650	50.474735	528.011080	230.550000
5.949588	50.474716	528.004580	251.680000
5.949526	50.474697	527.998080	279.580000
5.949461	50.474678	527.991580	312.740000
5.949397	50.474659	527.985080	346.680000
5.949333	50.474639	527.978580	375.450000
5.949269	50.474621	527.972080	395.660000
5.949205	50.474603	527.965580	409.780000
5.949141	50.474585	527.959080	424.670000
5.949076	50.474567	527.952580	446.280000
5.949012	50.474549	527.946080	479.500000
5.948948	50.474531	527.939580	524.360000
5.948884	50.474512	527.933080	573.460000
5.948819	50.474494	527.926580	615.490000
5.948755	50.474476	527.920080	635.950000
5.948691	50.474457	527.913580	635.610000
5.948627	50.474439	527.907080	612.410000
5.948564	50.474421	527.900580	569.203500
5.952349	50.475589	522.100980	878.830000
5.952286	50.475568	522.094480	786.030000
5.952223	50.475548	522.087980	733.640000
5.952162	50.475528	522.081480	699.640000
5.952099	50.475507	522.074980	674.990000
5.952036	50.475487	522.068480	652.250000
5.951974	50.475467	522.061980	632.320000
5.951911	50.475447	522.055480	613.470000
5.951848	50.475427	522.048980	593.610000
5.951786	50.475406	522.042480	580.750000
5.951723	50.475386	522.035980	577.520000
5.951661	50.475365	522.029480	585.150000
5.951599	50.475344	522.022980	604.500000
5.951538	50.475323	522.016480	635.300000
5.951476	50.475301	522.009980	675.990000
5.951414	50.475279	522.003480	722.350000
5.951352	50.475257	521.996980	766.040000
5.951290	50.475236	521.990480	794.890000
5.951228	50.475216	521.983980	796.670000
5.951166	50.475196	521.977480	765.850000
5.951103	50.475175	521.970980	707.840000
5.951041	50.475154	521.964480	636.110000
5.950979	50.475134	521.957980	564.420000
5.950916	50.475114	521.951480	501.330000
5.950853	50.475094	521.944980	449.800000
5.950792	50.475072	521.938480	409.190000
5.950730	50.475051	521.931980	377.660000
5.950667	50.475031	521.925480	353.570000
5.950605	50.475012	521.918980	335.570000
5.950542	50.474993	521.912480	321.880000
5.950479	50.474975	521.905980	310.200000
5.950414	50.474957	521.899480	298.400000
5.950350	50.474939	521.892980	285.330000
5.950286	50.474921	521.886480	271.120000
5.950222	50.474903	521.879980	256.820000
5.950158	50.474885	521.873480	243.830000
5.950095	50.474866	521.866980	233.330000
5.950031	50.474847	521.860480	226.170000
5.949967	50.474830	521.853980	222.810000
5.949903	50.474811	521.847480	223.510000
5.949840	50.474793	521.840980	228.400000
5.949777	50.474773	521.834480	237.580000
5.949714	50.474753	521.827980	251.240000
5.949650	50.474735	521.821480	269.660000
5.949588	50.474716	521.814980	293.090000
5.949526	50.474697	521.808480	321.130000
5.949461	50.474678	521.801980	352.320000
5.949397	50.474659	521.795480	383.880000
5.949333	50.474639	521.788980	412.160000
5.949269	50.474621	521.782480	435.760000
5.949205	50.474603	521.775980	456.920000
5.949141	50.474585	521.769480	478.780000
5.949076	50.474567	521.762980	495.680000
5.949012	50.474549	521.756480	513.930000
5.948948	50.474531	521.749980	535.800000
5.948884	50.474512	521.743480	556.280000
5.948819	50.474494	521.736980	574.770000
5.948755	50.474476	521.730480	589.320000
5.948691	50.474457	521.723980	603.418800
5.951911	50.475447	515.246930	705.820000
5.951848	50.475427	515.240430	673.540000
5.951786	50.475406	515.233930	657.720000
5.951723	50.475386	515.227430	653.840000
5.951661	50.475365	515.220930	660.680000
5.951599	50.475344	515.214430	679.150000
5.951538	50.475323	515.207930	706.140000
5.951476	50.475301	515.201430	738.740000
5.951414	50.475279	515.194930	772.210000
5.951352	50.475257	515.188430	798.720000
5.951290	50.475236	515.181930	809.800000
5.951228	50.475216	515.175430	798.800000
5.951166	50.475196	515.168930	764.000000
5.951103	50.475175	515.162430	709.680000
5.951041	50.475154	515.155930	644.330000
5.950979	50.475134	515.149430	576.960000
5.950916	50.475114	515.142930	514.210000
5.950853	50.475094	515.136430	459.580000
5.950792	50.475072	515.129930	414.080000
5.950730	50.475051	515.123430	377.290000
5.950667	50.475031	515.116930	348.190000
5.950605	50.475012	515.110430	325.510000
5.950542	50.474993	515.103930	307.850000
5.950479	50.474975	515.097430	293.700000
5.950414	50.474957	515.090930	281.780000
5.950350	50.474939	515.084430	271.200000
5.950286	50.474921	515.077930	261.660000
5.950222	50.474903	515.071430	253.280000
5.950158	50.474885	515.064930	246.530000
5.950095	50.474866	515.058430	241.970000
5.950031	50.474847	515.051930	240.090000
5.949967	50.474830	515.045430	241.290000
5.949903	50.474811	515.038930	245.840000
5.949840	50.474793	515.032430	253.970000
5.949777	50.474773	515.025930	265.830000
5.949714	50.474753	515.019430	281.570000
5.949650	50.474735	515.012930	301.230000
5.949588	50.474716	515.006430	324.680000
5.949526	50.474697	514.999930	351.020000
5.949461	50.474678	514.993430	379.610000
5.949397	50.474659	514.986930	409.490000
5.949333	50.474639	514.980430	435.260000
5.949269	50.474621	514.973930	457.460000
5.949205	50.474603	514.967430	482.730000
5.949141	50.474585	514.960930	522.267500
5.951723	50.475386	507.737980	713.020000
5.951661	50.475365	507.731480	720.990000
5.951599	50.475344	507.724980	733.220000
5.951538	50.475323	507.718480	750.670000
5.951476	50.475301	507.711980	770.620000
5.951414	50.475279	507.705480	791.540000
5.951352	50.475257	507.698980	804.130000
5.951290	50.475236	507.692480	802.880000
5.951228	50.475216	507.685980	783.980000
5.951166	50.475196	507.679480	747.100000
5.951103	50.475175	507.672980	695.590000
5.951041	50.475154	507.666480	635.250000
5.950979	50.475134	507.659980	572.410000
5.950916	50.475114	507.653480	512.260000
5.950853	50.475094	507.646980	458.130000
5.950792	50.475072	507.640480	411.620000
5.950730	50.475051	507.633980	373.010000
5.950667	50.475031	507.627480	341.780000
5.950605	50.475012	507.620980	317.050000
5.950542	50.474993	507.614480	297.730000
5.950479	50.474975	507.607980	282.760000
5.950414	50.474957	507.601480	271.180000
5.950350	50.474939	507.594980	262.280000
5.950286	50.474921	507.588480	255.600000
5.950222	50.474903	507.581980	250.930000
5.950158	50.474885	507.575480	248.290000
5.950095	50.474866	507.568980	247.850000
5.950031	50.474847	507.562480	249.800000
5.949967	50.474830	507.555980	254.390000
5.949903	50.474811	507.549480	261.790000
5.949840	50.474793	507.542980	272.220000
5.949777	50.474773	507.536480	285.810000
5.949714	50.474753	507.529980	302.660000
5.949650	50.474735	507.523480	322.510000
5.949588	50.474716	507.516980	345.890000
5.949526	50.474697	507.510480	368.760000
5.949461	50.474678	507.503980	393.080000
5.949397	50.474659	507.497480	417.070000
5.949333	50.474639	507.490980	445.353800
5.951599	50.475344	499.486564	767.970000
5.951538	50.475323	499.480064	777.500000
5.951476	50.475301	499.473564	790.250000
5.951414	50.475279	499.467064	801.720000
5.951352	50.475257	499.460564	806.610000
5.951290	50.475236	499.454064	799.460000
5.951228	50.475216	499.447564	776.570000
5.951166	50.475196	499.441064	738.150000
5.951103	50.475175	499.434564	687.140000
5.951041	50.475154	499.428064	628.400000
5.950979	50.475134	499.421564	567.270000
5.950916	50.475114	499.415064	508.280000
5.950853	50.475094	499.408564	454.590000
5.950792	50.475072	499.402064	407.930000
5.950730	50.475051	499.395564	368.800000
5.950667	50.475031	499.389064	336.910000
5.950605	50.475012	499.382564	311.540000
5.950542	50.474993	499.376064	291.780000
5.950479	50.474975	499.369564	276.710000
5.950414	50.474957	499.363064	265.520000
5.950350	50.474939	499.356564	257.520000
5.950286	50.474921	499.350064	252.230000
5.950222	50.474903	499.343564	249.330000
5.950158	50.474885	499.337064	248.690000
5.950095	50.474866	499.330564	250.280000
5.950031	50.474847	499.324064	254.190000
5.949967	50.474830	499.317564	260.520000
5.949903	50.474811	499.311064	269.440000
5.949840	50.474793	499.304564	281.120000
5.949777	50.474773	499.298064	295.840000
5.949714	50.474753	499.291564	314.010000
5.949650	50.474735	499.285064	332.370000
5.949588	50.474716	499.278564	352.990000
5.949526	50.474697	499.272064	374.760000
5.949461	50.474678	499.265564	396.610200
