# Supplementary material for: Electrical resistivity tomography data across the Hockai Fault Zone (Ardenne, Belgium)
Source: Data Brief. 2016 Dec 21;11:1–4. doi: 10.1016/j.dib.2016.12.028 (PMC5220259; doi:10.1016/j.dib.2016.12.028)
Supplement: Supplementary file 2 — Supplementary material [file mmc2.zip › output/ASCII/20090818-2_robust.out.wgs84]

5.953405	50.475943	564.030655	1619.800000
5.953342	50.475923	564.025030	1914.600000
5.953280	50.475902	564.019380	1684.400000
5.953218	50.475881	564.047680	1587.400000
5.953157	50.475860	564.064255	2015.800000
5.953096	50.475838	564.072130	2622.200000
5.953033	50.475817	564.085105	3129.300000
5.952971	50.475796	564.097705	3269.600000
5.952909	50.475775	564.107430	3273.100000
5.952846	50.475755	564.093930	3245.800000
5.952784	50.475734	564.077955	3165.800000
5.952722	50.475714	564.082555	2682.800000
5.952660	50.475693	564.084530	2678.500000
5.952598	50.475673	564.073655	2565.600000
5.952535	50.475652	564.052455	2440.700000
5.952473	50.475630	564.033730	2066.700000
5.952411	50.475610	564.014805	1795.400000
5.952349	50.475589	564.001155	1568.500000
5.952286	50.475568	563.979155	1428.500000
5.952223	50.475548	563.962705	1453.500000
5.952162	50.475528	563.948705	1429.600000
5.952099	50.475507	563.926455	1420.000000
5.952036	50.475487	563.931855	1400.900000
5.951974	50.475467	563.945430	1395.900000
5.951911	50.475447	563.950555	1412.600000
5.951848	50.475427	563.950230	1412.000000
5.951786	50.475406	563.947205	1308.900000
5.951723	50.475386	563.914155	1331.200000
5.951661	50.475365	563.884005	1193.500000
5.951599	50.475344	563.867030	1126.500000
5.951538	50.475323	563.832880	1106.000000
5.951476	50.475301	563.815705	1052.700000
5.951414	50.475279	563.812980	1267.300000
5.951352	50.475257	563.804480	1152.700000
5.951290	50.475236	563.793055	1124.000000
5.951228	50.475216	563.769655	1190.700000
5.951166	50.475196	563.746205	1094.000000
5.951103	50.475175	563.728480	1079.400000
5.951041	50.475154	563.737730	1081.700000
5.950979	50.475134	563.750230	1082.500000
5.950916	50.475114	563.723755	1214.600000
5.950853	50.475094	563.687805	1034.900000
5.950792	50.475072	563.644980	1015.000000
5.950730	50.475051	563.551105	751.350000
5.950667	50.475031	563.506455	306.660000
5.950605	50.475012	563.483705	163.070000
5.950542	50.474993	563.510855	153.910000
5.950479	50.474975	563.601430	251.200000
5.950414	50.474957	563.515555	189.970000
5.950350	50.474939	563.454980	153.980000
5.950286	50.474921	563.582205	258.110000
5.950222	50.474903	563.691305	349.050000
5.950158	50.474885	563.600780	300.040000
5.950095	50.474866	563.529305	196.210000
5.950031	50.474847	563.540230	179.080000
5.949967	50.474830	563.571355	215.240000
5.949903	50.474811	563.613080	258.600000
5.949840	50.474793	563.604530	283.910000
5.949777	50.474773	563.589755	257.930000
5.949714	50.474753	563.550530	231.510000
5.949650	50.474735	563.572155	299.550000
5.949588	50.474716	563.585105	328.820000
5.949526	50.474697	563.561505	762.820000
5.949461	50.474678	563.599955	1230.200000
5.949397	50.474659	563.652180	1214.400000
5.949333	50.474639	563.676730	1289.900000
5.949269	50.474621	563.673805	1223.200000
5.949205	50.474603	563.657330	1347.600000
5.949141	50.474585	563.640630	1580.900000
5.949076	50.474567	563.612755	1929.300000
5.949012	50.474549	563.590155	1348.600000
5.948948	50.474531	563.573105	792.960000
5.948884	50.474512	563.584380	691.790000
5.948819	50.474494	563.620305	912.980000
5.948755	50.474476	563.638955	939.400000
5.948691	50.474457	563.643780	882.560000
5.948627	50.474439	563.635430	909.950000
5.948564	50.474421	563.613855	777.370000
5.948500	50.474401	563.592030	1094.300000
5.948437	50.474382	563.570005	1214.000000
5.948372	50.474364	563.564305	1355.600000
5.948308	50.474347	563.541830	1381.100000
5.948243	50.474329	563.546930	1360.400000
5.948179	50.474311	563.563555	1150.600000
5.948115	50.474293	563.547105	1086.300000
5.948052	50.474274	563.546830	865.130000
5.947988	50.474255	563.543855	649.510000
5.947924	50.474237	563.556680	842.160000
5.947861	50.474218	563.564280	971.500000
5.947797	50.474200	563.566255	1101.400000
5.947733	50.474181	563.568355	1175.900000
5.947669	50.474163	563.549730	1145.900000
5.947605	50.474144	563.533580	1145.900000
5.953405	50.475943	561.419755	1619.800000
5.953342	50.475923	561.413405	1850.200000
5.953280	50.475902	561.407005	1683.700000
5.953218	50.475881	561.405005	1600.100000
5.953157	50.475860	561.401055	2011.700000
5.953096	50.475838	561.395705	2621.700000
5.953033	50.475817	561.390455	3128.500000
5.952971	50.475796	561.384805	3268.500000
5.952909	50.475775	561.378755	3298.900000
5.952846	50.475755	561.372030	3311.200000
5.952784	50.475734	561.365330	3309.700000
5.952722	50.475714	561.359155	3070.500000
5.952660	50.475693	561.352830	2678.800000
5.952598	50.475673	561.346230	2234.500000
5.952535	50.475652	561.339305	1816.200000
5.952473	50.475630	561.332330	1815.100000
5.952411	50.475610	561.325155	1795.600000
5.952349	50.475589	561.318230	1568.600000
5.952286	50.475568	561.310405	1434.200000
5.952223	50.475548	561.303155	1453.500000
5.952162	50.475528	561.295830	1434.700000
5.952099	50.475507	561.287730	1421.400000
5.952036	50.475487	561.282480	1409.600000
5.951974	50.475467	561.277930	1408.700000
5.951911	50.475447	561.272355	1413.100000
5.951848	50.475427	561.266305	1412.600000
5.951786	50.475406	561.260030	1327.800000
5.951723	50.475386	561.251055	1331.300000
5.951661	50.475365	561.242530	1193.700000
5.951599	50.475344	561.234680	1130.600000
5.951538	50.475323	561.224380	1108.900000
5.951476	50.475301	561.216280	1054.300000
5.951414	50.475279	561.210380	1256.600000
5.951352	50.475257	561.203555	1152.400000
5.951290	50.475236	561.196255	1114.000000
5.951228	50.475216	561.186705	1128.700000
5.951166	50.475196	561.177130	882.980000
5.951103	50.475175	561.168330	883.860000
5.951041	50.475154	561.164705	900.060000
5.950979	50.475134	561.161980	1082.400000
5.950916	50.475114	561.151755	1134.400000
5.950853	50.475094	561.139155	1034.300000
5.950792	50.475072	561.124130	817.450000
5.950730	50.475051	561.091705	750.160000
5.950667	50.475031	561.074080	131.130000
5.950605	50.475012	561.061680	161.920000
5.950542	50.474993	561.065105	153.910000
5.950479	50.474975	561.088880	231.260000
5.950414	50.474957	561.056655	189.940000
5.950350	50.474939	561.034855	153.980000
5.950286	50.474921	561.066430	258.100000
5.950222	50.474903	561.086905	347.530000
5.950158	50.474885	561.059405	300.020000
5.950095	50.474866	561.040380	196.170000
5.950031	50.474847	561.039105	179.120000
5.949967	50.474830	561.040755	215.030000
5.949903	50.474811	561.046405	258.590000
5.949840	50.474793	561.039530	282.190000
5.949777	50.474773	561.031205	258.350000
5.949714	50.474753	561.017630	253.150000
5.949650	50.474735	561.016830	301.410000
5.949588	50.474716	561.014755	506.270000
5.949526	50.474697	561.004930	762.910000
5.949461	50.474678	561.006105	1206.500000
5.949397	50.474659	561.008655	1191.700000
5.949333	50.474639	561.005180	1259.400000
5.949269	50.474621	560.999030	1223.300000
5.949205	50.474603	560.991780	1343.600000
5.949141	50.474585	560.984255	1445.500000
5.949076	50.474567	560.975455	1806.900000
5.949012	50.474549	560.966930	1334.400000
5.948948	50.474531	560.958955	788.070000
5.948884	50.474512	560.954680	691.910000
5.948819	50.474494	560.952730	912.870000
5.948755	50.474476	560.948230	937.290000
5.948691	50.474457	560.942305	909.080000
5.948627	50.474439	560.935705	911.290000
5.948564	50.474421	560.928380	913.060000
5.948500	50.474401	560.920755	1094.400000
5.948437	50.474382	560.912880	1214.100000
5.948372	50.474364	560.906430	1355.600000
5.948308	50.474347	560.898030	1380.600000
5.948243	50.474329	560.892430	1360.200000
5.948179	50.474311	560.888530	1150.800000
5.948115	50.474293	560.881305	1120.300000
5.948052	50.474274	560.875305	941.650000
5.947988	50.474255	560.869080	845.190000
5.947924	50.474237	560.863680	844.190000
5.947861	50.474218	560.858055	971.590000
5.947797	50.474200	560.851780	1101.500000
5.947733	50.474181	560.845630	1172.600000
5.947669	50.474163	560.838755	1145.900000
5.947605	50.474144	560.831855	1145.700000
5.953342	50.475923	558.527955	1636.200000
5.953280	50.475902	558.521455	1657.200000
5.953218	50.475881	558.515455	1640.500000
5.953157	50.475860	558.509205	1922.300000
5.953096	50.475838	558.502755	2511.500000
5.953033	50.475817	558.496280	2682.100000
5.952971	50.475796	558.489755	2905.500000
5.952909	50.475775	558.483205	3298.700000
5.952846	50.475755	558.476730	3314.600000
5.952784	50.475734	558.470280	3314.100000
5.952722	50.475714	558.463755	3073.100000
5.952660	50.475693	558.457205	2668.100000
5.952598	50.475673	558.450705	1551.800000
5.952535	50.475652	558.444255	1552.000000
5.952473	50.475630	558.437780	1804.800000
5.952411	50.475610	558.431280	1799.300000
5.952349	50.475589	558.424780	1733.500000
5.952286	50.475568	558.418205	1668.600000
5.952223	50.475548	558.411655	1668.800000
5.952162	50.475528	558.405055	1669.800000
5.952099	50.475507	558.398430	1672.200000
5.952036	50.475487	558.392055	1682.900000
5.951974	50.475467	558.385705	1731.000000
5.951911	50.475447	558.379255	1858.600000
5.951848	50.475427	558.372780	1858.800000
5.951786	50.475406	558.366280	1843.300000
5.951723	50.475386	558.359580	1817.700000
5.951661	50.475365	558.352930	1504.000000
5.951599	50.475344	558.346305	1503.200000
5.951538	50.475323	558.339380	1501.100000
5.951476	50.475301	558.332680	1227.200000
5.951414	50.475279	558.326255	1229.300000
5.951352	50.475257	558.319705	927.510000
5.951290	50.475236	558.313105	675.700000
5.951228	50.475216	558.306155	675.740000
5.951166	50.475196	558.299205	396.980000
5.951103	50.475175	558.292305	379.830000
5.951041	50.475154	558.286230	321.360000
5.950979	50.475134	558.280355	321.170000
5.950916	50.475114	558.273280	320.800000
5.950853	50.475094	558.265730	256.470000
5.950792	50.475072	558.257580	256.520000
5.950730	50.475051	558.244680	257.300000
5.950667	50.475031	558.235505	90.490000
5.950605	50.475012	558.227230	157.850000
5.950542	50.474993	558.223130	154.100000
5.950479	50.474975	558.224505	172.950000
5.950414	50.474957	558.211105	172.960000
5.950350	50.474939	558.201030	153.960000
5.950286	50.474921	558.203780	176.310000
5.950222	50.474903	558.202730	221.640000
5.950158	50.474885	558.191805	221.840000
5.950095	50.474866	558.183255	195.610000
5.950031	50.474847	558.178055	187.890000
5.949967	50.474830	558.173030	214.970000
5.949903	50.474811	558.169055	258.630000
5.949840	50.474793	558.162480	278.580000
5.949777	50.474773	558.155630	265.670000
5.949714	50.474753	558.147880	265.900000
5.949650	50.474735	558.142355	307.010000
5.949588	50.474716	558.136680	525.590000
5.949526	50.474697	558.129655	736.350000
5.949461	50.474678	558.124255	707.710000
5.949397	50.474659	558.118955	644.050000
5.949333	50.474639	558.112705	883.270000
5.949269	50.474621	558.106230	886.690000
5.949205	50.474603	558.099705	885.940000
5.949141	50.474585	558.093105	808.940000
5.949076	50.474567	558.086380	808.440000
5.949012	50.474549	558.079705	789.180000
5.948948	50.474531	558.073055	737.250000
5.948884	50.474512	558.066755	692.080000
5.948819	50.474494	558.060655	912.680000
5.948755	50.474476	558.054280	927.850000
5.948691	50.474457	558.047780	926.330000
5.948627	50.474439	558.041280	930.580000
5.948564	50.474421	558.034780	932.870000
5.948500	50.474401	558.028230	1094.400000
5.948437	50.474382	558.021605	1213.800000
5.948372	50.474364	558.015105	1354.700000
5.948308	50.474347	558.008430	1360.600000
5.948243	50.474329	558.001980	1359.500000
5.948179	50.474311	557.995730	1248.000000
5.948115	50.474293	557.989205	1261.400000
5.948052	50.474274	557.982730	1262.500000
5.947988	50.474255	557.976230	1055.500000
5.947924	50.474237	557.969755	968.910000
5.947861	50.474218	557.963280	971.660000
5.947797	50.474200	557.956755	1101.300000
5.947733	50.474181	557.950255	1145.500000
5.947669	50.474163	557.943780	1145.300000
5.953280	50.475902	555.345455	1636.700000
5.953218	50.475881	555.339005	1639.900000
5.953157	50.475860	555.332530	1830.100000
5.953096	50.475838	555.326030	1784.900000
5.953033	50.475817	555.319530	1773.300000
5.952971	50.475796	555.313005	1772.700000
5.952909	50.475775	555.306480	3156.700000
5.952846	50.475755	555.300005	3314.800000
5.952784	50.475734	555.293530	3314.700000
5.952722	50.475714	555.287005	3072.500000
5.952660	50.475693	555.280480	1573.900000
5.952598	50.475673	555.273980	1350.800000
5.952535	50.475652	555.267505	1443.200000
5.952473	50.475630	555.261030	1804.700000
5.952411	50.475610	555.254530	1801.300000
5.952349	50.475589	555.248030	1789.300000
5.952286	50.475568	555.241530	1681.400000
5.952223	50.475548	555.235030	1670.300000
5.952162	50.475528	555.228505	1670.900000
5.952099	50.475507	555.221980	1673.600000
5.952036	50.475487	555.215505	1685.200000
5.951974	50.475467	555.209030	1740.500000
5.951911	50.475447	555.202530	1926.400000
5.951848	50.475427	555.196030	1929.300000
5.951786	50.475406	555.189530	1926.200000
5.951723	50.475386	555.183005	1829.800000
5.951661	50.475365	555.176480	1508.400000
5.951599	50.475344	555.169980	1505.400000
5.951538	50.475323	555.163455	1502.000000
5.951476	50.475301	555.156930	1227.300000
5.951414	50.475279	555.150430	1206.900000
5.951352	50.475257	555.143930	476.380000
5.951290	50.475236	555.137430	476.180000
5.951228	50.475216	555.130880	476.530000
5.951166	50.475196	555.124330	396.580000
5.951103	50.475175	555.117755	378.380000
5.951041	50.475154	555.111305	220.110000
5.950979	50.475134	555.104905	218.240000
5.950916	50.475114	555.098330	218.170000
5.950853	50.475094	555.091680	217.860000
5.950792	50.475072	555.084905	218.330000
5.950730	50.475051	555.077080	219.250000
5.950667	50.475031	555.070055	90.460000
5.950605	50.475012	555.063105	157.820000
5.950542	50.474993	555.057080	154.470000
5.950479	50.474975	555.052305	172.820000
5.950414	50.474957	555.044255	172.760000
5.950350	50.474939	555.037055	153.990000
5.950286	50.474921	555.032480	160.390000
5.950222	50.474903	555.026930	185.330000
5.950158	50.474885	555.019655	195.180000
5.950095	50.474866	555.012880	195.490000
5.950031	50.474847	555.006630	191.190000
5.949967	50.474830	555.000355	214.870000
5.949903	50.474811	554.994305	258.610000
5.949840	50.474793	554.987780	276.400000
5.949777	50.474773	554.981205	265.960000
5.949714	50.474753	554.974530	266.120000
5.949650	50.474735	554.968180	307.670000
5.949588	50.474716	554.961805	526.350000
5.949526	50.474697	554.955255	712.500000
5.949461	50.474678	554.948880	411.040000
5.949397	50.474659	554.942505	395.020000
5.949333	50.474639	554.936030	432.150000
5.949269	50.474621	554.929530	501.220000
5.949205	50.474603	554.923030	501.030000
5.949141	50.474585	554.916505	418.550000
5.949076	50.474567	554.909980	417.780000
5.949012	50.474549	554.903480	417.290000
5.948948	50.474531	554.896980	674.620000
5.948884	50.474512	554.890480	674.100000
5.948819	50.474494	554.884005	900.890000
5.948755	50.474476	554.877530	918.680000
5.948691	50.474457	554.871030	925.940000
5.948627	50.474439	554.864530	930.540000
5.948564	50.474421	554.858030	932.840000
5.948500	50.474401	554.851530	1078.900000
5.948437	50.474382	554.845005	1086.200000
5.948372	50.474364	554.838505	1087.800000
5.948308	50.474347	554.832005	1108.400000
5.948243	50.474329	554.825505	1163.200000
5.948179	50.474311	554.819030	1247.600000
5.948115	50.474293	554.812530	1261.600000
5.948052	50.474274	554.806030	1263.000000
5.947988	50.474255	554.799530	1056.000000
5.947924	50.474237	554.793030	969.200000
5.947861	50.474218	554.786530	971.380000
5.947797	50.474200	554.780005	1100.100000
5.947733	50.474181	554.773505	1138.800000
5.953157	50.475860	551.838580	1554.500000
5.953096	50.475838	551.832080	1197.500000
5.953033	50.475817	551.825580	1170.200000
5.952971	50.475796	551.819080	1147.900000
5.952909	50.475775	551.812580	1145.900000
5.952846	50.475755	551.806080	1146.800000
5.952784	50.475734	551.799580	1149.000000
5.952722	50.475714	551.793080	1155.200000
5.952660	50.475693	551.786580	1171.800000
5.952598	50.475673	551.780080	1192.800000
5.952535	50.475652	551.773580	1312.300000
5.952473	50.475630	551.767080	1801.400000
5.952411	50.475610	551.760580	1800.300000
5.952349	50.475589	551.754080	1789.700000
5.952286	50.475568	551.747580	1681.300000
5.952223	50.475548	551.741080	1668.500000
5.952162	50.475528	551.734580	1668.800000
5.952099	50.475507	551.728080	1671.900000
5.952036	50.475487	551.721580	1687.300000
5.951974	50.475467	551.715080	1743.900000
5.951911	50.475447	551.708580	1928.600000
5.951848	50.475427	551.702080	1931.100000
5.951786	50.475406	551.695580	1928.300000
5.951723	50.475386	551.689080	1830.700000
5.951661	50.475365	551.682580	1509.100000
5.951599	50.475344	551.676080	1398.200000
5.951538	50.475323	551.669580	1071.500000
5.951476	50.475301	551.663080	497.320000
5.951414	50.475279	551.656580	401.100000
5.951352	50.475257	551.650080	398.380000
5.951290	50.475236	551.643580	398.330000
5.951228	50.475216	551.637080	398.170000
5.951166	50.475196	551.630580	396.920000
5.951103	50.475175	551.624055	378.430000
5.951041	50.475154	551.617555	219.750000
5.950979	50.475134	551.611080	217.560000
5.950916	50.475114	551.604580	217.560000
5.950853	50.475094	551.598055	217.680000
5.950792	50.475072	551.591505	218.040000
5.950730	50.475051	551.584780	218.280000
5.950667	50.475031	551.578180	159.490000
5.950605	50.475012	551.571580	160.300000
5.950542	50.474993	551.565180	167.550000
5.950479	50.474975	551.559005	172.940000
5.950414	50.474957	551.552205	172.870000
5.950350	50.474939	551.545580	160.970000
5.950286	50.474921	551.539430	160.970000
5.950222	50.474903	551.533080	185.380000
5.950158	50.474885	551.526455	194.960000
5.950095	50.474866	551.519930	195.520000
5.950031	50.474847	551.513480	195.500000
5.949967	50.474830	551.507005	197.270000
5.949903	50.474811	551.500580	197.290000
5.949840	50.474793	551.494080	197.060000
5.949777	50.474773	551.487555	193.290000
5.949714	50.474753	551.481030	184.930000
5.949650	50.474735	551.474555	177.550000
5.949588	50.474716	551.468080	171.350000
5.949526	50.474697	551.461580	170.430000
5.949461	50.474678	551.455080	170.550000
5.949397	50.474659	551.448580	171.490000
5.949333	50.474639	551.442080	248.970000
5.949269	50.474621	551.435580	293.320000
5.949205	50.474603	551.429080	293.320000
5.949141	50.474585	551.422580	292.760000
5.949076	50.474567	551.416080	292.360000
5.949012	50.474549	551.409580	292.360000
5.948948	50.474531	551.403080	523.480000
5.948884	50.474512	551.396580	528.480000
5.948819	50.474494	551.390080	536.890000
5.948755	50.474476	551.383580	537.090000
5.948691	50.474457	551.377080	536.730000
5.948627	50.474439	551.370580	533.930000
5.948564	50.474421	551.364080	511.040000
5.948500	50.474401	551.357580	420.030000
5.948437	50.474382	551.351080	394.720000
5.948372	50.474364	551.344580	394.010000
5.948308	50.474347	551.338080	393.890000
5.948243	50.474329	551.331580	394.040000
5.948179	50.474311	551.325080	395.590000
5.948115	50.474293	551.318580	494.270000
5.948052	50.474274	551.312080	524.870000
5.947988	50.474255	551.305580	582.330000
5.947924	50.474237	551.299080	668.220000
5.947861	50.474218	551.292580	947.026800
5.953033	50.475817	547.982330	1171.300000
5.952971	50.475796	547.975830	1152.900000
5.952909	50.475775	547.969330	1150.900000
5.952846	50.475755	547.962830	1150.800000
5.952784	50.475734	547.956330	1152.000000
5.952722	50.475714	547.949830	1160.600000
5.952660	50.475693	547.943330	1174.400000
5.952598	50.475673	547.936830	1192.300000
5.952535	50.475652	547.930330	1308.400000
5.952473	50.475630	547.923830	1618.400000
5.952411	50.475610	547.917330	1618.700000
5.952349	50.475589	547.910830	1616.500000
5.952286	50.475568	547.904330	1585.800000
5.952223	50.475548	547.897830	1439.600000
5.952162	50.475528	547.891330	1137.900000
5.952099	50.475507	547.884830	986.430000
5.952036	50.475487	547.878330	925.640000
5.951974	50.475467	547.871830	895.970000
5.951911	50.475447	547.865330	857.980000
5.951848	50.475427	547.858830	784.690000
5.951786	50.475406	547.852330	694.060000
5.951723	50.475386	547.845830	624.560000
5.951661	50.475365	547.839330	557.740000
5.951599	50.475344	547.832830	506.660000
5.951538	50.475323	547.826330	465.100000
5.951476	50.475301	547.819830	418.930000
5.951414	50.475279	547.813330	400.890000
5.951352	50.475257	547.806830	398.440000
5.951290	50.475236	547.800330	398.320000
5.951228	50.475216	547.793830	398.160000
5.951166	50.475196	547.787330	397.470000
5.951103	50.475175	547.780830	378.940000
5.951041	50.475154	547.774330	220.280000
5.950979	50.475134	547.767830	217.680000
5.950916	50.475114	547.761330	217.740000
5.950853	50.475094	547.754830	217.910000
5.950792	50.475072	547.748330	218.160000
5.950730	50.475051	547.741805	218.230000
5.950667	50.475031	547.735280	206.750000
5.950605	50.475012	547.728755	204.340000
5.950542	50.474993	547.722280	201.470000
5.950479	50.474975	547.715830	199.960000
5.950414	50.474957	547.709280	195.250000
5.950350	50.474939	547.702755	193.070000
5.950286	50.474921	547.696305	192.750000
5.950222	50.474903	547.689830	192.720000
5.950158	50.474885	547.683305	195.080000
5.950095	50.474866	547.676805	195.630000
5.950031	50.474847	547.670330	195.550000
5.949967	50.474830	547.663830	195.310000
5.949903	50.474811	547.657330	194.470000
5.949840	50.474793	547.650830	191.470000
5.949777	50.474773	547.644330	188.210000
5.949714	50.474753	547.637830	183.980000
5.949650	50.474735	547.631330	177.540000
5.949588	50.474716	547.624830	171.660000
5.949526	50.474697	547.618330	170.880000
5.949461	50.474678	547.611830	170.940000
5.949397	50.474659	547.605330	171.790000
5.949333	50.474639	547.598830	249.160000
5.949269	50.474621	547.592330	293.150000
5.949205	50.474603	547.585830	293.140000
5.949141	50.474585	547.579330	292.690000
5.949076	50.474567	547.572830	292.290000
5.949012	50.474549	547.566330	292.420000
5.948948	50.474531	547.559830	521.390000
5.948884	50.474512	547.553330	524.190000
5.948819	50.474494	547.546830	524.160000
5.948755	50.474476	547.540330	523.920000
5.948691	50.474457	547.533830	523.390000
5.948627	50.474439	547.527330	521.930000
5.948564	50.474421	547.520830	510.890000
5.948500	50.474401	547.514330	420.110000
5.948437	50.474382	547.507830	394.680000
5.948372	50.474364	547.501330	393.880000
5.948308	50.474347	547.494830	393.700000
5.948243	50.474329	547.488330	393.740000
5.948179	50.474311	547.481830	393.960000
5.948115	50.474293	547.475330	394.400000
5.948052	50.474274	547.468830	399.880000
5.947988	50.474255	547.462330	526.647600
5.952909	50.475775	543.741780	1170.900000
5.952846	50.475755	543.735280	1174.000000
5.952784	50.475734	543.728780	1176.800000
5.952722	50.475714	543.722280	1181.800000
5.952660	50.475693	543.715780	1185.300000
5.952598	50.475673	543.709280	1191.700000
5.952535	50.475652	543.702780	1274.100000
5.952473	50.475630	543.696280	1288.900000
5.952411	50.475610	543.689780	1288.200000
5.952349	50.475589	543.683280	1284.900000
5.952286	50.475568	543.676780	1269.200000
5.952223	50.475548	543.670280	1252.900000
5.952162	50.475528	543.663780	1093.700000
5.952099	50.475507	543.657280	957.600000
5.952036	50.475487	543.650780	924.120000
5.951974	50.475467	543.644280	895.410000
5.951911	50.475447	543.637780	846.880000
5.951848	50.475427	543.631280	733.750000
5.951786	50.475406	543.624780	683.390000
5.951723	50.475386	543.618280	624.390000
5.951661	50.475365	543.611780	557.580000
5.951599	50.475344	543.605280	506.470000
5.951538	50.475323	543.598780	465.040000
5.951476	50.475301	543.592280	418.990000
5.951414	50.475279	543.585780	402.160000
5.951352	50.475257	543.579280	399.460000
5.951290	50.475236	543.572780	399.230000
5.951228	50.475216	543.566280	399.010000
5.951166	50.475196	543.559780	398.590000
5.951103	50.475175	543.553280	385.130000
5.951041	50.475154	543.546780	262.140000
5.950979	50.475134	543.540280	241.040000
5.950916	50.475114	543.533780	239.720000
5.950853	50.475094	543.527280	239.690000
5.950792	50.475072	543.520780	239.750000
5.950730	50.475051	543.514280	239.800000
5.950667	50.475031	543.507780	239.770000
5.950605	50.475012	543.501280	239.720000
5.950542	50.474993	543.494780	239.520000
5.950479	50.474975	543.488280	237.730000
5.950414	50.474957	543.481780	226.190000
5.950350	50.474939	543.475280	213.180000
5.950286	50.474921	543.468780	199.940000
5.950222	50.474903	543.462280	197.310000
5.950158	50.474885	543.455780	196.610000
5.950095	50.474866	543.449280	196.100000
5.950031	50.474847	543.442780	195.710000
5.949967	50.474830	543.436280	195.270000
5.949903	50.474811	543.429780	194.360000
5.949840	50.474793	543.423280	191.280000
5.949777	50.474773	543.416780	188.130000
5.949714	50.474753	543.410280	184.020000
5.949650	50.474735	543.403780	177.850000
5.949588	50.474716	543.397280	175.480000
5.949526	50.474697	543.390780	175.380000
5.949461	50.474678	543.384280	175.560000
5.949397	50.474659	543.377780	184.220000
5.949333	50.474639	543.371280	252.100000
5.949269	50.474621	543.364780	293.470000
5.949205	50.474603	543.358280	293.560000
5.949141	50.474585	543.351780	293.500000
5.949076	50.474567	543.345280	293.610000
5.949012	50.474549	543.338780	308.700000
5.948948	50.474531	543.332280	519.800000
5.948884	50.474512	543.325780	522.960000
5.948819	50.474494	543.319280	523.000000
5.948755	50.474476	543.312780	522.820000
5.948691	50.474457	543.306280	522.370000
5.948627	50.474439	543.299780	521.340000
5.948564	50.474421	543.293280	511.550000
5.948500	50.474401	543.286780	425.380000
5.948437	50.474382	543.280280	396.030000
5.948372	50.474364	543.273780	394.320000
5.948308	50.474347	543.267280	394.060000
5.948243	50.474329	543.260780	393.970000
5.948179	50.474311	543.254280	394.070000
5.948115	50.474293	543.247780	394.295600
5.952784	50.475734	539.078430	1185.700000
5.952722	50.475714	539.071930	1187.100000
5.952660	50.475693	539.065430	1188.100000
5.952598	50.475673	539.058930	1190.200000
5.952535	50.475652	539.052430	1191.300000
5.952473	50.475630	539.045930	1190.400000
5.952411	50.475610	539.039430	1186.000000
5.952349	50.475589	539.032930	1152.600000
5.952286	50.475568	539.026430	1080.900000
5.952223	50.475548	539.019930	1044.600000
5.952162	50.475528	539.013430	1005.900000
5.952099	50.475507	539.006930	949.800000
5.952036	50.475487	539.000430	924.200000
5.951974	50.475467	538.993930	896.130000
5.951911	50.475447	538.987430	846.950000
5.951848	50.475427	538.980930	733.290000
5.951786	50.475406	538.974430	683.500000
5.951723	50.475386	538.967930	625.250000
5.951661	50.475365	538.961430	558.500000
5.951599	50.475344	538.954930	507.070000
5.951538	50.475323	538.948430	469.320000
5.951476	50.475301	538.941930	424.820000
5.951414	50.475279	538.935430	421.460000
5.951352	50.475257	538.928930	421.340000
5.951290	50.475236	538.922430	421.280000
5.951228	50.475216	538.915930	421.150000
5.951166	50.475196	538.909430	420.840000
5.951103	50.475175	538.902930	419.440000
5.951041	50.475154	538.896430	374.080000
5.950979	50.475134	538.889930	322.030000
5.950916	50.475114	538.883430	295.420000
5.950853	50.475094	538.876930	286.510000
5.950792	50.475072	538.870430	284.920000
5.950730	50.475051	538.863930	284.640000
5.950667	50.475031	538.857430	283.930000
5.950605	50.475012	538.850930	282.440000
5.950542	50.474993	538.844430	279.570000
5.950479	50.474975	538.837930	273.480000
5.950414	50.474957	538.831430	262.180000
5.950350	50.474939	538.824930	255.010000
5.950286	50.474921	538.818430	239.800000
5.950222	50.474903	538.811930	220.220000
5.950158	50.474885	538.805430	206.730000
5.950095	50.474866	538.798930	199.900000
5.950031	50.474847	538.792430	196.660000
5.949967	50.474830	538.785930	195.400000
5.949903	50.474811	538.779430	194.460000
5.949840	50.474793	538.772930	191.300000
5.949777	50.474773	538.766430	189.110000
5.949714	50.474753	538.759930	188.540000
5.949650	50.474735	538.753430	188.400000
5.949588	50.474716	538.746930	188.470000
5.949526	50.474697	538.740430	190.250000
5.949461	50.474678	538.733930	195.220000
5.949397	50.474659	538.727430	234.390000
5.949333	50.474639	538.720930	292.770000
5.949269	50.474621	538.714430	316.760000
5.949205	50.474603	538.707930	323.820000
5.949141	50.474585	538.701430	333.520000
5.949076	50.474567	538.694930	357.060000
5.949012	50.474549	538.688430	422.160000
5.948948	50.474531	538.681930	517.720000
5.948884	50.474512	538.675430	521.920000
5.948819	50.474494	538.668930	522.080000
5.948755	50.474476	538.662430	521.980000
5.948691	50.474457	538.655930	521.640000
5.948627	50.474439	538.649430	520.860000
5.948564	50.474421	538.642930	514.930000
5.948500	50.474401	538.636430	463.360000
5.948437	50.474382	538.629930	426.790000
5.948372	50.474364	538.623430	404.090000
5.948308	50.474347	538.616930	397.720000
5.948243	50.474329	538.610430	394.468200
5.952660	50.475693	533.950030	1188.200000
5.952598	50.475673	533.943530	1188.400000
5.952535	50.475652	533.937030	1188.100000
5.952473	50.475630	533.930530	1187.300000
5.952411	50.475610	533.924030	1142.500000
5.952349	50.475589	533.917530	1073.300000
5.952286	50.475568	533.911030	1012.700000
5.952223	50.475548	533.904530	982.580000
5.952162	50.475528	533.898030	972.280000
5.952099	50.475507	533.891530	947.100000
5.952036	50.475487	533.885030	925.250000
5.951974	50.475467	533.878530	898.460000
5.951911	50.475447	533.872030	848.430000
5.951848	50.475427	533.865530	733.120000
5.951786	50.475406	533.859030	684.380000
5.951723	50.475386	533.852530	629.340000
5.951661	50.475365	533.846030	575.770000
5.951599	50.475344	533.839530	551.860000
5.951538	50.475323	533.833030	522.660000
5.951476	50.475301	533.826530	522.330000
5.951414	50.475279	533.820030	522.180000
5.951352	50.475257	533.813530	522.070000
5.951290	50.475236	533.807030	521.920000
5.951228	50.475216	533.800530	521.650000
5.951166	50.475196	533.794030	521.150000
5.951103	50.475175	533.787530	518.010000
5.951041	50.475154	533.781030	484.580000
5.950979	50.475134	533.774530	415.330000
5.950916	50.475114	533.768030	355.300000
5.950853	50.475094	533.761530	321.630000
5.950792	50.475072	533.755030	308.010000
5.950730	50.475051	533.748530	304.950000
5.950667	50.475031	533.742030	304.340000
5.950605	50.475012	533.735530	302.540000
5.950542	50.474993	533.729030	299.970000
5.950479	50.474975	533.722530	297.040000
5.950414	50.474957	533.716030	295.710000
5.950350	50.474939	533.709530	289.970000
5.950286	50.474921	533.703030	276.910000
5.950222	50.474903	533.696530	258.760000
5.950158	50.474885	533.690030	241.110000
5.950095	50.474866	533.683530	228.980000
5.950031	50.474847	533.677030	223.800000
5.949967	50.474830	533.670530	222.950000
5.949903	50.474811	533.664030	222.810000
5.949840	50.474793	533.657530	222.790000
5.949777	50.474773	533.651030	222.880000
5.949714	50.474753	533.644530	223.190000
5.949650	50.474735	533.638030	226.190000
5.949588	50.474716	533.631530	234.570000
5.949526	50.474697	533.625030	239.570000
5.949461	50.474678	533.618530	273.100000
5.949397	50.474659	533.612030	319.750000
5.949333	50.474639	533.605530	350.240000
5.949269	50.474621	533.599030	361.770000
5.949205	50.474603	533.592530	373.760000
5.949141	50.474585	533.586030	423.670000
5.949076	50.474567	533.579530	467.590000
5.949012	50.474549	533.573030	500.140000
5.948948	50.474531	533.566530	515.940000
5.948884	50.474512	533.560030	520.670000
5.948819	50.474494	533.553530	520.900000
5.948755	50.474476	533.547030	520.900000
5.948691	50.474457	533.540530	520.680000
5.948627	50.474439	533.534030	520.170000
5.948564	50.474421	533.527530	517.700000
5.948500	50.474401	533.521030	511.790000
5.948437	50.474382	533.514530	491.730000
5.948372	50.474364	533.508030	436.997600
5.952473	50.475630	528.303580	1187.100000
5.952411	50.475610	528.297080	1058.300000
5.952349	50.475589	528.290580	1034.100000
5.952286	50.475568	528.284080	994.620000
5.952223	50.475548	528.277580	971.830000
5.952162	50.475528	528.271080	964.140000
5.952099	50.475507	528.264580	946.370000
5.952036	50.475487	528.258080	927.260000
5.951974	50.475467	528.251580	908.890000
5.951911	50.475447	528.245080	851.970000
5.951848	50.475427	528.238580	732.980000
5.951786	50.475406	528.232080	686.130000
5.951723	50.475386	528.225580	660.240000
5.951661	50.475365	528.219080	642.230000
5.951599	50.475344	528.212580	633.050000
5.951538	50.475323	528.206080	629.350000
5.951476	50.475301	528.199580	628.310000
5.951414	50.475279	528.193080	627.670000
5.951352	50.475257	528.186580	627.040000
5.951290	50.475236	528.180080	626.200000
5.951228	50.475216	528.173580	624.200000
5.951166	50.475196	528.167080	615.380000
5.951103	50.475175	528.160580	586.820000
5.951041	50.475154	528.154080	530.790000
5.950979	50.475134	528.147580	454.090000
5.950916	50.475114	528.141080	384.390000
5.950853	50.475094	528.134580	340.050000
5.950792	50.475072	528.128080	318.670000
5.950730	50.475051	528.121580	310.370000
5.950667	50.475031	528.115080	307.540000
5.950605	50.475012	528.108580	306.840000
5.950542	50.474993	528.102080	306.540000
5.950479	50.474975	528.095580	306.090000
5.950414	50.474957	528.089080	305.120000
5.950350	50.474939	528.082580	303.100000
5.950286	50.474921	528.076080	299.640000
5.950222	50.474903	528.069580	295.620000
5.950158	50.474885	528.063080	292.910000
5.950095	50.474866	528.056580	292.090000
5.950031	50.474847	528.050080	291.940000
5.949967	50.474830	528.043580	291.890000
5.949903	50.474811	528.037080	291.940000
5.949840	50.474793	528.030580	292.100000
5.949777	50.474773	528.024080	292.410000
5.949714	50.474753	528.017580	293.160000
5.949650	50.474735	528.011080	294.760000
5.949588	50.474716	528.004580	298.020000
5.949526	50.474697	527.998080	312.360000
5.949461	50.474678	527.991580	333.590000
5.949397	50.474659	527.985080	349.500000
5.949333	50.474639	527.978580	362.680000
5.949269	50.474621	527.972080	366.330000
5.949205	50.474603	527.965580	376.830000
5.949141	50.474585	527.959080	472.270000
5.949076	50.474567	527.952580	502.440000
5.949012	50.474549	527.946080	510.430000
5.948948	50.474531	527.939580	514.540000
5.948884	50.474512	527.933080	519.130000
5.948819	50.474494	527.926580	519.340000
5.948755	50.474476	527.920080	519.380000
5.948691	50.474457	527.913580	519.270000
5.948627	50.474439	527.907080	519.000000
5.948564	50.474421	527.900580	517.915000
5.952349	50.475589	522.100980	1026.300000
5.952286	50.475568	522.094480	988.600000
5.952223	50.475548	522.087980	965.710000
5.952162	50.475528	522.081480	959.180000
5.952099	50.475507	522.074980	945.610000
5.952036	50.475487	522.068480	929.400000
5.951974	50.475467	522.061980	917.700000
5.951911	50.475447	522.055480	901.430000
5.951848	50.475427	522.048980	732.690000
5.951786	50.475406	522.042480	687.300000
5.951723	50.475386	522.035980	680.820000
5.951661	50.475365	522.029480	672.980000
5.951599	50.475344	522.022980	668.770000
5.951538	50.475323	522.016480	667.860000
5.951476	50.475301	522.009980	666.430000
5.951414	50.475279	522.003480	664.700000
5.951352	50.475257	521.996980	662.250000
5.951290	50.475236	521.990480	657.600000
5.951228	50.475216	521.983980	647.820000
5.951166	50.475196	521.977480	627.930000
5.951103	50.475175	521.970980	592.390000
5.951041	50.475154	521.964480	534.960000
5.950979	50.475134	521.957980	458.910000
5.950916	50.475114	521.951480	389.330000
5.950853	50.475094	521.944980	343.900000
5.950792	50.475072	521.938480	321.160000
5.950730	50.475051	521.931980	311.880000
5.950667	50.475031	521.925480	308.640000
5.950605	50.475012	521.918980	307.690000
5.950542	50.474993	521.912480	307.410000
5.950479	50.474975	521.905980	307.290000
5.950414	50.474957	521.899480	307.190000
5.950350	50.474939	521.892980	307.100000
5.950286	50.474921	521.886480	307.050000
5.950222	50.474903	521.879980	307.030000
5.950158	50.474885	521.873480	307.060000
5.950095	50.474866	521.866980	307.120000
5.950031	50.474847	521.860480	307.230000
5.949967	50.474830	521.853980	307.400000
5.949903	50.474811	521.847480	307.640000
5.949840	50.474793	521.840980	308.010000
5.949777	50.474773	521.834480	308.570000
5.949714	50.474753	521.827980	309.390000
5.949650	50.474735	521.821480	312.070000
5.949588	50.474716	521.814980	319.480000
5.949526	50.474697	521.808480	331.030000
5.949461	50.474678	521.801980	343.780000
5.949397	50.474659	521.795480	350.010000
5.949333	50.474639	521.788980	363.950000
5.949269	50.474621	521.782480	366.360000
5.949205	50.474603	521.775980	376.960000
5.949141	50.474585	521.769480	492.040000
5.949076	50.474567	521.762980	508.570000
5.949012	50.474549	521.756480	510.860000
5.948948	50.474531	521.749980	513.360000
5.948884	50.474512	521.743480	517.230000
5.948819	50.474494	521.736980	517.990000
5.948755	50.474476	521.730480	518.320000
5.948691	50.474457	521.723980	518.516700
5.951911	50.475447	515.246930	931.470000
5.951848	50.475427	515.240430	732.080000
5.951786	50.475406	515.233930	687.540000
5.951723	50.475386	515.227430	685.230000
5.951661	50.475365	515.220930	675.820000
5.951599	50.475344	515.214430	674.160000
5.951538	50.475323	515.207930	672.520000
5.951476	50.475301	515.201430	671.080000
5.951414	50.475279	515.194930	668.640000
5.951352	50.475257	515.188430	665.520000
5.951290	50.475236	515.181930	659.670000
5.951228	50.475216	515.175430	649.010000
5.951166	50.475196	515.168930	628.680000
5.951103	50.475175	515.162430	592.930000
5.951041	50.475154	515.155930	535.470000
5.950979	50.475134	515.149430	459.440000
5.950916	50.475114	515.142930	389.840000
5.950853	50.475094	515.136430	344.330000
5.950792	50.475072	515.129930	321.490000
5.950730	50.475051	515.123430	312.140000
5.950667	50.475031	515.116930	308.900000
5.950605	50.475012	515.110430	307.970000
5.950542	50.474993	515.103930	307.750000
5.950479	50.474975	515.097430	307.690000
5.950414	50.474957	515.090930	307.680000
5.950350	50.474939	515.084430	307.690000
5.950286	50.474921	515.077930	307.720000
5.950222	50.474903	515.071430	307.780000
5.950158	50.474885	515.064930	307.860000
5.950095	50.474866	515.058430	307.980000
5.950031	50.474847	515.051930	308.120000
5.949967	50.474830	515.045430	308.320000
5.949903	50.474811	515.038930	308.570000
5.949840	50.474793	515.032430	308.910000
5.949777	50.474773	515.025930	309.480000
5.949714	50.474753	515.019430	311.150000
5.949650	50.474735	515.012930	314.710000
5.949588	50.474716	515.006430	322.400000
5.949526	50.474697	514.999930	332.800000
5.949461	50.474678	514.993430	345.530000
5.949397	50.474659	514.986930	349.830000
5.949333	50.474639	514.980430	364.490000
5.949269	50.474621	514.973930	366.160000
5.949205	50.474603	514.967430	376.820000
5.949141	50.474585	514.960930	510.889700
5.951723	50.475386	507.737980	686.650000
5.951661	50.475365	507.731480	676.060000
5.951599	50.475344	507.724980	675.420000
5.951538	50.475323	507.718480	673.350000
5.951476	50.475301	507.711980	671.650000
5.951414	50.475279	507.705480	669.150000
5.951352	50.475257	507.698980	666.080000
5.951290	50.475236	507.692480	660.120000
5.951228	50.475216	507.685980	649.400000
5.951166	50.475196	507.679480	629.010000
5.951103	50.475175	507.672980	593.200000
5.951041	50.475154	507.666480	535.720000
5.950979	50.475134	507.659980	459.700000
5.950916	50.475114	507.653480	390.080000
5.950853	50.475094	507.646980	344.530000
5.950792	50.475072	507.640480	321.650000
5.950730	50.475051	507.633980	312.290000
5.950667	50.475031	507.627480	309.050000
5.950605	50.475012	507.620980	308.120000
5.950542	50.474993	507.614480	307.910000
5.950479	50.474975	507.607980	307.860000
5.950414	50.474957	507.601480	307.840000
5.950350	50.474939	507.594980	307.850000
5.950286	50.474921	507.588480	307.880000
5.950222	50.474903	507.581980	307.930000
5.950158	50.474885	507.575480	308.020000
5.950095	50.474866	507.568980	308.130000
5.950031	50.474847	507.562480	308.290000
5.949967	50.474830	507.555980	308.480000
5.949903	50.474811	507.549480	308.720000
5.949840	50.474793	507.542980	309.040000
5.949777	50.474773	507.536480	309.630000
5.949714	50.474753	507.529980	311.420000
5.949650	50.474735	507.523480	314.910000
5.949588	50.474716	507.516980	322.680000
5.949526	50.474697	507.510480	332.930000
5.949461	50.474678	507.503980	346.530000
5.949397	50.474659	507.497480	349.250000
5.949333	50.474639	507.490980	365.388400
5.951599	50.475344	499.486564	675.910000
5.951538	50.475323	499.480064	673.610000
5.951476	50.475301	499.473564	671.850000
5.951414	50.475279	499.467064	669.380000
5.951352	50.475257	499.460564	666.390000
5.951290	50.475236	499.454064	660.320000
5.951228	50.475216	499.447564	649.580000
5.951166	50.475196	499.441064	629.170000
5.951103	50.475175	499.434564	593.330000
5.951041	50.475154	499.428064	535.840000
5.950979	50.475134	499.421564	459.810000
5.950916	50.475114	499.415064	390.180000
5.950853	50.475094	499.408564	344.610000
5.950792	50.475072	499.402064	321.720000
5.950730	50.475051	499.395564	312.340000
5.950667	50.475031	499.389064	309.100000
5.950605	50.475012	499.382564	308.180000
5.950542	50.474993	499.376064	307.970000
5.950479	50.474975	499.369564	307.930000
5.950414	50.474957	499.363064	307.900000
5.950350	50.474939	499.356564	307.910000
5.950286	50.474921	499.350064	307.940000
5.950222	50.474903	499.343564	308.000000
5.950158	50.474885	499.337064	308.090000
5.950095	50.474866	499.330564	308.200000
5.950031	50.474847	499.324064	308.350000
5.949967	50.474830	499.317564	308.550000
5.949903	50.474811	499.311064	308.790000
5.949840	50.474793	499.304564	309.100000
5.949777	50.474773	499.298064	309.700000
5.949714	50.474753	499.291564	311.550000
5.949650	50.474735	499.285064	314.990000
5.949588	50.474716	499.278564	322.750000
5.949526	50.474697	499.272064	332.970000
5.949461	50.474678	499.265564	347.854800
