# Supplementary material for: Electrical resistivity tomography data across the Hockai Fault Zone (Ardenne, Belgium)
Source: Data Brief. 2016 Dec 21;11:1–4. doi: 10.1016/j.dib.2016.12.028 (PMC5220259; doi:10.1016/j.dib.2016.12.028)
Supplement: Supplementary file 2 — Supplementary material [file mmc2.zip › output/ASCII/20090819-1.wgs84]

5.992018593	50.48171812	557.679
5.992078781	50.48174136	557.777
5.992139136	50.48176372	557.746
5.992197496	50.48178991	557.641
5.992258329	50.48181229	557.662
5.992318174	50.48183624	557.749
5.992376103	50.48186138	557.709
5.992435341	50.48188564	557.591
5.99249457	50.48190952	557.597
5.992554087	50.48193323	557.561
5.992613502	50.48195642	557.551
5.992673667	50.48198046	557.538
5.992732966	50.48200435	557.492
5.992792395	50.48202783	557.322
5.992852133	50.48205199	557.219
5.992911249	50.48207524	557.133
5.992968835	50.4821005	556.98
5.993027349	50.48212491	556.924
5.993085595	50.482149	556.826
5.993145123	50.48217311	556.75
5.993205344	50.48219687	556.645
5.993263931	50.48221999	556.43
5.993323525	50.48224421	556.298
5.99338234	50.4822682	556.021
5.993441166	50.48229166	555.871
5.993500949	50.48231573	555.714
5.993559583	50.48234031	555.625
5.993618636	50.48236342	555.478
5.993678827	50.482386	554.96
5.993738069	50.4824093	554.791
5.993797916	50.48243355	554.61
5.993856688	50.48245694	554.429
5.993914248	50.48248127	554.205
5.993970398	50.48250683	553.999
5.994027225	50.48253359	553.701
5.994084384	50.48255959	553.412
5.994142661	50.48258517	553.128
5.99419966	50.48261067	552.71
5.994256179	50.48263616	552.135
5.994313044	50.48266182	551.2
5.994368839	50.48268652	550.055
5.994425277	50.48271105	548.738
5.994481748	50.48273545	547.638
5.994538913	50.4827598	546.783
5.994596265	50.4827853	546.294
5.994653827	50.48281019	546.202
5.994710163	50.48283481	545.396
5.994767752	50.48285913	545.241
5.994825254	50.48288412	544.905
5.994882097	50.48290994	544.66
5.99493773	50.48293726	544.402
5.994996046	50.48296261	544.251
5.995053738	50.48298748	544.088
5.995111525	50.48301271	543.738
5.995170046	50.48303791	543.401
5.995226255	50.48306314	543.155
5.995283649	50.48308864	543
5.995343335	50.48311335	542.78
5.995399401	50.48314015	542.63
5.995456832	50.48316639	542.393
5.995517116	50.48318852	542.298
5.995575702	50.48321294	542.151
5.995634546	50.48323666	542.052
5.995692946	50.48326083	542.0093512
5.995751346	50.483285	541.8213376
5.995809747	50.48330917	541.624213
5.995868147	50.48333335	541.663682
5.995926548	50.48335752	541.440765
5.995984948	50.48338169	541.2455327
5.996043349	50.48340586	541.2991976
5.99610175	50.48343003	541.0663963
5.99616015	50.48345421	540.8706619
5.996218551	50.48347838	540.9432038
5.996276952	50.48350255	540.7477821
5.996335353	50.48352672	540.6001178
5.996393754	50.48355089	540.3596411
5.996452155	50.48357506	540.1759894
5.996510556	50.48359924	540.2904814
5.996568957	50.48362341	540.0595455
5.996627358	50.48364758	539.892712
