# Supplementary material for: Electrical resistivity tomography data across the Hockai Fault Zone (Ardenne, Belgium)
Source: Data Brief. 2016 Dec 21;11:1–4. doi: 10.1016/j.dib.2016.12.028 (PMC5220259; doi:10.1016/j.dib.2016.12.028)
Supplement: Supplementary file 2 — Supplementary material [file mmc2.zip › output/ASCII/20090819-1_combined.out.wgs84]

5.992109	50.481753	556.428605	111.220000
5.992168	50.481777	556.345130	119.240000
5.992228	50.481801	556.284305	191.260000
5.992288	50.481824	556.315755	245.780000
5.992347	50.481849	556.318280	304.280000
5.992406	50.481874	556.222705	278.420000
5.992465	50.481898	556.149280	259.040000
5.992524	50.481921	556.111805	240.810000
5.992584	50.481945	556.063905	275.540000
5.992644	50.481968	556.028355	249.630000
5.992703	50.481992	555.973430	237.760000
5.992763	50.482016	555.845605	275.760000
5.992822	50.482040	555.694580	245.520000
5.992882	50.482064	555.578605	237.910000
5.992940	50.482088	555.439705	288.170000
5.992998	50.482113	555.313055	321.970000
5.993056	50.482137	555.211855	314.850000
5.993115	50.482161	555.100580	390.740000
5.993175	50.482185	554.979430	487.320000
5.993235	50.482208	554.801530	544.000000
5.993294	50.482232	554.614305	427.970000
5.993353	50.482256	554.397105	395.130000
5.993412	50.482280	554.170980	362.620000
5.993471	50.482304	553.995230	362.370000
5.993530	50.482328	553.847730	381.190000
5.993589	50.482352	553.703380	402.020000
5.993649	50.482375	553.376305	412.080000
5.993708	50.482398	553.041255	379.070000
5.993768	50.482421	552.846880	387.620000
5.993827	50.482445	552.647830	345.390000
5.993885	50.482469	552.431955	312.000000
5.993942	50.482494	552.203455	387.560000
5.993999	50.482520	551.942405	498.950000
5.994056	50.482547	551.648880	582.320000
5.994114	50.482572	551.363455	613.760000
5.994171	50.482598	551.025130	773.860000
5.994228	50.482623	550.562955	906.120000
5.994285	50.482649	549.881980	1154.300000
5.994341	50.482674	548.943530	1639.300000
5.994397	50.482699	547.816030	1617.900000
5.994454	50.482723	546.692905	1231.100000
5.994510	50.482748	545.765380	1159.400000
5.994568	50.482773	545.117230	924.590000
5.994625	50.482798	544.827130	872.820000
5.994682	50.482822	544.391530	1104.200000
5.994739	50.482847	543.923605	1054.800000
5.994797	50.482872	543.671080	773.480000
5.994854	50.482897	543.381155	791.570000
5.994910	50.482924	543.128680	727.060000
5.994967	50.482950	542.918180	658.820000
5.995025	50.482975	542.754205	665.890000
5.995083	50.483000	542.496905	507.020000
5.995141	50.483025	542.155705	794.590000
5.995198	50.483051	541.861155	752.120000
5.995255	50.483076	541.655105	796.450000
5.995313	50.483101	541.462980	598.040000
5.995371	50.483127	541.270680	386.670000
5.995428	50.483153	541.069005	307.940000
5.995487	50.483177	540.894905	225.900000
5.995546	50.483201	540.762280	186.200000
5.995605	50.483225	540.624580	188.990000
5.995664	50.483249	540.536880	180.510000
5.995722	50.483273	540.407455	166.360000
5.995781	50.483297	540.204480	139.340000
5.995839	50.483321	540.105705	151.060000
5.995897	50.483345	539.997580	146.790000
5.995956	50.483370	539.784755	155.690000
5.996014	50.483394	539.692980	155.680000
5.996073	50.483418	539.582905	128.720000
5.996131	50.483442	539.360280	130.360000
5.996189	50.483466	539.270480	156.830000
5.996248	50.483490	539.184605	185.890000
5.996306	50.483515	539.000555	181.760000
5.996365	50.483539	538.794305	165.140000
5.996423	50.483563	538.574630	163.660000
5.996481	50.483587	538.506080	147.690000
5.996540	50.483611	538.415230	142.843900
5.992109	50.481753	554.198655	112.060000
5.992168	50.481777	554.088755	120.280000
5.992228	50.481801	553.997205	184.270000
5.992288	50.481824	553.983255	246.700000
5.992347	50.481849	553.942455	301.200000
5.992406	50.481874	553.816880	287.500000
5.992465	50.481898	553.708255	268.970000
5.992524	50.481921	553.627980	257.560000
5.992584	50.481945	553.536780	288.160000
5.992644	50.481968	553.453255	266.830000
5.992703	50.481992	553.351680	262.460000
5.992763	50.482016	553.190555	297.580000
5.992822	50.482040	553.009780	281.660000
5.992882	50.482064	552.855080	285.310000
5.992940	50.482088	552.681430	338.360000
5.992998	50.482113	552.515280	379.220000
5.993056	50.482137	552.366455	369.200000
5.993115	50.482161	552.207730	422.110000
5.993175	50.482185	552.039730	526.650000
5.993235	50.482208	551.829955	602.640000
5.993294	50.482232	551.612280	446.270000
5.993353	50.482256	551.373580	421.070000
5.993412	50.482280	551.127980	390.410000
5.993471	50.482304	550.915905	374.730000
5.993530	50.482328	550.720605	390.960000
5.993589	50.482352	550.525455	422.720000
5.993649	50.482375	550.212780	440.750000
5.993708	50.482398	549.895630	432.700000
5.993768	50.482421	549.667880	465.210000
5.993827	50.482445	549.436105	445.760000
5.993885	50.482469	549.193105	444.370000
5.993942	50.482494	548.941705	536.950000
5.993999	50.482520	548.670530	682.950000
5.994056	50.482547	548.379805	808.200000
5.994114	50.482572	548.093930	888.340000
5.994171	50.482598	547.775980	1082.900000
5.994228	50.482623	547.379980	1278.600000
5.994285	50.482649	546.832305	1541.300000
5.994341	50.482674	546.083605	1856.000000
5.994397	50.482699	545.156905	1604.800000
5.994454	50.482723	544.200080	1220.000000
5.994510	50.482748	543.380980	1191.800000
5.994568	50.482773	542.788380	987.190000
5.994625	50.482798	542.498805	972.110000
5.994682	50.482822	542.084005	1124.900000
5.994739	50.482847	541.642080	1078.900000
5.994797	50.482872	541.384905	783.840000
5.994854	50.482897	541.095455	815.290000
5.994910	50.482924	540.838255	771.880000
5.994967	50.482950	540.617080	691.970000
5.995025	50.482975	540.435680	693.590000
5.995083	50.483000	540.174180	547.110000
5.995141	50.483025	539.840855	800.520000
5.995198	50.483051	539.547480	750.030000
5.995255	50.483076	539.329780	772.660000
5.995313	50.483101	539.123855	608.050000
5.995371	50.483127	538.917455	388.910000
5.995428	50.483153	538.702955	295.690000
5.995487	50.483177	538.511355	231.690000
5.995546	50.483201	538.354355	198.550000
5.995605	50.483225	538.192230	198.050000
5.995664	50.483249	538.070755	190.630000
5.995722	50.483273	537.913930	172.790000
5.995781	50.483297	537.695880	155.070000
5.995839	50.483321	537.561805	162.930000
5.995897	50.483345	537.419630	162.880000
5.995956	50.483370	537.192130	171.770000
5.996014	50.483394	537.059930	170.720000
5.996073	50.483418	536.912605	147.690000
5.996131	50.483442	536.675855	151.090000
5.996189	50.483466	536.540580	182.770000
5.996248	50.483490	536.407355	211.270000
5.996306	50.483515	536.197730	201.660000
5.996365	50.483539	535.971105	187.030000
5.996423	50.483563	535.733980	174.790000
5.996481	50.483587	535.605330	156.150000
5.996540	50.483611	535.459430	149.394000
5.992168	50.481777	551.536455	122.080000
5.992228	50.481801	551.415655	178.560000
5.992288	50.481824	551.358930	270.760000
5.992347	50.481849	551.277730	339.760000
5.992406	50.481874	551.124455	350.760000
5.992465	50.481898	550.983705	330.680000
5.992524	50.481921	550.864730	317.240000
5.992584	50.481945	550.734905	332.560000
5.992644	50.481968	550.609155	318.280000
5.992703	50.481992	550.467055	326.990000
5.992763	50.482016	550.277330	371.660000
5.992822	50.482040	550.071330	392.240000
5.992882	50.482064	549.884080	433.720000
5.992940	50.482088	549.681555	519.420000
5.992998	50.482113	549.483080	576.640000
5.993056	50.482137	549.295780	541.540000
5.993115	50.482161	549.099380	557.410000
5.993175	50.482185	548.894705	690.910000
5.993235	50.482208	548.660280	803.620000
5.993294	50.482232	548.419480	575.290000
5.993353	50.482256	548.164530	550.430000
5.993412	50.482280	547.904405	517.340000
5.993471	50.482304	547.665405	472.860000
5.993530	50.482328	547.435355	479.510000
5.993589	50.482352	547.203880	533.460000
5.993649	50.482375	546.901530	597.510000
5.993708	50.482398	546.597005	666.120000
5.993768	50.482421	546.345505	797.100000
5.993827	50.482445	546.090780	862.040000
5.993885	50.482469	545.829005	929.410000
5.993942	50.482494	545.561930	1109.600000
5.993999	50.482520	545.283830	1395.300000
5.994056	50.482547	544.995030	1677.900000
5.994114	50.482572	544.708855	1912.900000
5.994171	50.482598	544.404855	2264.000000
5.994228	50.482623	544.055105	2600.200000
5.994285	50.482649	543.604830	2762.200000
5.994341	50.482674	543.002655	2510.700000
5.994397	50.482699	542.241505	1710.000000
5.994454	50.482723	541.429305	1238.700000
5.994510	50.482748	540.708530	1251.400000
5.994568	50.482773	540.167455	1169.300000
5.994625	50.482798	539.878355	1207.900000
5.994682	50.482822	539.483230	1279.900000
5.994739	50.482847	539.065780	1193.800000
5.994797	50.482872	538.804205	896.580000
5.994854	50.482897	538.515205	959.660000
5.994910	50.482924	538.253530	958.660000
5.994967	50.482950	538.022255	866.010000
5.995025	50.482975	537.824405	861.970000
5.995083	50.483000	537.558955	707.950000
5.995141	50.483025	537.233030	931.630000
5.995198	50.483051	536.940730	811.110000
5.995255	50.483076	536.712105	765.320000
5.995313	50.483101	536.493255	606.460000
5.995371	50.483127	536.273680	389.410000
5.995428	50.483153	536.047230	297.820000
5.995487	50.483177	535.839430	263.230000
5.995546	50.483201	535.659980	242.500000
5.995605	50.483225	535.475555	235.150000
5.995664	50.483249	535.323455	223.700000
5.995722	50.483273	535.141930	207.440000
5.995781	50.483297	534.910430	204.810000
5.995839	50.483321	534.745130	221.350000
5.995897	50.483345	534.572955	233.750000
5.995956	50.483370	534.332680	248.220000
5.996014	50.483394	534.165655	247.000000
5.996073	50.483418	533.986380	225.460000
5.996131	50.483442	533.737655	234.560000
5.996189	50.483466	533.564405	279.390000
5.996248	50.483490	533.391880	310.960000
5.996306	50.483515	533.161380	287.840000
5.996365	50.483539	532.918230	259.670000
5.996423	50.483563	532.667080	216.390000
5.996481	50.483587	532.490980	178.170600
5.992228	50.481801	548.511155	164.670000
5.992288	50.481824	548.414805	313.470000
5.992347	50.481849	548.296605	401.280000
5.992406	50.481874	548.118230	469.120000
5.992465	50.481898	547.948730	457.600000
5.992524	50.481921	547.795480	434.220000
5.992584	50.481945	547.631880	426.400000
5.992644	50.481968	547.469755	411.320000
5.992703	50.481992	547.293305	430.410000
5.992763	50.482016	547.079605	498.340000
5.992822	50.482040	546.852755	577.950000
5.992882	50.482064	546.638905	698.880000
5.992940	50.482088	546.413055	855.720000
5.992998	50.482113	546.188905	902.760000
5.993056	50.482137	545.971455	769.230000
5.993115	50.482161	545.746130	703.990000
5.993175	50.482185	545.513830	837.160000
5.993235	50.482208	545.261080	971.210000
5.993294	50.482232	545.003405	712.770000
5.993353	50.482256	544.736655	734.300000
5.993412	50.482280	544.466180	737.560000
5.993471	50.482304	544.208155	672.730000
5.993530	50.482328	543.954080	662.360000
5.993589	50.482352	543.698005	738.620000
5.993649	50.482375	543.402680	877.560000
5.993708	50.482398	543.106555	1094.100000
5.993768	50.482421	542.839105	1456.200000
5.993827	50.482445	542.569230	1737.000000
5.993885	50.482469	542.295230	1989.000000
5.993942	50.482494	542.018130	2398.500000
5.993999	50.482520	541.735605	2971.400000
5.994056	50.482547	541.448005	3552.500000
5.994114	50.482572	541.161630	4078.200000
5.994171	50.482598	540.866580	4424.000000
5.994228	50.482623	540.547230	4610.500000
5.994285	50.482649	540.164730	4135.500000
5.994341	50.482674	539.671580	3076.300000
5.994397	50.482699	539.043130	1743.000000
5.994454	50.482723	538.353905	1164.300000
5.994510	50.482748	537.720555	1214.900000
5.994568	50.482773	537.226380	1316.100000
5.994625	50.482798	536.937755	1472.500000
5.994682	50.482822	536.560955	1515.100000
5.994739	50.482847	536.166155	1362.600000
5.994797	50.482872	535.900455	1046.200000
5.994854	50.482897	535.611855	1149.000000
5.994910	50.482924	535.346005	1182.100000
5.994967	50.482950	535.105330	1073.800000
5.995025	50.482975	534.892230	1065.500000
5.995083	50.483000	534.623155	885.230000
5.995141	50.483025	534.304080	1114.200000
5.995198	50.483051	534.012755	922.480000
5.995255	50.483076	533.774005	825.200000
5.995313	50.483101	533.543255	663.760000
5.995371	50.483127	533.311630	444.360000
5.995428	50.483153	533.074255	359.800000
5.995487	50.483177	532.851755	350.480000
5.995546	50.483201	532.652005	339.970000
5.995605	50.483225	532.447605	322.350000
5.995664	50.483249	532.268255	300.780000
5.995722	50.483273	532.064880	286.330000
5.995781	50.483297	531.821630	299.750000
5.995839	50.483321	531.629355	336.680000
5.995897	50.483345	531.431330	369.990000
5.995956	50.483370	531.180155	396.330000
5.996014	50.483394	530.983805	398.210000
5.996073	50.483418	530.777830	378.520000
5.996131	50.483442	530.519280	399.050000
5.996189	50.483466	530.315155	464.610000
5.996248	50.483490	530.110905	495.170000
5.996306	50.483515	529.863880	429.240000
5.996365	50.483539	529.607705	375.450000
5.996423	50.483563	529.345605	263.513100
5.992347	50.481849	544.969805	362.360000
5.992406	50.481874	544.769130	548.690000
5.992465	50.481898	544.574430	625.110000
5.992524	50.481921	544.391480	665.850000
5.992584	50.481945	544.199055	666.620000
5.992644	50.481968	544.006355	668.910000
5.992703	50.481992	543.801505	707.330000
5.992763	50.482016	543.568230	809.650000
5.992822	50.482040	543.324630	967.770000
5.992882	50.482064	543.089705	1150.700000
5.992940	50.482088	542.845580	1245.100000
5.992998	50.482113	542.601680	1111.900000
5.993056	50.482137	542.361430	881.660000
5.993115	50.482161	542.114705	793.610000
5.993175	50.482185	541.862430	891.160000
5.993235	50.482208	541.596680	986.110000
5.993294	50.482232	541.327255	874.280000
5.993353	50.482256	541.052330	965.940000
5.993412	50.482280	540.774880	1065.500000
5.993471	50.482304	540.504130	1042.000000
5.993530	50.482328	540.234455	1000.900000
5.993589	50.482352	539.962830	1049.000000
5.993649	50.482375	539.671955	1249.300000
5.993708	50.482398	539.381005	1711.800000
5.993768	50.482421	539.103555	2473.200000
5.993827	50.482445	538.824405	3284.500000
5.993885	50.482469	538.543055	4271.200000
5.993942	50.482494	538.260055	4823.600000
5.993999	50.482520	537.974955	4850.000000
5.994056	50.482547	537.688030	4784.000000
5.994114	50.482572	537.401530	4728.000000
5.994171	50.482598	537.111755	4545.900000
5.994228	50.482623	536.810930	4205.500000
5.994285	50.482649	536.472955	3399.300000
5.994341	50.482674	536.057555	2168.500000
5.994397	50.482699	535.532305	1199.300000
5.994454	50.482723	534.945080	860.290000
5.994510	50.482748	534.387780	945.130000
5.994568	50.482773	533.935480	1241.700000
5.994625	50.482798	533.647280	1598.400000
5.994682	50.482822	533.287205	1700.800000
5.994739	50.482847	532.912980	1517.400000
5.994797	50.482872	532.643480	1257.400000
5.994854	50.482897	532.355255	1273.200000
5.994910	50.482924	532.085605	1240.400000
5.994967	50.482950	531.836355	1117.300000
5.995025	50.482975	531.609405	1054.300000
5.995083	50.483000	531.337030	951.800000
5.995141	50.483025	531.024155	1104.700000
5.995198	50.483051	530.733730	1034.800000
5.995255	50.483076	530.485805	981.650000
5.995313	50.483101	530.244280	920.640000
5.995371	50.483127	530.001830	808.860000
5.995428	50.483153	529.754680	774.010000
5.995487	50.483177	529.519105	808.920000
5.995546	50.483201	529.301355	815.320000
5.995605	50.483225	529.079380	759.500000
5.995664	50.483249	528.876355	685.150000
5.995722	50.483273	528.654180	641.720000
5.995781	50.483297	528.400855	651.420000
5.995839	50.483321	528.185780	695.780000
5.995897	50.483345	527.966030	742.690000
5.995956	50.483370	527.705805	781.120000
5.996014	50.483394	527.485455	806.370000
5.996073	50.483418	527.257705	829.440000
5.996131	50.483442	526.991255	874.770000
5.996189	50.483466	526.762805	909.070000
5.996248	50.483490	526.533730	859.640000
5.996306	50.483515	526.274055	625.354700
5.992465	50.481898	540.829855	476.010000
5.992524	50.481921	540.621780	561.180000
5.992584	50.481945	540.405380	598.150000
5.992644	50.481968	540.187630	629.960000
5.992703	50.481992	539.959930	668.220000
5.992763	50.482016	539.711180	733.440000
5.992822	50.482040	539.454530	808.930000
5.992882	50.482064	539.203380	861.650000
5.992940	50.482088	538.945455	844.690000
5.992998	50.482113	538.686930	751.750000
5.993056	50.482137	538.430105	660.710000
5.993115	50.482161	538.168230	653.350000
5.993175	50.482185	537.902155	734.330000
5.993235	50.482208	537.627630	812.340000
5.993294	50.482232	537.350480	821.530000
5.993353	50.482256	537.070230	910.480000
5.993412	50.482280	536.788355	1011.000000
5.993471	50.482304	536.509630	1026.600000
5.993530	50.482328	536.230580	987.290000
5.993589	50.482352	535.949930	975.380000
5.993649	50.482375	535.661655	1054.900000
5.993708	50.482398	535.373605	1296.400000
5.993768	50.482421	535.090405	1760.500000
5.993827	50.482445	534.806105	2426.900000
5.993885	50.482469	534.520780	3190.200000
5.993942	50.482494	534.234730	3639.700000
5.993999	50.482520	533.948330	3729.100000
5.994056	50.482547	533.661730	3666.200000
5.994114	50.482572	533.375180	3496.300000
5.994171	50.482598	533.088155	3142.600000
5.994228	50.482623	532.797505	2530.200000
5.994285	50.482649	532.486755	1756.700000
5.994341	50.482674	532.124230	1116.000000
5.994397	50.482699	531.676655	754.160000
5.994454	50.482723	531.171755	667.680000
5.994510	50.482748	530.679055	798.650000
5.994568	50.482773	530.263305	1087.100000
5.994625	50.482798	529.975455	1409.400000
5.994682	50.482822	529.630330	1543.700000
5.994739	50.482847	529.274355	1437.900000
5.994797	50.482872	529.001455	1256.000000
5.994854	50.482897	528.713580	1172.300000
5.994910	50.482924	528.440530	1070.000000
5.994967	50.482950	528.183655	945.100000
5.995025	50.482975	527.944380	862.110000
5.995083	50.483000	527.669055	816.630000
5.995141	50.483025	527.361680	898.620000
5.995198	50.483051	527.072055	931.540000
5.995255	50.483076	526.816005	960.940000
5.995313	50.483101	526.564955	998.020000
5.995371	50.483127	526.313005	1020.200000
5.995428	50.483153	526.057280	1066.300000
5.995487	50.483177	525.810330	1131.000000
5.995546	50.483201	525.577030	1148.600000
5.995605	50.483225	525.339980	1084.800000
5.995664	50.483249	525.116855	982.980000
5.995722	50.483273	524.878855	902.070000
5.995781	50.483297	524.617105	866.920000
5.995839	50.483321	524.383230	867.310000
5.995897	50.483345	524.145705	885.190000
5.995956	50.483370	523.878205	912.950000
5.996014	50.483394	523.638780	946.270000
5.996073	50.483418	523.393805	985.270000
5.996131	50.483442	523.121205	1001.400000
5.996189	50.483466	522.874205	943.820100
5.992584	50.481945	536.216905	445.410000
5.992644	50.481968	535.979255	488.120000
5.992703	50.481992	535.733730	520.430000
5.992763	50.482016	535.473105	561.170000
5.992822	50.482040	535.206630	590.490000
5.992882	50.482064	534.943430	597.280000
5.992940	50.482088	534.675430	571.790000
5.992998	50.482113	534.406530	529.120000
5.993056	50.482137	534.138180	501.380000
5.993115	50.482161	533.866080	513.470000
5.993175	50.482185	533.590980	562.610000
5.993235	50.482208	533.310855	616.360000
5.993294	50.482232	533.028955	659.250000
5.993353	50.482256	532.745455	730.500000
5.993412	50.482280	532.460955	808.080000
5.993471	50.482304	532.177655	841.800000
5.993530	50.482328	531.893530	827.580000
5.993589	50.482352	531.608180	802.710000
5.993649	50.482375	531.321255	807.410000
5.993708	50.482398	531.034655	876.830000
5.993768	50.482421	530.748555	1035.300000
5.993827	50.482445	530.461805	1285.400000
5.993885	50.482469	530.174680	1602.600000
5.993942	50.482494	529.887330	1882.000000
5.993999	50.482520	529.600405	2016.000000
5.994056	50.482547	529.313955	1981.400000
5.994114	50.482572	529.027380	1791.100000
5.994171	50.482598	528.741530	1483.000000
5.994228	50.482623	528.455655	1128.500000
5.994285	50.482649	528.160080	816.300000
5.994341	50.482674	527.831630	609.940000
5.994397	50.482699	527.440405	525.820000
5.994454	50.482723	527.000055	562.410000
5.994510	50.482748	526.560830	719.080000
5.994568	50.482773	526.176155	970.050000
5.994625	50.482798	525.888605	1221.100000
5.994682	50.482822	525.556555	1336.700000
5.994739	50.482847	525.216405	1280.500000
5.994797	50.482872	524.940505	1145.000000
5.994854	50.482897	524.652930	1021.800000
5.994910	50.482924	524.376905	899.230000
5.994967	50.482950	524.113380	788.140000
5.995025	50.482975	523.863380	715.130000
5.995083	50.483000	523.585480	690.830000
5.995141	50.483025	523.282880	734.160000
5.995198	50.483051	522.993980	789.410000
5.995255	50.483076	522.730905	852.320000
5.995313	50.483101	522.471630	925.350000
5.995371	50.483127	522.211530	999.900000
5.995428	50.483153	521.948480	1076.800000
5.995487	50.483177	521.691905	1141.500000
5.995546	50.483201	521.445480	1160.800000
5.995605	50.483225	521.195855	1116.300000
5.995664	50.483249	520.956130	1033.100000
5.995722	50.483273	520.705130	951.220000
5.995781	50.483297	520.436555	894.690000
5.995839	50.483321	520.187655	865.110000
5.995897	50.483345	519.935980	860.330000
5.995956	50.483370	519.662780	872.150000
5.996014	50.483394	519.408655	895.230000
5.996073	50.483418	519.150530	931.816000
5.992703	50.481992	531.084430	393.490000
5.992763	50.482016	530.814980	439.080000
5.992822	50.482040	530.541405	459.700000
5.992882	50.482064	530.269655	467.830000
5.992940	50.482088	529.994580	457.850000
5.992998	50.482113	529.718605	439.280000
5.993056	50.482137	529.442605	429.180000
5.993115	50.482161	529.163980	435.320000
5.993175	50.482185	528.883330	457.620000
5.993235	50.482208	528.599880	487.770000
5.993294	50.482232	528.315305	524.160000
5.993353	50.482256	528.029980	576.120000
5.993412	50.482280	527.744080	635.110000
5.993471	50.482304	527.458430	678.080000
5.993530	50.482328	527.171930	692.520000
5.993589	50.482352	526.884580	685.360000
5.993649	50.482375	526.598230	674.810000
5.993708	50.482398	526.312180	681.430000
5.993768	50.482421	526.024930	718.780000
5.993827	50.482445	525.737330	787.350000
5.993885	50.482469	525.449655	872.760000
5.993942	50.482494	525.161980	941.970000
5.993999	50.482520	524.874930	959.520000
5.994056	50.482547	524.588530	911.460000
5.994114	50.482572	524.301955	807.900000
5.994171	50.482598	524.016380	675.870000
5.994228	50.482623	523.732130	548.200000
5.994285	50.482649	523.444005	452.680000
5.994341	50.482674	523.136155	406.030000
5.994397	50.482699	522.784230	417.090000
5.994454	50.482723	522.392930	493.710000
5.994510	50.482748	521.996705	640.080000
5.994568	50.482773	521.637755	835.210000
5.994625	50.482798	521.350480	1015.500000
5.994682	50.482822	521.029530	1104.600000
5.994739	50.482847	520.702730	1079.900000
5.994797	50.482872	520.424280	986.870000
5.994854	50.482897	520.136930	878.460000
5.994910	50.482924	519.858330	774.550000
5.994967	50.482950	519.589180	689.820000
5.995025	50.482975	519.330130	637.150000
5.995083	50.483000	519.050055	623.890000
5.995141	50.483025	518.751480	652.150000
5.995198	50.483051	518.463180	703.380000
5.995255	50.483076	518.194230	768.040000
5.995313	50.483101	517.928055	841.370000
5.995371	50.483127	517.661130	916.340000
5.995428	50.483153	517.392005	985.010000
5.995487	50.483177	517.127480	1033.800000
5.995546	50.483201	516.870255	1046.700000
5.995605	50.483225	516.610430	1017.200000
5.995664	50.483249	516.357405	959.800000
5.995722	50.483273	516.096080	896.770000
5.995781	50.483297	515.822155	846.830000
5.995839	50.483321	515.561630	809.440000
5.995897	50.483345	515.299030	798.180000
5.995956	50.483370	515.021505	803.258900
5.992822	50.482040	525.415555	367.290000
5.992882	50.482064	525.137980	394.670000
5.992940	50.482088	524.858180	398.900000
5.992998	50.482113	524.577630	396.300000
5.993056	50.482137	524.296830	396.630000
5.993115	50.482161	524.014305	399.190000
5.993175	50.482185	523.730480	408.530000
5.993235	50.482208	523.445205	424.780000
5.993294	50.482232	523.159280	450.720000
5.993353	50.482256	522.873055	489.690000
5.993412	50.482280	522.586530	538.440000
5.993471	50.482304	522.299855	585.070000
5.993530	50.482328	522.012505	616.410000
5.993589	50.482352	521.724630	625.640000
5.993649	50.482375	521.438430	616.150000
5.993708	50.482398	521.152455	599.420000
5.993768	50.482421	520.864980	587.080000
5.993827	50.482445	520.577330	583.320000
5.993885	50.482469	520.289705	582.900000
5.993942	50.482494	520.002180	574.360000
5.993999	50.482520	519.715205	548.010000
5.994056	50.482547	519.428780	502.870000
5.994114	50.482572	519.142205	446.350000
5.994171	50.482598	518.856505	389.930000
5.994228	50.482623	518.572305	344.910000
5.994285	50.482649	518.287105	320.230000
5.994341	50.482674	517.990805	322.490000
5.994397	50.482699	517.665180	357.540000
5.994454	50.482723	517.309855	430.440000
5.994510	50.482748	516.947105	540.690000
5.994568	50.482773	516.608830	672.250000
5.994625	50.482798	516.321755	789.860000
5.994682	50.482822	516.009980	856.040000
5.994739	50.482847	515.694130	857.530000
5.994797	50.482872	515.413555	811.960000
5.994854	50.482897	515.126405	746.980000
5.994910	50.482924	514.845680	682.370000
5.994967	50.482950	514.571880	631.530000
5.995025	50.482975	514.305380	603.120000
5.995083	50.483000	514.023555	601.960000
5.995141	50.483025	513.728280	627.950000
5.995198	50.483051	513.440455	673.740000
5.995255	50.483076	513.166680	731.680000
5.995313	50.483101	512.894880	794.910000
5.995371	50.483127	512.622455	855.770000
5.995428	50.483153	512.348405	905.810000
5.995487	50.483177	512.077505	935.130000
5.995546	50.483201	511.811705	936.830000
5.995605	50.483225	511.543855	909.510000
5.995664	50.483249	511.280480	866.800000
5.995722	50.483273	511.011230	828.980000
5.995781	50.483297	510.733255	790.250000
5.995839	50.483321	510.464055	740.824100
5.992998	50.482113	518.934080	347.890000
5.993056	50.482137	518.650455	367.080000
5.993115	50.482161	518.365755	376.190000
5.993175	50.482185	518.080255	387.240000
5.993235	50.482208	517.794080	400.200000
5.993294	50.482232	517.507580	421.760000
5.993353	50.482256	517.221005	453.590000
5.993412	50.482280	516.934280	495.760000
5.993471	50.482304	516.647280	540.460000
5.993530	50.482328	516.359830	576.290000
5.993589	50.482352	516.072130	592.390000
5.993649	50.482375	515.785905	584.970000
5.993708	50.482398	515.499805	559.670000
5.993768	50.482421	515.212455	526.880000
5.993827	50.482445	514.925055	494.250000
5.993885	50.482469	514.637730	463.120000
5.993942	50.482494	514.350480	430.820000
5.993999	50.482520	514.063630	395.250000
5.994056	50.482547	513.777180	357.730000
5.994114	50.482572	513.490605	322.120000
5.994171	50.482598	513.204655	293.080000
5.994228	50.482623	512.919905	274.750000
5.994285	50.482649	512.635305	270.400000
5.994341	50.482674	512.344930	282.770000
5.994397	50.482699	512.036130	314.310000
5.994454	50.482723	511.706180	366.320000
5.994510	50.482748	511.368605	436.320000
5.994568	50.482773	511.046380	515.070000
5.994625	50.482798	510.759455	586.640000
5.994682	50.482822	510.455030	635.290000
5.994739	50.482847	510.147855	653.970000
5.994797	50.482872	509.865555	647.370000
5.994854	50.482897	509.578605	626.840000
5.994910	50.482924	509.296205	603.910000
5.994967	50.482950	509.018655	587.820000
5.995025	50.482975	508.746230	584.850000
5.995083	50.483000	508.463005	598.590000
5.995141	50.483025	508.170330	629.140000
5.995198	50.483051	507.882905	672.730000
5.995255	50.483076	507.605305	723.500000
5.995313	50.483101	507.329080	774.800000
5.995371	50.483127	507.052355	818.730000
5.995428	50.483153	506.774430	849.110000
5.995487	50.483177	506.498605	857.860000
5.995546	50.483201	506.226230	845.430000
5.995605	50.483225	505.952305	816.490000
5.995664	50.483249	505.681180	761.549400
5.993115	50.482161	512.163230	344.980000
5.993175	50.482185	511.876980	371.740000
5.993235	50.482208	511.590430	389.450000
5.993294	50.482232	511.303755	411.510000
5.993353	50.482256	511.017080	438.810000
5.993412	50.482280	510.730330	476.120000
5.993471	50.482304	510.443355	514.930000
5.993530	50.482328	510.156105	547.710000
5.993589	50.482352	509.868780	564.000000
5.993649	50.482375	509.582480	558.290000
5.993708	50.482398	509.296205	533.040000
5.993768	50.482421	509.009080	496.230000
5.993827	50.482445	508.721980	455.770000
5.993885	50.482469	508.434955	415.910000
5.993942	50.482494	508.147980	377.790000
5.993999	50.482520	507.861230	341.800000
5.994056	50.482547	507.574755	309.180000
5.994114	50.482572	507.288205	281.850000
5.994171	50.482598	507.002005	261.710000
5.994228	50.482623	506.716605	250.300000
5.994285	50.482649	506.431680	248.670000
5.994341	50.482674	506.144030	257.600000
5.994397	50.482699	505.845455	277.540000
5.994454	50.482723	505.532655	308.280000
5.994510	50.482748	505.213280	347.910000
5.994568	50.482773	504.903080	392.330000
5.994625	50.482798	504.616280	435.520000
5.994682	50.482822	504.317505	471.670000
5.994739	50.482847	504.016980	497.570000
5.994797	50.482872	503.733355	513.700000
5.994854	50.482897	503.446530	523.660000
5.994910	50.482924	503.162830	532.390000
5.994967	50.482950	502.882405	544.710000
5.995025	50.482975	502.605455	564.300000
5.995083	50.483000	502.321155	593.250000
5.995141	50.483025	502.030455	631.250000
5.995198	50.483051	501.743330	675.260000
5.995255	50.483076	501.462830	719.720000
5.995313	50.483101	501.183230	760.030000
5.995371	50.483127	500.903230	785.450000
5.995428	50.483153	500.622430	796.200000
5.995487	50.483177	500.342955	790.290000
5.995546	50.483201	500.065680	761.176600
5.993235	50.482208	504.774255	373.760000
5.993294	50.482232	504.487555	403.500000
5.993353	50.482256	504.200880	431.680000
5.993412	50.482280	503.914155	461.650000
5.993471	50.482304	503.627305	491.360000
5.993530	50.482328	503.340330	519.320000
5.993589	50.482352	503.053305	533.690000
5.993649	50.482375	502.766905	529.860000
5.993708	50.482398	502.480530	508.740000
5.993768	50.482421	502.193655	475.660000
5.993827	50.482445	501.906780	436.980000
5.993885	50.482469	501.619955	397.380000
5.993942	50.482494	501.333180	359.510000
5.993999	50.482520	501.046530	324.880000
5.994056	50.482547	500.760030	294.740000
5.994114	50.482572	500.473480	270.150000
5.994171	50.482598	500.187105	251.920000
5.994228	50.482623	499.901180	240.490000
5.994285	50.482649	499.615730	236.020000
5.994341	50.482674	499.329105	238.490000
5.994397	50.482699	499.036380	247.770000
5.994454	50.482723	498.734680	263.500000
5.994510	50.482748	498.427930	284.790000
5.994568	50.482773	498.126380	310.160000
5.994625	50.482798	497.839680	337.690000
5.994682	50.482822	497.545105	365.510000
5.994739	50.482847	497.249480	392.420000
5.994797	50.482872	496.964855	418.200000
5.994854	50.482897	496.678105	443.820000
5.994910	50.482924	496.393455	471.030000
5.994967	50.482950	496.110930	501.780000
5.995025	50.482975	495.830630	537.580000
5.995083	50.483000	495.545530	578.840000
5.995141	50.483025	495.256280	624.230000
5.995198	50.483051	494.969355	670.320000
5.995255	50.483076	494.686730	706.870000
5.995313	50.483101	494.404680	734.160000
5.995371	50.483127	494.122305	746.130000
5.995428	50.483153	493.839430	740.190600
5.993294	50.482232	496.994230	407.680000
5.993353	50.482256	496.707605	428.290000
5.993412	50.482280	496.420955	450.260000
5.993471	50.482304	496.134230	472.720000
5.993530	50.482328	495.847455	491.780000
5.993589	50.482352	495.560630	503.520000
5.993649	50.482375	495.274155	500.770000
5.993708	50.482398	494.987730	483.630000
5.993768	50.482421	494.701005	455.640000
5.993827	50.482445	494.414255	421.620000
5.993885	50.482469	494.127580	385.710000
5.993942	50.482494	493.840930	350.830000
5.993999	50.482520	493.554330	318.790000
5.994056	50.482547	493.267805	290.800000
5.994114	50.482572	492.981255	267.570000
5.994171	50.482598	492.694780	249.480000
5.994228	50.482623	492.408530	236.610000
5.994285	50.482649	492.122630	228.880000
5.994341	50.482674	491.836255	226.180000
5.994397	50.482699	491.546705	228.380000
5.994454	50.482723	491.251880	235.360000
5.994510	50.482748	490.953505	246.830000
5.994568	50.482773	490.657855	262.440000
5.994625	50.482798	490.371230	281.720000
5.994682	50.482822	490.079655	304.230000
5.994739	50.482847	489.787455	329.670000
5.994797	50.482872	489.502130	358.020000
5.994854	50.482897	489.215455	389.650000
5.994910	50.482924	488.930105	425.260000
5.994967	50.482950	488.646080	465.580000
5.995025	50.482975	488.363405	510.950000
5.995083	50.483000	488.077755	560.650000
5.995141	50.483025	487.789530	611.950000
5.995198	50.483051	487.502730	654.440000
5.995255	50.483076	487.218630	689.310000
5.995313	50.483101	486.934880	710.810000
5.995371	50.483127	486.650880	713.623800
5.993353	50.482256	488.467389	429.250000
5.993412	50.482280	488.180814	440.910000
5.993471	50.482304	487.894189	456.820000
5.993530	50.482328	487.607514	471.330000
5.993589	50.482352	487.320839	479.070000
5.993649	50.482375	487.034339	475.910000
5.993708	50.482398	486.747839	460.310000
5.993768	50.482421	486.461189	435.510000
5.993827	50.482445	486.174564	405.730000
5.993885	50.482469	485.887964	374.570000
5.993942	50.482494	485.601364	344.490000
5.993999	50.482520	485.314789	316.890000
5.994056	50.482547	485.028239	292.540000
5.994114	50.482572	484.741689	271.790000
5.994171	50.482598	484.455189	254.740000
5.994228	50.482623	484.168789	241.430000
5.994285	50.482649	483.882539	231.800000
5.994341	50.482674	483.596164	225.960000
5.994397	50.482699	483.308264	224.050000
5.994454	50.482723	483.017439	226.250000
5.994510	50.482748	482.724339	232.600000
5.994568	50.482773	482.432539	243.230000
5.994625	50.482798	482.145939	258.080000
5.994682	50.482822	481.856389	277.160000
5.994739	50.482847	481.566514	300.530000
5.994797	50.482872	481.280714	328.320000
5.994854	50.482897	480.994089	360.920000
5.994910	50.482924	480.708239	398.960000
5.994967	50.482950	480.423164	443.060000
5.995025	50.482975	480.138914	493.580000
5.995083	50.483000	479.852914	550.140000
5.995141	50.483025	479.565364	600.120000
5.995198	50.483051	479.278664	646.700000
5.995255	50.483076	478.993564	685.100000
5.995313	50.483101	478.708639	710.143900
