# Supplementary material for: Electrical resistivity tomography data across the Hockai Fault Zone (Ardenne, Belgium)
Source: Data Brief. 2016 Dec 21;11:1–4. doi: 10.1016/j.dib.2016.12.028 (PMC5220259; doi:10.1016/j.dib.2016.12.028)
Supplement: Supplementary file 2 — Supplementary material [file mmc2.zip › output/ASCII/20090819-1_normal.out.wgs84]

5.992109	50.481753	556.428605	113.480000
5.992168	50.481777	556.345130	120.620000
5.992228	50.481801	556.284305	188.970000
5.992288	50.481824	556.315755	243.640000
5.992347	50.481849	556.318280	303.470000
5.992406	50.481874	556.222705	282.580000
5.992465	50.481898	556.149280	266.320000
5.992524	50.481921	556.111805	249.720000
5.992584	50.481945	556.063905	286.290000
5.992644	50.481968	556.028355	259.650000
5.992703	50.481992	555.973430	247.680000
5.992763	50.482016	555.845605	286.620000
5.992822	50.482040	555.694580	255.910000
5.992882	50.482064	555.578605	248.740000
5.992940	50.482088	555.439705	300.780000
5.992998	50.482113	555.313055	333.870000
5.993056	50.482137	555.211855	322.310000
5.993115	50.482161	555.100580	394.130000
5.993175	50.482185	554.979430	492.060000
5.993235	50.482208	554.801530	552.010000
5.993294	50.482232	554.614305	431.720000
5.993353	50.482256	554.397105	399.670000
5.993412	50.482280	554.170980	366.910000
5.993471	50.482304	553.995230	364.320000
5.993530	50.482328	553.847730	382.730000
5.993589	50.482352	553.703380	406.070000
5.993649	50.482375	553.376305	419.840000
5.993708	50.482398	553.041255	390.640000
5.993768	50.482421	552.846880	402.940000
5.993827	50.482445	552.647830	362.580000
5.993885	50.482469	552.431955	329.040000
5.993942	50.482494	552.203455	410.340000
5.993999	50.482520	551.942405	528.590000
5.994056	50.482547	551.648880	619.930000
5.994114	50.482572	551.363455	655.100000
5.994171	50.482598	551.025130	822.760000
5.994228	50.482623	550.562955	957.180000
5.994285	50.482649	549.881980	1206.000000
5.994341	50.482674	548.943530	1683.200000
5.994397	50.482699	547.816030	1631.900000
5.994454	50.482723	546.692905	1229.000000
5.994510	50.482748	545.765380	1159.500000
5.994568	50.482773	545.117230	931.790000
5.994625	50.482798	544.827130	882.310000
5.994682	50.482822	544.391530	1100.800000
5.994739	50.482847	543.923605	1044.100000
5.994797	50.482872	543.671080	762.540000
5.994854	50.482897	543.381155	788.760000
5.994910	50.482924	543.128680	732.270000
5.994967	50.482950	542.918180	665.800000
5.995025	50.482975	542.754205	675.930000
5.995083	50.483000	542.496905	514.170000
5.995141	50.483025	542.155705	797.810000
5.995198	50.483051	541.861155	744.500000
5.995255	50.483076	541.655105	781.410000
5.995313	50.483101	541.462980	590.360000
5.995371	50.483127	541.270680	382.050000
5.995428	50.483153	541.069005	304.950000
5.995487	50.483177	540.894905	227.750000
5.995546	50.483201	540.762280	190.080000
5.995605	50.483225	540.624580	193.300000
5.995664	50.483249	540.536880	184.970000
5.995722	50.483273	540.407455	170.900000
5.995781	50.483297	540.204480	144.460000
5.995839	50.483321	540.105705	156.750000
5.995897	50.483345	539.997580	152.510000
5.995956	50.483370	539.784755	161.460000
5.996014	50.483394	539.692980	161.410000
5.996073	50.483418	539.582905	134.150000
5.996131	50.483442	539.360280	136.290000
5.996189	50.483466	539.270480	164.250000
5.996248	50.483490	539.184605	194.020000
5.996306	50.483515	539.000555	188.850000
5.996365	50.483539	538.794305	170.800000
5.996423	50.483563	538.574630	166.950000
5.996481	50.483587	538.506080	149.820000
5.996540	50.483611	538.415230	145.822900
5.992109	50.481753	554.198655	113.600000
5.992168	50.481777	554.088755	121.250000
5.992228	50.481801	553.997205	182.770000
5.992288	50.481824	553.983255	245.660000
5.992347	50.481849	553.942455	303.070000
5.992406	50.481874	553.816880	291.450000
5.992465	50.481898	553.708255	274.840000
5.992524	50.481921	553.627980	263.950000
5.992584	50.481945	553.536780	295.920000
5.992644	50.481968	553.453255	273.860000
5.992703	50.481992	553.351680	268.740000
5.992763	50.482016	553.190555	304.890000
5.992822	50.482040	553.009780	287.470000
5.992882	50.482064	552.855080	289.520000
5.992940	50.482088	552.681430	341.850000
5.992998	50.482113	552.515280	378.870000
5.993056	50.482137	552.366455	367.410000
5.993115	50.482161	552.207730	424.150000
5.993175	50.482185	552.039730	527.080000
5.993235	50.482208	551.829955	592.800000
5.993294	50.482232	551.612280	455.430000
5.993353	50.482256	551.373580	422.680000
5.993412	50.482280	551.127980	391.500000
5.993471	50.482304	550.915905	379.520000
5.993530	50.482328	550.720605	395.750000
5.993589	50.482352	550.525455	426.000000
5.993649	50.482375	550.212780	445.840000
5.993708	50.482398	549.895630	437.030000
5.993768	50.482421	549.667880	466.560000
5.993827	50.482445	549.436105	447.300000
5.993885	50.482469	549.193105	441.640000
5.993942	50.482494	548.941705	538.850000
5.993999	50.482520	548.670530	685.660000
5.994056	50.482547	548.379805	811.030000
5.994114	50.482572	548.093930	886.250000
5.994171	50.482598	547.775980	1078.200000
5.994228	50.482623	547.379980	1265.100000
5.994285	50.482649	546.832305	1524.400000
5.994341	50.482674	546.083605	1858.000000
5.994397	50.482699	545.156905	1631.000000
5.994454	50.482723	544.200080	1235.700000
5.994510	50.482748	543.380980	1185.000000
5.994568	50.482773	542.788380	987.620000
5.994625	50.482798	542.498805	965.790000
5.994682	50.482822	542.084005	1130.100000
5.994739	50.482847	541.642080	1072.200000
5.994797	50.482872	541.384905	787.470000
5.994854	50.482897	541.095455	812.350000
5.994910	50.482924	540.838255	769.020000
5.994967	50.482950	540.617080	695.990000
5.995025	50.482975	540.435680	691.840000
5.995083	50.483000	540.174180	551.310000
5.995141	50.483025	539.840855	798.280000
5.995198	50.483051	539.547480	753.920000
5.995255	50.483076	539.329780	770.090000
5.995313	50.483101	539.123855	598.020000
5.995371	50.483127	538.917455	386.330000
5.995428	50.483153	538.702955	298.090000
5.995487	50.483177	538.511355	233.510000
5.995546	50.483201	538.354355	200.870000
5.995605	50.483225	538.192230	201.190000
5.995664	50.483249	538.070755	193.430000
5.995722	50.483273	537.913930	176.470000
5.995781	50.483297	537.695880	157.490000
5.995839	50.483321	537.561805	166.620000
5.995897	50.483345	537.419630	166.230000
5.995956	50.483370	537.192130	175.290000
5.996014	50.483394	537.059930	174.220000
5.996073	50.483418	536.912605	150.240000
5.996131	50.483442	536.675855	153.580000
5.996189	50.483466	536.540580	185.010000
5.996248	50.483490	536.407355	214.090000
5.996306	50.483515	536.197730	205.190000
5.996365	50.483539	535.971105	188.200000
5.996423	50.483563	535.733980	175.760000
5.996481	50.483587	535.605330	156.980000
5.996540	50.483611	535.459430	152.254700
5.992168	50.481777	551.536455	122.900000
5.992228	50.481801	551.415655	177.280000
5.992288	50.481824	551.358930	264.510000
5.992347	50.481849	551.277730	332.990000
5.992406	50.481874	551.124455	340.380000
5.992465	50.481898	550.983705	323.060000
5.992524	50.481921	550.864730	312.790000
5.992584	50.481945	550.734905	332.220000
5.992644	50.481968	550.609155	316.860000
5.992703	50.481992	550.467055	323.690000
5.992763	50.482016	550.277330	365.780000
5.992822	50.482040	550.071330	379.860000
5.992882	50.482064	549.884080	410.020000
5.992940	50.482088	549.681555	479.440000
5.992998	50.482113	549.483080	528.130000
5.993056	50.482137	549.295780	512.370000
5.993115	50.482161	549.099380	556.430000
5.993175	50.482185	548.894705	682.860000
5.993235	50.482208	548.660280	762.640000
5.993294	50.482232	548.419480	584.960000
5.993353	50.482256	548.164530	536.250000
5.993412	50.482280	547.904405	496.810000
5.993471	50.482304	547.665405	466.630000
5.993530	50.482328	547.435355	477.020000
5.993589	50.482352	547.203880	523.550000
5.993649	50.482375	546.901530	579.150000
5.993708	50.482398	546.597005	632.180000
5.993768	50.482421	546.345505	740.960000
5.993827	50.482445	546.090780	802.400000
5.993885	50.482469	545.829005	868.670000
5.993942	50.482494	545.561930	1047.700000
5.993999	50.482520	545.283830	1301.300000
5.994056	50.482547	544.995030	1528.600000
5.994114	50.482572	544.708855	1695.700000
5.994171	50.482598	544.404855	1986.200000
5.994228	50.482623	544.055105	2280.300000
5.994285	50.482649	543.604830	2481.300000
5.994341	50.482674	543.002655	2358.100000
5.994397	50.482699	542.241505	1706.200000
5.994454	50.482723	541.429305	1272.700000
5.994510	50.482748	540.708530	1256.000000
5.994568	50.482773	540.167455	1163.100000
5.994625	50.482798	539.878355	1187.300000
5.994682	50.482822	539.483230	1294.000000
5.994739	50.482847	539.065780	1202.800000
5.994797	50.482872	538.804205	922.260000
5.994854	50.482897	538.515205	949.640000
5.994910	50.482924	538.253530	929.530000
5.994967	50.482950	538.022255	847.050000
5.995025	50.482975	537.824405	819.340000
5.995083	50.483000	537.558955	688.670000
5.995141	50.483025	537.233030	891.430000
5.995198	50.483051	536.940730	818.050000
5.995255	50.483076	536.712105	779.970000
5.995313	50.483101	536.493255	608.830000
5.995371	50.483127	536.273680	400.270000
5.995428	50.483153	536.047230	309.670000
5.995487	50.483177	535.839430	265.960000
5.995546	50.483201	535.659980	242.760000
5.995605	50.483225	535.475555	237.340000
5.995664	50.483249	535.323455	226.000000
5.995722	50.483273	535.141930	208.740000
5.995781	50.483297	534.910430	201.600000
5.995839	50.483321	534.745130	216.720000
5.995897	50.483345	534.572955	227.000000
5.995956	50.483370	534.332680	240.870000
5.996014	50.483394	534.165655	239.400000
5.996073	50.483418	533.986380	216.280000
5.996131	50.483442	533.737655	223.150000
5.996189	50.483466	533.564405	263.580000
5.996248	50.483490	533.391880	294.270000
5.996306	50.483515	533.161380	274.930000
5.996365	50.483539	532.918230	246.270000
5.996423	50.483563	532.667080	209.740000
5.996481	50.483587	532.490980	177.479300
5.992228	50.481801	548.511155	167.330000
5.992288	50.481824	548.414805	303.670000
5.992347	50.481849	548.296605	385.800000
5.992406	50.481874	548.118230	429.750000
5.992465	50.481898	547.948730	415.340000
5.992524	50.481921	547.795480	397.280000
5.992584	50.481945	547.631880	399.020000
5.992644	50.481968	547.469755	384.380000
5.992703	50.481992	547.293305	401.410000
5.992763	50.482016	547.079605	459.160000
5.992822	50.482040	546.852755	518.290000
5.992882	50.482064	546.638905	599.700000
5.992940	50.482088	546.413055	705.710000
5.992998	50.482113	546.188905	759.440000
5.993056	50.482137	545.971455	714.790000
5.993115	50.482161	545.746130	730.390000
5.993175	50.482185	545.513830	866.070000
5.993235	50.482208	545.261080	955.310000
5.993294	50.482232	545.003405	750.540000
5.993353	50.482256	544.736655	707.990000
5.993412	50.482280	544.466180	675.230000
5.993471	50.482304	544.208155	632.450000
5.993530	50.482328	543.954080	637.530000
5.993589	50.482352	543.698005	708.170000
5.993649	50.482375	543.402680	829.070000
5.993708	50.482398	543.106555	1001.500000
5.993768	50.482421	542.839105	1296.900000
5.993827	50.482445	542.569230	1556.200000
5.993885	50.482469	542.295230	1782.600000
5.993942	50.482494	542.018130	2131.400000
5.993999	50.482520	541.735605	2584.100000
5.994056	50.482547	541.448005	2985.000000
5.994114	50.482572	541.161630	3285.700000
5.994171	50.482598	540.866580	3705.600000
5.994228	50.482623	540.547230	4012.100000
5.994285	50.482649	540.164730	3784.500000
5.994341	50.482674	539.671580	2792.700000
5.994397	50.482699	539.043130	1670.600000
5.994454	50.482723	538.353905	1215.200000
5.994510	50.482748	537.720555	1272.700000
5.994568	50.482773	537.226380	1349.000000
5.994625	50.482798	536.937755	1470.100000
5.994682	50.482822	536.560955	1552.300000
5.994739	50.482847	536.166155	1408.000000
5.994797	50.482872	535.900455	1118.600000
5.994854	50.482897	535.611855	1155.500000
5.994910	50.482924	535.346005	1153.200000
5.994967	50.482950	535.105330	1057.900000
5.995025	50.482975	534.892230	1005.800000
5.995083	50.483000	534.623155	861.860000
5.995141	50.483025	534.304080	1040.700000
5.995198	50.483051	534.012755	925.350000
5.995255	50.483076	533.774005	847.400000
5.995313	50.483101	533.543255	672.330000
5.995371	50.483127	533.311630	463.440000
5.995428	50.483153	533.074255	376.020000
5.995487	50.483177	532.851755	350.270000
5.995546	50.483201	532.652005	334.380000
5.995605	50.483225	532.447605	320.380000
5.995664	50.483249	532.268255	299.830000
5.995722	50.483273	532.064880	281.230000
5.995781	50.483297	531.821630	286.140000
5.995839	50.483321	531.629355	317.110000
5.995897	50.483345	531.431330	345.660000
5.995956	50.483370	531.180155	370.800000
5.996014	50.483394	530.983805	371.400000
5.996073	50.483418	530.777830	346.550000
5.996131	50.483442	530.519280	358.810000
5.996189	50.483466	530.315155	412.120000
5.996248	50.483490	530.110905	441.630000
5.996306	50.483515	529.863880	390.570000
5.996365	50.483539	529.607705	341.840000
5.996423	50.483563	529.345605	253.544900
5.992347	50.481849	544.969805	390.770000
5.992406	50.481874	544.769130	535.590000
5.992465	50.481898	544.574430	572.080000
5.992524	50.481921	544.391480	574.280000
5.992584	50.481945	544.199055	563.900000
5.992644	50.481968	544.006355	558.890000
5.992703	50.481992	543.801505	591.620000
5.992763	50.482016	543.568230	673.770000
5.992822	50.482040	543.324630	798.750000
5.992882	50.482064	543.089705	944.550000
5.992940	50.482088	542.845580	1047.200000
5.992998	50.482113	542.601680	1034.800000
5.993056	50.482137	542.361430	936.980000
5.993115	50.482161	542.114705	895.260000
5.993175	50.482185	541.862430	955.250000
5.993235	50.482208	541.596680	999.820000
5.993294	50.482232	541.327255	912.900000
5.993353	50.482256	541.052330	938.380000
5.993412	50.482280	540.774880	979.570000
5.993471	50.482304	540.504130	980.180000
5.993530	50.482328	540.234455	996.600000
5.993589	50.482352	539.962830	1094.700000
5.993649	50.482375	539.671955	1317.800000
5.993708	50.482398	539.381005	1726.700000
5.993768	50.482421	539.103555	2423.900000
5.993827	50.482445	538.824405	3292.400000
5.993885	50.482469	538.543055	4176.200000
5.993942	50.482494	538.260055	5099.800000
5.993999	50.482520	537.974955	6028.900000
5.994056	50.482547	537.688030	6735.500000
5.994114	50.482572	537.401530	6989.000000
5.994171	50.482598	537.111755	6657.400000
5.994228	50.482623	536.810930	5451.000000
5.994285	50.482649	536.472955	3626.300000
5.994341	50.482674	536.057555	2008.300000
5.994397	50.482699	535.532305	1137.800000
5.994454	50.482723	534.945080	898.420000
5.994510	50.482748	534.387780	1029.400000
5.994568	50.482773	533.935480	1323.100000
5.994625	50.482798	533.647280	1624.800000
5.994682	50.482822	533.287205	1721.000000
5.994739	50.482847	532.912980	1573.100000
5.994797	50.482872	532.643480	1361.100000
5.994854	50.482897	532.355255	1331.100000
5.994910	50.482924	532.085605	1288.200000
5.994967	50.482950	531.836355	1187.200000
5.995025	50.482975	531.609405	1103.800000
5.995083	50.483000	531.337030	1016.700000
5.995141	50.483025	531.024155	1107.600000
5.995198	50.483051	530.733730	1062.300000
5.995255	50.483076	530.485805	1017.400000
5.995313	50.483101	530.244280	926.960000
5.995371	50.483127	530.001830	798.720000
5.995428	50.483153	529.754680	740.960000
5.995487	50.483177	529.519105	737.280000
5.995546	50.483201	529.301355	722.400000
5.995605	50.483225	529.079380	676.930000
5.995664	50.483249	528.876355	620.990000
5.995722	50.483273	528.654180	585.760000
5.995781	50.483297	528.400855	595.570000
5.995839	50.483321	528.185780	642.560000
5.995897	50.483345	527.966030	696.190000
5.995956	50.483370	527.705805	740.230000
5.996014	50.483394	527.485455	757.220000
5.996073	50.483418	527.257705	754.070000
5.996131	50.483442	526.991255	772.220000
5.996189	50.483466	526.762805	793.190000
5.996248	50.483490	526.533730	762.630000
5.996306	50.483515	526.274055	582.705400
5.992465	50.481898	540.829855	543.540000
5.992524	50.481921	540.621780	573.860000
5.992584	50.481945	540.405380	578.740000
5.992644	50.481968	540.187630	580.010000
5.992703	50.481992	539.959930	601.480000
5.992763	50.482016	539.711180	653.540000
5.992822	50.482040	539.454530	729.860000
5.992882	50.482064	539.203380	808.530000
5.992940	50.482088	538.945455	850.300000
5.992998	50.482113	538.686930	835.120000
5.993056	50.482137	538.430105	794.310000
5.993115	50.482161	538.168230	788.580000
5.993175	50.482185	537.902155	835.130000
5.993235	50.482208	537.627630	883.520000
5.993294	50.482232	537.350480	895.800000
5.993353	50.482256	537.070230	954.290000
5.993412	50.482280	536.788355	1018.200000
5.993471	50.482304	536.509630	1042.200000
5.993530	50.482328	536.230580	1051.200000
5.993589	50.482352	535.949930	1098.900000
5.993649	50.482375	535.661655	1230.900000
5.993708	50.482398	535.373605	1493.500000
5.993768	50.482421	535.090405	1934.500000
5.993827	50.482445	534.806105	2523.300000
5.993885	50.482469	534.520780	3168.300000
5.993942	50.482494	534.234730	3778.700000
5.993999	50.482520	533.948330	4238.300000
5.994056	50.482547	533.661730	4398.000000
5.994114	50.482572	533.375180	4152.100000
5.994171	50.482598	533.088155	3509.800000
5.994228	50.482623	532.797505	2598.900000
5.994285	50.482649	532.486755	1697.300000
5.994341	50.482674	532.124230	1051.200000
5.994397	50.482699	531.676655	726.880000
5.994454	50.482723	531.171755	661.300000
5.994510	50.482748	530.679055	786.060000
5.994568	50.482773	530.263305	1033.300000
5.994625	50.482798	529.975455	1292.300000
5.994682	50.482822	529.630330	1408.600000
5.994739	50.482847	529.274355	1351.500000
5.994797	50.482872	529.001455	1234.500000
5.994854	50.482897	528.713580	1166.900000
5.994910	50.482924	528.440530	1096.500000
5.994967	50.482950	528.183655	1011.500000
5.995025	50.482975	527.944380	944.930000
5.995083	50.483000	527.669055	912.650000
5.995141	50.483025	527.361680	966.050000
5.995198	50.483051	527.072055	996.220000
5.995255	50.483076	526.816005	1022.400000
5.995313	50.483101	526.564955	1030.000000
5.995371	50.483127	526.313005	1013.400000
5.995428	50.483153	526.057280	1013.900000
5.995487	50.483177	525.810330	1027.200000
5.995546	50.483201	525.577030	1013.100000
5.995605	50.483225	525.339980	957.590000
5.995664	50.483249	525.116855	887.700000
5.995722	50.483273	524.878855	838.960000
5.995781	50.483297	524.617105	832.000000
5.995839	50.483321	524.383230	860.510000
5.995897	50.483345	524.145705	902.970000
5.995956	50.483370	523.878205	943.950000
5.996014	50.483394	523.638780	968.380000
5.996073	50.483418	523.393805	980.280000
5.996131	50.483442	523.121205	977.180000
5.996189	50.483466	522.874205	922.414200
5.992584	50.481945	536.216905	538.030000
5.992644	50.481968	535.979255	529.730000
5.992703	50.481992	535.733730	535.450000
5.992763	50.482016	535.473105	549.740000
5.992822	50.482040	535.206630	573.000000
5.992882	50.482064	534.943430	597.110000
5.992940	50.482088	534.675430	608.670000
5.992998	50.482113	534.406530	607.820000
5.993056	50.482137	534.138180	608.590000
5.993115	50.482161	533.866080	630.530000
5.993175	50.482185	533.590980	677.990000
5.993235	50.482208	533.310855	733.090000
5.993294	50.482232	533.028955	782.500000
5.993353	50.482256	532.745455	841.850000
5.993412	50.482280	532.460955	891.760000
5.993471	50.482304	532.177655	907.940000
5.993530	50.482328	531.893530	898.370000
5.993589	50.482352	531.608180	892.640000
5.993649	50.482375	531.321255	919.460000
5.993708	50.482398	531.034655	1000.900000
5.993768	50.482421	530.748555	1148.800000
5.993827	50.482445	530.461805	1350.900000
5.993885	50.482469	530.174680	1572.300000
5.993942	50.482494	529.887330	1764.700000
5.993999	50.482520	529.600405	1873.200000
5.994056	50.482547	529.313955	1853.400000
5.994114	50.482572	529.027380	1692.100000
5.994171	50.482598	528.741530	1419.100000
5.994228	50.482623	528.455655	1098.500000
5.994285	50.482649	528.160080	809.260000
5.994341	50.482674	527.831630	607.800000
5.994397	50.482699	527.440405	513.760000
5.994454	50.482723	527.000055	523.330000
5.994510	50.482748	526.560830	626.450000
5.994568	50.482773	526.176155	795.150000
5.994625	50.482798	525.888605	967.410000
5.994682	50.482822	525.556555	1064.200000
5.994739	50.482847	525.216405	1060.800000
5.994797	50.482872	524.940505	1004.100000
5.994854	50.482897	524.652930	943.110000
5.994910	50.482924	524.376905	879.270000
5.994967	50.482950	524.113380	818.210000
5.995025	50.482975	523.863380	776.540000
5.995083	50.483000	523.585480	768.610000
5.995141	50.483025	523.282880	806.360000
5.995198	50.483051	522.993980	857.210000
5.995255	50.483076	522.730905	913.890000
5.995313	50.483101	522.471630	967.260000
5.995371	50.483127	522.211530	1010.300000
5.995428	50.483153	521.948480	1048.800000
5.995487	50.483177	521.691905	1075.900000
5.995546	50.483201	521.445480	1074.300000
5.995605	50.483225	521.195855	1038.700000
5.995664	50.483249	520.956130	987.640000
5.995722	50.483273	520.705130	945.990000
5.995781	50.483297	520.436555	930.220000
5.995839	50.483321	520.187655	940.360000
5.995897	50.483345	519.935980	963.450000
5.995956	50.483370	519.662780	991.840000
5.996014	50.483394	519.408655	1010.100000
5.996073	50.483418	519.150530	1025.400000
5.992703	50.481992	531.084430	483.040000
5.992763	50.482016	530.814980	471.490000
5.992822	50.482040	530.541405	470.430000
5.992882	50.482064	530.269655	470.000000
5.992940	50.482088	529.994580	470.200000
5.992998	50.482113	529.718605	473.280000
5.993056	50.482137	529.442605	484.280000
5.993115	50.482161	529.163980	509.170000
5.993175	50.482185	528.883330	548.380000
5.993235	50.482208	528.599880	595.200000
5.993294	50.482232	528.315305	642.700000
5.993353	50.482256	528.029980	687.730000
5.993412	50.482280	527.744080	718.610000
5.993471	50.482304	527.458430	723.750000
5.993530	50.482328	527.171930	705.780000
5.993589	50.482352	526.884580	679.470000
5.993649	50.482375	526.598230	661.520000
5.993708	50.482398	526.312180	664.060000
5.993768	50.482421	526.024930	691.410000
5.993827	50.482445	525.737330	738.760000
5.993885	50.482469	525.449655	793.670000
5.993942	50.482494	525.161980	838.820000
5.993999	50.482520	524.874930	856.210000
5.994056	50.482547	524.588530	833.890000
5.994114	50.482572	524.301955	770.840000
5.994171	50.482598	524.016380	678.250000
5.994228	50.482623	523.732130	576.300000
5.994285	50.482649	523.444005	487.970000
5.994341	50.482674	523.136155	431.500000
5.994397	50.482699	522.784230	418.230000
5.994454	50.482723	522.392930	453.080000
5.994510	50.482748	521.996705	534.420000
5.994568	50.482773	521.637755	646.150000
5.994625	50.482798	521.350480	754.750000
5.994682	50.482822	521.029530	822.790000
5.994739	50.482847	520.702730	835.490000
5.994797	50.482872	520.424280	809.540000
5.994854	50.482897	520.136930	767.960000
5.994910	50.482924	519.858330	722.660000
5.994967	50.482950	519.589180	683.270000
5.995025	50.482975	519.330130	659.890000
5.995083	50.483000	519.050055	660.870000
5.995141	50.483025	518.751480	689.100000
5.995198	50.483051	518.463180	734.630000
5.995255	50.483076	518.194230	790.030000
5.995313	50.483101	517.928055	848.340000
5.995371	50.483127	517.661130	903.280000
5.995428	50.483153	517.392005	950.990000
5.995487	50.483177	517.127480	984.960000
5.995546	50.483201	516.870255	998.310000
5.995605	50.483225	516.610430	989.560000
5.995664	50.483249	516.357405	967.880000
5.995722	50.483273	516.096080	945.910000
5.995781	50.483297	515.822155	937.000000
5.995839	50.483321	515.561630	942.680000
5.995897	50.483345	515.299030	956.570000
5.995956	50.483370	515.021505	985.731100
5.992822	50.482040	525.415555	423.530000
5.992882	50.482064	525.137980	410.970000
5.992940	50.482088	524.858180	406.350000
5.992998	50.482113	524.577630	407.940000
5.993056	50.482137	524.296830	415.600000
5.993115	50.482161	524.014305	433.270000
5.993175	50.482185	523.730480	459.770000
5.993235	50.482208	523.445205	491.750000
5.993294	50.482232	523.159280	525.040000
5.993353	50.482256	522.873055	553.840000
5.993412	50.482280	522.586530	570.960000
5.993471	50.482304	522.299855	570.660000
5.993530	50.482328	522.012505	553.760000
5.993589	50.482352	521.724630	527.410000
5.993649	50.482375	521.438430	500.970000
5.993708	50.482398	521.152455	481.980000
5.993768	50.482421	520.864980	473.750000
5.993827	50.482445	520.577330	475.250000
5.993885	50.482469	520.289705	482.200000
5.993942	50.482494	520.002180	488.520000
5.993999	50.482520	519.715205	488.110000
5.994056	50.482547	519.428780	477.100000
5.994114	50.482572	519.142205	455.180000
5.994171	50.482598	518.856505	425.940000
5.994228	50.482623	518.572305	396.180000
5.994285	50.482649	518.287105	374.150000
5.994341	50.482674	517.990805	367.640000
5.994397	50.482699	517.665180	382.810000
5.994454	50.482723	517.309855	422.600000
5.994510	50.482748	516.947105	484.960000
5.994568	50.482773	516.608830	559.390000
5.994625	50.482798	516.321755	628.030000
5.994682	50.482822	516.009980	673.340000
5.994739	50.482847	515.694130	687.750000
5.994797	50.482872	515.413555	677.290000
5.994854	50.482897	515.126405	653.330000
5.994910	50.482924	514.845680	625.830000
5.994967	50.482950	514.571880	603.050000
5.995025	50.482975	514.305380	591.620000
5.995083	50.483000	514.023555	596.230000
5.995141	50.483025	513.728280	617.940000
5.995198	50.483051	513.440455	653.250000
5.995255	50.483076	513.166680	697.620000
5.995313	50.483101	512.894880	746.280000
5.995371	50.483127	512.622455	794.490000
5.995428	50.483153	512.348405	838.170000
5.995487	50.483177	512.077505	872.350000
5.995546	50.483201	511.811705	895.110000
5.995605	50.483225	511.543855	905.890000
5.995664	50.483249	511.280480	909.180000
5.995722	50.483273	511.011230	905.620000
5.995781	50.483297	510.733255	907.180000
5.995839	50.483321	510.464055	923.405200
5.992998	50.482113	518.934080	383.320000
5.993056	50.482137	518.650455	383.340000
5.993115	50.482161	518.365755	391.140000
5.993175	50.482185	518.080255	405.580000
5.993235	50.482208	517.794080	423.350000
5.993294	50.482232	517.507580	443.610000
5.993353	50.482256	517.221005	459.970000
5.993412	50.482280	516.934280	468.710000
5.993471	50.482304	516.647280	466.650000
5.993530	50.482328	516.359830	453.830000
5.993589	50.482352	516.072130	433.570000
5.993649	50.482375	515.785905	410.880000
5.993708	50.482398	515.499805	390.480000
5.993768	50.482421	515.212455	375.150000
5.993827	50.482445	514.925055	365.490000
5.993885	50.482469	514.637730	360.380000
5.993942	50.482494	514.350480	357.730000
5.993999	50.482520	514.063630	355.320000
5.994056	50.482547	513.777180	351.670000
5.994114	50.482572	513.490605	346.530000
5.994171	50.482598	513.204655	341.160000
5.994228	50.482623	512.919905	338.190000
5.994285	50.482649	512.635305	341.070000
5.994341	50.482674	512.344930	353.260000
5.994397	50.482699	512.036130	377.430000
5.994454	50.482723	511.706180	414.130000
5.994510	50.482748	511.368605	460.830000
5.994568	50.482773	511.046380	510.930000
5.994625	50.482798	510.759455	555.190000
5.994682	50.482822	510.455030	585.520000
5.994739	50.482847	510.147855	598.440000
5.994797	50.482872	509.865555	596.440000
5.994854	50.482897	509.578605	585.330000
5.994910	50.482924	509.296205	571.530000
5.994967	50.482950	509.018655	560.730000
5.995025	50.482975	508.746230	557.240000
5.995083	50.483000	508.463005	563.830000
5.995141	50.483025	508.170330	581.150000
5.995198	50.483051	507.882905	607.780000
5.995255	50.483076	507.605305	641.200000
5.995313	50.483101	507.329080	678.620000
5.995371	50.483127	507.052355	716.630000
5.995428	50.483153	506.774430	753.800000
5.995487	50.483177	506.498605	783.620000
5.995546	50.483201	506.226230	810.310000
5.995605	50.483225	505.952305	830.660000
5.995664	50.483249	505.681180	860.999200
5.993115	50.482161	512.163230	369.160000
5.993175	50.482185	511.876980	376.100000
5.993235	50.482208	511.590430	384.490000
5.993294	50.482232	511.303755	393.770000
5.993353	50.482256	511.017080	401.410000
5.993412	50.482280	510.730330	405.510000
5.993471	50.482304	510.443355	403.190000
5.993530	50.482328	510.156105	394.240000
5.993589	50.482352	509.868780	380.120000
5.993649	50.482375	509.582480	363.470000
5.993708	50.482398	509.296205	347.130000
5.993768	50.482421	509.009080	333.250000
5.993827	50.482445	508.721980	322.930000
5.993885	50.482469	508.434955	316.310000
5.993942	50.482494	508.147980	312.910000
5.993999	50.482520	507.861230	311.980000
5.994056	50.482547	507.574755	312.980000
5.994114	50.482572	507.288205	315.780000
5.994171	50.482598	507.002005	320.810000
5.994228	50.482623	506.716605	329.090000
5.994285	50.482649	506.431680	341.940000
5.994341	50.482674	506.144030	360.610000
5.994397	50.482699	505.845455	385.710000
5.994454	50.482723	505.532655	416.630000
5.994510	50.482748	505.213280	451.170000
5.994568	50.482773	504.903080	485.520000
5.994625	50.482798	504.616280	515.120000
5.994682	50.482822	504.317505	536.380000
5.994739	50.482847	504.016980	547.880000
5.994797	50.482872	503.733355	550.880000
5.994854	50.482897	503.446530	548.390000
5.994910	50.482924	503.162830	544.150000
5.994967	50.482950	502.882405	541.640000
5.995025	50.482975	502.605455	543.520000
5.995083	50.483000	502.321155	551.460000
5.995141	50.483025	502.030455	565.920000
5.995198	50.483051	501.743330	586.280000
5.995255	50.483076	501.462830	611.120000
5.995313	50.483101	501.183230	640.030000
5.995371	50.483127	500.903230	667.580000
5.995428	50.483153	500.622430	695.850000
5.995487	50.483177	500.342955	722.000000
5.995546	50.483201	500.065680	756.499800
5.993235	50.482208	504.774255	363.680000
5.993294	50.482232	504.487555	366.200000
5.993353	50.482256	504.200880	368.640000
5.993412	50.482280	503.914155	369.530000
5.993471	50.482304	503.627305	367.540000
5.993530	50.482328	503.340330	361.410000
5.993589	50.482352	503.053305	351.940000
5.993649	50.482375	502.766905	340.500000
5.993708	50.482398	502.480530	328.830000
5.993768	50.482421	502.193655	318.470000
5.993827	50.482445	501.906780	310.520000
5.993885	50.482469	501.619955	305.550000
5.993942	50.482494	501.333180	303.740000
5.993999	50.482520	501.046530	304.990000
5.994056	50.482547	500.760030	309.140000
5.994114	50.482572	500.473480	316.120000
5.994171	50.482598	500.187105	325.980000
5.994228	50.482623	499.901180	338.940000
5.994285	50.482649	499.615730	355.260000
5.994341	50.482674	499.329105	375.010000
5.994397	50.482699	499.036380	397.900000
5.994454	50.482723	498.734680	423.050000
5.994510	50.482748	498.427930	448.900000
5.994568	50.482773	498.126380	473.420000
5.994625	50.482798	497.839680	494.490000
5.994682	50.482822	497.545105	510.610000
5.994739	50.482847	497.249480	521.310000
5.994797	50.482872	496.964855	527.310000
5.994854	50.482897	496.678105	530.250000
5.994910	50.482924	496.393455	532.170000
5.994967	50.482950	496.110930	535.050000
5.995025	50.482975	495.830630	540.440000
5.995083	50.483000	495.545530	549.310000
5.995141	50.483025	495.256280	561.960000
5.995198	50.483051	494.969355	578.300000
5.995255	50.483076	494.686730	595.410000
5.995313	50.483101	494.404680	615.000000
5.995371	50.483127	494.122305	636.880000
5.995428	50.483153	493.839430	663.026400
5.993294	50.482232	496.994230	351.090000
5.993353	50.482256	496.707605	351.300000
5.993412	50.482280	496.420955	350.880000
5.993471	50.482304	496.134230	348.950000
5.993530	50.482328	495.847455	345.090000
5.993589	50.482352	495.560630	338.600000
5.993649	50.482375	495.274155	330.760000
5.993708	50.482398	494.987730	322.690000
5.993768	50.482421	494.701005	315.530000
5.993827	50.482445	494.414255	310.210000
5.993885	50.482469	494.127580	307.410000
5.993942	50.482494	493.840930	307.500000
5.993999	50.482520	493.554330	310.640000
5.994056	50.482547	493.267805	316.830000
5.994114	50.482572	492.981255	325.960000
5.994171	50.482598	492.694780	337.890000
5.994228	50.482623	492.408530	352.430000
5.994285	50.482649	492.122630	369.310000
5.994341	50.482674	491.836255	388.130000
5.994397	50.482699	491.546705	408.330000
5.994454	50.482723	491.251880	429.100000
5.994510	50.482748	490.953505	449.440000
5.994568	50.482773	490.657855	468.310000
5.994625	50.482798	490.371230	484.730000
5.994682	50.482822	490.079655	498.130000
5.994739	50.482847	489.787455	508.420000
5.994797	50.482872	489.502130	516.100000
5.994854	50.482897	489.215455	522.090000
5.994910	50.482924	488.930105	527.540000
5.994967	50.482950	488.646080	533.560000
5.995025	50.482975	488.363405	541.000000
5.995083	50.483000	488.077755	550.330000
5.995141	50.483025	487.789530	561.550000
5.995198	50.483051	487.502730	572.620000
5.995255	50.483076	487.218630	584.180000
5.995313	50.483101	486.934880	595.620000
5.995371	50.483127	486.650880	606.292500
5.993353	50.482256	488.467389	342.690000
5.993412	50.482280	488.180814	342.580000
5.993471	50.482304	487.894189	341.120000
5.993530	50.482328	487.607514	338.100000
5.993589	50.482352	487.320839	333.630000
5.993649	50.482375	487.034339	327.370000
5.993708	50.482398	486.747839	321.050000
5.993768	50.482421	486.461189	315.580000
5.993827	50.482445	486.174564	311.790000
5.993885	50.482469	485.887964	310.330000
5.993942	50.482494	485.601364	311.640000
5.993999	50.482520	485.314789	315.930000
5.994056	50.482547	485.028239	323.210000
5.994114	50.482572	484.741689	333.350000
5.994171	50.482598	484.455189	346.090000
5.994228	50.482623	484.168789	361.060000
5.994285	50.482649	483.882539	377.790000
5.994341	50.482674	483.596164	395.730000
5.994397	50.482699	483.308264	414.270000
5.994454	50.482723	483.017439	432.730000
5.994510	50.482748	482.724339	450.380000
5.994568	50.482773	482.432539	466.600000
5.994625	50.482798	482.145939	480.860000
5.994682	50.482822	481.856389	492.930000
5.994739	50.482847	481.566514	502.860000
5.994797	50.482872	481.280714	511.060000
5.994854	50.482897	480.994089	518.190000
5.994910	50.482924	480.708239	525.050000
5.994967	50.482950	480.423164	532.390000
5.995025	50.482975	480.138914	540.800000
5.995083	50.483000	479.852914	550.550000
5.995141	50.483025	479.565364	559.670000
5.995198	50.483051	479.278664	568.730000
5.995255	50.483076	478.993564	576.900000
5.995313	50.483101	478.708639	583.003400
