# Supplementary material for: Electrical resistivity tomography data across the Hockai Fault Zone (Ardenne, Belgium)
Source: Data Brief. 2016 Dec 21;11:1–4. doi: 10.1016/j.dib.2016.12.028 (PMC5220259; doi:10.1016/j.dib.2016.12.028)
Supplement: Supplementary file 2 — Supplementary material [file mmc2.zip › output/ASCII/20090819-1_robust.out.wgs84]

5.992109	50.481753	556.428605	113.440000
5.992168	50.481777	556.345130	114.430000
5.992228	50.481801	556.284305	186.630000
5.992288	50.481824	556.315755	248.490000
5.992347	50.481849	556.318280	313.840000
5.992406	50.481874	556.222705	296.870000
5.992465	50.481898	556.149280	277.670000
5.992524	50.481921	556.111805	258.190000
5.992584	50.481945	556.063905	291.050000
5.992644	50.481968	556.028355	261.180000
5.992703	50.481992	555.973430	243.910000
5.992763	50.482016	555.845605	275.620000
5.992822	50.482040	555.694580	243.940000
5.992882	50.482064	555.578605	239.400000
5.992940	50.482088	555.439705	294.080000
5.992998	50.482113	555.313055	328.980000
5.993056	50.482137	555.211855	319.530000
5.993115	50.482161	555.100580	395.190000
5.993175	50.482185	554.979430	502.100000
5.993235	50.482208	554.801530	562.190000
5.993294	50.482232	554.614305	431.210000
5.993353	50.482256	554.397105	394.870000
5.993412	50.482280	554.170980	360.010000
5.993471	50.482304	553.995230	353.790000
5.993530	50.482328	553.847730	367.170000
5.993589	50.482352	553.703380	387.600000
5.993649	50.482375	553.376305	393.370000
5.993708	50.482398	553.041255	360.580000
5.993768	50.482421	552.846880	364.480000
5.993827	50.482445	552.647830	321.350000
5.993885	50.482469	552.431955	291.500000
5.993942	50.482494	552.203455	362.370000
5.993999	50.482520	551.942405	466.940000
5.994056	50.482547	551.648880	545.760000
5.994114	50.482572	551.363455	573.530000
5.994171	50.482598	551.025130	722.880000
5.994228	50.482623	550.562955	833.270000
5.994285	50.482649	549.881980	1072.800000
5.994341	50.482674	548.943530	1637.900000
5.994397	50.482699	547.816030	1641.200000
5.994454	50.482723	546.692905	1244.500000
5.994510	50.482748	545.765380	1193.900000
5.994568	50.482773	545.117230	967.910000
5.994625	50.482798	544.827130	929.040000
5.994682	50.482822	544.391530	1150.700000
5.994739	50.482847	543.923605	1082.200000
5.994797	50.482872	543.671080	770.250000
5.994854	50.482897	543.381155	788.730000
5.994910	50.482924	543.128680	739.300000
5.994967	50.482950	542.918180	675.490000
5.995025	50.482975	542.754205	676.870000
5.995083	50.483000	542.496905	518.290000
5.995141	50.483025	542.155705	825.800000
5.995198	50.483051	541.861155	782.160000
5.995255	50.483076	541.655105	808.770000
5.995313	50.483101	541.462980	614.570000
5.995371	50.483127	541.270680	395.210000
5.995428	50.483153	541.069005	312.260000
5.995487	50.483177	540.894905	235.610000
5.995546	50.483201	540.762280	197.780000
5.995605	50.483225	540.624580	198.050000
5.995664	50.483249	540.536880	187.540000
5.995722	50.483273	540.407455	169.770000
5.995781	50.483297	540.204480	142.420000
5.995839	50.483321	540.105705	152.830000
5.995897	50.483345	539.997580	149.120000
5.995956	50.483370	539.784755	156.340000
5.996014	50.483394	539.692980	155.940000
5.996073	50.483418	539.582905	129.270000
5.996131	50.483442	539.360280	131.600000
5.996189	50.483466	539.270480	159.440000
5.996248	50.483490	539.184605	188.920000
5.996306	50.483515	539.000555	184.540000
5.996365	50.483539	538.794305	168.980000
5.996423	50.483563	538.574630	168.820000
5.996481	50.483587	538.506080	154.790000
5.996540	50.483611	538.415230	154.372400
5.992109	50.481753	554.198655	113.450000
5.992168	50.481777	554.088755	114.410000
5.992228	50.481801	553.997205	186.620000
5.992288	50.481824	553.983255	248.640000
5.992347	50.481849	553.942455	313.810000
5.992406	50.481874	553.816880	296.930000
5.992465	50.481898	553.708255	277.690000
5.992524	50.481921	553.627980	262.850000
5.992584	50.481945	553.536780	291.060000
5.992644	50.481968	553.453255	261.910000
5.992703	50.481992	553.351680	257.840000
5.992763	50.482016	553.190555	275.650000
5.992822	50.482040	553.009780	260.810000
5.992882	50.482064	552.855080	260.670000
5.992940	50.482088	552.681430	301.240000
5.992998	50.482113	552.515280	335.000000
5.993056	50.482137	552.366455	335.040000
5.993115	50.482161	552.207730	395.700000
5.993175	50.482185	552.039730	503.810000
5.993235	50.482208	551.829955	562.270000
5.993294	50.482232	551.612280	431.620000
5.993353	50.482256	551.373580	395.340000
5.993412	50.482280	551.127980	360.230000
5.993471	50.482304	550.915905	355.730000
5.993530	50.482328	550.720605	367.190000
5.993589	50.482352	550.525455	388.220000
5.993649	50.482375	550.212780	393.340000
5.993708	50.482398	549.895630	381.400000
5.993768	50.482421	549.667880	381.410000
5.993827	50.482445	549.436105	381.510000
5.993885	50.482469	549.193105	386.630000
5.993942	50.482494	548.941705	468.190000
5.993999	50.482520	548.670530	616.170000
5.994056	50.482547	548.379805	749.790000
5.994114	50.482572	548.093930	848.710000
5.994171	50.482598	547.775980	1019.200000
5.994228	50.482623	547.379980	1271.700000
5.994285	50.482649	546.832305	1515.200000
5.994341	50.482674	546.083605	1673.700000
5.994397	50.482699	545.156905	1641.300000
5.994454	50.482723	544.200080	1243.700000
5.994510	50.482748	543.380980	1194.600000
5.994568	50.482773	542.788380	970.800000
5.994625	50.482798	542.498805	957.930000
5.994682	50.482822	542.084005	1150.700000
5.994739	50.482847	541.642080	1084.000000
5.994797	50.482872	541.384905	772.980000
5.994854	50.482897	541.095455	788.770000
5.994910	50.482924	540.838255	740.350000
5.994967	50.482950	540.617080	676.120000
5.995025	50.482975	540.435680	676.900000
5.995083	50.483000	540.174180	530.760000
5.995141	50.483025	539.840855	825.750000
5.995198	50.483051	539.547480	784.830000
5.995255	50.483076	539.329780	808.650000
5.995313	50.483101	539.123855	614.820000
5.995371	50.483127	538.917455	395.240000
5.995428	50.483153	538.702955	312.250000
5.995487	50.483177	538.511355	235.640000
5.995546	50.483201	538.354355	198.100000
5.995605	50.483225	538.192230	198.110000
5.995664	50.483249	538.070755	187.770000
5.995722	50.483273	537.913930	169.780000
5.995781	50.483297	537.695880	147.970000
5.995839	50.483321	537.561805	152.800000
5.995897	50.483345	537.419630	152.300000
5.995956	50.483370	537.192130	156.360000
5.996014	50.483394	537.059930	156.080000
5.996073	50.483418	536.912605	132.900000
5.996131	50.483442	536.675855	133.310000
5.996189	50.483466	536.540580	165.070000
5.996248	50.483490	536.407355	189.200000
5.996306	50.483515	536.197730	185.870000
5.996365	50.483539	535.971105	172.140000
5.996423	50.483563	535.733980	169.010000
5.996481	50.483587	535.605330	154.850000
5.996540	50.483611	535.459430	154.494300
5.992168	50.481777	551.536455	114.360000
5.992228	50.481801	551.415655	186.590000
5.992288	50.481824	551.358930	267.420000
5.992347	50.481849	551.277730	320.830000
5.992406	50.481874	551.124455	320.860000
5.992465	50.481898	550.983705	320.610000
5.992524	50.481921	550.864730	320.680000
5.992584	50.481945	550.734905	327.110000
5.992644	50.481968	550.609155	328.240000
5.992703	50.481992	550.467055	331.010000
5.992763	50.482016	550.277330	464.750000
5.992822	50.482040	550.071330	520.960000
5.992882	50.482064	549.884080	591.810000
5.992940	50.482088	549.681555	711.930000
5.992998	50.482113	549.483080	744.640000
5.993056	50.482137	549.295780	744.810000
5.993115	50.482161	549.099380	746.190000
5.993175	50.482185	548.894705	770.400000
5.993235	50.482208	548.660280	770.440000
5.993294	50.482232	548.419480	708.200000
5.993353	50.482256	548.164530	619.620000
5.993412	50.482280	547.904405	521.490000
5.993471	50.482304	547.665405	515.870000
5.993530	50.482328	547.435355	515.680000
5.993589	50.482352	547.203880	532.790000
5.993649	50.482375	546.901530	649.600000
5.993708	50.482398	546.597005	776.880000
5.993768	50.482421	546.345505	1236.200000
5.993827	50.482445	546.090780	1883.700000
5.993885	50.482469	545.829005	2181.400000
5.993942	50.482494	545.561930	3037.600000
5.993999	50.482520	545.283830	3602.100000
5.994056	50.482547	544.995030	3979.000000
5.994114	50.482572	544.708855	4173.400000
5.994171	50.482598	544.404855	4229.900000
5.994228	50.482623	544.055105	4229.500000
5.994285	50.482649	543.604830	3818.000000
5.994341	50.482674	543.002655	1925.800000
5.994397	50.482699	542.241505	1641.100000
5.994454	50.482723	541.429305	1243.000000
5.994510	50.482748	540.708530	1208.800000
5.994568	50.482773	540.167455	1218.100000
5.994625	50.482798	539.878355	1221.100000
5.994682	50.482822	539.483230	1252.900000
5.994739	50.482847	539.065780	1173.900000
5.994797	50.482872	538.804205	967.390000
5.994854	50.482897	538.515205	966.670000
5.994910	50.482924	538.253530	956.590000
5.994967	50.482950	538.022255	862.770000
5.995025	50.482975	537.824405	846.620000
5.995083	50.483000	537.558955	840.550000
5.995141	50.483025	537.233030	831.470000
5.995198	50.483051	536.940730	818.480000
5.995255	50.483076	536.712105	812.630000
5.995313	50.483101	536.493255	623.650000
5.995371	50.483127	536.273680	396.720000
5.995428	50.483153	536.047230	312.840000
5.995487	50.483177	535.839430	251.830000
5.995546	50.483201	535.659980	229.730000
5.995605	50.483225	535.475555	226.080000
5.995664	50.483249	535.323455	214.060000
5.995722	50.483273	535.141930	210.240000
5.995781	50.483297	534.910430	210.420000
5.995839	50.483321	534.745130	229.190000
5.995897	50.483345	534.572955	245.800000
5.995956	50.483370	534.332680	269.870000
5.996014	50.483394	534.165655	270.430000
5.996073	50.483418	533.986380	271.770000
5.996131	50.483442	533.737655	277.500000
5.996189	50.483466	533.564405	316.800000
5.996248	50.483490	533.391880	317.180000
5.996306	50.483515	533.161380	316.340000
5.996365	50.483539	532.918230	285.150000
5.996423	50.483563	532.667080	205.170000
5.996481	50.483587	532.490980	160.195100
5.992228	50.481801	548.511155	186.450000
5.992288	50.481824	548.414805	310.790000
5.992347	50.481849	548.296605	383.860000
5.992406	50.481874	548.118230	396.860000
5.992465	50.481898	547.948730	397.200000
5.992524	50.481921	547.795480	397.500000
5.992584	50.481945	547.631880	398.820000
5.992644	50.481968	547.469755	405.760000
5.992703	50.481992	547.293305	417.760000
5.992763	50.482016	547.079605	537.440000
5.992822	50.482040	546.852755	615.900000
5.992882	50.482064	546.638905	744.560000
5.992940	50.482088	546.413055	829.210000
5.992998	50.482113	546.188905	836.440000
5.993056	50.482137	545.971455	836.450000
5.993115	50.482161	545.746130	837.050000
5.993175	50.482185	545.513830	852.310000
5.993235	50.482208	545.261080	855.090000
5.993294	50.482232	545.003405	856.700000
5.993353	50.482256	544.736655	855.820000
5.993412	50.482280	544.466180	840.520000
5.993471	50.482304	544.208155	838.740000
5.993530	50.482328	543.954080	838.900000
5.993589	50.482352	543.698005	842.810000
5.993649	50.482375	543.402680	942.970000
5.993708	50.482398	543.106555	1184.600000
5.993768	50.482421	542.839105	1947.600000
5.993827	50.482445	542.569230	2591.500000
5.993885	50.482469	542.295230	3438.700000
5.993942	50.482494	542.018130	4174.600000
5.993999	50.482520	541.735605	4473.200000
5.994056	50.482547	541.448005	4625.600000
5.994114	50.482572	541.161630	4634.200000
5.994171	50.482598	540.866580	4633.200000
5.994228	50.482623	540.547230	4578.200000
5.994285	50.482649	540.164730	3818.600000
5.994341	50.482674	539.671580	1929.000000
5.994397	50.482699	539.043130	1634.600000
5.994454	50.482723	538.353905	1238.200000
5.994510	50.482748	537.720555	1210.800000
5.994568	50.482773	537.226380	1259.300000
5.994625	50.482798	536.937755	1303.000000
5.994682	50.482822	536.560955	1300.800000
5.994739	50.482847	536.166155	1299.000000
5.994797	50.482872	535.900455	1254.800000
5.994854	50.482897	535.611855	1238.800000
5.994910	50.482924	535.346005	1190.400000
5.994967	50.482950	535.105330	1052.700000
5.995025	50.482975	534.892230	1006.200000
5.995083	50.483000	534.623155	987.520000
5.995141	50.483025	534.304080	912.240000
5.995198	50.483051	534.012755	887.360000
5.995255	50.483076	533.774005	850.020000
5.995313	50.483101	533.543255	683.790000
5.995371	50.483127	533.311630	442.440000
5.995428	50.483153	533.074255	371.000000
5.995487	50.483177	532.851755	358.370000
5.995546	50.483201	532.652005	346.890000
5.995605	50.483225	532.447605	336.780000
5.995664	50.483249	532.268255	318.890000
5.995722	50.483273	532.064880	318.130000
5.995781	50.483297	531.821630	319.450000
5.995839	50.483321	531.629355	369.300000
5.995897	50.483345	531.431330	438.800000
5.995956	50.483370	531.180155	489.370000
5.996014	50.483394	530.983805	491.660000
5.996073	50.483418	530.777830	500.680000
5.996131	50.483442	530.519280	507.640000
5.996189	50.483466	530.315155	518.800000
5.996248	50.483490	530.110905	518.850000
5.996306	50.483515	529.863880	512.020000
5.996365	50.483539	529.607705	436.190000
5.996423	50.483563	529.345605	232.801900
5.992347	50.481849	544.969805	398.170000
5.992406	50.481874	544.769130	504.030000
5.992465	50.481898	544.574430	505.740000
5.992524	50.481921	544.391480	506.270000
5.992584	50.481945	544.199055	506.680000
5.992644	50.481968	544.006355	507.490000
5.992703	50.481992	543.801505	508.940000
5.992763	50.482016	543.568230	537.670000
5.992822	50.482040	543.324630	614.690000
5.992882	50.482064	543.089705	744.170000
5.992940	50.482088	542.845580	827.940000
5.992998	50.482113	542.601680	835.250000
5.993056	50.482137	542.361430	835.730000
5.993115	50.482161	542.114705	836.750000
5.993175	50.482185	541.862430	852.080000
5.993235	50.482208	541.596680	855.300000
5.993294	50.482232	541.327255	857.590000
5.993353	50.482256	541.052330	861.830000
5.993412	50.482280	540.774880	867.310000
5.993471	50.482304	540.504130	877.600000
5.993530	50.482328	540.234455	886.550000
5.993589	50.482352	539.962830	919.650000
5.993649	50.482375	539.671955	962.280000
5.993708	50.482398	539.381005	1187.400000
5.993768	50.482421	539.103555	1950.100000
5.993827	50.482445	538.824405	2592.000000
5.993885	50.482469	538.543055	3438.700000
5.993942	50.482494	538.260055	4174.400000
5.993999	50.482520	537.974955	4470.400000
5.994056	50.482547	537.688030	4621.900000
5.994114	50.482572	537.401530	4626.100000
5.994171	50.482598	537.111755	4624.100000
5.994228	50.482623	536.810930	4558.000000
5.994285	50.482649	536.472955	3668.700000
5.994341	50.482674	536.057555	1817.200000
5.994397	50.482699	535.532305	1144.500000
5.994454	50.482723	534.945080	1144.300000
5.994510	50.482748	534.387780	1207.200000
5.994568	50.482773	533.935480	1259.200000
5.994625	50.482798	533.647280	1325.400000
5.994682	50.482822	533.287205	1329.000000
5.994739	50.482847	532.912980	1327.700000
5.994797	50.482872	532.643480	1318.400000
5.994854	50.482897	532.355255	1266.100000
5.994910	50.482924	532.085605	1190.300000
5.994967	50.482950	531.836355	1053.400000
5.995025	50.482975	531.609405	1006.700000
5.995083	50.483000	531.337030	989.620000
5.995141	50.483025	531.024155	914.150000
5.995198	50.483051	530.733730	903.030000
5.995255	50.483076	530.485805	875.660000
5.995313	50.483101	530.244280	857.280000
5.995371	50.483127	530.001830	854.140000
5.995428	50.483153	529.754680	852.650000
5.995487	50.483177	529.519105	851.030000
5.995546	50.483201	529.301355	848.500000
5.995605	50.483225	529.079380	842.960000
5.995664	50.483249	528.876355	834.810000
5.995722	50.483273	528.654180	830.590000
5.995781	50.483297	528.400855	828.330000
5.995839	50.483321	528.185780	827.120000
5.995897	50.483345	527.966030	826.400000
5.995956	50.483370	527.705805	825.930000
5.996014	50.483394	527.485455	825.620000
5.996073	50.483418	527.257705	825.360000
5.996131	50.483442	526.991255	825.090000
5.996189	50.483466	526.762805	824.550000
5.996248	50.483490	526.533730	823.340000
5.996306	50.483515	526.274055	766.689100
5.992465	50.481898	540.829855	505.980000
5.992524	50.481921	540.621780	506.580000
5.992584	50.481945	540.405380	506.900000
5.992644	50.481968	540.187630	507.640000
5.992703	50.481992	539.959930	508.920000
5.992763	50.482016	539.711180	533.460000
5.992822	50.482040	539.454530	578.370000
5.992882	50.482064	539.203380	647.300000
5.992940	50.482088	538.945455	697.070000
5.992998	50.482113	538.686930	710.160000
5.993056	50.482137	538.430105	716.860000
5.993115	50.482161	538.168230	734.670000
5.993175	50.482185	537.902155	774.210000
5.993235	50.482208	537.627630	803.350000
5.993294	50.482232	537.350480	809.950000
5.993353	50.482256	537.070230	818.140000
5.993412	50.482280	536.788355	843.330000
5.993471	50.482304	536.509630	870.020000
5.993530	50.482328	536.230580	886.440000
5.993589	50.482352	535.949930	919.150000
5.993649	50.482375	535.661655	954.940000
5.993708	50.482398	535.373605	1160.200000
5.993768	50.482421	535.090405	1811.300000
5.993827	50.482445	534.806105	2477.100000
5.993885	50.482469	534.520780	3266.200000
5.993942	50.482494	534.234730	3925.900000
5.993999	50.482520	533.948330	3990.000000
5.994056	50.482547	533.661730	3989.400000
5.994114	50.482572	533.375180	3945.100000
5.994171	50.482598	533.088155	3789.400000
5.994228	50.482623	532.797505	2685.400000
5.994285	50.482649	532.486755	1426.700000
5.994341	50.482674	532.124230	823.810000
5.994397	50.482699	531.676655	806.840000
5.994454	50.482723	531.171755	809.770000
5.994510	50.482748	530.679055	995.100000
5.994568	50.482773	530.263305	1178.400000
5.994625	50.482798	529.975455	1323.100000
5.994682	50.482822	529.630330	1327.300000
5.994739	50.482847	529.274355	1326.400000
5.994797	50.482872	529.001455	1316.800000
5.994854	50.482897	528.713580	1263.600000
5.994910	50.482924	528.440530	1180.900000
5.994967	50.482950	528.183655	1049.900000
5.995025	50.482975	527.944380	1004.800000
5.995083	50.483000	527.669055	984.410000
5.995141	50.483025	527.361680	912.280000
5.995198	50.483051	527.072055	902.530000
5.995255	50.483076	526.816005	875.370000
5.995313	50.483101	526.564955	857.000000
5.995371	50.483127	526.313005	853.970000
5.995428	50.483153	526.057280	852.490000
5.995487	50.483177	525.810330	850.770000
5.995546	50.483201	525.577030	848.190000
5.995605	50.483225	525.339980	842.560000
5.995664	50.483249	525.116855	834.750000
5.995722	50.483273	524.878855	830.720000
5.995781	50.483297	524.617105	828.430000
5.995839	50.483321	524.383230	827.280000
5.995897	50.483345	524.145705	826.610000
5.995956	50.483370	523.878205	826.200000
5.996014	50.483394	523.638780	825.990000
5.996073	50.483418	523.393805	825.850000
5.996131	50.483442	523.121205	825.690000
5.996189	50.483466	522.874205	825.356400
5.992584	50.481945	536.216905	506.750000
5.992644	50.481968	535.979255	507.370000
5.992703	50.481992	535.733730	508.370000
5.992763	50.482016	535.473105	526.790000
5.992822	50.482040	535.206630	569.010000
5.992882	50.482064	534.943430	608.310000
5.992940	50.482088	534.675430	620.830000
5.992998	50.482113	534.406530	624.610000
5.993056	50.482137	534.138180	627.390000
5.993115	50.482161	533.866080	632.930000
5.993175	50.482185	533.590980	645.520000
5.993235	50.482208	533.310855	663.360000
5.993294	50.482232	533.028955	677.350000
5.993353	50.482256	532.745455	685.830000
5.993412	50.482280	532.460955	713.930000
5.993471	50.482304	532.177655	744.430000
5.993530	50.482328	531.893530	765.860000
5.993589	50.482352	531.608180	777.110000
5.993649	50.482375	531.321255	776.710000
5.993708	50.482398	531.034655	775.340000
5.993768	50.482421	530.748555	761.770000
5.993827	50.482445	530.461805	756.460000
5.993885	50.482469	530.174680	739.860000
5.993942	50.482494	529.887330	735.960000
5.993999	50.482520	529.600405	731.870000
5.994056	50.482547	529.313955	719.130000
5.994114	50.482572	529.027380	697.690000
5.994171	50.482598	528.741530	631.160000
5.994228	50.482623	528.455655	530.230000
5.994285	50.482649	528.160080	490.000000
5.994341	50.482674	527.831630	490.040000
5.994397	50.482699	527.440405	492.210000
5.994454	50.482723	527.000055	534.830000
5.994510	50.482748	526.560830	666.630000
5.994568	50.482773	526.176155	832.610000
5.994625	50.482798	525.888605	1016.900000
5.994682	50.482822	525.556555	1034.800000
5.994739	50.482847	525.216405	1034.800000
5.994797	50.482872	524.940505	1033.900000
5.994854	50.482897	524.652930	1018.000000
5.994910	50.482924	524.376905	964.760000
5.994967	50.482950	524.113380	908.250000
5.995025	50.482975	523.863380	891.180000
5.995083	50.483000	523.585480	879.690000
5.995141	50.483025	523.282880	868.450000
5.995198	50.483051	522.993980	862.950000
5.995255	50.483076	522.730905	856.470000
5.995313	50.483101	522.471630	853.150000
5.995371	50.483127	522.211530	852.110000
5.995428	50.483153	521.948480	850.370000
5.995487	50.483177	521.691905	848.260000
5.995546	50.483201	521.445480	844.600000
5.995605	50.483225	521.195855	838.590000
5.995664	50.483249	520.956130	832.650000
5.995722	50.483273	520.705130	829.590000
5.995781	50.483297	520.436555	827.760000
5.995839	50.483321	520.187655	826.700000
5.995897	50.483345	519.935980	826.170000
5.995956	50.483370	519.662780	825.920000
5.996014	50.483394	519.408655	825.800000
5.996073	50.483418	519.150530	825.736200
5.992703	50.481992	531.084430	506.770000
5.992763	50.482016	530.814980	507.350000
5.992822	50.482040	530.541405	507.680000
5.992882	50.482064	530.269655	507.450000
5.992940	50.482088	529.994580	507.110000
5.992998	50.482113	529.718605	506.700000
5.993056	50.482137	529.442605	506.290000
5.993115	50.482161	529.163980	505.970000
5.993175	50.482185	528.883330	505.730000
5.993235	50.482208	528.599880	505.570000
5.993294	50.482232	528.315305	505.400000
5.993353	50.482256	528.029980	505.170000
5.993412	50.482280	527.744080	504.700000
5.993471	50.482304	527.458430	502.800000
5.993530	50.482328	527.171930	499.320000
5.993589	50.482352	526.884580	497.790000
5.993649	50.482375	526.598230	491.880000
5.993708	50.482398	526.312180	488.570000
5.993768	50.482421	526.024930	474.690000
5.993827	50.482445	525.737330	467.430000
5.993885	50.482469	525.449655	448.860000
5.993942	50.482494	525.161980	428.630000
5.993999	50.482520	524.874930	422.370000
5.994056	50.482547	524.588530	409.080000
5.994114	50.482572	524.301955	406.960000
5.994171	50.482598	524.016380	401.870000
5.994228	50.482623	523.732130	401.160000
5.994285	50.482649	523.444005	401.630000
5.994341	50.482674	523.136155	404.620000
5.994397	50.482699	522.784230	408.340000
5.994454	50.482723	522.392930	453.070000
5.994510	50.482748	521.996705	503.900000
5.994568	50.482773	521.637755	590.540000
5.994625	50.482798	521.350480	712.510000
5.994682	50.482822	521.029530	763.950000
5.994739	50.482847	520.702730	770.480000
5.994797	50.482872	520.424280	771.050000
5.994854	50.482897	520.136930	771.450000
5.994910	50.482924	519.858330	771.800000
5.994967	50.482950	519.589180	772.260000
5.995025	50.482975	519.330130	772.960000
5.995083	50.483000	519.050055	774.050000
5.995141	50.483025	518.751480	775.810000
5.995198	50.483051	518.463180	778.720000
5.995255	50.483076	518.194230	782.590000
5.995313	50.483101	517.928055	795.340000
5.995371	50.483127	517.661130	812.440000
5.995428	50.483153	517.392005	821.460000
5.995487	50.483177	517.127480	824.500000
5.995546	50.483201	516.870255	825.610000
5.995605	50.483225	516.610430	826.050000
5.995664	50.483249	516.357405	826.070000
5.995722	50.483273	516.096080	825.770000
5.995781	50.483297	515.822155	825.450000
5.995839	50.483321	515.561630	825.270000
5.995897	50.483345	515.299030	825.250000
5.995956	50.483370	515.021505	825.433300
5.992822	50.482040	525.415555	496.670000
5.992882	50.482064	525.137980	485.680000
5.992940	50.482088	524.858180	482.390000
5.992998	50.482113	524.577630	473.940000
5.993056	50.482137	524.296830	456.140000
5.993115	50.482161	524.014305	440.280000
5.993175	50.482185	523.730480	436.190000
5.993235	50.482208	523.445205	434.820000
5.993294	50.482232	523.159280	433.730000
5.993353	50.482256	522.873055	432.350000
5.993412	50.482280	522.586530	430.540000
5.993471	50.482304	522.299855	429.290000
5.993530	50.482328	522.012505	427.830000
5.993589	50.482352	521.724630	425.440000
5.993649	50.482375	521.438430	422.060000
5.993708	50.482398	521.152455	420.120000
5.993768	50.482421	520.864980	414.240000
5.993827	50.482445	520.577330	407.060000
5.993885	50.482469	520.289705	403.210000
5.993942	50.482494	520.002180	400.480000
5.993999	50.482520	519.715205	397.220000
5.994056	50.482547	519.428780	396.310000
5.994114	50.482572	519.142205	396.240000
5.994171	50.482598	518.856505	396.290000
5.994228	50.482623	518.572305	396.490000
5.994285	50.482649	518.287105	397.050000
5.994341	50.482674	517.990805	398.620000
5.994397	50.482699	517.665180	405.030000
5.994454	50.482723	517.309855	428.750000
5.994510	50.482748	516.947105	443.080000
5.994568	50.482773	516.608830	489.870000
5.994625	50.482798	516.321755	562.110000
5.994682	50.482822	516.009980	616.530000
5.994739	50.482847	515.694130	647.490000
5.994797	50.482872	515.413555	661.800000
5.994854	50.482897	515.126405	667.790000
5.994910	50.482924	514.845680	670.950000
5.994967	50.482950	514.571880	673.850000
5.995025	50.482975	514.305380	677.680000
5.995083	50.483000	514.023555	682.450000
5.995141	50.483025	513.728280	685.910000
5.995198	50.483051	513.440455	690.510000
5.995255	50.483076	513.166680	704.770000
5.995313	50.483101	512.894880	726.290000
5.995371	50.483127	512.622455	749.610000
5.995428	50.483153	512.348405	768.520000
5.995487	50.483177	512.077505	781.490000
5.995546	50.483201	511.811705	789.410000
5.995605	50.483225	511.543855	794.440000
5.995664	50.483249	511.280480	806.280000
5.995722	50.483273	511.011230	811.900000
5.995781	50.483297	510.733255	817.440000
5.995839	50.483321	510.464055	823.279100
5.992998	50.482113	518.934080	471.170000
5.993056	50.482137	518.650455	440.480000
5.993115	50.482161	518.365755	421.000000
5.993175	50.482185	518.080255	415.290000
5.993235	50.482208	517.794080	413.930000
5.993294	50.482232	517.507580	411.580000
5.993353	50.482256	517.221005	409.110000
5.993412	50.482280	516.934280	407.890000
5.993471	50.482304	516.647280	406.700000
5.993530	50.482328	516.359830	404.710000
5.993589	50.482352	516.072130	403.030000
5.993649	50.482375	515.785905	402.020000
5.993708	50.482398	515.499805	400.900000
5.993768	50.482421	515.212455	400.070000
5.993827	50.482445	514.925055	398.780000
5.993885	50.482469	514.637730	397.400000
5.993942	50.482494	514.350480	396.660000
5.993999	50.482520	514.063630	396.400000
5.994056	50.482547	513.777180	396.300000
5.994114	50.482572	513.490605	396.290000
5.994171	50.482598	513.204655	396.370000
5.994228	50.482623	512.919905	396.570000
5.994285	50.482649	512.635305	397.150000
5.994341	50.482674	512.344930	398.720000
5.994397	50.482699	512.036130	404.870000
5.994454	50.482723	511.706180	418.680000
5.994510	50.482748	511.368605	424.800000
5.994568	50.482773	511.046380	455.790000
5.994625	50.482798	510.759455	499.430000
5.994682	50.482822	510.455030	541.050000
5.994739	50.482847	510.147855	573.210000
5.994797	50.482872	509.865555	595.770000
5.994854	50.482897	509.578605	611.200000
5.994910	50.482924	509.296205	623.680000
5.994967	50.482950	509.018655	634.850000
5.995025	50.482975	508.746230	645.860000
5.995083	50.483000	508.463005	657.290000
5.995141	50.483025	508.170330	668.750000
5.995198	50.483051	507.882905	677.810000
5.995255	50.483076	507.605305	681.840000
5.995313	50.483101	507.329080	689.810000
5.995371	50.483127	507.052355	702.900000
5.995428	50.483153	506.774430	715.120000
5.995487	50.483177	506.498605	719.300000
5.995546	50.483201	506.226230	730.980000
5.995605	50.483225	505.952305	751.380000
5.995664	50.483249	505.681180	803.102300
5.993115	50.482161	512.163230	405.770000
5.993175	50.482185	511.876980	402.380000
5.993235	50.482208	511.590430	401.160000
5.993294	50.482232	511.303755	400.300000
5.993353	50.482256	511.017080	399.820000
5.993412	50.482280	510.730330	399.390000
5.993471	50.482304	510.443355	399.010000
5.993530	50.482328	510.156105	398.620000
5.993589	50.482352	509.868780	398.250000
5.993649	50.482375	509.582480	397.920000
5.993708	50.482398	509.296205	397.570000
5.993768	50.482421	509.009080	397.200000
5.993827	50.482445	508.721980	396.870000
5.993885	50.482469	508.434955	396.640000
5.993942	50.482494	508.147980	396.500000
5.993999	50.482520	507.861230	396.400000
5.994056	50.482547	507.574755	396.350000
5.994114	50.482572	507.288205	396.380000
5.994171	50.482598	507.002005	396.490000
5.994228	50.482623	506.716605	396.730000
5.994285	50.482649	506.431680	397.330000
5.994341	50.482674	506.144030	398.950000
5.994397	50.482699	505.845455	404.780000
5.994454	50.482723	505.532655	410.730000
5.994510	50.482748	505.213280	424.020000
5.994568	50.482773	504.903080	448.460000
5.994625	50.482798	504.616280	480.830000
5.994682	50.482822	504.317505	514.690000
5.994739	50.482847	504.016980	545.070000
5.994797	50.482872	503.733355	570.260000
5.994854	50.482897	503.446530	590.530000
5.994910	50.482924	503.162830	607.100000
5.994967	50.482950	502.882405	620.530000
5.995025	50.482975	502.605455	632.110000
5.995083	50.483000	502.321155	642.020000
5.995141	50.483025	502.030455	650.170000
5.995198	50.483051	501.743330	657.140000
5.995255	50.483076	501.462830	663.250000
5.995313	50.483101	501.183230	670.090000
5.995371	50.483127	500.903230	675.340000
5.995428	50.483153	500.622430	683.010000
5.995487	50.483177	500.342955	691.390000
5.995546	50.483201	500.065680	708.978600
5.993235	50.482208	504.774255	397.940000
5.993294	50.482232	504.487555	397.780000
5.993353	50.482256	504.200880	397.650000
5.993412	50.482280	503.914155	397.520000
5.993471	50.482304	503.627305	397.400000
5.993530	50.482328	503.340330	397.260000
5.993589	50.482352	503.053305	397.120000
5.993649	50.482375	502.766905	396.990000
5.993708	50.482398	502.480530	396.870000
5.993768	50.482421	502.193655	396.750000
5.993827	50.482445	501.906780	396.640000
5.993885	50.482469	501.619955	396.540000
5.993942	50.482494	501.333180	396.470000
5.993999	50.482520	501.046530	396.430000
5.994056	50.482547	500.760030	396.430000
5.994114	50.482572	500.473480	396.490000
5.994171	50.482598	500.187105	396.630000
5.994228	50.482623	499.901180	396.910000
5.994285	50.482649	499.615730	397.580000
5.994341	50.482674	499.329105	399.200000
5.994397	50.482699	499.036380	403.530000
5.994454	50.482723	498.734680	410.610000
5.994510	50.482748	498.427930	423.940000
5.994568	50.482773	498.126380	447.460000
5.994625	50.482798	497.839680	477.360000
5.994682	50.482822	497.545105	508.980000
5.994739	50.482847	497.249480	538.500000
5.994797	50.482872	496.964855	564.160000
5.994854	50.482897	496.678105	585.580000
5.994910	50.482924	496.393455	603.160000
5.994967	50.482950	496.110930	617.510000
5.995025	50.482975	495.830630	629.560000
5.995083	50.483000	495.545530	638.810000
5.995141	50.483025	495.256280	645.150000
5.995198	50.483051	494.969355	650.180000
5.995255	50.483076	494.686730	653.420000
5.995313	50.483101	494.404680	657.190000
5.995371	50.483127	494.122305	662.100000
5.995428	50.483153	493.839430	669.704500
5.993294	50.482232	496.994230	397.180000
5.993353	50.482256	496.707605	397.140000
5.993412	50.482280	496.420955	397.090000
5.993471	50.482304	496.134230	397.040000
5.993530	50.482328	495.847455	396.970000
5.993589	50.482352	495.560630	396.890000
5.993649	50.482375	495.274155	396.810000
5.993708	50.482398	494.987730	396.720000
5.993768	50.482421	494.701005	396.640000
5.993827	50.482445	494.414255	396.570000
5.993885	50.482469	494.127580	396.510000
5.993942	50.482494	493.840930	396.470000
5.993999	50.482520	493.554330	396.470000
5.994056	50.482547	493.267805	396.500000
5.994114	50.482572	492.981255	396.580000
5.994171	50.482598	492.694780	396.740000
5.994228	50.482623	492.408530	397.050000
5.994285	50.482649	492.122630	397.740000
5.994341	50.482674	491.836255	399.350000
5.994397	50.482699	491.546705	403.370000
5.994454	50.482723	491.251880	410.530000
5.994510	50.482748	490.953505	423.890000
5.994568	50.482773	490.657855	447.230000
5.994625	50.482798	490.371230	476.930000
5.994682	50.482822	490.079655	508.260000
5.994739	50.482847	489.787455	537.630000
5.994797	50.482872	489.502130	563.320000
5.994854	50.482897	489.215455	584.880000
5.994910	50.482924	488.930105	602.600000
5.994967	50.482950	488.646080	617.040000
5.995025	50.482975	488.363405	629.220000
5.995083	50.483000	488.077755	638.570000
5.995141	50.483025	487.789530	644.230000
5.995198	50.483051	487.502730	646.880000
5.995255	50.483076	487.218630	648.070000
5.995313	50.483101	486.934880	648.710000
5.995371	50.483127	486.650880	649.043600
5.993353	50.482256	488.467389	396.990000
5.993412	50.482280	488.180814	396.960000
5.993471	50.482304	487.894189	396.920000
5.993530	50.482328	487.607514	396.870000
5.993589	50.482352	487.320839	396.810000
5.993649	50.482375	487.034339	396.730000
5.993708	50.482398	486.747839	396.660000
5.993768	50.482421	486.461189	396.590000
5.993827	50.482445	486.174564	396.530000
5.993885	50.482469	485.887964	396.490000
5.993942	50.482494	485.601364	396.470000
5.993999	50.482520	485.314789	396.480000
5.994056	50.482547	485.028239	396.530000
5.994114	50.482572	484.741689	396.620000
5.994171	50.482598	484.455189	396.780000
5.994228	50.482623	484.168789	397.100000
5.994285	50.482649	483.882539	397.810000
5.994341	50.482674	483.596164	399.410000
5.994397	50.482699	483.308264	403.300000
5.994454	50.482723	483.017439	410.490000
5.994510	50.482748	482.724339	423.860000
5.994568	50.482773	482.432539	447.120000
5.994625	50.482798	482.145939	476.790000
5.994682	50.482822	481.856389	508.110000
5.994739	50.482847	481.566514	537.470000
5.994797	50.482872	481.280714	563.170000
5.994854	50.482897	480.994089	584.740000
5.994910	50.482924	480.708239	602.470000
5.994967	50.482950	480.423164	616.920000
5.995025	50.482975	480.138914	629.100000
5.995083	50.483000	479.852914	638.540000
5.995141	50.483025	479.565364	643.990000
5.995198	50.483051	479.278664	646.590000
5.995255	50.483076	478.993564	647.410000
5.995313	50.483101	478.708639	647.577900
