# Supplementary material for: Electrical resistivity tomography data across the Hockai Fault Zone (Ardenne, Belgium)
Source: Data Brief. 2016 Dec 21;11:1–4. doi: 10.1016/j.dib.2016.12.028 (PMC5220259; doi:10.1016/j.dib.2016.12.028)
Supplement: Supplementary file 2 — Supplementary material [file mmc2.zip › output/ASCII/20090820-1.wgs84]

5.983668545	50.48656268	551.844
5.983738931	50.48656087	551.844
5.983809316	50.48655907	551.844
5.983879701	50.48655726	551.844
5.983950086	50.48655545	551.844
5.984020472	50.48655365	551.844
5.9840901	50.48655393	551.82
5.984160916	50.48655247	551.818
5.984230702	50.48655278	551.855
5.984301283	50.48655275	551.85
5.984370273	50.48655228	551.818
5.984441343	50.48655174	551.767
5.984510029	50.48655049	551.754
5.984580631	50.4865501	551.672
5.984652541	50.48654945	551.649
5.984721594	50.48654821	551.613
5.984792599	50.48654751	551.544
5.98486127	50.48654623	551.502
5.984931177	50.48654446	551.454
5.985002165	50.48654348	551.335
5.985072494	50.48654213	551.316
5.985142347	50.48654195	551.282
5.985212324	50.48654014	551.157
5.985283148	50.48653927	551.028
5.985353089	50.48653824	550.96
5.985423012	50.48653782	550.917
5.98549339	50.48653747	550.841
5.985561722	50.48653844	550.546
5.985635343	50.48653651	550.419
5.985702114	50.48653999	550.352
5.985772256	50.48654016	550.154
5.985841731	50.48654068	550.028
5.985912251	50.48653923	549.939
5.985982805	50.48653899	549.767
5.986053511	50.48653847	549.54
5.986122449	50.48653852	549.438
5.986192909	50.48653769	549.297
5.986263344	50.48653777	549.13
5.986334285	50.48653831	548.917
5.98640409	50.48653803	548.7
5.986473539	50.48653749	548.497
5.986544469	50.48653738	548.268
5.986614142	50.48653725	548.076
5.986684191	50.48653682	547.871
5.986754997	50.48653721	547.597
5.986824881	50.48653707	547.435
5.986894581	50.48653559	547.182
5.986965019	50.48653483	546.974
5.987033498	50.48653523	546.764
5.987103306	50.48653388	546.541
5.987173599	50.48653442	546.329
5.987242867	50.4865339	546.191
5.987311569	50.48653358	545.899
5.987381652	50.48653413	545.669
5.987451619	50.48653308	545.376
5.987521524	50.48653304	545.102
5.987592477	50.48653263	544.889
5.987661941	50.48653165	544.643
5.987733236	50.48653086	544.303
5.987801674	50.48653015	544.049
5.987872854	50.48652977	543.803
5.987941616	50.48652905	543.483
5.988012936	50.48652888	543.273
5.988082028	50.48652871	543.014
5.988151604	50.48652592	542.769
5.988221095	50.4865258	542.537
5.988291247	50.48652433	542.317
5.988362276	50.48652468	542.102
5.988431709	50.48652477	541.887
5.988501442	50.48652402	541.571
5.988572368	50.48652408	541.199
5.988641625	50.48652362	540.805
5.988711793	50.48652306	540.583
5.988781626	50.48652211	540.343
5.988851393	50.48652012	540.086
5.988922404	50.48651908	539.862
5.988990483	50.48651805	539.597
5.989061854	50.48651801	539.385
5.989131291	50.48651749	539.138
5.989200441	50.48651733	538.802
5.989270989	50.48651789	538.455
5.989340657	50.48651678	538.199
5.989410782	50.48651689	537.928
5.989480776	50.48651559	537.817
5.989550164	50.48651496	537.635
5.989620894	50.48651483	537.363
5.989690105	50.48651407	537.172
5.989760237	50.48651474	536.885
5.989829867	50.48651571	536.633
5.989900291	50.48651519	536.364
5.989970655	50.48651483	536.102
5.99004016	50.48651429	535.871
5.990110406	50.48651295	535.553
5.990180381	50.48651269	535.355
5.990249603	50.48651256	535.062
5.990319506	50.4865116	534.829
5.990389406	50.48651351	534.524
5.990459006	50.48651065	534.176
5.990529617	50.48650998	533.932
5.990598928	50.48650969	533.566
5.990669325	50.48651187	533.151
5.990737655	50.48650945	532.615
5.990808493	50.48650767	532.082
5.9908724	50.48650638	532
5.990916702	50.48650359	531.8
5.990982956	50.48650004	531.619
5.991053093	50.4865014	530.185
5.991106482	50.48649807	526.38
5.991162563	50.48649303	525.38
5.991215154	50.48648696	526.762
5.99126949	50.48648245	528.727
5.991332533	50.48648094	530.812
5.991398317	50.48647285	532.004
5.991468816	50.48646357	532.883
5.991534099	50.48644907	532.779
5.991599628	50.48643525	532.064
5.991664789	50.48642183	530.711
5.99173109	50.48641305	529.538
5.991799164	50.48640069	529.098
5.991932711	50.48637335	528.892
5.991999512	50.48636025	528.867
5.992065643	50.48634536	528.901
5.992131514	50.486329	528.814
5.992197438	50.48631422	528.696
5.99226333	50.48629988	528.499
5.992330708	50.48628565	528.311
5.992396963	50.48627135	528.134
5.992462578	50.48625733	528.005
5.992529086	50.4862442	527.832
5.992596368	50.48623013	527.757
5.992663011	50.48621669	527.628
5.992729824	50.48620286	527.504
5.992795471	50.48618743	527.373
5.992860326	50.48617873	527.077
5.992926421	50.48616355	527.049
5.992991073	50.4861467	526.891
5.993061294	50.48614231	526.694
5.993124705	50.48612718	526.57
5.993191205	50.48611242	526.422
5.993258798	50.48611002	526.27
5.993327585	50.48610099	526.067
5.993394372	50.48608596	525.939
5.993460186	50.48607574	525.836
5.993524565	50.48606565	525.759
5.993595718	50.48605838	525.541
5.993661084	50.48604791	525.372
5.993730049	50.48603721	525.28
5.993797697	50.48602794	525.204
5.993864724	50.4860177	525.058
5.993930219	50.48600778	524.974
5.994000792	50.48599804	524.812
5.994069378	50.48599134	524.776
5.994135549	50.48598239	524.73
5.994203133	50.48597723	524.655
5.99427346	50.48597452	524.655
