# Supplementary material for: Electrical resistivity tomography data across the Hockai Fault Zone (Ardenne, Belgium)
Source: Data Brief. 2016 Dec 21;11:1–4. doi: 10.1016/j.dib.2016.12.028 (PMC5220259; doi:10.1016/j.dib.2016.12.028)
Supplement: Supplementary file 2 — Supplementary material [file mmc2.zip › output/ASCII/20090820-1_combined.out.wgs84]

5.983774	50.486560	550.576645	275.270000
5.983845	50.486558	550.565995	309.120000
5.983915	50.486556	550.555070	272.770000
5.983985	50.486555	550.543820	269.660000
5.984055	50.486554	550.522795	335.270000
5.984126	50.486553	550.501420	269.110000
5.984196	50.486553	550.507945	328.620000
5.984266	50.486553	550.509345	365.810000
5.984336	50.486553	550.477495	390.430000
5.984406	50.486552	550.426620	266.650000
5.984476	50.486551	550.380070	236.960000
5.984545	50.486550	550.319220	263.160000
5.984617	50.486550	550.258070	293.800000
5.984687	50.486549	550.215245	292.800000
5.984757	50.486548	550.148870	323.440000
5.984827	50.486547	550.082195	435.860000
5.984896	50.486545	550.024470	437.900000
5.984967	50.486544	549.934170	432.350000
5.985037	50.486543	549.857345	457.480000
5.985107	50.486542	549.812370	441.060000
5.985177	50.486541	549.721195	452.780000
5.985248	50.486540	549.588670	496.680000
5.985318	50.486539	549.478795	557.860000
5.985388	50.486538	549.409620	562.470000
5.985458	50.486538	549.335570	425.600000
5.985528	50.486538	549.147920	335.820000
5.985599	50.486537	548.937570	346.650000
5.985669	50.486538	548.826820	379.200000
5.985737	50.486540	548.684370	348.560000
5.985807	50.486540	548.519195	296.640000
5.985877	50.486540	548.403470	381.280000
5.985948	50.486539	548.265120	349.120000
5.986018	50.486539	548.063770	321.770000
5.986088	50.486538	547.893795	366.110000
5.986158	50.486538	547.764145	422.630000
5.986228	50.486538	547.603045	453.610000
5.986299	50.486538	547.410595	491.340000
5.986369	50.486538	547.195795	529.180000
5.986439	50.486538	546.985445	483.200000
5.986509	50.486537	546.770620	453.370000
5.986579	50.486537	546.560295	476.480000
5.986649	50.486537	546.358870	463.290000
5.986720	50.486537	546.121620	484.710000
5.986790	50.486537	545.902320	490.620000
5.986860	50.486536	545.691995	541.480000
5.986930	50.486535	545.463745	508.600000
5.986999	50.486535	545.253395	518.500000
5.987068	50.486535	545.038545	536.480000
5.987138	50.486534	544.823745	506.650000
5.987208	50.486534	544.644720	515.610000
5.987277	50.486534	544.429870	472.620000
5.987347	50.486534	544.174770	504.150000
5.987417	50.486534	543.919570	466.350000
5.987487	50.486533	543.641920	382.050000
5.987557	50.486533	543.400145	379.680000
5.987627	50.486532	543.171820	377.640000
5.987698	50.486531	542.884920	348.230000
5.987767	50.486531	542.597970	306.910000
5.987837	50.486530	542.351545	317.480000
5.987907	50.486529	542.073420	267.200000
5.987977	50.486529	541.813370	277.820000
5.988047	50.486529	541.580420	303.000000
5.988117	50.486527	541.333870	333.600000
5.988186	50.486526	541.100870	452.700000
5.988256	50.486525	540.876920	561.450000
5.988327	50.486525	540.657545	620.410000
5.988397	50.486525	540.442720	792.520000
5.988467	50.486524	540.182445	712.840000
5.988537	50.486524	539.849345	804.430000
5.988607	50.486524	539.479420	768.340000
5.988677	50.486523	539.177770	719.520000
5.988747	50.486523	538.949220	841.440000
5.988817	50.486521	538.706895	595.090000
5.988887	50.486520	538.469095	504.810000
5.988956	50.486519	538.226745	449.520000
5.989026	50.486518	537.988995	358.940000
5.989097	50.486518	537.760370	288.180000
5.989166	50.486517	537.476645	467.250000
5.989236	50.486518	537.146870	498.100000
5.989306	50.486517	536.853770	428.820000
5.989376	50.486517	536.592820	441.800000
5.989446	50.486516	536.400920	344.990000
5.989515	50.486515	536.245895	398.690000
5.989586	50.486515	536.017195	382.510000
5.989655	50.486514	535.788470	609.780000
5.989725	50.486514	535.550545	937.290000
5.989795	50.486515	535.284970	1067.300000
5.989865	50.486515	535.028545	1112.000000
5.989935	50.486515	534.767495	1200.300000
5.990005	50.486515	534.524920	1060.300000
5.990075	50.486514	534.254545	857.880000
5.990145	50.486513	534.002645	854.550000
5.990215	50.486513	533.759995	876.010000
5.990285	50.486512	533.498820	895.480000
5.990354	50.486513	533.232970	890.600000
5.990424	50.486512	532.915995	897.470000
5.990494	50.486510	532.626770	978.200000
5.990564	50.486510	532.328145	1287.800000
5.990634	50.486511	531.950170	1466.300000
5.990703	50.486511	531.492220	1464.800000
5.990773	50.486509	530.977245	1265.000000
5.990840	50.486507	530.673020	1474.800000
5.990895	50.486505	530.528420	986.820000
5.990950	50.486502	530.336945	1484.900000
5.991018	50.486501	529.557620	1571.100000
5.991080	50.486500	527.010795	1514.100000
5.991135	50.486496	524.663295	1140.200000
5.991189	50.486490	524.832870	1015.300000
5.991242	50.486485	526.421445	712.190000
5.991301	50.486482	528.316795	1268.100000
5.991365	50.486477	529.821620	380.730000
5.991434	50.486468	530.748920	399.950000
5.991501	50.486456	531.080945	405.030000
5.991567	50.486442	530.689520	369.540000
5.991632	50.486429	529.724320	371.120000
5.991698	50.486417	528.541670	481.190000
5.991765	50.486407	527.775695	631.830000
5.991866	50.486387	527.457745	1035.000000
5.991966	50.486367	527.336370	2084.500000
5.992033	50.486353	527.326895	2191.800000
5.992099	50.486337	527.284470	1606.000000
5.992164	50.486322	527.176620	804.090000
5.992230	50.486307	527.017545	1164.300000
5.992297	50.486293	526.821220	938.540000
5.992364	50.486278	526.634195	726.010000
5.992430	50.486264	526.479645	749.660000
5.992496	50.486251	526.325070	895.060000
5.992563	50.486237	526.193570	1113.200000
5.992630	50.486223	526.085120	1292.900000
5.992696	50.486210	525.948820	1707.300000
5.992763	50.486195	525.812470	1380.800000
5.992828	50.486183	525.602170	1173.000000
5.992893	50.486171	525.437920	1052.800000
5.992959	50.486155	525.333645	930.860000
5.993026	50.486145	525.150995	958.290000
5.993093	50.486135	524.986695	725.320000
5.993158	50.486120	524.845320	675.610000
5.993225	50.486111	524.690145	667.960000
5.993293	50.486106	524.512020	470.730000
5.993361	50.486093	524.342970	405.060000
5.993427	50.486081	524.219620	325.280000
5.993492	50.486071	524.118970	263.060000
5.993560	50.486062	523.963445	297.020000
5.993628	50.486053	523.766820	295.770000
5.993696	50.486043	523.629395	305.360000
5.993764	50.486033	523.532745	201.970000
5.993831	50.486023	523.413195	254.210000
5.993897	50.486013	523.288870	319.940000
5.993966	50.486003	523.155395	267.790000
5.994035	50.485995	523.048770	246.530000
5.994102	50.485987	522.991345	231.370000
5.994169	50.485980	522.910945	261.675200
5.983774	50.486560	548.348220	293.910000
5.983845	50.486558	548.316545	316.260000
5.983915	50.486556	548.283995	289.990000
5.983985	50.486555	548.250520	292.070000
5.984055	50.486554	548.207770	347.860000
5.984126	50.486553	548.164070	291.870000
5.984196	50.486553	548.144195	350.060000
5.984266	50.486553	548.119045	399.030000
5.984336	50.486553	548.064045	407.450000
5.984406	50.486552	547.991870	293.910000
5.984476	50.486551	547.922845	262.900000
5.984545	50.486550	547.840995	283.890000
5.984617	50.486550	547.758270	312.590000
5.984687	50.486549	547.690670	329.760000
5.984757	50.486548	547.602370	366.530000
5.984827	50.486547	547.513220	455.390000
5.984896	50.486545	547.431020	459.320000
5.984967	50.486544	547.320945	465.760000
5.985037	50.486543	547.221520	472.460000
5.985107	50.486542	547.147970	429.540000
5.985177	50.486541	547.035595	451.940000
5.985248	50.486540	546.888745	517.770000
5.985318	50.486539	546.760120	549.950000
5.985388	50.486538	546.664195	560.480000
5.985458	50.486538	546.563670	465.340000
5.985528	50.486538	546.371195	390.640000
5.985599	50.486537	546.160370	385.240000
5.985669	50.486538	546.029470	405.240000
5.985737	50.486540	545.872995	374.510000
5.985807	50.486540	545.698120	344.000000
5.985877	50.486540	545.562370	412.610000
5.985948	50.486539	545.408470	381.820000
5.986018	50.486539	545.204720	352.630000
5.986088	50.486538	545.025570	399.640000
5.986158	50.486538	544.877995	463.120000
5.986228	50.486538	544.705595	503.170000
5.986299	50.486538	544.508670	556.130000
5.986369	50.486538	544.294320	606.820000
5.986439	50.486538	544.083445	554.700000
5.986509	50.486537	543.869070	525.580000
5.986579	50.486537	543.658195	523.090000
5.986649	50.486537	543.454270	507.980000
5.986720	50.486537	543.222445	529.990000
5.986790	50.486537	543.004595	550.970000
5.986860	50.486536	542.793745	573.730000
5.986930	50.486535	542.568920	541.950000
5.986999	50.486535	542.358020	562.810000
5.987068	50.486535	542.143645	568.090000
5.987138	50.486534	541.929295	541.640000
5.987208	50.486534	541.742795	563.590000
5.987277	50.486534	541.528420	536.500000
5.987347	50.486534	541.282670	565.910000
5.987417	50.486534	541.036695	522.420000
5.987487	50.486533	540.773045	438.960000
5.987557	50.486533	540.537495	427.110000
5.987627	50.486532	540.312495	411.390000
5.987698	50.486531	540.041145	370.350000
5.987767	50.486531	539.769620	325.020000
5.987837	50.486530	539.530070	322.690000
5.987907	50.486529	539.265170	281.830000
5.987977	50.486529	539.014670	284.060000
5.988047	50.486529	538.785695	317.100000
5.988117	50.486527	538.545845	356.210000
5.988186	50.486526	538.316870	458.360000
5.988256	50.486525	538.095120	554.400000
5.988327	50.486525	537.877020	534.320000
5.988397	50.486525	537.662595	690.560000
5.988467	50.486524	537.411545	690.350000
5.988537	50.486524	537.101420	777.280000
5.988607	50.486524	536.760720	743.970000
5.988677	50.486523	536.475370	753.900000
5.988747	50.486523	536.249670	879.340000
5.988817	50.486521	536.012645	588.130000
5.988887	50.486520	535.779320	482.670000
5.988956	50.486519	535.542195	473.900000
5.989026	50.486518	535.308845	395.450000
5.989097	50.486518	535.083045	317.060000
5.989166	50.486517	534.811645	496.430000
5.989236	50.486518	534.501895	550.660000
5.989306	50.486517	534.222370	498.240000
5.989376	50.486517	533.969445	507.920000
5.989446	50.486516	533.774045	411.220000
5.989515	50.486515	533.609395	466.040000
5.989586	50.486515	533.383370	465.970000
5.989655	50.486514	533.157320	674.730000
5.989725	50.486514	532.923570	932.070000
5.989795	50.486515	532.666745	1053.800000
5.989865	50.486515	532.417470	1190.200000
5.989935	50.486515	532.164295	1383.800000
5.990005	50.486515	531.926545	1296.500000
5.990075	50.486514	531.665345	1095.700000
5.990145	50.486513	531.419695	1054.800000
5.990215	50.486513	531.181745	1017.300000
5.990285	50.486512	530.928170	1007.600000
5.990354	50.486513	530.670545	1032.100000
5.990424	50.486512	530.369520	1047.200000
5.990494	50.486510	530.091870	1116.400000
5.990564	50.486510	529.805970	1305.300000
5.990634	50.486511	529.451995	1206.400000
5.990703	50.486511	529.028420	1159.200000
5.990773	50.486509	528.554120	973.310000
5.990840	50.486507	528.262020	1194.600000
5.990895	50.486505	528.108595	1081.500000
5.990950	50.486502	527.914320	1511.600000
5.991018	50.486501	527.203170	1661.600000
5.991080	50.486500	524.881695	1567.000000
5.991135	50.486496	522.715445	1123.800000
5.991189	50.486490	522.856620	1021.200000
5.991242	50.486485	524.299120	861.000000
5.991301	50.486482	525.976420	1346.500000
5.991365	50.486477	527.254695	500.670000
5.991434	50.486468	527.987320	443.890000
5.991501	50.486456	528.213920	456.470000
5.991567	50.486442	527.858895	438.290000
5.991632	50.486429	527.033820	460.430000
5.991698	50.486417	526.010620	572.370000
5.991765	50.486407	525.325670	712.720000
5.991866	50.486387	525.021995	901.150000
5.991966	50.486367	524.888245	1738.400000
5.992033	50.486353	524.850745	2023.000000
5.992099	50.486337	524.784245	1702.100000
5.992164	50.486322	524.661170	995.380000
5.992230	50.486307	524.494220	1315.400000
5.992297	50.486293	524.295445	1117.500000
5.992364	50.486278	524.104595	836.190000
5.992430	50.486264	523.941320	868.640000
5.992496	50.486251	523.777970	992.250000
5.992563	50.486237	523.633995	1121.300000
5.992630	50.486223	523.509370	1149.000000
5.992696	50.486210	523.360970	1577.200000
5.992763	50.486195	523.212370	1306.600000
5.992828	50.486183	523.001695	1250.100000
5.992893	50.486171	522.829495	1104.600000
5.992959	50.486155	522.707495	974.970000
5.993026	50.486145	522.519870	993.700000
5.993093	50.486135	522.347420	786.780000
5.993158	50.486120	522.193945	720.550000
5.993225	50.486111	522.028870	696.240000
5.993293	50.486106	521.844770	513.820000
5.993361	50.486093	521.668095	411.210000
5.993427	50.486081	521.528945	319.050000
5.993492	50.486071	521.408120	264.600000
5.993560	50.486062	521.242195	270.440000
5.993628	50.486053	521.042570	273.890000
5.993696	50.486043	520.891095	302.070000
5.993764	50.486033	520.772445	208.590000
5.993831	50.486023	520.634920	245.150000
5.993897	50.486013	520.493120	299.150000
5.993966	50.486003	520.343795	269.100000
5.994035	50.485995	520.215370	240.890000
5.994102	50.485987	520.125345	232.640000
5.994169	50.485980	520.016320	254.728400
5.983845	50.486558	545.785020	356.440000
5.983915	50.486556	545.731195	353.330000
5.983985	50.486555	545.675970	354.020000
5.984055	50.486554	545.612045	385.000000
5.984126	50.486553	545.546670	347.520000
5.984196	50.486553	545.501295	407.540000
5.984266	50.486553	545.450645	469.420000
5.984336	50.486553	545.373545	462.540000
5.984406	50.486552	545.281120	369.180000
5.984476	50.486551	545.190820	335.110000
5.984545	50.486550	545.089195	340.390000
5.984617	50.486550	544.986245	366.010000
5.984687	50.486549	544.895545	412.450000
5.984757	50.486548	544.786895	460.430000
5.984827	50.486547	544.676970	513.030000
5.984896	50.486545	544.572320	524.700000
5.984967	50.486544	544.444170	583.180000
5.985037	50.486543	544.324195	577.040000
5.985107	50.486542	544.224820	482.680000
5.985177	50.486541	544.093370	518.990000
5.985248	50.486540	543.933720	595.440000
5.985318	50.486539	543.788395	556.520000
5.985388	50.486538	543.668745	544.100000
5.985458	50.486538	543.544870	490.340000
5.985528	50.486538	543.348145	412.120000
5.985599	50.486537	543.136920	394.930000
5.985669	50.486538	542.988395	415.080000
5.985737	50.486540	542.819670	399.680000
5.985807	50.486540	542.636395	405.720000
5.985877	50.486540	542.483320	488.910000
5.985948	50.486539	542.315995	467.480000
5.986018	50.486539	542.110170	445.760000
5.986088	50.486538	541.923145	505.130000
5.986158	50.486538	541.760245	594.850000
5.986228	50.486538	541.578195	674.340000
5.986299	50.486538	541.377445	781.360000
5.986369	50.486538	541.163495	874.320000
5.986439	50.486538	540.952195	808.240000
5.986509	50.486537	540.738220	746.030000
5.986579	50.486537	540.526870	680.790000
5.986649	50.486537	540.320795	638.960000
5.986720	50.486537	540.093570	669.490000
5.986790	50.486537	539.876970	708.250000
5.986860	50.486536	539.665670	692.690000
5.986930	50.486535	539.443745	638.660000
5.986999	50.486535	539.232395	667.010000
5.987068	50.486535	539.018420	661.890000
5.987138	50.486534	538.804445	642.260000
5.987208	50.486534	538.611595	698.330000
5.987277	50.486534	538.397620	703.480000
5.987347	50.486534	538.159820	729.960000
5.987417	50.486534	537.921745	670.130000
5.987487	50.486533	537.670095	572.350000
5.987557	50.486533	537.439870	528.970000
5.987627	50.486532	537.217695	478.530000
5.987698	50.486531	536.959745	409.380000
5.987767	50.486531	536.701545	346.810000
5.987837	50.486530	536.467970	320.200000
5.987907	50.486529	536.214570	283.340000
5.987977	50.486529	535.972370	280.050000
5.988047	50.486529	535.746920	316.840000
5.988117	50.486527	535.512920	374.930000
5.988186	50.486526	535.287420	470.810000
5.988256	50.486525	535.067595	526.060000
5.988327	50.486525	534.850645	428.470000
5.988397	50.486525	534.636570	502.230000
5.988467	50.486524	534.393595	562.500000
5.988537	50.486524	534.103745	646.150000
5.988607	50.486524	533.788970	675.690000
5.988677	50.486523	533.518120	787.890000
5.988747	50.486523	533.294970	896.480000
5.988817	50.486521	533.062670	589.910000
5.988887	50.486520	532.833345	487.290000
5.988956	50.486519	532.600920	552.170000
5.989026	50.486518	532.371545	501.290000
5.989097	50.486518	532.148245	409.040000
5.989166	50.486517	531.887920	578.800000
5.989236	50.486518	531.596295	690.290000
5.989306	50.486517	531.329045	692.310000
5.989376	50.486517	531.083370	709.060000
5.989446	50.486516	530.884820	618.090000
5.989515	50.486515	530.711445	678.210000
5.989586	50.486515	530.487845	696.860000
5.989655	50.486514	530.264245	850.900000
5.989725	50.486514	530.034295	933.410000
5.989795	50.486515	529.785420	980.280000
5.989865	50.486515	529.542670	1291.000000
5.989935	50.486515	529.296670	1773.200000
5.990005	50.486515	529.063295	1898.600000
5.990075	50.486514	528.810520	1769.400000
5.990145	50.486513	528.570620	1630.400000
5.990215	50.486513	528.336970	1429.000000
5.990285	50.486512	528.090395	1307.200000
5.990354	50.486513	527.840345	1324.500000
5.990424	50.486512	527.554045	1344.300000
5.990494	50.486510	527.287145	1370.000000
5.990564	50.486510	527.013070	1436.400000
5.990634	50.486511	526.681495	1131.700000
5.990703	50.486511	526.290220	1058.400000
5.990773	50.486509	525.854420	708.000000
5.990840	50.486507	525.573845	782.210000
5.990895	50.486505	525.412020	873.850000
5.990950	50.486502	525.215095	1130.500000
5.991018	50.486501	524.569720	1414.900000
5.991080	50.486500	522.472620	1444.200000
5.991135	50.486496	520.490295	1111.700000
5.991189	50.486490	520.602070	1061.900000
5.991242	50.486485	521.895320	1091.300000
5.991301	50.486482	523.357670	1510.500000
5.991365	50.486477	524.421395	784.600000
5.991434	50.486468	524.978520	612.220000
5.991501	50.486456	525.112545	644.760000
5.991567	50.486442	524.789120	715.650000
5.991632	50.486429	524.088120	826.330000
5.991698	50.486417	523.209920	1004.100000
5.991765	50.486407	522.600445	1081.200000
5.991866	50.486387	522.310270	804.610000
5.991966	50.486367	522.164820	1312.800000
5.992033	50.486353	522.100895	1760.600000
5.992099	50.486337	522.011795	1778.500000
5.992164	50.486322	521.874520	1299.300000
5.992230	50.486307	521.700245	1550.000000
5.992297	50.486293	521.499195	1409.100000
5.992364	50.486278	521.304795	1099.700000
5.992430	50.486264	521.133420	1090.200000
5.992496	50.486251	520.961945	1112.500000
5.992563	50.486237	520.806445	1042.700000
5.992630	50.486223	520.666920	928.600000
5.992696	50.486210	520.507445	1388.800000
5.992763	50.486195	520.347620	1200.200000
5.992828	50.486183	520.136570	1243.300000
5.992893	50.486171	519.957120	1122.500000
5.992959	50.486155	519.818945	1010.100000
5.993026	50.486145	519.626770	1021.700000
5.993093	50.486135	519.446945	884.540000
5.993158	50.486120	519.282545	791.750000
5.993225	50.486111	519.108545	725.260000
5.993293	50.486106	518.919045	549.000000
5.993361	50.486093	518.735495	408.110000
5.993427	50.486081	518.582195	310.670000
5.993492	50.486071	518.443320	261.160000
5.993560	50.486062	518.268120	250.420000
5.993628	50.486053	518.065845	273.830000
5.993696	50.486043	517.901920	338.360000
5.993764	50.486033	517.763870	249.150000
5.993831	50.486023	517.610520	255.670000
5.993897	50.486013	517.453445	281.110000
5.993966	50.486003	517.290320	262.310000
5.994035	50.485995	517.142995	232.650000
5.994102	50.485987	517.024845	234.915600
5.983915	50.486556	542.866745	479.380000
5.983985	50.486555	542.790495	446.460000
5.984055	50.486554	542.706170	446.880000
5.984126	50.486553	542.620070	403.770000
5.984196	50.486553	542.550445	455.440000
5.984266	50.486553	542.475645	509.650000
5.984336	50.486553	542.377745	490.080000
5.984406	50.486552	542.266370	420.370000
5.984476	50.486551	542.156270	387.010000
5.984545	50.486550	542.036295	376.120000
5.984617	50.486550	541.914670	400.400000
5.984687	50.486549	541.802745	470.740000
5.984757	50.486548	541.675545	523.890000
5.984827	50.486547	541.546795	544.000000
5.984896	50.486545	541.421870	563.820000
5.984967	50.486544	541.277495	692.850000
5.985037	50.486543	541.139220	698.920000
5.985107	50.486542	541.016945	554.210000
5.985177	50.486541	540.868645	607.280000
5.985248	50.486540	540.697795	704.970000
5.985318	50.486539	540.537920	603.310000
5.985388	50.486538	540.397695	541.690000
5.985458	50.486538	540.253695	461.830000
5.985528	50.486538	540.053295	357.010000
5.985599	50.486537	539.841720	358.300000
5.985669	50.486538	539.678145	418.680000
5.985737	50.486540	539.498995	421.020000
5.985807	50.486540	539.308570	453.420000
5.985877	50.486540	539.140870	601.530000
5.985948	50.486539	538.962245	612.460000
5.986018	50.486539	538.754670	602.930000
5.986088	50.486538	538.561095	672.790000
5.986158	50.486538	538.385395	772.690000
5.986228	50.486538	538.195320	879.560000
5.986299	50.486538	537.991420	1049.300000
5.986369	50.486538	537.777795	1202.800000
5.986439	50.486538	537.566120	1126.700000
5.986509	50.486537	537.352470	1009.900000
5.986579	50.486537	537.140745	858.340000
5.986649	50.486537	536.932920	772.210000
5.986720	50.486537	536.709495	809.430000
5.986790	50.486537	536.493895	853.390000
5.986860	50.486536	536.282220	784.080000
5.986930	50.486535	536.062695	675.550000
5.986999	50.486535	535.850970	689.680000
5.987068	50.486535	535.637320	684.470000
5.987138	50.486534	535.423670	687.740000
5.987208	50.486534	535.225570	801.420000
5.987277	50.486534	535.011920	860.220000
5.987347	50.486534	534.780720	897.150000
5.987417	50.486534	534.549220	819.630000
5.987487	50.486533	534.307570	691.500000
5.987557	50.486533	534.081795	604.520000
5.987627	50.486532	533.861995	517.750000
5.987698	50.486531	533.615295	424.010000
5.987767	50.486531	533.368345	345.930000
5.987837	50.486530	533.139845	303.140000
5.987907	50.486529	532.896195	268.800000
5.987977	50.486529	532.661045	269.960000
5.988047	50.486529	532.438595	310.420000
5.988117	50.486527	532.209595	383.280000
5.988186	50.486526	531.987070	472.500000
5.988256	50.486525	531.768870	477.380000
5.988327	50.486525	531.552920	344.310000
5.988397	50.486525	531.339170	359.850000
5.988467	50.486524	531.103120	425.170000
5.988537	50.486524	530.830745	514.620000
5.988607	50.486524	530.538470	606.890000
5.988677	50.486523	530.280245	782.340000
5.988747	50.486523	530.059320	870.050000
5.988817	50.486521	529.831170	594.310000
5.988887	50.486520	529.605345	525.900000
5.988956	50.486519	529.377070	664.810000
5.989026	50.486518	529.151195	638.100000
5.989097	50.486518	528.930070	517.400000
5.989166	50.486517	528.679545	652.850000
5.989236	50.486518	528.403970	803.470000
5.989306	50.486517	528.147620	879.190000
5.989376	50.486517	527.908420	920.110000
5.989446	50.486516	527.707070	835.760000
5.989515	50.486515	527.525920	866.140000
5.989586	50.486515	527.304445	833.890000
5.989655	50.486514	527.082995	843.580000
5.989725	50.486514	526.856445	721.420000
5.989795	50.486515	526.614695	666.320000
5.989865	50.486515	526.377770	997.660000
5.989935	50.486515	526.138170	1652.300000
5.990005	50.486515	525.908770	2076.500000
5.990075	50.486514	525.663595	2209.600000
5.990145	50.486513	525.428845	2103.900000
5.990215	50.486513	525.199095	1798.100000
5.990285	50.486512	524.958820	1553.900000
5.990354	50.486513	524.715620	1477.500000
5.990424	50.486512	524.442720	1370.700000
5.990494	50.486510	524.185570	1242.000000
5.990564	50.486510	523.922320	1289.400000
5.990634	50.486511	523.611345	1115.900000
5.990703	50.486511	523.249920	1202.400000
5.990773	50.486509	522.850020	579.230000
5.990840	50.486507	522.580220	470.560000
5.990895	50.486505	522.410495	509.290000
5.990950	50.486502	522.211095	709.620000
5.991018	50.486501	521.628320	1059.100000
5.991080	50.486500	519.752045	1133.300000
5.991135	50.486496	517.954345	967.780000
5.991189	50.486490	518.036020	994.960000
5.991242	50.486485	519.178395	1110.000000
5.991301	50.486482	520.431395	1580.400000
5.991365	50.486477	521.294895	1023.900000
5.991434	50.486468	521.696820	815.160000
5.991501	50.486456	521.751345	951.750000
5.991567	50.486442	521.454695	1227.800000
5.991632	50.486429	520.861245	1496.800000
5.991698	50.486417	520.112520	1700.400000
5.991765	50.486407	519.572195	1450.600000
5.991866	50.486387	519.294570	635.540000
5.991966	50.486367	519.138220	913.900000
5.992033	50.486353	519.049770	1363.000000
5.992099	50.486337	518.939820	1509.000000
5.992164	50.486322	518.789495	1239.700000
5.992230	50.486307	518.608495	1460.200000
5.992297	50.486293	518.405370	1432.200000
5.992364	50.486278	518.207720	1193.800000
5.992430	50.486264	518.028970	1066.900000
5.992496	50.486251	517.850095	908.240000
5.992563	50.486237	517.684120	717.080000
5.992630	50.486223	517.531095	627.840000
5.992696	50.486210	517.361620	1126.600000
5.992763	50.486195	517.191720	973.910000
5.992828	50.486183	516.980345	987.060000
5.992893	50.486171	516.794420	911.520000
5.992959	50.486155	516.641770	867.580000
5.993026	50.486145	516.445520	932.090000
5.993093	50.486135	516.259120	911.930000
5.993158	50.486120	516.085020	843.500000
5.993225	50.486111	515.903145	746.830000
5.993293	50.486106	515.708895	553.090000
5.993361	50.486093	515.519295	396.560000
5.993427	50.486081	515.353520	302.250000
5.993492	50.486071	515.198845	259.750000
5.993560	50.486062	515.015545	254.720000
5.993628	50.486053	514.810995	309.820000
5.993696	50.486043	514.636270	418.900000
5.993764	50.486033	514.481420	318.850000
5.993831	50.486023	514.314495	296.680000
5.993897	50.486013	514.144395	290.980000
5.993966	50.486003	513.969495	270.170000
5.994035	50.485995	513.806170	230.351000
5.984055	50.486554	539.458620	715.630000
5.984126	50.486553	539.352970	481.570000
5.984196	50.486553	539.260620	439.670000
5.984266	50.486553	539.163295	392.040000
5.984336	50.486553	539.046095	354.710000
5.984406	50.486552	538.917295	330.380000
5.984476	50.486551	538.789095	322.120000
5.984545	50.486550	538.652395	328.750000
5.984617	50.486550	538.513870	369.360000
5.984687	50.486549	538.382820	445.460000
5.984757	50.486548	538.238995	499.930000
5.984827	50.486547	538.093495	521.960000
5.984896	50.486545	537.950620	578.340000
5.984967	50.486544	537.791970	750.220000
5.985037	50.486543	537.637720	825.970000
5.985107	50.486542	537.495570	746.480000
5.985177	50.486541	537.332770	833.800000
5.985248	50.486540	537.152270	963.320000
5.985318	50.486539	536.979995	830.850000
5.985388	50.486538	536.822370	637.110000
5.985458	50.486538	536.661420	470.270000
5.985528	50.486538	536.457945	388.580000
5.985599	50.486537	536.246070	487.100000
5.985669	50.486538	536.069945	700.740000
5.985737	50.486540	535.882145	781.040000
5.985807	50.486540	535.685820	838.330000
5.985877	50.486540	535.506095	1060.200000
5.985948	50.486539	535.318245	1096.900000
5.986018	50.486539	535.109245	1014.300000
5.986088	50.486538	534.910345	957.440000
5.986158	50.486538	534.724270	935.870000
5.986228	50.486538	534.527745	986.340000
5.986299	50.486538	534.321320	1140.600000
5.986369	50.486538	534.107920	1293.500000
5.986439	50.486538	533.895920	1272.600000
5.986509	50.486537	533.682545	1153.600000
5.986579	50.486537	533.470520	983.490000
5.986649	50.486537	533.261270	889.420000
5.986720	50.486537	533.040920	910.180000
5.986790	50.486537	532.826145	908.200000
5.986860	50.486536	532.614170	773.500000
5.986930	50.486535	532.396595	612.170000
5.986999	50.486535	532.184570	562.730000
5.987068	50.486535	531.971170	555.010000
5.987138	50.486534	531.757770	592.760000
5.987208	50.486534	531.555445	728.810000
5.987277	50.486534	531.342045	857.350000
5.987347	50.486534	531.116145	932.100000
5.987417	50.486534	530.889945	889.240000
5.987487	50.486533	530.656395	766.020000
5.987557	50.486533	530.434270	643.550000
5.987627	50.486532	530.216420	537.790000
5.987698	50.486531	529.978920	445.830000
5.987767	50.486531	529.741195	374.420000
5.987837	50.486530	529.516870	331.290000
5.987907	50.486529	529.281295	309.910000
5.987977	50.486529	529.051970	321.150000
5.988047	50.486529	528.831995	352.630000
5.988117	50.486527	528.607145	392.160000
5.988186	50.486526	528.387095	407.130000
5.988256	50.486525	528.170295	355.580000
5.988327	50.486525	527.955170	271.570000
5.988397	50.486525	527.741670	255.030000
5.988467	50.486524	527.511445	291.530000
5.988537	50.486524	527.253770	368.550000
5.988607	50.486524	526.980570	487.670000
5.988677	50.486523	526.733070	633.060000
5.988747	50.486523	526.514020	687.340000
5.988817	50.486521	526.289445	614.270000
5.988887	50.486520	526.066645	645.990000
5.988956	50.486519	525.841920	785.200000
5.989026	50.486518	525.619020	760.810000
5.989097	50.486518	525.399795	624.110000
5.989166	50.486517	525.157745	601.380000
5.989236	50.486518	524.896045	643.020000
5.989306	50.486517	524.649195	695.890000
5.989376	50.486517	524.415670	712.320000
5.989446	50.486516	524.211870	665.110000
5.989515	50.486515	524.023945	630.310000
5.989586	50.486515	523.804345	570.740000
5.989655	50.486514	523.584770	518.570000
5.989725	50.486514	523.361170	408.820000
5.989795	50.486515	523.125620	345.250000
5.989865	50.486515	522.893795	435.650000
5.989935	50.486515	522.659820	605.950000
5.990005	50.486515	522.433920	698.350000
5.990075	50.486514	522.195445	744.990000
5.990145	50.486513	521.965220	783.550000
5.990215	50.486513	521.738920	813.590000
5.990285	50.486512	521.504245	849.200000
5.990354	50.486513	521.267170	849.950000
5.990424	50.486512	521.006195	714.640000
5.990494	50.486510	520.757745	523.960000
5.990564	50.486510	520.504220	446.950000
5.990634	50.486511	520.211795	444.120000
5.990703	50.486511	519.877495	585.940000
5.990773	50.486509	519.510520	392.710000
5.990840	50.486507	519.250645	283.490000
5.990895	50.486505	519.073595	229.930000
5.990950	50.486502	518.871895	238.450000
5.991018	50.486501	518.347795	258.210000
5.991080	50.486500	516.686070	308.340000
5.991135	50.486496	515.071470	301.450000
5.991189	50.486490	515.122720	338.050000
5.991242	50.486485	516.114395	394.170000
5.991301	50.486482	517.166220	670.760000
5.991365	50.486477	517.845845	814.020000
5.991434	50.486468	518.113370	1057.500000
5.991501	50.486456	518.101270	1596.000000
5.991567	50.486442	517.826720	2103.900000
5.991632	50.486429	517.324345	2127.400000
5.991698	50.486417	516.688870	1644.300000
5.991765	50.486407	516.210770	882.800000
5.991866	50.486387	515.944645	354.070000
5.991966	50.486367	515.778320	455.500000
5.992033	50.486353	515.667495	725.000000
5.992099	50.486337	515.538645	772.670000
5.992164	50.486322	515.376545	586.370000
5.992230	50.486307	515.189470	510.460000
5.992297	50.486293	514.984495	461.920000
5.992364	50.486278	514.783945	423.240000
5.992430	50.486264	514.598595	394.260000
5.992496	50.486251	514.413095	358.360000
5.992563	50.486237	514.237795	335.760000
5.992630	50.486223	514.072770	401.190000
5.992696	50.486210	513.894445	715.480000
5.992763	50.486195	513.715670	656.250000
5.992828	50.486183	513.504020	542.180000
5.992893	50.486171	513.312420	453.240000
5.992959	50.486155	513.147070	415.820000
5.993026	50.486145	512.947295	435.880000
5.993093	50.486135	512.755170	466.390000
5.993158	50.486120	512.572620	472.290000
5.993225	50.486111	512.383895	439.630000
5.993293	50.486106	512.185520	365.640000
5.993361	50.486093	511.990720	313.370000
5.993427	50.486081	511.814220	286.810000
5.993492	50.486071	511.646045	286.300000
5.993560	50.486062	511.455845	317.690000
5.993628	50.486053	511.249370	407.500000
5.993696	50.486043	511.065495	495.280000
5.993764	50.486033	510.896470	432.010000
5.993831	50.486023	510.718145	388.100000
5.993897	50.486013	510.537170	322.541000
5.984196	50.486553	535.598595	433.630000
5.984266	50.486553	535.480670	286.320000
5.984336	50.486553	535.345895	249.710000
5.984406	50.486552	535.201320	241.620000
5.984476	50.486551	535.056820	248.920000
5.984545	50.486550	534.905145	278.000000
5.984617	50.486550	534.751645	330.380000
5.984687	50.486549	534.603745	401.930000
5.984757	50.486548	534.445345	464.110000
5.984827	50.486547	534.285245	514.320000
5.984896	50.486545	534.126845	594.530000
5.984967	50.486544	533.955920	748.480000
5.985037	50.486543	533.787995	866.200000
5.985107	50.486542	533.628995	892.220000
5.985177	50.486541	533.454020	979.740000
5.985248	50.486540	533.265445	1052.000000
5.985318	50.486539	533.082845	916.660000
5.985388	50.486538	532.910845	694.390000
5.985458	50.486538	532.736020	532.270000
5.985528	50.486538	532.530045	504.140000
5.985599	50.486537	532.317920	663.590000
5.985669	50.486538	532.131620	912.240000
5.985737	50.486540	531.936845	981.690000
5.985807	50.486540	531.735820	959.410000
5.985877	50.486540	531.546495	1019.300000
5.985948	50.486539	531.351320	983.510000
5.986018	50.486539	531.141195	864.900000
5.986088	50.486538	530.938070	763.020000
5.986158	50.486538	530.743870	717.760000
5.986228	50.486538	530.542345	750.380000
5.986299	50.486538	530.333945	858.800000
5.986369	50.486538	530.120745	980.230000
5.986439	50.486538	529.908495	1028.100000
5.986509	50.486537	529.695295	1005.100000
5.986579	50.486537	529.483045	940.660000
5.986649	50.486537	529.272695	905.430000
5.986720	50.486537	529.054720	914.200000
5.986790	50.486537	528.840595	872.710000
5.986860	50.486536	528.628370	725.750000
5.986930	50.486535	528.412320	561.590000
5.986999	50.486535	528.200095	475.180000
5.987068	50.486535	527.986870	447.550000
5.987138	50.486534	527.773670	473.070000
5.987208	50.486534	527.568070	564.690000
5.987277	50.486534	527.354845	676.190000
5.987347	50.486534	527.133070	762.910000
5.987417	50.486534	526.911020	778.190000
5.987487	50.486533	526.683845	724.600000
5.987557	50.486533	526.464570	645.840000
5.987627	50.486532	526.248220	570.080000
5.987698	50.486531	526.018045	504.410000
5.987767	50.486531	525.787670	452.630000
5.987837	50.486530	525.566695	417.530000
5.987907	50.486529	525.337595	397.390000
5.987977	50.486529	525.112945	395.480000
5.988047	50.486529	524.894995	395.700000
5.988117	50.486527	524.673495	386.670000
5.988186	50.486526	524.455445	359.100000
5.988256	50.486525	524.239795	311.370000
5.988327	50.486525	524.025320	267.500000
5.988397	50.486525	523.811995	257.920000
5.988467	50.486524	523.586520	284.100000
5.988537	50.486524	523.340895	343.160000
5.988607	50.486524	523.083445	430.370000
5.988677	50.486523	522.844870	521.020000
5.988747	50.486523	522.627395	570.900000
5.988817	50.486521	522.405770	587.720000
5.988887	50.486520	522.185495	639.990000
5.988956	50.486519	521.963745	698.140000
5.989026	50.486518	521.743345	647.330000
5.989097	50.486518	521.525720	530.950000
5.989166	50.486517	521.290795	455.440000
5.989236	50.486518	521.040845	426.100000
5.989306	50.486517	520.802095	419.100000
5.989376	50.486517	520.573395	408.420000
5.989446	50.486516	520.367470	387.530000
5.989515	50.486515	520.173770	375.160000
5.989586	50.486515	519.955795	365.280000
5.989655	50.486514	519.737820	355.120000
5.989725	50.486514	519.516745	311.330000
5.989795	50.486515	519.286495	271.230000
5.989865	50.486515	519.059070	282.030000
5.989935	50.486515	518.829945	304.880000
5.990005	50.486515	518.606995	299.580000
5.990075	50.486514	518.374295	296.220000
5.990145	50.486513	518.147995	323.020000
5.990215	50.486513	517.924670	388.940000
5.990285	50.486512	517.694870	482.470000
5.990354	50.486513	517.463120	538.380000
5.990424	50.486512	517.212545	474.440000
5.990494	50.486510	516.971720	347.880000
5.990564	50.486510	516.726720	277.820000
5.990634	50.486511	516.450670	285.540000
5.990703	50.486511	516.140570	393.350000
5.990773	50.486509	515.803220	435.930000
5.990840	50.486507	515.552295	452.350000
5.990895	50.486505	515.368595	415.090000
5.990950	50.486502	515.164820	340.370000
5.991018	50.486501	514.694795	251.000000
5.991080	50.486500	513.238620	241.830000
5.991135	50.486496	511.803220	229.180000
5.991189	50.486490	511.824070	217.330000
5.991242	50.486485	512.667195	241.630000
5.991301	50.486482	513.528545	424.590000
5.991365	50.486477	514.042195	676.110000
5.991434	50.486468	514.195945	1016.600000
5.991501	50.486456	514.129545	1458.400000
5.991567	50.486442	513.872695	1655.900000
5.991632	50.486429	513.445470	1373.500000
5.991698	50.486417	512.906895	859.570000
5.991765	50.486407	512.483670	433.430000
5.991866	50.486387	512.227895	237.040000
5.991966	50.486367	512.052620	287.930000
5.992033	50.486353	511.921770	455.820000
5.992099	50.486337	511.776095	537.160000
5.992164	50.486322	511.603595	447.490000
5.992230	50.486307	511.411170	349.940000
5.992297	50.486293	511.204570	283.690000
5.992364	50.486278	511.001470	249.430000
5.992430	50.486264	510.810295	236.790000
5.992496	50.486251	510.618995	240.530000
5.992563	50.486237	510.435595	271.720000
5.992630	50.486223	510.260145	370.520000
5.992696	50.486210	510.074170	560.820000
5.992763	50.486195	509.887745	544.040000
5.992828	50.486183	509.675845	425.050000
5.992893	50.486171	509.479370	327.650000
5.992959	50.486155	509.303120	276.320000
5.993026	50.486145	509.100320	264.280000
5.993093	50.486135	508.903345	271.820000
5.993158	50.486120	508.713645	282.510000
5.993225	50.486111	508.519145	284.150000
5.993293	50.486106	508.317270	274.560000
5.993361	50.486093	508.118070	276.500000
5.993427	50.486081	507.932595	291.380000
5.993492	50.486071	507.753170	321.500000
5.993560	50.486062	507.557245	366.750000
5.993628	50.486053	507.349145	433.020000
5.993696	50.486043	507.157720	465.230000
5.993764	50.486033	506.977095	425.391700
5.984336	50.486553	531.241745	204.880000
5.984406	50.486552	531.083170	203.060000
5.984476	50.486551	530.924295	215.720000
5.984545	50.486550	530.759520	258.670000
5.984617	50.486550	530.592995	312.840000
5.984687	50.486549	530.430520	377.900000
5.984757	50.486548	530.259620	442.790000
5.984827	50.486547	530.087120	506.060000
5.984896	50.486545	529.915620	582.590000
5.984967	50.486544	529.734395	691.570000
5.985037	50.486543	529.555095	793.220000
5.985107	50.486542	529.382170	856.640000
5.985177	50.486541	529.197170	914.660000
5.985248	50.486540	529.002045	925.520000
5.985318	50.486539	528.811120	821.740000
5.985388	50.486538	528.627570	669.510000
5.985458	50.486538	528.441745	569.120000
5.985528	50.486538	528.233795	576.380000
5.985599	50.486537	528.021470	702.930000
5.985669	50.486538	527.827195	848.680000
5.985737	50.486540	527.626945	862.890000
5.985807	50.486540	527.422270	796.050000
5.985877	50.486540	527.225545	745.070000
5.985948	50.486539	527.024720	673.210000
5.986018	50.486539	526.813745	584.970000
5.986088	50.486538	526.607445	518.180000
5.986158	50.486538	526.407070	494.630000
5.986228	50.486538	526.201745	522.670000
5.986299	50.486538	525.991870	598.280000
5.986369	50.486538	525.778845	696.590000
5.986439	50.486538	525.566420	780.980000
5.986509	50.486537	525.353345	835.580000
5.986579	50.486537	525.140920	861.630000
5.986649	50.486537	524.929770	877.710000
5.986720	50.486537	524.713595	876.640000
5.986790	50.486537	524.499945	808.620000
5.986860	50.486536	524.287520	663.910000
5.986930	50.486535	524.072595	510.920000
5.986999	50.486535	523.860195	412.040000
5.987068	50.486535	523.647120	368.930000
5.987138	50.486534	523.434095	374.160000
5.987208	50.486534	523.226045	424.770000
5.987277	50.486534	523.012970	501.810000
5.987347	50.486534	522.794295	580.320000
5.987417	50.486534	522.575370	631.170000
5.987487	50.486533	522.352995	641.930000
5.987557	50.486533	522.135870	623.930000
5.987627	50.486532	521.920695	594.220000
5.987698	50.486531	521.696145	562.190000
5.987767	50.486531	521.471395	531.890000
5.987837	50.486530	521.252995	504.170000
5.987907	50.486529	521.028920	478.240000
5.987977	50.486529	520.807920	454.310000
5.988047	50.486529	520.591545	424.690000
5.988117	50.486527	520.372695	387.650000
5.988186	50.486526	520.156245	347.200000
5.988256	50.486525	519.941445	309.690000
5.988327	50.486525	519.727470	285.390000
5.988397	50.486525	519.514320	282.550000
5.988467	50.486524	519.292620	302.320000
5.988537	50.486524	519.056545	342.900000
5.988607	50.486524	518.811720	397.760000
5.988677	50.486523	518.580345	452.370000
5.988747	50.486523	518.364170	492.720000
5.988817	50.486521	518.144970	522.690000
5.988887	50.486520	517.926720	551.960000
5.988956	50.486519	517.707370	555.670000
5.989026	50.486518	517.489045	501.070000
5.989097	50.486518	517.272720	416.030000
5.989166	50.486517	517.043645	346.560000
5.989236	50.486518	516.803395	303.920000
5.989306	50.486517	516.571320	280.620000
5.989376	50.486517	516.346670	266.670000
5.989446	50.486516	516.138995	259.610000
5.989515	50.486515	515.940445	263.800000
5.989586	50.486515	515.723795	277.520000
5.989655	50.486514	515.507170	292.660000
5.989725	50.486514	515.288220	289.330000
5.989795	50.486515	515.062395	274.890000
5.989865	50.486515	514.838645	269.540000
5.989935	50.486515	514.613570	261.590000
5.990005	50.486515	514.393120	243.810000
5.990075	50.486514	514.165295	236.890000
5.990145	50.486513	513.942295	259.180000
5.990215	50.486513	513.721495	318.490000
5.990285	50.486512	513.495795	401.080000
5.990354	50.486513	513.268545	449.420000
5.990424	50.486512	513.026845	406.530000
5.990494	50.486510	512.792545	315.300000
5.990564	50.486510	512.554895	259.440000
5.990634	50.486511	512.293020	270.360000
5.990703	50.486511	512.004045	368.460000
5.990773	50.486509	511.692770	524.320000
5.990840	50.486507	511.449745	711.310000
5.990895	50.486505	511.260170	793.500000
5.990950	50.486502	511.054545	674.680000
5.991018	50.486501	510.633420	474.900000
5.991080	50.486500	509.371120	379.600000
5.991135	50.486496	508.108445	333.840000
5.991189	50.486490	508.099345	284.550000
5.991242	50.486485	508.798195	298.230000
5.991301	50.486482	509.482120	445.440000
5.991365	50.486477	509.848845	673.560000
5.991434	50.486468	509.908670	907.860000
5.991501	50.486456	509.799345	1060.700000
5.991567	50.486442	509.556220	997.280000
5.991632	50.486429	509.189245	740.340000
5.991698	50.486417	508.731595	460.230000
5.991765	50.486407	508.355720	272.970000
5.991866	50.486387	508.109020	200.050000
5.991966	50.486367	507.925845	237.150000
5.992033	50.486353	507.777495	349.980000
5.992099	50.486337	507.617170	444.320000
5.992164	50.486322	507.435645	432.190000
5.992230	50.486307	507.238645	362.000000
5.992297	50.486293	507.030670	293.460000
5.992364	50.486278	506.825345	250.140000
5.992430	50.486264	506.629170	232.760000
5.992496	50.486251	506.432895	240.740000
5.992563	50.486237	506.242595	281.420000
5.992630	50.486223	506.058295	369.530000
5.992696	50.486210	505.865845	480.640000
5.992763	50.486195	505.672995	479.850000
5.992828	50.486183	505.460895	392.180000
5.992893	50.486171	505.260345	304.900000
5.992959	50.486155	505.074995	250.300000
5.993026	50.486145	504.869670	226.760000
5.993093	50.486135	504.668645	223.240000
5.993158	50.486120	504.473020	230.260000
5.993225	50.486111	504.273770	240.680000
5.993293	50.486106	504.069045	252.500000
5.993361	50.486093	503.866245	272.700000
5.993427	50.486081	503.673445	300.140000
5.993492	50.486071	503.484895	336.360000
5.993560	50.486062	503.284320	370.130000
5.993628	50.486053	503.074920	413.603500
5.984476	50.486551	526.353345	189.570000
5.984545	50.486550	526.177370	258.540000
5.984617	50.486550	525.999795	308.690000
5.984687	50.486549	525.825045	353.530000
5.984757	50.486548	525.643670	414.740000
5.984827	50.486547	525.460870	476.070000
5.984896	50.486545	525.278570	531.670000
5.984967	50.486544	525.088895	594.780000
5.985037	50.486543	524.900420	656.410000
5.985107	50.486542	524.716345	701.940000
5.985177	50.486541	524.523345	729.410000
5.985248	50.486540	524.323045	720.890000
5.985318	50.486539	524.125595	663.240000
5.985388	50.486538	523.933070	588.990000
5.985458	50.486538	523.738770	545.740000
5.985528	50.486538	523.529320	561.340000
5.985599	50.486537	523.316870	628.030000
5.985669	50.486538	523.116545	686.220000
5.985737	50.486540	522.912145	675.680000
5.985807	50.486540	522.704745	615.790000
5.985877	50.486540	522.502520	549.960000
5.985948	50.486539	522.297520	483.650000
5.986018	50.486539	522.085920	423.360000
5.986088	50.486538	521.877295	382.660000
5.986158	50.486538	521.672445	370.820000
5.986228	50.486538	521.464370	391.870000
5.986299	50.486538	521.253420	445.210000
5.986369	50.486538	521.040520	523.870000
5.986439	50.486538	520.827970	614.380000
5.986509	50.486537	520.615020	702.240000
5.986579	50.486537	520.402470	773.020000
5.986649	50.486537	520.190720	813.850000
5.986720	50.486537	519.975845	804.590000
5.986790	50.486537	519.762520	724.920000
5.986860	50.486536	519.549970	591.210000
5.986930	50.486535	519.335845	456.630000
5.986999	50.486535	519.123295	362.000000
5.987068	50.486535	518.910370	313.320000
5.987138	50.486534	518.697445	303.950000
5.987208	50.486534	518.487620	327.340000
5.987277	50.486534	518.274695	374.350000
5.987347	50.486534	518.058245	433.370000
5.987417	50.486534	517.841570	489.680000
5.987487	50.486533	517.622670	531.710000
5.987557	50.486533	517.407120	556.380000
5.987627	50.486532	517.192820	567.180000
5.987698	50.486531	516.972395	567.670000
5.987767	50.486531	516.751795	559.500000
5.987837	50.486530	516.535320	542.420000
5.987907	50.486529	516.315045	516.220000
5.987977	50.486529	516.096795	482.200000
5.988047	50.486529	515.881595	441.040000
5.988117	50.486527	515.664745	397.150000
5.988186	50.486526	515.449520	357.220000
5.988256	50.486525	515.235370	326.890000
5.988327	50.486525	515.021795	310.230000
5.988397	50.486525	514.808795	308.750000
5.988467	50.486524	514.589945	321.710000
5.988537	50.486524	514.361195	346.690000
5.988607	50.486524	514.126195	378.570000
5.988677	50.486523	513.900445	410.050000
5.988747	50.486523	513.685295	435.210000
5.988817	50.486521	513.468020	452.060000
5.988887	50.486520	513.251370	457.160000
5.988956	50.486519	513.033920	439.440000
5.989026	50.486518	512.817245	393.770000
5.989097	50.486518	512.601945	335.370000
5.989166	50.486517	512.377520	284.240000
5.989236	50.486518	512.145045	248.510000
5.989306	50.486517	511.918345	227.420000
5.989376	50.486517	511.696995	217.890000
5.989446	50.486516	511.487920	219.260000
5.989515	50.486515	511.285445	233.090000
5.989586	50.486515	511.069870	259.270000
5.989655	50.486514	510.854320	292.110000
5.989725	50.486514	510.637070	318.770000
5.989795	50.486515	510.414820	333.570000
5.989865	50.486515	510.194045	339.420000
5.989935	50.486515	509.972270	333.240000
5.990005	50.486515	509.753895	318.600000
5.990075	50.486514	509.530070	313.290000
5.990145	50.486513	509.309795	332.080000
5.990215	50.486513	509.091095	376.520000
5.990285	50.486512	508.868745	424.430000
5.990354	50.486513	508.645220	430.560000
5.990424	50.486512	508.410895	373.220000
5.990494	50.486510	508.182045	293.780000
5.990564	50.486510	507.950570	245.410000
5.990634	50.486511	507.700645	250.330000
5.990703	50.486511	507.429670	322.790000
5.990773	50.486509	507.140870	474.030000
5.990840	50.486507	506.904670	694.750000
5.990895	50.486505	506.709995	870.970000
5.990950	50.486502	506.502770	858.330000
5.991018	50.486501	506.124920	697.960000
5.991080	50.486500	505.042295	552.010000
5.991135	50.486496	503.943370	483.180000
5.991189	50.486490	503.905245	418.490000
5.991242	50.486485	504.466245	420.930000
5.991301	50.486482	504.987895	515.390000
5.991365	50.486477	505.227320	647.250000
5.991434	50.486468	505.211720	730.820000
5.991501	50.486456	505.069520	715.460000
5.991567	50.486442	504.836645	598.560000
5.991632	50.486429	504.516545	438.690000
5.991698	50.486417	504.124720	301.360000
5.991765	50.486407	503.788720	217.360000
5.991866	50.486387	503.549795	190.550000
5.991966	50.486367	503.359820	220.480000
5.992033	50.486353	503.196495	295.750000
5.992099	50.486337	503.023720	374.620000
5.992164	50.486322	502.834595	402.770000
5.992230	50.486307	502.633745	376.380000
5.992297	50.486293	502.424595	328.570000
5.992364	50.486278	502.217395	288.640000
5.992430	50.486264	502.017070	269.160000
5.992496	50.486251	501.816670	274.580000
5.992563	50.486237	501.620620	308.570000
5.992630	50.486223	501.428970	370.600000
5.992696	50.486210	501.231195	432.870000
5.992763	50.486195	501.033070	436.580000
5.992828	50.486183	500.820795	382.800000
5.992893	50.486171	500.616945	316.700000
5.992959	50.486155	500.424195	267.120000
5.993026	50.486145	500.216820	239.700000
5.993093	50.486135	500.012545	230.200000
5.993158	50.486120	499.812145	233.020000
5.993225	50.486111	499.609070	243.620000
5.993293	50.486106	499.402070	258.510000
5.993361	50.486093	499.196395	275.980000
5.993427	50.486081	498.997795	298.970000
5.993492	50.486071	498.802070	337.116200
5.984687	50.486549	520.745645	305.800000
5.984757	50.486548	520.555770	383.550000
5.984827	50.486547	520.364645	430.690000
5.984896	50.486545	520.173695	461.750000
5.984967	50.486544	519.977345	492.380000
5.985037	50.486543	519.781645	522.660000
5.985107	50.486542	519.588845	543.920000
5.985177	50.486541	519.389720	553.890000
5.985248	50.486540	519.185470	546.590000
5.985318	50.486539	518.983045	521.630000
5.985388	50.486538	518.783820	493.730000
5.985458	50.486538	518.583220	482.040000
5.985528	50.486538	518.372645	496.380000
5.985599	50.486537	518.160095	528.140000
5.985669	50.486538	517.955370	550.030000
5.985737	50.486540	517.747995	538.900000
5.985807	50.486540	517.538620	499.150000
5.985877	50.486540	517.332470	448.500000
5.985948	50.486539	517.124520	397.700000
5.986018	50.486539	516.912470	354.580000
5.986088	50.486538	516.702245	326.470000
5.986158	50.486538	516.494295	318.460000
5.986228	50.486538	516.284320	333.560000
5.986299	50.486538	516.072620	373.280000
5.986369	50.486538	515.859795	437.280000
5.986439	50.486538	515.647170	521.140000
5.986509	50.486537	515.434295	613.900000
5.986579	50.486537	515.221670	695.850000
5.986649	50.486537	515.009495	741.240000
5.986720	50.486537	514.795470	726.510000
5.986790	50.486537	514.582395	646.610000
5.986860	50.486536	514.369770	527.790000
5.986930	50.486535	514.156195	412.000000
5.986999	50.486535	513.943570	327.160000
5.987068	50.486535	513.730720	278.620000
5.987138	50.486534	513.517845	261.130000
5.987208	50.486534	513.306820	268.280000
5.987277	50.486534	513.093995	294.260000
5.987347	50.486534	512.879070	333.360000
5.987417	50.486534	512.663945	378.810000
5.987487	50.486533	512.447470	423.860000
5.987557	50.486533	512.233020	463.370000
5.987627	50.486532	512.019320	494.750000
5.987698	50.486531	511.801820	516.330000
5.987767	50.486531	511.584170	526.530000
5.987837	50.486530	511.369070	523.730000
5.987907	50.486529	511.151545	507.550000
5.987977	50.486529	510.935270	479.840000
5.988047	50.486529	510.720945	444.280000
5.988117	50.486527	510.505570	406.660000
5.988186	50.486526	510.291220	373.170000
5.988256	50.486525	510.077570	348.340000
5.988327	50.486525	509.864295	334.380000
5.988397	50.486525	509.651370	331.310000
5.988467	50.486524	509.434620	337.770000
5.988537	50.486524	509.211320	351.270000
5.988607	50.486524	508.983695	368.060000
5.988677	50.486523	508.762195	383.780000
5.988747	50.486523	508.547795	394.460000
5.988817	50.486521	508.331970	396.910000
5.988887	50.486520	508.116570	388.030000
5.988956	50.486519	507.900595	365.050000
5.989026	50.486518	507.685145	329.680000
5.989097	50.486518	507.470645	290.060000
5.989166	50.486517	507.249845	255.380000
5.989236	50.486518	507.023395	230.580000
5.989306	50.486517	506.800895	216.910000
5.989376	50.486517	506.582095	214.310000
5.989446	50.486516	506.371920	223.640000
5.989515	50.486515	506.166395	247.040000
5.989586	50.486515	505.951670	286.360000
5.989655	50.486514	505.736945	339.580000
5.989725	50.486514	505.521020	398.350000
5.989795	50.486515	505.301595	451.690000
5.989865	50.486515	505.083170	490.100000
5.989935	50.486515	504.864045	506.720000
5.990005	50.486515	504.647320	504.720000
5.990075	50.486514	504.426645	498.410000
5.990145	50.486513	504.208520	498.650000
5.990215	50.486513	503.991520	501.060000
5.990285	50.486512	503.771895	484.330000
5.990354	50.486513	503.551370	428.380000
5.990424	50.486512	503.322995	342.610000
5.990494	50.486510	503.098545	262.510000
5.990564	50.486510	502.872095	215.250000
5.990634	50.486511	502.631995	208.800000
5.990703	50.486511	502.375970	246.920000
5.990773	50.486509	502.106070	336.040000
5.990840	50.486507	501.875620	472.290000
5.990895	50.486505	501.676570	607.920000
5.990950	50.486502	501.468020	667.180000
5.991018	50.486501	501.127645	629.140000
5.991080	50.486500	500.208295	545.780000
5.991135	50.486496	499.261745	501.700000
5.991189	50.486490	499.196020	461.850000
5.991242	50.486485	499.627720	458.130000
5.991301	50.486482	500.003945	492.170000
5.991365	50.486477	500.135570	529.680000
5.991434	50.486468	500.061120	526.650000
5.991501	50.486456	499.894670	473.140000
5.991567	50.486442	499.669170	387.470000
5.991632	50.486429	499.384295	300.220000
5.991698	50.486417	499.044470	232.660000
5.991765	50.486407	498.741170	193.600000
5.991866	50.486387	498.508795	185.040000
5.991966	50.486367	498.313145	207.090000
5.992033	50.486353	498.137270	254.120000
5.992099	50.486337	497.954170	308.170000
5.992164	50.486322	497.758820	343.810000
5.992230	50.486307	497.554795	349.300000
5.992297	50.486293	497.344670	333.370000
5.992364	50.486278	497.135970	313.430000
5.992430	50.486264	496.932270	303.170000
5.992496	50.486251	496.728520	309.930000
5.992563	50.486237	496.527845	336.100000
5.992630	50.486223	496.330295	376.770000
5.992696	50.486210	496.128270	412.700000
5.992763	50.486195	495.925920	417.040000
5.992828	50.486183	495.713495	386.140000
5.992893	50.486171	495.507045	340.630000
5.992959	50.486155	495.308445	299.490000
5.993026	50.486145	495.099470	270.830000
5.993093	50.486135	494.892645	256.240000
5.993158	50.486120	494.688495	254.910000
5.993225	50.486111	494.482470	261.420000
5.993293	50.486106	494.273720	275.858100
5.984896	50.486545	514.554820	401.450000
5.984967	50.486544	514.353345	415.230000
5.985037	50.486543	514.152170	425.670000
5.985107	50.486542	513.952820	431.310000
5.985177	50.486541	513.749120	432.940000
5.985248	50.486540	513.541945	427.990000
5.985318	50.486539	513.335895	417.930000
5.985388	50.486538	513.131820	409.530000
5.985458	50.486538	512.926745	410.420000
5.985528	50.486538	512.715370	423.320000
5.985599	50.486537	512.502745	442.650000
5.985669	50.486538	512.294945	456.070000
5.985737	50.486540	512.085495	452.920000
5.985807	50.486540	511.874770	432.080000
5.985877	50.486540	511.665945	400.020000
5.985948	50.486539	511.456020	364.630000
5.986018	50.486539	511.243670	333.280000
5.986088	50.486538	511.032370	312.160000
5.986158	50.486538	510.822345	305.830000
5.986228	50.486538	510.611145	317.660000
5.986299	50.486538	510.398970	350.450000
5.986369	50.486538	510.186170	406.180000
5.986439	50.486538	509.973495	483.480000
5.986509	50.486537	509.760670	573.100000
5.986579	50.486537	509.547995	653.920000
5.986649	50.486537	509.335545	696.540000
5.986720	50.486537	509.122070	678.020000
5.986790	50.486537	508.909170	600.010000
5.986860	50.486536	508.696495	491.180000
5.986930	50.486535	508.483295	386.970000
5.986999	50.486535	508.270620	308.720000
5.987068	50.486535	508.057795	260.640000
5.987138	50.486534	507.844970	238.240000
5.987208	50.486534	507.633170	235.680000
5.987277	50.486534	507.420395	248.230000
5.987347	50.486534	507.206445	272.220000
5.987417	50.486534	506.992345	304.230000
5.987487	50.486533	506.777495	340.750000
5.987557	50.486533	506.563770	378.100000
5.987627	50.486532	506.350470	413.040000
5.987698	50.486531	506.134945	442.440000
5.987767	50.486531	505.919295	463.320000
5.987837	50.486530	505.705120	473.170000
5.987907	50.486529	505.489470	470.770000
5.987977	50.486529	505.274595	457.000000
5.988047	50.486529	505.060895	434.870000
5.988117	50.486527	504.846545	409.100000
5.988186	50.486526	504.632795	384.690000
5.988256	50.486525	504.419470	365.490000
5.988327	50.486525	504.206395	353.530000
5.988397	50.486525	503.993545	349.030000
5.988467	50.486524	503.778295	350.930000
5.988537	50.486524	503.558870	357.090000
5.988607	50.486524	503.336570	364.540000
5.988677	50.486523	503.118170	370.030000
5.988747	50.486523	502.904320	370.560000
5.988817	50.486521	502.689545	363.800000
5.988887	50.486520	502.475070	348.790000
5.988956	50.486519	502.260195	326.120000
5.989026	50.486518	502.045645	298.660000
5.989097	50.486518	501.831745	271.160000
5.989166	50.486517	501.613670	248.400000
5.989236	50.486518	501.391745	233.470000
5.989306	50.486517	501.172395	228.130000
5.989376	50.486517	500.955520	233.860000
5.989446	50.486516	500.744520	253.210000
5.989515	50.486515	500.536670	290.250000
5.989586	50.486515	500.322595	349.770000
5.989655	50.486514	500.108520	434.070000
5.989725	50.486514	499.893620	538.930000
5.989795	50.486515	499.676320	650.860000
5.989865	50.486515	499.459670	748.730000
5.989935	50.486515	499.242570	811.610000
5.990005	50.486515	499.027095	830.050000
5.990075	50.486514	498.808870	808.460000
5.990145	50.486513	498.592420	754.570000
5.990215	50.486513	498.376745	671.560000
5.990285	50.486512	498.159220	561.380000
5.990354	50.486513	497.941020	436.380000
5.990424	50.486512	497.717320	320.580000
5.990494	50.486510	497.496345	234.950000
5.990564	50.486510	497.273895	185.920000
5.990634	50.486511	497.041645	170.140000
5.990703	50.486511	496.797670	183.790000
5.990773	50.486509	496.543195	225.400000
5.990840	50.486507	496.317470	290.060000
5.990895	50.486505	496.114820	359.840000
5.990950	50.486502	495.905170	407.700000
5.991018	50.486501	495.596370	418.180000
5.991080	50.486500	494.822295	399.180000
5.991135	50.486496	494.014670	386.260000
5.991189	50.486490	493.923220	374.840000
5.991242	50.486485	494.236120	373.700000
5.991301	50.486482	494.484845	379.690000
5.991365	50.486477	494.527445	379.570000
5.991434	50.486468	494.408520	359.530000
5.991501	50.486456	494.224920	320.440000
5.991567	50.486442	494.004495	272.590000
5.991632	50.486429	493.745120	228.230000
5.991698	50.486417	493.445095	195.030000
5.991765	50.486407	493.167820	176.670000
5.991866	50.486387	492.940795	174.660000
5.991966	50.486367	492.740520	188.990000
5.992033	50.486353	492.554495	216.770000
5.992099	50.486337	492.363070	250.870000
5.992164	50.486322	492.162720	281.260000
5.992230	50.486307	491.956170	300.740000
5.992297	50.486293	491.745270	309.200000
5.992364	50.486278	491.535395	312.760000
5.992430	50.486264	491.329045	319.190000
5.992496	50.486251	491.122620	334.110000
5.992563	50.486237	490.918320	359.040000
5.992630	50.486223	490.716195	389.420000
5.992696	50.486210	490.510870	413.680000
5.992763	50.486195	490.305270	418.060000
5.992828	50.486183	490.092745	398.550000
5.992893	50.486171	489.884295	367.610000
5.992959	50.486155	489.681220	333.480000
5.993026	50.486145	489.471045	306.330000
5.993093	50.486135	489.262295	275.559800
5.985037	50.486543	507.960720	375.480000
5.985107	50.486542	507.756645	366.830000
5.985177	50.486541	507.549645	361.940000
5.985248	50.486540	507.340395	354.460000
5.985318	50.486539	507.131820	347.410000
5.985388	50.486538	506.924395	343.920000
5.985458	50.486538	506.716270	348.350000
5.985528	50.486538	506.504345	361.560000
5.985599	50.486537	506.291670	379.680000
5.985669	50.486538	506.081795	395.720000
5.985737	50.486540	505.870970	402.720000
5.985807	50.486540	505.659395	397.370000
5.985877	50.486540	505.448820	380.950000
5.985948	50.486539	505.237620	358.190000
5.986018	50.486539	505.025095	335.390000
5.986088	50.486538	504.813120	318.820000
5.986158	50.486538	504.601795	313.810000
5.986228	50.486538	504.389845	324.920000
5.986299	50.486538	504.177395	356.300000
5.986369	50.486538	503.964620	411.470000
5.986439	50.486538	503.751920	490.580000
5.986509	50.486537	503.539120	584.680000
5.986579	50.486537	503.326395	670.420000
5.986649	50.486537	503.113795	714.090000
5.986720	50.486537	502.900695	690.840000
5.986790	50.486537	502.687870	605.590000
5.986860	50.486536	502.475145	491.260000
5.986930	50.486535	502.262170	383.840000
5.986999	50.486535	502.049470	302.930000
5.987068	50.486535	501.836695	251.490000
5.987138	50.486534	501.623895	224.380000
5.987208	50.486534	501.411620	215.360000
5.987277	50.486534	501.198870	219.740000
5.987347	50.486534	500.985495	234.260000
5.987417	50.486534	500.772045	256.470000
5.987487	50.486533	500.558195	284.300000
5.987557	50.486533	500.344920	315.320000
5.987627	50.486532	500.131870	347.100000
5.987698	50.486531	499.917595	376.980000
5.987767	50.486531	499.703245	402.160000
5.987837	50.486530	499.489670	420.070000
5.987907	50.486529	499.275245	428.890000
5.987977	50.486529	499.061295	428.180000
5.988047	50.486529	498.847995	419.280000
5.988117	50.486527	498.634295	405.220000
5.988186	50.486526	498.420970	389.720000
5.988256	50.486525	498.207870	376.160000
5.988327	50.486525	497.994920	366.830000
5.988397	50.486525	497.782145	362.570000
5.988467	50.486524	497.567895	362.850000
5.988537	50.486524	497.351120	365.900000
5.988607	50.486524	497.132520	369.080000
5.988677	50.486523	496.916270	369.520000
5.988747	50.486523	496.702845	364.760000
5.988817	50.486521	496.488795	353.390000
5.988887	50.486520	496.274945	335.860000
5.988956	50.486519	496.060870	314.090000
5.989026	50.486518	495.846995	291.060000
5.989097	50.486518	495.633520	270.250000
5.989166	50.486517	495.417345	254.860000
5.989236	50.486518	495.198695	247.270000
5.989306	50.486517	494.981670	249.640000
5.989376	50.486517	494.766220	264.820000
5.989446	50.486516	494.554620	297.530000
5.989515	50.486515	494.345070	355.160000
5.989586	50.486515	494.131445	447.680000
5.989655	50.486514	493.917820	584.840000
5.989725	50.486514	493.703670	769.420000
5.989795	50.486515	493.487945	985.960000
5.989865	50.486515	493.272645	1193.800000
5.989935	50.486515	493.057020	1339.800000
5.990005	50.486515	492.842445	1384.500000
5.990075	50.486514	492.626070	1314.500000
5.990145	50.486513	492.410870	1142.800000
5.990215	50.486513	492.196145	909.570000
5.990285	50.486512	491.980195	668.170000
5.990354	50.486513	491.763795	462.130000
5.990424	50.486512	491.543645	311.920000
5.990494	50.486510	491.325295	216.640000
5.990564	50.486510	491.105895	164.440000
5.990634	50.486511	490.879720	142.980000
5.990703	50.486511	490.645195	143.730000
5.990773	50.486509	490.402945	161.430000
5.990840	50.486507	490.180970	190.670000
5.990895	50.486505	489.975445	222.770000
5.990950	50.486502	489.764920	247.770000
5.991018	50.486501	489.481995	260.390000
5.991080	50.486500	488.834170	262.510000
5.991135	50.486496	488.150345	261.260000
5.991189	50.486490	488.035395	261.470000
5.991242	50.486485	488.241545	264.030000
5.991301	50.486482	488.381195	265.950000
5.991365	50.486477	488.352345	262.430000
5.991434	50.486468	488.201020	250.010000
5.991501	50.486456	488.005770	229.850000
5.991567	50.486442	487.788645	206.410000
5.991632	50.486429	487.547020	184.740000
5.991698	50.486417	487.276445	168.320000
5.991765	50.486407	487.019245	159.340000
5.991866	50.486387	486.796420	159.030000
5.991966	50.486367	486.592470	167.650000
5.992033	50.486353	486.398495	184.240000
5.992099	50.486337	486.200570	206.490000
5.992164	50.486322	485.996345	231.060000
5.992230	50.486307	485.787870	254.900000
5.992297	50.486293	485.576395	276.610000
5.992364	50.486278	485.365595	297.370000
5.992430	50.486264	485.157220	319.940000
5.992496	50.486251	484.948770	346.620000
5.992563	50.486237	484.741695	377.100000
5.992630	50.486223	484.536095	406.500000
5.992696	50.486210	484.328320	428.180000
5.992763	50.486195	484.120320	433.350000
5.992828	50.486183	483.907720	421.950000
5.992893	50.486171	483.697795	397.080000
5.992959	50.486155	483.491395	356.261500
5.985177	50.486541	500.734329	329.220000
5.985248	50.486540	500.523679	310.670000
5.985318	50.486539	500.313404	298.940000
5.985388	50.486538	500.103779	295.240000
5.985458	50.486538	499.893654	300.790000
5.985528	50.486538	499.681354	318.050000
5.985599	50.486537	499.468654	342.350000
5.985669	50.486538	499.257479	367.610000
5.985737	50.486540	499.045779	386.750000
5.985807	50.486540	498.833679	394.380000
5.985877	50.486540	498.622079	388.740000
5.985948	50.486539	498.410104	372.580000
5.986018	50.486539	498.197454	352.150000
5.986088	50.486538	497.985104	334.960000
5.986158	50.486538	497.773054	328.290000
5.986228	50.486538	497.560654	338.860000
5.986299	50.486538	497.348029	373.190000
5.986369	50.486538	497.135279	438.030000
5.986439	50.486538	496.922554	537.140000
5.986509	50.486537	496.709779	662.300000
5.986579	50.486537	496.497029	782.640000
5.986649	50.486537	496.284354	846.820000
5.986720	50.486537	496.071479	814.770000
5.986790	50.486537	495.858679	694.850000
5.986860	50.486536	495.645929	539.590000
5.986930	50.486535	495.433079	400.540000
5.986999	50.486535	495.220354	300.430000
5.987068	50.486535	495.007604	238.600000
5.987138	50.486534	494.794829	205.670000
5.987208	50.486534	494.582279	192.650000
5.987277	50.486534	494.369529	193.620000
5.987347	50.486534	494.156504	204.730000
5.987417	50.486534	493.943429	223.360000
5.987487	50.486533	493.730129	247.810000
5.987557	50.486533	493.517129	275.800000
5.987627	50.486532	493.304254	305.660000
5.987698	50.486531	493.090704	335.490000
5.987767	50.486531	492.877129	363.060000
5.987837	50.486530	492.663954	386.080000
5.987907	50.486529	492.450304	402.510000
5.987977	50.486529	492.236904	410.770000
5.988047	50.486529	492.023829	410.620000
5.988117	50.486527	491.810554	403.980000
5.988186	50.486526	491.597504	393.760000
5.988256	50.486525	491.384554	383.550000
5.988327	50.486525	491.171679	376.260000
5.988397	50.486525	490.958929	373.680000
5.988467	50.486524	490.745354	375.770000
5.988537	50.486524	490.530304	380.750000
5.988607	50.486524	490.314129	385.520000
5.988677	50.486523	490.099304	386.550000
5.988747	50.486523	489.886154	381.010000
5.988817	50.486521	489.672629	367.370000
5.988887	50.486520	489.459229	347.180000
5.988956	50.486519	489.245679	323.470000
5.989026	50.486518	489.032229	299.790000
5.989097	50.486518	488.819029	279.640000
5.989166	50.486517	488.604179	266.180000
5.989236	50.486518	488.387804	261.780000
5.989306	50.486517	488.172404	269.250000
5.989376	50.486517	487.957954	292.920000
5.989446	50.486516	487.745929	340.570000
5.989515	50.486515	487.535204	425.310000
5.989586	50.486515	487.321904	567.910000
5.989655	50.486514	487.108579	795.990000
5.989725	50.486514	486.894954	1134.400000
5.989795	50.486515	486.680354	1573.200000
5.989865	50.486515	486.466004	2025.900000
5.989935	50.486515	486.251429	2354.100000
5.990005	50.486515	486.037529	2451.000000
5.990075	50.486514	485.822479	2270.300000
5.990145	50.486513	485.608129	1840.300000
5.990215	50.486513	485.394079	1305.100000
5.990285	50.486512	485.179304	836.610000
5.990354	50.486513	484.964229	508.690000
5.990424	50.486512	484.746654	309.310000
5.990494	50.486510	484.530229	199.110000
5.990564	50.486510	484.313079	143.460000
5.990634	50.486511	484.091404	120.190000
5.990703	50.486511	483.864029	116.720000
5.990773	50.486509	483.631154	125.820000
5.990840	50.486507	483.412079	141.710000
5.990895	50.486505	483.204304	157.960000
5.990950	50.486502	482.993079	169.570000
5.991018	50.486501	482.730754	176.350000
5.991080	50.486500	482.189804	181.970000
5.991135	50.486496	481.613554	180.410000
5.991189	50.486490	481.477679	183.760000
5.991242	50.486485	481.590279	189.590000
5.991301	50.486482	481.639154	194.540000
5.991365	50.486477	481.554679	195.440000
5.991434	50.486468	481.380604	191.220000
5.991501	50.486456	481.177804	181.920000
5.991567	50.486442	480.962704	169.820000
5.991632	50.486429	480.732879	157.730000
5.991698	50.486417	480.483304	147.830000
5.991765	50.486407	480.241079	141.900000
5.991866	50.486387	480.021454	141.180000
5.991966	50.486367	479.814679	146.380000
5.992033	50.486353	479.614629	157.600000
5.992099	50.486337	479.411829	174.390000
5.992164	50.486322	479.204754	195.950000
5.992230	50.486307	478.994829	221.230000
5.992297	50.486293	478.782929	249.250000
5.992364	50.486278	478.571479	280.050000
5.992430	50.486264	478.361579	314.650000
5.992496	50.486251	478.151629	353.510000
5.992563	50.486237	477.942579	395.340000
5.992630	50.486223	477.734454	428.620000
5.992696	50.486210	477.524904	452.510000
5.992763	50.486195	477.315179	460.920000
5.992828	50.486183	477.102504	452.808200
