# Supplementary material for: Electrical resistivity tomography data across the Hockai Fault Zone (Ardenne, Belgium)
Source: Data Brief. 2016 Dec 21;11:1–4. doi: 10.1016/j.dib.2016.12.028 (PMC5220259; doi:10.1016/j.dib.2016.12.028)
Supplement: Supplementary file 2 — Supplementary material [file mmc2.zip › output/ASCII/20090820-1_normal.out.wgs84]

5.983774	50.486560	550.576645	281.610000
5.983845	50.486558	550.565995	315.640000
5.983915	50.486556	550.555070	284.050000
5.983985	50.486555	550.543820	281.390000
5.984055	50.486554	550.522795	346.300000
5.984126	50.486553	550.501420	278.180000
5.984196	50.486553	550.507945	337.280000
5.984266	50.486553	550.509345	373.370000
5.984336	50.486553	550.477495	396.050000
5.984406	50.486552	550.426620	272.390000
5.984476	50.486551	550.380070	243.550000
5.984545	50.486550	550.319220	270.220000
5.984617	50.486550	550.258070	302.120000
5.984687	50.486549	550.215245	304.060000
5.984757	50.486548	550.148870	335.830000
5.984827	50.486547	550.082195	446.860000
5.984896	50.486545	550.024470	448.830000
5.984967	50.486544	549.934170	446.370000
5.985037	50.486543	549.857345	468.420000
5.985107	50.486542	549.812370	444.580000
5.985177	50.486541	549.721195	457.020000
5.985248	50.486540	549.588670	501.310000
5.985318	50.486539	549.478795	553.200000
5.985388	50.486538	549.409620	556.750000
5.985458	50.486538	549.335570	425.720000
5.985528	50.486538	549.147920	337.030000
5.985599	50.486537	548.937570	349.310000
5.985669	50.486538	548.826820	383.500000
5.985737	50.486540	548.684370	350.500000
5.985807	50.486540	548.519195	299.880000
5.985877	50.486540	548.403470	389.270000
5.985948	50.486539	548.265120	359.130000
5.986018	50.486539	548.063770	332.070000
5.986088	50.486538	547.893795	378.140000
5.986158	50.486538	547.764145	435.990000
5.986228	50.486538	547.603045	467.550000
5.986299	50.486538	547.410595	507.480000
5.986369	50.486538	547.195795	548.220000
5.986439	50.486538	546.985445	501.380000
5.986509	50.486537	546.770620	470.250000
5.986579	50.486537	546.560295	490.530000
5.986649	50.486537	546.358870	475.200000
5.986720	50.486537	546.121620	497.050000
5.986790	50.486537	545.902320	504.020000
5.986860	50.486536	545.691995	552.520000
5.986930	50.486535	545.463745	517.860000
5.986999	50.486535	545.253395	529.090000
5.987068	50.486535	545.038545	546.280000
5.987138	50.486534	544.823745	516.700000
5.987208	50.486534	544.644720	528.610000
5.987277	50.486534	544.429870	486.630000
5.987347	50.486534	544.174770	518.650000
5.987417	50.486534	543.919570	479.340000
5.987487	50.486533	543.641920	393.230000
5.987557	50.486533	543.400145	389.960000
5.987627	50.486532	543.171820	385.900000
5.987698	50.486531	542.884920	353.630000
5.987767	50.486531	542.597970	309.750000
5.987837	50.486530	542.351545	318.210000
5.987907	50.486529	542.073420	267.870000
5.987977	50.486529	541.813370	278.200000
5.988047	50.486529	541.580420	304.630000
5.988117	50.486527	541.333870	336.520000
5.988186	50.486526	541.100870	454.790000
5.988256	50.486525	540.876920	559.470000
5.988327	50.486525	540.657545	602.720000
5.988397	50.486525	540.442720	766.220000
5.988467	50.486524	540.182445	697.750000
5.988537	50.486524	539.849345	789.830000
5.988607	50.486524	539.479420	757.870000
5.988677	50.486523	539.177770	719.790000
5.988747	50.486523	538.949220	844.440000
5.988817	50.486521	538.706895	591.140000
5.988887	50.486520	538.469095	501.110000
5.988956	50.486519	538.226745	455.510000
5.989026	50.486518	537.988995	367.620000
5.989097	50.486518	537.760370	295.150000
5.989166	50.486517	537.476645	478.760000
5.989236	50.486518	537.146870	514.050000
5.989306	50.486517	536.853770	445.720000
5.989376	50.486517	536.592820	459.690000
5.989446	50.486516	536.400920	360.090000
5.989515	50.486515	536.245895	416.590000
5.989586	50.486515	536.017195	400.490000
5.989655	50.486514	535.788470	632.250000
5.989725	50.486514	535.550545	959.220000
5.989795	50.486515	535.284970	1093.400000
5.989865	50.486515	535.028545	1152.900000
5.989935	50.486515	534.767495	1249.300000
5.990005	50.486515	534.524920	1102.900000
5.990075	50.486514	534.254545	892.100000
5.990145	50.486513	534.002645	888.760000
5.990215	50.486513	533.759995	913.940000
5.990285	50.486512	533.498820	941.680000
5.990354	50.486513	533.232970	951.560000
5.990424	50.486512	532.915995	974.530000
5.990494	50.486510	532.626770	1073.000000
5.990564	50.486510	532.328145	1403.300000
5.990634	50.486511	531.950170	1555.000000
5.990703	50.486511	531.492220	1524.300000
5.990773	50.486509	530.977245	1254.400000
5.990840	50.486507	530.673020	1404.400000
5.990895	50.486505	530.528420	936.270000
5.990950	50.486502	530.336945	1338.000000
5.991018	50.486501	529.557620	1372.200000
5.991080	50.486500	527.010795	1322.500000
5.991135	50.486496	524.663295	1023.900000
5.991189	50.486490	524.832870	863.770000
5.991242	50.486485	526.421445	679.020000
5.991301	50.486482	528.316795	1242.300000
5.991365	50.486477	529.821620	391.980000
5.991434	50.486468	530.748920	415.880000
5.991501	50.486456	531.080945	425.050000
5.991567	50.486442	530.689520	391.940000
5.991632	50.486429	529.724320	395.980000
5.991698	50.486417	528.541670	511.770000
5.991765	50.486407	527.775695	670.630000
5.991866	50.486387	527.457745	1049.200000
5.991966	50.486367	527.336370	2071.100000
5.992033	50.486353	527.326895	2201.900000
5.992099	50.486337	527.284470	1637.700000
5.992164	50.486322	527.176620	830.070000
5.992230	50.486307	527.017545	1197.700000
5.992297	50.486293	526.821220	968.590000
5.992364	50.486278	526.634195	748.790000
5.992430	50.486264	526.479645	775.950000
5.992496	50.486251	526.325070	927.110000
5.992563	50.486237	526.193570	1142.900000
5.992630	50.486223	526.085120	1307.100000
5.992696	50.486210	525.948820	1732.800000
5.992763	50.486195	525.812470	1399.200000
5.992828	50.486183	525.602170	1199.600000
5.992893	50.486171	525.437920	1073.700000
5.992959	50.486155	525.333645	946.760000
5.993026	50.486145	525.150995	974.000000
5.993093	50.486135	524.986695	739.810000
5.993158	50.486120	524.845320	689.000000
5.993225	50.486111	524.690145	681.270000
5.993293	50.486106	524.512020	481.100000
5.993361	50.486093	524.342970	409.670000
5.993427	50.486081	524.219620	325.300000
5.993492	50.486071	524.118970	261.210000
5.993560	50.486062	523.963445	290.620000
5.993628	50.486053	523.766820	291.840000
5.993696	50.486043	523.629395	307.310000
5.993764	50.486033	523.532745	203.440000
5.993831	50.486023	523.413195	251.920000
5.993897	50.486013	523.288870	313.890000
5.993966	50.486003	523.155395	264.730000
5.994035	50.485995	523.048770	243.820000
5.994102	50.485987	522.991345	230.450000
5.994169	50.485980	522.910945	257.030800
5.983774	50.486560	548.348220	298.620000
5.983845	50.486558	548.316545	322.270000
5.983915	50.486556	548.283995	300.380000
5.983985	50.486555	548.250520	302.770000
5.984055	50.486554	548.207770	358.280000
5.984126	50.486553	548.164070	299.100000
5.984196	50.486553	548.144195	354.200000
5.984266	50.486553	548.119045	399.240000
5.984336	50.486553	548.064045	409.740000
5.984406	50.486552	547.991870	294.010000
5.984476	50.486551	547.922845	262.890000
5.984545	50.486550	547.840995	285.430000
5.984617	50.486550	547.758270	316.580000
5.984687	50.486549	547.690670	331.360000
5.984757	50.486548	547.602370	366.760000
5.984827	50.486547	547.513220	460.570000
5.984896	50.486545	547.431020	466.780000
5.984967	50.486544	547.320945	470.380000
5.985037	50.486543	547.221520	478.660000
5.985107	50.486542	547.147970	441.060000
5.985177	50.486541	547.035595	459.550000
5.985248	50.486540	546.888745	520.100000
5.985318	50.486539	546.760120	557.610000
5.985388	50.486538	546.664195	554.590000
5.985458	50.486538	546.563670	446.410000
5.985528	50.486538	546.371195	372.550000
5.985599	50.486537	546.160370	372.080000
5.985669	50.486538	546.029470	395.070000
5.985737	50.486540	545.872995	370.430000
5.985807	50.486540	545.698120	341.290000
5.985877	50.486540	545.562370	411.480000
5.985948	50.486539	545.408470	385.740000
5.986018	50.486539	545.204720	359.040000
5.986088	50.486538	545.025570	405.800000
5.986158	50.486538	544.877995	469.210000
5.986228	50.486538	544.705595	509.580000
5.986299	50.486538	544.508670	561.030000
5.986369	50.486538	544.294320	609.230000
5.986439	50.486538	544.083445	559.010000
5.986509	50.486537	543.869070	526.360000
5.986579	50.486537	543.658195	527.400000
5.986649	50.486537	543.454270	511.440000
5.986720	50.486537	543.222445	532.610000
5.986790	50.486537	543.004595	549.590000
5.986860	50.486536	542.793745	577.410000
5.986930	50.486535	542.568920	544.190000
5.986999	50.486535	542.358020	560.280000
5.987068	50.486535	542.143645	569.590000
5.987138	50.486534	541.929295	545.390000
5.987208	50.486534	541.742795	564.810000
5.987277	50.486534	541.528420	538.000000
5.987347	50.486534	541.282670	567.400000
5.987417	50.486534	541.036695	524.080000
5.987487	50.486533	540.773045	439.340000
5.987557	50.486533	540.537495	426.870000
5.987627	50.486532	540.312495	412.020000
5.987698	50.486531	540.041145	370.820000
5.987767	50.486531	539.769620	324.490000
5.987837	50.486530	539.530070	320.710000
5.987907	50.486529	539.265170	278.230000
5.987977	50.486529	539.014670	281.570000
5.988047	50.486529	538.785695	313.000000
5.988117	50.486527	538.545845	352.510000
5.988186	50.486526	538.316870	456.770000
5.988256	50.486525	538.095120	546.880000
5.988327	50.486525	537.877020	540.870000
5.988397	50.486525	537.662595	681.610000
5.988467	50.486524	537.411545	672.490000
5.988537	50.486524	537.101420	761.000000
5.988607	50.486524	536.760720	741.490000
5.988677	50.486523	536.475370	748.760000
5.988747	50.486523	536.249670	862.860000
5.988817	50.486521	536.012645	591.030000
5.988887	50.486520	535.779320	491.920000
5.988956	50.486519	535.542195	475.540000
5.989026	50.486518	535.308845	396.600000
5.989097	50.486518	535.083045	323.680000
5.989166	50.486517	534.811645	500.120000
5.989236	50.486518	534.501895	554.680000
5.989306	50.486517	534.222370	502.030000
5.989376	50.486517	533.969445	510.120000
5.989446	50.486516	533.774045	414.140000
5.989515	50.486515	533.609395	466.420000
5.989586	50.486515	533.383370	465.130000
5.989655	50.486514	533.157320	677.210000
5.989725	50.486514	532.923570	947.570000
5.989795	50.486515	532.666745	1071.100000
5.989865	50.486515	532.417470	1201.000000
5.989935	50.486515	532.164295	1386.300000
5.990005	50.486515	531.926545	1288.500000
5.990075	50.486514	531.665345	1081.800000
5.990145	50.486513	531.419695	1048.400000
5.990215	50.486513	531.181745	1029.400000
5.990285	50.486512	530.928170	1034.100000
5.990354	50.486513	530.670545	1057.300000
5.990424	50.486512	530.369520	1068.500000
5.990494	50.486510	530.091870	1130.800000
5.990564	50.486510	529.805970	1336.300000
5.990634	50.486511	529.451995	1294.300000
5.990703	50.486511	529.028420	1242.300000
5.990773	50.486509	528.554120	1039.200000
5.990840	50.486507	528.262020	1197.700000
5.990895	50.486505	528.108595	1000.900000
5.990950	50.486502	527.914320	1375.100000
5.991018	50.486501	527.203170	1470.300000
5.991080	50.486500	524.881695	1372.100000
5.991135	50.486496	522.715445	1010.100000
5.991189	50.486490	522.856620	862.270000
5.991242	50.486485	524.299120	785.860000
5.991301	50.486482	525.976420	1275.200000
5.991365	50.486477	527.254695	490.160000
5.991434	50.486468	527.987320	444.240000
5.991501	50.486456	528.213920	463.410000
5.991567	50.486442	527.858895	446.050000
5.991632	50.486429	527.033820	467.400000
5.991698	50.486417	526.010620	583.980000
5.991765	50.486407	525.325670	721.900000
5.991866	50.486387	525.021995	944.710000
5.991966	50.486367	524.888245	1776.400000
5.992033	50.486353	524.850745	2052.900000
5.992099	50.486337	524.784245	1684.300000
5.992164	50.486322	524.661170	974.470000
5.992230	50.486307	524.494220	1286.700000
5.992297	50.486293	524.295445	1092.100000
5.992364	50.486278	524.104595	832.070000
5.992430	50.486264	523.941320	863.200000
5.992496	50.486251	523.777970	987.020000
5.992563	50.486237	523.633995	1123.900000
5.992630	50.486223	523.509370	1185.300000
5.992696	50.486210	523.360970	1603.300000
5.992763	50.486195	523.212370	1332.400000
5.992828	50.486183	523.001695	1231.700000
5.992893	50.486171	522.829495	1096.900000
5.992959	50.486155	522.707495	975.690000
5.993026	50.486145	522.519870	994.610000
5.993093	50.486135	522.347420	791.600000
5.993158	50.486120	522.193945	729.220000
5.993225	50.486111	522.028870	702.540000
5.993293	50.486106	521.844770	514.320000
5.993361	50.486093	521.668095	413.520000
5.993427	50.486081	521.528945	321.600000
5.993492	50.486071	521.408120	263.390000
5.993560	50.486062	521.242195	273.900000
5.993628	50.486053	521.042570	280.330000
5.993696	50.486043	520.891095	302.710000
5.993764	50.486033	520.772445	211.360000
5.993831	50.486023	520.634920	247.370000
5.993897	50.486013	520.493120	299.510000
5.993966	50.486003	520.343795	266.150000
5.994035	50.485995	520.215370	240.590000
5.994102	50.485987	520.125345	232.700000
5.994169	50.485980	520.016320	251.731100
5.983845	50.486558	545.785020	354.140000
5.983915	50.486556	545.731195	356.980000
5.983985	50.486555	545.675970	364.810000
5.984055	50.486554	545.612045	400.050000
5.984126	50.486553	545.546670	356.440000
5.984196	50.486553	545.501295	406.330000
5.984266	50.486553	545.450645	458.490000
5.984336	50.486553	545.373545	454.540000
5.984406	50.486552	545.281120	353.470000
5.984476	50.486551	545.190820	317.510000
5.984545	50.486550	545.089195	328.610000
5.984617	50.486550	544.986245	358.960000
5.984687	50.486549	544.895545	394.910000
5.984757	50.486548	544.786895	438.550000
5.984827	50.486547	544.676970	510.780000
5.984896	50.486545	544.572320	529.490000
5.984967	50.486544	544.444170	563.240000
5.985037	50.486543	544.324195	562.870000
5.985107	50.486542	544.224820	500.010000
5.985177	50.486541	544.093370	524.190000
5.985248	50.486540	543.933720	590.310000
5.985318	50.486539	543.788395	583.160000
5.985388	50.486538	543.668745	548.250000
5.985458	50.486538	543.544870	466.050000
5.985528	50.486538	543.348145	403.320000
5.985599	50.486537	543.136920	385.350000
5.985669	50.486538	542.988395	396.930000
5.985737	50.486540	542.819670	402.450000
5.985807	50.486540	542.636395	418.130000
5.985877	50.486540	542.483320	476.840000
5.985948	50.486539	542.315995	458.020000
5.986018	50.486539	542.110170	438.220000
5.986088	50.486538	541.923145	491.270000
5.986158	50.486538	541.760245	576.900000
5.986228	50.486538	541.578195	654.830000
5.986299	50.486538	541.377445	751.130000
5.986369	50.486538	541.163495	829.450000
5.986439	50.486538	540.952195	769.360000
5.986509	50.486537	540.738220	708.750000
5.986579	50.486537	540.526870	666.300000
5.986649	50.486537	540.320795	634.040000
5.986720	50.486537	540.093570	659.350000
5.986790	50.486537	539.876970	685.980000
5.986860	50.486536	539.665670	685.480000
5.986930	50.486535	539.443745	636.190000
5.986999	50.486535	539.232395	650.970000
5.987068	50.486535	539.018420	653.500000
5.987138	50.486534	538.804445	638.310000
5.987208	50.486534	538.611595	678.850000
5.987277	50.486534	538.397620	678.960000
5.987347	50.486534	538.159820	704.230000
5.987417	50.486534	537.921745	648.020000
5.987487	50.486533	537.670095	551.580000
5.987557	50.486533	537.439870	510.120000
5.987627	50.486532	537.217695	466.030000
5.987698	50.486531	536.959745	403.140000
5.987767	50.486531	536.701545	344.930000
5.987837	50.486530	536.467970	320.000000
5.987907	50.486529	536.214570	284.040000
5.987977	50.486529	535.972370	281.860000
5.988047	50.486529	535.746920	317.150000
5.988117	50.486527	535.512920	372.310000
5.988186	50.486526	535.287420	463.830000
5.988256	50.486525	535.067595	511.690000
5.988327	50.486525	534.850645	446.440000
5.988397	50.486525	534.636570	515.380000
5.988467	50.486524	534.393595	559.530000
5.988537	50.486524	534.103745	650.130000
5.988607	50.486524	533.788970	688.970000
5.988677	50.486523	533.518120	776.300000
5.988747	50.486523	533.294970	865.630000
5.988817	50.486521	533.062670	603.540000
5.988887	50.486520	532.833345	509.890000
5.988956	50.486519	532.600920	541.970000
5.989026	50.486518	532.371545	485.550000
5.989097	50.486518	532.148245	410.470000
5.989166	50.486517	531.887920	567.080000
5.989236	50.486518	531.596295	660.810000
5.989306	50.486517	531.329045	651.690000
5.989376	50.486517	531.083370	660.930000
5.989446	50.486516	530.884820	576.960000
5.989515	50.486515	530.711445	630.640000
5.989586	50.486515	530.487845	651.050000
5.989655	50.486514	530.264245	818.410000
5.989725	50.486514	530.034295	949.850000
5.989795	50.486515	529.785420	1005.500000
5.989865	50.486515	529.542670	1254.200000
5.989935	50.486515	529.296670	1654.900000
5.990005	50.486515	529.063295	1722.000000
5.990075	50.486514	528.810520	1562.100000
5.990145	50.486513	528.570620	1449.400000
5.990215	50.486513	528.336970	1312.900000
5.990285	50.486512	528.090395	1242.400000
5.990354	50.486513	527.840345	1256.800000
5.990424	50.486512	527.554045	1248.200000
5.990494	50.486510	527.287145	1249.200000
5.990564	50.486510	527.013070	1322.700000
5.990634	50.486511	526.681495	1119.900000
5.990703	50.486511	526.290220	1021.500000
5.990773	50.486509	525.854420	778.150000
5.990840	50.486507	525.573845	866.620000
5.990895	50.486505	525.412020	882.540000
5.990950	50.486502	525.215095	1135.800000
5.991018	50.486501	524.569720	1359.900000
5.991080	50.486500	522.472620	1316.100000
5.991135	50.486496	520.490295	1003.500000
5.991189	50.486490	520.602070	884.340000
5.991242	50.486485	521.895320	947.900000
5.991301	50.486482	523.357670	1280.300000
5.991365	50.486477	524.421395	691.010000
5.991434	50.486468	524.978520	562.520000
5.991501	50.486456	525.112545	612.050000
5.991567	50.486442	524.789120	679.800000
5.991632	50.486429	524.088120	782.990000
5.991698	50.486417	523.209920	948.830000
5.991765	50.486407	522.600445	1000.800000
5.991866	50.486387	522.310270	879.760000
5.991966	50.486367	522.164820	1356.300000
5.992033	50.486353	522.100895	1745.000000
5.992099	50.486337	522.011795	1697.000000
5.992164	50.486322	521.874520	1204.800000
5.992230	50.486307	521.700245	1388.100000
5.992297	50.486293	521.499195	1245.200000
5.992364	50.486278	521.304795	992.230000
5.992430	50.486264	521.133420	1002.900000
5.992496	50.486251	520.961945	1044.600000
5.992563	50.486237	520.806445	1021.800000
5.992630	50.486223	520.666920	975.920000
5.992696	50.486210	520.507445	1376.300000
5.992763	50.486195	520.347620	1212.100000
5.992828	50.486183	520.136570	1185.000000
5.992893	50.486171	519.957120	1072.700000
5.992959	50.486155	519.818945	974.760000
5.993026	50.486145	519.626770	986.620000
5.993093	50.486135	519.446945	858.670000
5.993158	50.486120	519.282545	781.430000
5.993225	50.486111	519.108545	717.190000
5.993293	50.486106	518.919045	543.890000
5.993361	50.486093	518.735495	410.870000
5.993427	50.486081	518.582195	316.600000
5.993492	50.486071	518.443320	264.490000
5.993560	50.486062	518.268120	262.580000
5.993628	50.486053	518.065845	284.310000
5.993696	50.486043	517.901920	323.650000
5.993764	50.486033	517.763870	245.340000
5.993831	50.486023	517.610520	258.260000
5.993897	50.486013	517.453445	286.600000
5.993966	50.486003	517.290320	264.050000
5.994035	50.485995	517.142995	237.730000
5.994102	50.485987	517.024845	238.227800
5.983915	50.486556	542.866745	443.420000
5.983985	50.486555	542.790495	442.900000
5.984055	50.486554	542.706170	457.900000
5.984126	50.486553	542.620070	416.360000
5.984196	50.486553	542.550445	455.330000
5.984266	50.486553	542.475645	497.930000
5.984336	50.486553	542.377745	481.280000
5.984406	50.486552	542.266370	397.390000
5.984476	50.486551	542.156270	360.280000
5.984545	50.486550	542.036295	359.720000
5.984617	50.486550	541.914670	389.060000
5.984687	50.486549	541.802745	441.930000
5.984757	50.486548	541.675545	492.230000
5.984827	50.486547	541.546795	549.420000
5.984896	50.486545	541.421870	581.790000
5.984967	50.486544	541.277495	661.820000
5.985037	50.486543	541.139220	676.500000
5.985107	50.486542	541.016945	591.560000
5.985177	50.486541	540.868645	619.640000
5.985248	50.486540	540.697795	684.550000
5.985318	50.486539	540.537920	631.620000
5.985388	50.486538	540.397695	562.030000
5.985458	50.486538	540.253695	481.250000
5.985528	50.486538	540.053295	413.110000
5.985599	50.486537	539.841720	391.970000
5.985669	50.486538	539.678145	414.060000
5.985737	50.486540	539.498995	455.230000
5.985807	50.486540	539.308570	517.230000
5.985877	50.486540	539.140870	591.160000
5.985948	50.486539	538.962245	578.520000
5.986018	50.486539	538.754670	560.760000
5.986088	50.486538	538.561095	615.100000
5.986158	50.486538	538.385395	714.740000
5.986228	50.486538	538.195320	830.690000
5.986299	50.486538	537.991420	988.250000
5.986369	50.486538	537.777795	1117.700000
5.986439	50.486538	537.566120	1050.900000
5.986509	50.486537	537.352470	948.600000
5.986579	50.486537	537.140745	851.420000
5.986649	50.486537	536.932920	791.400000
5.986720	50.486537	536.709495	819.310000
5.986790	50.486537	536.493895	843.580000
5.986860	50.486536	536.282220	800.340000
5.986930	50.486535	536.062695	706.510000
5.986999	50.486535	535.850970	702.800000
5.987068	50.486535	535.637320	702.660000
5.987138	50.486534	535.423670	706.780000
5.987208	50.486534	535.225570	787.380000
5.987277	50.486534	535.011920	827.620000
5.987347	50.486534	534.780720	858.500000
5.987417	50.486534	534.549220	787.760000
5.987487	50.486533	534.307570	664.770000
5.987557	50.486533	534.081795	581.670000
5.987627	50.486532	533.861995	503.280000
5.987698	50.486531	533.615295	419.960000
5.987767	50.486531	533.368345	350.850000
5.987837	50.486530	533.139845	313.010000
5.987907	50.486529	532.896195	283.340000
5.987977	50.486529	532.661045	283.360000
5.988047	50.486529	532.438595	323.000000
5.988117	50.486527	532.209595	390.300000
5.988186	50.486526	531.987070	468.430000
5.988256	50.486525	531.768870	467.680000
5.988327	50.486525	531.552920	363.680000
5.988397	50.486525	531.339170	379.810000
5.988467	50.486524	531.103120	433.930000
5.988537	50.486524	530.830745	531.310000
5.988607	50.486524	530.538470	624.420000
5.988677	50.486523	530.280245	767.990000
5.988747	50.486523	530.059320	845.830000
5.988817	50.486521	529.831170	622.120000
5.988887	50.486520	529.605345	557.110000
5.988956	50.486519	529.377070	640.400000
5.989026	50.486518	529.151195	605.780000
5.989097	50.486518	528.930070	516.840000
5.989166	50.486517	528.679545	636.330000
5.989236	50.486518	528.403970	747.130000
5.989306	50.486517	528.147620	786.390000
5.989376	50.486517	527.908420	810.110000
5.989446	50.486516	527.707070	743.460000
5.989515	50.486515	527.525920	788.110000
5.989586	50.486515	527.304445	790.800000
5.989655	50.486514	527.082995	843.550000
5.989725	50.486514	526.856445	782.260000
5.989795	50.486515	526.614695	734.680000
5.989865	50.486515	526.377770	998.040000
5.989935	50.486515	526.138170	1538.000000
5.990005	50.486515	525.908770	1843.100000
5.990075	50.486514	525.663595	1849.400000
5.990145	50.486513	525.428845	1720.500000
5.990215	50.486513	525.199095	1497.100000
5.990285	50.486512	524.958820	1351.300000
5.990354	50.486513	524.715620	1314.400000
5.990424	50.486512	524.442720	1235.200000
5.990494	50.486510	524.185570	1152.100000
5.990564	50.486510	523.922320	1188.300000
5.990634	50.486511	523.611345	1004.300000
5.990703	50.486511	523.249920	933.720000
5.990773	50.486509	522.850020	599.970000
5.990840	50.486507	522.580220	590.550000
5.990895	50.486505	522.410495	617.000000
5.990950	50.486502	522.211095	807.430000
5.991018	50.486501	521.628320	1119.900000
5.991080	50.486500	519.752045	1116.300000
5.991135	50.486496	517.954345	920.530000
5.991189	50.486490	518.036020	862.820000
5.991242	50.486485	519.178395	1009.000000
5.991301	50.486482	520.431395	1231.600000
5.991365	50.486477	521.294895	851.020000
5.991434	50.486468	521.696820	733.130000
5.991501	50.486456	521.751345	877.930000
5.991567	50.486442	521.454695	1140.200000
5.991632	50.486429	520.861245	1431.500000
5.991698	50.486417	520.112520	1643.400000
5.991765	50.486407	519.572195	1359.500000
5.991866	50.486387	519.294570	745.840000
5.991966	50.486367	519.138220	909.160000
5.992033	50.486353	519.049770	1272.800000
5.992099	50.486337	518.939820	1475.000000
5.992164	50.486322	518.789495	1222.200000
5.992230	50.486307	518.608495	1303.600000
5.992297	50.486293	518.405370	1210.100000
5.992364	50.486278	518.207720	1012.800000
5.992430	50.486264	518.028970	961.000000
5.992496	50.486251	517.850095	876.620000
5.992563	50.486237	517.684120	741.950000
5.992630	50.486223	517.531095	686.670000
5.992696	50.486210	517.361620	1083.900000
5.992763	50.486195	517.191720	992.510000
5.992828	50.486183	516.980345	968.670000
5.992893	50.486171	516.794420	882.020000
5.992959	50.486155	516.641770	823.350000
5.993026	50.486145	516.445520	861.800000
5.993093	50.486135	516.259120	831.080000
5.993158	50.486120	516.085020	774.730000
5.993225	50.486111	515.903145	693.460000
5.993293	50.486106	515.708895	534.290000
5.993361	50.486093	515.519295	394.370000
5.993427	50.486081	515.353520	307.500000
5.993492	50.486071	515.198845	265.840000
5.993560	50.486062	515.015545	269.340000
5.993628	50.486053	514.810995	315.370000
5.993696	50.486043	514.636270	380.170000
5.993764	50.486033	514.481420	303.010000
5.993831	50.486023	514.314495	293.680000
5.993897	50.486013	514.144395	295.740000
5.993966	50.486003	513.969495	273.570000
5.994035	50.485995	513.806170	240.543600
5.984055	50.486554	539.458620	516.440000
5.984126	50.486553	539.352970	438.810000
5.984196	50.486553	539.260620	425.730000
5.984266	50.486553	539.163295	402.430000
5.984336	50.486553	539.046095	372.290000
5.984406	50.486552	538.917295	336.500000
5.984476	50.486551	538.789095	321.470000
5.984545	50.486550	538.652395	327.270000
5.984617	50.486550	538.513870	360.580000
5.984687	50.486549	538.382820	418.080000
5.984757	50.486548	538.238995	471.920000
5.984827	50.486547	538.093495	520.030000
5.984896	50.486545	537.950620	577.880000
5.984967	50.486544	537.791970	691.990000
5.985037	50.486543	537.637720	762.190000
5.985107	50.486542	537.495570	740.580000
5.985177	50.486541	537.332770	785.250000
5.985248	50.486540	537.152270	841.940000
5.985318	50.486539	536.979995	775.860000
5.985388	50.486538	536.822370	670.920000
5.985458	50.486538	536.661420	579.680000
5.985528	50.486538	536.457945	531.000000
5.985599	50.486537	536.246070	569.350000
5.985669	50.486538	536.069945	682.150000
5.985737	50.486540	535.882145	811.620000
5.985807	50.486540	535.685820	929.990000
5.985877	50.486540	535.506095	1008.200000
5.985948	50.486539	535.318245	958.260000
5.986018	50.486539	535.109245	871.980000
5.986088	50.486538	534.910345	833.850000
5.986158	50.486538	534.724270	850.510000
5.986228	50.486538	534.527745	931.100000
5.986299	50.486538	534.321320	1080.800000
5.986369	50.486538	534.107920	1213.200000
5.986439	50.486538	533.895920	1199.100000
5.986509	50.486537	533.682545	1111.400000
5.986579	50.486537	533.470520	1006.800000
5.986649	50.486537	533.261270	943.520000
5.986720	50.486537	533.040920	944.710000
5.986790	50.486537	532.826145	913.390000
5.986860	50.486536	532.614170	791.980000
5.986930	50.486535	532.396595	645.450000
5.986999	50.486535	532.184570	585.310000
5.987068	50.486535	531.971170	577.920000
5.987138	50.486534	531.757770	618.700000
5.987208	50.486534	531.555445	734.280000
5.987277	50.486534	531.342045	848.660000
5.987347	50.486534	531.116145	920.450000
5.987417	50.486534	530.889945	886.700000
5.987487	50.486533	530.656395	769.280000
5.987557	50.486533	530.434270	643.540000
5.987627	50.486532	530.216420	534.260000
5.987698	50.486531	529.978920	444.870000
5.987767	50.486531	529.741195	379.270000
5.987837	50.486530	529.516870	341.130000
5.987907	50.486529	529.281295	325.570000
5.987977	50.486529	529.051970	333.130000
5.988047	50.486529	528.831995	363.630000
5.988117	50.486527	528.607145	403.810000
5.988186	50.486526	528.387095	418.540000
5.988256	50.486525	528.170295	369.010000
5.988327	50.486525	527.955170	288.250000
5.988397	50.486525	527.741670	268.910000
5.988467	50.486524	527.511445	301.660000
5.988537	50.486524	527.253770	378.950000
5.988607	50.486524	526.980570	491.880000
5.988677	50.486523	526.733070	627.830000
5.988747	50.486523	526.514020	697.170000
5.988817	50.486521	526.289445	650.730000
5.988887	50.486520	526.066645	669.050000
5.988956	50.486519	525.841920	754.450000
5.989026	50.486518	525.619020	728.780000
5.989097	50.486518	525.399795	627.950000
5.989166	50.486517	525.157745	605.790000
5.989236	50.486518	524.896045	622.420000
5.989306	50.486517	524.649195	647.370000
5.989376	50.486517	524.415670	659.130000
5.989446	50.486516	524.211870	637.480000
5.989515	50.486515	524.023945	635.170000
5.989586	50.486515	523.804345	605.980000
5.989655	50.486514	523.584770	555.500000
5.989725	50.486514	523.361170	444.650000
5.989795	50.486515	523.125620	378.110000
5.989865	50.486515	522.893795	456.330000
5.989935	50.486515	522.659820	632.780000
5.990005	50.486515	522.433920	754.380000
5.990075	50.486514	522.195445	804.780000
5.990145	50.486513	521.965220	827.860000
5.990215	50.486513	521.738920	837.100000
5.990285	50.486512	521.504245	851.510000
5.990354	50.486513	521.267170	844.060000
5.990424	50.486512	521.006195	747.710000
5.990494	50.486510	520.757745	637.280000
5.990564	50.486510	520.504220	623.410000
5.990634	50.486511	520.211795	605.690000
5.990703	50.486511	519.877495	616.700000
5.990773	50.486509	519.510520	420.120000
5.990840	50.486507	519.250645	329.060000
5.990895	50.486505	519.073595	275.020000
5.990950	50.486502	518.871895	284.170000
5.991018	50.486501	518.347795	351.200000
5.991080	50.486500	516.686070	400.980000
5.991135	50.486496	515.071470	388.400000
5.991189	50.486490	515.122720	444.750000
5.991242	50.486485	516.114395	584.310000
5.991301	50.486482	517.166220	797.890000
5.991365	50.486477	517.845845	947.610000
5.991434	50.486468	518.113370	1228.000000
5.991501	50.486456	518.101270	1737.200000
5.991567	50.486442	517.826720	2247.600000
5.991632	50.486429	517.324345	2307.500000
5.991698	50.486417	516.688870	1794.400000
5.991765	50.486407	516.210770	963.620000
5.991866	50.486387	515.944645	427.550000
5.991966	50.486367	515.778320	430.460000
5.992033	50.486353	515.667495	641.090000
5.992099	50.486337	515.538645	831.670000
5.992164	50.486322	515.376545	756.770000
5.992230	50.486307	515.189470	654.580000
5.992297	50.486293	514.984495	559.400000
5.992364	50.486278	514.783945	483.030000
5.992430	50.486264	514.598595	438.540000
5.992496	50.486251	514.413095	396.190000
5.992563	50.486237	514.237795	371.000000
5.992630	50.486223	514.072770	435.530000
5.992696	50.486210	513.894445	707.260000
5.992763	50.486195	513.715670	702.390000
5.992828	50.486183	513.504020	594.510000
5.992893	50.486171	513.312420	483.800000
5.992959	50.486155	513.147070	424.140000
5.993026	50.486145	512.947295	428.130000
5.993093	50.486135	512.755170	447.650000
5.993158	50.486120	512.572620	445.230000
5.993225	50.486111	512.383895	413.250000
5.993293	50.486106	512.185520	356.450000
5.993361	50.486093	511.990720	304.710000
5.993427	50.486081	511.814220	279.320000
5.993492	50.486071	511.646045	283.860000
5.993560	50.486062	511.455845	322.750000
5.993628	50.486053	511.249370	403.700000
5.993696	50.486043	511.065495	466.520000
5.993764	50.486033	510.896470	421.190000
5.993831	50.486023	510.718145	384.710000
5.993897	50.486013	510.537170	325.934700
5.984196	50.486553	535.598595	356.160000
5.984266	50.486553	535.480670	299.230000
5.984336	50.486553	535.345895	275.330000
5.984406	50.486552	535.201320	261.710000
5.984476	50.486551	535.056820	262.800000
5.984545	50.486550	534.905145	283.690000
5.984617	50.486550	534.751645	324.190000
5.984687	50.486549	534.603745	381.960000
5.984757	50.486548	534.445345	443.760000
5.984827	50.486547	534.285245	507.820000
5.984896	50.486545	534.126845	587.480000
5.984967	50.486544	533.955920	705.160000
5.985037	50.486543	533.787995	805.250000
5.985107	50.486542	533.628995	845.200000
5.985177	50.486541	533.454020	886.820000
5.985248	50.486540	533.265445	900.690000
5.985318	50.486539	533.082845	820.970000
5.985388	50.486538	532.910845	704.320000
5.985458	50.486538	532.736020	617.600000
5.985528	50.486538	532.530045	601.140000
5.985599	50.486537	532.317920	680.920000
5.985669	50.486538	532.131620	823.650000
5.985737	50.486540	531.936845	943.010000
5.985807	50.486540	531.735820	1003.000000
5.985877	50.486540	531.546495	1007.700000
5.985948	50.486539	531.351320	926.660000
5.986018	50.486539	531.141195	816.800000
5.986088	50.486538	530.938070	741.730000
5.986158	50.486538	530.743870	723.890000
5.986228	50.486538	530.542345	772.200000
5.986299	50.486538	530.333945	877.180000
5.986369	50.486538	530.120745	984.410000
5.986439	50.486538	529.908495	1026.400000
5.986509	50.486537	529.695295	1012.800000
5.986579	50.486537	529.483045	972.890000
5.986649	50.486537	529.272695	940.050000
5.986720	50.486537	529.054720	915.330000
5.986790	50.486537	528.840595	840.130000
5.986860	50.486536	528.628370	697.220000
5.986930	50.486535	528.412320	551.150000
5.986999	50.486535	528.200095	469.730000
5.987068	50.486535	527.986870	446.930000
5.987138	50.486534	527.773670	476.430000
5.987208	50.486534	527.568070	561.200000
5.987277	50.486534	527.354845	667.430000
5.987347	50.486534	527.133070	754.780000
5.987417	50.486534	526.911020	776.370000
5.987487	50.486533	526.683845	725.620000
5.987557	50.486533	526.464570	641.050000
5.987627	50.486532	526.248220	556.610000
5.987698	50.486531	526.018045	486.040000
5.987767	50.486531	525.787670	433.510000
5.987837	50.486530	525.566695	400.170000
5.987907	50.486529	525.337595	383.670000
5.987977	50.486529	525.112945	380.430000
5.988047	50.486529	524.894995	384.180000
5.988117	50.486527	524.673495	384.850000
5.988186	50.486526	524.455445	367.290000
5.988256	50.486525	524.239795	325.090000
5.988327	50.486525	524.025320	279.680000
5.988397	50.486525	523.811995	265.710000
5.988467	50.486524	523.586520	288.270000
5.988537	50.486524	523.340895	344.430000
5.988607	50.486524	523.083445	427.560000
5.988677	50.486523	522.844870	519.240000
5.988747	50.486523	522.627395	580.630000
5.988817	50.486521	522.405770	603.820000
5.988887	50.486520	522.185495	637.370000
5.988956	50.486519	521.963745	664.600000
5.989026	50.486518	521.743345	617.500000
5.989097	50.486518	521.525720	525.520000
5.989166	50.486517	521.290795	459.400000
5.989236	50.486518	521.040845	426.740000
5.989306	50.486517	520.802095	415.930000
5.989376	50.486517	520.573395	411.840000
5.989446	50.486516	520.367470	407.470000
5.989515	50.486515	520.173770	410.590000
5.989586	50.486515	519.955795	407.020000
5.989655	50.486514	519.737820	385.010000
5.989725	50.486514	519.516745	331.190000
5.989795	50.486515	519.286495	291.220000
5.989865	50.486515	519.059070	306.250000
5.989935	50.486515	518.829945	348.620000
5.990005	50.486515	518.606995	373.360000
5.990075	50.486514	518.374295	390.690000
5.990145	50.486513	518.147995	426.970000
5.990215	50.486513	517.924670	489.470000
5.990285	50.486512	517.694870	560.580000
5.990354	50.486513	517.463120	587.730000
5.990424	50.486512	517.212545	527.120000
5.990494	50.486510	516.971720	437.990000
5.990564	50.486510	516.726720	399.260000
5.990634	50.486511	516.450670	400.500000
5.990703	50.486511	516.140570	430.890000
5.990773	50.486509	515.803220	385.110000
5.990840	50.486507	515.552295	339.870000
5.990895	50.486505	515.368595	289.710000
5.990950	50.486502	515.164820	256.550000
5.991018	50.486501	514.694795	246.110000
5.991080	50.486500	513.238620	255.770000
5.991135	50.486496	511.803220	252.040000
5.991189	50.486490	511.824070	285.620000
5.991242	50.486485	512.667195	381.770000
5.991301	50.486482	513.528545	583.700000
5.991365	50.486477	514.042195	852.570000
5.991434	50.486468	514.195945	1228.700000
5.991501	50.486456	514.129545	1648.000000
5.991567	50.486442	513.872695	1791.900000
5.991632	50.486429	513.445470	1471.600000
5.991698	50.486417	512.906895	931.800000
5.991765	50.486407	512.483670	487.880000
5.991866	50.486387	512.227895	279.030000
5.991966	50.486367	512.052620	293.020000
5.992033	50.486353	511.921770	433.930000
5.992099	50.486337	511.776095	575.640000
5.992164	50.486322	511.603595	556.100000
5.992230	50.486307	511.411170	453.340000
5.992297	50.486293	511.204570	358.710000
5.992364	50.486278	511.001470	298.310000
5.992430	50.486264	510.810295	268.860000
5.992496	50.486251	510.618995	262.130000
5.992563	50.486237	510.435595	287.170000
5.992630	50.486223	510.260145	380.640000
5.992696	50.486210	510.074170	559.020000
5.992763	50.486195	509.887745	580.120000
5.992828	50.486183	509.675845	476.120000
5.992893	50.486171	509.479370	366.040000
5.992959	50.486155	509.303120	300.280000
5.993026	50.486145	509.100320	279.810000
5.993093	50.486135	508.903345	281.610000
5.993158	50.486120	508.713645	283.700000
5.993225	50.486111	508.519145	277.670000
5.993293	50.486106	508.317270	266.470000
5.993361	50.486093	508.118070	261.440000
5.993427	50.486081	507.932595	271.780000
5.993492	50.486071	507.753170	304.120000
5.993560	50.486062	507.557245	354.740000
5.993628	50.486053	507.349145	422.090000
5.993696	50.486043	507.157720	452.310000
5.993764	50.486033	506.977095	420.711500
5.984336	50.486553	531.241745	243.890000
5.984406	50.486552	531.083170	237.140000
5.984476	50.486551	530.924295	244.110000
5.984545	50.486550	530.759520	274.240000
5.984617	50.486550	530.592995	316.460000
5.984687	50.486549	530.430520	373.900000
5.984757	50.486548	530.259620	442.120000
5.984827	50.486547	530.087120	519.210000
5.984896	50.486545	529.915620	606.950000
5.984967	50.486544	529.734395	712.530000
5.985037	50.486543	529.555095	806.720000
5.985107	50.486542	529.382170	857.000000
5.985177	50.486541	529.197170	869.850000
5.985248	50.486540	529.002045	833.930000
5.985318	50.486539	528.811120	741.430000
5.985388	50.486538	528.627570	636.130000
5.985458	50.486538	528.441745	566.430000
5.985528	50.486538	528.233795	558.430000
5.985599	50.486537	528.021470	615.360000
5.985669	50.486538	527.827195	702.140000
5.985737	50.486540	527.626945	760.790000
5.985807	50.486540	527.422270	770.940000
5.985877	50.486540	527.225545	744.590000
5.985948	50.486539	527.024720	684.880000
5.986018	50.486539	526.813745	617.670000
5.986088	50.486538	526.607445	574.130000
5.986158	50.486538	526.407070	571.190000
5.986228	50.486538	526.201745	614.990000
5.986299	50.486538	525.991870	698.580000
5.986369	50.486538	525.778845	794.770000
5.986439	50.486538	525.566420	868.470000
5.986509	50.486537	525.353345	907.900000
5.986579	50.486537	525.140920	916.100000
5.986649	50.486537	524.929770	900.350000
5.986720	50.486537	524.713595	853.060000
5.986790	50.486537	524.499945	752.270000
5.986860	50.486536	524.287520	610.340000
5.986930	50.486535	524.072595	478.090000
5.986999	50.486535	523.860195	394.730000
5.987068	50.486535	523.647120	361.680000
5.987138	50.486534	523.434095	372.860000
5.987208	50.486534	523.226045	424.290000
5.987277	50.486534	523.012970	501.360000
5.987347	50.486534	522.794295	580.960000
5.987417	50.486534	522.575370	633.210000
5.987487	50.486533	522.352995	641.520000
5.987557	50.486533	522.135870	614.340000
5.987627	50.486532	521.920695	571.170000
5.987698	50.486531	521.696145	526.240000
5.987767	50.486531	521.471395	486.540000
5.987837	50.486530	521.252995	454.350000
5.987907	50.486529	521.028920	428.910000
5.987977	50.486529	520.807920	408.090000
5.988047	50.486529	520.591545	388.430000
5.988117	50.486527	520.372695	367.030000
5.988186	50.486526	520.156245	341.480000
5.988256	50.486525	519.941445	313.020000
5.988327	50.486525	519.727470	290.430000
5.988397	50.486525	519.514320	285.610000
5.988467	50.486524	519.292620	302.890000
5.988537	50.486524	519.056545	340.960000
5.988607	50.486524	518.811720	393.900000
5.988677	50.486523	518.580345	449.780000
5.988747	50.486523	518.364170	493.290000
5.988817	50.486521	518.144970	520.130000
5.988887	50.486520	517.926720	535.330000
5.988956	50.486519	517.707370	525.580000
5.989026	50.486518	517.489045	475.490000
5.989097	50.486518	517.272720	405.650000
5.989166	50.486517	517.043645	347.310000
5.989236	50.486518	516.803395	310.440000
5.989306	50.486517	516.571320	292.230000
5.989376	50.486517	516.346670	286.540000
5.989446	50.486516	516.138995	290.120000
5.989515	50.486515	515.940445	302.540000
5.989586	50.486515	515.723795	316.980000
5.989655	50.486514	515.507170	322.320000
5.989725	50.486514	515.288220	309.670000
5.989795	50.486515	515.062395	295.210000
5.989865	50.486515	514.838645	298.200000
5.989935	50.486515	514.613570	309.490000
5.990005	50.486515	514.393120	316.250000
5.990075	50.486514	514.165295	329.210000
5.990145	50.486513	513.942295	364.560000
5.990215	50.486513	513.721495	425.210000
5.990285	50.486512	513.495795	488.200000
5.990354	50.486513	513.268545	505.000000
5.990424	50.486512	513.026845	450.450000
5.990494	50.486510	512.792545	371.300000
5.990564	50.486510	512.554895	324.540000
5.990634	50.486511	512.293020	321.180000
5.990703	50.486511	512.004045	354.370000
5.990773	50.486509	511.692770	383.790000
5.990840	50.486507	511.449745	402.740000
5.990895	50.486505	511.260170	387.590000
5.990950	50.486502	511.054545	344.000000
5.991018	50.486501	510.633420	297.870000
5.991080	50.486500	509.371120	276.000000
5.991135	50.486496	508.108445	261.830000
5.991189	50.486490	508.099345	275.060000
5.991242	50.486485	508.798195	341.620000
5.991301	50.486482	509.482120	489.370000
5.991365	50.486477	509.848845	691.760000
5.991434	50.486468	509.908670	905.190000
5.991501	50.486456	509.799345	1034.500000
5.991567	50.486442	509.556220	961.670000
5.991632	50.486429	509.189245	719.610000
5.991698	50.486417	508.731595	460.960000
5.991765	50.486407	508.355720	286.990000
5.991866	50.486387	508.109020	216.680000
5.991966	50.486367	507.925845	244.180000
5.992033	50.486353	507.777495	346.610000
5.992099	50.486337	507.617170	455.810000
5.992164	50.486322	507.435645	470.570000
5.992230	50.486307	507.238645	402.500000
5.992297	50.486293	507.030670	322.050000
5.992364	50.486278	506.825345	266.570000
5.992430	50.486264	506.629170	241.360000
5.992496	50.486251	506.432895	244.890000
5.992563	50.486237	506.242595	283.040000
5.992630	50.486223	506.058295	369.410000
5.992696	50.486210	505.865845	483.740000
5.992763	50.486195	505.672995	508.710000
5.992828	50.486183	505.460895	437.200000
5.992893	50.486171	505.260345	346.240000
5.992959	50.486155	505.074995	282.530000
5.993026	50.486145	504.869670	251.900000
5.993093	50.486135	504.668645	242.370000
5.993158	50.486120	504.473020	241.270000
5.993225	50.486111	504.273770	242.490000
5.993293	50.486106	504.069045	246.520000
5.993361	50.486093	503.866245	258.340000
5.993427	50.486081	503.673445	280.750000
5.993492	50.486071	503.484895	317.210000
5.993560	50.486062	503.284320	355.750000
5.993628	50.486053	503.074920	405.915000
5.984476	50.486551	526.353345	249.680000
5.984545	50.486550	526.177370	294.030000
5.984617	50.486550	525.999795	332.000000
5.984687	50.486549	525.825045	374.450000
5.984757	50.486548	525.643670	440.280000
5.984827	50.486547	525.460870	517.060000
5.984896	50.486545	525.278570	591.850000
5.984967	50.486544	525.088895	668.940000
5.985037	50.486543	524.900420	732.290000
5.985107	50.486542	524.716345	759.260000
5.985177	50.486541	524.523345	743.950000
5.985248	50.486540	524.323045	687.780000
5.985318	50.486539	524.125595	604.750000
5.985388	50.486538	523.933070	524.440000
5.985458	50.486538	523.738770	472.600000
5.985528	50.486538	523.529320	460.100000
5.985599	50.486537	523.316870	482.240000
5.985669	50.486538	523.116545	517.770000
5.985737	50.486540	522.912145	540.590000
5.985807	50.486540	522.704745	541.090000
5.985877	50.486540	522.502520	524.510000
5.985948	50.486539	522.297520	497.310000
5.986018	50.486539	522.085920	471.270000
5.986088	50.486538	521.877295	460.490000
5.986158	50.486538	521.672445	475.380000
5.986228	50.486538	521.464370	520.990000
5.986299	50.486538	521.253420	594.680000
5.986369	50.486538	521.040520	683.230000
5.986439	50.486538	520.827970	766.200000
5.986509	50.486537	520.615020	826.430000
5.986579	50.486537	520.402470	852.200000
5.986649	50.486537	520.190720	836.210000
5.986720	50.486537	519.975845	772.560000
5.986790	50.486537	519.762520	663.620000
5.986860	50.486536	519.549970	534.110000
5.986930	50.486535	519.335845	420.280000
5.986999	50.486535	519.123295	344.410000
5.987068	50.486535	518.910370	308.380000
5.987138	50.486534	518.697445	307.280000
5.987208	50.486534	518.487620	336.390000
5.987277	50.486534	518.274695	388.590000
5.987347	50.486534	518.058245	452.320000
5.987417	50.486534	517.841570	510.930000
5.987487	50.486533	517.622670	549.630000
5.987557	50.486533	517.407120	563.350000
5.987627	50.486532	517.192820	556.670000
5.987698	50.486531	516.972395	537.050000
5.987767	50.486531	516.751795	510.590000
5.987837	50.486530	516.535320	480.930000
5.987907	50.486529	516.315045	450.010000
5.987977	50.486529	516.096795	419.130000
5.988047	50.486529	515.881595	389.170000
5.988117	50.486527	515.664745	361.430000
5.988186	50.486526	515.449520	337.200000
5.988256	50.486525	515.235370	318.120000
5.988327	50.486525	515.021795	307.090000
5.988397	50.486525	514.808795	307.370000
5.988467	50.486524	514.589945	320.240000
5.988537	50.486524	514.361195	344.270000
5.988607	50.486524	514.126195	375.200000
5.988677	50.486523	513.900445	406.430000
5.988747	50.486523	513.685295	430.780000
5.988817	50.486521	513.468020	443.690000
5.988887	50.486520	513.251370	442.010000
5.988956	50.486519	513.033920	420.480000
5.989026	50.486518	512.817245	379.120000
5.989097	50.486518	512.601945	330.040000
5.989166	50.486517	512.377520	287.630000
5.989236	50.486518	512.145045	258.640000
5.989306	50.486517	511.918345	243.670000
5.989376	50.486517	511.696995	241.080000
5.989446	50.486516	511.487920	249.700000
5.989515	50.486515	511.285445	268.710000
5.989586	50.486515	511.069870	294.580000
5.989655	50.486514	510.854320	320.030000
5.989725	50.486514	510.637070	337.980000
5.989795	50.486515	510.414820	350.910000
5.989865	50.486515	510.194045	365.360000
5.989935	50.486515	509.972270	379.250000
5.990005	50.486515	509.753895	390.400000
5.990075	50.486514	509.530070	407.300000
5.990145	50.486513	509.309795	438.840000
5.990215	50.486513	509.091095	480.500000
5.990285	50.486512	508.868745	506.750000
5.990354	50.486513	508.645220	485.320000
5.990424	50.486512	508.410895	415.030000
5.990494	50.486510	508.182045	335.980000
5.990564	50.486510	507.950570	285.700000
5.990634	50.486511	507.700645	274.770000
5.990703	50.486511	507.429670	300.540000
5.990773	50.486509	507.140870	349.700000
5.990840	50.486507	506.904670	404.980000
5.990895	50.486505	506.709995	433.690000
5.990950	50.486502	506.502770	418.070000
5.991018	50.486501	506.124920	375.240000
5.991080	50.486500	505.042295	339.300000
5.991135	50.486496	503.943370	316.600000
5.991189	50.486490	503.905245	314.560000
5.991242	50.486485	504.466245	350.770000
5.991301	50.486482	504.987895	429.720000
5.991365	50.486477	505.227320	522.780000
5.991434	50.486468	505.211720	586.160000
5.991501	50.486456	505.069520	580.040000
5.991567	50.486442	504.836645	495.710000
5.991632	50.486429	504.516545	374.410000
5.991698	50.486417	504.124720	267.610000
5.991765	50.486407	503.788720	202.030000
5.991866	50.486387	503.549795	183.500000
5.991966	50.486367	503.359820	213.700000
5.992033	50.486353	503.196495	285.810000
5.992099	50.486337	503.023720	365.200000
5.992164	50.486322	502.834595	397.330000
5.992230	50.486307	502.633745	370.880000
5.992297	50.486293	502.424595	320.320000
5.992364	50.486278	502.217395	278.550000
5.992430	50.486264	502.017070	259.150000
5.992496	50.486251	501.816670	266.030000
5.992563	50.486237	501.620620	302.440000
5.992630	50.486223	501.428970	368.430000
5.992696	50.486210	501.231195	440.000000
5.992763	50.486195	501.033070	462.190000
5.992828	50.486183	500.820795	423.190000
5.992893	50.486171	500.616945	360.030000
5.992959	50.486155	500.424195	306.490000
5.993026	50.486145	500.216820	273.550000
5.993093	50.486135	500.012545	258.230000
5.993158	50.486120	499.812145	253.830000
5.993225	50.486111	499.609070	255.780000
5.993293	50.486106	499.402070	262.550000
5.993361	50.486093	499.196395	274.420000
5.993427	50.486081	498.997795	294.570000
5.993492	50.486071	498.802070	330.584900
5.984687	50.486549	520.745645	351.900000
5.984757	50.486548	520.555770	428.680000
5.984827	50.486547	520.364645	484.800000
5.984896	50.486545	520.173695	529.580000
5.984967	50.486544	519.977345	574.180000
5.985037	50.486543	519.781645	607.610000
5.985107	50.486542	519.588845	612.790000
5.985177	50.486541	519.389720	588.250000
5.985248	50.486540	519.185470	538.540000
5.985318	50.486539	518.983045	477.730000
5.985388	50.486538	518.783820	422.710000
5.985458	50.486538	518.583220	385.990000
5.985528	50.486538	518.372645	371.740000
5.985599	50.486537	518.160095	376.110000
5.985669	50.486538	517.955370	389.090000
5.985737	50.486540	517.747995	399.970000
5.985807	50.486540	517.538620	403.740000
5.985877	50.486540	517.332470	401.380000
5.985948	50.486539	517.124520	396.430000
5.986018	50.486539	516.912470	394.810000
5.986088	50.486538	516.702245	403.730000
5.986158	50.486538	516.494295	429.530000
5.986228	50.486538	516.284320	476.030000
5.986299	50.486538	516.072620	542.380000
5.986369	50.486538	515.859795	621.070000
5.986439	50.486538	515.647170	697.910000
5.986509	50.486537	515.434295	755.550000
5.986579	50.486537	515.221670	777.630000
5.986649	50.486537	515.009495	753.650000
5.986720	50.486537	514.795470	683.260000
5.986790	50.486537	514.582395	579.910000
5.986860	50.486536	514.369770	468.700000
5.986930	50.486535	514.156195	374.210000
5.986999	50.486535	513.943570	309.230000
5.987068	50.486535	513.730720	274.860000
5.987138	50.486534	513.517845	267.520000
5.987208	50.486534	513.306820	283.420000
5.987277	50.486534	513.093995	318.470000
5.987347	50.486534	512.879070	366.730000
5.987417	50.486534	512.663945	419.250000
5.987487	50.486533	512.447470	465.820000
5.987557	50.486533	512.233020	498.550000
5.987627	50.486532	512.019320	514.420000
5.987698	50.486531	511.801820	514.400000
5.987767	50.486531	511.584170	501.500000
5.987837	50.486530	511.369070	479.250000
5.987907	50.486529	511.151545	451.190000
5.987977	50.486529	510.935270	420.840000
5.988047	50.486529	510.720945	391.320000
5.988117	50.486527	510.505570	365.340000
5.988186	50.486526	510.291220	344.850000
5.988256	50.486525	510.077570	331.010000
5.988327	50.486525	509.864295	324.550000
5.988397	50.486525	509.651370	325.770000
5.988467	50.486524	509.434620	334.200000
5.988537	50.486524	509.211320	348.170000
5.988607	50.486524	508.983695	364.740000
5.988677	50.486523	508.762195	380.060000
5.988747	50.486523	508.547795	390.060000
5.988817	50.486521	508.331970	391.250000
5.988887	50.486520	508.116570	381.230000
5.988956	50.486519	507.900595	359.070000
5.989026	50.486518	507.685145	327.510000
5.989097	50.486518	507.470645	293.390000
5.989166	50.486517	507.249845	264.010000
5.989236	50.486518	507.023395	243.750000
5.989306	50.486517	506.800895	234.350000
5.989376	50.486517	506.582095	236.230000
5.989446	50.486516	506.371920	249.730000
5.989515	50.486515	506.166395	275.060000
5.989586	50.486515	505.951670	311.120000
5.989655	50.486514	505.736945	354.230000
5.989725	50.486514	505.521020	399.260000
5.989795	50.486515	505.301595	443.020000
5.989865	50.486515	505.083170	483.700000
5.989935	50.486515	504.864045	517.810000
5.990005	50.486515	504.647320	543.340000
5.990075	50.486514	504.426645	563.110000
5.990145	50.486513	504.208520	578.040000
5.990215	50.486513	503.991520	579.150000
5.990285	50.486512	503.771895	549.230000
5.990354	50.486513	503.551370	480.360000
5.990424	50.486512	503.322995	389.530000
5.990494	50.486510	503.098545	307.930000
5.990564	50.486510	502.872095	256.180000
5.990634	50.486511	502.631995	238.530000
5.990703	50.486511	502.375970	252.170000
5.990773	50.486509	502.106070	291.340000
5.990840	50.486507	501.875620	344.840000
5.990895	50.486505	501.676570	390.750000
5.990950	50.486502	501.468020	408.560000
5.991018	50.486501	501.127645	397.240000
5.991080	50.486500	500.208295	374.690000
5.991135	50.486496	499.261745	355.260000
5.991189	50.486490	499.196020	344.820000
5.991242	50.486485	499.627720	352.440000
5.991301	50.486482	500.003945	374.300000
5.991365	50.486477	500.135570	391.950000
5.991434	50.486468	500.061120	386.220000
5.991501	50.486456	499.894670	349.980000
5.991567	50.486442	499.669170	292.570000
5.991632	50.486429	499.384295	232.910000
5.991698	50.486417	499.044470	186.490000
5.991765	50.486407	498.741170	161.300000
5.991866	50.486387	498.508795	160.530000
5.991966	50.486367	498.313145	185.720000
5.992033	50.486353	498.137270	233.270000
5.992099	50.486337	497.954170	286.970000
5.992164	50.486322	497.758820	321.660000
5.992230	50.486307	497.554795	325.400000
5.992297	50.486293	497.344670	308.530000
5.992364	50.486278	497.135970	289.660000
5.992430	50.486264	496.932270	282.180000
5.992496	50.486251	496.728520	292.700000
5.992563	50.486237	496.527845	323.330000
5.992630	50.486223	496.330295	369.900000
5.992696	50.486210	496.128270	415.380000
5.992763	50.486195	495.925920	434.070000
5.992828	50.486183	495.713495	417.400000
5.992893	50.486171	495.507045	380.290000
5.992959	50.486155	495.308445	341.620000
5.993026	50.486145	495.099470	311.630000
5.993093	50.486135	494.892645	294.530000
5.993158	50.486120	494.688495	288.930000
5.993225	50.486111	494.482470	289.310000
5.993293	50.486106	494.273720	293.417900
5.984896	50.486545	514.554820	445.900000
5.984967	50.486544	514.353345	473.600000
5.985037	50.486543	514.152170	486.940000
5.985107	50.486542	513.952820	482.640000
5.985177	50.486541	513.749120	463.040000
5.985248	50.486540	513.541945	427.250000
5.985318	50.486539	513.335895	387.090000
5.985388	50.486538	513.131820	350.840000
5.985458	50.486538	512.926745	325.550000
5.985528	50.486538	512.715370	313.340000
5.985599	50.486537	512.502745	312.490000
5.985669	50.486538	512.294945	318.640000
5.985737	50.486540	512.085495	327.150000
5.985807	50.486540	511.874770	335.220000
5.985877	50.486540	511.665945	342.450000
5.985948	50.486539	511.456020	350.370000
5.986018	50.486539	511.243670	362.090000
5.986088	50.486538	511.032370	381.660000
5.986158	50.486538	510.822345	412.990000
5.986228	50.486538	510.611145	458.520000
5.986299	50.486538	510.398970	517.520000
5.986369	50.486538	510.186170	584.370000
5.986439	50.486538	509.973495	647.720000
5.986509	50.486537	509.760670	692.170000
5.986579	50.486537	509.547995	702.740000
5.986649	50.486537	509.335545	671.440000
5.986720	50.486537	509.122070	602.180000
5.986790	50.486537	508.909170	510.680000
5.986860	50.486536	508.696495	417.750000
5.986930	50.486535	508.483295	340.050000
5.986999	50.486535	508.270620	285.390000
5.987068	50.486535	508.057795	254.360000
5.987138	50.486534	507.844970	244.470000
5.987208	50.486534	507.633170	252.940000
5.987277	50.486534	507.420395	277.050000
5.987347	50.486534	507.206445	313.390000
5.987417	50.486534	506.992345	356.800000
5.987487	50.486533	506.777495	400.620000
5.987557	50.486533	506.563770	437.940000
5.987627	50.486532	506.350470	463.720000
5.987698	50.486531	506.134945	475.690000
5.987767	50.486531	505.919295	474.270000
5.987837	50.486530	505.705120	461.810000
5.987907	50.486529	505.489470	441.760000
5.987977	50.486529	505.274595	418.000000
5.988047	50.486529	505.060895	394.070000
5.988117	50.486527	504.846545	372.880000
5.988186	50.486526	504.632795	356.340000
5.988256	50.486525	504.419470	345.400000
5.988327	50.486525	504.206395	340.220000
5.988397	50.486525	503.993545	340.340000
5.988467	50.486524	503.778295	344.780000
5.988537	50.486524	503.558870	351.940000
5.988607	50.486524	503.336570	359.670000
5.988677	50.486523	503.118170	365.460000
5.988747	50.486523	502.904320	366.810000
5.988817	50.486521	502.689545	361.610000
5.988887	50.486520	502.475070	348.940000
5.988956	50.486519	502.260195	329.390000
5.989026	50.486518	502.045645	305.530000
5.989097	50.486518	501.831745	281.470000
5.989166	50.486517	501.613670	261.450000
5.989236	50.486518	501.391745	248.580000
5.989306	50.486517	501.172395	244.870000
5.989376	50.486517	500.955520	251.760000
5.989446	50.486516	500.744520	270.650000
5.989515	50.486515	500.536670	302.930000
5.989586	50.486515	500.322595	349.410000
5.989655	50.486514	500.108520	409.170000
5.989725	50.486514	499.893620	479.080000
5.989795	50.486515	499.676320	554.010000
5.989865	50.486515	499.459670	626.660000
5.989935	50.486515	499.242570	687.710000
5.990005	50.486515	499.027095	728.300000
5.990075	50.486514	498.808870	742.490000
5.990145	50.486513	498.592420	725.550000
5.990215	50.486513	498.376745	673.260000
5.990285	50.486512	498.159220	586.500000
5.990354	50.486513	497.941020	478.570000
5.990424	50.486512	497.717320	372.790000
5.990494	50.486510	497.496345	289.610000
5.990564	50.486510	497.273895	237.390000
5.990634	50.486511	497.041645	214.950000
5.990703	50.486511	496.797670	218.130000
5.990773	50.486509	496.543195	242.420000
5.990840	50.486507	496.317470	281.130000
5.990895	50.486505	496.114820	322.580000
5.990950	50.486502	495.905170	353.320000
5.991018	50.486501	495.596370	366.270000
5.991080	50.486500	494.822295	364.630000
5.991135	50.486496	494.014670	355.490000
5.991189	50.486490	493.923220	344.140000
5.991242	50.486485	494.236120	334.920000
5.991301	50.486482	494.484845	325.770000
5.991365	50.486477	494.527445	309.940000
5.991434	50.486468	494.408520	283.190000
5.991501	50.486456	494.224920	247.100000
5.991567	50.486442	494.004495	208.490000
5.991632	50.486429	493.745120	174.920000
5.991698	50.486417	493.445095	151.370000
5.991765	50.486407	493.167820	140.640000
5.991866	50.486387	492.940795	144.160000
5.991966	50.486367	492.740520	162.320000
5.992033	50.486353	492.554495	192.880000
5.992099	50.486337	492.363070	228.760000
5.992164	50.486322	492.162720	259.390000
5.992230	50.486307	491.956170	277.560000
5.992297	50.486293	491.745270	284.350000
5.992364	50.486278	491.535395	287.080000
5.992430	50.486264	491.329045	293.830000
5.992496	50.486251	491.122620	310.010000
5.992563	50.486237	490.918320	337.060000
5.992630	50.486223	490.716195	371.190000
5.992696	50.486210	490.510870	402.460000
5.992763	50.486195	490.305270	418.170000
5.992828	50.486183	490.092745	413.110000
5.992893	50.486171	489.884295	394.530000
5.992959	50.486155	489.681220	370.230000
5.993026	50.486145	489.471045	347.730000
5.993093	50.486135	489.262295	322.080700
5.985037	50.486543	507.960720	411.900000
5.985107	50.486542	507.756645	398.520000
5.985177	50.486541	507.549645	382.830000
5.985248	50.486540	507.340395	359.570000
5.985318	50.486539	507.131820	334.110000
5.985388	50.486538	506.924395	308.490000
5.985458	50.486538	506.716270	290.530000
5.985528	50.486538	506.504345	281.120000
5.985599	50.486537	506.291670	279.900000
5.985669	50.486538	506.081795	284.910000
5.985737	50.486540	505.870970	293.850000
5.985807	50.486540	505.659395	305.020000
5.985877	50.486540	505.448820	317.760000
5.985948	50.486539	505.237620	332.610000
5.986018	50.486539	505.025095	351.260000
5.986088	50.486538	504.813120	376.110000
5.986158	50.486538	504.601795	409.540000
5.986228	50.486538	504.389845	452.890000
5.986299	50.486538	504.177395	505.040000
5.986369	50.486538	503.964620	561.000000
5.986439	50.486538	503.751920	611.100000
5.986509	50.486537	503.539120	642.350000
5.986579	50.486537	503.326395	642.800000
5.986649	50.486537	503.113795	607.570000
5.986720	50.486537	502.900695	542.480000
5.986790	50.486537	502.687870	462.070000
5.986860	50.486536	502.475145	382.970000
5.986930	50.486535	502.262170	317.240000
5.986999	50.486535	502.049470	270.230000
5.987068	50.486535	501.836695	242.310000
5.987138	50.486534	501.623895	231.680000
5.987208	50.486534	501.411620	236.220000
5.987277	50.486534	501.198870	253.940000
5.987347	50.486534	500.985495	282.510000
5.987417	50.486534	500.772045	318.550000
5.987487	50.486533	500.558195	357.390000
5.987557	50.486533	500.344920	393.560000
5.987627	50.486532	500.131870	422.170000
5.987698	50.486531	499.917595	440.010000
5.987767	50.486531	499.703245	446.200000
5.987837	50.486530	499.489670	441.930000
5.987907	50.486529	499.275245	429.900000
5.987977	50.486529	499.061295	413.420000
5.988047	50.486529	498.847995	395.700000
5.988117	50.486527	498.634295	379.380000
5.988186	50.486526	498.420970	366.210000
5.988256	50.486525	498.207870	357.090000
5.988327	50.486525	497.994920	352.170000
5.988397	50.486525	497.782145	350.980000
5.988467	50.486524	497.567895	352.570000
5.988537	50.486524	497.351120	355.590000
5.988607	50.486524	497.132520	358.340000
5.988677	50.486523	496.916270	359.070000
5.988747	50.486523	496.702845	356.120000
5.988817	50.486521	496.488795	348.340000
5.988887	50.486520	496.274945	335.580000
5.988956	50.486519	496.060870	318.860000
5.989026	50.486518	495.846995	300.280000
5.989097	50.486518	495.633520	282.670000
5.989166	50.486517	495.417345	268.960000
5.989236	50.486518	495.198695	261.650000
5.989306	50.486517	494.981670	262.840000
5.989376	50.486517	494.766220	274.490000
5.989446	50.486516	494.554620	298.710000
5.989515	50.486515	494.345070	337.840000
5.989586	50.486515	494.131445	394.070000
5.989655	50.486514	493.917820	468.320000
5.989725	50.486514	493.703670	558.910000
5.989795	50.486515	493.487945	660.010000
5.989865	50.486515	493.272645	760.430000
5.989935	50.486515	493.057020	844.070000
5.990005	50.486515	492.842445	893.350000
5.990075	50.486514	492.626070	894.530000
5.990145	50.486513	492.410870	842.210000
5.990215	50.486513	492.196145	742.630000
5.990285	50.486512	491.980195	613.800000
5.990354	50.486513	491.763795	480.890000
5.990424	50.486512	491.543645	366.390000
5.990494	50.486510	491.325295	282.240000
5.990564	50.486510	491.105895	229.560000
5.990634	50.486511	490.879720	203.970000
5.990703	50.486511	490.645195	200.310000
5.990773	50.486509	490.402945	214.220000
5.990840	50.486507	490.180970	240.960000
5.990895	50.486505	489.975445	273.830000
5.990950	50.486502	489.764920	304.590000
5.991018	50.486501	489.481995	326.500000
5.991080	50.486500	488.834170	336.990000
5.991135	50.486496	488.150345	336.060000
5.991189	50.486490	488.035395	327.020000
5.991242	50.486485	488.241545	312.120000
5.991301	50.486482	488.381195	291.870000
5.991365	50.486477	488.352345	265.900000
5.991434	50.486468	488.201020	235.530000
5.991501	50.486456	488.005770	203.780000
5.991567	50.486442	487.788645	174.750000
5.991632	50.486429	487.547020	151.770000
5.991698	50.486417	487.276445	136.700000
5.991765	50.486407	487.019245	130.560000
5.991866	50.486387	486.796420	133.840000
5.991966	50.486367	486.592470	146.410000
5.992033	50.486353	486.398495	167.030000
5.992099	50.486337	486.200570	192.640000
5.992164	50.486322	485.996345	218.790000
5.992230	50.486307	485.787870	241.700000
5.992297	50.486293	485.576395	260.300000
5.992364	50.486278	485.365595	276.690000
5.992430	50.486264	485.157220	294.430000
5.992496	50.486251	484.948770	316.410000
5.992563	50.486237	484.741695	343.130000
5.992630	50.486223	484.536095	371.320000
5.992696	50.486210	484.328320	396.190000
5.992763	50.486195	484.120320	409.290000
5.992828	50.486183	483.907720	410.830000
5.992893	50.486171	483.697795	401.790000
5.992959	50.486155	483.491395	383.821600
5.985177	50.486541	500.734329	350.510000
5.985248	50.486540	500.523679	329.810000
5.985318	50.486539	500.313404	308.280000
5.985388	50.486538	500.103779	289.060000
5.985458	50.486538	499.893654	275.230000
5.985528	50.486538	499.681354	267.040000
5.985599	50.486537	499.468654	266.430000
5.985669	50.486538	499.257479	271.850000
5.985737	50.486540	499.045779	281.650000
5.985807	50.486540	498.833679	294.480000
5.985877	50.486540	498.622079	309.630000
5.985948	50.486539	498.410104	327.250000
5.986018	50.486539	498.197454	348.460000
5.986088	50.486538	497.985104	374.960000
5.986158	50.486538	497.773054	408.500000
5.986228	50.486538	497.560654	449.960000
5.986299	50.486538	497.348029	498.060000
5.986369	50.486538	497.135279	548.130000
5.986439	50.486538	496.922554	591.310000
5.986509	50.486537	496.709779	615.920000
5.986579	50.486537	496.497029	611.620000
5.986649	50.486537	496.284354	574.930000
5.986720	50.486537	496.071479	512.180000
5.986790	50.486537	495.858679	437.040000
5.986860	50.486536	495.645929	364.210000
5.986930	50.486535	495.433079	303.930000
5.986999	50.486535	495.220354	260.590000
5.987068	50.486535	495.007604	234.390000
5.987138	50.486534	494.794829	223.770000
5.987208	50.486534	494.582279	226.880000
5.987277	50.486534	494.369529	242.000000
5.987347	50.486534	494.156504	267.210000
5.987417	50.486534	493.943429	299.760000
5.987487	50.486533	493.730129	335.810000
5.987557	50.486533	493.517129	370.620000
5.987627	50.486532	493.304254	399.660000
5.987698	50.486531	493.090704	419.650000
5.987767	50.486531	492.877129	429.270000
5.987837	50.486530	492.663954	429.230000
5.987907	50.486529	492.450304	421.690000
5.987977	50.486529	492.236904	409.510000
5.988047	50.486529	492.023829	395.550000
5.988117	50.486527	491.810554	382.190000
5.988186	50.486526	491.597504	371.070000
5.988256	50.486525	491.384554	363.060000
5.988327	50.486525	491.171679	358.360000
5.988397	50.486525	490.958929	356.620000
5.988467	50.486524	490.745354	357.020000
5.988537	50.486524	490.530304	358.370000
5.988607	50.486524	490.314129	359.210000
5.988677	50.486523	490.099304	358.100000
5.988747	50.486523	489.886154	353.770000
5.988817	50.486521	489.672629	345.410000
5.988887	50.486520	489.459229	333.180000
5.988956	50.486519	489.245679	318.160000
5.989026	50.486518	489.032229	302.190000
5.989097	50.486518	488.819029	287.660000
5.989166	50.486517	488.604179	277.070000
5.989236	50.486518	488.387804	272.720000
5.989306	50.486517	488.172404	276.790000
5.989376	50.486517	487.957954	291.520000
5.989446	50.486516	487.745929	319.490000
5.989515	50.486515	487.535204	363.660000
5.989586	50.486515	487.321904	427.080000
5.989655	50.486514	487.108579	511.730000
5.989725	50.486514	486.894954	616.760000
5.989795	50.486515	486.680354	736.010000
5.989865	50.486515	486.466004	855.730000
5.989935	50.486515	486.251429	954.730000
5.990005	50.486515	486.037529	1008.800000
5.990075	50.486514	485.822479	999.410000
5.990145	50.486513	485.608129	922.290000
5.990215	50.486513	485.394079	791.960000
5.990285	50.486512	485.179304	636.920000
5.990354	50.486513	484.964229	487.980000
5.990424	50.486512	484.746654	366.490000
5.990494	50.486510	484.530229	280.030000
5.990564	50.486510	484.313079	226.170000
5.990634	50.486511	484.091404	198.760000
5.990703	50.486511	483.864029	191.930000
5.990773	50.486509	483.631154	201.220000
5.990840	50.486507	483.412079	222.520000
5.990895	50.486505	483.204304	250.790000
5.990950	50.486502	482.993079	279.810000
5.991018	50.486501	482.730754	303.660000
5.991080	50.486500	482.189804	318.380000
5.991135	50.486496	481.613554	320.950000
5.991189	50.486490	481.477679	313.730000
5.991242	50.486485	481.590279	298.100000
5.991301	50.486482	481.639154	275.530000
5.991365	50.486477	481.554679	247.760000
5.991434	50.486468	481.380604	217.660000
5.991501	50.486456	481.177804	188.350000
5.991567	50.486442	480.962704	162.930000
5.991632	50.486429	480.732879	143.460000
5.991698	50.486417	480.483304	130.910000
5.991765	50.486407	480.241079	125.730000
5.991866	50.486387	480.021454	128.080000
5.991966	50.486367	479.814679	137.770000
5.992033	50.486353	479.614629	154.060000
5.992099	50.486337	479.411829	175.320000
5.992164	50.486322	479.204754	199.120000
5.992230	50.486307	478.994829	223.060000
5.992297	50.486293	478.782929	245.900000
5.992364	50.486278	478.571479	268.100000
5.992430	50.486264	478.361579	291.350000
5.992496	50.486251	478.151629	317.250000
5.992563	50.486237	477.942579	346.170000
5.992630	50.486223	477.734454	371.290000
5.992696	50.486210	477.524904	392.780000
5.992763	50.486195	477.315179	406.640000
5.992828	50.486183	477.102504	411.757700
