# Supplementary material for: Electrical resistivity tomography data across the Hockai Fault Zone (Ardenne, Belgium)
Source: Data Brief. 2016 Dec 21;11:1–4. doi: 10.1016/j.dib.2016.12.028 (PMC5220259; doi:10.1016/j.dib.2016.12.028)
Supplement: Supplementary file 2 — Supplementary material [file mmc2.zip › output/ASCII/20090820-1_robust.out.wgs84]

5.983774	50.486560	550.576645	295.160000
5.983845	50.486558	550.565995	327.590000
5.983915	50.486556	550.555070	310.300000
5.983985	50.486555	550.543820	310.290000
5.984055	50.486554	550.522795	376.370000
5.984126	50.486553	550.501420	296.550000
5.984196	50.486553	550.507945	358.870000
5.984266	50.486553	550.509345	395.680000
5.984336	50.486553	550.477495	410.430000
5.984406	50.486552	550.426620	278.080000
5.984476	50.486551	550.380070	247.460000
5.984545	50.486550	550.319220	277.510000
5.984617	50.486550	550.258070	316.620000
5.984687	50.486549	550.215245	322.330000
5.984757	50.486548	550.148870	353.820000
5.984827	50.486547	550.082195	463.790000
5.984896	50.486545	550.024470	463.720000
5.984967	50.486544	549.934170	463.450000
5.985037	50.486543	549.857345	475.900000
5.985107	50.486542	549.812370	445.090000
5.985177	50.486541	549.721195	457.990000
5.985248	50.486540	549.588670	510.400000
5.985318	50.486539	549.478795	557.430000
5.985388	50.486538	549.409620	557.430000
5.985458	50.486538	549.335570	433.570000
5.985528	50.486538	549.147920	344.190000
5.985599	50.486537	548.937570	353.480000
5.985669	50.486538	548.826820	385.690000
5.985737	50.486540	548.684370	350.170000
5.985807	50.486540	548.519195	290.880000
5.985877	50.486540	548.403470	387.400000
5.985948	50.486539	548.265120	359.370000
5.986018	50.486539	548.063770	331.700000
5.986088	50.486538	547.893795	379.320000
5.986158	50.486538	547.764145	436.420000
5.986228	50.486538	547.603045	465.390000
5.986299	50.486538	547.410595	506.410000
5.986369	50.486538	547.195795	552.610000
5.986439	50.486538	546.985445	505.300000
5.986509	50.486537	546.770620	471.370000
5.986579	50.486537	546.560295	487.700000
5.986649	50.486537	546.358870	477.320000
5.986720	50.486537	546.121620	504.990000
5.986790	50.486537	545.902320	519.330000
5.986860	50.486536	545.691995	570.760000
5.986930	50.486535	545.463745	543.320000
5.986999	50.486535	545.253395	556.030000
5.987068	50.486535	545.038545	569.250000
5.987138	50.486534	544.823745	539.880000
5.987208	50.486534	544.644720	547.650000
5.987277	50.486534	544.429870	500.190000
5.987347	50.486534	544.174770	531.910000
5.987417	50.486534	543.919570	484.060000
5.987487	50.486533	543.641920	390.570000
5.987557	50.486533	543.400145	388.520000
5.987627	50.486532	543.171820	388.360000
5.987698	50.486531	542.884920	360.980000
5.987767	50.486531	542.597970	318.650000
5.987837	50.486530	542.351545	322.100000
5.987907	50.486529	542.073420	273.060000
5.987977	50.486529	541.813370	282.840000
5.988047	50.486529	541.580420	312.960000
5.988117	50.486527	541.333870	347.580000
5.988186	50.486526	541.100870	461.360000
5.988256	50.486525	540.876920	554.360000
5.988327	50.486525	540.657545	575.190000
5.988397	50.486525	540.442720	738.250000
5.988467	50.486524	540.182445	679.630000
5.988537	50.486524	539.849345	759.170000
5.988607	50.486524	539.479420	743.600000
5.988677	50.486523	539.177770	735.990000
5.988747	50.486523	538.949220	863.930000
5.988817	50.486521	538.706895	598.910000
5.988887	50.486520	538.469095	503.650000
5.988956	50.486519	538.226745	465.750000
5.989026	50.486518	537.988995	373.860000
5.989097	50.486518	537.760370	296.910000
5.989166	50.486517	537.476645	493.630000
5.989236	50.486518	537.146870	536.300000
5.989306	50.486517	536.853770	465.800000
5.989376	50.486517	536.592820	471.880000
5.989446	50.486516	536.400920	357.920000
5.989515	50.486515	536.245895	423.620000
5.989586	50.486515	536.017195	416.160000
5.989655	50.486514	535.788470	666.240000
5.989725	50.486514	535.550545	979.680000
5.989795	50.486515	535.284970	1101.100000
5.989865	50.486515	535.028545	1187.700000
5.989935	50.486515	534.767495	1308.200000
5.990005	50.486515	534.524920	1158.300000
5.990075	50.486514	534.254545	925.380000
5.990145	50.486513	534.002645	927.870000
5.990215	50.486513	533.759995	966.110000
5.990285	50.486512	533.498820	1001.300000
5.990354	50.486513	533.232970	1015.700000
5.990424	50.486512	532.915995	1036.200000
5.990494	50.486510	532.626770	1129.600000
5.990564	50.486510	532.328145	1499.200000
5.990634	50.486511	531.950170	1640.700000
5.990703	50.486511	531.492220	1644.400000
5.990773	50.486509	530.977245	1319.200000
5.990840	50.486507	530.673020	1514.000000
5.990895	50.486505	530.528420	961.540000
5.990950	50.486502	530.336945	1325.900000
5.991018	50.486501	529.557620	1367.900000
5.991080	50.486500	527.010795	1312.200000
5.991135	50.486496	524.663295	924.010000
5.991189	50.486490	524.832870	868.290000
5.991242	50.486485	526.421445	615.930000
5.991301	50.486482	528.316795	1175.900000
5.991365	50.486477	529.821620	346.660000
5.991434	50.486468	530.748920	371.680000
5.991501	50.486456	531.080945	392.320000
5.991567	50.486442	530.689520	371.820000
5.991632	50.486429	529.724320	379.650000
5.991698	50.486417	528.541670	496.950000
5.991765	50.486407	527.775695	667.420000
5.991866	50.486387	527.457745	1037.700000
5.991966	50.486367	527.336370	2147.900000
5.992033	50.486353	527.326895	2253.700000
5.992099	50.486337	527.284470	1682.900000
5.992164	50.486322	527.176620	802.780000
5.992230	50.486307	527.017545	1204.000000
5.992297	50.486293	526.821220	971.930000
5.992364	50.486278	526.634195	751.000000
5.992430	50.486264	526.479645	777.550000
5.992496	50.486251	526.325070	923.610000
5.992563	50.486237	526.193570	1109.200000
5.992630	50.486223	526.085120	1255.600000
5.992696	50.486210	525.948820	1702.500000
5.992763	50.486195	525.812470	1374.800000
5.992828	50.486183	525.602170	1205.600000
5.992893	50.486171	525.437920	1083.500000
5.992959	50.486155	525.333645	961.740000
5.993026	50.486145	525.150995	982.600000
5.993093	50.486135	524.986695	760.770000
5.993158	50.486120	524.845320	709.460000
5.993225	50.486111	524.690145	696.040000
5.993293	50.486106	524.512020	491.300000
5.993361	50.486093	524.342970	408.750000
5.993427	50.486081	524.219620	320.940000
5.993492	50.486071	524.118970	259.520000
5.993560	50.486062	523.963445	287.070000
5.993628	50.486053	523.766820	294.520000
5.993696	50.486043	523.629395	316.390000
5.993764	50.486033	523.532745	208.030000
5.993831	50.486023	523.413195	252.120000
5.993897	50.486013	523.288870	308.570000
5.993966	50.486003	523.155395	263.470000
5.994035	50.485995	523.048770	243.040000
5.994102	50.485987	522.991345	235.820000
5.994169	50.485980	522.910945	249.490400
5.983774	50.486560	548.348220	297.490000
5.983845	50.486558	548.316545	327.610000
5.983915	50.486556	548.283995	313.470000
5.983985	50.486555	548.250520	313.480000
5.984055	50.486554	548.207770	376.420000
5.984126	50.486553	548.164070	306.460000
5.984196	50.486553	548.144195	359.160000
5.984266	50.486553	548.119045	400.270000
5.984336	50.486553	548.064045	410.410000
5.984406	50.486552	547.991870	281.040000
5.984476	50.486551	547.922845	252.760000
5.984545	50.486550	547.840995	277.850000
5.984617	50.486550	547.758270	316.870000
5.984687	50.486549	547.690670	326.160000
5.984757	50.486548	547.602370	358.640000
5.984827	50.486547	547.513220	463.890000
5.984896	50.486545	547.431020	463.950000
5.984967	50.486544	547.320945	463.960000
5.985037	50.486543	547.221520	475.870000
5.985107	50.486542	547.147970	445.180000
5.985177	50.486541	547.035595	458.000000
5.985248	50.486540	546.888745	511.170000
5.985318	50.486539	546.760120	557.490000
5.985388	50.486538	546.664195	557.450000
5.985458	50.486538	546.563670	434.010000
5.985528	50.486538	546.371195	365.490000
5.985599	50.486537	546.160370	365.580000
5.985669	50.486538	546.029470	385.690000
5.985737	50.486540	545.872995	360.290000
5.985807	50.486540	545.698120	359.580000
5.985877	50.486540	545.562370	387.640000
5.985948	50.486539	545.408470	362.560000
5.986018	50.486539	545.204720	341.840000
5.986088	50.486538	545.025570	380.150000
5.986158	50.486538	544.877995	437.730000
5.986228	50.486538	544.705595	467.890000
5.986299	50.486538	544.508670	515.750000
5.986369	50.486538	544.294320	553.890000
5.986439	50.486538	544.083445	511.960000
5.986509	50.486537	543.869070	487.540000
5.986579	50.486537	543.658195	487.880000
5.986649	50.486537	543.454270	485.790000
5.986720	50.486537	543.222445	505.900000
5.986790	50.486537	543.004595	526.300000
5.986860	50.486536	542.793745	570.790000
5.986930	50.486535	542.568920	547.090000
5.986999	50.486535	542.358020	556.590000
5.987068	50.486535	542.143645	569.260000
5.987138	50.486534	541.929295	546.340000
5.987208	50.486534	541.742795	547.930000
5.987277	50.486534	541.528420	538.340000
5.987347	50.486534	541.282670	538.540000
5.987417	50.486534	541.036695	504.040000
5.987487	50.486533	540.773045	411.970000
5.987557	50.486533	540.537495	399.500000
5.987627	50.486532	540.312495	392.880000
5.987698	50.486531	540.041145	361.720000
5.987767	50.486531	539.769620	321.380000
5.987837	50.486530	539.530070	322.070000
5.987907	50.486529	539.265170	277.040000
5.987977	50.486529	539.014670	282.880000
5.988047	50.486529	538.785695	313.050000
5.988117	50.486527	538.545845	349.000000
5.988186	50.486526	538.316870	461.350000
5.988256	50.486525	538.095120	553.920000
5.988327	50.486525	537.877020	561.510000
5.988397	50.486525	537.662595	681.010000
5.988467	50.486524	537.411545	679.660000
5.988537	50.486524	537.101420	754.020000
5.988607	50.486524	536.760720	743.490000
5.988677	50.486523	536.475370	740.820000
5.988747	50.486523	536.249670	863.870000
5.988817	50.486521	536.012645	599.100000
5.988887	50.486520	535.779320	503.690000
5.988956	50.486519	535.542195	466.560000
5.989026	50.486518	535.308845	375.930000
5.989097	50.486518	535.083045	307.370000
5.989166	50.486517	534.811645	493.880000
5.989236	50.486518	534.501895	537.120000
5.989306	50.486517	534.222370	484.330000
5.989376	50.486517	533.969445	484.070000
5.989446	50.486516	533.774045	413.850000
5.989515	50.486515	533.609395	434.570000
5.989586	50.486515	533.383370	435.700000
5.989655	50.486514	533.157320	667.610000
5.989725	50.486514	532.923570	979.510000
5.989795	50.486515	532.666745	1100.200000
5.989865	50.486515	532.417470	1187.700000
5.989935	50.486515	532.164295	1312.500000
5.990005	50.486515	531.926545	1206.500000
5.990075	50.486514	531.665345	1039.000000
5.990145	50.486513	531.419695	996.540000
5.990215	50.486513	531.181745	993.990000
5.990285	50.486512	530.928170	1011.600000
5.990354	50.486513	530.670545	1036.600000
5.990424	50.486512	530.369520	1050.800000
5.990494	50.486510	530.091870	1130.400000
5.990564	50.486510	529.805970	1260.200000
5.990634	50.486511	529.451995	1249.200000
5.990703	50.486511	529.028420	1150.600000
5.990773	50.486509	528.554120	1112.000000
5.990840	50.486507	528.262020	1148.200000
5.990895	50.486505	528.108595	971.240000
5.990950	50.486502	527.914320	1326.200000
5.991018	50.486501	527.203170	1369.100000
5.991080	50.486500	524.881695	1318.500000
5.991135	50.486496	522.715445	924.240000
5.991189	50.486490	522.856620	868.530000
5.991242	50.486485	524.299120	831.750000
5.991301	50.486482	525.976420	1173.400000
5.991365	50.486477	527.254695	412.820000
5.991434	50.486468	527.987320	388.670000
5.991501	50.486456	528.213920	392.300000
5.991567	50.486442	527.858895	387.660000
5.991632	50.486429	527.033820	392.510000
5.991698	50.486417	526.010620	503.490000
5.991765	50.486407	525.325670	667.780000
5.991866	50.486387	525.021995	960.610000
5.991966	50.486367	524.888245	1779.000000
5.992033	50.486353	524.850745	2151.000000
5.992099	50.486337	524.784245	1684.300000
5.992164	50.486322	524.661170	1078.500000
5.992230	50.486307	524.494220	1219.500000
5.992297	50.486293	524.295445	1018.700000
5.992364	50.486278	524.104595	788.080000
5.992430	50.486264	523.941320	804.090000
5.992496	50.486251	523.777970	939.750000
5.992563	50.486237	523.633995	1108.900000
5.992630	50.486223	523.509370	1208.600000
5.992696	50.486210	523.360970	1634.700000
5.992763	50.486195	523.212370	1371.700000
5.992828	50.486183	523.001695	1205.600000
5.992893	50.486171	522.829495	1083.400000
5.992959	50.486155	522.707495	962.270000
5.993026	50.486145	522.519870	982.170000
5.993093	50.486135	522.347420	764.290000
5.993158	50.486120	522.193945	710.390000
5.993225	50.486111	522.028870	696.190000
5.993293	50.486106	521.844770	492.460000
5.993361	50.486093	521.668095	408.690000
5.993427	50.486081	521.528945	320.900000
5.993492	50.486071	521.408120	260.890000
5.993560	50.486062	521.242195	286.970000
5.993628	50.486053	521.042570	294.520000
5.993696	50.486043	520.891095	316.350000
5.993764	50.486033	520.772445	210.980000
5.993831	50.486023	520.634920	252.150000
5.993897	50.486013	520.493120	308.230000
5.993966	50.486003	520.343795	263.510000
5.994035	50.485995	520.215370	243.060000
5.994102	50.485987	520.125345	237.680000
5.994169	50.485980	520.016320	249.323200
5.983845	50.486558	545.785020	342.060000
5.983915	50.486556	545.731195	350.220000
5.983985	50.486555	545.675970	361.940000
5.984055	50.486554	545.612045	376.910000
5.984126	50.486553	545.546670	376.580000
5.984196	50.486553	545.501295	379.530000
5.984266	50.486553	545.450645	406.500000
5.984336	50.486553	545.373545	410.370000
5.984406	50.486552	545.281120	349.420000
5.984476	50.486551	545.190820	338.070000
5.984545	50.486550	545.089195	337.990000
5.984617	50.486550	544.986245	350.160000
5.984687	50.486549	544.895545	387.370000
5.984757	50.486548	544.786895	446.830000
5.984827	50.486547	544.676970	515.390000
5.984896	50.486545	544.572320	545.210000
5.984967	50.486544	544.444170	557.590000
5.985037	50.486543	544.324195	557.980000
5.985107	50.486542	544.224820	557.900000
5.985177	50.486541	544.093370	558.820000
5.985248	50.486540	543.933720	572.660000
5.985318	50.486539	543.788395	572.530000
5.985388	50.486538	543.668745	558.280000
5.985458	50.486538	543.544870	438.300000
5.985528	50.486538	543.348145	383.430000
5.985599	50.486537	543.136920	383.180000
5.985669	50.486538	542.988395	385.980000
5.985737	50.486540	542.819670	397.690000
5.985807	50.486540	542.636395	451.160000
5.985877	50.486540	542.483320	474.140000
5.985948	50.486539	542.315995	474.410000
5.986018	50.486539	542.110170	474.730000
5.986088	50.486538	541.923145	492.110000
5.986158	50.486538	541.760245	595.450000
5.986228	50.486538	541.578195	752.850000
5.986299	50.486538	541.377445	923.740000
5.986369	50.486538	541.163495	928.370000
5.986439	50.486538	540.952195	925.470000
5.986509	50.486537	540.738220	846.220000
5.986579	50.486537	540.526870	778.760000
5.986649	50.486537	540.320795	725.370000
5.986720	50.486537	540.093570	724.050000
5.986790	50.486537	539.876970	718.910000
5.986860	50.486536	539.665670	709.740000
5.986930	50.486535	539.443745	633.940000
5.986999	50.486535	539.232395	633.900000
5.987068	50.486535	539.018420	634.330000
5.987138	50.486534	538.804445	635.350000
5.987208	50.486534	538.611595	692.370000
5.987277	50.486534	538.397620	730.610000
5.987347	50.486534	538.159820	743.780000
5.987417	50.486534	537.921745	743.760000
5.987487	50.486533	537.670095	712.970000
5.987557	50.486533	537.439870	610.450000
5.987627	50.486532	537.217695	503.220000
5.987698	50.486531	536.959745	401.730000
5.987767	50.486531	536.701545	334.070000
5.987837	50.486530	536.467970	322.280000
5.987907	50.486529	536.214570	285.920000
5.987977	50.486529	535.972370	285.960000
5.988047	50.486529	535.746920	314.070000
5.988117	50.486527	535.512920	358.770000
5.988186	50.486526	535.287420	461.250000
5.988256	50.486525	535.067595	475.630000
5.988327	50.486525	534.850645	473.020000
5.988397	50.486525	534.636570	472.890000
5.988467	50.486524	534.393595	490.690000
5.988537	50.486524	534.103745	687.640000
5.988607	50.486524	533.788970	734.780000
5.988677	50.486523	533.518120	742.770000
5.988747	50.486523	533.294970	863.410000
5.988817	50.486521	533.062670	614.350000
5.988887	50.486520	532.833345	558.490000
5.988956	50.486519	532.600920	558.860000
5.989026	50.486518	532.371545	558.520000
5.989097	50.486518	532.148245	554.160000
5.989166	50.486517	531.887920	562.010000
5.989236	50.486518	531.596295	642.390000
5.989306	50.486517	531.329045	664.690000
5.989376	50.486517	531.083370	675.220000
5.989446	50.486516	530.884820	700.200000
5.989515	50.486515	530.711445	713.400000
5.989586	50.486515	530.487845	715.000000
5.989655	50.486514	530.264245	711.240000
5.989725	50.486514	530.034295	979.280000
5.989795	50.486515	529.785420	1090.500000
5.989865	50.486515	529.542670	1187.500000
5.989935	50.486515	529.296670	1546.200000
5.990005	50.486515	529.063295	1549.800000
5.990075	50.486514	528.810520	1465.400000
5.990145	50.486513	528.570620	1416.800000
5.990215	50.486513	528.336970	1339.100000
5.990285	50.486512	528.090395	1278.400000
5.990354	50.486513	527.840345	1255.200000
5.990424	50.486512	527.554045	1229.000000
5.990494	50.486510	527.287145	1189.100000
5.990564	50.486510	527.013070	1189.700000
5.990634	50.486511	526.681495	1168.300000
5.990703	50.486511	526.290220	870.200000
5.990773	50.486509	525.854420	755.700000
5.990840	50.486507	525.573845	769.220000
5.990895	50.486505	525.412020	966.960000
5.990950	50.486502	525.215095	1312.100000
5.991018	50.486501	524.569720	1369.900000
5.991080	50.486500	522.472620	1330.700000
5.991135	50.486496	520.490295	935.760000
5.991189	50.486490	520.602070	897.960000
5.991242	50.486485	521.895320	906.480000
5.991301	50.486482	523.357670	1077.300000
5.991365	50.486477	524.421395	862.550000
5.991434	50.486468	524.978520	837.260000
5.991501	50.486456	525.112545	850.910000
5.991567	50.486442	524.789120	879.210000
5.991632	50.486429	524.088120	1241.900000
5.991698	50.486417	523.209920	1243.900000
5.991765	50.486407	522.600445	972.520000
5.991866	50.486387	522.310270	948.620000
5.991966	50.486367	522.164820	1155.600000
5.992033	50.486353	522.100895	1690.000000
5.992099	50.486337	522.011795	1686.000000
5.992164	50.486322	521.874520	1560.800000
5.992230	50.486307	521.700245	1558.900000
5.992297	50.486293	521.499195	1494.100000
5.992364	50.486278	521.304795	1003.700000
5.992430	50.486264	521.133420	983.540000
5.992496	50.486251	520.961945	952.810000
5.992563	50.486237	520.806445	1059.300000
5.992630	50.486223	520.666920	1059.500000
5.992696	50.486210	520.507445	1356.500000
5.992763	50.486195	520.347620	1337.300000
5.992828	50.486183	520.136570	1205.200000
5.992893	50.486171	519.957120	1081.100000
5.992959	50.486155	519.818945	962.550000
5.993026	50.486145	519.626770	970.270000
5.993093	50.486135	519.446945	783.180000
5.993158	50.486120	519.282545	721.410000
5.993225	50.486111	519.108545	696.310000
5.993293	50.486106	518.919045	492.590000
5.993361	50.486093	518.735495	407.810000
5.993427	50.486081	518.582195	320.880000
5.993492	50.486071	518.443320	276.510000
5.993560	50.486062	518.268120	286.970000
5.993628	50.486053	518.065845	299.930000
5.993696	50.486043	517.901920	316.430000
5.993764	50.486033	517.763870	281.280000
5.993831	50.486023	517.610520	281.140000
5.993897	50.486013	517.453445	307.580000
5.993966	50.486003	517.290320	263.820000
5.994035	50.485995	517.142995	246.890000
5.994102	50.485987	517.024845	247.196100
5.983915	50.486556	542.866745	378.100000
5.983985	50.486555	542.790495	377.870000
5.984055	50.486554	542.706170	377.560000
5.984126	50.486553	542.620070	377.780000
5.984196	50.486553	542.550445	379.710000
5.984266	50.486553	542.475645	406.740000
5.984336	50.486553	542.377745	408.760000
5.984406	50.486552	542.266370	351.600000
5.984476	50.486551	542.156270	349.400000
5.984545	50.486550	542.036295	349.360000
5.984617	50.486550	541.914670	354.490000
5.984687	50.486549	541.802745	388.620000
5.984757	50.486548	541.675545	452.870000
5.984827	50.486547	541.546795	537.180000
5.984896	50.486545	541.421870	626.720000
5.984967	50.486544	541.277495	700.290000
5.985037	50.486543	541.139220	701.700000
5.985107	50.486542	541.016945	701.820000
5.985177	50.486541	540.868645	702.080000
5.985248	50.486540	540.697795	701.430000
5.985318	50.486539	540.537920	671.420000
5.985388	50.486538	540.397695	576.170000
5.985458	50.486538	540.253695	450.520000
5.985528	50.486538	540.053295	386.730000
5.985599	50.486537	539.841720	385.290000
5.985669	50.486538	539.678145	386.220000
5.985737	50.486540	539.498995	422.430000
5.985807	50.486540	539.308570	530.530000
5.985877	50.486540	539.140870	616.040000
5.985948	50.486539	538.962245	618.140000
5.986018	50.486539	538.754670	619.900000
5.986088	50.486538	538.561095	639.130000
5.986158	50.486538	538.385395	755.090000
5.986228	50.486538	538.195320	938.920000
5.986299	50.486538	537.991420	1081.500000
5.986369	50.486538	537.777795	1083.800000
5.986439	50.486538	537.566120	1083.200000
5.986509	50.486537	537.352470	1074.300000
5.986579	50.486537	537.140745	992.600000
5.986649	50.486537	536.932920	876.390000
5.986720	50.486537	536.709495	861.300000
5.986790	50.486537	536.493895	805.060000
5.986860	50.486536	536.282220	741.140000
5.986930	50.486535	536.062695	637.550000
5.986999	50.486535	535.850970	637.170000
5.987068	50.486535	535.637320	637.570000
5.987138	50.486534	535.423670	639.700000
5.987208	50.486534	535.225570	695.540000
5.987277	50.486534	535.011920	740.700000
5.987347	50.486534	534.780720	750.660000
5.987417	50.486534	534.549220	750.570000
5.987487	50.486533	534.307570	731.410000
5.987557	50.486533	534.081795	631.240000
5.987627	50.486532	533.861995	522.130000
5.987698	50.486531	533.615295	423.660000
5.987767	50.486531	533.368345	346.230000
5.987837	50.486530	533.139845	323.320000
5.987907	50.486529	532.896195	294.060000
5.987977	50.486529	532.661045	294.080000
5.988047	50.486529	532.438595	318.850000
5.988117	50.486527	532.209595	363.440000
5.988186	50.486526	531.987070	458.510000
5.988256	50.486525	531.768870	455.570000
5.988327	50.486525	531.552920	374.830000
5.988397	50.486525	531.339170	370.630000
5.988467	50.486524	531.103120	373.100000
5.988537	50.486524	530.830745	574.800000
5.988607	50.486524	530.538470	723.830000
5.988677	50.486523	530.280245	742.920000
5.988747	50.486523	530.059320	862.460000
5.988817	50.486521	529.831170	621.710000
5.988887	50.486520	529.605345	610.780000
5.988956	50.486519	529.377070	610.080000
5.989026	50.486518	529.151195	597.110000
5.989097	50.486518	528.930070	568.450000
5.989166	50.486517	528.679545	568.180000
5.989236	50.486518	528.403970	642.480000
5.989306	50.486517	528.147620	664.830000
5.989376	50.486517	527.908420	675.320000
5.989446	50.486516	527.707070	700.290000
5.989515	50.486515	527.525920	713.590000
5.989586	50.486515	527.304445	715.160000
5.989655	50.486514	527.082995	714.070000
5.989725	50.486514	526.856445	821.620000
5.989795	50.486515	526.614695	820.380000
5.989865	50.486515	526.377770	945.430000
5.989935	50.486515	526.138170	1545.800000
5.990005	50.486515	525.908770	1550.600000
5.990075	50.486514	525.663595	1546.600000
5.990145	50.486513	525.428845	1478.300000
5.990215	50.486513	525.199095	1348.500000
5.990285	50.486512	524.958820	1283.200000
5.990354	50.486513	524.715620	1257.000000
5.990424	50.486512	524.442720	1229.100000
5.990494	50.486510	524.185570	1186.500000
5.990564	50.486510	523.922320	1082.100000
5.990634	50.486511	523.611345	1057.300000
5.990703	50.486511	523.249920	805.800000
5.990773	50.486509	522.850020	482.510000
5.990840	50.486507	522.580220	481.660000
5.990895	50.486505	522.410495	728.260000
5.990950	50.486502	522.211095	1312.300000
5.991018	50.486501	521.628320	1387.200000
5.991080	50.486500	519.752045	1369.200000
5.991135	50.486496	517.954345	947.290000
5.991189	50.486490	518.036020	917.080000
5.991242	50.486485	519.178395	915.550000
5.991301	50.486482	520.431395	1064.100000
5.991365	50.486477	521.294895	1064.900000
5.991434	50.486468	521.696820	1081.900000
5.991501	50.486456	521.751345	1321.200000
5.991567	50.486442	521.454695	1882.600000
5.991632	50.486429	520.861245	1934.200000
5.991698	50.486417	520.112520	1936.000000
5.991765	50.486407	519.572195	972.630000
5.991866	50.486387	519.294570	835.100000
5.991966	50.486367	519.138220	828.140000
5.992033	50.486353	519.049770	1193.100000
5.992099	50.486337	518.939820	1622.800000
5.992164	50.486322	518.789495	1585.100000
5.992230	50.486307	518.608495	1568.000000
5.992297	50.486293	518.405370	1504.500000
5.992364	50.486278	518.207720	1010.400000
5.992430	50.486264	518.028970	983.920000
5.992496	50.486251	517.850095	930.860000
5.992563	50.486237	517.684120	802.040000
5.992630	50.486223	517.531095	786.370000
5.992696	50.486210	517.361620	1086.800000
5.992763	50.486195	517.191720	1086.500000
5.992828	50.486183	516.980345	1082.100000
5.992893	50.486171	516.794420	968.100000
5.992959	50.486155	516.641770	929.360000
5.993026	50.486145	516.445520	929.490000
5.993093	50.486135	516.259120	783.400000
5.993158	50.486120	516.085020	721.790000
5.993225	50.486111	515.903145	696.320000
5.993293	50.486106	515.708895	492.530000
5.993361	50.486093	515.519295	402.090000
5.993427	50.486081	515.353520	321.080000
5.993492	50.486071	515.198845	283.960000
5.993560	50.486062	515.015545	287.870000
5.993628	50.486053	514.810995	313.580000
5.993696	50.486043	514.636270	321.000000
5.993764	50.486033	514.481420	315.710000
5.993831	50.486023	514.314495	309.520000
5.993897	50.486013	514.144395	308.040000
5.993966	50.486003	513.969495	266.900000
5.994035	50.485995	513.806170	247.712700
5.984055	50.486554	539.458620	378.030000
5.984126	50.486553	539.352970	377.610000
5.984196	50.486553	539.260620	377.530000
5.984266	50.486553	539.163295	377.350000
5.984336	50.486553	539.046095	376.880000
5.984406	50.486552	538.917295	351.450000
5.984476	50.486551	538.789095	350.860000
5.984545	50.486550	538.652395	351.020000
5.984617	50.486550	538.513870	354.910000
5.984687	50.486549	538.382820	387.910000
5.984757	50.486548	538.238995	452.570000
5.984827	50.486547	538.093495	537.480000
5.984896	50.486545	537.950620	635.410000
5.984967	50.486544	537.791970	719.520000
5.985037	50.486543	537.637720	730.530000
5.985107	50.486542	537.495570	731.690000
5.985177	50.486541	537.332770	732.580000
5.985248	50.486540	537.152270	733.030000
5.985318	50.486539	536.979995	731.030000
5.985388	50.486538	536.822370	718.830000
5.985458	50.486538	536.661420	714.440000
5.985528	50.486538	536.457945	713.720000
5.985599	50.486537	536.246070	713.830000
5.985669	50.486538	536.069945	715.250000
5.985737	50.486540	535.882145	740.690000
5.985807	50.486540	535.685820	773.150000
5.985877	50.486540	535.506095	778.180000
5.985948	50.486539	535.318245	778.390000
5.986018	50.486539	535.109245	778.600000
5.986088	50.486538	534.910345	780.120000
5.986158	50.486538	534.724270	812.280000
5.986228	50.486538	534.527745	946.910000
5.986299	50.486538	534.321320	1081.400000
5.986369	50.486538	534.107920	1083.600000
5.986439	50.486538	533.895920	1083.000000
5.986509	50.486537	533.682545	1077.400000
5.986579	50.486537	533.470520	1002.300000
5.986649	50.486537	533.261270	903.590000
5.986720	50.486537	533.040920	862.710000
5.986790	50.486537	532.826145	805.180000
5.986860	50.486536	532.614170	740.370000
5.986930	50.486535	532.396595	636.850000
5.986999	50.486535	532.184570	636.480000
5.987068	50.486535	531.971170	636.830000
5.987138	50.486534	531.757770	639.070000
5.987208	50.486534	531.555445	693.740000
5.987277	50.486534	531.342045	739.590000
5.987347	50.486534	531.116145	748.780000
5.987417	50.486534	530.889945	748.840000
5.987487	50.486533	530.656395	730.550000
5.987557	50.486533	530.434270	631.080000
5.987627	50.486532	530.216420	522.510000
5.987698	50.486531	529.978920	441.490000
5.987767	50.486531	529.741195	402.060000
5.987837	50.486530	529.516870	381.950000
5.987907	50.486529	529.281295	369.770000
5.987977	50.486529	529.051970	366.510000
5.988047	50.486529	528.831995	364.460000
5.988117	50.486527	528.607145	363.770000
5.988186	50.486526	528.387095	363.410000
5.988256	50.486525	528.170295	354.820000
5.988327	50.486525	527.955170	343.020000
5.988397	50.486525	527.741670	342.630000
5.988467	50.486524	527.511445	342.850000
5.988537	50.486524	527.253770	354.360000
5.988607	50.486524	526.980570	491.610000
5.988677	50.486523	526.733070	662.480000
5.988747	50.486523	526.514020	663.580000
5.988817	50.486521	526.289445	623.940000
5.988887	50.486520	526.066645	611.670000
5.988956	50.486519	525.841920	610.380000
5.989026	50.486518	525.619020	597.080000
5.989097	50.486518	525.399795	568.210000
5.989166	50.486517	525.157745	567.920000
5.989236	50.486518	524.896045	597.590000
5.989306	50.486517	524.649195	606.810000
5.989376	50.486517	524.415670	617.700000
5.989446	50.486516	524.211870	618.480000
5.989515	50.486515	524.023945	617.920000
5.989586	50.486515	523.804345	600.030000
5.989655	50.486514	523.584770	522.420000
5.989725	50.486514	523.361170	418.490000
5.989795	50.486515	523.125620	395.720000
5.989865	50.486515	522.893795	395.500000
5.989935	50.486515	522.659820	582.950000
5.990005	50.486515	522.433920	902.720000
5.990075	50.486514	522.195445	971.320000
5.990145	50.486513	521.965220	973.760000
5.990215	50.486513	521.738920	974.650000
5.990285	50.486512	521.504245	972.490000
5.990354	50.486513	521.267170	936.100000
5.990424	50.486512	521.006195	813.380000
5.990494	50.486510	520.757745	705.800000
5.990564	50.486510	520.504220	690.790000
5.990634	50.486511	520.211795	691.780000
5.990703	50.486511	519.877495	699.460000
5.990773	50.486509	519.510520	463.050000
5.990840	50.486507	519.250645	322.510000
5.990895	50.486505	519.073595	259.930000
5.990950	50.486502	518.871895	248.030000
5.991018	50.486501	518.347795	250.260000
5.991080	50.486500	516.686070	251.060000
5.991135	50.486496	515.071470	251.840000
5.991189	50.486490	515.122720	367.730000
5.991242	50.486485	516.114395	833.780000
5.991301	50.486482	517.166220	1039.600000
5.991365	50.486477	517.845845	1072.100000
5.991434	50.486468	518.113370	1288.900000
5.991501	50.486456	518.101270	1673.800000
5.991567	50.486442	517.826720	1926.600000
5.991632	50.486429	517.324345	1934.200000
5.991698	50.486417	516.688870	1928.600000
5.991765	50.486407	516.210770	777.820000
5.991866	50.486387	515.944645	475.200000
5.991966	50.486367	515.778320	475.840000
5.992033	50.486353	515.667495	502.620000
5.992099	50.486337	515.538645	508.760000
5.992164	50.486322	515.376545	507.950000
5.992230	50.486307	515.189470	506.150000
5.992297	50.486293	514.984495	423.450000
5.992364	50.486278	514.783945	344.390000
5.992430	50.486264	514.598595	339.270000
5.992496	50.486251	514.413095	339.530000
5.992563	50.486237	514.237795	341.150000
5.992630	50.486223	514.072770	431.700000
5.992696	50.486210	513.894445	646.610000
5.992763	50.486195	513.715670	646.150000
5.992828	50.486183	513.504020	631.890000
5.992893	50.486171	513.312420	440.750000
5.992959	50.486155	513.147070	347.240000
5.993026	50.486145	512.947295	337.210000
5.993093	50.486135	512.755170	334.190000
5.993158	50.486120	512.572620	332.750000
5.993225	50.486111	512.383895	331.580000
5.993293	50.486106	512.185520	330.790000
5.993361	50.486093	511.990720	329.970000
5.993427	50.486081	511.814220	327.590000
5.993492	50.486071	511.646045	328.220000
5.993560	50.486062	511.455845	329.130000
5.993628	50.486053	511.249370	333.680000
5.993696	50.486043	511.065495	334.030000
5.993764	50.486033	510.896470	334.080000
5.993831	50.486023	510.718145	333.840000
5.993897	50.486013	510.537170	332.307000
5.984196	50.486553	535.598595	374.830000
5.984266	50.486553	535.480670	357.240000
5.984336	50.486553	535.345895	351.820000
5.984406	50.486552	535.201320	351.090000
5.984476	50.486551	535.056820	350.940000
5.984545	50.486550	534.905145	351.250000
5.984617	50.486550	534.751645	355.120000
5.984687	50.486549	534.603745	383.040000
5.984757	50.486548	534.445345	449.360000
5.984827	50.486547	534.285245	536.990000
5.984896	50.486545	534.126845	635.220000
5.984967	50.486544	533.955920	719.180000
5.985037	50.486543	533.787995	730.330000
5.985107	50.486542	533.628995	731.510000
5.985177	50.486541	533.454020	732.370000
5.985248	50.486540	533.265445	732.800000
5.985318	50.486539	533.082845	731.000000
5.985388	50.486538	532.910845	718.840000
5.985458	50.486538	532.736020	714.400000
5.985528	50.486538	532.530045	713.750000
5.985599	50.486537	532.317920	713.990000
5.985669	50.486538	532.131620	715.410000
5.985737	50.486540	531.936845	740.730000
5.985807	50.486540	531.735820	773.160000
5.985877	50.486540	531.546495	778.220000
5.985948	50.486539	531.351320	778.470000
5.986018	50.486539	531.141195	778.710000
5.986088	50.486538	530.938070	780.180000
5.986158	50.486538	530.743870	812.220000
5.986228	50.486538	530.542345	946.000000
5.986299	50.486538	530.333945	1066.800000
5.986369	50.486538	530.120745	1072.000000
5.986439	50.486538	529.908495	1071.800000
5.986509	50.486537	529.695295	1067.000000
5.986579	50.486537	529.483045	997.960000
5.986649	50.486537	529.272695	902.530000
5.986720	50.486537	529.054720	858.570000
5.986790	50.486537	528.840595	800.500000
5.986860	50.486536	528.628370	726.120000
5.986930	50.486535	528.412320	616.890000
5.986999	50.486535	528.200095	607.500000
5.987068	50.486535	527.986870	607.320000
5.987138	50.486534	527.773670	607.870000
5.987208	50.486534	527.568070	611.140000
5.987277	50.486534	527.354845	620.870000
5.987347	50.486534	527.133070	624.830000
5.987417	50.486534	526.911020	625.910000
5.987487	50.486533	526.683845	626.080000
5.987557	50.486533	526.464570	612.590000
5.987627	50.486532	526.248220	522.030000
5.987698	50.486531	526.018045	441.660000
5.987767	50.486531	525.787670	402.370000
5.987837	50.486530	525.566695	383.140000
5.987907	50.486529	525.337595	372.500000
5.987977	50.486529	525.112945	366.810000
5.988047	50.486529	524.894995	364.440000
5.988117	50.486527	524.673495	363.140000
5.988186	50.486526	524.455445	357.400000
5.988256	50.486525	524.239795	347.290000
5.988327	50.486525	524.025320	343.080000
5.988397	50.486525	523.811995	342.760000
5.988467	50.486524	523.586520	342.950000
5.988537	50.486524	523.340895	347.880000
5.988607	50.486524	523.083445	410.250000
5.988677	50.486523	522.844870	531.920000
5.988747	50.486523	522.627395	575.520000
5.988817	50.486521	522.405770	576.780000
5.988887	50.486520	522.185495	576.880000
5.988956	50.486519	521.963745	576.230000
5.989026	50.486518	521.743345	555.200000
5.989097	50.486518	521.525720	497.110000
5.989166	50.486517	521.290795	406.460000
5.989236	50.486518	521.040845	372.900000
5.989306	50.486517	520.802095	371.130000
5.989376	50.486517	520.573395	369.380000
5.989446	50.486516	520.367470	368.380000
5.989515	50.486515	520.173770	367.480000
5.989586	50.486515	519.955795	365.920000
5.989655	50.486514	519.737820	363.830000
5.989725	50.486514	519.516745	363.520000
5.989795	50.486515	519.286495	363.900000
5.989865	50.486515	519.059070	372.700000
5.989935	50.486515	518.829945	454.820000
5.990005	50.486515	518.606995	500.860000
5.990075	50.486514	518.374295	514.310000
5.990145	50.486513	518.147995	519.630000
5.990215	50.486513	517.924670	520.440000
5.990285	50.486512	517.694870	520.960000
5.990354	50.486513	517.463120	521.000000
5.990424	50.486512	517.212545	512.410000
5.990494	50.486510	516.971720	493.750000
5.990564	50.486510	516.726720	493.310000
5.990634	50.486511	516.450670	496.400000
5.990703	50.486511	516.140570	505.710000
5.990773	50.486509	515.803220	460.440000
5.990840	50.486507	515.552295	324.250000
5.990895	50.486505	515.368595	284.270000
5.990950	50.486502	515.164820	262.130000
5.991018	50.486501	514.694795	256.880000
5.991080	50.486500	513.238620	258.830000
5.991135	50.486496	511.803220	260.360000
5.991189	50.486490	511.824070	289.010000
5.991242	50.486485	512.667195	443.040000
5.991301	50.486482	513.528545	770.690000
5.991365	50.486477	514.042195	1077.900000
5.991434	50.486468	514.195945	1296.400000
5.991501	50.486456	514.129545	1673.800000
5.991567	50.486442	513.872695	1674.800000
5.991632	50.486429	513.445470	1664.300000
5.991698	50.486417	512.906895	1039.800000
5.991765	50.486407	512.483670	324.750000
5.991866	50.486387	512.227895	328.290000
5.991966	50.486367	512.052620	335.740000
5.992033	50.486353	511.921770	340.490000
5.992099	50.486337	511.776095	340.640000
5.992164	50.486322	511.603595	340.100000
5.992230	50.486307	511.411170	336.350000
5.992297	50.486293	511.204570	313.900000
5.992364	50.486278	511.001470	307.380000
5.992430	50.486264	510.810295	307.820000
5.992496	50.486251	510.618995	309.700000
5.992563	50.486237	510.435595	329.880000
5.992630	50.486223	510.260145	395.240000
5.992696	50.486210	510.074170	473.610000
5.992763	50.486195	509.887745	473.680000
5.992828	50.486183	509.675845	471.850000
5.992893	50.486171	509.479370	395.350000
5.992959	50.486155	509.303120	342.900000
5.993026	50.486145	509.100320	336.340000
5.993093	50.486135	508.903345	333.420000
5.993158	50.486120	508.713645	332.290000
5.993225	50.486111	508.519145	331.270000
5.993293	50.486106	508.317270	330.650000
5.993361	50.486093	508.118070	330.150000
5.993427	50.486081	507.932595	329.720000
5.993492	50.486071	507.753170	329.880000
5.993560	50.486062	507.557245	330.680000
5.993628	50.486053	507.349145	333.900000
5.993696	50.486043	507.157720	334.110000
5.993764	50.486033	506.977095	334.139100
5.984336	50.486553	531.241745	351.090000
5.984406	50.486552	531.083170	350.980000
5.984476	50.486551	530.924295	351.010000
5.984545	50.486550	530.759520	351.550000
5.984617	50.486550	530.592995	355.350000
5.984687	50.486549	530.430520	374.350000
5.984757	50.486548	530.259620	427.360000
5.984827	50.486547	530.087120	510.290000
5.984896	50.486545	529.915620	604.220000
5.984967	50.486544	529.734395	671.160000
5.985037	50.486543	529.555095	689.170000
5.985107	50.486542	529.382170	691.940000
5.985177	50.486541	529.197170	693.780000
5.985248	50.486540	529.002045	695.630000
5.985318	50.486539	528.811120	697.790000
5.985388	50.486538	528.627570	701.450000
5.985458	50.486538	528.441745	706.980000
5.985528	50.486538	528.233795	708.260000
5.985599	50.486537	528.021470	709.250000
5.985669	50.486538	527.827195	710.320000
5.985737	50.486540	527.626945	716.920000
5.985807	50.486540	527.422270	725.810000
5.985877	50.486540	527.225545	729.290000
5.985948	50.486539	527.024720	730.220000
5.986018	50.486539	526.813745	731.120000
5.986088	50.486538	526.607445	736.420000
5.986158	50.486538	526.407070	761.110000
5.986228	50.486538	526.201745	809.700000
5.986299	50.486538	525.991870	826.960000
5.986369	50.486538	525.778845	827.510000
5.986439	50.486538	525.566420	827.380000
5.986509	50.486537	525.353345	826.760000
5.986579	50.486537	525.140920	823.870000
5.986649	50.486537	524.929770	801.430000
5.986720	50.486537	524.713595	757.350000
5.986790	50.486537	524.499945	685.320000
5.986860	50.486536	524.287520	591.300000
5.986930	50.486535	524.072595	514.960000
5.986999	50.486535	523.860195	498.210000
5.987068	50.486535	523.647120	497.100000
5.987138	50.486534	523.434095	496.940000
5.987208	50.486534	523.226045	497.020000
5.987277	50.486534	523.012970	497.250000
5.987347	50.486534	522.794295	497.550000
5.987417	50.486534	522.575370	497.790000
5.987487	50.486533	522.352995	497.890000
5.987557	50.486533	522.135870	497.700000
5.987627	50.486532	521.920695	486.980000
5.987698	50.486531	521.696145	440.660000
5.987767	50.486531	521.471395	402.320000
5.987837	50.486530	521.252995	383.280000
5.987907	50.486529	521.028920	372.840000
5.987977	50.486529	520.807920	366.890000
5.988047	50.486529	520.591545	363.810000
5.988117	50.486527	520.372695	359.150000
5.988186	50.486526	520.156245	351.820000
5.988256	50.486525	519.941445	346.880000
5.988327	50.486525	519.727470	344.290000
5.988397	50.486525	519.514320	344.140000
5.988467	50.486524	519.292620	344.330000
5.988537	50.486524	519.056545	347.170000
5.988607	50.486524	518.811720	364.170000
5.988677	50.486523	518.580345	393.900000
5.988747	50.486523	518.364170	404.240000
5.988817	50.486521	518.144970	404.700000
5.988887	50.486520	517.926720	404.670000
5.988956	50.486519	517.707370	404.160000
5.989026	50.486518	517.489045	395.440000
5.989097	50.486518	517.272720	366.750000
5.989166	50.486517	517.043645	356.740000
5.989236	50.486518	516.803395	354.250000
5.989306	50.486517	516.571320	354.060000
5.989376	50.486517	516.346670	354.380000
5.989446	50.486516	516.138995	355.010000
5.989515	50.486515	515.940445	356.200000
5.989586	50.486515	515.723795	357.790000
5.989655	50.486514	515.507170	360.320000
5.989725	50.486514	515.288220	362.130000
5.989795	50.486515	515.062395	363.820000
5.989865	50.486515	514.838645	373.280000
5.989935	50.486515	514.613570	455.060000
5.990005	50.486515	514.393120	501.070000
5.990075	50.486514	514.165295	505.150000
5.990145	50.486513	513.942295	505.540000
5.990215	50.486513	513.721495	505.540000
5.990285	50.486512	513.495795	505.160000
5.990354	50.486513	513.268545	499.160000
5.990424	50.486512	513.026845	461.110000
5.990494	50.486510	512.792545	395.690000
5.990564	50.486510	512.554895	371.650000
5.990634	50.486511	512.293020	372.370000
5.990703	50.486511	512.004045	373.130000
5.990773	50.486509	511.692770	373.840000
5.990840	50.486507	511.449745	321.230000
5.990895	50.486505	511.260170	290.010000
5.990950	50.486502	511.054545	271.610000
5.991018	50.486501	510.633420	264.670000
5.991080	50.486500	509.371120	263.550000
5.991135	50.486496	508.108445	263.370000
5.991189	50.486490	508.099345	273.510000
5.991242	50.486485	508.798195	319.010000
5.991301	50.486482	509.482120	421.720000
5.991365	50.486477	509.848845	507.260000
5.991434	50.486468	509.908670	512.110000
5.991501	50.486456	509.799345	511.590000
5.991567	50.486442	509.556220	508.580000
5.991632	50.486429	509.189245	468.650000
5.991698	50.486417	508.731595	297.760000
5.991765	50.486407	508.355720	268.950000
5.991866	50.486387	508.109020	270.500000
5.991966	50.486367	507.925845	277.580000
5.992033	50.486353	507.777495	294.890000
5.992099	50.486337	507.617170	300.040000
5.992164	50.486322	507.435645	300.900000
5.992230	50.486307	507.238645	301.030000
5.992297	50.486293	507.030670	301.130000
5.992364	50.486278	506.825345	301.560000
5.992430	50.486264	506.629170	303.060000
5.992496	50.486251	506.432895	309.960000
5.992563	50.486237	506.242595	329.890000
5.992630	50.486223	506.058295	361.710000
5.992696	50.486210	505.865845	378.050000
5.992763	50.486195	505.672995	378.170000
5.992828	50.486183	505.460895	377.820000
5.992893	50.486171	505.260345	363.840000
5.992959	50.486155	505.074995	342.770000
5.993026	50.486145	504.869670	336.570000
5.993093	50.486135	504.668645	333.730000
5.993158	50.486120	504.473020	332.490000
5.993225	50.486111	504.273770	331.470000
5.993293	50.486106	504.069045	330.890000
5.993361	50.486093	503.866245	330.630000
5.993427	50.486081	503.673445	330.590000
5.993492	50.486071	503.484895	330.720000
5.993560	50.486062	503.284320	331.020000
5.993628	50.486053	503.074920	333.976000
5.984476	50.486551	526.353345	351.070000
5.984545	50.486550	526.177370	352.070000
5.984617	50.486550	525.999795	355.730000
5.984687	50.486549	525.825045	363.540000
5.984757	50.486548	525.643670	387.810000
5.984827	50.486547	525.460870	445.520000
5.984896	50.486545	525.278570	494.270000
5.984967	50.486544	525.088895	517.860000
5.985037	50.486543	524.900420	522.750000
5.985107	50.486542	524.716345	523.240000
5.985177	50.486541	524.523345	523.410000
5.985248	50.486540	524.323045	523.400000
5.985318	50.486539	524.125595	523.250000
5.985388	50.486538	523.933070	522.970000
5.985458	50.486538	523.738770	522.150000
5.985528	50.486538	523.529320	521.060000
5.985599	50.486537	523.316870	520.650000
5.985669	50.486538	523.116545	520.420000
5.985737	50.486540	522.912145	520.300000
5.985807	50.486540	522.704745	520.280000
5.985877	50.486540	522.502520	520.390000
5.985948	50.486539	522.297520	520.720000
5.986018	50.486539	522.085920	522.040000
5.986088	50.486538	521.877295	528.560000
5.986158	50.486538	521.672445	546.980000
5.986228	50.486538	521.464370	571.620000
5.986299	50.486538	521.253420	585.510000
5.986369	50.486538	521.040520	588.460000
5.986439	50.486538	520.827970	588.900000
5.986509	50.486537	520.615020	589.030000
5.986579	50.486537	520.402470	588.880000
5.986649	50.486537	520.190720	587.720000
5.986720	50.486537	519.975845	577.370000
5.986790	50.486537	519.762520	544.360000
5.986860	50.486536	519.549970	492.850000
5.986930	50.486535	519.335845	451.650000
5.986999	50.486535	519.123295	436.070000
5.987068	50.486535	518.910370	432.650000
5.987138	50.486534	518.697445	432.080000
5.987208	50.486534	518.487620	431.800000
5.987277	50.486534	518.274695	431.610000
5.987347	50.486534	518.058245	431.480000
5.987417	50.486534	517.841570	431.360000
5.987487	50.486533	517.622670	431.230000
5.987557	50.486533	517.407120	431.020000
5.987627	50.486532	517.192820	429.870000
5.987698	50.486531	516.972395	421.280000
5.987767	50.486531	516.751795	400.870000
5.987837	50.486530	516.535320	383.250000
5.987907	50.486529	516.315045	373.050000
5.987977	50.486529	516.096795	366.820000
5.988047	50.486529	515.881595	361.700000
5.988117	50.486527	515.664745	355.500000
5.988186	50.486526	515.449520	349.910000
5.988256	50.486525	515.235370	346.880000
5.988327	50.486525	515.021795	345.480000
5.988397	50.486525	514.808795	345.330000
5.988467	50.486524	514.589945	345.470000
5.988537	50.486524	514.361195	347.040000
5.988607	50.486524	514.126195	350.370000
5.988677	50.486523	513.900445	354.850000
5.988747	50.486523	513.685295	356.370000
5.988817	50.486521	513.468020	356.590000
5.988887	50.486520	513.251370	356.640000
5.988956	50.486519	513.033920	356.520000
5.989026	50.486518	512.817245	356.190000
5.989097	50.486518	512.601945	354.640000
5.989166	50.486517	512.377520	353.810000
5.989236	50.486518	512.145045	353.760000
5.989306	50.486517	511.918345	353.920000
5.989376	50.486517	511.696995	354.290000
5.989446	50.486516	511.487920	354.950000
5.989515	50.486515	511.285445	356.190000
5.989586	50.486515	511.069870	357.720000
5.989655	50.486514	510.854320	360.380000
5.989725	50.486514	510.637070	362.270000
5.989795	50.486515	510.414820	365.200000
5.989865	50.486515	510.194045	387.810000
5.989935	50.486515	509.972270	462.650000
5.990005	50.486515	509.753895	501.730000
5.990075	50.486514	509.530070	505.380000
5.990145	50.486513	509.309795	505.630000
5.990215	50.486513	509.091095	505.590000
5.990285	50.486512	508.868745	505.180000
5.990354	50.486513	508.645220	497.520000
5.990424	50.486512	508.410895	454.060000
5.990494	50.486510	508.182045	373.090000
5.990564	50.486510	507.950570	314.680000
5.990634	50.486511	507.700645	296.660000
5.990703	50.486511	507.429670	293.810000
5.990773	50.486509	507.140870	291.380000
5.990840	50.486507	506.904670	286.760000
5.990895	50.486505	506.709995	283.820000
5.990950	50.486502	506.502770	273.740000
5.991018	50.486501	506.124920	267.610000
5.991080	50.486500	505.042295	264.440000
5.991135	50.486496	503.943370	263.670000
5.991189	50.486490	503.905245	263.080000
5.991242	50.486485	504.466245	262.280000
5.991301	50.486482	504.987895	258.930000
5.991365	50.486477	505.227320	257.980000
5.991434	50.486468	505.211720	257.300000
5.991501	50.486456	505.069520	255.160000
5.991567	50.486442	504.836645	254.410000
5.991632	50.486429	504.516545	250.850000
5.991698	50.486417	504.124720	247.410000
5.991765	50.486407	503.788720	247.840000
5.991866	50.486387	503.549795	249.500000
5.991966	50.486367	503.359820	256.240000
5.992033	50.486353	503.196495	268.590000
5.992099	50.486337	503.023720	283.080000
5.992164	50.486322	502.834595	289.160000
5.992230	50.486307	502.633745	290.920000
5.992297	50.486293	502.424595	293.210000
5.992364	50.486278	502.217395	297.740000
5.992430	50.486264	502.017070	301.270000
5.992496	50.486251	501.816670	310.460000
5.992563	50.486237	501.620620	329.900000
5.992630	50.486223	501.428970	344.500000
5.992696	50.486210	501.231195	347.540000
5.992763	50.486195	501.033070	347.630000
5.992828	50.486183	500.820795	347.440000
5.992893	50.486171	500.616945	346.660000
5.992959	50.486155	500.424195	342.530000
5.993026	50.486145	500.216820	337.270000
5.993093	50.486135	500.012545	335.200000
5.993158	50.486120	499.812145	333.220000
5.993225	50.486111	499.609070	331.860000
5.993293	50.486106	499.402070	331.210000
5.993361	50.486093	499.196395	331.080000
5.993427	50.486081	498.997795	331.070000
5.993492	50.486071	498.802070	331.147600
5.984687	50.486549	520.745645	356.260000
5.984757	50.486548	520.555770	368.150000
5.984827	50.486547	520.364645	384.930000
5.984896	50.486545	520.173695	395.680000
5.984967	50.486544	519.977345	398.840000
5.985037	50.486543	519.781645	399.200000
5.985107	50.486542	519.588845	399.100000
5.985177	50.486541	519.389720	398.780000
5.985248	50.486540	519.185470	398.230000
5.985318	50.486539	518.983045	397.460000
5.985388	50.486538	518.783820	396.520000
5.985458	50.486538	518.583220	395.100000
5.985528	50.486538	518.372645	393.890000
5.985599	50.486537	518.160095	393.350000
5.985669	50.486538	517.955370	393.050000
5.985737	50.486540	517.747995	392.920000
5.985807	50.486540	517.538620	392.970000
5.985877	50.486540	517.332470	393.230000
5.985948	50.486539	517.124520	393.870000
5.986018	50.486539	516.912470	396.380000
5.986088	50.486538	516.702245	404.600000
5.986158	50.486538	516.494295	420.390000
5.986228	50.486538	516.284320	438.280000
5.986299	50.486538	516.072620	451.320000
5.986369	50.486538	515.859795	456.190000
5.986439	50.486538	515.647170	457.060000
5.986509	50.486537	515.434295	457.370000
5.986579	50.486537	515.221670	457.460000
5.986649	50.486537	515.009495	457.340000
5.986720	50.486537	514.795470	456.380000
5.986790	50.486537	514.582395	449.730000
5.986860	50.486536	514.369770	434.130000
5.986930	50.486535	514.156195	417.450000
5.986999	50.486535	513.943570	408.630000
5.987068	50.486535	513.730720	405.560000
5.987138	50.486534	513.517845	404.220000
5.987208	50.486534	513.306820	403.710000
5.987277	50.486534	513.093995	403.350000
5.987347	50.486534	512.879070	403.030000
5.987417	50.486534	512.663945	402.730000
5.987487	50.486533	512.447470	402.420000
5.987557	50.486533	512.233020	402.060000
5.987627	50.486532	512.019320	401.410000
5.987698	50.486531	511.801820	399.180000
5.987767	50.486531	511.584170	392.790000
5.987837	50.486530	511.369070	382.530000
5.987907	50.486529	511.151545	373.240000
5.987977	50.486529	510.935270	366.540000
5.988047	50.486529	510.720945	360.240000
5.988117	50.486527	510.505570	354.140000
5.988186	50.486526	510.291220	349.530000
5.988256	50.486525	510.077570	347.050000
5.988327	50.486525	509.864295	346.390000
5.988397	50.486525	509.651370	346.280000
5.988467	50.486524	509.434620	346.380000
5.988537	50.486524	509.211320	347.100000
5.988607	50.486524	508.983695	348.690000
5.988677	50.486523	508.762195	350.400000
5.988747	50.486523	508.547795	351.740000
5.988817	50.486521	508.331970	352.480000
5.988887	50.486520	508.116570	352.870000
5.988956	50.486519	507.900595	353.140000
5.989026	50.486518	507.685145	353.350000
5.989097	50.486518	507.470645	353.490000
5.989166	50.486517	507.249845	353.610000
5.989236	50.486518	507.023395	353.750000
5.989306	50.486517	506.800895	354.000000
5.989376	50.486517	506.582095	354.410000
5.989446	50.486516	506.371920	355.050000
5.989515	50.486515	506.166395	356.430000
5.989586	50.486515	505.951670	357.840000
5.989655	50.486514	505.736945	361.930000
5.989725	50.486514	505.521020	365.530000
5.989795	50.486515	505.301595	377.840000
5.989865	50.486515	505.083170	413.350000
5.989935	50.486515	504.864045	469.550000
5.990005	50.486515	504.647320	502.810000
5.990075	50.486514	504.426645	505.740000
5.990145	50.486513	504.208520	505.900000
5.990215	50.486513	503.991520	505.810000
5.990285	50.486512	503.771895	505.380000
5.990354	50.486513	503.551370	497.370000
5.990424	50.486512	503.322995	453.590000
5.990494	50.486510	503.098545	372.010000
5.990564	50.486510	502.872095	310.950000
5.990634	50.486511	502.631995	287.280000
5.990703	50.486511	502.375970	283.060000
5.990773	50.486509	502.106070	282.930000
5.990840	50.486507	501.875620	282.320000
5.990895	50.486505	501.676570	281.240000
5.990950	50.486502	501.468020	273.740000
5.991018	50.486501	501.127645	268.370000
5.991080	50.486500	500.208295	265.140000
5.991135	50.486496	499.261745	262.890000
5.991189	50.486490	499.196020	260.520000
5.991242	50.486485	499.627720	257.830000
5.991301	50.486482	500.003945	253.970000
5.991365	50.486477	500.135570	250.120000
5.991434	50.486468	500.061120	248.020000
5.991501	50.486456	499.894670	247.160000
5.991567	50.486442	499.669170	246.640000
5.991632	50.486429	499.384295	246.310000
5.991698	50.486417	499.044470	246.300000
5.991765	50.486407	498.741170	246.460000
5.991866	50.486387	498.508795	246.910000
5.991966	50.486367	498.313145	250.470000
5.992033	50.486353	498.137270	260.080000
5.992099	50.486337	497.954170	270.780000
5.992164	50.486322	497.758820	274.780000
5.992230	50.486307	497.554795	278.640000
5.992297	50.486293	497.344670	285.640000
5.992364	50.486278	497.135970	293.570000
5.992430	50.486264	496.932270	301.190000
5.992496	50.486251	496.728520	310.870000
5.992563	50.486237	496.527845	329.880000
5.992630	50.486223	496.330295	342.310000
5.992696	50.486210	496.128270	343.530000
5.992763	50.486195	495.925920	343.630000
5.992828	50.486183	495.713495	343.550000
5.992893	50.486171	495.507045	343.260000
5.992959	50.486155	495.308445	342.190000
5.993026	50.486145	495.099470	339.420000
5.993093	50.486135	494.892645	335.590000
5.993158	50.486120	494.688495	334.840000
5.993225	50.486111	494.482470	334.430000
5.993293	50.486106	494.273720	331.335600
5.984896	50.486545	514.554820	367.920000
5.984967	50.486544	514.353345	367.990000
5.985037	50.486543	514.152170	367.880000
5.985107	50.486542	513.952820	367.740000
5.985177	50.486541	513.749120	367.520000
5.985248	50.486540	513.541945	367.170000
5.985318	50.486539	513.335895	366.760000
5.985388	50.486538	513.131820	366.350000
5.985458	50.486538	512.926745	365.990000
5.985528	50.486538	512.715370	365.710000
5.985599	50.486537	512.502745	365.530000
5.985669	50.486538	512.294945	365.440000
5.985737	50.486540	512.085495	365.460000
5.985807	50.486540	511.874770	365.630000
5.985877	50.486540	511.665945	365.980000
5.985948	50.486539	511.456020	366.720000
5.986018	50.486539	511.243670	369.080000
5.986088	50.486538	511.032370	374.660000
5.986158	50.486538	510.822345	383.850000
5.986228	50.486538	510.611145	394.410000
5.986299	50.486538	510.398970	402.400000
5.986369	50.486538	510.186170	405.740000
5.986439	50.486538	509.973495	406.550000
5.986509	50.486537	509.760670	406.810000
5.986579	50.486537	509.547995	406.900000
5.986649	50.486537	509.335545	406.840000
5.986720	50.486537	509.122070	406.660000
5.986790	50.486537	508.909170	406.140000
5.986860	50.486536	508.696495	404.080000
5.986930	50.486535	508.483295	400.620000
5.986999	50.486535	508.270620	397.730000
5.987068	50.486535	508.057795	396.120000
5.987138	50.486534	507.844970	395.290000
5.987208	50.486534	507.633170	394.790000
5.987277	50.486534	507.420395	394.390000
5.987347	50.486534	507.206445	394.010000
5.987417	50.486534	506.992345	393.630000
5.987487	50.486533	506.777495	393.210000
5.987557	50.486533	506.563770	392.730000
5.987627	50.486532	506.350470	391.990000
5.987698	50.486531	506.134945	390.470000
5.987767	50.486531	505.919295	387.140000
5.987837	50.486530	505.705120	381.160000
5.987907	50.486529	505.489470	373.450000
5.987977	50.486529	505.274595	366.370000
5.988047	50.486529	505.060895	359.750000
5.988117	50.486527	504.846545	353.770000
5.988186	50.486526	504.632795	349.410000
5.988256	50.486525	504.419470	347.310000
5.988327	50.486525	504.206395	346.950000
5.988397	50.486525	503.993545	346.860000
5.988467	50.486524	503.778295	346.930000
5.988537	50.486524	503.558870	347.250000
5.988607	50.486524	503.336570	348.490000
5.988677	50.486523	503.118170	349.930000
5.988747	50.486523	502.904320	351.160000
5.988817	50.486521	502.689545	352.020000
5.988887	50.486520	502.475070	352.570000
5.988956	50.486519	502.260195	352.940000
5.989026	50.486518	502.045645	353.200000
5.989097	50.486518	501.831745	353.410000
5.989166	50.486517	501.613670	353.610000
5.989236	50.486518	501.391745	353.830000
5.989306	50.486517	501.172395	354.130000
5.989376	50.486517	500.955520	354.590000
5.989446	50.486516	500.744520	355.210000
5.989515	50.486515	500.536670	356.860000
5.989586	50.486515	500.322595	360.450000
5.989655	50.486514	500.108520	366.250000
5.989725	50.486514	499.893620	373.770000
5.989795	50.486515	499.676320	401.470000
5.989865	50.486515	499.459670	445.820000
5.989935	50.486515	499.242570	487.150000
5.990005	50.486515	499.027095	504.480000
5.990075	50.486514	498.808870	506.060000
5.990145	50.486513	498.592420	506.150000
5.990215	50.486513	498.376745	506.040000
5.990285	50.486512	498.159220	505.600000
5.990354	50.486513	497.941020	497.350000
5.990424	50.486512	497.717320	453.460000
5.990494	50.486510	497.496345	371.890000
5.990564	50.486510	497.273895	310.770000
5.990634	50.486511	497.041645	286.660000
5.990703	50.486511	496.797670	279.090000
5.990773	50.486509	496.543195	276.060000
5.990840	50.486507	496.317470	274.450000
5.990895	50.486505	496.114820	273.390000
5.990950	50.486502	495.905170	272.360000
5.991018	50.486501	495.596370	268.720000
5.991080	50.486500	494.822295	265.460000
5.991135	50.486496	494.014670	262.900000
5.991189	50.486490	493.923220	259.600000
5.991242	50.486485	494.236120	255.550000
5.991301	50.486482	494.484845	252.110000
5.991365	50.486477	494.527445	249.900000
5.991434	50.486468	494.408520	248.160000
5.991501	50.486456	494.224920	247.070000
5.991567	50.486442	494.004495	246.440000
5.991632	50.486429	493.745120	246.310000
5.991698	50.486417	493.445095	246.320000
5.991765	50.486407	493.167820	246.440000
5.991866	50.486387	492.940795	246.810000
5.991966	50.486367	492.740520	250.060000
5.992033	50.486353	492.554495	257.580000
5.992099	50.486337	492.363070	264.360000
5.992164	50.486322	492.162720	265.700000
5.992230	50.486307	491.956170	272.950000
5.992297	50.486293	491.745270	282.920000
5.992364	50.486278	491.535395	292.790000
5.992430	50.486264	491.329045	301.140000
5.992496	50.486251	491.122620	311.110000
5.992563	50.486237	490.918320	329.830000
5.992630	50.486223	490.716195	341.220000
5.992696	50.486210	490.510870	342.550000
5.992763	50.486195	490.305270	342.640000
5.992828	50.486183	490.092745	342.590000
5.992893	50.486171	489.884295	342.410000
5.992959	50.486155	489.681220	341.920000
5.993026	50.486145	489.471045	340.290000
5.993093	50.486135	489.262295	335.708600
5.985037	50.486543	507.960720	365.190000
5.985107	50.486542	507.756645	364.760000
5.985177	50.486541	507.549645	364.510000
5.985248	50.486540	507.340395	364.240000
5.985318	50.486539	507.131820	364.010000
5.985388	50.486538	506.924395	363.780000
5.985458	50.486538	506.716270	363.600000
5.985528	50.486538	506.504345	363.480000
5.985599	50.486537	506.291670	363.410000
5.985669	50.486538	506.081795	363.410000
5.985737	50.486540	505.870970	363.480000
5.985807	50.486540	505.659395	363.660000
5.985877	50.486540	505.448820	363.990000
5.985948	50.486539	505.237620	364.750000
5.986018	50.486539	505.025095	366.860000
5.986088	50.486538	504.813120	371.460000
5.986158	50.486538	504.601795	378.670000
5.986228	50.486538	504.389845	386.590000
5.986299	50.486538	504.177395	392.500000
5.986369	50.486538	503.964620	395.330000
5.986439	50.486538	503.751920	396.170000
5.986509	50.486537	503.539120	396.410000
5.986579	50.486537	503.326395	396.500000
5.986649	50.486537	503.113795	396.480000
5.986720	50.486537	502.900695	396.370000
5.986790	50.486537	502.687870	396.180000
5.986860	50.486536	502.475145	395.930000
5.986930	50.486535	502.262170	395.550000
5.986999	50.486535	502.049470	394.960000
5.987068	50.486535	501.836695	394.320000
5.987138	50.486534	501.623895	393.760000
5.987208	50.486534	501.411620	393.290000
5.987277	50.486534	501.198870	392.870000
5.987347	50.486534	500.985495	392.470000
5.987417	50.486534	500.772045	392.050000
5.987487	50.486533	500.558195	391.590000
5.987557	50.486533	500.344920	391.030000
5.987627	50.486532	500.131870	390.200000
5.987698	50.486531	499.917595	388.690000
5.987767	50.486531	499.703245	385.800000
5.987837	50.486530	499.489670	380.700000
5.987907	50.486529	499.275245	373.520000
5.987977	50.486529	499.061295	366.310000
5.988047	50.486529	498.847995	359.570000
5.988117	50.486527	498.634295	353.620000
5.988186	50.486526	498.420970	349.360000
5.988256	50.486525	498.207870	347.510000
5.988327	50.486525	497.994920	347.240000
5.988397	50.486525	497.782145	347.160000
5.988467	50.486524	497.567895	347.200000
5.988537	50.486524	497.351120	347.400000
5.988607	50.486524	497.132520	348.420000
5.988677	50.486523	496.916270	349.790000
5.988747	50.486523	496.702845	351.010000
5.988817	50.486521	496.488795	351.890000
5.988887	50.486520	496.274945	352.460000
5.988956	50.486519	496.060870	352.860000
5.989026	50.486518	495.846995	353.150000
5.989097	50.486518	495.633520	353.400000
5.989166	50.486517	495.417345	353.640000
5.989236	50.486518	495.198695	353.920000
5.989306	50.486517	494.981670	354.250000
5.989376	50.486517	494.766220	354.750000
5.989446	50.486516	494.554620	355.670000
5.989515	50.486515	494.345070	357.400000
5.989586	50.486515	494.131445	360.990000
5.989655	50.486514	493.917820	366.640000
5.989725	50.486514	493.703670	380.820000
5.989795	50.486515	493.487945	412.350000
5.989865	50.486515	493.272645	456.610000
5.989935	50.486515	493.057020	492.420000
5.990005	50.486515	492.842445	505.370000
5.990075	50.486514	492.626070	506.260000
5.990145	50.486513	492.410870	506.330000
5.990215	50.486513	492.196145	506.210000
5.990285	50.486512	491.980195	505.780000
5.990354	50.486513	491.763795	497.380000
5.990424	50.486512	491.543645	453.430000
5.990494	50.486510	491.325295	371.880000
5.990564	50.486510	491.105895	310.740000
5.990634	50.486511	490.879720	286.490000
5.990703	50.486511	490.645195	278.590000
5.990773	50.486509	490.402945	275.230000
5.990840	50.486507	490.180970	273.280000
5.990895	50.486505	489.975445	271.750000
5.990950	50.486502	489.764920	270.790000
5.991018	50.486501	489.481995	268.950000
5.991080	50.486500	488.834170	265.620000
5.991135	50.486496	488.150345	262.890000
5.991189	50.486490	488.035395	259.480000
5.991242	50.486485	488.241545	255.380000
5.991301	50.486482	488.381195	251.780000
5.991365	50.486477	488.352345	249.930000
5.991434	50.486468	488.201020	248.290000
5.991501	50.486456	488.005770	247.030000
5.991567	50.486442	487.788645	246.450000
5.991632	50.486429	487.547020	246.350000
5.991698	50.486417	487.276445	246.360000
5.991765	50.486407	487.019245	246.450000
5.991866	50.486387	486.796420	246.780000
5.991966	50.486367	486.592470	249.920000
5.992033	50.486353	486.398495	257.120000
5.992099	50.486337	486.200570	261.660000
5.992164	50.486322	485.996345	264.100000
5.992230	50.486307	485.787870	271.990000
5.992297	50.486293	485.576395	282.380000
5.992364	50.486278	485.365595	292.530000
5.992430	50.486264	485.157220	301.090000
5.992496	50.486251	484.948770	311.240000
5.992563	50.486237	484.741695	329.780000
5.992630	50.486223	484.536095	340.700000
5.992696	50.486210	484.328320	342.080000
5.992763	50.486195	484.120320	342.170000
5.992828	50.486183	483.907720	342.160000
5.992893	50.486171	483.697795	342.080000
5.992959	50.486155	483.491395	341.814800
5.985177	50.486541	500.734329	363.860000
5.985248	50.486540	500.523679	363.770000
5.985318	50.486539	500.313404	363.650000
5.985388	50.486538	500.103779	363.520000
5.985458	50.486538	499.893654	363.410000
5.985528	50.486538	499.681354	363.310000
5.985599	50.486537	499.468654	363.260000
5.985669	50.486538	499.257479	363.270000
5.985737	50.486540	499.045779	363.350000
5.985807	50.486540	498.833679	363.530000
5.985877	50.486540	498.622079	363.870000
5.985948	50.486539	498.410104	364.640000
5.986018	50.486539	498.197454	366.740000
5.986088	50.486538	497.985104	371.280000
5.986158	50.486538	497.773054	378.390000
5.986228	50.486538	497.560654	386.190000
5.986299	50.486538	497.348029	391.980000
5.986369	50.486538	497.135279	394.780000
5.986439	50.486538	496.922554	395.630000
5.986509	50.486537	496.709779	395.860000
5.986579	50.486537	496.497029	395.940000
5.986649	50.486537	496.284354	395.920000
5.986720	50.486537	496.071479	395.820000
5.986790	50.486537	495.858679	395.650000
5.986860	50.486536	495.645929	395.420000
5.986930	50.486535	495.433079	395.140000
5.986999	50.486535	495.220354	394.700000
5.987068	50.486535	495.007604	394.120000
5.987138	50.486534	494.794829	393.570000
5.987208	50.486534	494.582279	393.110000
5.987277	50.486534	494.369529	392.690000
5.987347	50.486534	494.156504	392.290000
5.987417	50.486534	493.943429	391.870000
5.987487	50.486533	493.730129	391.410000
5.987557	50.486533	493.517129	390.840000
5.987627	50.486532	493.304254	390.000000
5.987698	50.486531	493.090704	388.490000
5.987767	50.486531	492.877129	385.620000
5.987837	50.486530	492.663954	380.590000
5.987907	50.486529	492.450304	373.520000
5.987977	50.486529	492.236904	366.270000
5.988047	50.486529	492.023829	359.490000
5.988117	50.486527	491.810554	353.550000
5.988186	50.486526	491.597504	349.340000
5.988256	50.486525	491.384554	347.590000
5.988327	50.486525	491.171679	347.350000
5.988397	50.486525	490.958929	347.270000
5.988467	50.486524	490.745354	347.310000
5.988537	50.486524	490.530304	347.470000
5.988607	50.486524	490.314129	348.390000
5.988677	50.486523	490.099304	349.730000
5.988747	50.486523	489.886154	350.950000
5.988817	50.486521	489.672629	351.830000
5.988887	50.486520	489.459229	352.430000
5.988956	50.486519	489.245679	352.840000
5.989026	50.486518	489.032229	353.150000
5.989097	50.486518	488.819029	353.410000
5.989166	50.486517	488.604179	353.670000
5.989236	50.486518	488.387804	353.970000
5.989306	50.486517	488.172404	354.350000
5.989376	50.486517	487.957954	354.840000
5.989446	50.486516	487.745929	355.810000
5.989515	50.486515	487.535204	357.530000
5.989586	50.486515	487.321904	361.130000
5.989655	50.486514	487.108579	366.910000
5.989725	50.486514	486.894954	381.590000
5.989795	50.486515	486.680354	413.330000
5.989865	50.486515	486.466004	457.580000
5.989935	50.486515	486.251429	493.050000
5.990005	50.486515	486.037529	505.700000
5.990075	50.486514	485.822479	506.400000
5.990145	50.486513	485.608129	506.460000
5.990215	50.486513	485.394079	506.350000
5.990285	50.486512	485.179304	505.930000
5.990354	50.486513	484.964229	497.450000
5.990424	50.486512	484.746654	453.460000
5.990494	50.486510	484.530229	371.900000
5.990564	50.486510	484.313079	310.740000
5.990634	50.486511	484.091404	286.430000
5.990703	50.486511	483.864029	278.450000
5.990773	50.486509	483.631154	275.070000
5.990840	50.486507	483.412079	273.100000
5.990895	50.486505	483.204304	271.580000
5.990950	50.486502	482.993079	270.490000
5.991018	50.486501	482.730754	269.050000
5.991080	50.486500	482.189804	265.680000
5.991135	50.486496	481.613554	262.880000
5.991189	50.486490	481.477679	259.420000
5.991242	50.486485	481.590279	255.320000
5.991301	50.486482	481.639154	251.680000
5.991365	50.486477	481.554679	249.970000
5.991434	50.486468	481.380604	248.330000
5.991501	50.486456	481.177804	247.030000
5.991567	50.486442	480.962704	246.450000
5.991632	50.486429	480.732879	246.370000
5.991698	50.486417	480.483304	246.370000
5.991765	50.486407	480.241079	246.450000
5.991866	50.486387	480.021454	246.760000
5.991966	50.486367	479.814679	249.840000
5.992033	50.486353	479.614629	257.020000
5.992099	50.486337	479.411829	261.070000
5.992164	50.486322	479.204754	263.950000
5.992230	50.486307	478.994829	271.830000
5.992297	50.486293	478.782929	282.240000
5.992364	50.486278	478.571479	292.420000
5.992430	50.486264	478.361579	301.050000
5.992496	50.486251	478.151629	311.280000
5.992563	50.486237	477.942579	329.770000
5.992630	50.486223	477.734454	340.510000
5.992696	50.486210	477.524904	341.920000
5.992763	50.486195	477.315179	342.020000
5.992828	50.486183	477.102504	342.041200
