# Supplementary material for: Electrical resistivity tomography data across the Hockai Fault Zone (Ardenne, Belgium)
Source: Data Brief. 2016 Dec 21;11:1–4. doi: 10.1016/j.dib.2016.12.028 (PMC5220259; doi:10.1016/j.dib.2016.12.028)
Supplement: Supplementary file 2 — Supplementary material [file mmc2.zip › output/ASCII/20090824-1.wgs84]

5.972047883	50.48756588	549.73
5.972115779	50.48757282	549.924
5.972168062	50.48757604	550.078
5.972254901	50.48758573	550.254
5.972323888	50.48759345	550.426
5.972393242	50.48760084	550.525
5.9724624	50.48760884	550.624
5.972533279	50.48761618	550.784
5.97260181	50.48762341	550.967
5.972739596	50.48763897	551.211
5.972811159	50.48764617	551.314
5.972877434	50.48765311	551.463
5.972947013	50.48766054	551.654
5.973016385	50.48766788	551.786
5.973085052	50.48767642	551.942
5.973153815	50.48768563	552.012
5.973223821	50.48769265	552.162
5.973290999	50.4877026	552.287
5.973360578	50.48771094	552.404
5.973428971	50.48771902	552.506
5.973497828	50.48772712	552.556
5.973567398	50.48773413	552.627
5.973635498	50.48774155	552.695
5.973705223	50.48774976	552.783
5.97377455	50.48775687	552.857
5.973843552	50.48776427	552.868
5.973913576	50.48777154	553.054
5.973982069	50.48777838	553.133
5.974051468	50.48778483	553.289
5.974120672	50.48779184	553.41
5.97418927	50.48779976	553.521
5.974258008	50.48780679	553.581
5.974328182	50.48781234	553.669
5.97439759	50.48781922	553.785
5.974466985	50.48782484	553.851
5.974536748	50.48783197	553.983
5.974606292	50.48783774	554.075
5.974675754	50.48784374	554.101
5.974745024	50.48784965	554.224
5.974814509	50.48785577	554.278
5.974884934	50.48786169	554.331
5.974953836	50.48786794	554.445
5.97502322	50.48787441	554.523
5.97509267	50.48788099	554.598
5.97516235	50.48788747	554.667
5.975231001	50.48789274	554.788
5.975299643	50.4878985	554.879
5.975371134	50.48790454	554.934
5.975441354	50.48791033	555.054
5.975510713	50.48791614	555.036
5.97558023	50.4879225	555.127
5.975649542	50.48792841	555.169
5.975719303	50.48793527	555.207
5.975788491	50.48794232	555.302
5.975857336	50.48794979	555.386
5.975926751	50.48795652	555.427
5.975996432	50.48796298	555.444
5.976065656	50.48797018	555.492
5.976134471	50.48797678	555.564
5.976204028	50.48798347	555.6
5.976273954	50.48799011	555.632
5.97634167	50.4879967	555.613
5.976411673	50.48800354	555.611
5.97648055	50.48800758	555.652
5.976550696	50.48801376	555.588
5.976620627	50.48802	555.612
5.976690087	50.48802605	555.623
5.976759741	50.48803402	555.622
5.976828169	50.48804105	555.611
5.976898043	50.48804792	555.59
5.976967748	50.48805386	555.633
5.97703682	50.48806132	555.629
5.977106497	50.48806725	555.607
5.977177057	50.48807393	555.658
5.977244929	50.48808079	555.672
5.977314529	50.48808749	555.645
5.977383897	50.48809432	555.636
5.977453146	50.48810129	555.662
5.977522609	50.4881073	555.707
5.977591445	50.48811376	555.678
5.977662945	50.48812022	555.56
5.977732375	50.48812601	555.514
5.977801324	50.48813247	555.466
5.977870169	50.48813965	555.336
5.977939203	50.48814518	555.27
5.978010305	50.48815049	555.191
5.978079483	50.48815596	555.221
5.978149194	50.48816453	555.127
5.978217621	50.48816826	555.217
5.978287074	50.48817387	555.29
5.978356486	50.48818037	555.299
5.978426416	50.48818604	555.265
5.978495515	50.48819139	555.223
5.978565989	50.4881975	555.249
5.978635084	50.48820231	555.286
5.978704661	50.48820982	555.289
5.978774132	50.48821627	555.315
5.978842697	50.48822279	555.305
5.978912023	50.48822964	555.383
5.978981943	50.48823521	555.394
5.979051267	50.48824239	555.384
5.979120446	50.48824876	555.399
5.979190023	50.48825536	555.43
5.979259206	50.48826164	555.442
5.97932848	50.48826867	555.39
5.97939737	50.48827548	555.384
5.97946729	50.4882829	555.35
5.979536638	50.48828897	555.363
5.979606543	50.48829637	555.374
5.979674729	50.48830288	555.348
5.979744769	50.48830921	555.357
5.979813724	50.48831494	555.34
5.979882546	50.4883214	555.352
5.979952036	50.48832867	555.361
5.980020738	50.48833467	555.259
5.980091076	50.48834067	555.3
5.980160866	50.4883448	555.312
5.980230534	50.48835005	555.329
5.980299557	50.48835523	555.339
5.980370168	50.48836082	555.351
5.980439624	50.48836608	555.322
5.980508898	50.48837162	555.333
5.980578731	50.48837665	555.28
5.980647366	50.48838288	555.3
5.980717435	50.48838891	555.313
5.980786695	50.48839476	555.321
5.98085606	50.48840046	555.2920089
5.980925425	50.48840616	555.3109819
5.98099479	50.48841187	555.3238013
5.981064155	50.48841757	555.3402506
5.98113352	50.48842327	555.3498314
5.981202885	50.48842897	555.3397977
5.981272251	50.48843467	555.3643177
5.981341616	50.48844037	555.3643177
5.981410981	50.48844607	555.3742986
5.981480346	50.48845177	555.380724
5.981549711	50.48845747	555.3893949
5.981619077	50.48846317	555.3920461
5.981688442	50.48846887	555.3389819
5.981757807	50.48847458	555.3397907
5.981827173	50.48848028	555.3397907
5.981896538	50.48848598	555.3384444
5.981965903	50.48849168	555.3384444
5.982035269	50.48849738	555.3242589
5.982104634	50.48850308	555.3010985
5.982173999	50.48850878	555.2897361
5.982243365	50.48851448	555.2492802
5.98231273	50.48852018	555.2221534
5.982382096	50.48852588	555.171428
5.982451461	50.48853158	555.171428
5.982520827	50.48853728	554.922598
5.982590192	50.48854298	554.922598
5.982659558	50.48854868	554.8636778
5.982728923	50.48855438	554.7958716
5.982798289	50.48856008	554.7323261
5.982867654	50.48856578	554.5032041
5.98293702	50.48857148	554.417043
