# Supplementary material for: Electrical resistivity tomography data across the Hockai Fault Zone (Ardenne, Belgium)
Source: Data Brief. 2016 Dec 21;11:1–4. doi: 10.1016/j.dib.2016.12.028 (PMC5220259; doi:10.1016/j.dib.2016.12.028)
Supplement: Supplementary file 2 — Supplementary material [file mmc2.zip › output/ASCII/20090824-1_combined.out.wgs84]

5.972142	50.487574	549.038465	424.400000
5.972211	50.487581	549.193565	528.470000
5.972289	50.487590	549.357615	580.700000
5.972359	50.487597	549.484415	558.370000
5.972428	50.487605	549.574015	626.860000
5.972498	50.487613	549.695765	676.180000
5.972568	50.487620	549.858690	682.150000
5.972671	50.487631	550.057840	735.940000
5.972775	50.487643	550.215415	684.160000
5.972844	50.487650	550.331440	767.110000
5.972912	50.487657	550.488115	665.510000
5.972982	50.487664	550.639840	819.540000
5.973051	50.487672	550.773040	1040.000000
5.973119	50.487681	550.874515	1022.200000
5.973189	50.487689	550.975665	818.810000
5.973257	50.487698	551.103515	772.230000
5.973326	50.487707	551.213215	676.440000
5.973395	50.487715	551.313740	738.490000
5.973463	50.487723	551.387465	1074.700000
5.973533	50.487731	551.443315	1350.000000
5.973601	50.487738	551.507990	1066.700000
5.973670	50.487746	551.577040	957.600000
5.973740	50.487753	551.650365	1140.600000
5.973809	50.487761	551.692790	1406.300000
5.973879	50.487768	551.779115	985.690000
5.973948	50.487775	551.896115	729.420000
5.974017	50.487782	552.003815	778.110000
5.974086	50.487788	552.128640	686.490000
5.974155	50.487796	552.231365	912.100000
5.974224	50.487803	552.307965	1021.200000
5.974293	50.487810	552.375740	859.680000
5.974363	50.487816	552.464840	667.860000
5.974432	50.487822	552.545215	780.630000
5.974502	50.487828	552.633790	717.420000
5.974572	50.487835	552.734915	687.780000
5.974641	50.487841	552.789265	562.310000
5.974710	50.487847	552.851865	577.480000
5.974780	50.487853	552.931290	506.870000
5.974850	50.487859	552.981190	419.980000
5.974919	50.487865	553.055990	409.370000
5.974989	50.487871	553.138965	429.200000
5.975058	50.487878	553.205090	463.120000
5.975128	50.487884	553.271090	446.060000
5.975197	50.487890	553.353315	485.310000
5.975265	50.487896	553.443490	575.570000
5.975335	50.487902	553.504815	469.930000
5.975406	50.487907	553.578040	434.840000
5.975476	50.487913	553.627015	430.700000
5.975545	50.487919	553.663765	420.470000
5.975615	50.487925	553.720615	528.930000
5.975684	50.487932	553.757315	496.930000
5.975754	50.487939	553.813965	541.550000
5.975823	50.487946	553.890365	749.490000
5.975892	50.487953	553.946740	934.250000
5.975962	50.487960	553.971390	709.570000
5.976031	50.487967	553.999990	622.250000
5.976100	50.487973	554.052215	548.520000
5.976169	50.487980	554.100440	719.450000
5.976239	50.487987	554.132940	653.540000
5.976308	50.487993	554.141865	611.370000
5.976377	50.488000	554.138965	601.480000
5.976446	50.488006	554.159690	611.750000
5.976516	50.488011	554.156665	615.990000
5.976586	50.488017	554.145715	856.440000
5.976655	50.488023	554.162415	749.800000
5.976725	50.488030	554.171190	669.930000
5.976794	50.488038	554.171940	607.160000
5.976863	50.488044	554.164665	499.270000
5.976933	50.488051	554.177365	487.420000
5.977002	50.488058	554.198015	509.520000
5.977072	50.488064	554.194565	468.820000
5.977142	50.488071	554.211190	488.980000
5.977211	50.488077	554.239915	475.750000
5.977280	50.488084	554.236415	463.640000
5.977349	50.488091	554.228815	570.890000
5.977419	50.488098	554.241340	593.830000
5.977488	50.488104	554.274115	753.640000
5.977557	50.488111	554.286640	898.730000
5.977627	50.488117	554.229940	831.200000
5.977698	50.488123	554.164715	680.880000
5.977767	50.488129	554.131740	687.990000
5.977836	50.488136	554.065190	515.160000
5.977905	50.488142	553.985665	404.630000
5.977975	50.488148	553.926315	340.730000
5.978045	50.488153	553.908915	330.740000
5.978114	50.488160	553.887040	361.430000
5.978183	50.488166	553.890640	389.770000
5.978252	50.488171	553.961990	437.180000
5.978322	50.488177	553.999440	417.720000
5.978391	50.488183	553.990340	459.220000
5.978461	50.488189	553.959940	480.370000
5.978531	50.488194	553.959215	500.420000
5.978601	50.488200	553.992465	549.650000
5.978670	50.488206	554.012940	536.920000
5.978739	50.488213	554.029215	617.800000
5.978808	50.488220	554.036940	578.620000
5.978877	50.488226	554.065940	591.920000
5.978947	50.488232	554.107740	558.550000
5.979017	50.488239	554.111215	559.480000
5.979086	50.488246	554.118940	663.210000
5.979155	50.488252	554.143690	558.150000
5.979225	50.488259	554.164190	508.900000
5.979294	50.488265	554.150515	461.980000
5.979363	50.488272	554.128240	491.130000
5.979432	50.488279	554.114415	425.020000
5.979502	50.488286	554.109090	427.290000
5.979572	50.488293	554.120940	473.810000
5.979641	50.488300	554.119890	506.770000
5.979710	50.488306	554.118790	563.760000
5.979779	50.488312	554.117690	646.190000
5.979848	50.488318	554.116565	692.760000
5.979917	50.488325	554.128365	633.770000
5.979986	50.488332	554.092440	569.130000
5.980056	50.488338	554.069490	533.180000
5.980126	50.488343	554.094265	555.760000
5.980196	50.488347	554.110365	473.260000
5.980265	50.488353	554.126465	485.770000
5.980335	50.488358	554.138190	484.250000
5.980405	50.488363	554.132465	512.320000
5.980474	50.488369	554.126740	506.650000
5.980544	50.488374	554.112165	576.250000
5.980613	50.488380	554.101940	672.100000
5.980682	50.488386	554.117990	656.720000
5.980752	50.488392	554.129640	709.410000
5.980821	50.488398	554.123715	684.300000
5.980891	50.488403	554.122190	622.210000
5.980960	50.488409	554.138190	594.890000
5.981029	50.488415	554.154215	578.030000
5.981099	50.488420	554.170240	543.180000
5.981168	50.488426	554.173040	509.350000
5.981238	50.488432	554.180215	548.770000
5.981307	50.488438	554.191790	550.870000
5.981376	50.488443	554.198990	576.360000
5.981446	50.488449	554.210565	669.720000
5.981515	50.488455	554.222140	648.550000
5.981584	50.488460	554.229315	649.940000
5.981654	50.488466	554.209915	897.800000
5.981723	50.488472	554.190465	909.380000
5.981792	50.488477	554.193115	792.730000
5.981862	50.488483	554.195765	626.710000
5.981931	50.488489	554.198365	665.520000
5.982001	50.488495	554.192040	798.500000
5.982070	50.488500	554.176840	856.500000
5.982139	50.488506	554.166015	703.090000
5.982209	50.488512	554.146190	612.670000
5.982278	50.488517	554.117390	591.020000
5.982347	50.488523	554.084015	663.260000
5.982417	50.488529	554.064040	627.010000
5.982486	50.488534	553.953790	543.140000
5.982556	50.488540	553.843465	579.740000
5.982625	50.488546	553.818540	504.930000
5.982694	50.488552	553.766315	513.670000
5.982764	50.488557	553.709365	499.854100
5.972142	50.487574	546.911915	431.000000
5.972211	50.487581	547.047490	530.470000
5.972289	50.487590	547.190090	581.340000
5.972359	50.487597	547.300790	583.940000
5.972428	50.487605	547.379790	659.560000
5.972498	50.487613	547.485465	733.870000
5.972568	50.487620	547.625065	747.640000
5.972671	50.487631	547.793715	788.290000
5.972775	50.487643	547.927365	764.530000
5.972844	50.487650	548.026190	839.750000
5.972912	50.487657	548.157465	771.700000
5.972982	50.487664	548.284065	913.570000
5.973051	50.487672	548.395015	1131.500000
5.973119	50.487681	548.480340	1157.200000
5.973189	50.487689	548.564915	971.780000
5.973257	50.487698	548.670115	908.660000
5.973326	50.487707	548.760590	801.820000
5.973395	50.487715	548.843490	846.460000
5.973463	50.487723	548.905540	1161.100000
5.973533	50.487731	548.953740	1352.200000
5.973601	50.487738	549.008590	1059.300000
5.973670	50.487746	549.066615	977.000000
5.973740	50.487753	549.127740	1188.700000
5.973809	50.487761	549.165465	1518.800000
5.973879	50.487768	549.235890	1182.600000
5.973948	50.487775	549.329115	949.640000
5.974017	50.487782	549.414540	982.770000
5.974086	50.487788	549.512015	864.310000
5.974155	50.487796	549.592665	1058.000000
5.974224	50.487803	549.654165	1188.400000
5.974293	50.487810	549.709065	1018.600000
5.974363	50.487816	549.778765	789.780000
5.974432	50.487822	549.842015	913.670000
5.974502	50.487828	549.910465	850.870000
5.974572	50.487835	549.987165	813.730000
5.974641	50.487841	550.031615	695.080000
5.974710	50.487847	550.081340	692.370000
5.974780	50.487853	550.142290	618.930000
5.974850	50.487859	550.183265	523.790000
5.974919	50.487865	550.240440	505.890000
5.974989	50.487871	550.302715	520.050000
5.975058	50.487878	550.353615	548.830000
5.975128	50.487884	550.404215	545.450000
5.975197	50.487890	550.464640	594.860000
5.975265	50.487896	550.529640	679.410000
5.975335	50.487902	550.576340	583.360000
5.975406	50.487907	550.629815	546.370000
5.975476	50.487913	550.668615	536.780000
5.975545	50.487919	550.699865	532.060000
5.975615	50.487925	550.743115	638.880000
5.975684	50.487932	550.774315	615.940000
5.975754	50.487939	550.817040	665.810000
5.975823	50.487946	550.870915	887.750000
5.975892	50.487953	550.913065	1086.900000
5.975962	50.487960	550.937115	836.480000
5.976031	50.487967	550.963365	715.880000
5.976100	50.487973	551.002865	647.860000
5.976169	50.487980	551.040015	841.790000
5.976239	50.487987	551.068365	793.900000
5.976308	50.487993	551.083690	756.850000
5.976377	50.488000	551.092390	739.500000
5.976446	50.488006	551.114240	729.160000
5.976516	50.488011	551.122615	734.060000
5.976586	50.488017	551.126515	966.050000
5.976655	50.488023	551.146015	797.480000
5.976725	50.488030	551.160940	734.960000
5.976794	50.488038	551.171190	713.500000
5.976863	50.488044	551.176640	632.210000
5.976933	50.488051	551.193715	609.600000
5.977002	50.488058	551.215440	637.870000
5.977072	50.488064	551.222890	598.240000
5.977142	50.488071	551.242215	607.410000
5.977211	50.488077	551.268740	589.060000
5.977280	50.488084	551.276015	574.360000
5.977349	50.488091	551.280765	711.190000
5.977419	50.488098	551.297540	710.770000
5.977488	50.488104	551.326540	845.870000
5.977557	50.488111	551.343315	1053.500000
5.977627	50.488117	551.317440	938.050000
5.977698	50.488123	551.285590	763.590000
5.977767	50.488129	551.273115	733.740000
5.977836	50.488136	551.238140	543.420000
5.977905	50.488142	551.193865	413.580000
5.977975	50.488148	551.161740	350.490000
5.978045	50.488153	551.157565	340.780000
5.978114	50.488160	551.149915	418.290000
5.978183	50.488166	551.159765	460.750000
5.978252	50.488171	551.215940	515.120000
5.978322	50.488177	551.248890	486.260000
5.978391	50.488183	551.250040	534.360000
5.978461	50.488189	551.236415	516.500000
5.978531	50.488194	551.243140	520.220000
5.978601	50.488200	551.273315	583.680000
5.978670	50.488206	551.294640	558.910000
5.978739	50.488213	551.313065	691.720000
5.978808	50.488220	551.325540	642.940000
5.978877	50.488226	551.352765	693.240000
5.978947	50.488232	551.388890	622.090000
5.979017	50.488239	551.398440	609.400000
5.979086	50.488246	551.410915	751.490000
5.979155	50.488252	551.435215	709.480000
5.979225	50.488259	551.456540	712.060000
5.979294	50.488265	551.454015	673.650000
5.979363	50.488272	551.445390	658.710000
5.979432	50.488279	551.442440	546.510000
5.979502	50.488286	551.445465	526.960000
5.979572	50.488293	551.460615	581.350000
5.979641	50.488300	551.466515	598.790000
5.979710	50.488306	551.472390	585.060000
5.979779	50.488312	551.478165	650.910000
5.979848	50.488318	551.483890	762.690000
5.979917	50.488325	551.498890	689.490000
5.979986	50.488332	551.479165	622.810000
5.980056	50.488338	551.468890	576.160000
5.980126	50.488343	551.493265	606.610000
5.980196	50.488347	551.511265	557.870000
5.980265	50.488353	551.529265	589.710000
5.980335	50.488358	551.544090	614.920000
5.980405	50.488363	551.546065	638.790000
5.980474	50.488369	551.547990	636.900000
5.980544	50.488374	551.543265	702.450000
5.980613	50.488380	551.541740	784.200000
5.980682	50.488386	551.559615	739.880000
5.980752	50.488392	551.574240	810.640000
5.980821	50.488398	551.575715	802.680000
5.980891	50.488403	551.580440	746.210000
5.980960	50.488409	551.598265	702.640000
5.981029	50.488415	551.616115	647.890000
5.981099	50.488420	551.633915	583.070000
5.981168	50.488426	551.641790	547.330000
5.981238	50.488432	551.652965	573.270000
5.981307	50.488438	551.667415	561.390000
5.981376	50.488443	551.678565	568.760000
5.981446	50.488449	551.692990	698.160000
5.981515	50.488455	551.707415	640.140000
5.981584	50.488460	551.718490	618.400000
5.981654	50.488466	551.709290	915.990000
5.981723	50.488472	551.700015	979.070000
5.981792	50.488477	551.707540	945.680000
5.981862	50.488483	551.715015	848.130000
5.981931	50.488489	551.722415	878.450000
5.982001	50.488495	551.722915	1045.600000
5.982070	50.488500	551.716515	1049.500000
5.982139	50.488506	551.713415	876.370000
5.982209	50.488512	551.703215	723.800000
5.982278	50.488517	551.685940	666.240000
5.982347	50.488523	551.664890	708.880000
5.982417	50.488529	551.654215	637.050000
5.982486	50.488534	551.571590	553.830000
5.982556	50.488540	551.488740	606.140000
5.982625	50.488546	551.473290	537.740000
5.982694	50.488552	551.435790	592.240000
5.982764	50.488557	551.394165	538.397500
5.972211	50.487581	544.575240	489.020000
5.972289	50.487590	544.697540	589.420000
5.972359	50.487597	544.793065	675.240000
5.972428	50.487605	544.862190	793.960000
5.972498	50.487613	544.952990	949.280000
5.972568	50.487620	545.071065	995.090000
5.972671	50.487631	545.211815	1017.700000
5.972775	50.487643	545.323740	1011.200000
5.972844	50.487650	545.407165	1066.400000
5.972912	50.487657	545.515840	1030.000000
5.972982	50.487664	545.620240	1153.100000
5.973051	50.487672	545.711740	1388.500000
5.973119	50.487681	545.783015	1551.900000
5.973189	50.487689	545.853340	1481.400000
5.973257	50.487698	545.939165	1382.600000
5.973326	50.487707	546.013315	1201.500000
5.973395	50.487715	546.081415	1173.400000
5.973463	50.487723	546.133715	1410.900000
5.973533	50.487731	546.175540	1485.700000
5.973601	50.487738	546.222215	1182.200000
5.973670	50.487746	546.271140	1173.200000
5.973740	50.487753	546.322265	1438.200000
5.973809	50.487761	546.356140	1839.300000
5.973879	50.487768	546.413640	1711.900000
5.973948	50.487775	546.487615	1611.200000
5.974017	50.487782	546.555265	1617.600000
5.974086	50.487788	546.631090	1390.600000
5.974155	50.487796	546.694490	1502.600000
5.974224	50.487803	546.744265	1731.900000
5.974293	50.487810	546.789265	1576.600000
5.974363	50.487816	546.844190	1251.900000
5.974432	50.487822	546.894490	1391.600000
5.974502	50.487828	546.947865	1303.900000
5.974572	50.487835	547.006415	1244.300000
5.974641	50.487841	547.043565	1125.000000
5.974710	50.487847	547.083915	1111.500000
5.974780	50.487853	547.131440	1030.900000
5.974850	50.487859	547.165990	899.310000
5.974919	50.487865	547.210565	841.090000
5.974989	50.487871	547.258190	826.200000
5.975058	50.487878	547.298440	836.620000
5.975128	50.487884	547.338315	842.420000
5.975197	50.487890	547.383790	917.970000
5.975265	50.487896	547.431690	1015.300000
5.975335	50.487902	547.468565	937.060000
5.975406	50.487907	547.508965	898.350000
5.975476	50.487913	547.541040	884.480000
5.975545	50.487919	547.568715	890.180000
5.975615	50.487925	547.603090	1004.100000
5.975684	50.487932	547.630715	976.900000
5.975754	50.487939	547.664515	1040.100000
5.975823	50.487946	547.704090	1323.300000
5.975892	50.487953	547.737265	1540.000000
5.975962	50.487960	547.760940	1158.400000
5.976031	50.487967	547.785740	952.410000
5.976100	50.487973	547.817315	887.860000
5.976169	50.487980	547.847615	1121.700000
5.976239	50.487987	547.873415	1135.200000
5.976308	50.487993	547.892665	1112.100000
5.976377	50.488000	547.908540	1081.600000
5.976446	50.488006	547.931090	1032.900000
5.976516	50.488011	547.946615	1022.600000
5.976586	50.488017	547.959815	1184.600000
5.976655	50.488023	547.981090	931.280000
5.976725	50.488030	547.999915	893.100000
5.976794	50.488038	548.016215	976.130000
5.976863	50.488044	548.029840	971.990000
5.976933	50.488051	548.049715	950.430000
5.977002	50.488058	548.072115	967.090000
5.977072	50.488064	548.086665	931.310000
5.977142	50.488071	548.107740	933.910000
5.977211	50.488077	548.132790	925.110000
5.977280	50.488084	548.147140	918.580000
5.977349	50.488091	548.160015	1078.700000
5.977419	50.488098	548.179615	974.120000
5.977488	50.488104	548.206115	1097.900000
5.977557	50.488111	548.225665	1462.600000
5.977627	50.488117	548.220465	1288.500000
5.977698	50.488123	548.211265	998.640000
5.977767	50.488129	548.212940	892.250000
5.977836	50.488136	548.200165	624.790000
5.977905	50.488142	548.181015	416.180000
5.977975	50.488148	548.168665	298.850000
5.978045	50.488153	548.174140	275.430000
5.978114	50.488160	548.177015	386.080000
5.978183	50.488166	548.191490	375.410000
5.978252	50.488171	548.236440	362.940000
5.978322	50.488177	548.266040	364.900000
5.978391	50.488183	548.274765	588.140000
5.978461	50.488189	548.273640	661.350000
5.978531	50.488194	548.285915	653.560000
5.978601	50.488200	548.313765	673.430000
5.978670	50.488206	548.335740	581.830000
5.978739	50.488213	548.355790	801.010000
5.978808	50.488220	548.371815	757.150000
5.978877	50.488226	548.397715	898.070000
5.978947	50.488232	548.429590	729.530000
5.979017	50.488239	548.443690	669.880000
5.979086	50.488246	548.459715	903.880000
5.979155	50.488252	548.483665	1088.200000
5.979225	50.488259	548.505640	1328.800000
5.979294	50.488265	548.511515	1348.600000
5.979363	50.488272	548.513190	1228.500000
5.979432	50.488279	548.518565	956.350000
5.979502	50.488286	548.528015	865.260000
5.979572	50.488293	548.545715	908.200000
5.979641	50.488300	548.556990	831.260000
5.979710	50.488306	548.568240	645.370000
5.979779	50.488312	548.579340	725.410000
5.979848	50.488318	548.590390	1069.100000
5.979917	50.488325	548.607890	980.370000
5.979986	50.488332	548.600915	820.580000
5.980056	50.488338	548.600590	687.940000
5.980126	50.488343	548.624640	711.880000
5.980196	50.488347	548.644165	753.090000
5.980265	50.488353	548.663690	897.300000
5.980335	50.488358	548.680940	1031.500000
5.980405	50.488363	548.689015	1103.500000
5.980474	50.488369	548.697065	1087.900000
5.980544	50.488374	548.700240	1162.600000
5.980613	50.488380	548.705690	1194.000000
5.980682	50.488386	548.725065	1077.900000
5.980752	50.488392	548.742090	1168.300000
5.980821	50.488398	548.749540	1195.300000
5.980891	50.488403	548.759340	1128.800000
5.980960	50.488409	548.778640	1008.100000
5.981029	50.488415	548.797965	835.310000
5.981099	50.488420	548.817240	695.300000
5.981168	50.488426	548.829265	652.200000
5.981238	50.488432	548.843715	673.720000
5.981307	50.488438	548.860515	619.580000
5.981376	50.488443	548.874890	611.580000
5.981446	50.488449	548.891640	828.210000
5.981515	50.488455	548.908390	670.260000
5.981584	50.488460	548.922690	593.910000
5.981654	50.488466	548.921940	1006.400000
5.981723	50.488472	548.921090	1197.300000
5.981792	50.488477	548.932640	1346.300000
5.981862	50.488483	548.944115	1374.300000
5.981931	50.488489	548.955540	1481.600000
5.982001	50.488495	548.961790	1691.300000
5.982070	50.488500	548.962765	1608.600000
5.982139	50.488506	548.966165	1234.700000
5.982209	50.488512	548.964140	990.340000
5.982278	50.488517	548.956640	899.560000
5.982347	50.488523	548.946115	906.110000
5.982417	50.488529	548.943440	774.490000
5.982486	50.488534	548.884765	655.490000
5.982556	50.488540	548.825790	711.010000
5.982625	50.488546	548.818715	636.790000
5.982694	50.488552	548.794215	735.300000
5.982764	50.488557	548.766215	718.126200
5.972289	50.487590	541.854165	471.060000
5.972359	50.487597	541.935765	653.950000
5.972428	50.487605	541.995890	808.650000
5.972498	50.487613	542.073190	1146.300000
5.972568	50.487620	542.171840	1325.400000
5.972671	50.487631	542.287715	1406.000000
5.972775	50.487643	542.380415	1398.100000
5.972844	50.487650	542.450365	1387.500000
5.972912	50.487657	542.539415	1294.300000
5.972982	50.487664	542.624690	1361.600000
5.973051	50.487672	542.699640	1604.100000
5.973119	50.487681	542.759065	1934.100000
5.973189	50.487689	542.817465	2075.500000
5.973257	50.487698	542.887140	1948.100000
5.973326	50.487707	542.947815	1618.900000
5.973395	50.487715	543.003815	1448.200000
5.973463	50.487723	543.048165	1554.200000
5.973533	50.487731	543.084815	1530.400000
5.973601	50.487738	543.124940	1248.000000
5.973670	50.487746	543.166590	1330.000000
5.973740	50.487753	543.209690	1570.000000
5.973809	50.487761	543.240490	1878.000000
5.973879	50.487768	543.287840	1960.900000
5.973948	50.487775	543.346690	2169.200000
5.974017	50.487782	543.400615	2198.900000
5.974086	50.487788	543.459865	1799.800000
5.974155	50.487796	543.510215	1792.800000
5.974224	50.487803	543.551190	2213.000000
5.974293	50.487810	543.588840	2224.700000
5.974363	50.487816	543.632890	1828.400000
5.974432	50.487822	543.673740	1974.700000
5.974502	50.487828	543.716265	1833.000000
5.974572	50.487835	543.761865	1755.400000
5.974641	50.487841	543.793840	1683.300000
5.974710	50.487847	543.827640	1745.000000
5.974780	50.487853	543.865815	1741.500000
5.974850	50.487859	543.895915	1593.300000
5.974919	50.487865	543.931915	1462.100000
5.974989	50.487871	543.969640	1377.500000
5.975058	50.487878	544.002790	1338.300000
5.975128	50.487884	544.035590	1326.100000
5.975197	50.487890	544.071340	1427.500000
5.975265	50.487896	544.108215	1558.000000
5.975335	50.487902	544.138840	1500.000000
5.975406	50.487907	544.171090	1446.200000
5.975476	50.487913	544.198990	1395.400000
5.975545	50.487919	544.224490	1364.800000
5.975615	50.487925	544.253415	1411.800000
5.975684	50.487932	544.278865	1305.200000
5.975754	50.487939	544.307315	1352.300000
5.975823	50.487946	544.338415	1680.700000
5.975892	50.487953	544.366340	1867.300000
5.975962	50.487960	544.389815	1333.800000
5.976031	50.487967	544.413765	1066.800000
5.976100	50.487973	544.440765	1016.300000
5.976169	50.487980	544.467165	1284.800000
5.976239	50.487987	544.491515	1390.700000
5.976308	50.487993	544.512990	1408.100000
5.976377	50.488000	544.532965	1362.000000
5.976446	50.488006	544.555890	1251.000000
5.976516	50.488011	544.575565	1168.200000
5.976586	50.488017	544.594190	1177.600000
5.976655	50.488023	544.616515	880.480000
5.976725	50.488030	544.637640	882.450000
5.976794	50.488038	544.657515	1093.200000
5.976863	50.488044	544.676040	1239.000000
5.976933	50.488051	544.697640	1265.600000
5.977002	50.488058	544.720465	1267.400000
5.977072	50.488064	544.739340	1260.100000
5.977142	50.488071	544.761490	1306.500000
5.977211	50.488077	544.785615	1343.300000
5.977280	50.488084	544.804290	1299.700000
5.977349	50.488091	544.822190	1328.500000
5.977419	50.488098	544.843540	980.220000
5.977488	50.488104	544.868490	1118.300000
5.977557	50.488111	544.889765	1775.100000
5.977627	50.488117	544.897640	1756.700000
5.977698	50.488123	544.902990	1388.900000
5.977767	50.488129	544.913965	1232.800000
5.977836	50.488136	544.916090	801.120000
5.977905	50.488142	544.914015	424.210000
5.977975	50.488148	544.915415	225.770000
5.978045	50.488153	544.927665	188.180000
5.978114	50.488160	544.938040	298.080000
5.978183	50.488166	544.955765	206.460000
5.978252	50.488171	544.992715	152.860000
5.978322	50.488177	545.019965	177.040000
5.978391	50.488183	545.034090	673.750000
5.978461	50.488189	545.041890	1295.500000
5.978531	50.488194	545.058115	1179.500000
5.978601	50.488200	545.084315	788.950000
5.978670	50.488206	545.106765	452.250000
5.978739	50.488213	545.127965	642.050000
5.978808	50.488220	545.146565	595.180000
5.978877	50.488226	545.171515	838.480000
5.978947	50.488232	545.200315	629.450000
5.979017	50.488239	545.217690	543.310000
5.979086	50.488246	545.236290	829.510000
5.979155	50.488252	545.259990	1207.400000
5.979225	50.488259	545.282440	1732.100000
5.979294	50.488265	545.294415	1941.200000
5.979363	50.488272	545.303615	1854.800000
5.979432	50.488279	545.315140	1432.400000
5.979502	50.488286	545.329315	1230.100000
5.979572	50.488293	545.348915	1141.700000
5.979641	50.488300	545.364190	829.520000
5.979710	50.488306	545.379440	494.240000
5.979779	50.488312	545.394565	612.230000
5.979848	50.488318	545.409615	1295.800000
5.979917	50.488325	545.428990	1334.900000
5.979986	50.488332	545.431715	1036.600000
5.980056	50.488338	545.438940	731.550000
5.980126	50.488343	545.462740	690.930000
5.980196	50.488347	545.483465	796.470000
5.980265	50.488353	545.504165	1125.500000
5.980335	50.488358	545.523290	1561.800000
5.980405	50.488363	545.536065	1932.900000
5.980474	50.488369	545.548815	1969.200000
5.980544	50.488374	545.558115	2097.400000
5.980613	50.488380	545.568990	1982.500000
5.980682	50.488386	545.589540	1629.200000
5.980752	50.488392	545.608440	1651.600000
5.980821	50.488398	545.620615	1644.900000
5.980891	50.488403	545.634415	1497.000000
5.980960	50.488409	545.654865	1226.800000
5.981029	50.488415	545.675340	907.130000
5.981099	50.488420	545.695790	703.270000
5.981168	50.488426	545.711090	659.260000
5.981238	50.488432	545.728115	670.130000
5.981307	50.488438	545.746790	556.970000
5.981376	50.488443	545.763715	534.230000
5.981446	50.488449	545.782340	809.330000
5.981515	50.488455	545.800965	581.880000
5.981584	50.488460	545.817840	475.890000
5.981654	50.488466	545.823890	1019.000000
5.981723	50.488472	545.829815	1380.700000
5.981792	50.488477	545.844615	1565.800000
5.981862	50.488483	545.859340	1574.900000
5.981931	50.488489	545.874040	1855.900000
5.982001	50.488495	545.884940	2223.400000
5.982070	50.488500	545.891940	2136.500000
5.982139	50.488506	545.900665	1451.200000
5.982209	50.488512	545.905340	1213.200000
5.982278	50.488517	545.905940	1215.300000
5.982347	50.488523	545.904190	1172.700000
5.982417	50.488529	545.908165	868.690000
5.982486	50.488534	545.869740	633.790000
5.982556	50.488540	545.831015	642.760000
5.982625	50.488546	545.831140	579.970000
5.982694	50.488552	545.817840	817.553200
5.972428	50.487605	538.754790	368.210000
5.972498	50.487613	538.820115	709.310000
5.972568	50.487620	538.901740	979.600000
5.972671	50.487631	538.996040	1262.500000
5.972775	50.487643	539.072190	1330.900000
5.972844	50.487650	539.130640	1171.300000
5.972912	50.487657	539.203140	931.940000
5.972982	50.487664	539.272440	842.690000
5.973051	50.487672	539.333665	923.200000
5.973119	50.487681	539.383365	1124.900000
5.973189	50.487689	539.432040	1305.900000
5.973257	50.487698	539.488665	1315.800000
5.973326	50.487707	539.538590	1202.600000
5.973395	50.487715	539.584965	1157.100000
5.973463	50.487723	539.623040	1239.400000
5.973533	50.487731	539.655640	1280.200000
5.973601	50.487738	539.690640	1231.800000
5.973670	50.487746	539.726640	1334.900000
5.973740	50.487753	539.763565	1299.700000
5.973809	50.487761	539.792015	1126.000000
5.973879	50.487768	539.831640	990.230000
5.973948	50.487775	539.878990	1007.000000
5.974017	50.487782	539.922665	1003.500000
5.974086	50.487788	539.969640	948.010000
5.974155	50.487796	540.010490	1127.600000
5.974224	50.487803	540.045140	1712.200000
5.974293	50.487810	540.077515	2186.900000
5.974363	50.487816	540.113865	2135.500000
5.974432	50.487822	540.148090	2085.500000
5.974502	50.487828	540.183140	1824.800000
5.974572	50.487835	540.219890	1636.200000
5.974641	50.487841	540.248340	1603.000000
5.974710	50.487847	540.277790	1778.900000
5.974780	50.487853	540.309765	2074.400000
5.974850	50.487859	540.336940	2303.200000
5.974919	50.487865	540.367390	2390.300000
5.974989	50.487871	540.398740	2355.700000
5.975058	50.487878	540.427415	2248.700000
5.975128	50.487884	540.455815	2107.200000
5.975197	50.487890	540.485590	2032.400000
5.975265	50.487896	540.515790	1983.700000
5.975335	50.487902	540.542715	1824.600000
5.975406	50.487907	540.570240	1617.000000
5.975476	50.487913	540.595715	1406.700000
5.975545	50.487919	540.619990	1243.800000
5.975615	50.487925	540.645815	1138.900000
5.975684	50.487932	540.670040	1059.300000
5.975754	50.487939	540.695515	1170.900000
5.975823	50.487946	540.722015	1461.500000
5.975892	50.487953	540.747140	1539.700000
5.975962	50.487960	540.770490	1149.000000
5.976031	50.487967	540.793990	887.940000
5.976100	50.487973	540.818615	794.440000
5.976169	50.487980	540.842990	863.300000
5.976239	50.487987	540.866615	918.740000
5.976308	50.487993	540.889240	928.060000
5.976377	50.488000	540.911340	892.260000
5.976446	50.488006	540.934465	828.420000
5.976516	50.488011	540.956340	780.600000
5.976586	50.488017	540.977840	738.610000
5.976655	50.488023	541.000715	623.830000
5.976725	50.488030	541.023090	630.910000
5.976794	50.488038	541.044915	739.900000
5.976863	50.488044	541.066140	835.080000
5.976933	50.488051	541.088690	867.630000
5.977002	50.488058	541.111765	894.240000
5.977072	50.488064	541.133040	979.850000
5.977142	50.488071	541.155790	1122.100000
5.977211	50.488077	541.179440	1207.600000
5.977280	50.488084	541.200565	1099.900000
5.977349	50.488091	541.221340	891.420000
5.977419	50.488098	541.243690	617.440000
5.977488	50.488104	541.267740	735.970000
5.977557	50.488111	541.290065	1378.900000
5.977627	50.488117	541.305690	1949.000000
5.977698	50.488123	541.319790	2238.100000
5.977767	50.488129	541.336540	2520.400000
5.977836	50.488136	541.348165	2233.500000
5.977905	50.488142	541.357115	1525.500000
5.977975	50.488148	541.367615	915.310000
5.978045	50.488153	541.384390	711.100000
5.978114	50.488160	541.399865	812.090000
5.978183	50.488166	541.419790	593.680000
5.978252	50.488171	541.451290	458.270000
5.978322	50.488177	541.476940	595.460000
5.978391	50.488183	541.494715	2339.000000
5.978461	50.488189	541.508615	4912.500000
5.978531	50.488194	541.527590	4202.500000
5.978601	50.488200	541.552665	1963.200000
5.978670	50.488206	541.575415	753.720000
5.978739	50.488213	541.597390	713.320000
5.978808	50.488220	541.617790	714.050000
5.978877	50.488226	541.642090	995.200000
5.978947	50.488232	541.668765	837.300000
5.979017	50.488239	541.688415	607.130000
5.979086	50.488246	541.708790	547.040000
5.979155	50.488252	541.732315	470.090000
5.979225	50.488259	541.755090	442.120000
5.979294	50.488265	541.771340	469.780000
5.979363	50.488272	541.785840	553.020000
5.979432	50.488279	541.801715	608.830000
5.979502	50.488286	541.819215	641.270000
5.979572	50.488293	541.840140	566.010000
5.979641	50.488300	541.858290	360.570000
5.979710	50.488306	541.876440	233.750000
5.979779	50.488312	541.894490	373.220000
5.979848	50.488318	541.912440	1120.100000
5.979917	50.488325	541.933165	1699.600000
5.979986	50.488332	541.942990	1449.100000
5.980056	50.488338	541.955765	840.000000
5.980126	50.488343	541.979390	521.250000
5.980196	50.488347	542.000990	428.520000
5.980265	50.488353	542.022540	502.570000
5.980335	50.488358	542.043065	733.440000
5.980405	50.488363	542.059365	1077.900000
5.980474	50.488369	542.075615	1266.000000
5.980544	50.488374	542.089515	1378.500000
5.980613	50.488380	542.104465	1275.000000
5.980682	50.488386	542.125890	1022.600000
5.980752	50.488392	542.146215	940.110000
5.980821	50.488398	542.161965	895.760000
5.980891	50.488403	542.178815	815.850000
5.980960	50.488409	542.200165	705.200000
5.981029	50.488415	542.221490	608.480000
5.981099	50.488420	542.242840	586.590000
5.981168	50.488426	542.260665	644.420000
5.981238	50.488432	542.279640	662.370000
5.981307	50.488438	542.299765	534.030000
5.981376	50.488443	542.318690	526.400000
5.981446	50.488449	542.338765	773.370000
5.981515	50.488455	542.358815	641.070000
5.981584	50.488460	542.377665	578.820000
5.981654	50.488466	542.389015	1081.200000
5.981723	50.488472	542.400215	1253.300000
5.981792	50.488477	542.417565	810.140000
5.981862	50.488483	542.434865	452.870000
5.981931	50.488489	542.452115	399.330000
5.982001	50.488495	542.466665	485.680000
5.982070	50.488500	542.478465	597.820000
5.982139	50.488506	542.491440	644.060000
5.982209	50.488512	542.501465	970.970000
5.982278	50.488517	542.508540	1471.300000
5.982347	50.488523	542.513840	1407.900000
5.982417	50.488529	542.523215	908.000000
5.982486	50.488534	542.501440	568.250000
5.982556	50.488540	542.479365	503.760000
5.982625	50.488546	542.485490	461.884100
5.972568	50.487620	535.233890	377.800000
5.972671	50.487631	535.309990	531.000000
5.972775	50.487643	535.372290	597.750000
5.972844	50.487650	535.421240	558.610000
5.972912	50.487657	535.480190	475.910000
5.972982	50.487664	535.536540	430.420000
5.973051	50.487672	535.586765	455.800000
5.973119	50.487681	535.628715	528.510000
5.973189	50.487689	535.669740	605.000000
5.973257	50.487698	535.716165	656.660000
5.973326	50.487707	535.757790	702.940000
5.973395	50.487715	535.796790	790.620000
5.973463	50.487723	535.830090	926.110000
5.973533	50.487731	535.859640	1040.900000
5.973601	50.487738	535.890740	1107.500000
5.973670	50.487746	535.922490	1156.500000
5.973740	50.487753	535.954840	998.100000
5.973809	50.487761	535.981540	706.690000
5.973879	50.487768	536.015465	495.440000
5.973948	50.487775	536.054415	403.860000
5.974017	50.487782	536.090740	378.060000
5.974086	50.487788	536.128990	417.640000
5.974155	50.487796	536.163190	603.980000
5.974224	50.487803	536.193465	1038.600000
5.974293	50.487810	536.222240	1542.000000
5.974363	50.487816	536.253340	1713.000000
5.974432	50.487822	536.283115	1593.800000
5.974502	50.487828	536.313240	1283.300000
5.974572	50.487835	536.344240	1014.600000
5.974641	50.487841	536.370440	879.120000
5.974710	50.487847	536.397140	875.400000
5.974780	50.487853	536.425215	964.400000
5.974850	50.487859	536.450590	1087.800000
5.974919	50.487865	536.477640	1188.900000
5.974989	50.487871	536.505115	1230.000000
5.975058	50.487878	536.531140	1202.500000
5.975128	50.487884	536.556965	1126.800000
5.975197	50.487890	536.583315	1053.000000
5.975265	50.487896	536.609765	983.480000
5.975335	50.487902	536.634665	882.140000
5.975406	50.487907	536.659690	764.550000
5.975476	50.487913	536.683865	662.280000
5.975545	50.487919	536.707515	599.080000
5.975615	50.487925	536.731740	582.380000
5.975684	50.487932	536.755340	623.630000
5.975754	50.487939	536.779340	776.500000
5.975823	50.487946	536.803590	1009.100000
5.975892	50.487953	536.827390	1095.000000
5.975962	50.487960	536.850665	911.080000
5.976031	50.487967	536.873965	715.170000
5.976100	50.487973	536.897515	597.000000
5.976169	50.487980	536.920965	555.510000
5.976239	50.487987	536.944290	532.580000
5.976308	50.487993	536.967415	510.280000
5.976377	50.488000	536.990465	489.230000
5.976446	50.488006	537.013715	475.010000
5.976516	50.488011	537.036615	472.470000
5.976586	50.488017	537.059415	464.210000
5.976655	50.488023	537.082540	431.720000
5.976725	50.488030	537.105540	427.620000
5.976794	50.488038	537.128340	452.170000
5.976863	50.488044	537.150890	474.700000
5.976933	50.488051	537.173890	489.310000
5.977002	50.488058	537.197090	520.540000
5.977072	50.488064	537.219590	592.030000
5.977142	50.488071	537.242640	688.490000
5.977211	50.488077	537.266065	732.620000
5.977280	50.488084	537.288490	653.960000
5.977349	50.488091	537.310765	512.840000
5.977419	50.488098	537.333640	398.040000
5.977488	50.488104	537.357190	461.400000
5.977557	50.488111	537.380065	772.580000
5.977627	50.488117	537.399965	1277.400000
5.977698	50.488123	537.418990	1970.200000
5.977767	50.488129	537.439065	2829.000000
5.977836	50.488136	537.456365	3435.200000
5.977905	50.488142	537.472065	3705.900000
5.977975	50.488148	537.488265	3299.800000
5.978045	50.488153	537.507890	2858.100000
5.978114	50.488160	537.526690	2799.600000
5.978183	50.488166	537.548065	2449.000000
5.978252	50.488171	537.576040	2166.700000
5.978322	50.488177	537.600640	2298.700000
5.978391	50.488183	537.620765	3564.800000
5.978461	50.488189	537.638640	5292.400000
5.978531	50.488194	537.659440	4147.800000
5.978601	50.488200	537.683740	2097.700000
5.978670	50.488206	537.706665	985.750000
5.978739	50.488213	537.729190	868.530000
5.978808	50.488220	537.750790	992.870000
5.978877	50.488226	537.774640	1341.300000
5.978947	50.488232	537.799890	1236.000000
5.979017	50.488239	537.821040	803.660000
5.979086	50.488246	537.842615	474.840000
5.979155	50.488252	537.866040	269.270000
5.979225	50.488259	537.889015	185.430000
5.979294	50.488265	537.908115	172.600000
5.979363	50.488272	537.926165	204.990000
5.979432	50.488279	537.944990	257.040000
5.979502	50.488286	537.964765	294.040000
5.979572	50.488293	537.986590	266.090000
5.979641	50.488300	538.006740	192.330000
5.979710	50.488306	538.026865	161.870000
5.979779	50.488312	538.046890	266.260000
5.979848	50.488318	538.066890	734.600000
5.979917	50.488325	538.088590	1402.000000
5.979986	50.488332	538.103415	1514.200000
5.980056	50.488338	538.120090	1015.200000
5.980126	50.488343	538.143565	566.800000
5.980196	50.488347	538.165765	344.170000
5.980265	50.488353	538.187940	264.120000
5.980335	50.488358	538.209465	256.910000
5.980405	50.488363	538.228290	288.160000
5.980474	50.488369	538.247090	318.290000
5.980544	50.488374	538.264340	354.910000
5.980613	50.488380	538.282215	367.730000
5.980682	50.488386	538.304265	345.040000
5.980752	50.488392	538.325615	345.370000
5.980821	50.488398	538.343965	359.640000
5.980891	50.488403	538.363040	371.450000
5.980960	50.488409	538.385065	387.870000
5.981029	50.488415	538.407065	434.450000
5.981099	50.488420	538.429065	543.990000
5.981168	50.488426	538.448740	710.040000
5.981238	50.488432	538.469165	799.120000
5.981307	50.488438	538.490365	722.670000
5.981376	50.488443	538.510765	720.570000
5.981446	50.488449	538.531915	877.220000
5.981515	50.488455	538.553040	811.390000
5.981584	50.488460	538.573365	794.150000
5.981654	50.488466	538.588690	1110.300000
5.981723	50.488472	538.603865	1102.700000
5.981792	50.488477	538.623140	638.030000
5.981862	50.488483	538.642365	326.170000
5.981931	50.488489	538.661540	259.720000
5.982001	50.488495	538.678890	308.620000
5.982070	50.488500	538.694340	397.390000
5.982139	50.488506	538.710590	521.510000
5.982209	50.488512	538.724790	841.440000
5.982278	50.488517	538.736865	1178.200000
5.982347	50.488523	538.747640	1158.800000
5.982417	50.488529	538.761265	869.220000
5.982486	50.488534	538.752740	611.154500
5.972775	50.487643	531.251615	261.490000
5.972844	50.487650	531.293015	262.500000
5.972912	50.487657	531.341215	260.320000
5.972982	50.487664	531.387390	265.570000
5.973051	50.487672	531.429140	288.430000
5.973119	50.487681	531.465115	328.700000
5.973189	50.487689	531.500340	377.190000
5.973257	50.487698	531.539065	433.640000
5.973326	50.487707	531.574465	506.570000
5.973395	50.487715	531.608065	604.610000
5.973463	50.487723	531.637865	715.640000
5.973533	50.487731	531.665190	808.140000
5.973601	50.487738	531.693490	868.950000
5.973670	50.487746	531.722165	875.610000
5.973740	50.487753	531.751190	735.430000
5.973809	50.487761	531.776615	503.210000
5.973879	50.487768	531.806565	323.360000
5.973948	50.487775	531.839640	231.700000
5.974017	50.487782	531.870890	204.720000
5.974086	50.487788	531.903215	239.340000
5.974155	50.487796	531.932965	369.520000
5.974224	50.487803	531.960315	647.730000
5.974293	50.487810	531.986765	1007.200000
5.974363	50.487816	532.014490	1197.100000
5.974432	50.487822	532.041390	1112.900000
5.974502	50.487828	532.068440	867.050000
5.974572	50.487835	532.095915	638.580000
5.974641	50.487841	532.120740	497.220000
5.974710	50.487847	532.145790	433.650000
5.974780	50.487853	532.171540	421.430000
5.974850	50.487859	532.195865	437.150000
5.974919	50.487865	532.220990	460.400000
5.974989	50.487871	532.246265	474.410000
5.975058	50.487878	532.270790	471.060000
5.975128	50.487884	532.295215	453.410000
5.975197	50.487890	532.319790	432.220000
5.975265	50.487896	532.344315	409.230000
5.975335	50.487902	532.368190	377.940000
5.975406	50.487907	532.392040	342.530000
5.975476	50.487913	532.415590	314.640000
5.975545	50.487919	532.438940	305.710000
5.975615	50.487925	532.462440	325.550000
5.975684	50.487932	532.485765	389.010000
5.975754	50.487939	532.509140	517.240000
5.975823	50.487946	532.532465	687.150000
5.975892	50.487953	532.555740	785.220000
5.975962	50.487960	532.578990	734.480000
5.976031	50.487967	532.602215	621.590000
5.976100	50.487973	532.625390	521.620000
5.976169	50.487980	532.648540	455.110000
5.976239	50.487987	532.671740	408.810000
5.976308	50.487993	532.695040	375.840000
5.976377	50.488000	532.718415	355.210000
5.976446	50.488006	532.741690	346.220000
5.976516	50.488011	532.764965	344.880000
5.976586	50.488017	532.788240	340.030000
5.976655	50.488023	532.811490	326.580000
5.976725	50.488030	532.834740	319.900000
5.976794	50.488038	532.857940	323.290000
5.976863	50.488044	532.881065	331.250000
5.976933	50.488051	532.904265	345.700000
5.977002	50.488058	532.927515	374.960000
5.977072	50.488064	532.950590	421.470000
5.977142	50.488071	532.973790	466.990000
5.977211	50.488077	532.997090	469.600000
5.977280	50.488084	533.020115	408.070000
5.977349	50.488091	533.043065	323.890000
5.977419	50.488098	533.066190	271.540000
5.977488	50.488104	533.089540	298.060000
5.977557	50.488111	533.112665	429.560000
5.977627	50.488117	533.134665	695.660000
5.977698	50.488123	533.156215	1188.200000
5.977767	50.488129	533.178065	2023.900000
5.977836	50.488136	533.198515	3031.800000
5.977905	50.488142	533.218065	3973.900000
5.977975	50.488148	533.237665	4374.600000
5.978045	50.488153	533.259015	4288.000000
5.978114	50.488160	533.279865	4204.400000
5.978183	50.488166	533.302115	3963.100000
5.978252	50.488171	533.327915	3553.000000
5.978322	50.488177	533.351890	3049.500000
5.978391	50.488183	533.373465	2771.500000
5.978461	50.488189	533.393790	2480.600000
5.978531	50.488194	533.415715	1722.200000
5.978601	50.488200	533.439540	978.170000
5.978670	50.488206	533.462590	641.200000
5.978739	50.488213	533.485465	657.000000
5.978808	50.488220	533.507790	872.100000
5.978877	50.488226	533.531340	1208.200000
5.978947	50.488232	533.555715	1222.900000
5.979017	50.488239	533.577815	855.640000
5.979086	50.488246	533.600140	486.320000
5.979155	50.488252	533.623490	265.530000
5.979225	50.488259	533.646590	174.180000
5.979294	50.488265	533.667515	150.640000
5.979363	50.488272	533.687840	161.090000
5.979432	50.488279	533.708565	184.940000
5.979502	50.488286	533.729815	195.950000
5.979572	50.488293	533.752240	175.420000
5.979641	50.488300	533.773690	143.300000
5.979710	50.488306	533.795115	138.710000
5.979779	50.488312	533.816465	209.440000
5.979848	50.488318	533.837815	458.780000
5.979917	50.488325	533.860140	901.180000
5.979986	50.488332	533.878340	1212.100000
5.980056	50.488338	533.897640	1083.300000
5.980126	50.488343	533.921015	733.400000
5.980196	50.488347	533.943640	450.060000
5.980265	50.488353	533.966240	290.630000
5.980335	50.488358	533.988465	214.740000
5.980405	50.488363	534.009015	184.430000
5.980474	50.488369	534.029540	175.170000
5.980544	50.488374	534.049115	182.560000
5.980613	50.488380	534.069065	194.730000
5.980682	50.488386	534.091565	202.020000
5.980752	50.488392	534.113615	216.820000
5.980821	50.488398	534.133790	240.090000
5.980891	50.488403	534.154415	269.520000
5.980960	50.488409	534.176915	313.590000
5.981029	50.488415	534.199390	392.890000
5.981099	50.488420	534.221840	529.670000
5.981168	50.488426	534.242840	705.500000
5.981238	50.488432	534.264315	806.040000
5.981307	50.488438	534.286265	762.780000
5.981376	50.488443	534.307690	709.100000
5.981446	50.488449	534.329615	706.440000
5.981515	50.488455	534.351515	669.910000
5.981584	50.488460	534.372890	708.760000
5.981654	50.488466	534.391065	897.400000
5.981723	50.488472	534.409115	951.540000
5.981792	50.488477	534.429790	728.520000
5.981862	50.488483	534.450440	511.060000
5.981931	50.488489	534.471065	450.830000
5.982001	50.488495	534.490465	489.950000
5.982070	50.488500	534.508590	536.000000
5.982139	50.488506	534.527240	588.530000
5.982209	50.488512	534.544515	685.380000
5.982278	50.488517	534.560365	736.100000
5.982347	50.488523	534.575290	906.981000
5.972912	50.487657	526.753590	168.040000
5.972982	50.487664	526.792090	205.020000
5.973051	50.487672	526.827515	233.250000
5.973119	50.487681	526.859065	261.990000
5.973189	50.487689	526.890040	307.280000
5.973257	50.487698	526.923190	362.040000
5.973326	50.487707	526.954115	422.850000
5.973395	50.487715	526.983890	488.260000
5.973463	50.487723	527.011240	546.740000
5.973533	50.487731	527.036990	587.180000
5.973601	50.487738	527.063340	609.090000
5.973670	50.487746	527.089915	598.220000
5.973740	50.487753	527.116665	515.480000
5.973809	50.487761	527.141215	377.910000
5.973879	50.487768	527.168490	256.340000
5.973948	50.487775	527.197615	185.790000
5.974017	50.487782	527.225515	163.140000
5.974086	50.487788	527.253990	187.300000
5.974155	50.487796	527.280915	272.550000
5.974224	50.487803	527.306440	437.760000
5.974293	50.487810	527.331440	646.910000
5.974363	50.487816	527.357115	775.080000
5.974432	50.487822	527.382290	740.950000
5.974502	50.487828	527.407515	597.690000
5.974572	50.487835	527.432915	447.580000
5.974641	50.487841	527.456940	340.820000
5.974710	50.487847	527.481065	278.890000
5.974780	50.487853	527.505515	248.440000
5.974850	50.487859	527.529265	236.950000
5.974919	50.487865	527.553365	234.790000
5.974989	50.487871	527.577515	234.850000
5.975058	50.487878	527.601290	233.220000
5.975128	50.487884	527.624990	229.460000
5.975197	50.487890	527.648715	225.030000
5.975265	50.487896	527.672390	219.740000
5.975335	50.487902	527.695815	212.120000
5.975406	50.487907	527.719165	203.780000
5.975476	50.487913	527.742465	199.620000
5.975545	50.487919	527.765715	206.290000
5.975615	50.487925	527.788940	232.210000
5.975684	50.487932	527.812165	288.450000
5.975754	50.487939	527.835340	384.670000
5.975823	50.487946	527.858390	508.270000
5.975892	50.487953	527.881515	606.560000
5.975962	50.487960	527.904765	630.160000
5.976031	50.487967	527.927965	591.900000
5.976100	50.487973	527.951065	530.240000
5.976169	50.487980	527.974165	470.630000
5.976239	50.487987	527.997340	420.350000
5.976308	50.487993	528.020690	381.580000
5.976377	50.488000	528.044115	354.800000
5.976446	50.488006	528.067365	338.130000
5.976516	50.488011	528.090740	327.030000
5.976586	50.488017	528.114165	315.310000
5.976655	50.488023	528.137440	301.450000
5.976725	50.488030	528.160740	291.000000
5.976794	50.488038	528.184065	287.200000
5.976863	50.488044	528.207390	290.700000
5.976933	50.488051	528.230665	303.220000
5.977002	50.488058	528.253915	325.290000
5.977072	50.488064	528.277190	350.780000
5.977142	50.488071	528.300465	363.580000
5.977211	50.488077	528.323715	344.490000
5.977280	50.488084	528.346965	293.420000
5.977349	50.488091	528.370190	237.100000
5.977419	50.488098	528.393415	203.770000
5.977488	50.488104	528.416690	209.460000
5.977557	50.488111	528.439915	263.410000
5.977627	50.488117	528.462815	384.090000
5.977698	50.488123	528.485515	617.660000
5.977767	50.488129	528.508240	1031.500000
5.977836	50.488136	528.530290	1639.500000
5.977905	50.488142	528.551865	2332.300000
5.977975	50.488148	528.573390	2895.700000
5.978045	50.488153	528.595740	3216.500000
5.978114	50.488160	528.617765	3293.000000
5.978183	50.488166	528.640490	3074.600000
5.978252	50.488171	528.665040	2575.300000
5.978322	50.488177	528.688665	1927.800000
5.978391	50.488183	528.711065	1335.900000
5.978461	50.488189	528.732815	885.900000
5.978531	50.488194	528.755390	556.400000
5.978601	50.488200	528.778940	364.980000
5.978670	50.488206	528.802065	304.600000
5.978739	50.488213	528.825140	358.840000
5.978808	50.488220	528.847915	525.930000
5.978877	50.488226	528.871315	775.730000
5.978947	50.488232	528.895165	908.440000
5.979017	50.488239	528.917815	782.180000
5.979086	50.488246	528.940565	538.600000
5.979155	50.488252	528.963865	343.990000
5.979225	50.488259	528.987040	239.880000
5.979294	50.488265	529.009065	198.030000
5.979363	50.488272	529.030765	187.890000
5.979432	50.488279	529.052640	185.900000
5.979502	50.488286	529.074790	173.940000
5.979572	50.488293	529.097590	150.120000
5.979641	50.488300	529.119840	130.030000
5.979710	50.488306	529.142090	131.520000
5.979779	50.488312	529.164315	178.100000
5.979848	50.488318	529.186490	311.620000
5.979917	50.488325	529.209190	557.210000
5.979986	50.488332	529.229565	829.460000
5.980056	50.488338	529.250590	943.160000
5.980126	50.488343	529.273915	837.650000
5.980196	50.488347	529.296790	630.120000
5.980265	50.488353	529.319665	443.530000
5.980335	50.488358	529.342340	319.680000
5.980405	50.488363	529.364040	251.210000
5.980474	50.488369	529.385690	219.840000
5.980544	50.488374	529.406765	213.850000
5.980613	50.488380	529.428090	220.980000
5.980682	50.488386	529.450915	232.570000
5.980752	50.488392	529.473465	250.570000
5.980821	50.488398	529.494865	275.240000
5.980891	50.488403	529.516540	306.800000
5.980960	50.488409	529.539340	351.960000
5.981029	50.488415	529.562115	423.050000
5.981099	50.488420	529.584890	525.360000
5.981168	50.488426	529.606790	630.310000
5.981238	50.488432	529.628990	665.830000
5.981307	50.488438	529.651440	602.340000
5.981376	50.488443	529.673565	507.790000
5.981446	50.488449	529.696015	440.670000
5.981515	50.488455	529.718440	415.770000
5.981584	50.488460	529.740540	465.050000
5.981654	50.488466	529.760690	599.110000
5.981723	50.488472	529.780765	731.610000
5.981792	50.488477	529.802415	755.920000
5.981862	50.488483	529.824065	713.770000
5.981931	50.488489	529.845690	690.960000
5.982001	50.488495	529.866515	669.340000
5.982070	50.488500	529.886565	617.830000
5.982139	50.488506	529.906915	539.960000
5.982209	50.488512	529.926365	484.761600
5.973119	50.487681	521.772990	204.790000
5.973189	50.487689	521.800990	275.520000
5.973257	50.487698	521.830290	321.360000
5.973326	50.487707	521.858165	356.230000
5.973395	50.487715	521.885315	384.930000
5.973463	50.487723	521.911015	404.170000
5.973533	50.487731	521.935715	409.790000
5.973601	50.487738	521.960765	408.250000
5.973670	50.487746	521.985965	396.610000
5.973740	50.487753	522.011240	359.130000
5.973809	50.487761	522.035240	294.540000
5.973879	50.487768	522.060765	227.920000
5.973948	50.487775	522.087340	182.950000
5.974017	50.487782	522.113165	167.550000
5.974086	50.487788	522.139265	184.840000
5.974155	50.487796	522.164490	240.030000
5.974224	50.487803	522.188940	334.660000
5.974293	50.487810	522.213090	445.060000
5.974363	50.487816	522.237565	515.540000
5.974432	50.487822	522.261765	506.870000
5.974502	50.487828	522.285965	436.670000
5.974572	50.487835	522.310240	351.070000
5.974641	50.487841	522.333865	280.610000
5.974710	50.487847	522.357490	232.800000
5.974780	50.487853	522.381265	203.830000
5.974850	50.487859	522.404740	187.610000
5.974919	50.487865	522.428315	179.020000
5.974989	50.487871	522.451915	174.430000
5.975058	50.487878	522.475365	171.740000
5.975128	50.487884	522.498740	170.070000
5.975197	50.487890	522.522115	169.120000
5.975265	50.487896	522.545465	168.370000
5.975335	50.487902	522.568715	167.470000
5.975406	50.487907	522.591915	167.540000
5.975476	50.487913	522.615140	171.440000
5.975545	50.487919	522.638365	183.800000
5.975615	50.487925	522.661540	211.090000
5.975684	50.487932	522.684740	260.750000
5.975754	50.487939	522.707890	337.960000
5.975823	50.487946	522.730940	437.390000
5.975892	50.487953	522.754065	535.260000
5.975962	50.487960	522.777315	600.690000
5.976031	50.487967	522.800515	620.960000
5.976100	50.487973	522.823640	604.440000
5.976169	50.487980	522.846765	567.140000
5.976239	50.487987	522.869965	522.230000
5.976308	50.487993	522.893315	478.520000
5.976377	50.488000	522.916690	440.450000
5.976446	50.488006	522.939940	408.480000
5.976516	50.488011	522.963315	380.540000
5.976586	50.488017	522.986715	354.240000
5.976655	50.488023	523.009990	329.870000
5.976725	50.488030	523.033290	310.540000
5.976794	50.488038	523.056615	298.760000
5.976863	50.488044	523.079965	295.480000
5.976933	50.488051	523.103240	300.300000
5.977002	50.488058	523.126490	309.900000
5.977072	50.488064	523.149815	316.380000
5.977142	50.488071	523.173090	308.860000
5.977211	50.488077	523.196315	280.540000
5.977280	50.488084	523.219615	237.250000
5.977349	50.488091	523.242940	195.090000
5.977419	50.488098	523.266215	168.190000
5.977488	50.488104	523.289440	162.800000
5.977557	50.488111	523.312690	181.800000
5.977627	50.488117	523.335940	231.500000
5.977698	50.488123	523.359090	325.600000
5.977767	50.488129	523.382190	482.110000
5.977836	50.488136	523.404990	707.870000
5.977905	50.488142	523.427540	979.040000
5.977975	50.488148	523.450040	1237.500000
5.978045	50.488153	523.472915	1414.800000
5.978114	50.488160	523.495590	1454.600000
5.978183	50.488166	523.518590	1334.400000
5.978252	50.488171	523.542465	1090.800000
5.978322	50.488177	523.565890	801.730000
5.978391	50.488183	523.588740	545.000000
5.978461	50.488189	523.611265	357.800000
5.978531	50.488194	523.634190	239.770000
5.978601	50.488200	523.657590	181.700000
5.978670	50.488206	523.680765	174.190000
5.978739	50.488213	523.703940	219.660000
5.978808	50.488220	523.726965	334.800000
5.978877	50.488226	523.750290	521.800000
5.978947	50.488232	523.773840	700.250000
5.979017	50.488239	523.796790	743.070000
5.979086	50.488246	523.819790	638.250000
5.979155	50.488252	523.843065	486.670000
5.979225	50.488259	523.866265	367.370000
5.979294	50.488265	523.888890	293.560000
5.979363	50.488272	523.911365	248.600000
5.979432	50.488279	523.933915	213.580000
5.979502	50.488286	523.956615	178.930000
5.979572	50.488293	523.979640	147.960000
5.979641	50.488300	524.002365	129.410000
5.979710	50.488306	524.025090	130.100000
5.979779	50.488312	524.047790	159.680000
5.979848	50.488318	524.070490	234.330000
5.979917	50.488325	524.093465	368.110000
5.979986	50.488332	524.115165	546.090000
5.980056	50.488338	524.137215	702.360000
5.980126	50.488343	524.160490	761.790000
5.980196	50.488347	524.183540	710.670000
5.980265	50.488353	524.206590	599.430000
5.980335	50.488358	524.229515	487.020000
5.980405	50.488363	524.251915	404.540000
5.980474	50.488369	524.274290	357.120000
5.980544	50.488374	524.296315	338.920000
5.980613	50.488380	524.318490	339.620000
5.980682	50.488386	524.341515	350.300000
5.980752	50.488392	524.364365	367.230000
5.980821	50.488398	524.386565	387.880000
5.980891	50.488403	524.408940	411.620000
5.980960	50.488409	524.431940	441.900000
5.981029	50.488415	524.454915	482.910000
5.981099	50.488420	524.477890	529.330000
5.981168	50.488426	524.500365	556.240000
5.981238	50.488432	524.523015	528.900000
5.981307	50.488438	524.545790	445.660000
5.981376	50.488443	524.568390	349.820000
5.981446	50.488449	524.591190	283.510000
5.981515	50.488455	524.613965	263.670000
5.981584	50.488460	524.636540	298.500000
5.981654	50.488466	524.657990	388.990000
5.981723	50.488472	524.679390	516.190000
5.981792	50.488477	524.701715	620.310000
5.981862	50.488483	524.724040	656.040000
5.981931	50.488489	524.746290	617.570000
5.982001	50.488495	524.768090	453.090100
5.973326	50.487707	516.243190	285.550000
5.973395	50.487715	516.268640	295.180000
5.973463	50.487723	516.293265	297.390000
5.973533	50.487731	516.317315	289.480000
5.973601	50.487738	516.341565	281.880000
5.973670	50.487746	516.365890	275.580000
5.973740	50.487753	516.390240	264.580000
5.973809	50.487761	516.413915	243.100000
5.973879	50.487768	516.438390	216.090000
5.973948	50.487775	516.463415	195.170000
5.974017	50.487782	516.488015	189.230000
5.974086	50.487788	516.512715	203.240000
5.974155	50.487796	516.536940	239.070000
5.974224	50.487803	516.560790	292.950000
5.974293	50.487810	516.584490	349.870000
5.974363	50.487816	516.608315	385.520000
5.974432	50.487822	516.632015	383.950000
5.974502	50.487828	516.655690	350.900000
5.974572	50.487835	516.679390	305.190000
5.974641	50.487841	516.702815	262.490000
5.974710	50.487847	516.726190	229.530000
5.974780	50.487853	516.749640	206.600000
5.974850	50.487859	516.772990	191.540000
5.974919	50.487865	516.796340	181.960000
5.974989	50.487871	516.819690	176.060000
5.975058	50.487878	516.842990	172.670000
5.975128	50.487884	516.866265	171.070000
5.975197	50.487890	516.889540	170.690000
5.975265	50.487896	516.912765	171.150000
5.975335	50.487902	516.935965	172.620000
5.975406	50.487907	516.959165	176.350000
5.975476	50.487913	516.982390	184.760000
5.975545	50.487919	517.005615	201.530000
5.975615	50.487925	517.028815	231.450000
5.975684	50.487932	517.052015	279.680000
5.975754	50.487939	517.075190	350.480000
5.975823	50.487946	517.098340	443.600000
5.975892	50.487953	517.121490	549.070000
5.975962	50.487960	517.144715	647.430000
5.976031	50.487967	517.167940	718.910000
5.976100	50.487973	517.191115	752.830000
5.976169	50.487980	517.214290	750.090000
5.976239	50.487987	517.237515	719.210000
5.976308	50.487993	517.260840	671.000000
5.976377	50.488000	517.284165	614.760000
5.976446	50.488006	517.307415	556.720000
5.976516	50.488011	517.330740	500.550000
5.976586	50.488017	517.354065	448.630000
5.976655	50.488023	517.377340	403.450000
5.976725	50.488030	517.400640	367.460000
5.976794	50.488038	517.423940	341.880000
5.976863	50.488044	517.447265	326.030000
5.976933	50.488051	517.470515	317.260000
5.977002	50.488058	517.493765	310.610000
5.977072	50.488064	517.517090	299.370000
5.977142	50.488071	517.540340	277.610000
5.977211	50.488077	517.563565	244.350000
5.977280	50.488084	517.586865	205.510000
5.977349	50.488091	517.610190	170.300000
5.977419	50.488098	517.633465	145.430000
5.977488	50.488104	517.656690	133.240000
5.977557	50.488111	517.679940	134.160000
5.977627	50.488117	517.703265	149.350000
5.977698	50.488123	517.726540	181.940000
5.977767	50.488129	517.749765	236.140000
5.977836	50.488136	517.772890	312.970000
5.977905	50.488142	517.795890	402.800000
5.977975	50.488148	517.818840	484.410000
5.978045	50.488153	517.841940	533.730000
5.978114	50.488160	517.864940	535.710000
5.978183	50.488166	517.888090	492.400000
5.978252	50.488171	517.911615	419.360000
5.978322	50.488177	517.934940	335.650000
5.978391	50.488183	517.958015	257.340000
5.978461	50.488189	517.980940	194.710000
5.978531	50.488194	518.004065	152.760000
5.978601	50.488200	518.027390	133.560000
5.978670	50.488206	518.050590	139.490000
5.978739	50.488213	518.073815	180.840000
5.978808	50.488220	518.096965	278.150000
5.978877	50.488226	518.120240	448.030000
5.978947	50.488232	518.143640	659.560000
5.979017	50.488239	518.166740	811.360000
5.979086	50.488246	518.189865	818.910000
5.979155	50.488252	518.213140	707.230000
5.979225	50.488259	518.236365	560.200000
5.979294	50.488265	518.259315	431.330000
5.979363	50.488272	518.282215	331.290000
5.979432	50.488279	518.305140	254.310000
5.979502	50.488286	518.328115	195.900000
5.979572	50.488293	518.351265	155.780000
5.979641	50.488300	518.374265	134.340000
5.979710	50.488306	518.397240	131.490000
5.979779	50.488312	518.420215	149.270000
5.979848	50.488318	518.443215	192.750000
5.979917	50.488325	518.466340	268.460000
5.979986	50.488332	518.488790	376.590000
5.980056	50.488338	518.511415	498.460000
5.980126	50.488343	518.534690	597.260000
5.980196	50.488347	518.557865	641.470000
5.980265	50.488353	518.580990	628.790000
5.980335	50.488358	518.604040	583.240000
5.980405	50.488363	518.626840	533.570000
5.980474	50.488369	518.649640	497.750000
5.980544	50.488374	518.672265	481.260000
5.980613	50.488380	518.694965	481.110000
5.980682	50.488386	518.718090	490.910000
5.980752	50.488392	518.741115	504.540000
5.980821	50.488398	518.763815	517.100000
5.980891	50.488403	518.786590	526.510000
5.980960	50.488409	518.809715	533.910000
5.981029	50.488415	518.832815	540.020000
5.981099	50.488420	518.855915	538.530000
5.981168	50.488426	518.878765	514.090000
5.981238	50.488432	518.901665	453.020000
5.981307	50.488438	518.924640	363.620000
5.981376	50.488443	518.947565	275.420000
5.981446	50.488449	518.970590	216.920000
5.981515	50.488455	518.993565	197.660000
5.981584	50.488460	519.016440	218.720000
5.981654	50.488466	519.038690	274.510000
5.981723	50.488472	519.060890	350.340000
5.981792	50.488477	519.083640	464.398100
5.973463	50.487723	510.108915	236.060000
5.973533	50.487731	510.132590	216.790000
5.973601	50.487738	510.156365	208.720000
5.973670	50.487746	510.180165	208.520000
5.973740	50.487753	510.203990	211.940000
5.973809	50.487761	510.227465	213.790000
5.973879	50.487768	510.251340	211.790000
5.973948	50.487775	510.275490	210.360000
5.974017	50.487782	510.299390	214.730000
5.974086	50.487788	510.323315	229.020000
5.974155	50.487796	510.347015	254.080000
5.974224	50.487803	510.370565	286.120000
5.974293	50.487810	510.394015	316.140000
5.974363	50.487816	510.417515	333.230000
5.974432	50.487822	510.440965	331.620000
5.974502	50.487828	510.464390	314.450000
5.974572	50.487835	510.487815	290.080000
5.974641	50.487841	510.511115	266.030000
5.974710	50.487847	510.534415	246.170000
5.974780	50.487853	510.557740	231.330000
5.974850	50.487859	510.581015	220.950000
5.974919	50.487865	510.604290	214.240000
5.974989	50.487871	510.627565	210.530000
5.975058	50.487878	510.650815	209.300000
5.975128	50.487884	510.674065	209.940000
5.975197	50.487890	510.697315	211.770000
5.975265	50.487896	510.720515	214.370000
5.975335	50.487902	510.743715	218.110000
5.975406	50.487907	510.766940	224.400000
5.975476	50.487913	510.790190	235.680000
5.975545	50.487919	510.813440	255.230000
5.975615	50.487925	510.836640	287.220000
5.975684	50.487932	510.859840	336.900000
5.975754	50.487939	510.883065	410.330000
5.975823	50.487946	510.906265	512.160000
5.975892	50.487953	510.929440	640.960000
5.975962	50.487960	510.952665	784.840000
5.976031	50.487967	510.975915	921.470000
5.976100	50.487973	510.999140	1025.100000
5.976169	50.487980	511.022365	1077.300000
5.976239	50.487987	511.045615	1072.700000
5.976308	50.487993	511.068890	1018.000000
5.976377	50.488000	511.092165	928.030000
5.976446	50.488006	511.115415	820.720000
5.976516	50.488011	511.138715	712.030000
5.976586	50.488017	511.162015	612.960000
5.976655	50.488023	511.185265	529.490000
5.976725	50.488030	511.208540	463.580000
5.976794	50.488038	511.231815	414.180000
5.976863	50.488044	511.255090	377.930000
5.976933	50.488051	511.278340	349.980000
5.977002	50.488058	511.301615	324.630000
5.977072	50.488064	511.324915	296.620000
5.977142	50.488071	511.348165	263.050000
5.977211	50.488077	511.371415	225.070000
5.977280	50.488084	511.394690	187.260000
5.977349	50.488091	511.417965	154.400000
5.977419	50.488098	511.441215	128.620000
5.977488	50.488104	511.464465	109.960000
5.977557	50.488111	511.487715	99.390000
5.977627	50.488117	511.511015	97.540000
5.977698	50.488123	511.534315	105.090000
5.977767	50.488129	511.557565	124.270000
5.977836	50.488136	511.580790	156.200000
5.977905	50.488142	511.603990	192.720000
5.977975	50.488148	511.627140	220.290000
5.978045	50.488153	511.650315	231.080000
5.978114	50.488160	511.673465	225.070000
5.978183	50.488166	511.696690	208.850000
5.978252	50.488171	511.720040	189.370000
5.978322	50.488177	511.743315	170.090000
5.978391	50.488183	511.766515	151.860000
5.978461	50.488189	511.789640	135.560000
5.978531	50.488194	511.812840	123.890000
5.978601	50.488200	511.836115	121.540000
5.978670	50.488206	511.859340	136.210000
5.978739	50.488213	511.882590	183.000000
5.978808	50.488220	511.905790	288.190000
5.978877	50.488226	511.929040	484.190000
5.978947	50.488232	511.952365	771.990000
5.979017	50.488239	511.975540	1059.600000
5.979086	50.488246	511.998715	1189.300000
5.979155	50.488252	512.021990	1096.200000
5.979225	50.488259	512.045240	869.260000
5.979294	50.488265	512.068365	630.230000
5.979363	50.488272	512.091465	439.210000
5.979432	50.488279	512.114565	305.110000
5.979502	50.488286	512.137690	218.410000
5.979572	50.488293	512.160915	167.140000
5.979641	50.488300	512.184065	141.250000
5.979710	50.488306	512.207165	134.690000
5.979779	50.488312	512.230290	145.250000
5.979848	50.488318	512.253440	172.810000
5.979917	50.488325	512.276615	220.200000
5.979986	50.488332	512.299465	290.320000
5.980056	50.488338	512.322440	378.400000
5.980126	50.488343	512.345715	468.030000
5.980196	50.488347	512.368915	537.630000
5.980265	50.488353	512.392115	574.330000
5.980335	50.488358	512.415265	581.520000
5.980405	50.488363	512.438290	573.360000
5.980474	50.488369	512.461315	564.410000
5.980544	50.488374	512.484265	563.290000
5.980613	50.488380	512.507265	571.660000
5.980682	50.488386	512.530440	585.940000
5.980752	50.488392	512.553565	600.010000
5.980821	50.488398	512.576540	608.050000
5.980891	50.488403	512.599540	607.190000
5.980960	50.488409	512.622740	598.000000
5.981029	50.488415	512.645915	581.270000
5.981099	50.488420	512.669090	552.810000
5.981168	50.488426	512.692165	503.200000
5.981238	50.488432	512.715215	426.630000
5.981307	50.488438	512.738315	334.410000
5.981376	50.488443	512.761415	246.120000
5.981446	50.488449	512.784540	190.140000
5.981515	50.488455	512.807640	163.920000
5.981584	50.488460	512.830715	173.820000
5.981654	50.488466	512.853440	217.417400
5.973601	50.487738	503.350249	164.660000
5.973670	50.487746	503.373749	170.020000
5.973740	50.487753	503.397299	182.480000
5.973809	50.487761	503.420649	196.900000
5.973879	50.487768	503.444174	208.940000
5.973948	50.487775	503.467849	221.060000
5.974017	50.487782	503.491399	233.780000
5.974086	50.487788	503.514949	250.540000
5.974155	50.487796	503.538399	272.060000
5.974224	50.487803	503.561774	295.070000
5.974293	50.487810	503.585099	313.290000
5.974363	50.487816	503.608474	321.050000
5.974432	50.487822	503.631799	317.210000
5.974502	50.487828	503.655099	305.650000
5.974572	50.487835	503.678424	292.060000
5.974641	50.487841	503.701699	280.550000
5.974710	50.487847	503.724974	272.670000
5.974780	50.487853	503.748249	268.300000
5.974850	50.487859	503.771499	266.960000
5.974919	50.487865	503.794749	268.630000
5.974989	50.487871	503.817999	273.680000
5.975058	50.487878	503.841249	282.260000
5.975128	50.487884	503.864499	293.710000
5.975197	50.487890	503.887724	306.150000
5.975265	50.487896	503.910924	317.240000
5.975335	50.487902	503.934149	325.550000
5.975406	50.487907	503.957399	331.590000
5.975476	50.487913	503.980649	338.360000
5.975545	50.487919	504.003899	350.910000
5.975615	50.487925	504.027124	376.330000
5.975684	50.487932	504.050349	423.800000
5.975754	50.487939	504.073599	504.800000
5.975823	50.487946	504.096799	632.130000
5.975892	50.487953	504.119999	815.690000
5.975962	50.487960	504.143249	1053.800000
5.976031	50.487967	504.166499	1321.800000
5.976100	50.487973	504.189749	1570.000000
5.976169	50.487980	504.212999	1740.900000
5.976239	50.487987	504.236249	1793.900000
5.976308	50.487993	504.259499	1719.000000
5.976377	50.488000	504.282749	1541.800000
5.976446	50.488006	504.305999	1313.400000
5.976516	50.488011	504.329274	1083.900000
5.976586	50.488017	504.352549	883.550000
5.976655	50.488023	504.375799	723.280000
5.976725	50.488030	504.399074	601.970000
5.976794	50.488038	504.422349	512.980000
5.976863	50.488044	504.445599	447.190000
5.976933	50.488051	504.468849	395.910000
5.977002	50.488058	504.492124	351.630000
5.977072	50.488064	504.515399	309.060000
5.977142	50.488071	504.538649	266.010000
5.977211	50.488077	504.561899	223.800000
5.977280	50.488084	504.585149	185.730000
5.977349	50.488091	504.608399	153.850000
5.977419	50.488098	504.631649	126.380000
5.977488	50.488104	504.654899	99.480000
5.977557	50.488111	504.678149	78.270000
5.977627	50.488117	504.701424	67.710000
5.977698	50.488123	504.724724	66.440000
5.977767	50.488129	504.747999	75.740000
5.977836	50.488136	504.771249	100.790000
5.977905	50.488142	504.794499	128.040000
5.977975	50.488148	504.817699	136.910000
5.978045	50.488153	504.840899	130.680000
5.978114	50.488160	504.864124	118.050000
5.978183	50.488166	504.887374	107.080000
5.978252	50.488171	504.910649	101.160000
5.978322	50.488177	504.933899	99.690000
5.978391	50.488183	504.957149	100.340000
5.978461	50.488189	504.980374	100.970000
5.978531	50.488194	505.003599	101.910000
5.978601	50.488200	505.026849	107.650000
5.978670	50.488206	505.050099	128.340000
5.978739	50.488213	505.073349	185.000000
5.978808	50.488220	505.096574	320.210000
5.978877	50.488226	505.119824	610.770000
5.978947	50.488232	505.143099	1134.700000
5.979017	50.488239	505.166324	1807.200000
5.979086	50.488246	505.189549	2236.700000
5.979155	50.488252	505.212799	2085.100000
5.979225	50.488259	505.236049	1536.000000
5.979294	50.488265	505.259249	983.510000
5.979363	50.488272	505.282424	597.370000
5.979432	50.488279	505.305624	367.640000
5.979502	50.488286	505.328849	241.190000
5.979572	50.488293	505.352099	175.830000
5.979641	50.488300	505.375299	145.700000
5.979710	50.488306	505.398474	137.770000
5.979779	50.488312	505.421649	146.950000
5.979848	50.488318	505.444849	170.730000
5.979917	50.488325	505.468074	210.840000
5.979986	50.488332	505.491149	270.720000
5.980056	50.488338	505.514299	348.670000
5.980126	50.488343	505.537549	433.500000
5.980196	50.488347	505.560749	508.040000
5.980265	50.488353	505.583999	559.340000
5.980335	50.488358	505.607224	586.320000
5.980405	50.488363	505.630374	597.920000
5.980474	50.488369	505.653524	605.990000
5.980544	50.488374	505.676624	618.890000
5.980613	50.488380	505.699749	639.070000
5.980682	50.488386	505.722974	662.860000
5.980752	50.488392	505.746174	682.690000
5.980821	50.488398	505.769274	691.140000
5.980891	50.488403	505.792399	685.200000
5.980960	50.488409	505.815649	667.460000
5.981029	50.488415	505.838874	641.600000
5.981099	50.488420	505.862074	604.250000
5.981168	50.488426	505.885249	543.390000
5.981238	50.488432	505.908399	448.040000
5.981307	50.488438	505.931574	345.230000
5.981376	50.488443	505.954749	245.440000
5.981446	50.488449	505.977924	169.660000
5.981515	50.488455	506.001124	119.861800
