# Supplementary material for: Electrical resistivity tomography data across the Hockai Fault Zone (Ardenne, Belgium)
Source: Data Brief. 2016 Dec 21;11:1–4. doi: 10.1016/j.dib.2016.12.028 (PMC5220259; doi:10.1016/j.dib.2016.12.028)
Supplement: Supplementary file 2 — Supplementary material [file mmc2.zip › output/ASCII/20090824-1_normal.out.wgs84]

5.972142	50.487574	549.038465	427.270000
5.972211	50.487581	549.193565	525.030000
5.972289	50.487590	549.357615	577.370000
5.972359	50.487597	549.484415	572.560000
5.972428	50.487605	549.574015	660.620000
5.972498	50.487613	549.695765	727.140000
5.972568	50.487620	549.858690	728.260000
5.972671	50.487631	550.057840	770.580000
5.972775	50.487643	550.215415	710.350000
5.972844	50.487650	550.331440	791.950000
5.972912	50.487657	550.488115	690.300000
5.972982	50.487664	550.639840	847.020000
5.973051	50.487672	550.773040	1070.200000
5.973119	50.487681	550.874515	1056.700000
5.973189	50.487689	550.975665	851.310000
5.973257	50.487698	551.103515	803.340000
5.973326	50.487707	551.213215	701.630000
5.973395	50.487715	551.313740	757.080000
5.973463	50.487723	551.387465	1082.800000
5.973533	50.487731	551.443315	1340.300000
5.973601	50.487738	551.507990	1060.300000
5.973670	50.487746	551.577040	965.580000
5.973740	50.487753	551.650365	1164.000000
5.973809	50.487761	551.692790	1451.300000
5.973879	50.487768	551.779115	1033.900000
5.973948	50.487775	551.896115	772.070000
5.974017	50.487782	552.003815	822.490000
5.974086	50.487788	552.128640	725.110000
5.974155	50.487796	552.231365	958.130000
5.974224	50.487803	552.307965	1075.800000
5.974293	50.487810	552.375740	909.520000
5.974363	50.487816	552.464840	706.830000
5.974432	50.487822	552.545215	827.580000
5.974502	50.487828	552.633790	761.780000
5.974572	50.487835	552.734915	730.550000
5.974641	50.487841	552.789265	597.370000
5.974710	50.487847	552.851865	608.520000
5.974780	50.487853	552.931290	529.970000
5.974850	50.487859	552.981190	435.800000
5.974919	50.487865	553.055990	421.380000
5.974989	50.487871	553.138965	438.860000
5.975058	50.487878	553.205090	471.130000
5.975128	50.487884	553.271090	453.550000
5.975197	50.487890	553.353315	493.910000
5.975265	50.487896	553.443490	586.710000
5.975335	50.487902	553.504815	482.830000
5.975406	50.487907	553.578040	449.390000
5.975476	50.487913	553.627015	447.840000
5.975545	50.487919	553.663765	440.100000
5.975615	50.487925	553.720615	556.100000
5.975684	50.487932	553.757315	524.730000
5.975754	50.487939	553.813965	570.610000
5.975823	50.487946	553.890365	786.660000
5.975892	50.487953	553.946740	980.740000
5.975962	50.487960	553.971390	745.410000
5.976031	50.487967	553.999990	653.740000
5.976100	50.487973	554.052215	577.130000
5.976169	50.487980	554.100440	755.570000
5.976239	50.487987	554.132940	683.340000
5.976308	50.487993	554.141865	635.400000
5.976377	50.488000	554.138965	620.790000
5.976446	50.488006	554.159690	626.840000
5.976516	50.488011	554.156665	627.730000
5.976586	50.488017	554.145715	866.920000
5.976655	50.488023	554.162415	756.620000
5.976725	50.488030	554.171190	685.050000
5.976794	50.488038	554.171940	634.300000
5.976863	50.488044	554.164665	530.540000
5.976933	50.488051	554.177365	521.080000
5.977002	50.488058	554.198015	546.380000
5.977072	50.488064	554.194565	503.350000
5.977142	50.488071	554.211190	523.590000
5.977211	50.488077	554.239915	508.980000
5.977280	50.488084	554.236415	496.060000
5.977349	50.488091	554.228815	611.170000
5.977419	50.488098	554.241340	630.260000
5.977488	50.488104	554.274115	792.790000
5.977557	50.488111	554.286640	945.100000
5.977627	50.488117	554.229940	862.080000
5.977698	50.488123	554.164715	696.290000
5.977767	50.488129	554.131740	690.820000
5.977836	50.488136	554.065190	504.970000
5.977905	50.488142	553.985665	382.680000
5.977975	50.488148	553.926315	312.180000
5.978045	50.488153	553.908915	306.440000
5.978114	50.488160	553.887040	351.670000
5.978183	50.488166	553.890640	369.850000
5.978252	50.488171	553.961990	388.770000
5.978322	50.488177	553.999440	368.070000
5.978391	50.488183	553.990340	428.040000
5.978461	50.488189	553.959940	461.360000
5.978531	50.488194	553.959215	493.910000
5.978601	50.488200	553.992465	565.910000
5.978670	50.488206	554.012940	572.230000
5.978739	50.488213	554.029215	682.780000
5.978808	50.488220	554.036940	645.360000
5.978877	50.488226	554.065940	662.990000
5.978947	50.488232	554.107740	615.070000
5.979017	50.488239	554.111215	607.810000
5.979086	50.488246	554.118940	718.560000
5.979155	50.488252	554.143690	604.030000
5.979225	50.488259	554.164190	543.070000
5.979294	50.488265	554.150515	481.490000
5.979363	50.488272	554.128240	503.050000
5.979432	50.488279	554.114415	432.680000
5.979502	50.488286	554.109090	437.050000
5.979572	50.488293	554.120940	493.670000
5.979641	50.488300	554.119890	537.770000
5.979710	50.488306	554.118790	598.040000
5.979779	50.488312	554.117690	692.220000
5.979848	50.488318	554.116565	756.420000
5.979917	50.488325	554.128365	682.760000
5.979986	50.488332	554.092440	604.590000
5.980056	50.488338	554.069490	559.870000
5.980126	50.488343	554.094265	584.160000
5.980196	50.488347	554.110365	499.380000
5.980265	50.488353	554.126465	507.150000
5.980335	50.488358	554.138190	494.400000
5.980405	50.488363	554.132465	510.010000
5.980474	50.488369	554.126740	496.650000
5.980544	50.488374	554.112165	563.370000
5.980613	50.488380	554.101940	658.550000
5.980682	50.488386	554.117990	646.800000
5.980752	50.488392	554.129640	709.740000
5.980821	50.488398	554.123715	700.000000
5.980891	50.488403	554.122190	651.280000
5.980960	50.488409	554.138190	634.460000
5.981029	50.488415	554.154215	621.050000
5.981099	50.488420	554.170240	583.750000
5.981168	50.488426	554.173040	546.650000
5.981238	50.488432	554.180215	583.310000
5.981307	50.488438	554.191790	577.170000
5.981376	50.488443	554.198990	597.910000
5.981446	50.488449	554.210565	697.970000
5.981515	50.488455	554.222140	659.550000
5.981584	50.488460	554.229315	650.160000
5.981654	50.488466	554.209915	910.640000
5.981723	50.488472	554.190465	925.530000
5.981792	50.488477	554.193115	810.400000
5.981862	50.488483	554.195765	640.070000
5.981931	50.488489	554.198365	677.290000
5.982001	50.488495	554.192040	817.860000
5.982070	50.488500	554.176840	883.770000
5.982139	50.488506	554.166015	733.150000
5.982209	50.488512	554.146190	644.410000
5.982278	50.488517	554.117390	622.000000
5.982347	50.488523	554.084015	691.750000
5.982417	50.488529	554.064040	636.100000
5.982486	50.488534	553.953790	533.900000
5.982556	50.488540	553.843465	558.650000
5.982625	50.488546	553.818540	487.470000
5.982694	50.488552	553.766315	508.970000
5.982764	50.488557	553.709365	510.613000
5.972142	50.487574	546.911915	421.960000
5.972211	50.487581	547.047490	514.330000
5.972289	50.487590	547.190090	569.600000
5.972359	50.487597	547.300790	581.880000
5.972428	50.487605	547.379790	671.790000
5.972498	50.487613	547.485465	758.810000
5.972568	50.487620	547.625065	774.250000
5.972671	50.487631	547.793715	817.580000
5.972775	50.487643	547.927365	790.250000
5.972844	50.487650	548.026190	863.130000
5.972912	50.487657	548.157465	792.630000
5.972982	50.487664	548.284065	938.860000
5.973051	50.487672	548.395015	1162.700000
5.973119	50.487681	548.480340	1182.800000
5.973189	50.487689	548.564915	986.210000
5.973257	50.487698	548.670115	914.440000
5.973326	50.487707	548.760590	800.530000
5.973395	50.487715	548.843490	842.960000
5.973463	50.487723	548.905540	1150.500000
5.973533	50.487731	548.953740	1350.200000
5.973601	50.487738	549.008590	1068.400000
5.973670	50.487746	549.066615	985.590000
5.973740	50.487753	549.127740	1201.900000
5.973809	50.487761	549.165465	1525.000000
5.973879	50.487768	549.235890	1174.200000
5.973948	50.487775	549.329115	936.710000
5.974017	50.487782	549.414540	972.230000
5.974086	50.487788	549.512015	861.380000
5.974155	50.487796	549.592665	1072.000000
5.974224	50.487803	549.654165	1208.100000
5.974293	50.487810	549.709065	1034.800000
5.974363	50.487816	549.778765	808.200000
5.974432	50.487822	549.842015	930.810000
5.974502	50.487828	549.910465	868.280000
5.974572	50.487835	549.987165	828.260000
5.974641	50.487841	550.031615	703.330000
5.974710	50.487847	550.081340	701.090000
5.974780	50.487853	550.142290	623.260000
5.974850	50.487859	550.183265	525.330000
5.974919	50.487865	550.240440	505.510000
5.974989	50.487871	550.302715	519.070000
5.975058	50.487878	550.353615	546.910000
5.975128	50.487884	550.404215	544.030000
5.975197	50.487890	550.464640	593.130000
5.975265	50.487896	550.529640	675.990000
5.975335	50.487902	550.576340	583.940000
5.975406	50.487907	550.629815	546.280000
5.975476	50.487913	550.668615	537.270000
5.975545	50.487919	550.699865	533.820000
5.975615	50.487925	550.743115	640.540000
5.975684	50.487932	550.774315	617.850000
5.975754	50.487939	550.817040	670.590000
5.975823	50.487946	550.870915	899.500000
5.975892	50.487953	550.913065	1099.800000
5.975962	50.487960	550.937115	846.570000
5.976031	50.487967	550.963365	724.480000
5.976100	50.487973	551.002865	653.070000
5.976169	50.487980	551.040015	841.650000
5.976239	50.487987	551.068365	790.170000
5.976308	50.487993	551.083690	748.850000
5.976377	50.488000	551.092390	730.230000
5.976446	50.488006	551.114240	721.750000
5.976516	50.488011	551.122615	727.850000
5.976586	50.488017	551.126515	951.000000
5.976655	50.488023	551.146015	808.100000
5.976725	50.488030	551.160940	743.550000
5.976794	50.488038	551.171190	717.050000
5.976863	50.488044	551.176640	634.130000
5.976933	50.488051	551.193715	616.120000
5.977002	50.488058	551.215440	645.100000
5.977072	50.488064	551.222890	604.940000
5.977142	50.488071	551.242215	620.140000
5.977211	50.488077	551.268740	602.300000
5.977280	50.488084	551.276015	587.850000
5.977349	50.488091	551.280765	714.430000
5.977419	50.488098	551.297540	716.560000
5.977488	50.488104	551.326540	858.140000
5.977557	50.488111	551.343315	1048.700000
5.977627	50.488117	551.317440	942.030000
5.977698	50.488123	551.285590	767.050000
5.977767	50.488129	551.273115	728.970000
5.977836	50.488136	551.238140	534.450000
5.977905	50.488142	551.193865	396.680000
5.977975	50.488148	551.161740	327.330000
5.978045	50.488153	551.157565	317.530000
5.978114	50.488160	551.149915	365.770000
5.978183	50.488166	551.159765	388.950000
5.978252	50.488171	551.215940	422.170000
5.978322	50.488177	551.248890	420.530000
5.978391	50.488183	551.250040	485.570000
5.978461	50.488189	551.236415	512.080000
5.978531	50.488194	551.243140	531.050000
5.978601	50.488200	551.273315	583.840000
5.978670	50.488206	551.294640	566.690000
5.978739	50.488213	551.313065	696.930000
5.978808	50.488220	551.325540	669.410000
5.978877	50.488226	551.352765	717.240000
5.978947	50.488232	551.388890	650.750000
5.979017	50.488239	551.398440	636.940000
5.979086	50.488246	551.410915	779.190000
5.979155	50.488252	551.435215	711.300000
5.979225	50.488259	551.456540	687.320000
5.979294	50.488265	551.454015	642.530000
5.979363	50.488272	551.445390	629.070000
5.979432	50.488279	551.442440	531.970000
5.979502	50.488286	551.445465	520.760000
5.979572	50.488293	551.460615	575.070000
5.979641	50.488300	551.466515	595.580000
5.979710	50.488306	551.472390	602.640000
5.979779	50.488312	551.478165	683.070000
5.979848	50.488318	551.483890	791.670000
5.979917	50.488325	551.498890	723.130000
5.979986	50.488332	551.479165	644.840000
5.980056	50.488338	551.468890	589.120000
5.980126	50.488343	551.493265	610.980000
5.980196	50.488347	551.511265	552.250000
5.980265	50.488353	551.529265	576.980000
5.980335	50.488358	551.544090	595.730000
5.980405	50.488363	551.546065	615.310000
5.980474	50.488369	551.547990	616.890000
5.980544	50.488374	551.543265	681.020000
5.980613	50.488380	551.541740	764.520000
5.980682	50.488386	551.559615	738.020000
5.980752	50.488392	551.574240	806.150000
5.980821	50.488398	551.575715	800.490000
5.980891	50.488403	551.580440	746.930000
5.980960	50.488409	551.598265	707.140000
5.981029	50.488415	551.616115	658.210000
5.981099	50.488420	551.633915	596.790000
5.981168	50.488426	551.641790	557.830000
5.981238	50.488432	551.652965	582.020000
5.981307	50.488438	551.667415	564.290000
5.981376	50.488443	551.678565	574.940000
5.981446	50.488449	551.692990	690.670000
5.981515	50.488455	551.707415	636.960000
5.981584	50.488460	551.718490	628.780000
5.981654	50.488466	551.709290	925.850000
5.981723	50.488472	551.700015	993.520000
5.981792	50.488477	551.707540	926.900000
5.981862	50.488483	551.715015	811.780000
5.981931	50.488489	551.722415	840.360000
5.982001	50.488495	551.722915	1005.900000
5.982070	50.488500	551.716515	1029.300000
5.982139	50.488506	551.713415	886.070000
5.982209	50.488512	551.703215	743.070000
5.982278	50.488517	551.685940	687.930000
5.982347	50.488523	551.664890	728.930000
5.982417	50.488529	551.654215	642.620000
5.982486	50.488534	551.571590	541.110000
5.982556	50.488540	551.488740	572.830000
5.982625	50.488546	551.473290	511.510000
5.982694	50.488552	551.435790	549.990000
5.982764	50.488557	551.394165	526.321200
5.972211	50.487581	544.575240	456.850000
5.972289	50.487590	544.697540	564.170000
5.972359	50.487597	544.793065	641.460000
5.972428	50.487605	544.862190	753.840000
5.972498	50.487613	544.952990	887.030000
5.972568	50.487620	545.071065	934.180000
5.972671	50.487631	545.211815	986.970000
5.972775	50.487643	545.323740	1003.200000
5.972844	50.487650	545.407165	1060.100000
5.972912	50.487657	545.515840	1037.200000
5.972982	50.487664	545.620240	1169.100000
5.973051	50.487672	545.711740	1410.600000
5.973119	50.487681	545.783015	1545.500000
5.973189	50.487689	545.853340	1428.200000
5.973257	50.487698	545.939165	1303.800000
5.973326	50.487707	546.013315	1130.600000
5.973395	50.487715	546.081415	1130.000000
5.973463	50.487723	546.133715	1389.100000
5.973533	50.487731	546.175540	1505.100000
5.973601	50.487738	546.222215	1211.100000
5.973670	50.487746	546.271140	1159.500000
5.973740	50.487753	546.322265	1413.800000
5.973809	50.487761	546.356140	1775.600000
5.973879	50.487768	546.413640	1550.900000
5.973948	50.487775	546.487615	1390.100000
5.974017	50.487782	546.555265	1394.600000
5.974086	50.487788	546.631090	1243.500000
5.974155	50.487796	546.694490	1434.200000
5.974224	50.487803	546.744265	1677.000000
5.974293	50.487810	546.789265	1523.300000
5.974363	50.487816	546.844190	1227.500000
5.974432	50.487822	546.894490	1354.600000
5.974502	50.487828	546.947865	1269.800000
5.974572	50.487835	547.006415	1196.800000
5.974641	50.487841	547.043565	1060.200000
5.974710	50.487847	547.083915	1041.800000
5.974780	50.487853	547.131440	960.260000
5.974850	50.487859	547.165990	839.910000
5.974919	50.487865	547.210565	789.150000
5.974989	50.487871	547.258190	777.810000
5.975058	50.487878	547.298440	789.930000
5.975128	50.487884	547.338315	805.270000
5.975197	50.487890	547.383790	873.470000
5.975265	50.487896	547.431690	949.960000
5.975335	50.487902	547.468565	881.030000
5.975406	50.487907	547.508965	840.050000
5.975476	50.487913	547.541040	822.340000
5.975545	50.487919	547.568715	827.360000
5.975615	50.487925	547.603090	931.580000
5.975684	50.487932	547.630715	919.480000
5.975754	50.487939	547.664515	1006.500000
5.975823	50.487946	547.704090	1310.200000
5.975892	50.487953	547.737265	1525.100000
5.975962	50.487960	547.760940	1145.400000
5.976031	50.487967	547.785740	928.420000
5.976100	50.487973	547.817315	842.470000
5.976169	50.487980	547.847615	1038.700000
5.976239	50.487987	547.873415	1030.600000
5.976308	50.487993	547.892665	1001.600000
5.976377	50.488000	547.908540	979.130000
5.976446	50.488006	547.931090	953.180000
5.976516	50.488011	547.946615	965.240000
5.976586	50.488017	547.959815	1146.600000
5.976655	50.488023	547.981090	961.690000
5.976725	50.488030	547.999915	902.480000
5.976794	50.488038	548.016215	928.380000
5.976863	50.488044	548.029840	885.710000
5.976933	50.488051	548.049715	865.180000
5.977002	50.488058	548.072115	893.550000
5.977072	50.488064	548.086665	866.690000
5.977142	50.488071	548.107740	888.040000
5.977211	50.488077	548.132790	878.380000
5.977280	50.488084	548.147140	871.540000
5.977349	50.488091	548.160015	1010.300000
5.977419	50.488098	548.179615	957.650000
5.977488	50.488104	548.206115	1090.600000
5.977557	50.488111	548.225665	1384.400000
5.977627	50.488117	548.220465	1258.600000
5.977698	50.488123	548.211265	1006.300000
5.977767	50.488129	548.212940	875.630000
5.977836	50.488136	548.200165	610.660000
5.977905	50.488142	548.181015	411.280000
5.977975	50.488148	548.168665	307.150000
5.978045	50.488153	548.174140	274.350000
5.978114	50.488160	548.177015	298.980000
5.978183	50.488166	548.191490	299.720000
5.978252	50.488171	548.236440	327.180000
5.978322	50.488177	548.266040	384.190000
5.978391	50.488183	548.274765	549.080000
5.978461	50.488189	548.273640	668.520000
5.978531	50.488194	548.285915	702.290000
5.978601	50.488200	548.313765	697.500000
5.978670	50.488206	548.335740	609.370000
5.978739	50.488213	548.355790	774.780000
5.978808	50.488220	548.371815	784.310000
5.978877	50.488226	548.397715	915.190000
5.978947	50.488232	548.429590	791.060000
5.979017	50.488239	548.443690	727.970000
5.979086	50.488246	548.459715	904.870000
5.979155	50.488252	548.483665	932.110000
5.979225	50.488259	548.505640	1010.300000
5.979294	50.488265	548.511515	1020.500000
5.979363	50.488272	548.513190	944.260000
5.979432	50.488279	548.518565	795.290000
5.979502	50.488286	548.528015	756.300000
5.979572	50.488293	548.545715	794.350000
5.979641	50.488300	548.556990	746.490000
5.979710	50.488306	548.568240	660.510000
5.979779	50.488312	548.579340	765.640000
5.979848	50.488318	548.590390	1039.800000
5.979917	50.488325	548.607890	1003.400000
5.979986	50.488332	548.600915	855.810000
5.980056	50.488338	548.600590	712.820000
5.980126	50.488343	548.624640	691.870000
5.980196	50.488347	548.644165	667.760000
5.980265	50.488353	548.663690	746.310000
5.980335	50.488358	548.680940	851.390000
5.980405	50.488363	548.689015	921.320000
5.980474	50.488369	548.697065	957.280000
5.980544	50.488374	548.700240	1029.000000
5.980613	50.488380	548.705690	1080.900000
5.980682	50.488386	548.725065	1035.300000
5.980752	50.488392	548.742090	1108.000000
5.980821	50.488398	548.749540	1108.500000
5.980891	50.488403	548.759340	1028.100000
5.980960	50.488409	548.778640	914.400000
5.981029	50.488415	548.797965	776.910000
5.981099	50.488420	548.817240	666.990000
5.981168	50.488426	548.829265	626.790000
5.981238	50.488432	548.843715	647.020000
5.981307	50.488438	548.860515	601.070000
5.981376	50.488443	548.874890	604.680000
5.981446	50.488449	548.891640	757.520000
5.981515	50.488455	548.908390	660.700000
5.981584	50.488460	548.922690	644.110000
5.981654	50.488466	548.921940	1023.300000
5.981723	50.488472	548.921090	1210.300000
5.981792	50.488477	548.932640	1254.600000
5.981862	50.488483	548.944115	1234.200000
5.981931	50.488489	548.955540	1258.700000
5.982001	50.488495	548.961790	1400.200000
5.982070	50.488500	548.962765	1356.400000
5.982139	50.488506	548.966165	1189.600000
5.982209	50.488512	548.964140	987.980000
5.982278	50.488517	548.956640	899.570000
5.982347	50.488523	548.946115	918.680000
5.982417	50.488529	548.943440	797.000000
5.982486	50.488534	548.884765	678.500000
5.982556	50.488540	548.825790	713.370000
5.982625	50.488546	548.818715	630.120000
5.982694	50.488552	548.794215	638.930000
5.982764	50.488557	548.766215	595.703400
5.972289	50.487590	541.854165	489.890000
5.972359	50.487597	541.935765	661.340000
5.972428	50.487605	541.995890	782.670000
5.972498	50.487613	542.073190	980.400000
5.972568	50.487620	542.171840	1073.800000
5.972671	50.487631	542.287715	1154.900000
5.972775	50.487643	542.380415	1198.000000
5.972844	50.487650	542.450365	1224.700000
5.972912	50.487657	542.539415	1220.800000
5.972982	50.487664	542.624690	1328.400000
5.973051	50.487672	542.699640	1582.800000
5.973119	50.487681	542.759065	1868.200000
5.973189	50.487689	542.817465	1926.800000
5.973257	50.487698	542.887140	1784.300000
5.973326	50.487707	542.947815	1533.500000
5.973395	50.487715	543.003815	1466.800000
5.973463	50.487723	543.048165	1643.600000
5.973533	50.487731	543.084815	1660.400000
5.973601	50.487738	543.124940	1344.600000
5.973670	50.487746	543.166590	1325.800000
5.973740	50.487753	543.209690	1574.900000
5.973809	50.487761	543.240490	1893.000000
5.973879	50.487768	543.287840	1782.300000
5.973948	50.487775	543.346690	1745.700000
5.974017	50.487782	543.400615	1717.700000
5.974086	50.487788	543.459865	1512.300000
5.974155	50.487796	543.510215	1677.700000
5.974224	50.487803	543.551190	2097.400000
5.974293	50.487810	543.588840	2095.800000
5.974363	50.487816	543.632890	1770.200000
5.974432	50.487822	543.673740	1902.600000
5.974502	50.487828	543.716265	1777.500000
5.974572	50.487835	543.761865	1669.400000
5.974641	50.487841	543.793840	1536.500000
5.974710	50.487847	543.827640	1547.600000
5.974780	50.487853	543.865815	1514.800000
5.974850	50.487859	543.895915	1388.100000
5.974919	50.487865	543.931915	1287.200000
5.974989	50.487871	543.969640	1225.300000
5.975058	50.487878	544.002790	1205.000000
5.975128	50.487884	544.035590	1225.700000
5.975197	50.487890	544.071340	1309.500000
5.975265	50.487896	544.108215	1379.800000
5.975335	50.487902	544.138840	1324.100000
5.975406	50.487907	544.171090	1264.400000
5.975476	50.487913	544.198990	1211.900000
5.975545	50.487919	544.224490	1191.700000
5.975615	50.487925	544.253415	1249.100000
5.975684	50.487932	544.278865	1215.000000
5.975754	50.487939	544.307315	1338.200000
5.975823	50.487946	544.338415	1716.900000
5.975892	50.487953	544.366340	1900.500000
5.975962	50.487960	544.389815	1357.700000
5.976031	50.487967	544.413765	1054.000000
5.976100	50.487973	544.440765	953.510000
5.976169	50.487980	544.467165	1149.600000
5.976239	50.487987	544.491515	1187.600000
5.976308	50.487993	544.512990	1176.800000
5.976377	50.488000	544.532965	1148.100000
5.976446	50.488006	544.555890	1097.800000
5.976516	50.488011	544.575565	1083.500000
5.976586	50.488017	544.594190	1172.800000
5.976655	50.488023	544.616515	958.510000
5.976725	50.488030	544.637640	915.200000
5.976794	50.488038	544.657515	1008.300000
5.976863	50.488044	544.676040	1046.400000
5.976933	50.488051	544.697640	1066.500000
5.977002	50.488058	544.720465	1118.700000
5.977072	50.488064	544.739340	1130.300000
5.977142	50.488071	544.761490	1176.200000
5.977211	50.488077	544.785615	1170.700000
5.977280	50.488084	544.804290	1128.600000
5.977349	50.488091	544.822190	1185.200000
5.977419	50.488098	544.843540	1019.600000
5.977488	50.488104	544.868490	1155.300000
5.977557	50.488111	544.889765	1679.800000
5.977627	50.488117	544.897640	1770.400000
5.977698	50.488123	544.902990	1508.400000
5.977767	50.488129	544.913965	1259.800000
5.977836	50.488136	544.916090	809.340000
5.977905	50.488142	544.914015	460.760000
5.977975	50.488148	544.915415	284.200000
5.978045	50.488153	544.927665	223.270000
5.978114	50.488160	544.938040	225.380000
5.978183	50.488166	544.955765	196.390000
5.978252	50.488171	544.992715	208.960000
5.978322	50.488177	545.019965	308.790000
5.978391	50.488183	545.034090	690.810000
5.978461	50.488189	545.041890	1153.100000
5.978531	50.488194	545.058115	1189.300000
5.978601	50.488200	545.084315	875.750000
5.978670	50.488206	545.106765	558.240000
5.978739	50.488213	545.127965	652.030000
5.978808	50.488220	545.146565	675.410000
5.978877	50.488226	545.171515	894.200000
5.978947	50.488232	545.200315	767.010000
5.979017	50.488239	545.217690	664.690000
5.979086	50.488246	545.236290	841.240000
5.979155	50.488252	545.259990	948.470000
5.979225	50.488259	545.282440	1141.400000
5.979294	50.488265	545.294415	1263.800000
5.979363	50.488272	545.303615	1203.800000
5.979432	50.488279	545.315140	1046.900000
5.979502	50.488286	545.329315	973.320000
5.979572	50.488293	545.348915	928.350000
5.979641	50.488300	545.364190	746.740000
5.979710	50.488306	545.379440	576.880000
5.979779	50.488312	545.394565	723.810000
5.979848	50.488318	545.409615	1253.000000
5.979917	50.488325	545.428990	1382.900000
5.979986	50.488332	545.431715	1148.300000
5.980056	50.488338	545.438940	842.770000
5.980126	50.488343	545.462740	733.700000
5.980196	50.488347	545.483465	719.720000
5.980265	50.488353	545.504165	869.800000
5.980335	50.488358	545.523290	1131.600000
5.980405	50.488363	545.536065	1372.500000
5.980474	50.488369	545.548815	1511.600000
5.980544	50.488374	545.558115	1629.900000
5.980613	50.488380	545.568990	1624.900000
5.980682	50.488386	545.589540	1501.200000
5.980752	50.488392	545.608440	1521.100000
5.980821	50.488398	545.620615	1466.800000
5.980891	50.488403	545.634415	1303.900000
5.980960	50.488409	545.654865	1074.000000
5.981029	50.488415	545.675340	836.470000
5.981099	50.488420	545.695790	689.760000
5.981168	50.488426	545.711090	661.500000
5.981238	50.488432	545.728115	689.550000
5.981307	50.488438	545.746790	609.790000
5.981376	50.488443	545.763715	604.910000
5.981446	50.488449	545.782340	791.150000
5.981515	50.488455	545.800965	641.580000
5.981584	50.488460	545.817840	599.360000
5.981654	50.488466	545.823890	1057.000000
5.981723	50.488472	545.829815	1415.100000
5.981792	50.488477	545.844615	1588.200000
5.981862	50.488483	545.859340	1623.400000
5.981931	50.488489	545.874040	1642.600000
5.982001	50.488495	545.884940	1713.400000
5.982070	50.488500	545.891940	1599.400000
5.982139	50.488506	545.900665	1369.600000
5.982209	50.488512	545.905340	1179.500000
5.982278	50.488517	545.905940	1134.400000
5.982347	50.488523	545.904190	1173.200000
5.982417	50.488529	545.908165	1014.700000
5.982486	50.488534	545.869740	860.870000
5.982556	50.488540	545.831015	887.730000
5.982625	50.488546	545.831140	739.270000
5.982694	50.488552	545.817840	666.977900
5.972428	50.487605	538.754790	555.140000
5.972498	50.487613	538.820115	713.400000
5.972568	50.487620	538.901740	800.640000
5.972671	50.487631	538.996040	856.010000
5.972775	50.487643	539.072190	855.780000
5.972844	50.487650	539.130640	801.850000
5.972912	50.487657	539.203140	760.340000
5.972982	50.487664	539.272440	784.290000
5.973051	50.487672	539.333665	910.700000
5.973119	50.487681	539.383365	1132.100000
5.973189	50.487689	539.432040	1334.700000
5.973257	50.487698	539.488665	1397.100000
5.973326	50.487707	539.538590	1367.200000
5.973395	50.487715	539.584965	1397.600000
5.973463	50.487723	539.623040	1500.200000
5.973533	50.487731	539.655640	1489.300000
5.973601	50.487738	539.690640	1335.800000
5.973670	50.487746	539.726640	1323.200000
5.973740	50.487753	539.763565	1354.900000
5.973809	50.487761	539.792015	1311.000000
5.973879	50.487768	539.831640	1153.700000
5.973948	50.487775	539.878990	1071.900000
5.974017	50.487782	539.922665	1021.100000
5.974086	50.487788	539.969640	1003.000000
5.974155	50.487796	540.010490	1230.300000
5.974224	50.487803	540.045140	1758.000000
5.974293	50.487810	540.077515	2146.300000
5.974363	50.487816	540.113865	2117.400000
5.974432	50.487822	540.148090	2118.700000
5.974502	50.487828	540.183140	1936.700000
5.974572	50.487835	540.219890	1769.100000
5.974641	50.487841	540.248340	1687.400000
5.974710	50.487847	540.277790	1776.600000
5.974780	50.487853	540.309765	1960.400000
5.974850	50.487859	540.336940	2087.300000
5.974919	50.487865	540.367390	2114.900000
5.974989	50.487871	540.398740	2074.200000
5.975058	50.487878	540.427415	2009.300000
5.975128	50.487884	540.455815	1946.400000
5.975197	50.487890	540.485590	1891.500000
5.975265	50.487896	540.515790	1798.300000
5.975335	50.487902	540.542715	1644.800000
5.975406	50.487907	540.570240	1464.800000
5.975476	50.487913	540.595715	1287.600000
5.975545	50.487919	540.619990	1154.700000
5.975615	50.487925	540.645815	1076.600000
5.975684	50.487932	540.670040	1051.000000
5.975754	50.487939	540.695515	1196.400000
5.975823	50.487946	540.722015	1478.000000
5.975892	50.487953	540.747140	1527.600000
5.975962	50.487960	540.770490	1150.800000
5.976031	50.487967	540.793990	897.330000
5.976100	50.487973	540.818615	807.540000
5.976169	50.487980	540.842990	872.050000
5.976239	50.487987	540.866615	901.410000
5.976308	50.487993	540.889240	887.580000
5.976377	50.488000	540.911340	846.820000
5.976446	50.488006	540.934465	792.720000
5.976516	50.488011	540.956340	754.450000
5.976586	50.488017	540.977840	729.220000
5.976655	50.488023	541.000715	629.520000
5.976725	50.488030	541.023090	609.930000
5.976794	50.488038	541.044915	675.620000
5.976863	50.488044	541.066140	757.610000
5.976933	50.488051	541.088690	847.480000
5.977002	50.488058	541.111765	955.410000
5.977072	50.488064	541.133040	1049.500000
5.977142	50.488071	541.155790	1110.800000
5.977211	50.488077	541.179440	1069.200000
5.977280	50.488084	541.200565	938.170000
5.977349	50.488091	541.221340	820.330000
5.977419	50.488098	541.243690	689.320000
5.977488	50.488104	541.267740	841.210000
5.977557	50.488111	541.290065	1515.300000
5.977627	50.488117	541.305690	2465.900000
5.977698	50.488123	541.319790	3182.500000
5.977767	50.488129	541.336540	3384.400000
5.977836	50.488136	541.348165	2695.600000
5.977905	50.488142	541.357115	1713.800000
5.977975	50.488148	541.367615	1074.200000
5.978045	50.488153	541.384390	815.670000
5.978114	50.488160	541.399865	740.070000
5.978183	50.488166	541.419790	606.130000
5.978252	50.488171	541.451290	606.800000
5.978322	50.488177	541.476940	910.010000
5.978391	50.488183	541.494715	2169.800000
5.978461	50.488189	541.508615	3936.000000
5.978531	50.488194	541.527590	3484.100000
5.978601	50.488200	541.552665	1717.700000
5.978670	50.488206	541.575415	798.610000
5.978739	50.488213	541.597390	685.180000
5.978808	50.488220	541.617790	695.240000
5.978877	50.488226	541.642090	890.980000
5.978947	50.488232	541.668765	775.360000
5.979017	50.488239	541.688415	594.600000
5.979086	50.488246	541.708790	565.020000
5.979155	50.488252	541.732315	528.510000
5.979225	50.488259	541.755090	542.520000
5.979294	50.488265	541.771340	593.050000
5.979363	50.488272	541.785840	636.090000
5.979432	50.488279	541.801715	646.660000
5.979502	50.488286	541.819215	620.610000
5.979572	50.488293	541.840140	529.690000
5.979641	50.488300	541.858290	387.780000
5.979710	50.488306	541.876440	317.040000
5.979779	50.488312	541.894490	463.510000
5.979848	50.488318	541.912440	992.280000
5.979917	50.488325	541.933165	1483.100000
5.979986	50.488332	541.942990	1431.500000
5.980056	50.488338	541.955765	1020.300000
5.980126	50.488343	541.979390	731.600000
5.980196	50.488347	542.000990	608.670000
5.980265	50.488353	542.022540	647.560000
5.980335	50.488358	542.043065	837.390000
5.980405	50.488363	542.059365	1113.700000
5.980474	50.488369	542.075615	1327.000000
5.980544	50.488374	542.089515	1443.400000
5.980613	50.488380	542.104465	1387.200000
5.980682	50.488386	542.125890	1228.300000
5.980752	50.488392	542.146215	1136.200000
5.980821	50.488398	542.161965	1046.600000
5.980891	50.488403	542.178815	933.550000
5.980960	50.488409	542.200165	803.540000
5.981029	50.488415	542.221490	691.920000
5.981099	50.488420	542.242840	654.120000
5.981168	50.488426	542.260665	698.670000
5.981238	50.488432	542.279640	739.110000
5.981307	50.488438	542.299765	661.470000
5.981376	50.488443	542.318690	660.090000
5.981446	50.488449	542.338765	799.190000
5.981515	50.488455	542.358815	671.330000
5.981584	50.488460	542.377665	608.160000
5.981654	50.488466	542.389015	893.190000
5.981723	50.488472	542.400215	1132.200000
5.981792	50.488477	542.417565	1091.600000
5.981862	50.488483	542.434865	914.370000
5.981931	50.488489	542.452115	795.180000
5.982001	50.488495	542.466665	748.370000
5.982070	50.488500	542.478465	731.170000
5.982139	50.488506	542.491440	734.990000
5.982209	50.488512	542.501465	843.830000
5.982278	50.488517	542.508540	1040.100000
5.982347	50.488523	542.513840	1178.300000
5.982417	50.488529	542.523215	1106.000000
5.982486	50.488534	542.501440	993.250000
5.982556	50.488540	542.479365	965.560000
5.982625	50.488546	542.485490	771.403300
5.972568	50.487620	535.233890	493.680000
5.972671	50.487631	535.309990	492.250000
5.972775	50.487643	535.372290	476.210000
5.972844	50.487650	535.421240	429.840000
5.972912	50.487657	535.480190	397.070000
5.972982	50.487664	535.536540	396.900000
5.973051	50.487672	535.586765	441.590000
5.973119	50.487681	535.628715	526.490000
5.973189	50.487689	535.669740	623.790000
5.973257	50.487698	535.716165	704.770000
5.973326	50.487707	535.757790	783.380000
5.973395	50.487715	535.796790	896.130000
5.973463	50.487723	535.830090	1030.000000
5.973533	50.487731	535.859640	1103.500000
5.973601	50.487738	535.890740	1092.100000
5.973670	50.487746	535.922490	1069.500000
5.973740	50.487753	535.954840	984.780000
5.973809	50.487761	535.981540	819.130000
5.973879	50.487768	536.015465	640.790000
5.973948	50.487775	536.054415	534.500000
5.974017	50.487782	536.090740	501.290000
5.974086	50.487788	536.128990	552.330000
5.974155	50.487796	536.163190	759.790000
5.974224	50.487803	536.193465	1168.600000
5.974293	50.487810	536.222240	1583.100000
5.974363	50.487816	536.253340	1724.300000
5.974432	50.487822	536.283115	1663.400000
5.974502	50.487828	536.313240	1445.100000
5.974572	50.487835	536.344240	1220.700000
5.974641	50.487841	536.370440	1074.000000
5.974710	50.487847	536.397140	1034.100000
5.974780	50.487853	536.425215	1074.400000
5.974850	50.487859	536.450590	1138.800000
5.974919	50.487865	536.477640	1184.200000
5.974989	50.487871	536.505115	1192.800000
5.975058	50.487878	536.531140	1166.200000
5.975128	50.487884	536.556965	1115.600000
5.975197	50.487890	536.583315	1055.000000
5.975265	50.487896	536.609765	981.880000
5.975335	50.487902	536.634665	892.090000
5.975406	50.487907	536.659690	796.770000
5.975476	50.487913	536.683865	714.140000
5.975545	50.487919	536.707515	662.290000
5.975615	50.487925	536.731740	650.910000
5.975684	50.487932	536.755340	697.020000
5.975754	50.487939	536.779340	835.910000
5.975823	50.487946	536.803590	1019.200000
5.975892	50.487953	536.827390	1059.100000
5.975962	50.487960	536.850665	891.460000
5.976031	50.487967	536.873965	736.460000
5.976100	50.487973	536.897515	660.000000
5.976169	50.487980	536.920965	650.950000
5.976239	50.487987	536.944290	638.800000
5.976308	50.487993	536.967415	609.260000
5.976377	50.488000	536.990465	570.890000
5.976446	50.488006	537.013715	533.730000
5.976516	50.488011	537.036615	505.970000
5.976586	50.488017	537.059415	479.890000
5.976655	50.488023	537.082540	438.850000
5.976725	50.488030	537.105540	426.340000
5.976794	50.488038	537.128340	451.630000
5.976863	50.488044	537.150890	498.750000
5.976933	50.488051	537.173890	563.740000
5.977002	50.488058	537.197090	643.000000
5.977072	50.488064	537.219590	713.730000
5.977142	50.488071	537.242640	743.760000
5.977211	50.488077	537.266065	697.820000
5.977280	50.488084	537.288490	596.300000
5.977349	50.488091	537.310765	502.500000
5.977419	50.488098	537.333640	450.430000
5.977488	50.488104	537.357190	553.870000
5.977557	50.488111	537.380065	957.500000
5.977627	50.488117	537.399965	1747.100000
5.977698	50.488123	537.418990	2820.900000
5.977767	50.488129	537.439065	3834.500000
5.977836	50.488136	537.456365	4162.100000
5.977905	50.488142	537.472065	3720.300000
5.977975	50.488148	537.488265	3127.700000
5.978045	50.488153	537.507890	2803.200000
5.978114	50.488160	537.526690	2582.400000
5.978183	50.488166	537.548065	2119.000000
5.978252	50.488171	537.576040	1837.400000
5.978322	50.488177	537.600640	1998.100000
5.978391	50.488183	537.620765	2886.800000
5.978461	50.488189	537.638640	3688.700000
5.978531	50.488194	537.659440	3041.300000
5.978601	50.488200	537.683740	1757.600000
5.978670	50.488206	537.706665	1062.500000
5.978739	50.488213	537.729190	965.570000
5.978808	50.488220	537.750790	1054.700000
5.978877	50.488226	537.774640	1226.800000
5.978947	50.488232	537.799890	1046.800000
5.979017	50.488239	537.821040	729.450000
5.979086	50.488246	537.842615	522.860000
5.979155	50.488252	537.866040	382.110000
5.979225	50.488259	537.889015	315.190000
5.979294	50.488265	537.908115	302.280000
5.979363	50.488272	537.926165	316.800000
5.979432	50.488279	537.944990	332.180000
5.979502	50.488286	537.964765	324.780000
5.979572	50.488293	537.986590	282.170000
5.979641	50.488300	538.006740	228.210000
5.979710	50.488306	538.026865	219.320000
5.979779	50.488312	538.046890	331.950000
5.979848	50.488318	538.066890	676.760000
5.979917	50.488325	538.088590	1140.600000
5.979986	50.488332	538.103415	1315.300000
5.980056	50.488338	538.120090	1074.800000
5.980126	50.488343	538.143565	754.040000
5.980196	50.488347	538.165765	535.610000
5.980265	50.488353	538.187940	435.000000
5.980335	50.488358	538.209465	417.010000
5.980405	50.488363	538.228290	441.120000
5.980474	50.488369	538.247090	469.950000
5.980544	50.488374	538.264340	496.970000
5.980613	50.488380	538.282215	501.380000
5.980682	50.488386	538.304265	483.800000
5.980752	50.488392	538.325615	480.610000
5.980821	50.488398	538.343965	487.550000
5.980891	50.488403	538.363040	497.610000
5.980960	50.488409	538.385065	514.320000
5.981029	50.488415	538.407065	553.930000
5.981099	50.488420	538.429065	642.700000
5.981168	50.488426	538.448740	779.190000
5.981238	50.488432	538.469165	877.550000
5.981307	50.488438	538.490365	855.490000
5.981376	50.488443	538.510765	851.620000
5.981446	50.488449	538.531915	894.320000
5.981515	50.488455	538.553040	764.400000
5.981584	50.488460	538.573365	665.990000
5.981654	50.488466	538.588690	737.390000
5.981723	50.488472	538.603865	763.160000
5.981792	50.488477	538.623140	644.660000
5.981862	50.488483	538.642365	497.200000
5.981931	50.488489	538.661540	414.770000
5.982001	50.488495	538.678890	390.560000
5.982070	50.488500	538.694340	400.950000
5.982139	50.488506	538.710590	443.920000
5.982209	50.488512	538.724790	555.340000
5.982278	50.488517	538.736865	704.270000
5.982347	50.488523	538.747640	821.660000
5.982417	50.488529	538.761265	837.130000
5.982486	50.488534	538.752740	854.174600
5.972775	50.487643	531.251615	332.650000
5.972844	50.487650	531.293015	285.650000
5.972912	50.487657	531.341215	264.250000
5.972982	50.487664	531.387390	258.840000
5.973051	50.487672	531.429140	272.800000
5.973119	50.487681	531.465115	306.480000
5.973189	50.487689	531.500340	352.600000
5.973257	50.487698	531.539065	407.910000
5.973326	50.487707	531.574465	478.260000
5.973395	50.487715	531.608065	571.650000
5.973463	50.487723	531.637865	675.370000
5.973533	50.487731	531.665190	751.340000
5.973601	50.487738	531.693490	775.840000
5.973670	50.487746	531.722165	751.550000
5.973740	50.487753	531.751190	662.160000
5.973809	50.487761	531.776615	524.680000
5.973879	50.487768	531.806565	396.240000
5.973948	50.487775	531.839640	319.600000
5.974017	50.487782	531.870890	301.160000
5.974086	50.487788	531.903215	348.340000
5.974155	50.487796	531.932965	491.270000
5.974224	50.487803	531.960315	749.980000
5.974293	50.487810	531.986765	1038.200000
5.974363	50.487816	532.014490	1186.700000
5.974432	50.487822	532.041390	1147.500000
5.974502	50.487828	532.068440	978.840000
5.974572	50.487835	532.095915	789.510000
5.974641	50.487841	532.120740	645.540000
5.974710	50.487847	532.145790	562.510000
5.974780	50.487853	532.171540	527.710000
5.974850	50.487859	532.195865	520.570000
5.974919	50.487865	532.220990	523.230000
5.974989	50.487871	532.246265	523.440000
5.975058	50.487878	532.270790	515.800000
5.975128	50.487884	532.295215	500.890000
5.975197	50.487890	532.319790	482.580000
5.975265	50.487896	532.344315	461.460000
5.975335	50.487902	532.368190	436.530000
5.975406	50.487907	532.392040	411.840000
5.975476	50.487913	532.415590	395.500000
5.975545	50.487919	532.438940	396.600000
5.975615	50.487925	532.462440	424.030000
5.975684	50.487932	532.485765	489.930000
5.975754	50.487939	532.509140	603.140000
5.975823	50.487946	532.532465	730.070000
5.975892	50.487953	532.555740	785.130000
5.975962	50.487960	532.578990	736.530000
5.976031	50.487967	532.602215	660.890000
5.976100	50.487973	532.625390	606.580000
5.976169	50.487980	532.648540	576.600000
5.976239	50.487987	532.671740	547.290000
5.976308	50.487993	532.695040	511.760000
5.976377	50.488000	532.718415	474.950000
5.976446	50.488006	532.741690	442.460000
5.976516	50.488011	532.764965	416.220000
5.976586	50.488017	532.788240	391.820000
5.976655	50.488023	532.811490	366.450000
5.976725	50.488030	532.834740	354.170000
5.976794	50.488038	532.857940	361.190000
5.976863	50.488044	532.881065	384.570000
5.976933	50.488051	532.904265	421.300000
5.977002	50.488058	532.927515	464.310000
5.977072	50.488064	532.950590	496.640000
5.977142	50.488071	532.973790	497.180000
5.977211	50.488077	532.997090	454.010000
5.977280	50.488084	533.020115	384.850000
5.977349	50.488091	533.043065	324.340000
5.977419	50.488098	533.066190	298.950000
5.977488	50.488104	533.089540	347.910000
5.977557	50.488111	533.112665	522.900000
5.977627	50.488117	533.134665	881.230000
5.977698	50.488123	533.156215	1455.500000
5.977767	50.488129	533.178065	2191.600000
5.977836	50.488136	533.198515	2883.300000
5.977905	50.488142	533.218065	3332.500000
5.977975	50.488148	533.237665	3569.200000
5.978045	50.488153	533.259015	3684.200000
5.978114	50.488160	533.279865	3506.800000
5.978183	50.488166	533.302115	2885.700000
5.978252	50.488171	533.327915	2244.800000
5.978322	50.488177	533.351890	1873.100000
5.978391	50.488183	533.373465	1779.300000
5.978461	50.488189	533.393790	1662.600000
5.978531	50.488194	533.415715	1340.900000
5.978601	50.488200	533.439540	989.590000
5.978670	50.488206	533.462590	821.870000
5.978739	50.488213	533.485465	880.550000
5.978808	50.488220	533.507790	1065.600000
5.978877	50.488226	533.531340	1236.700000
5.978947	50.488232	533.555715	1120.400000
5.979017	50.488239	533.577815	817.400000
5.979086	50.488246	533.600140	552.490000
5.979155	50.488252	533.623490	374.910000
5.979225	50.488259	533.646590	281.370000
5.979294	50.488265	533.667515	243.570000
5.979363	50.488272	533.687840	234.380000
5.979432	50.488279	533.708565	231.900000
5.979502	50.488286	533.729815	220.150000
5.979572	50.488293	533.752240	195.680000
5.979641	50.488300	533.773690	173.870000
5.979710	50.488306	533.795115	182.950000
5.979779	50.488312	533.816465	263.120000
5.979848	50.488318	533.837815	468.620000
5.979917	50.488325	533.860140	780.130000
5.979986	50.488332	533.878340	1008.900000
5.980056	50.488338	533.897640	974.570000
5.980126	50.488343	533.921015	761.140000
5.980196	50.488347	533.943640	538.720000
5.980265	50.488353	533.966240	385.350000
5.980335	50.488358	533.988465	299.000000
5.980405	50.488363	534.009015	255.740000
5.980474	50.488369	534.029540	236.880000
5.980544	50.488374	534.049115	234.700000
5.980613	50.488380	534.069065	239.560000
5.980682	50.488386	534.091565	246.790000
5.980752	50.488392	534.113615	262.890000
5.980821	50.488398	534.133790	289.250000
5.980891	50.488403	534.154415	326.590000
5.980960	50.488409	534.176915	380.970000
5.981029	50.488415	534.199390	465.330000
5.981099	50.488420	534.221840	593.560000
5.981168	50.488426	534.242840	753.420000
5.981238	50.488432	534.264315	874.140000
5.981307	50.488438	534.286265	894.050000
5.981376	50.488443	534.307690	867.730000
5.981446	50.488449	534.329615	819.360000
5.981515	50.488455	534.351515	703.540000
5.981584	50.488460	534.372890	612.100000
5.981654	50.488466	534.391065	591.210000
5.981723	50.488472	534.409115	559.790000
5.981792	50.488477	534.429790	481.180000
5.981862	50.488483	534.450440	400.290000
5.981931	50.488489	534.471065	355.650000
5.982001	50.488495	534.490465	345.570000
5.982070	50.488500	534.508590	357.820000
5.982139	50.488506	534.527240	389.020000
5.982209	50.488512	534.544515	447.460000
5.982278	50.488517	534.560365	514.700000
5.982347	50.488523	534.575290	604.776200
5.972912	50.487657	526.753590	232.030000
5.972982	50.487664	526.792090	222.020000
5.973051	50.487672	526.827515	224.700000
5.973119	50.487681	526.859065	237.610000
5.973189	50.487689	526.890040	261.320000
5.973257	50.487698	526.923190	296.130000
5.973326	50.487707	526.954115	341.030000
5.973395	50.487715	526.983890	397.050000
5.973463	50.487723	527.011240	456.030000
5.973533	50.487731	527.036990	499.930000
5.973601	50.487738	527.063340	514.880000
5.973670	50.487746	527.089915	494.750000
5.973740	50.487753	527.116665	436.300000
5.973809	50.487761	527.141215	354.150000
5.973879	50.487768	527.168490	278.720000
5.973948	50.487775	527.197615	232.820000
5.974017	50.487782	527.225515	224.050000
5.974086	50.487788	527.253990	258.180000
5.974155	50.487796	527.280915	347.450000
5.974224	50.487803	527.306440	495.670000
5.974293	50.487810	527.331440	661.880000
5.974363	50.487816	527.357115	763.650000
5.974432	50.487822	527.382290	754.780000
5.974502	50.487828	527.407515	659.210000
5.974572	50.487835	527.432915	537.180000
5.974641	50.487841	527.456940	432.880000
5.974710	50.487847	527.481065	360.980000
5.974780	50.487853	527.505515	318.170000
5.974850	50.487859	527.529265	295.740000
5.974919	50.487865	527.553365	285.320000
5.974989	50.487871	527.577515	280.530000
5.975058	50.487878	527.601290	277.530000
5.975128	50.487884	527.624990	274.950000
5.975197	50.487890	527.648715	272.870000
5.975265	50.487896	527.672390	271.030000
5.975335	50.487902	527.695815	269.220000
5.975406	50.487907	527.719165	269.350000
5.975476	50.487913	527.742465	275.740000
5.975545	50.487919	527.765715	294.180000
5.975615	50.487925	527.788940	331.450000
5.975684	50.487932	527.812165	394.660000
5.975754	50.487939	527.835340	485.040000
5.975823	50.487946	527.858390	583.120000
5.975892	50.487953	527.881515	649.520000
5.975962	50.487960	527.904765	663.240000
5.976031	50.487967	527.927965	644.650000
5.976100	50.487973	527.951065	617.990000
5.976169	50.487980	527.974165	591.000000
5.976239	50.487987	527.997340	559.190000
5.976308	50.487993	528.020690	522.000000
5.976377	50.488000	528.044115	483.590000
5.976446	50.488006	528.067365	447.880000
5.976516	50.488011	528.090740	416.100000
5.976586	50.488017	528.114165	386.910000
5.976655	50.488023	528.137440	360.750000
5.976725	50.488030	528.160740	343.300000
5.976794	50.488038	528.184065	337.880000
5.976863	50.488044	528.207390	343.520000
5.976933	50.488051	528.230665	356.740000
5.977002	50.488058	528.253915	370.460000
5.977072	50.488064	528.277190	373.660000
5.977142	50.488071	528.300465	356.250000
5.977211	50.488077	528.323715	316.960000
5.977280	50.488084	528.346965	268.090000
5.977349	50.488091	528.370190	227.540000
5.977419	50.488098	528.393415	209.340000
5.977488	50.488104	528.416690	226.670000
5.977557	50.488111	528.439915	294.610000
5.977627	50.488117	528.462815	431.350000
5.977698	50.488123	528.485515	653.540000
5.977767	50.488129	528.508240	960.580000
5.977836	50.488136	528.530290	1315.500000
5.977905	50.488142	528.551865	1656.400000
5.977975	50.488148	528.573390	1930.500000
5.978045	50.488153	528.595740	2078.500000
5.978114	50.488160	528.617765	2003.100000
5.978183	50.488166	528.640490	1688.700000
5.978252	50.488171	528.665040	1306.400000
5.978322	50.488177	528.688665	1005.200000
5.978391	50.488183	528.711065	811.570000
5.978461	50.488189	528.732815	673.330000
5.978531	50.488194	528.755390	562.050000
5.978601	50.488200	528.778940	494.820000
5.978670	50.488206	528.802065	502.060000
5.978739	50.488213	528.825140	603.880000
5.978808	50.488220	528.847915	782.130000
5.978877	50.488226	528.871315	950.170000
5.978947	50.488232	528.895165	957.140000
5.979017	50.488239	528.917815	795.110000
5.979086	50.488246	528.940565	587.890000
5.979155	50.488252	528.963865	420.910000
5.979225	50.488259	528.987040	316.300000
5.979294	50.488265	529.009065	259.800000
5.979363	50.488272	529.030765	230.110000
5.979432	50.488279	529.052640	209.980000
5.979502	50.488286	529.074790	189.520000
5.979572	50.488293	529.097590	168.650000
5.979641	50.488300	529.119840	156.510000
5.979710	50.488306	529.142090	167.620000
5.979779	50.488312	529.164315	221.680000
5.979848	50.488318	529.186490	342.070000
5.979917	50.488325	529.209190	527.560000
5.979986	50.488332	529.229565	708.220000
5.980056	50.488338	529.250590	775.330000
5.980126	50.488343	529.273915	699.850000
5.980196	50.488347	529.296790	551.880000
5.980265	50.488353	529.319665	410.320000
5.980335	50.488358	529.342340	308.520000
5.980405	50.488363	529.364040	246.010000
5.980474	50.488369	529.385690	212.610000
5.980544	50.488374	529.406765	199.620000
5.980613	50.488380	529.428090	199.190000
5.980682	50.488386	529.450915	206.740000
5.980752	50.488392	529.473465	222.640000
5.980821	50.488398	529.494865	247.660000
5.980891	50.488403	529.516540	283.540000
5.980960	50.488409	529.539340	335.170000
5.981029	50.488415	529.562115	410.110000
5.981099	50.488420	529.584890	512.090000
5.981168	50.488426	529.606790	625.690000
5.981238	50.488432	529.628990	707.220000
5.981307	50.488438	529.651440	720.910000
5.981376	50.488443	529.673565	681.420000
5.981446	50.488449	529.696015	615.440000
5.981515	50.488455	529.718440	538.920000
5.981584	50.488460	529.740540	484.730000
5.981654	50.488466	529.760690	461.940000
5.981723	50.488472	529.780765	444.470000
5.981792	50.488477	529.802415	416.070000
5.981862	50.488483	529.824065	388.430000
5.981931	50.488489	529.845690	376.740000
5.982001	50.488495	529.866515	380.430000
5.982070	50.488500	529.886565	388.870000
5.982139	50.488506	529.906915	403.850000
5.982209	50.488512	529.926365	433.552000
5.973119	50.487681	521.772990	218.990000
5.973189	50.487689	521.800990	234.090000
5.973257	50.487698	521.830290	251.430000
5.973326	50.487707	521.858165	272.800000
5.973395	50.487715	521.885315	298.760000
5.973463	50.487723	521.911015	326.180000
5.973533	50.487731	521.935715	343.990000
5.973601	50.487738	521.960765	347.160000
5.973670	50.487746	521.985965	332.680000
5.973740	50.487753	522.011240	300.660000
5.973809	50.487761	522.035240	258.270000
5.973879	50.487768	522.060765	219.050000
5.973948	50.487775	522.087340	194.970000
5.974017	50.487782	522.113165	192.640000
5.974086	50.487788	522.139265	216.470000
5.974155	50.487796	522.164490	270.650000
5.974224	50.487803	522.188940	352.790000
5.974293	50.487810	522.213090	442.260000
5.974363	50.487816	522.237565	502.460000
5.974432	50.487822	522.261765	507.840000
5.974502	50.487828	522.285965	463.600000
5.974572	50.487835	522.310240	396.310000
5.974641	50.487841	522.333865	330.900000
5.974710	50.487847	522.357490	279.750000
5.974780	50.487853	522.381265	244.850000
5.974850	50.487859	522.404740	223.530000
5.974919	50.487865	522.428315	211.980000
5.974989	50.487871	522.451915	206.850000
5.975058	50.487878	522.475365	205.740000
5.975128	50.487884	522.498740	207.250000
5.975197	50.487890	522.522115	210.630000
5.975265	50.487896	522.545465	215.390000
5.975335	50.487902	522.568715	221.480000
5.975406	50.487907	522.591915	230.210000
5.975476	50.487913	522.615140	244.450000
5.975545	50.487919	522.638365	268.380000
5.975615	50.487925	522.661540	306.870000
5.975684	50.487932	522.684740	364.130000
5.975754	50.487939	522.707890	439.950000
5.975823	50.487946	522.730940	524.080000
5.975892	50.487953	522.754065	597.280000
5.975962	50.487960	522.777315	644.510000
5.976031	50.487967	522.800515	665.370000
5.976100	50.487973	522.823640	666.720000
5.976169	50.487980	522.846765	653.360000
5.976239	50.487987	522.869965	626.960000
5.976308	50.487993	522.893315	590.500000
5.976377	50.488000	522.916690	548.720000
5.976446	50.488006	522.939940	505.850000
5.976516	50.488011	522.963315	464.350000
5.976586	50.488017	522.986715	425.410000
5.976655	50.488023	523.009990	390.740000
5.976725	50.488030	523.033290	363.240000
5.976794	50.488038	523.056615	344.350000
5.976863	50.488044	523.079965	332.900000
5.976933	50.488051	523.103240	325.480000
5.977002	50.488058	523.126490	316.860000
5.977072	50.488064	523.149815	301.210000
5.977142	50.488071	523.173090	275.090000
5.977211	50.488077	523.196315	240.370000
5.977280	50.488084	523.219615	204.300000
5.977349	50.488091	523.242940	175.500000
5.977419	50.488098	523.266215	160.510000
5.977488	50.488104	523.289440	163.940000
5.977557	50.488111	523.312690	189.940000
5.977627	50.488117	523.335940	242.990000
5.977698	50.488123	523.359090	326.710000
5.977767	50.488129	523.382190	439.790000
5.977836	50.488136	523.404990	571.200000
5.977905	50.488142	523.427540	700.300000
5.977975	50.488148	523.450040	801.790000
5.978045	50.488153	523.472915	848.820000
5.978114	50.488160	523.495590	819.790000
5.978183	50.488166	523.518590	721.050000
5.978252	50.488171	523.542465	594.170000
5.978322	50.488177	523.565890	480.250000
5.978391	50.488183	523.588740	395.840000
5.978461	50.488189	523.611265	338.480000
5.978531	50.488194	523.634190	305.550000
5.978601	50.488200	523.657590	301.870000
5.978670	50.488206	523.680765	338.270000
5.978739	50.488213	523.703940	426.580000
5.978808	50.488220	523.726965	564.260000
5.978877	50.488226	523.750290	709.100000
5.978947	50.488232	523.773840	779.340000
5.979017	50.488239	523.796790	732.790000
5.979086	50.488246	523.819790	610.040000
5.979155	50.488252	523.843065	476.950000
5.979225	50.488259	523.866265	371.650000
5.979294	50.488265	523.888890	299.330000
5.979363	50.488272	523.911365	250.340000
5.979432	50.488279	523.933915	214.100000
5.979502	50.488286	523.956615	184.840000
5.979572	50.488293	523.979640	162.720000
5.979641	50.488300	524.002365	152.190000
5.979710	50.488306	524.025090	160.000000
5.979779	50.488312	524.047790	194.930000
5.979848	50.488318	524.070490	266.370000
5.979917	50.488325	524.093465	374.820000
5.979986	50.488332	524.115165	495.440000
5.980056	50.488338	524.137215	578.760000
5.980126	50.488343	524.160490	587.220000
5.980196	50.488347	524.183540	528.170000
5.980265	50.488353	524.206590	440.070000
5.980335	50.488358	524.229515	357.600000
5.980405	50.488363	524.251915	296.410000
5.980474	50.488369	524.274290	258.170000
5.980544	50.488374	524.296315	238.870000
5.980613	50.488380	524.318490	233.050000
5.980682	50.488386	524.341515	236.540000
5.980752	50.488392	524.364365	247.590000
5.980821	50.488398	524.386565	265.700000
5.980891	50.488403	524.408940	291.610000
5.980960	50.488409	524.431940	327.630000
5.981029	50.488415	524.454915	376.230000
5.981099	50.488420	524.477890	435.530000
5.981168	50.488426	524.500365	493.500000
5.981238	50.488432	524.523015	528.350000
5.981307	50.488438	524.545790	524.720000
5.981376	50.488443	524.568390	489.100000
5.981446	50.488449	524.591190	441.060000
5.981515	50.488455	524.613965	398.220000
5.981584	50.488460	524.636540	373.190000
5.981654	50.488466	524.657990	366.130000
5.981723	50.488472	524.679390	368.880000
5.981792	50.488477	524.701715	373.470000
5.981862	50.488483	524.724040	375.640000
5.981931	50.488489	524.746290	385.370000
5.982001	50.488495	524.768090	408.421200
5.973326	50.487707	516.243190	235.100000
5.973395	50.487715	516.268640	244.680000
5.973463	50.487723	516.293265	253.170000
5.973533	50.487731	516.317315	256.540000
5.973601	50.487738	516.341565	254.220000
5.973670	50.487746	516.365890	244.200000
5.973740	50.487753	516.390240	227.550000
5.973809	50.487761	516.413915	207.010000
5.973879	50.487768	516.438390	188.440000
5.973948	50.487775	516.463415	177.860000
5.974017	50.487782	516.488015	179.720000
5.974086	50.487788	516.512715	196.870000
5.974155	50.487796	516.536940	230.400000
5.974224	50.487803	516.560790	277.070000
5.974293	50.487810	516.584490	326.170000
5.974363	50.487816	516.608315	361.380000
5.974432	50.487822	516.632015	370.320000
5.974502	50.487828	516.655690	352.750000
5.974572	50.487835	516.679390	319.020000
5.974641	50.487841	516.702815	281.560000
5.974710	50.487847	516.726190	248.820000
5.974780	50.487853	516.749640	224.250000
5.974850	50.487859	516.772990	208.070000
5.974919	50.487865	516.796340	199.090000
5.974989	50.487871	516.819690	195.760000
5.975058	50.487878	516.842990	196.660000
5.975128	50.487884	516.866265	200.680000
5.975197	50.487890	516.889540	206.980000
5.975265	50.487896	516.912765	215.000000
5.975335	50.487902	516.935965	224.750000
5.975406	50.487907	516.959165	237.290000
5.975476	50.487913	516.982390	254.860000
5.975545	50.487919	517.005615	280.720000
5.975615	50.487925	517.028815	318.540000
5.975684	50.487932	517.052015	371.290000
5.975754	50.487939	517.075190	439.160000
5.975823	50.487946	517.098340	517.100000
5.975892	50.487953	517.121490	594.890000
5.975962	50.487960	517.144715	661.230000
5.976031	50.487967	517.167940	708.670000
5.976100	50.487973	517.191115	734.200000
5.976169	50.487980	517.214290	737.500000
5.976239	50.487987	517.237515	720.090000
5.976308	50.487993	517.260840	685.800000
5.976377	50.488000	517.284165	640.060000
5.976446	50.488006	517.307415	588.300000
5.976516	50.488011	517.330740	534.910000
5.976586	50.488017	517.354065	483.220000
5.976655	50.488023	517.377340	435.930000
5.976725	50.488030	517.400640	395.140000
5.976794	50.488038	517.423940	361.460000
5.976863	50.488044	517.447265	333.680000
5.976933	50.488051	517.470515	309.250000
5.977002	50.488058	517.493765	285.090000
5.977072	50.488064	517.517090	258.660000
5.977142	50.488071	517.540340	229.280000
5.977211	50.488077	517.563565	198.750000
5.977280	50.488084	517.586865	170.720000
5.977349	50.488091	517.610190	149.010000
5.977419	50.488098	517.633465	136.360000
5.977488	50.488104	517.656690	134.410000
5.977557	50.488111	517.679940	144.150000
5.977627	50.488117	517.703265	166.170000
5.977698	50.488123	517.726540	200.130000
5.977767	50.488129	517.749765	243.540000
5.977836	50.488136	517.772890	290.710000
5.977905	50.488142	517.795890	333.290000
5.977975	50.488148	517.818840	362.680000
5.978045	50.488153	517.841940	372.630000
5.978114	50.488160	517.864940	361.450000
5.978183	50.488166	517.888090	333.730000
5.978252	50.488171	517.911615	298.890000
5.978322	50.488177	517.934940	266.080000
5.978391	50.488183	517.958015	240.750000
5.978461	50.488189	517.980940	225.340000
5.978531	50.488194	518.004065	222.560000
5.978601	50.488200	518.027390	237.610000
5.978670	50.488206	518.050590	278.390000
5.978739	50.488213	518.073815	353.210000
5.978808	50.488220	518.096965	462.470000
5.978877	50.488226	518.120240	584.320000
5.978947	50.488232	518.143640	671.420000
5.979017	50.488239	518.166740	682.660000
5.979086	50.488246	518.189865	619.970000
5.979155	50.488252	518.213140	520.210000
5.979225	50.488259	518.236365	420.090000
5.979294	50.488265	518.259315	337.090000
5.979363	50.488272	518.282215	273.170000
5.979432	50.488279	518.305140	224.710000
5.979502	50.488286	518.328115	188.690000
5.979572	50.488293	518.351265	164.390000
5.979641	50.488300	518.374265	152.940000
5.979710	50.488306	518.397240	156.690000
5.979779	50.488312	518.420215	179.030000
5.979848	50.488318	518.443215	223.490000
5.979917	50.488325	518.466340	290.060000
5.979986	50.488332	518.488790	369.010000
5.980056	50.488338	518.511415	439.030000
5.980126	50.488343	518.534690	477.200000
5.980196	50.488347	518.557865	474.740000
5.980265	50.488353	518.580990	441.620000
5.980335	50.488358	518.604040	396.320000
5.980405	50.488363	518.626840	354.050000
5.980474	50.488369	518.649640	322.370000
5.980544	50.488374	518.672265	302.700000
5.980613	50.488380	518.694965	293.150000
5.980682	50.488386	518.718090	291.060000
5.980752	50.488392	518.741115	294.440000
5.980821	50.488398	518.763815	302.270000
5.980891	50.488403	518.786590	314.610000
5.980960	50.488409	518.809715	332.210000
5.981029	50.488415	518.832815	355.270000
5.981099	50.488420	518.855915	381.000000
5.981168	50.488426	518.878765	402.190000
5.981238	50.488432	518.901665	409.070000
5.981307	50.488438	518.924640	396.290000
5.981376	50.488443	518.947565	368.290000
5.981446	50.488449	518.970590	337.160000
5.981515	50.488455	518.993565	313.170000
5.981584	50.488460	519.016440	303.950000
5.981654	50.488466	519.038690	306.650000
5.981723	50.488472	519.060890	318.910000
5.981792	50.488477	519.083640	349.152400
5.973463	50.487723	510.108915	220.570000
5.973533	50.487731	510.132590	214.260000
5.973601	50.487738	510.156365	208.920000
5.973670	50.487746	510.180165	201.240000
5.973740	50.487753	510.203990	192.200000
5.973809	50.487761	510.227465	181.700000
5.973879	50.487768	510.251340	173.430000
5.973948	50.487775	510.275490	170.160000
5.974017	50.487782	510.299390	174.450000
5.974086	50.487788	510.323315	187.870000
5.974155	50.487796	510.347015	210.480000
5.974224	50.487803	510.370565	239.710000
5.974293	50.487810	510.394015	269.640000
5.974363	50.487816	510.417515	292.220000
5.974432	50.487822	510.440965	301.180000
5.974502	50.487828	510.464390	295.490000
5.974572	50.487835	510.487815	279.330000
5.974641	50.487841	510.511115	258.930000
5.974710	50.487847	510.534415	239.550000
5.974780	50.487853	510.557740	224.230000
5.974850	50.487859	510.581015	214.130000
5.974919	50.487865	510.604290	209.260000
5.974989	50.487871	510.627565	209.060000
5.975058	50.487878	510.650815	212.740000
5.975128	50.487884	510.674065	219.420000
5.975197	50.487890	510.697315	228.280000
5.975265	50.487896	510.720515	238.740000
5.975335	50.487902	510.743715	250.780000
5.975406	50.487907	510.766940	265.330000
5.975476	50.487913	510.790190	284.400000
5.975545	50.487919	510.813440	310.810000
5.975615	50.487925	510.836640	347.750000
5.975684	50.487932	510.859840	397.920000
5.975754	50.487939	510.883065	462.240000
5.975823	50.487946	510.906265	538.440000
5.975892	50.487953	510.929440	620.310000
5.975962	50.487960	510.952665	698.700000
5.976031	50.487967	510.975915	763.880000
5.976100	50.487973	510.999140	807.850000
5.976169	50.487980	511.022365	825.860000
5.976239	50.487987	511.045615	817.150000
5.976308	50.487993	511.068890	784.860000
5.976377	50.488000	511.092165	734.810000
5.976446	50.488006	511.115415	673.780000
5.976516	50.488011	511.138715	608.130000
5.976586	50.488017	511.162015	543.030000
5.976655	50.488023	511.185265	482.180000
5.976725	50.488030	511.208540	427.800000
5.976794	50.488038	511.231815	380.430000
5.976863	50.488044	511.255090	339.230000
5.976933	50.488051	511.278340	302.550000
5.977002	50.488058	511.301615	268.700000
5.977072	50.488064	511.324915	236.610000
5.977142	50.488071	511.348165	206.230000
5.977211	50.488077	511.371415	178.580000
5.977280	50.488084	511.394690	155.210000
5.977349	50.488091	511.417965	137.580000
5.977419	50.488098	511.441215	126.650000
5.977488	50.488104	511.464465	122.800000
5.977557	50.488111	511.487715	126.010000
5.977627	50.488117	511.511015	135.780000
5.977698	50.488123	511.534315	150.910000
5.977767	50.488129	511.557565	169.120000
5.977836	50.488136	511.580790	187.040000
5.977905	50.488142	511.603990	201.000000
5.977975	50.488148	511.627140	208.460000
5.978045	50.488153	511.650315	208.900000
5.978114	50.488160	511.673465	203.900000
5.978183	50.488166	511.696690	196.210000
5.978252	50.488171	511.720040	188.690000
5.978322	50.488177	511.743315	183.480000
5.978391	50.488183	511.766515	182.010000
5.978461	50.488189	511.789640	185.760000
5.978531	50.488194	511.812840	197.420000
5.978601	50.488200	511.836115	221.640000
5.978670	50.488206	511.859340	264.900000
5.978739	50.488213	511.882590	333.600000
5.978808	50.488220	511.905790	428.610000
5.978877	50.488226	511.929040	536.340000
5.978947	50.488232	511.952365	624.950000
5.979017	50.488239	511.975540	659.430000
5.979086	50.488246	511.998715	627.950000
5.979155	50.488252	512.021990	549.120000
5.979225	50.488259	512.045240	453.610000
5.979294	50.488265	512.068365	364.240000
5.979363	50.488272	512.091465	290.740000
5.979432	50.488279	512.114565	234.560000
5.979502	50.488286	512.137690	194.270000
5.979572	50.488293	512.160915	168.270000
5.979641	50.488300	512.184065	155.680000
5.979710	50.488306	512.207165	156.520000
5.979779	50.488312	512.230290	171.690000
5.979848	50.488318	512.253440	202.320000
5.979917	50.488325	512.276615	247.970000
5.979986	50.488332	512.299465	303.870000
5.980056	50.488338	512.322440	359.710000
5.980126	50.488343	512.345715	402.720000
5.980196	50.488347	512.368915	424.260000
5.980265	50.488353	512.392115	424.310000
5.980335	50.488358	512.415265	409.830000
5.980405	50.488363	512.438290	389.680000
5.980474	50.488369	512.461315	370.510000
5.980544	50.488374	512.484265	355.520000
5.980613	50.488380	512.507265	345.160000
5.980682	50.488386	512.530440	338.480000
5.980752	50.488392	512.553565	334.380000
5.980821	50.488398	512.576540	332.350000
5.980891	50.488403	512.599540	332.540000
5.980960	50.488409	512.622740	335.430000
5.981029	50.488415	512.645915	340.790000
5.981099	50.488420	512.669090	346.590000
5.981168	50.488426	512.692165	348.700000
5.981238	50.488432	512.715215	342.570000
5.981307	50.488438	512.738315	326.730000
5.981376	50.488443	512.761415	303.680000
5.981446	50.488449	512.784540	283.390000
5.981515	50.488455	512.807640	269.560000
5.981584	50.488460	512.830715	267.230000
5.981654	50.488466	512.853440	276.319700
5.973601	50.487738	503.350249	195.560000
5.973670	50.487746	503.373749	185.900000
5.973740	50.487753	503.397299	177.850000
5.973809	50.487761	503.420649	171.130000
5.973879	50.487768	503.444174	166.710000
5.973948	50.487775	503.467849	166.080000
5.974017	50.487782	503.491399	171.380000
5.974086	50.487788	503.514949	183.450000
5.974155	50.487796	503.538399	202.020000
5.974224	50.487803	503.561774	225.020000
5.974293	50.487810	503.585099	248.260000
5.974363	50.487816	503.608474	266.340000
5.974432	50.487822	503.631799	275.080000
5.974502	50.487828	503.655099	273.570000
5.974572	50.487835	503.678424	264.340000
5.974641	50.487841	503.701699	251.540000
5.974710	50.487847	503.724974	239.010000
5.974780	50.487853	503.748249	229.300000
5.974850	50.487859	503.771499	223.680000
5.974919	50.487865	503.794749	222.490000
5.974989	50.487871	503.817999	225.510000
5.975058	50.487878	503.841249	232.160000
5.975128	50.487884	503.864499	241.630000
5.975197	50.487890	503.887724	252.970000
5.975265	50.487896	503.910924	265.420000
5.975335	50.487902	503.934149	278.890000
5.975406	50.487907	503.957399	294.240000
5.975476	50.487913	503.980649	313.510000
5.975545	50.487919	504.003899	339.600000
5.975615	50.487925	504.027124	375.850000
5.975684	50.487932	504.050349	425.250000
5.975754	50.487939	504.073599	489.460000
5.975823	50.487946	504.096799	567.520000
5.975892	50.487953	504.119999	654.770000
5.975962	50.487960	504.143249	742.760000
5.976031	50.487967	504.166499	820.590000
5.976100	50.487973	504.189749	877.510000
5.976169	50.487980	504.212999	905.800000
5.976239	50.487987	504.236249	902.620000
5.976308	50.487993	504.259499	870.320000
5.976377	50.488000	504.282749	815.150000
5.976446	50.488006	504.305999	745.240000
5.976516	50.488011	504.329274	668.620000
5.976586	50.488017	504.352549	591.930000
5.976655	50.488023	504.375799	519.810000
5.976725	50.488030	504.399074	454.850000
5.976794	50.488038	504.422349	397.780000
5.976863	50.488044	504.445599	347.940000
5.976933	50.488051	504.468849	304.070000
5.977002	50.488058	504.492124	264.970000
5.977072	50.488064	504.515399	229.900000
5.977142	50.488071	504.538649	198.800000
5.977211	50.488077	504.561899	172.120000
5.977280	50.488084	504.585149	150.540000
5.977349	50.488091	504.608399	134.590000
5.977419	50.488098	504.631649	124.470000
5.977488	50.488104	504.654899	120.070000
5.977557	50.488111	504.678149	120.960000
5.977627	50.488117	504.701424	126.310000
5.977698	50.488123	504.724724	134.740000
5.977767	50.488129	504.747999	144.220000
5.977836	50.488136	504.771249	152.290000
5.977905	50.488142	504.794499	156.940000
5.977975	50.488148	504.817699	157.450000
5.978045	50.488153	504.840899	154.790000
5.978114	50.488160	504.864124	151.000000
5.978183	50.488166	504.887374	148.270000
5.978252	50.488171	504.910649	148.190000
5.978322	50.488177	504.933899	151.570000
5.978391	50.488183	504.957149	158.780000
5.978461	50.488189	504.980374	170.580000
5.978531	50.488194	505.003599	189.090000
5.978601	50.488200	505.026849	218.440000
5.978670	50.488206	505.050099	264.560000
5.978739	50.488213	505.073349	333.530000
5.978808	50.488220	505.096574	426.930000
5.978877	50.488226	505.119824	534.160000
5.978947	50.488232	505.143099	627.720000
5.979017	50.488239	505.166324	673.320000
5.979086	50.488246	505.189549	653.280000
5.979155	50.488252	505.212799	579.340000
5.979225	50.488259	505.236049	480.760000
5.979294	50.488265	505.259249	383.920000
5.979363	50.488272	505.282424	302.770000
5.979432	50.488279	505.305624	241.080000
5.979502	50.488286	505.328849	197.750000
5.979572	50.488293	505.352099	170.410000
5.979641	50.488300	505.375299	157.070000
5.979710	50.488306	505.398474	156.690000
5.979779	50.488312	505.421649	169.190000
5.979848	50.488318	505.444849	194.870000
5.979917	50.488325	505.468074	233.110000
5.979986	50.488332	505.491149	280.520000
5.980056	50.488338	505.514299	330.060000
5.980126	50.488343	505.537549	372.700000
5.980196	50.488347	505.560749	401.240000
5.980265	50.488353	505.583999	413.600000
5.980335	50.488358	505.607224	412.780000
5.980405	50.488363	505.630374	404.150000
5.980474	50.488369	505.653524	392.620000
5.980544	50.488374	505.676624	381.160000
5.980613	50.488380	505.699749	370.800000
5.980682	50.488386	505.722974	361.410000
5.980752	50.488392	505.746174	352.630000
5.980821	50.488398	505.769274	344.520000
5.980891	50.488403	505.792399	337.650000
5.980960	50.488409	505.815649	332.700000
5.981029	50.488415	505.838874	329.650000
5.981099	50.488420	505.862074	326.940000
5.981168	50.488426	505.885249	321.550000
5.981238	50.488432	505.908399	310.150000
5.981307	50.488438	505.931574	294.460000
5.981376	50.488443	505.954749	275.410000
5.981446	50.488449	505.977924	257.920000
5.981515	50.488455	506.001124	245.811600
