# Supplementary material for: Electrical resistivity tomography data across the Hockai Fault Zone (Ardenne, Belgium)
Source: Data Brief. 2016 Dec 21;11:1–4. doi: 10.1016/j.dib.2016.12.028 (PMC5220259; doi:10.1016/j.dib.2016.12.028)
Supplement: Supplementary file 2 — Supplementary material [file mmc2.zip › output/ASCII/20090824-1_robust.out.wgs84]

5.972142	50.487574	549.038465	442.510000
5.972211	50.487581	549.193565	520.910000
5.972289	50.487590	549.357615	584.500000
5.972359	50.487597	549.484415	601.880000
5.972428	50.487605	549.574015	715.780000
5.972498	50.487613	549.695765	804.720000
5.972568	50.487620	549.858690	807.320000
5.972671	50.487631	550.057840	840.020000
5.972775	50.487643	550.215415	786.830000
5.972844	50.487650	550.331440	871.850000
5.972912	50.487657	550.488115	763.090000
5.972982	50.487664	550.639840	940.960000
5.973051	50.487672	550.773040	1167.500000
5.973119	50.487681	550.874515	1159.000000
5.973189	50.487689	550.975665	924.250000
5.973257	50.487698	551.103515	855.170000
5.973326	50.487707	551.213215	735.800000
5.973395	50.487715	551.313740	781.660000
5.973463	50.487723	551.387465	1120.500000
5.973533	50.487731	551.443315	1356.100000
5.973601	50.487738	551.507990	1047.000000
5.973670	50.487746	551.577040	959.580000
5.973740	50.487753	551.650365	1182.100000
5.973809	50.487761	551.692790	1511.400000
5.973879	50.487768	551.779115	1095.200000
5.973948	50.487775	551.896115	819.050000
5.974017	50.487782	552.003815	864.400000
5.974086	50.487788	552.128640	757.470000
5.974155	50.487796	552.231365	1005.400000
5.974224	50.487803	552.307965	1118.400000
5.974293	50.487810	552.375740	935.990000
5.974363	50.487816	552.464840	707.320000
5.974432	50.487822	552.545215	817.630000
5.974502	50.487828	552.633790	754.420000
5.974572	50.487835	552.734915	724.770000
5.974641	50.487841	552.789265	597.330000
5.974710	50.487847	552.851865	598.430000
5.974780	50.487853	552.931290	521.750000
5.974850	50.487859	552.981190	426.420000
5.974919	50.487865	553.055990	408.630000
5.974989	50.487871	553.138965	419.640000
5.975058	50.487878	553.205090	446.160000
5.975128	50.487884	553.271090	438.830000
5.975197	50.487890	553.353315	480.030000
5.975265	50.487896	553.443490	571.560000
5.975335	50.487902	553.504815	477.490000
5.975406	50.487907	553.578040	450.630000
5.975476	50.487913	553.627015	450.370000
5.975545	50.487919	553.663765	448.100000
5.975615	50.487925	553.720615	564.360000
5.975684	50.487932	553.757315	541.990000
5.975754	50.487939	553.813965	600.320000
5.975823	50.487946	553.890365	848.100000
5.975892	50.487953	553.946740	1064.000000
5.975962	50.487960	553.971390	797.450000
5.976031	50.487967	553.999990	689.960000
5.976100	50.487973	554.052215	603.460000
5.976169	50.487980	554.100440	802.270000
5.976239	50.487987	554.132940	734.900000
5.976308	50.487993	554.141865	683.790000
5.976377	50.488000	554.138965	666.470000
5.976446	50.488006	554.159690	666.760000
5.976516	50.488011	554.156665	667.890000
5.976586	50.488017	554.145715	928.800000
5.976655	50.488023	554.162415	799.890000
5.976725	50.488030	554.171190	718.470000
5.976794	50.488038	554.171940	668.440000
5.976863	50.488044	554.164665	557.000000
5.976933	50.488051	554.177365	544.200000
5.977002	50.488058	554.198015	562.860000
5.977072	50.488064	554.194565	516.250000
5.977142	50.488071	554.211190	533.360000
5.977211	50.488077	554.239915	523.180000
5.977280	50.488084	554.236415	513.840000
5.977349	50.488091	554.228815	637.620000
5.977419	50.488098	554.241340	653.880000
5.977488	50.488104	554.274115	819.880000
5.977557	50.488111	554.286640	965.050000
5.977627	50.488117	554.229940	863.810000
5.977698	50.488123	554.164715	692.760000
5.977767	50.488129	554.131740	694.890000
5.977836	50.488136	554.065190	526.630000
5.977905	50.488142	553.985665	406.660000
5.977975	50.488148	553.926315	347.370000
5.978045	50.488153	553.908915	354.190000
5.978114	50.488160	553.887040	427.780000
5.978183	50.488166	553.890640	460.160000
5.978252	50.488171	553.961990	487.870000
5.978322	50.488177	553.999440	469.540000
5.978391	50.488183	553.990340	513.620000
5.978461	50.488189	553.959940	508.460000
5.978531	50.488194	553.959215	474.360000
5.978601	50.488200	553.992465	488.810000
5.978670	50.488206	554.012940	482.820000
5.978739	50.488213	554.029215	596.690000
5.978808	50.488220	554.036940	597.890000
5.978877	50.488226	554.065940	653.300000
5.978947	50.488232	554.107740	621.870000
5.979017	50.488239	554.111215	619.770000
5.979086	50.488246	554.118940	737.720000
5.979155	50.488252	554.143690	615.970000
5.979225	50.488259	554.164190	531.960000
5.979294	50.488265	554.150515	452.060000
5.979363	50.488272	554.128240	457.760000
5.979432	50.488279	554.114415	409.260000
5.979502	50.488286	554.109090	427.310000
5.979572	50.488293	554.120940	523.870000
5.979641	50.488300	554.119890	583.840000
5.979710	50.488306	554.118790	637.300000
5.979779	50.488312	554.117690	731.800000
5.979848	50.488318	554.116565	809.410000
5.979917	50.488325	554.128365	729.780000
5.979986	50.488332	554.092440	634.360000
5.980056	50.488338	554.069490	582.910000
5.980126	50.488343	554.094265	592.670000
5.980196	50.488347	554.110365	513.050000
5.980265	50.488353	554.126465	519.010000
5.980335	50.488358	554.138190	506.870000
5.980405	50.488363	554.132465	506.980000
5.980474	50.488369	554.126740	489.220000
5.980544	50.488374	554.112165	549.690000
5.980613	50.488380	554.101940	634.150000
5.980682	50.488386	554.117990	629.060000
5.980752	50.488392	554.129640	691.060000
5.980821	50.488398	554.123715	690.930000
5.980891	50.488403	554.122190	653.260000
5.980960	50.488409	554.138190	651.540000
5.981029	50.488415	554.154215	644.930000
5.981099	50.488420	554.170240	602.330000
5.981168	50.488426	554.173040	564.100000
5.981238	50.488432	554.180215	586.240000
5.981307	50.488438	554.191790	579.100000
5.981376	50.488443	554.198990	596.490000
5.981446	50.488449	554.210565	709.020000
5.981515	50.488455	554.222140	667.480000
5.981584	50.488460	554.229315	665.680000
5.981654	50.488466	554.209915	970.070000
5.981723	50.488472	554.190465	1008.800000
5.981792	50.488477	554.193115	874.210000
5.981862	50.488483	554.195765	642.740000
5.981931	50.488489	554.198365	671.090000
5.982001	50.488495	554.192040	833.190000
5.982070	50.488500	554.176840	908.830000
5.982139	50.488506	554.166015	759.150000
5.982209	50.488512	554.146190	676.510000
5.982278	50.488517	554.117390	656.680000
5.982347	50.488523	554.084015	719.740000
5.982417	50.488529	554.064040	668.970000
5.982486	50.488534	553.953790	585.140000
5.982556	50.488540	553.843465	616.060000
5.982625	50.488546	553.818540	563.890000
5.982694	50.488552	553.766315	568.230000
5.982764	50.488557	553.709365	567.667700
5.972142	50.487574	546.911915	442.540000
5.972211	50.487581	547.047490	520.810000
5.972289	50.487590	547.190090	584.450000
5.972359	50.487597	547.300790	601.880000
5.972428	50.487605	547.379790	715.810000
5.972498	50.487613	547.485465	804.850000
5.972568	50.487620	547.625065	807.570000
5.972671	50.487631	547.793715	840.140000
5.972775	50.487643	547.927365	821.430000
5.972844	50.487650	548.026190	872.040000
5.972912	50.487657	548.157465	822.590000
5.972982	50.487664	548.284065	941.930000
5.973051	50.487672	548.395015	1167.700000
5.973119	50.487681	548.480340	1162.200000
5.973189	50.487689	548.564915	926.910000
5.973257	50.487698	548.670115	855.420000
5.973326	50.487707	548.760590	740.750000
5.973395	50.487715	548.843490	781.840000
5.973463	50.487723	548.905540	1121.000000
5.973533	50.487731	548.953740	1356.200000
5.973601	50.487738	549.008590	1047.100000
5.973670	50.487746	549.066615	959.840000
5.973740	50.487753	549.127740	1182.300000
5.973809	50.487761	549.165465	1511.500000
5.973879	50.487768	549.235890	1103.800000
5.973948	50.487775	549.329115	864.220000
5.974017	50.487782	549.414540	864.750000
5.974086	50.487788	549.512015	812.010000
5.974155	50.487796	549.592665	1005.900000
5.974224	50.487803	549.654165	1118.600000
5.974293	50.487810	549.709065	937.770000
5.974363	50.487816	549.778765	739.210000
5.974432	50.487822	549.842015	817.750000
5.974502	50.487828	549.910465	757.780000
5.974572	50.487835	549.987165	724.990000
5.974641	50.487841	550.031615	599.020000
5.974710	50.487847	550.081340	599.100000
5.974780	50.487853	550.142290	524.120000
5.974850	50.487859	550.183265	427.020000
5.974919	50.487865	550.240440	419.290000
5.974989	50.487871	550.302715	421.050000
5.975058	50.487878	550.353615	446.200000
5.975128	50.487884	550.404215	445.680000
5.975197	50.487890	550.464640	488.400000
5.975265	50.487896	550.529640	571.640000
5.975335	50.487902	550.576340	492.070000
5.975406	50.487907	550.629815	460.760000
5.975476	50.487913	550.668615	460.390000
5.975545	50.487919	550.699865	460.300000
5.975615	50.487925	550.743115	564.440000
5.975684	50.487932	550.774315	563.790000
5.975754	50.487939	550.817040	602.810000
5.975823	50.487946	550.870915	855.520000
5.975892	50.487953	550.913065	1064.200000
5.975962	50.487960	550.937115	806.580000
5.976031	50.487967	550.963365	690.390000
5.976100	50.487973	551.002865	656.760000
5.976169	50.487980	551.040015	802.430000
5.976239	50.487987	551.068365	761.150000
5.976308	50.487993	551.083690	712.750000
5.976377	50.488000	551.092390	702.370000
5.976446	50.488006	551.114240	702.290000
5.976516	50.488011	551.122615	703.140000
5.976586	50.488017	551.126515	929.050000
5.976655	50.488023	551.146015	800.350000
5.976725	50.488030	551.160940	719.050000
5.976794	50.488038	551.171190	672.340000
5.976863	50.488044	551.176640	575.090000
5.976933	50.488051	551.193715	569.250000
5.977002	50.488058	551.215440	569.280000
5.977072	50.488064	551.222890	553.190000
5.977142	50.488071	551.242215	552.970000
5.977211	50.488077	551.268740	533.460000
5.977280	50.488084	551.276015	532.160000
5.977349	50.488091	551.280765	637.880000
5.977419	50.488098	551.297540	654.150000
5.977488	50.488104	551.326540	820.140000
5.977557	50.488111	551.343315	965.270000
5.977627	50.488117	551.317440	865.580000
5.977698	50.488123	551.285590	694.770000
5.977767	50.488129	551.273115	695.080000
5.977836	50.488136	551.238140	526.690000
5.977905	50.488142	551.193865	406.580000
5.977975	50.488148	551.161740	347.600000
5.978045	50.488153	551.157565	354.210000
5.978114	50.488160	551.149915	427.950000
5.978183	50.488166	551.159765	460.400000
5.978252	50.488171	551.215940	487.890000
5.978322	50.488177	551.248890	470.270000
5.978391	50.488183	551.250040	512.450000
5.978461	50.488189	551.236415	508.480000
5.978531	50.488194	551.243140	476.130000
5.978601	50.488200	551.273315	488.850000
5.978670	50.488206	551.294640	483.070000
5.978739	50.488213	551.313065	596.790000
5.978808	50.488220	551.325540	598.030000
5.978877	50.488226	551.352765	653.370000
5.978947	50.488232	551.388890	622.010000
5.979017	50.488239	551.398440	620.520000
5.979086	50.488246	551.410915	737.830000
5.979155	50.488252	551.435215	683.460000
5.979225	50.488259	551.456540	682.130000
5.979294	50.488265	551.454015	678.130000
5.979363	50.488272	551.445390	675.880000
5.979432	50.488279	551.442440	520.900000
5.979502	50.488286	551.445465	521.010000
5.979572	50.488293	551.460615	538.180000
5.979641	50.488300	551.466515	584.170000
5.979710	50.488306	551.472390	637.310000
5.979779	50.488312	551.478165	731.390000
5.979848	50.488318	551.483890	809.480000
5.979917	50.488325	551.498890	729.910000
5.979986	50.488332	551.479165	634.450000
5.980056	50.488338	551.468890	583.680000
5.980126	50.488343	551.493265	592.690000
5.980196	50.488347	551.511265	518.610000
5.980265	50.488353	551.529265	519.030000
5.980335	50.488358	551.544090	515.520000
5.980405	50.488363	551.546065	513.000000
5.980474	50.488369	551.547990	511.920000
5.980544	50.488374	551.543265	558.600000
5.980613	50.488380	551.541740	634.760000
5.980682	50.488386	551.559615	633.860000
5.980752	50.488392	551.574240	691.590000
5.980821	50.488398	551.575715	691.590000
5.980891	50.488403	551.580440	661.260000
5.980960	50.488409	551.598265	653.450000
5.981029	50.488415	551.616115	645.090000
5.981099	50.488420	551.633915	602.420000
5.981168	50.488426	551.641790	564.310000
5.981238	50.488432	551.652965	586.210000
5.981307	50.488438	551.667415	579.230000
5.981376	50.488443	551.678565	596.520000
5.981446	50.488449	551.692990	708.950000
5.981515	50.488455	551.707415	667.540000
5.981584	50.488460	551.718490	665.780000
5.981654	50.488466	551.709290	970.220000
5.981723	50.488472	551.700015	1009.200000
5.981792	50.488477	551.707540	901.190000
5.981862	50.488483	551.715015	884.910000
5.981931	50.488489	551.722415	885.310000
5.982001	50.488495	551.722915	1023.700000
5.982070	50.488500	551.716515	1023.600000
5.982139	50.488506	551.713415	869.550000
5.982209	50.488512	551.703215	679.290000
5.982278	50.488517	551.685940	667.040000
5.982347	50.488523	551.664890	719.810000
5.982417	50.488529	551.654215	669.040000
5.982486	50.488534	551.571590	585.250000
5.982556	50.488540	551.488740	616.010000
5.982625	50.488546	551.473290	564.160000
5.982694	50.488552	551.435790	568.340000
5.982764	50.488557	551.394165	567.773400
5.972211	50.487581	544.575240	484.790000
5.972289	50.487590	544.697540	584.310000
5.972359	50.487597	544.793065	601.990000
5.972428	50.487605	544.862190	716.060000
5.972498	50.487613	544.952990	807.440000
5.972568	50.487620	545.071065	846.680000
5.972671	50.487631	545.211815	921.810000
5.972775	50.487643	545.323740	926.950000
5.972844	50.487650	545.407165	936.220000
5.972912	50.487657	545.515840	942.650000
5.972982	50.487664	545.620240	1011.800000
5.973051	50.487672	545.711740	1313.500000
5.973119	50.487681	545.783015	1454.700000
5.973189	50.487689	545.853340	1455.400000
5.973257	50.487698	545.939165	1454.200000
5.973326	50.487707	546.013315	1447.000000
5.973395	50.487715	546.081415	1444.300000
5.973463	50.487723	546.133715	1433.400000
5.973533	50.487731	546.175540	1412.300000
5.973601	50.487738	546.222215	1406.900000
5.973670	50.487746	546.271140	1407.100000
5.973740	50.487753	546.322265	1439.700000
5.973809	50.487761	546.356140	1512.400000
5.973879	50.487768	546.413640	1514.200000
5.973948	50.487775	546.487615	1515.000000
5.974017	50.487782	546.555265	1515.500000
5.974086	50.487788	546.631090	1515.900000
5.974155	50.487796	546.694490	1531.400000
5.974224	50.487803	546.744265	1786.900000
5.974293	50.487810	546.789265	1786.800000
5.974363	50.487816	546.844190	1780.900000
5.974432	50.487822	546.894490	1778.800000
5.974502	50.487828	546.947865	1747.700000
5.974572	50.487835	547.006415	1605.100000
5.974641	50.487841	547.043565	1465.000000
5.974710	50.487847	547.083915	1458.800000
5.974780	50.487853	547.131440	1437.600000
5.974850	50.487859	547.165990	1392.500000
5.974919	50.487865	547.210565	1375.900000
5.974989	50.487871	547.258190	1373.200000
5.975058	50.487878	547.298440	1370.400000
5.975128	50.487884	547.338315	1366.700000
5.975197	50.487890	547.383790	1362.900000
5.975265	50.487896	547.431690	1347.500000
5.975335	50.487902	547.468565	1284.900000
5.975406	50.487907	547.508965	1182.900000
5.975476	50.487913	547.541040	1170.300000
5.975545	50.487919	547.568715	1167.700000
5.975615	50.487925	547.603090	1167.400000
5.975684	50.487932	547.630715	1168.300000
5.975754	50.487939	547.664515	1239.000000
5.975823	50.487946	547.704090	1308.700000
5.975892	50.487953	547.737265	1309.700000
5.975962	50.487960	547.760940	1303.900000
5.976031	50.487967	547.785740	972.680000
5.976100	50.487973	547.817315	962.610000
5.976169	50.487980	547.847615	961.800000
5.976239	50.487987	547.873415	960.530000
5.976308	50.487993	547.892665	957.900000
5.976377	50.488000	547.908540	952.650000
5.976446	50.488006	547.931090	947.500000
5.976516	50.488011	547.946615	944.610000
5.976586	50.488017	547.959815	942.100000
5.976655	50.488023	547.981090	925.850000
5.976725	50.488030	547.999915	925.410000
5.976794	50.488038	548.016215	926.690000
5.976863	50.488044	548.029840	955.820000
5.976933	50.488051	548.049715	979.740000
5.977002	50.488058	548.072115	1056.100000
5.977072	50.488064	548.086665	1064.100000
5.977142	50.488071	548.107740	1064.800000
5.977211	50.488077	548.132790	1064.500000
5.977280	50.488084	548.147140	1064.100000
5.977349	50.488091	548.160015	1064.200000
5.977419	50.488098	548.179615	1064.700000
5.977488	50.488104	548.206115	1078.400000
5.977557	50.488111	548.225665	1284.400000
5.977627	50.488117	548.220465	1284.200000
5.977698	50.488123	548.211265	1118.600000
5.977767	50.488129	548.212940	752.020000
5.977836	50.488136	548.200165	526.700000
5.977905	50.488142	548.181015	392.410000
5.977975	50.488148	548.168665	348.220000
5.978045	50.488153	548.174140	354.060000
5.978114	50.488160	548.177015	427.580000
5.978183	50.488166	548.191490	461.380000
5.978252	50.488171	548.236440	480.190000
5.978322	50.488177	548.266040	472.300000
5.978391	50.488183	548.274765	485.670000
5.978461	50.488189	548.273640	508.180000
5.978531	50.488194	548.285915	823.900000
5.978601	50.488200	548.313765	865.770000
5.978670	50.488206	548.335740	865.600000
5.978739	50.488213	548.355790	868.580000
5.978808	50.488220	548.371815	873.620000
5.978877	50.488226	548.397715	876.560000
5.978947	50.488232	548.429590	877.030000
5.979017	50.488239	548.443690	877.160000
5.979086	50.488246	548.459715	880.740000
5.979155	50.488252	548.483665	920.890000
5.979225	50.488259	548.505640	1045.300000
5.979294	50.488265	548.511515	1048.400000
5.979363	50.488272	548.513190	1047.600000
5.979432	50.488279	548.518565	917.800000
5.979502	50.488286	548.528015	804.380000
5.979572	50.488293	548.545715	656.780000
5.979641	50.488300	548.556990	638.620000
5.979710	50.488306	548.568240	637.580000
5.979779	50.488312	548.579340	730.440000
5.979848	50.488318	548.590390	1062.400000
5.979917	50.488325	548.607890	1061.600000
5.979986	50.488332	548.600915	1006.500000
5.980056	50.488338	548.600590	746.560000
5.980126	50.488343	548.624640	746.230000
5.980196	50.488347	548.644165	746.600000
5.980265	50.488353	548.663690	750.640000
5.980335	50.488358	548.680940	910.700000
5.980405	50.488363	548.689015	1262.200000
5.980474	50.488369	548.697065	1355.500000
5.980544	50.488374	548.700240	1356.900000
5.980613	50.488380	548.705690	1355.700000
5.980682	50.488386	548.725065	1351.100000
5.980752	50.488392	548.742090	1349.100000
5.980821	50.488398	548.749540	1346.800000
5.980891	50.488403	548.759340	1268.100000
5.980960	50.488409	548.778640	979.760000
5.981029	50.488415	548.797965	723.790000
5.981099	50.488420	548.817240	668.460000
5.981168	50.488426	548.829265	662.610000
5.981238	50.488432	548.843715	662.010000
5.981307	50.488438	548.860515	661.480000
5.981376	50.488443	548.874890	661.920000
5.981446	50.488449	548.891640	709.180000
5.981515	50.488455	548.908390	703.890000
5.981584	50.488460	548.922690	703.590000
5.981654	50.488466	548.921940	972.070000
5.981723	50.488472	548.921090	1035.900000
5.981792	50.488477	548.932640	1190.400000
5.981862	50.488483	548.944115	1225.600000
5.981931	50.488489	548.955540	1226.000000
5.982001	50.488495	548.961790	1200.200000
5.982070	50.488500	548.962765	1197.800000
5.982139	50.488506	548.966165	1196.200000
5.982209	50.488512	548.964140	1132.600000
5.982278	50.488517	548.956640	1028.300000
5.982347	50.488523	548.946115	1014.900000
5.982417	50.488529	548.943440	892.140000
5.982486	50.488534	548.884765	677.580000
5.982556	50.488540	548.825790	677.060000
5.982625	50.488546	548.818715	635.820000
5.982694	50.488552	548.794215	634.830000
5.982764	50.488557	548.766215	632.946400
5.972289	50.487590	541.854165	509.040000
5.972359	50.487597	541.935765	601.920000
5.972428	50.487605	541.995890	716.060000
5.972498	50.487613	542.073190	807.840000
5.972568	50.487620	542.171840	847.310000
5.972671	50.487631	542.287715	922.540000
5.972775	50.487643	542.380415	928.690000
5.972844	50.487650	542.450365	937.980000
5.972912	50.487657	542.539415	943.590000
5.972982	50.487664	542.624690	1013.200000
5.973051	50.487672	542.699640	1314.600000
5.973119	50.487681	542.759065	1455.900000
5.973189	50.487689	542.817465	1467.100000
5.973257	50.487698	542.887140	1467.100000
5.973326	50.487707	542.947815	1465.400000
5.973395	50.487715	543.003815	1464.000000
5.973463	50.487723	543.048165	1463.400000
5.973533	50.487731	543.084815	1463.300000
5.973601	50.487738	543.124940	1464.100000
5.973670	50.487746	543.166590	1466.700000
5.973740	50.487753	543.209690	1471.100000
5.973809	50.487761	543.240490	1512.300000
5.973879	50.487768	543.287840	1514.500000
5.973948	50.487775	543.346690	1515.300000
5.974017	50.487782	543.400615	1515.700000
5.974086	50.487788	543.459865	1516.200000
5.974155	50.487796	543.510215	1531.800000
5.974224	50.487803	543.551190	1820.400000
5.974293	50.487810	543.588840	1823.300000
5.974363	50.487816	543.632890	1822.400000
5.974432	50.487822	543.673740	1818.500000
5.974502	50.487828	543.716265	1803.900000
5.974572	50.487835	543.761865	1679.600000
5.974641	50.487841	543.793840	1529.100000
5.974710	50.487847	543.827640	1496.900000
5.974780	50.487853	543.865815	1485.400000
5.974850	50.487859	543.895915	1477.500000
5.974919	50.487865	543.931915	1470.800000
5.974989	50.487871	543.969640	1465.400000
5.975058	50.487878	544.002790	1456.500000
5.975128	50.487884	544.035590	1443.200000
5.975197	50.487890	544.071340	1408.300000
5.975265	50.487896	544.108215	1355.800000
5.975335	50.487902	544.138840	1285.400000
5.975406	50.487907	544.171090	1183.800000
5.975476	50.487913	544.198990	1170.700000
5.975545	50.487919	544.224490	1168.000000
5.975615	50.487925	544.253415	1167.700000
5.975684	50.487932	544.278865	1168.800000
5.975754	50.487939	544.307315	1240.800000
5.975823	50.487946	544.338415	1309.200000
5.975892	50.487953	544.366340	1310.300000
5.975962	50.487960	544.389815	1304.800000
5.976031	50.487967	544.413765	974.000000
5.976100	50.487973	544.440765	963.170000
5.976169	50.487980	544.467165	962.140000
5.976239	50.487987	544.491515	960.800000
5.976308	50.487993	544.512990	958.160000
5.976377	50.488000	544.532965	952.980000
5.976446	50.488006	544.555890	947.770000
5.976516	50.488011	544.575565	944.790000
5.976586	50.488017	544.594190	942.160000
5.976655	50.488023	544.616515	926.010000
5.976725	50.488030	544.637640	925.500000
5.976794	50.488038	544.657515	926.840000
5.976863	50.488044	544.676040	955.980000
5.976933	50.488051	544.697640	980.100000
5.977002	50.488058	544.720465	1056.400000
5.977072	50.488064	544.739340	1064.500000
5.977142	50.488071	544.761490	1065.200000
5.977211	50.488077	544.785615	1065.000000
5.977280	50.488084	544.804290	1064.500000
5.977349	50.488091	544.822190	1064.600000
5.977419	50.488098	544.843540	1065.200000
5.977488	50.488104	544.868490	1078.800000
5.977557	50.488111	544.889765	1313.300000
5.977627	50.488117	544.897640	1320.900000
5.977698	50.488123	544.902990	1321.100000
5.977767	50.488129	544.913965	894.620000
5.977836	50.488136	544.916090	526.770000
5.977905	50.488142	544.914015	388.360000
5.977975	50.488148	544.915415	203.130000
5.978045	50.488153	544.927665	143.940000
5.978114	50.488160	544.938040	123.950000
5.978183	50.488166	544.955765	123.860000
5.978252	50.488171	544.992715	131.160000
5.978322	50.488177	545.019965	171.290000
5.978391	50.488183	545.034090	448.890000
5.978461	50.488189	545.041890	658.760000
5.978531	50.488194	545.058115	1739.600000
5.978601	50.488200	545.084315	1151.200000
5.978670	50.488206	545.106765	873.620000
5.978739	50.488213	545.127965	874.660000
5.978808	50.488220	545.146565	877.240000
5.978877	50.488226	545.171515	878.650000
5.978947	50.488232	545.200315	877.680000
5.979017	50.488239	545.217690	877.510000
5.979086	50.488246	545.236290	880.800000
5.979155	50.488252	545.259990	920.820000
5.979225	50.488259	545.282440	1045.300000
5.979294	50.488265	545.294415	1048.500000
5.979363	50.488272	545.303615	1047.700000
5.979432	50.488279	545.315140	917.940000
5.979502	50.488286	545.329315	804.490000
5.979572	50.488293	545.348915	656.770000
5.979641	50.488300	545.364190	638.580000
5.979710	50.488306	545.379440	637.260000
5.979779	50.488312	545.394565	716.610000
5.979848	50.488318	545.409615	1112.400000
5.979917	50.488325	545.428990	1111.000000
5.979986	50.488332	545.431715	1107.200000
5.980056	50.488338	545.438940	843.270000
5.980126	50.488343	545.462740	752.960000
5.980196	50.488347	545.483465	752.480000
5.980265	50.488353	545.504165	754.730000
5.980335	50.488358	545.523290	910.860000
5.980405	50.488363	545.536065	1262.700000
5.980474	50.488369	545.548815	1366.000000
5.980544	50.488374	545.558115	1367.100000
5.980613	50.488380	545.568990	1365.400000
5.980682	50.488386	545.589540	1360.700000
5.980752	50.488392	545.608440	1356.300000
5.980821	50.488398	545.620615	1349.900000
5.980891	50.488403	545.634415	1268.900000
5.980960	50.488409	545.654865	980.120000
5.981029	50.488415	545.675340	724.140000
5.981099	50.488420	545.695790	707.330000
5.981168	50.488426	545.711090	706.830000
5.981238	50.488432	545.728115	706.790000
5.981307	50.488438	545.746790	706.860000
5.981376	50.488443	545.763715	707.740000
5.981446	50.488449	545.782340	709.620000
5.981515	50.488455	545.800965	709.110000
5.981584	50.488460	545.817840	708.800000
5.981654	50.488466	545.823890	972.770000
5.981723	50.488472	545.829815	1037.600000
5.981792	50.488477	545.844615	1192.800000
5.981862	50.488483	545.859340	1226.800000
5.981931	50.488489	545.874040	1227.900000
5.982001	50.488495	545.884940	1228.200000
5.982070	50.488500	545.891940	1223.600000
5.982139	50.488506	545.900665	1201.300000
5.982209	50.488512	545.905340	1137.400000
5.982278	50.488517	545.905940	1045.700000
5.982347	50.488523	545.904190	1015.400000
5.982417	50.488529	545.908165	939.130000
5.982486	50.488534	545.869740	691.040000
5.982556	50.488540	545.831015	678.860000
5.982625	50.488546	545.831140	651.300000
5.982694	50.488552	545.817840	636.570300
5.972428	50.487605	538.754790	554.400000
5.972498	50.487613	538.820115	787.860000
5.972568	50.487620	538.901740	846.770000
5.972671	50.487631	538.996040	921.980000
5.972775	50.487643	539.072190	928.650000
5.972844	50.487650	539.130640	938.060000
5.972912	50.487657	539.203140	943.670000
5.972982	50.487664	539.272440	1013.200000
5.973051	50.487672	539.333665	1313.900000
5.973119	50.487681	539.383365	1454.900000
5.973189	50.487689	539.432040	1466.100000
5.973257	50.487698	539.488665	1466.300000
5.973326	50.487707	539.538590	1465.000000
5.973395	50.487715	539.584965	1463.700000
5.973463	50.487723	539.623040	1463.200000
5.973533	50.487731	539.655640	1463.300000
5.973601	50.487738	539.690640	1464.400000
5.973670	50.487746	539.726640	1467.000000
5.973740	50.487753	539.763565	1470.900000
5.973809	50.487761	539.792015	1479.300000
5.973879	50.487768	539.831640	1491.400000
5.973948	50.487775	539.878990	1496.700000
5.974017	50.487782	539.922665	1500.000000
5.974086	50.487788	539.969640	1502.900000
5.974155	50.487796	540.010490	1527.400000
5.974224	50.487803	540.045140	1819.200000
5.974293	50.487810	540.077515	1822.200000
5.974363	50.487816	540.113865	1821.700000
5.974432	50.487822	540.148090	1818.000000
5.974502	50.487828	540.183140	1803.700000
5.974572	50.487835	540.219890	1679.700000
5.974641	50.487841	540.248340	1529.500000
5.974710	50.487847	540.277790	1496.800000
5.974780	50.487853	540.309765	1485.400000
5.974850	50.487859	540.336940	1477.900000
5.974919	50.487865	540.367390	1471.700000
5.974989	50.487871	540.398740	1466.600000
5.975058	50.487878	540.427415	1458.300000
5.975128	50.487884	540.455815	1444.600000
5.975197	50.487890	540.485590	1409.200000
5.975265	50.487896	540.515790	1355.500000
5.975335	50.487902	540.542715	1284.700000
5.975406	50.487907	540.570240	1183.200000
5.975476	50.487913	540.595715	1169.300000
5.975545	50.487919	540.619990	1166.000000
5.975615	50.487925	540.645815	1165.300000
5.975684	50.487932	540.670040	1166.500000
5.975754	50.487939	540.695515	1238.100000
5.975823	50.487946	540.722015	1299.400000
5.975892	50.487953	540.747140	1301.000000
5.975962	50.487960	540.770490	1301.100000
5.976031	50.487967	540.793990	973.160000
5.976100	50.487973	540.818615	962.230000
5.976169	50.487980	540.842990	960.640000
5.976239	50.487987	540.866615	958.830000
5.976308	50.487993	540.889240	956.050000
5.976377	50.488000	540.911340	951.250000
5.976446	50.488006	540.934465	928.420000
5.976516	50.488011	540.956340	904.860000
5.976586	50.488017	540.977840	900.220000
5.976655	50.488023	541.000715	898.630000
5.976725	50.488030	541.023090	898.620000
5.976794	50.488038	541.044915	900.860000
5.976863	50.488044	541.066140	918.290000
5.976933	50.488051	541.088690	977.830000
5.977002	50.488058	541.111765	1054.800000
5.977072	50.488064	541.133040	1061.000000
5.977142	50.488071	541.155790	1061.700000
5.977211	50.488077	541.179440	1061.500000
5.977280	50.488084	541.200565	1060.900000
5.977349	50.488091	541.221340	1060.400000
5.977419	50.488098	541.243690	1060.500000
5.977488	50.488104	541.267740	1065.100000
5.977557	50.488111	541.290065	1312.300000
5.977627	50.488117	541.305690	1321.100000
5.977698	50.488123	541.319790	1667.200000
5.977767	50.488129	541.336540	2926.400000
5.977836	50.488136	541.348165	4053.900000
5.977905	50.488142	541.357115	4319.100000
5.977975	50.488148	541.367615	4455.900000
5.978045	50.488153	541.384390	4542.300000
5.978114	50.488160	541.399865	4567.200000
5.978183	50.488166	541.419790	4580.600000
5.978252	50.488171	541.451290	4588.900000
5.978322	50.488177	541.476940	4593.500000
5.978391	50.488183	541.494715	4592.100000
5.978461	50.488189	541.508615	4546.500000
5.978531	50.488194	541.527590	3294.100000
5.978601	50.488200	541.552665	1142.800000
5.978670	50.488206	541.575415	864.670000
5.978739	50.488213	541.597390	857.920000
5.978808	50.488220	541.617790	857.680000
5.978877	50.488226	541.642090	856.930000
5.978947	50.488232	541.668765	855.000000
5.979017	50.488239	541.688415	817.330000
5.979086	50.488246	541.708790	808.210000
5.979155	50.488252	541.732315	808.180000
5.979225	50.488259	541.755090	834.580000
5.979294	50.488265	541.771340	840.920000
5.979363	50.488272	541.785840	840.430000
5.979432	50.488279	541.801715	752.120000
5.979502	50.488286	541.819215	464.480000
5.979572	50.488293	541.840140	397.530000
5.979641	50.488300	541.858290	386.290000
5.979710	50.488306	541.876440	372.910000
5.979779	50.488312	541.894490	372.070000
5.979848	50.488318	541.912440	1112.800000
5.979917	50.488325	541.933165	1111.300000
5.979986	50.488332	541.942990	1107.700000
5.980056	50.488338	541.955765	847.940000
5.980126	50.488343	541.979390	752.980000
5.980196	50.488347	542.000990	752.400000
5.980265	50.488353	542.022540	754.450000
5.980335	50.488358	542.043065	908.700000
5.980405	50.488363	542.059365	1262.300000
5.980474	50.488369	542.075615	1366.700000
5.980544	50.488374	542.089515	1367.800000
5.980613	50.488380	542.104465	1366.200000
5.980682	50.488386	542.125890	1361.800000
5.980752	50.488392	542.146215	1357.000000
5.980821	50.488398	542.161965	1349.800000
5.980891	50.488403	542.178815	1267.700000
5.980960	50.488409	542.200165	976.380000
5.981029	50.488415	542.221490	722.520000
5.981099	50.488420	542.242840	707.310000
5.981168	50.488426	542.260665	706.940000
5.981238	50.488432	542.279640	706.970000
5.981307	50.488438	542.299765	707.150000
5.981376	50.488443	542.318690	707.930000
5.981446	50.488449	542.338765	709.010000
5.981515	50.488455	542.358815	708.810000
5.981584	50.488460	542.377665	708.520000
5.981654	50.488466	542.389015	971.670000
5.981723	50.488472	542.400215	1036.800000
5.981792	50.488477	542.417565	1192.100000
5.981862	50.488483	542.434865	1227.000000
5.981931	50.488489	542.452115	1228.600000
5.982001	50.488495	542.466665	1228.600000
5.982070	50.488500	542.478465	1224.100000
5.982139	50.488506	542.491440	1201.300000
5.982209	50.488512	542.501465	1137.100000
5.982278	50.488517	542.508540	1045.500000
5.982347	50.488523	542.513840	1013.300000
5.982417	50.488529	542.523215	938.440000
5.982486	50.488534	542.501440	690.490000
5.982556	50.488540	542.479365	672.970000
5.982625	50.488546	542.485490	650.437900
5.972568	50.487620	535.233890	554.440000
5.972671	50.487631	535.309990	555.580000
5.972775	50.487643	535.372290	556.650000
5.972844	50.487650	535.421240	557.470000
5.972912	50.487657	535.480190	558.200000
5.972982	50.487664	535.536540	559.820000
5.973051	50.487672	535.586765	590.830000
5.973119	50.487681	535.628715	762.600000
5.973189	50.487689	535.669740	991.250000
5.973257	50.487698	535.716165	1073.800000
5.973326	50.487707	535.757790	1107.300000
5.973395	50.487715	535.796790	1124.700000
5.973463	50.487723	535.830090	1126.400000
5.973533	50.487731	535.859640	1127.100000
5.973601	50.487738	535.890740	1126.900000
5.973670	50.487746	535.922490	1125.000000
5.973740	50.487753	535.954840	1035.500000
5.973809	50.487761	535.981540	692.970000
5.973879	50.487768	536.015465	544.300000
5.973948	50.487775	536.054415	542.720000
5.974017	50.487782	536.090740	542.730000
5.974086	50.487788	536.128990	543.460000
5.974155	50.487796	536.163190	630.350000
5.974224	50.487803	536.193465	1433.100000
5.974293	50.487810	536.222240	1549.700000
5.974363	50.487816	536.253340	1550.500000
5.974432	50.487822	536.283115	1549.700000
5.974502	50.487828	536.313240	1546.500000
5.974572	50.487835	536.344240	1538.500000
5.974641	50.487841	536.370440	1513.800000
5.974710	50.487847	536.397140	1481.100000
5.974780	50.487853	536.425215	1474.300000
5.974850	50.487859	536.450590	1472.600000
5.974919	50.487865	536.477640	1470.400000
5.974989	50.487871	536.505115	1465.700000
5.975058	50.487878	536.531140	1458.100000
5.975128	50.487884	536.556965	1444.300000
5.975197	50.487890	536.583315	1407.300000
5.975265	50.487896	536.609765	1300.500000
5.975335	50.487902	536.634665	1132.200000
5.975406	50.487907	536.659690	1006.000000
5.975476	50.487913	536.683865	888.000000
5.975545	50.487919	536.707515	867.230000
5.975615	50.487925	536.731740	865.330000
5.975684	50.487932	536.755340	866.040000
5.975754	50.487939	536.779340	870.730000
5.975823	50.487946	536.803590	876.090000
5.975892	50.487953	536.827390	878.080000
5.975962	50.487960	536.850665	878.500000
5.976031	50.487967	536.873965	873.760000
5.976100	50.487973	536.897515	856.350000
5.976169	50.487980	536.920965	835.400000
5.976239	50.487987	536.944290	802.190000
5.976308	50.487993	536.967415	741.280000
5.976377	50.488000	536.990465	655.910000
5.976446	50.488006	537.013715	564.210000
5.976516	50.488011	537.036615	490.050000
5.976586	50.488017	537.059415	475.620000
5.976655	50.488023	537.082540	474.460000
5.976725	50.488030	537.105540	474.110000
5.976794	50.488038	537.128340	474.170000
5.976863	50.488044	537.150890	474.670000
5.976933	50.488051	537.173890	488.160000
5.977002	50.488058	537.197090	548.030000
5.977072	50.488064	537.219590	607.880000
5.977142	50.488071	537.242640	628.190000
5.977211	50.488077	537.266065	630.990000
5.977280	50.488084	537.288490	632.300000
5.977349	50.488091	537.310765	633.330000
5.977419	50.488098	537.333640	634.360000
5.977488	50.488104	537.357190	644.350000
5.977557	50.488111	537.380065	1148.400000
5.977627	50.488117	537.399965	1201.000000
5.977698	50.488123	537.418990	1666.100000
5.977767	50.488129	537.439065	2925.500000
5.977836	50.488136	537.456365	4053.900000
5.977905	50.488142	537.472065	4320.500000
5.977975	50.488148	537.488265	4458.700000
5.978045	50.488153	537.507890	4545.100000
5.978114	50.488160	537.526690	4568.900000
5.978183	50.488166	537.548065	4581.400000
5.978252	50.488171	537.576040	4589.200000
5.978322	50.488177	537.600640	4593.500000
5.978391	50.488183	537.620765	4592.100000
5.978461	50.488189	537.638640	4544.600000
5.978531	50.488194	537.659440	3269.300000
5.978601	50.488200	537.683740	706.140000
5.978670	50.488206	537.706665	684.720000
5.978739	50.488213	537.729190	690.680000
5.978808	50.488220	537.750790	693.580000
5.978877	50.488226	537.774640	694.960000
5.978947	50.488232	537.799890	695.100000
5.979017	50.488239	537.821040	680.940000
5.979086	50.488246	537.842615	662.460000
5.979155	50.488252	537.866040	397.360000
5.979225	50.488259	537.889015	338.370000
5.979294	50.488265	537.908115	311.400000
5.979363	50.488272	537.926165	304.630000
5.979432	50.488279	537.944990	304.540000
5.979502	50.488286	537.964765	304.960000
5.979572	50.488293	537.986590	306.190000
5.979641	50.488300	538.006740	307.700000
5.979710	50.488306	538.026865	308.630000
5.979779	50.488312	538.046890	315.110000
5.979848	50.488318	538.066890	920.690000
5.979917	50.488325	538.088590	917.840000
5.979986	50.488332	538.103415	907.010000
5.980056	50.488338	538.120090	849.140000
5.980126	50.488343	538.143565	752.020000
5.980196	50.488347	538.165765	751.270000
5.980265	50.488353	538.187940	753.700000
5.980335	50.488358	538.209465	798.780000
5.980405	50.488363	538.228290	832.880000
5.980474	50.488369	538.247090	845.820000
5.980544	50.488374	538.264340	847.620000
5.980613	50.488380	538.282215	847.450000
5.980682	50.488386	538.304265	843.980000
5.980752	50.488392	538.325615	782.050000
5.980821	50.488398	538.343965	657.580000
5.980891	50.488403	538.363040	591.650000
5.980960	50.488409	538.385065	589.650000
5.981029	50.488415	538.407065	589.600000
5.981099	50.488420	538.429065	594.680000
5.981168	50.488426	538.448740	686.000000
5.981238	50.488432	538.469165	688.520000
5.981307	50.488438	538.490365	688.640000
5.981376	50.488443	538.510765	687.970000
5.981446	50.488449	538.531915	686.190000
5.981515	50.488455	538.553040	680.500000
5.981584	50.488460	538.573365	665.370000
5.981654	50.488466	538.588690	658.570000
5.981723	50.488472	538.603865	654.210000
5.981792	50.488477	538.623140	650.230000
5.981862	50.488483	538.642365	647.090000
5.981931	50.488489	538.661540	645.010000
5.982001	50.488495	538.678890	644.050000
5.982070	50.488500	538.694340	643.990000
5.982139	50.488506	538.710590	644.460000
5.982209	50.488512	538.724790	645.280000
5.982278	50.488517	538.736865	646.170000
5.982347	50.488523	538.747640	647.130000
5.982417	50.488529	538.761265	647.990000
5.982486	50.488534	538.752740	648.910600
5.972775	50.487643	531.251615	325.080000
5.972844	50.487650	531.293015	297.690000
5.972912	50.487657	531.341215	291.590000
5.972982	50.487664	531.387390	290.090000
5.973051	50.487672	531.429140	289.730000
5.973119	50.487681	531.465115	289.650000
5.973189	50.487689	531.500340	289.830000
5.973257	50.487698	531.539065	296.040000
5.973326	50.487707	531.574465	330.620000
5.973395	50.487715	531.608065	393.180000
5.973463	50.487723	531.637865	410.390000
5.973533	50.487731	531.665190	411.670000
5.973601	50.487738	531.693490	412.000000
5.973670	50.487746	531.722165	411.850000
5.973740	50.487753	531.751190	402.290000
5.973809	50.487761	531.776615	311.420000
5.973879	50.487768	531.806565	277.340000
5.973948	50.487775	531.839640	276.970000
5.974017	50.487782	531.870890	276.970000
5.974086	50.487788	531.903215	277.380000
5.974155	50.487796	531.932965	344.240000
5.974224	50.487803	531.960315	709.410000
5.974293	50.487810	531.986765	739.210000
5.974363	50.487816	532.014490	739.460000
5.974432	50.487822	532.041390	739.060000
5.974502	50.487828	532.068440	737.450000
5.974572	50.487835	532.095915	731.760000
5.974641	50.487841	532.120740	659.590000
5.974710	50.487847	532.145790	476.140000
5.974780	50.487853	532.171540	352.590000
5.974850	50.487859	532.195865	292.990000
5.974919	50.487865	532.220990	264.220000
5.974989	50.487871	532.246265	254.720000
5.975058	50.487878	532.270790	253.930000
5.975128	50.487884	532.295215	253.820000
5.975197	50.487890	532.319790	253.840000
5.975265	50.487896	532.344315	254.080000
5.975335	50.487902	532.368190	254.550000
5.975406	50.487907	532.392040	255.300000
5.975476	50.487913	532.415590	256.380000
5.975545	50.487919	532.438940	259.040000
5.975615	50.487925	532.462440	304.000000
5.975684	50.487932	532.485765	428.680000
5.975754	50.487939	532.509140	613.090000
5.975823	50.487946	532.532465	642.710000
5.975892	50.487953	532.555740	647.960000
5.975962	50.487960	532.578990	648.120000
5.976031	50.487967	532.602215	647.670000
5.976100	50.487973	532.625390	646.570000
5.976169	50.487980	532.648540	644.690000
5.976239	50.487987	532.671740	635.880000
5.976308	50.487993	532.695040	613.800000
5.976377	50.488000	532.718415	585.400000
5.976446	50.488006	532.741690	535.460000
5.976516	50.488011	532.764965	454.910000
5.976586	50.488017	532.788240	383.750000
5.976655	50.488023	532.811490	344.080000
5.976725	50.488030	532.834740	337.820000
5.976794	50.488038	532.857940	335.890000
5.976863	50.488044	532.881065	335.220000
5.976933	50.488051	532.904265	334.830000
5.977002	50.488058	532.927515	334.620000
5.977072	50.488064	532.950590	334.520000
5.977142	50.488071	532.973790	334.470000
5.977211	50.488077	532.997090	334.440000
5.977280	50.488084	533.020115	334.420000
5.977349	50.488091	533.043065	334.400000
5.977419	50.488098	533.066190	334.440000
5.977488	50.488104	533.089540	334.600000
5.977557	50.488111	533.112665	388.760000
5.977627	50.488117	533.134665	402.180000
5.977698	50.488123	533.156215	477.750000
5.977767	50.488129	533.178065	1236.500000
5.977836	50.488136	533.198515	3414.500000
5.977905	50.488142	533.218065	4250.500000
5.977975	50.488148	533.237665	4458.300000
5.978045	50.488153	533.259015	4543.400000
5.978114	50.488160	533.279865	4564.800000
5.978183	50.488166	533.302115	4572.600000
5.978252	50.488171	533.327915	4574.100000
5.978322	50.488177	533.351890	4561.000000
5.978391	50.488183	533.373465	4160.500000
5.978461	50.488189	533.393790	2092.600000
5.978531	50.488194	533.415715	339.150000
5.978601	50.488200	533.439540	300.020000
5.978670	50.488206	533.462590	333.890000
5.978739	50.488213	533.485465	437.450000
5.978808	50.488220	533.507790	457.360000
5.978877	50.488226	533.531340	461.730000
5.978947	50.488232	533.555715	461.950000
5.979017	50.488239	533.577815	461.510000
5.979086	50.488246	533.600140	457.840000
5.979155	50.488252	533.623490	390.890000
5.979225	50.488259	533.646590	342.900000
5.979294	50.488265	533.667515	313.430000
5.979363	50.488272	533.687840	305.010000
5.979432	50.488279	533.708565	305.130000
5.979502	50.488286	533.729815	305.520000
5.979572	50.488293	533.752240	306.470000
5.979641	50.488300	533.773690	307.750000
5.979710	50.488306	533.795115	308.690000
5.979779	50.488312	533.816465	315.340000
5.979848	50.488318	533.837815	630.270000
5.979917	50.488325	533.860140	630.180000
5.979986	50.488332	533.878340	629.230000
5.980056	50.488338	533.897640	624.030000
5.980126	50.488343	533.921015	600.270000
5.980196	50.488347	533.943640	397.770000
5.980265	50.488353	533.966240	289.110000
5.980335	50.488358	533.988465	262.620000
5.980405	50.488363	534.009015	237.670000
5.980474	50.488369	534.029540	233.780000
5.980544	50.488374	534.049115	233.270000
5.980613	50.488380	534.069065	233.210000
5.980682	50.488386	534.091565	233.360000
5.980752	50.488392	534.113615	234.130000
5.980821	50.488398	534.133790	235.970000
5.980891	50.488403	534.154415	241.400000
5.980960	50.488409	534.176915	254.450000
5.981029	50.488415	534.199390	287.900000
5.981099	50.488420	534.221840	390.570000
5.981168	50.488426	534.242840	507.990000
5.981238	50.488432	534.264315	514.600000
5.981307	50.488438	534.286265	514.680000
5.981376	50.488443	534.307690	514.280000
5.981446	50.488449	534.329615	513.000000
5.981515	50.488455	534.351515	509.500000
5.981584	50.488460	534.372890	502.530000
5.981654	50.488466	534.391065	494.880000
5.981723	50.488472	534.409115	487.560000
5.981792	50.488477	534.429790	481.180000
5.981862	50.488483	534.450440	477.060000
5.981931	50.488489	534.471065	475.220000
5.982001	50.488495	534.490465	474.650000
5.982070	50.488500	534.508590	474.650000
5.982139	50.488506	534.527240	475.020000
5.982209	50.488512	534.544515	477.070000
5.982278	50.488517	534.560365	487.620000
5.982347	50.488523	534.575290	509.084700
5.972912	50.487657	526.753590	245.550000
5.972982	50.487664	526.792090	245.160000
5.973051	50.487672	526.827515	245.040000
5.973119	50.487681	526.859065	245.040000
5.973189	50.487689	526.890040	245.160000
5.973257	50.487698	526.923190	245.540000
5.973326	50.487707	526.954115	247.990000
5.973395	50.487715	526.983890	252.070000
5.973463	50.487723	527.011240	253.240000
5.973533	50.487731	527.036990	253.620000
5.973601	50.487738	527.063340	253.720000
5.973670	50.487746	527.089915	253.600000
5.973740	50.487753	527.116665	252.850000
5.973809	50.487761	527.141215	247.290000
5.973879	50.487768	527.168490	246.370000
5.973948	50.487775	527.197615	246.160000
5.974017	50.487782	527.225515	246.180000
5.974086	50.487788	527.253990	246.510000
5.974155	50.487796	527.280915	274.370000
5.974224	50.487803	527.306440	383.060000
5.974293	50.487810	527.331440	392.740000
5.974363	50.487816	527.357115	392.950000
5.974432	50.487822	527.382290	392.860000
5.974502	50.487828	527.407515	392.400000
5.974572	50.487835	527.432915	387.450000
5.974641	50.487841	527.456940	380.010000
5.974710	50.487847	527.481065	306.270000
5.974780	50.487853	527.505515	264.920000
5.974850	50.487859	527.529265	254.460000
5.974919	50.487865	527.553365	252.850000
5.974989	50.487871	527.577515	252.230000
5.975058	50.487878	527.601290	251.830000
5.975128	50.487884	527.624990	251.570000
5.975197	50.487890	527.648715	251.430000
5.975265	50.487896	527.672390	251.380000
5.975335	50.487902	527.695815	251.430000
5.975406	50.487907	527.719165	251.560000
5.975476	50.487913	527.742465	252.780000
5.975545	50.487919	527.765715	261.360000
5.975615	50.487925	527.788940	303.490000
5.975684	50.487932	527.812165	425.190000
5.975754	50.487939	527.835340	568.290000
5.975823	50.487946	527.858390	599.000000
5.975892	50.487953	527.881515	603.500000
5.975962	50.487960	527.904765	603.780000
5.976031	50.487967	527.927965	603.710000
5.976100	50.487973	527.951065	603.340000
5.976169	50.487980	527.974165	602.660000
5.976239	50.487987	527.997340	601.630000
5.976308	50.487993	528.020690	597.570000
5.976377	50.488000	528.044115	584.220000
5.976446	50.488006	528.067365	535.120000
5.976516	50.488011	528.090740	454.550000
5.976586	50.488017	528.114165	383.360000
5.976655	50.488023	528.137440	343.830000
5.976725	50.488030	528.160740	330.890000
5.976794	50.488038	528.184065	325.600000
5.976863	50.488044	528.207390	321.830000
5.976933	50.488051	528.230665	319.060000
5.977002	50.488058	528.253915	316.340000
5.977072	50.488064	528.277190	312.410000
5.977142	50.488071	528.300465	305.530000
5.977211	50.488077	528.323715	299.620000
5.977280	50.488084	528.346965	290.040000
5.977349	50.488091	528.370190	263.630000
5.977419	50.488098	528.393415	241.480000
5.977488	50.488104	528.416690	228.480000
5.977557	50.488111	528.439915	221.920000
5.977627	50.488117	528.462815	221.280000
5.977698	50.488123	528.485515	220.770000
5.977767	50.488129	528.508240	220.560000
5.977836	50.488136	528.530290	218.450000
5.977905	50.488142	528.551865	222.940000
5.977975	50.488148	528.573390	225.030000
5.978045	50.488153	528.595740	225.070000
5.978114	50.488160	528.617765	225.080000
5.978183	50.488166	528.640490	225.050000
5.978252	50.488171	528.665040	224.940000
5.978322	50.488177	528.688665	223.760000
5.978391	50.488183	528.711065	210.790000
5.978461	50.488189	528.732815	204.700000
5.978531	50.488194	528.755390	205.220000
5.978601	50.488200	528.778940	215.520000
5.978670	50.488206	528.802065	263.650000
5.978739	50.488213	528.825140	361.940000
5.978808	50.488220	528.847915	402.150000
5.978877	50.488226	528.871315	403.290000
5.978947	50.488232	528.895165	403.190000
5.979017	50.488239	528.917815	402.590000
5.979086	50.488246	528.940565	401.190000
5.979155	50.488252	528.963865	387.560000
5.979225	50.488259	528.987040	345.120000
5.979294	50.488265	529.009065	316.720000
5.979363	50.488272	529.030765	308.640000
5.979432	50.488279	529.052640	307.370000
5.979502	50.488286	529.074790	307.570000
5.979572	50.488293	529.097590	308.120000
5.979641	50.488300	529.119840	308.960000
5.979710	50.488306	529.142090	309.840000
5.979779	50.488312	529.164315	315.970000
5.979848	50.488318	529.186490	400.900000
5.979917	50.488325	529.209190	401.410000
5.979986	50.488332	529.229565	401.410000
5.980056	50.488338	529.250590	400.980000
5.980126	50.488343	529.273915	390.440000
5.980196	50.488347	529.296790	359.130000
5.980265	50.488353	529.319665	289.780000
5.980335	50.488358	529.342340	263.760000
5.980405	50.488363	529.364040	237.980000
5.980474	50.488369	529.385690	234.030000
5.980544	50.488374	529.406765	233.460000
5.980613	50.488380	529.428090	233.410000
5.980682	50.488386	529.450915	233.560000
5.980752	50.488392	529.473465	234.220000
5.980821	50.488398	529.494865	236.030000
5.980891	50.488403	529.516540	241.430000
5.980960	50.488409	529.539340	254.300000
5.981029	50.488415	529.562115	283.190000
5.981099	50.488420	529.584890	354.770000
5.981168	50.488426	529.606790	424.180000
5.981238	50.488432	529.628990	432.670000
5.981307	50.488438	529.651440	432.840000
5.981376	50.488443	529.673565	432.810000
5.981446	50.488449	529.696015	432.590000
5.981515	50.488455	529.718440	432.190000
5.981584	50.488460	529.740540	431.670000
5.981654	50.488466	529.760690	431.110000
5.981723	50.488472	529.780765	430.610000
5.981792	50.488477	529.802415	430.240000
5.981862	50.488483	529.824065	430.070000
5.981931	50.488489	529.845690	430.070000
5.982001	50.488495	529.866515	430.910000
5.982070	50.488500	529.886565	432.100000
5.982139	50.488506	529.906915	435.670000
5.982209	50.488512	529.926365	446.686400
5.973119	50.487681	521.772990	243.140000
5.973189	50.487689	521.800990	243.100000
5.973257	50.487698	521.830290	243.130000
5.973326	50.487707	521.858165	243.200000
5.973395	50.487715	521.885315	243.300000
5.973463	50.487723	521.911015	243.390000
5.973533	50.487731	521.935715	243.440000
5.973601	50.487738	521.960765	243.430000
5.973670	50.487746	521.985965	243.350000
5.973740	50.487753	522.011240	243.220000
5.973809	50.487761	522.035240	243.070000
5.973879	50.487768	522.060765	242.990000
5.973948	50.487775	522.087340	243.010000
5.974017	50.487782	522.113165	243.180000
5.974086	50.487788	522.139265	243.990000
5.974155	50.487796	522.164490	252.020000
5.974224	50.487803	522.188940	270.990000
5.974293	50.487810	522.213090	273.830000
5.974363	50.487816	522.237565	274.010000
5.974432	50.487822	522.261765	274.010000
5.974502	50.487828	522.285965	273.870000
5.974572	50.487835	522.310240	273.300000
5.974641	50.487841	522.333865	272.390000
5.974710	50.487847	522.357490	265.330000
5.974780	50.487853	522.381265	257.080000
5.974850	50.487859	522.404740	254.340000
5.974919	50.487865	522.428315	252.990000
5.974989	50.487871	522.451915	252.340000
5.975058	50.487878	522.475365	251.960000
5.975128	50.487884	522.498740	251.710000
5.975197	50.487890	522.522115	251.570000
5.975265	50.487896	522.545465	251.510000
5.975335	50.487902	522.568715	251.540000
5.975406	50.487907	522.591915	251.660000
5.975476	50.487913	522.615140	252.860000
5.975545	50.487919	522.638365	261.600000
5.975615	50.487925	522.661540	303.620000
5.975684	50.487932	522.684740	425.120000
5.975754	50.487939	522.707890	560.390000
5.975823	50.487946	522.730940	596.230000
5.975892	50.487953	522.754065	598.540000
5.975962	50.487960	522.777315	598.850000
5.976031	50.487967	522.800515	598.910000
5.976100	50.487973	522.823640	598.780000
5.976169	50.487980	522.846765	598.450000
5.976239	50.487987	522.869965	597.900000
5.976308	50.487993	522.893315	596.640000
5.976377	50.488000	522.916690	584.120000
5.976446	50.488006	522.939940	535.070000
5.976516	50.488011	522.963315	454.460000
5.976586	50.488017	522.986715	383.240000
5.976655	50.488023	523.009990	343.820000
5.976725	50.488030	523.033290	330.720000
5.976794	50.488038	523.056615	325.340000
5.976863	50.488044	523.079965	321.630000
5.976933	50.488051	523.103240	318.870000
5.977002	50.488058	523.126490	316.130000
5.977072	50.488064	523.149815	312.200000
5.977142	50.488071	523.173090	305.080000
5.977211	50.488077	523.196315	294.320000
5.977280	50.488084	523.219615	285.610000
5.977349	50.488091	523.242940	261.090000
5.977419	50.488098	523.266215	230.410000
5.977488	50.488104	523.289440	214.060000
5.977557	50.488111	523.312690	205.200000
5.977627	50.488117	523.335940	201.020000
5.977698	50.488123	523.359090	197.750000
5.977767	50.488129	523.382190	196.350000
5.977836	50.488136	523.404990	194.970000
5.977905	50.488142	523.427540	194.070000
5.977975	50.488148	523.450040	193.740000
5.978045	50.488153	523.472915	193.540000
5.978114	50.488160	523.495590	193.400000
5.978183	50.488166	523.518590	193.310000
5.978252	50.488171	523.542465	193.260000
5.978322	50.488177	523.565890	193.240000
5.978391	50.488183	523.588740	193.260000
5.978461	50.488189	523.611265	193.470000
5.978531	50.488194	523.634190	197.550000
5.978601	50.488200	523.657590	217.180000
5.978670	50.488206	523.680765	261.080000
5.978739	50.488213	523.703940	344.140000
5.978808	50.488220	523.726965	381.680000
5.978877	50.488226	523.750290	382.960000
5.978947	50.488232	523.773840	382.930000
5.979017	50.488239	523.796790	382.570000
5.979086	50.488246	523.819790	381.490000
5.979155	50.488252	523.843065	378.080000
5.979225	50.488259	523.866265	351.550000
5.979294	50.488265	523.888890	327.800000
5.979363	50.488272	523.911365	315.550000
5.979432	50.488279	523.933915	312.090000
5.979502	50.488286	523.956615	311.730000
5.979572	50.488293	523.979640	311.770000
5.979641	50.488300	524.002365	312.060000
5.979710	50.488306	524.025090	312.730000
5.979779	50.488312	524.047790	315.900000
5.979848	50.488318	524.070490	319.910000
5.979917	50.488325	524.093465	320.670000
5.979986	50.488332	524.115165	320.950000
5.980056	50.488338	524.137215	320.960000
5.980126	50.488343	524.160490	320.200000
5.980196	50.488347	524.183540	310.370000
5.980265	50.488353	524.206590	290.410000
5.980335	50.488358	524.229515	265.000000
5.980405	50.488363	524.251915	250.300000
5.980474	50.488369	524.274290	245.130000
5.980544	50.488374	524.296315	243.880000
5.980613	50.488380	524.318490	243.730000
5.980682	50.488386	524.341515	243.710000
5.980752	50.488392	524.364365	243.830000
5.980821	50.488398	524.386565	244.170000
5.980891	50.488403	524.408940	245.370000
5.980960	50.488409	524.431940	254.260000
5.981029	50.488415	524.454915	282.670000
5.981099	50.488420	524.477890	331.380000
5.981168	50.488426	524.500365	370.320000
5.981238	50.488432	524.523015	382.550000
5.981307	50.488438	524.545790	384.660000
5.981376	50.488443	524.568390	385.200000
5.981446	50.488449	524.591190	385.840000
5.981515	50.488455	524.613965	386.690000
5.981584	50.488460	524.636540	387.910000
5.981654	50.488466	524.657990	389.790000
5.981723	50.488472	524.679390	392.190000
5.981792	50.488477	524.701715	394.020000
5.981862	50.488483	524.724040	395.400000
5.981931	50.488489	524.746290	397.050000
5.982001	50.488495	524.768090	430.497000
5.973326	50.487707	516.243190	242.950000
5.973395	50.487715	516.268640	242.930000
5.973463	50.487723	516.293265	242.920000
5.973533	50.487731	516.317315	242.900000
5.973601	50.487738	516.341565	242.870000
5.973670	50.487746	516.365890	242.830000
5.973740	50.487753	516.390240	242.780000
5.973809	50.487761	516.413915	242.750000
5.973879	50.487768	516.438390	242.750000
5.973948	50.487775	516.463415	242.810000
5.974017	50.487782	516.488015	242.980000
5.974086	50.487788	516.512715	243.910000
5.974155	50.487796	516.536940	249.800000
5.974224	50.487803	516.560790	256.220000
5.974293	50.487810	516.584490	257.800000
5.974363	50.487816	516.608315	257.950000
5.974432	50.487822	516.632015	257.990000
5.974502	50.487828	516.655690	257.930000
5.974572	50.487835	516.679390	257.790000
5.974641	50.487841	516.702815	257.530000
5.974710	50.487847	516.726190	256.990000
5.974780	50.487853	516.749640	255.980000
5.974850	50.487859	516.772990	254.430000
5.974919	50.487865	516.796340	253.190000
5.974989	50.487871	516.819690	252.550000
5.975058	50.487878	516.842990	252.180000
5.975128	50.487884	516.866265	251.950000
5.975197	50.487890	516.889540	251.820000
5.975265	50.487896	516.912765	251.760000
5.975335	50.487902	516.935965	251.770000
5.975406	50.487907	516.959165	251.860000
5.975476	50.487913	516.982390	253.030000
5.975545	50.487919	517.005615	261.890000
5.975615	50.487925	517.028815	303.830000
5.975684	50.487932	517.052015	425.160000
5.975754	50.487939	517.075190	559.760000
5.975823	50.487946	517.098340	595.380000
5.975892	50.487953	517.121490	597.940000
5.975962	50.487960	517.144715	598.220000
5.976031	50.487967	517.167940	598.300000
5.976100	50.487973	517.191115	598.210000
5.976169	50.487980	517.214290	597.950000
5.976239	50.487987	517.237515	597.480000
5.976308	50.487993	517.260840	596.430000
5.976377	50.488000	517.284165	584.170000
5.976446	50.488006	517.307415	535.160000
5.976516	50.488011	517.330740	454.510000
5.976586	50.488017	517.354065	383.250000
5.976655	50.488023	517.377340	343.900000
5.976725	50.488030	517.400640	330.690000
5.976794	50.488038	517.423940	325.280000
5.976863	50.488044	517.447265	321.580000
5.976933	50.488051	517.470515	318.810000
5.977002	50.488058	517.493765	316.050000
5.977072	50.488064	517.517090	312.110000
5.977142	50.488071	517.540340	304.990000
5.977211	50.488077	517.563565	294.210000
5.977280	50.488084	517.586865	281.980000
5.977349	50.488091	517.610190	261.020000
5.977419	50.488098	517.633465	230.300000
5.977488	50.488104	517.656690	213.530000
5.977557	50.488111	517.679940	205.150000
5.977627	50.488117	517.703265	200.890000
5.977698	50.488123	517.726540	197.630000
5.977767	50.488129	517.749765	196.090000
5.977836	50.488136	517.772890	194.960000
5.977905	50.488142	517.795890	194.070000
5.977975	50.488148	517.818840	193.720000
5.978045	50.488153	517.841940	193.520000
5.978114	50.488160	517.864940	193.390000
5.978183	50.488166	517.888090	193.310000
5.978252	50.488171	517.911615	193.270000
5.978322	50.488177	517.934940	193.260000
5.978391	50.488183	517.958015	193.290000
5.978461	50.488189	517.980940	193.500000
5.978531	50.488194	518.004065	197.560000
5.978601	50.488200	518.027390	217.830000
5.978670	50.488206	518.050590	261.050000
5.978739	50.488213	518.073815	343.720000
5.978808	50.488220	518.096965	379.640000
5.978877	50.488226	518.120240	381.070000
5.978947	50.488232	518.143640	381.070000
5.979017	50.488239	518.166740	380.840000
5.979086	50.488246	518.189865	380.190000
5.979155	50.488252	518.213140	377.980000
5.979225	50.488259	518.236365	352.600000
5.979294	50.488265	518.259315	333.440000
5.979363	50.488272	518.282215	322.850000
5.979432	50.488279	518.305140	315.090000
5.979502	50.488286	518.328115	314.120000
5.979572	50.488293	518.351265	314.070000
5.979641	50.488300	518.374265	314.200000
5.979710	50.488306	518.397240	314.610000
5.979779	50.488312	518.420215	315.720000
5.979848	50.488318	518.443215	316.400000
5.979917	50.488325	518.466340	316.720000
5.979986	50.488332	518.488790	316.820000
5.980056	50.488338	518.511415	316.790000
5.980126	50.488343	518.534690	315.590000
5.980196	50.488347	518.557865	309.070000
5.980265	50.488353	518.580990	290.440000
5.980335	50.488358	518.604040	266.660000
5.980405	50.488363	518.626840	254.460000
5.980474	50.488369	518.649640	249.860000
5.980544	50.488374	518.672265	247.910000
5.980613	50.488380	518.694965	247.550000
5.980682	50.488386	518.718090	247.450000
5.980752	50.488392	518.741115	247.440000
5.980821	50.488398	518.763815	247.530000
5.980891	50.488403	518.786590	247.910000
5.980960	50.488409	518.809715	254.270000
5.981029	50.488415	518.832815	282.530000
5.981099	50.488420	518.855915	323.340000
5.981168	50.488426	518.878765	346.010000
5.981238	50.488432	518.901665	353.620000
5.981307	50.488438	518.924640	354.550000
5.981376	50.488443	518.947565	355.210000
5.981446	50.488449	518.970590	355.860000
5.981515	50.488455	518.993565	356.460000
5.981584	50.488460	519.016440	356.970000
5.981654	50.488466	519.038690	357.710000
5.981723	50.488472	519.060890	358.690000
5.981792	50.488477	519.083640	391.027200
5.973463	50.487723	510.108915	242.770000
5.973533	50.487731	510.132590	242.730000
5.973601	50.487738	510.156365	242.700000
5.973670	50.487746	510.180165	242.670000
5.973740	50.487753	510.203990	242.650000
5.973809	50.487761	510.227465	242.640000
5.973879	50.487768	510.251340	242.660000
5.973948	50.487775	510.275490	242.740000
5.974017	50.487782	510.299390	242.900000
5.974086	50.487788	510.323315	243.880000
5.974155	50.487796	510.347015	249.580000
5.974224	50.487803	510.370565	255.640000
5.974293	50.487810	510.394015	257.170000
5.974363	50.487816	510.417515	257.350000
5.974432	50.487822	510.440965	257.390000
5.974502	50.487828	510.464390	257.360000
5.974572	50.487835	510.487815	257.240000
5.974641	50.487841	510.511115	257.040000
5.974710	50.487847	510.534415	256.650000
5.974780	50.487853	510.557740	255.820000
5.974850	50.487859	510.581015	254.500000
5.974919	50.487865	510.604290	253.360000
5.974989	50.487871	510.627565	252.740000
5.975058	50.487878	510.650815	252.390000
5.975128	50.487884	510.674065	252.180000
5.975197	50.487890	510.697315	252.050000
5.975265	50.487896	510.720515	251.990000
5.975335	50.487902	510.743715	252.000000
5.975406	50.487907	510.766940	252.070000
5.975476	50.487913	510.790190	253.210000
5.975545	50.487919	510.813440	262.130000
5.975615	50.487925	510.836640	304.030000
5.975684	50.487932	510.859840	425.240000
5.975754	50.487939	510.883065	559.500000
5.975823	50.487946	510.906265	595.020000
5.975892	50.487953	510.929440	597.630000
5.975962	50.487960	510.952665	597.890000
5.976031	50.487967	510.975915	597.980000
5.976100	50.487973	510.999140	597.920000
5.976169	50.487980	511.022365	597.700000
5.976239	50.487987	511.045615	597.290000
5.976308	50.487993	511.068890	596.360000
5.976377	50.488000	511.092165	584.280000
5.976446	50.488006	511.115415	535.280000
5.976516	50.488011	511.138715	454.610000
5.976586	50.488017	511.162015	383.320000
5.976655	50.488023	511.185265	344.000000
5.976725	50.488030	511.208540	330.720000
5.976794	50.488038	511.231815	325.260000
5.976863	50.488044	511.255090	321.570000
5.976933	50.488051	511.278340	318.800000
5.977002	50.488058	511.301615	316.020000
5.977072	50.488064	511.324915	312.080000
5.977142	50.488071	511.348165	304.950000
5.977211	50.488077	511.371415	294.160000
5.977280	50.488084	511.394690	281.830000
5.977349	50.488091	511.417965	261.040000
5.977419	50.488098	511.441215	230.260000
5.977488	50.488104	511.464465	213.450000
5.977557	50.488111	511.487715	205.160000
5.977627	50.488117	511.511015	200.840000
5.977698	50.488123	511.534315	197.610000
5.977767	50.488129	511.557565	196.050000
5.977836	50.488136	511.580790	194.970000
5.977905	50.488142	511.603990	194.120000
5.977975	50.488148	511.627140	193.750000
5.978045	50.488153	511.650315	193.550000
5.978114	50.488160	511.673465	193.430000
5.978183	50.488166	511.696690	193.350000
5.978252	50.488171	511.720040	193.310000
5.978322	50.488177	511.743315	193.300000
5.978391	50.488183	511.766515	193.340000
5.978461	50.488189	511.789640	193.580000
5.978531	50.488194	511.812840	197.650000
5.978601	50.488200	511.836115	218.370000
5.978670	50.488206	511.859340	261.060000
5.978739	50.488213	511.882590	343.510000
5.978808	50.488220	511.905790	379.220000
5.978877	50.488226	511.929040	380.620000
5.978947	50.488232	511.952365	380.620000
5.979017	50.488239	511.975540	380.410000
5.979086	50.488246	511.998715	379.820000
5.979155	50.488252	512.021990	377.940000
5.979225	50.488259	512.045240	353.500000
5.979294	50.488265	512.068365	334.700000
5.979363	50.488272	512.091465	325.770000
5.979432	50.488279	512.114565	316.210000
5.979502	50.488286	512.137690	315.060000
5.979572	50.488293	512.160915	314.990000
5.979641	50.488300	512.184065	315.050000
5.979710	50.488306	512.207165	315.260000
5.979779	50.488312	512.230290	315.700000
5.979848	50.488318	512.253440	316.070000
5.979917	50.488325	512.276615	316.290000
5.979986	50.488332	512.299465	316.350000
5.980056	50.488338	512.322440	316.330000
5.980126	50.488343	512.345715	315.130000
5.980196	50.488347	512.368915	308.700000
5.980265	50.488353	512.392115	290.450000
5.980335	50.488358	512.415265	267.080000
5.980405	50.488363	512.438290	255.240000
5.980474	50.488369	512.461315	250.720000
5.980544	50.488374	512.484265	248.730000
5.980613	50.488380	512.507265	248.340000
5.980682	50.488386	512.530440	248.240000
5.980752	50.488392	512.553565	248.210000
5.980821	50.488398	512.576540	248.270000
5.980891	50.488403	512.599540	248.470000
5.980960	50.488409	512.622740	254.280000
5.981029	50.488415	512.645915	282.420000
5.981099	50.488420	512.669090	322.820000
5.981168	50.488426	512.692165	342.060000
5.981238	50.488432	512.715215	344.700000
5.981307	50.488438	512.738315	346.010000
5.981376	50.488443	512.761415	347.150000
5.981446	50.488449	512.784540	347.600000
5.981515	50.488455	512.807640	347.940000
5.981584	50.488460	512.830715	348.180000
5.981654	50.488466	512.853440	348.701400
5.973601	50.487738	503.350249	242.620000
5.973670	50.487746	503.373749	242.600000
5.973740	50.487753	503.397299	242.580000
5.973809	50.487761	503.420649	242.580000
5.973879	50.487768	503.444174	242.610000
5.973948	50.487775	503.467849	242.690000
5.974017	50.487782	503.491399	242.860000
5.974086	50.487788	503.514949	243.860000
5.974155	50.487796	503.538399	249.490000
5.974224	50.487803	503.561774	255.490000
5.974293	50.487810	503.585099	257.020000
5.974363	50.487816	503.608474	257.190000
5.974432	50.487822	503.631799	257.240000
5.974502	50.487828	503.655099	257.200000
5.974572	50.487835	503.678424	257.090000
5.974641	50.487841	503.701699	256.900000
5.974710	50.487847	503.724974	256.530000
5.974780	50.487853	503.748249	255.760000
5.974850	50.487859	503.771499	254.530000
5.974919	50.487865	503.794749	253.450000
5.974989	50.487871	503.817999	252.840000
5.975058	50.487878	503.841249	252.500000
5.975128	50.487884	503.864499	252.300000
5.975197	50.487890	503.887724	252.180000
5.975265	50.487896	503.910924	252.120000
5.975335	50.487902	503.934149	252.120000
5.975406	50.487907	503.957399	252.180000
5.975476	50.487913	503.980649	253.310000
5.975545	50.487919	504.003899	262.260000
5.975615	50.487925	504.027124	304.130000
5.975684	50.487932	504.050349	425.300000
5.975754	50.487939	504.073599	559.420000
5.975823	50.487946	504.096799	594.900000
5.975892	50.487953	504.119999	597.530000
5.975962	50.487960	504.143249	597.790000
5.976031	50.487967	504.166499	597.880000
5.976100	50.487973	504.189749	597.830000
5.976169	50.487980	504.212999	597.630000
5.976239	50.487987	504.236249	597.260000
5.976308	50.487993	504.259499	596.380000
5.976377	50.488000	504.282749	584.370000
5.976446	50.488006	504.305999	535.380000
5.976516	50.488011	504.329274	454.680000
5.976586	50.488017	504.352549	383.360000
5.976655	50.488023	504.375799	344.060000
5.976725	50.488030	504.399074	330.750000
5.976794	50.488038	504.422349	325.270000
5.976863	50.488044	504.445599	321.580000
5.976933	50.488051	504.468849	318.820000
5.977002	50.488058	504.492124	316.020000
5.977072	50.488064	504.515399	312.080000
5.977142	50.488071	504.538649	304.940000
5.977211	50.488077	504.561899	294.140000
5.977280	50.488084	504.585149	281.770000
5.977349	50.488091	504.608399	261.030000
5.977419	50.488098	504.631649	230.260000
5.977488	50.488104	504.654899	213.420000
5.977557	50.488111	504.678149	205.190000
5.977627	50.488117	504.701424	200.830000
5.977698	50.488123	504.724724	197.620000
5.977767	50.488129	504.747999	196.050000
5.977836	50.488136	504.771249	195.000000
5.977905	50.488142	504.794499	194.150000
5.977975	50.488148	504.817699	193.780000
5.978045	50.488153	504.840899	193.580000
5.978114	50.488160	504.864124	193.460000
5.978183	50.488166	504.887374	193.380000
5.978252	50.488171	504.910649	193.350000
5.978322	50.488177	504.933899	193.340000
5.978391	50.488183	504.957149	193.380000
5.978461	50.488189	504.980374	193.630000
5.978531	50.488194	505.003599	197.710000
5.978601	50.488200	505.026849	218.550000
5.978670	50.488206	505.050099	261.080000
5.978739	50.488213	505.073349	343.440000
5.978808	50.488220	505.096574	379.070000
5.978877	50.488226	505.119824	380.460000
5.978947	50.488232	505.143099	380.450000
5.979017	50.488239	505.166324	380.250000
5.979086	50.488246	505.189549	379.700000
5.979155	50.488252	505.212799	377.950000
5.979225	50.488259	505.236049	353.840000
5.979294	50.488265	505.259249	334.960000
5.979363	50.488272	505.282424	326.140000
5.979432	50.488279	505.305624	316.490000
5.979502	50.488286	505.328849	315.340000
5.979572	50.488293	505.352099	315.270000
5.979641	50.488300	505.375299	315.310000
5.979710	50.488306	505.398474	315.460000
5.979779	50.488312	505.421649	315.720000
5.979848	50.488318	505.444849	315.970000
5.979917	50.488325	505.468074	316.130000
5.979986	50.488332	505.491149	316.180000
5.980056	50.488338	505.514299	316.170000
5.980126	50.488343	505.537549	314.970000
5.980196	50.488347	505.560749	308.560000
5.980265	50.488353	505.583999	290.450000
5.980335	50.488358	505.607224	267.210000
5.980405	50.488363	505.630374	255.400000
5.980474	50.488369	505.653524	250.880000
5.980544	50.488374	505.676624	248.880000
5.980613	50.488380	505.699749	248.490000
5.980682	50.488386	505.722974	248.390000
5.980752	50.488392	505.746174	248.360000
5.980821	50.488398	505.769274	248.410000
5.980891	50.488403	505.792399	248.600000
5.980960	50.488409	505.815649	254.280000
5.981029	50.488415	505.838874	282.360000
5.981099	50.488420	505.862074	322.650000
5.981168	50.488426	505.885249	341.860000
5.981238	50.488432	505.908399	344.440000
5.981307	50.488438	505.931574	345.800000
5.981376	50.488443	505.954749	346.880000
5.981446	50.488449	505.977924	347.300000
5.981515	50.488455	506.001124	347.469400
