# Supplementary material for: Electrical resistivity tomography data across the Hockai Fault Zone (Ardenne, Belgium)
Source: Data Brief. 2016 Dec 21;11:1–4. doi: 10.1016/j.dib.2016.12.028 (PMC5220259; doi:10.1016/j.dib.2016.12.028)
Supplement: Supplementary file 2 — Supplementary material [file mmc2.zip › output/ASCII/20090825-1.wgs84]

5.991484797	50.48691741	531.701
5.991534518	50.48694914	531.75
5.99157986	50.48697985	531.852
5.991629947	50.48701158	531.875
5.991677643	50.48704058	532.271
5.991719762	50.48707876	533.059
5.991746858	50.48711813	533.379
5.991788766	50.48715267	533.982
5.991833028	50.48718246	534.56
5.991877136	50.48721585	534.564
5.991915551	50.48725316	534.579
5.991958029	50.48728887	534.272
5.991991821	50.48732894	533.965
5.9920344	50.487364	533.741
5.992076044	50.48739946	533.621
5.992117331	50.48743534	533.173
5.992156827	50.48747245	532.703
5.992199234	50.48750788	532.212
5.992243349	50.48754265	531.301
5.992282173	50.48757692	530.152
5.99232615	50.4876098	529.23
5.99236881	50.48764343	528.155
5.992411105	50.48767611	526.608
5.992458479	50.48770737	524.933
5.992505216	50.48773883	523.262
5.992548135	50.48777135	522.322
5.992592102	50.48780737	521.322
5.992646642	50.48783669	520.854
5.99269765	50.48786949	520.259
5.992742833	50.4879046	519.715
5.992792384	50.48793452	518.983
5.992841706	50.48796529	518.136
5.992892364	50.48799444	517.46
5.992942124	50.48802522	516.234
5.992991233	50.4880544	514.819
5.993038273	50.48808342	513.133
5.993085538	50.48811219	511.288
5.993132372	50.48814263	509.93
5.99318102	50.48817388	509.084
5.993231717	50.48820185	507.85
5.993277334	50.48823578	507.323
5.993311016	50.48827032	506.823
5.993351875	50.48830606	507.303
5.993397212	50.48833774	507.298
5.993443159	50.48837177	507.568
5.993489881	50.4884055	507.674
5.993534509	50.48843965	507.851
5.993579066	50.48847436	507.77
5.993622458	50.48850944	507.949
5.993665279	50.48854608	508.04
5.993710419	50.4885789	508.069
5.99376086	50.48861001	508.146
5.993813791	50.48864046	508.222
5.993861114	50.48867266	508.425
5.993907025	50.48870537	508.626
5.993952147	50.48874038	508.908
5.993995054	50.48877505	509.212
5.994042055	50.48880786	509.454
5.994089616	50.4888403	509.963
5.994135383	50.48887381	510.316
5.994182172	50.48890687	510.608
5.99422638	50.48894106	510.912
5.994272609	50.48897478	511.204
5.994318045	50.48900872	511.485
5.994363898	50.48904224	511.763
5.994409614	50.4890764	512.001
5.994457017	50.48910935	512.254
5.99450524	50.48914235	512.545
5.994552216	50.48917407	512.846
5.9946019	50.48920582	513.17
5.994649792	50.48923866	513.401
5.99469796	50.48927253	513.691
5.994746211	50.48930351	514.065
5.994794701	50.48933448	514.361
5.994842995	50.48936664	514.644
5.994893403	50.48939818	514.906
5.994941882	50.48943065	515.283
5.994991369	50.48946181	515.925
5.995040008	50.4894938	516.442
5.995089133	50.48952534	516.949
5.995135991	50.48955779	517.583
5.995185778	50.48958904	518.226
5.995235684	50.4896207	518.721
5.995284337	50.48965183	519.287
5.995333925	50.48968304	520.018
5.995381754	50.48971517	520.666
5.995432071	50.48974658	521.19
5.995478932	50.48977965	521.661
5.99552644	50.48981098	522.043
5.995573948	50.48984232	522.425
