# Supplementary material for: Electrical resistivity tomography data across the Hockai Fault Zone (Ardenne, Belgium)
Source: Data Brief. 2016 Dec 21;11:1–4. doi: 10.1016/j.dib.2016.12.028 (PMC5220259; doi:10.1016/j.dib.2016.12.028)
Supplement: Supplementary file 2 — Supplementary material [file mmc2.zip › output/ASCII/20090825-1_combined.out.wgs84]

5.991557	50.486964	530.233995	663.360000
5.991605	50.486996	530.290770	1421.300000
5.991654	50.487026	530.487745	1516.200000
5.991699	50.487060	531.051120	1670.500000
5.991733	50.487098	531.579895	1660.500000
5.991768	50.487135	532.016195	1282.000000
5.991811	50.487168	532.576570	1061.200000
5.991855	50.487199	532.847595	723.000000
5.991896	50.487235	532.849145	729.120000
5.991937	50.487271	532.701270	680.470000
5.991975	50.487309	532.399145	738.790000
5.992013	50.487346	532.135595	373.150000
5.992055	50.487382	531.958870	269.980000
5.992097	50.487417	531.675920	296.020000
5.992137	50.487454	531.223970	392.340000
5.992178	50.487490	530.752545	685.360000
5.992221	50.487525	530.067320	1277.200000
5.992263	50.487560	529.060470	1292.100000
5.992304	50.487593	528.047645	1212.300000
5.992347	50.487627	527.067745	1094.000000
5.992390	50.487660	525.782395	911.670000
5.992435	50.487692	524.199770	782.420000
5.992482	50.487723	522.550270	937.290000
5.992527	50.487755	521.263995	1512.000000
5.992570	50.487789	520.307495	1803.300000
5.992619	50.487822	519.581695	1822.100000
5.992672	50.487853	519.057520	2446.800000
5.992720	50.487887	518.498845	4099.200000
5.992768	50.487920	517.866145	3743.500000
5.992817	50.487950	517.085595	3788.100000
5.992867	50.487980	516.334345	4925.100000
5.992917	50.488010	515.389770	5038.900000
5.992967	50.488040	514.083345	4144.700000
5.993015	50.488069	512.547045	2505.700000
5.993062	50.488098	510.794920	2938.100000
5.993109	50.488127	509.205995	1961.500000
5.993157	50.488158	508.109395	1532.700000
5.993206	50.488188	507.077045	1083.000000
5.993255	50.488219	506.203045	1191.600000
5.993294	50.488253	505.691320	710.740000
5.993331	50.488288	505.677320	320.670000
5.993375	50.488322	505.910195	447.810000
5.993420	50.488355	506.039845	524.570000
5.993467	50.488389	506.218695	647.700000
5.993512	50.488423	506.353195	485.110000
5.993557	50.488457	506.399045	458.890000
5.993601	50.488492	506.444895	612.340000
5.993644	50.488528	506.574320	537.490000
5.993688	50.488562	506.629920	542.770000
5.993736	50.488594	506.680570	448.570000
5.993787	50.488625	506.750845	483.390000
5.993837	50.488657	506.884870	443.160000
5.993884	50.488689	507.082645	651.070000
5.993930	50.488723	507.314645	577.540000
5.993974	50.488758	507.595470	487.810000
5.994019	50.488791	507.856545	486.190000
5.994066	50.488824	508.220120	333.210000
5.994112	50.488857	508.642170	323.510000
5.994159	50.488890	508.956395	280.680000
5.994204	50.488924	509.241045	204.680000
5.994249	50.488958	509.525495	197.880000
5.994295	50.488992	509.804820	204.200000
5.994341	50.489025	510.074170	177.740000
5.994387	50.489059	510.318870	191.500000
5.994433	50.489093	510.553570	206.150000
5.994481	50.489126	510.812445	213.710000
5.994529	50.489158	511.100295	209.330000
5.994577	50.489190	511.402470	187.060000
5.994626	50.489222	511.665445	178.250000
5.994674	50.489256	511.913520	228.330000
5.994722	50.489288	512.234170	311.130000
5.994770	50.489319	512.554470	396.820000
5.994819	50.489351	512.825870	405.950000
5.994868	50.489382	513.087220	623.920000
5.994918	50.489414	513.391820	954.690000
5.994967	50.489446	513.874770	2333.000000
5.995016	50.489478	514.429445	2304.200000
5.995065	50.489510	514.920470	1735.700000
5.995113	50.489542	515.463345	1608.500000
5.995161	50.489573	516.072270	1380.100000
5.995211	50.489605	516.612670	1063.600000
5.995260	50.489636	517.113395	728.720000
5.995309	50.489667	517.727320	621.180000
5.995358	50.489699	518.377495	464.960000
5.995407	50.489731	518.925695	513.890000
5.995456	50.489763	519.386620	610.360000
5.995503	50.489795	519.779670	722.822600
5.991557	50.486964	527.409720	638.270000
5.991605	50.486996	527.450070	1206.400000
5.991654	50.487026	527.621670	1629.400000
5.991699	50.487060	528.135770	2005.500000
5.991733	50.487098	528.615895	2055.700000
5.991768	50.487135	529.007220	1621.200000
5.991811	50.487168	529.511945	1249.000000
5.991855	50.487199	529.746845	706.590000
5.991896	50.487235	529.731520	707.360000
5.991937	50.487271	529.578020	704.560000
5.991975	50.487309	529.282045	927.260000
5.992013	50.487346	529.021720	426.540000
5.992055	50.487382	528.841595	318.770000
5.992097	50.487417	528.563295	361.660000
5.992137	50.487454	528.128720	335.510000
5.992178	50.487490	527.675845	569.900000
5.992221	50.487525	527.024070	1060.500000
5.992263	50.487560	526.071895	1312.200000
5.992304	50.487593	525.111945	1241.700000
5.992347	50.487627	524.180220	1074.400000
5.992390	50.487660	522.958745	868.440000
5.992435	50.487692	521.452895	807.800000
5.992482	50.487723	519.878320	988.310000
5.992527	50.487755	518.644870	1605.600000
5.992570	50.487789	517.722920	1942.700000
5.992619	50.487822	517.020270	2143.100000
5.992672	50.487853	516.509570	2636.000000
5.992720	50.487887	515.965720	3827.300000
5.992768	50.487920	515.350770	3221.700000
5.992817	50.487950	514.593820	2988.100000
5.992867	50.487980	513.864445	3759.900000
5.992917	50.488010	512.948645	3710.700000
5.992967	50.488040	511.683870	3588.200000
5.993015	50.488069	510.195445	2164.700000
5.993062	50.488098	508.495845	2097.300000
5.993109	50.488127	506.951420	1747.900000
5.993157	50.488158	505.882045	1267.800000
5.993206	50.488188	504.873870	904.010000
5.993255	50.488219	504.018995	1266.200000
5.993294	50.488253	503.515545	881.820000
5.993331	50.488288	503.495545	399.840000
5.993375	50.488322	503.715395	480.140000
5.993420	50.488355	503.834720	517.280000
5.993467	50.488389	504.001645	553.560000
5.993512	50.488423	504.125395	477.660000
5.993557	50.488457	504.163095	405.870000
5.993601	50.488492	504.200645	472.120000
5.993644	50.488528	504.319095	458.290000
5.993688	50.488562	504.365920	452.550000
5.993736	50.488594	504.407845	414.710000
5.993787	50.488625	504.468670	482.850000
5.993837	50.488657	504.591020	478.230000
5.993884	50.488689	504.774820	628.790000
5.993930	50.488723	504.991395	570.910000
5.993974	50.488758	505.254820	510.160000
5.994019	50.488791	505.498845	460.570000
5.994066	50.488824	505.841170	360.870000
5.994112	50.488857	506.239320	336.070000
5.994159	50.488890	506.533120	298.920000
5.994204	50.488924	506.798020	235.860000
5.994249	50.488958	507.062270	226.930000
5.994295	50.488992	507.321120	238.350000
5.994341	50.489025	507.569920	217.020000
5.994387	50.489059	507.794670	227.590000
5.994433	50.489093	508.009445	237.480000
5.994481	50.489126	508.246845	243.920000
5.994529	50.489158	508.511370	239.740000
5.994577	50.489190	508.788945	224.680000
5.994626	50.489222	509.028620	218.040000
5.994674	50.489256	509.253520	275.290000
5.994722	50.489288	509.546695	403.560000
5.994770	50.489319	509.838820	538.210000
5.994819	50.489351	510.083870	529.940000
5.994868	50.489382	510.318720	729.550000
5.994918	50.489414	510.593595	1261.200000
5.994967	50.489446	511.035295	1982.500000
5.995016	50.489478	511.542795	1954.100000
5.995065	50.489510	511.988570	1357.200000
5.995113	50.489542	512.480670	1161.800000
5.995161	50.489573	513.031770	1032.300000
5.995211	50.489605	513.516595	789.120000
5.995260	50.489636	513.961870	550.180000
5.995309	50.489667	514.508220	502.060000
5.995358	50.489699	515.083995	412.880000
5.995407	50.489731	515.562720	483.100000
5.995456	50.489763	515.958670	650.670000
5.995503	50.489795	516.290370	942.713800
5.991605	50.486996	524.338620	787.290000
5.991654	50.487026	524.484095	1463.100000
5.991699	50.487060	524.947520	2278.100000
5.991733	50.487098	525.377695	2563.700000
5.991768	50.487135	525.722995	2133.100000
5.991811	50.487168	526.170945	1404.400000
5.991855	50.487199	526.369070	709.110000
5.991896	50.487235	526.336595	684.510000
5.991937	50.487271	526.177395	936.310000
5.991975	50.487309	525.887670	1661.900000
5.992013	50.487346	525.630595	772.480000
5.992055	50.487382	525.447020	610.170000
5.992097	50.487417	525.173445	664.680000
5.992137	50.487454	524.756520	398.970000
5.992178	50.487490	524.322520	457.890000
5.992221	50.487525	523.704845	723.970000
5.992263	50.487560	522.808545	988.100000
5.992304	50.487593	521.902795	1024.900000
5.992347	50.487627	521.020570	933.790000
5.992390	50.487660	519.864970	832.670000
5.992435	50.487692	518.438595	856.770000
5.992482	50.487723	516.941895	1114.100000
5.992527	50.487755	515.763545	1750.100000
5.992570	50.487789	514.877695	2237.700000
5.992619	50.487822	514.199270	2463.700000
5.992672	50.487853	513.702720	2632.100000
5.992720	50.487887	513.174445	2781.500000
5.992768	50.487920	512.578120	2084.100000
5.992817	50.487950	511.845970	1899.200000
5.992867	50.487980	511.139620	2171.000000
5.992917	50.488010	510.254195	1954.500000
5.992967	50.488040	509.033420	2317.300000
5.993015	50.488069	507.595645	1322.200000
5.993062	50.488098	505.951820	1408.600000
5.993109	50.488127	504.454745	1617.000000
5.993157	50.488158	503.414370	911.280000
5.993206	50.488188	502.432020	594.450000
5.993255	50.488219	501.597570	1320.200000
5.993294	50.488253	501.102995	1232.000000
5.993331	50.488288	501.076620	560.610000
5.993375	50.488322	501.282495	464.770000
5.993420	50.488355	501.390795	401.720000
5.993467	50.488389	501.544995	380.890000
5.993512	50.488423	501.657245	418.710000
5.993557	50.488457	501.686245	353.590000
5.993601	50.488492	501.714945	347.910000
5.993644	50.488528	501.821720	378.870000
5.993688	50.488562	501.859220	367.530000
5.993736	50.488594	501.891845	346.160000
5.993787	50.488625	501.942595	417.660000
5.993837	50.488657	502.052520	437.320000
5.993884	50.488689	502.221470	504.200000
5.993930	50.488723	502.421645	487.480000
5.993974	50.488758	502.666595	471.990000
5.994019	50.488791	502.892545	426.010000
5.994066	50.488824	503.212370	385.270000
5.994112	50.488857	503.585245	373.670000
5.994159	50.488890	503.857470	359.970000
5.994204	50.488924	504.101520	334.810000
5.994249	50.488958	504.344445	351.240000
5.994295	50.488992	504.581745	397.110000
5.994341	50.489025	504.808945	389.450000
5.994387	50.489059	505.012745	393.870000
5.994433	50.489093	505.206595	383.580000
5.994481	50.489126	505.421470	381.810000
5.994529	50.489158	505.661595	385.230000
5.994577	50.489190	505.913470	385.110000
5.994626	50.489222	506.128795	383.040000
5.994674	50.489256	506.329495	476.680000
5.994722	50.489288	506.594070	730.360000
5.994770	50.489319	506.856920	985.670000
5.994819	50.489351	507.074595	945.420000
5.994868	50.489382	507.281970	1098.600000
5.994918	50.489414	507.526070	1456.700000
5.994967	50.489446	507.925145	1392.300000
5.995016	50.489478	508.384045	1016.600000
5.995065	50.489510	508.783295	699.990000
5.995113	50.489542	509.223345	659.340000
5.995161	50.489573	509.715345	721.510000
5.995211	50.489605	510.143570	629.290000
5.995260	50.489636	510.532595	444.880000
5.995309	50.489667	511.010570	393.790000
5.995358	50.489699	511.511370	345.380000
5.995407	50.489731	511.920395	480.650000
5.995456	50.489763	512.251420	851.324600
5.991654	50.487026	521.049920	788.500000
5.991699	50.487060	521.461570	1764.800000
5.991733	50.487098	521.840820	2285.300000
5.991768	50.487135	522.139395	1928.000000
5.991811	50.487168	522.529895	1136.700000
5.991855	50.487199	522.690845	582.950000
5.991896	50.487235	522.641070	646.350000
5.991937	50.487271	522.476145	1238.100000
5.991975	50.487309	522.192720	3078.100000
5.992013	50.487346	521.938920	1441.300000
5.992055	50.487382	521.751845	1203.800000
5.992097	50.487417	521.483020	1276.000000
5.992137	50.487454	521.083895	634.670000
5.992178	50.487490	520.668945	506.760000
5.992221	50.487525	520.085770	605.800000
5.992263	50.487560	519.246145	744.140000
5.992304	50.487593	518.395545	787.610000
5.992347	50.487627	517.563845	764.350000
5.992390	50.487660	516.475745	738.610000
5.992435	50.487692	515.131145	799.230000
5.992482	50.487723	513.714945	1092.400000
5.992527	50.487755	512.593745	1767.700000
5.992570	50.487789	511.745420	2458.600000
5.992619	50.487822	511.092220	2567.700000
5.992672	50.487853	510.610445	2283.100000
5.992720	50.487887	510.098445	1708.200000
5.992768	50.487920	509.521620	1165.700000
5.992817	50.487950	508.815445	1215.600000
5.992867	50.487980	508.133220	1372.000000
5.992917	50.488010	507.279670	1193.100000
5.992967	50.488040	506.105170	1595.200000
5.993015	50.488069	504.720845	838.170000
5.993062	50.488098	503.136020	1244.400000
5.993109	50.488127	501.689120	1676.000000
5.993157	50.488158	500.679545	602.390000
5.993206	50.488188	499.724720	313.210000
5.993255	50.488219	498.912045	1145.300000
5.993294	50.488253	498.426920	1546.400000
5.993331	50.488288	498.393745	732.990000
5.993375	50.488322	498.584695	423.830000
5.993420	50.488355	498.681245	290.910000
5.993467	50.488389	498.821945	273.760000
5.993512	50.488423	498.921945	380.960000
5.993557	50.488457	498.941670	347.870000
5.993601	50.488492	498.960995	312.720000
5.993644	50.488528	499.055345	364.410000
5.993688	50.488562	499.082920	355.870000
5.993736	50.488594	499.105695	315.920000
5.993787	50.488625	499.145770	354.470000
5.993837	50.488657	499.242520	364.260000
5.993884	50.488689	499.395720	383.240000
5.993930	50.488723	499.578570	381.350000
5.993974	50.488758	499.803995	386.620000
5.994019	50.488791	500.010820	373.710000
5.994066	50.488824	500.306895	376.560000
5.994112	50.488857	500.653145	403.010000
5.994159	50.488890	500.902670	442.220000
5.994204	50.488924	501.124795	497.290000
5.994249	50.488958	501.345345	601.680000
5.994295	50.488992	501.560020	730.540000
5.994341	50.489025	501.764645	715.690000
5.994387	50.489059	501.946570	649.890000
5.994433	50.489093	502.118545	552.360000
5.994481	50.489126	502.309920	520.950000
5.994529	50.489158	502.524595	561.210000
5.994577	50.489190	502.749720	626.370000
5.994626	50.489222	502.939745	655.860000
5.994674	50.489256	503.115345	791.200000
5.994722	50.489288	503.350295	1180.200000
5.994770	50.489319	503.582845	1577.000000
5.994819	50.489351	503.772245	1489.400000
5.994868	50.489382	503.951295	1406.800000
5.994918	50.489414	504.163745	1208.600000
5.994967	50.489446	504.519070	776.100000
5.995016	50.489478	504.928220	424.980000
5.995065	50.489510	505.279995	314.090000
5.995113	50.489542	505.667070	420.560000
5.995161	50.489573	506.099170	664.950000
5.995211	50.489605	506.470170	678.480000
5.995260	50.489636	506.802520	458.330000
5.995309	50.489667	507.211945	341.970000
5.995358	50.489699	507.637920	280.310000
5.995407	50.489731	507.977645	594.023200
5.991733	50.487098	517.978620	428.660000
5.991768	50.487135	518.230145	433.830000
5.991811	50.487168	518.562945	384.360000
5.991855	50.487199	518.686645	446.310000
5.991896	50.487235	518.619570	745.070000
5.991937	50.487271	518.448920	1701.300000
5.991975	50.487309	518.171795	4014.000000
5.992013	50.487346	517.921270	3497.200000
5.992055	50.487382	517.730695	2862.900000
5.992097	50.487417	517.466645	2501.600000
5.992137	50.487454	517.085295	1688.100000
5.992178	50.487490	516.689420	1222.600000
5.992221	50.487525	516.140870	1040.200000
5.992263	50.487560	515.358220	907.590000
5.992304	50.487593	514.563245	760.800000
5.992347	50.487627	513.782770	621.570000
5.992390	50.487660	512.763345	506.430000
5.992435	50.487692	511.502320	442.280000
5.992482	50.487723	510.168795	453.980000
5.992527	50.487755	509.106495	546.980000
5.992570	50.487789	508.297020	657.090000
5.992619	50.487822	507.669945	647.130000
5.992672	50.487853	507.203520	591.480000
5.992720	50.487887	506.708420	496.790000
5.992768	50.487920	506.151870	501.700000
5.992817	50.487950	505.472770	700.540000
5.992867	50.487980	504.815695	836.910000
5.992917	50.488010	503.995420	841.490000
5.992967	50.488040	502.869395	970.440000
5.993015	50.488069	501.541220	681.740000
5.993062	50.488098	500.018520	1102.500000
5.993109	50.488127	498.624670	1179.300000
5.993157	50.488158	497.647745	359.620000
5.993206	50.488188	496.722070	167.580000
5.993255	50.488219	495.932520	482.270000
5.993294	50.488253	495.457470	984.650000
5.993331	50.488288	495.417045	764.860000
5.993375	50.488322	495.592145	413.100000
5.993420	50.488355	495.676220	261.910000
5.993467	50.488389	495.802570	264.650000
5.993512	50.488423	495.889620	379.690000
5.993557	50.488457	495.899545	392.650000
5.993601	50.488492	495.908920	354.660000
5.993644	50.488528	495.990095	396.420000
5.993688	50.488562	496.007145	418.020000
5.993736	50.488594	496.019495	379.280000
5.993787	50.488625	496.048320	349.040000
5.993837	50.488657	496.131170	308.350000
5.993884	50.488689	496.267720	276.280000
5.993930	50.488723	496.432320	256.990000
5.993974	50.488758	496.637170	259.660000
5.994019	50.488791	496.823870	289.880000
5.994066	50.488824	497.095045	346.900000
5.994112	50.488857	497.413345	449.230000
5.994159	50.488890	497.639070	617.520000
5.994204	50.488924	497.838245	879.200000
5.994249	50.488958	498.035445	1193.800000
5.994295	50.488992	498.226545	1345.400000
5.994341	50.489025	498.407620	1135.700000
5.994387	50.489059	498.566745	831.950000
5.994433	50.489093	498.715970	612.340000
5.994481	50.489126	498.882970	557.150000
5.994529	50.489158	499.071270	640.740000
5.994577	50.489190	499.268695	789.020000
5.994626	50.489222	499.432595	870.840000
5.994674	50.489256	499.582345	907.390000
5.994722	50.489288	499.786795	988.090000
5.994770	50.489319	499.988195	999.490000
5.994819	50.489351	500.148595	779.950000
5.994868	50.489382	500.298645	483.840000
5.994918	50.489414	500.478770	262.080000
5.994967	50.489446	500.789495	161.660000
5.995016	50.489478	501.148045	125.590000
5.995065	50.489510	501.451720	163.270000
5.995113	50.489542	501.785295	372.430000
5.995161	50.489573	502.157145	670.510000
5.995211	50.489605	502.470795	670.750000
5.995260	50.489636	502.746595	487.110000
5.995309	50.489667	503.087995	277.067500
5.991811	50.487168	514.241945	232.520000
5.991855	50.487199	514.328695	520.420000
5.991896	50.487235	514.244520	864.750000
5.991937	50.487271	514.068220	1633.000000
5.991975	50.487309	513.797320	2538.800000
5.992013	50.487346	513.550020	2567.500000
5.992055	50.487382	513.355995	2486.100000
5.992097	50.487417	513.096670	2572.000000
5.992137	50.487454	512.732920	2429.700000
5.992178	50.487490	512.355945	2192.600000
5.992221	50.487525	511.841770	1952.500000
5.992263	50.487560	511.115920	1640.200000
5.992304	50.487593	510.376595	1259.600000
5.992347	50.487627	509.647570	897.220000
5.992390	50.487660	508.697470	623.200000
5.992435	50.487692	507.521220	456.080000
5.992482	50.487723	506.272045	381.280000
5.992527	50.487755	505.270095	365.870000
5.992570	50.487789	504.500570	365.100000
5.992619	50.487822	503.900420	347.370000
5.992672	50.487853	503.449845	350.860000
5.992720	50.487887	502.972195	383.840000
5.992768	50.487920	502.436570	479.970000
5.992817	50.487950	501.785495	646.570000
5.992867	50.487980	501.154520	738.240000
5.992917	50.488010	500.368870	756.750000
5.992967	50.488040	499.293345	778.400000
5.993015	50.488069	498.023845	731.310000
5.993062	50.488098	496.566345	993.990000
5.993109	50.488127	495.228295	892.170000
5.993157	50.488158	494.285820	361.130000
5.993206	50.488188	493.390970	196.380000
5.993255	50.488219	492.625870	321.240000
5.993294	50.488253	492.161495	567.980000
5.993331	50.488288	492.113395	610.230000
5.993375	50.488322	492.271720	467.260000
5.993420	50.488355	492.342570	360.230000
5.993467	50.488389	492.453720	357.500000
5.993512	50.488423	492.527095	421.100000
5.993557	50.488457	492.526695	424.660000
5.993601	50.488492	492.525570	395.420000
5.993644	50.488528	492.592870	416.250000
5.993688	50.488562	492.598870	447.930000
5.993736	50.488594	492.600245	437.800000
5.993787	50.488625	492.617195	400.650000
5.993837	50.488657	492.685395	350.680000
5.993884	50.488689	492.804495	309.940000
5.993930	50.488723	492.949920	283.620000
5.993974	50.488758	493.133195	283.040000
5.994019	50.488791	493.298845	319.490000
5.994066	50.488824	493.543970	391.620000
5.994112	50.488857	493.833120	513.940000
5.994159	50.488890	494.034020	702.990000
5.994204	50.488924	494.209295	948.840000
5.994249	50.488958	494.382220	1145.900000
5.994295	50.488992	494.548845	1117.200000
5.994341	50.489025	494.705495	867.630000
5.994387	50.489059	494.841020	617.390000
5.994433	50.489093	494.966770	469.130000
5.994481	50.489126	495.108620	434.710000
5.994529	50.489158	495.269745	488.210000
5.994577	50.489190	495.438670	578.390000
5.994626	50.489222	495.575745	623.060000
5.994674	50.489256	495.699020	600.860000
5.994722	50.489288	495.872270	550.120000
5.994770	50.489319	496.041870	470.570000
5.994819	50.489351	496.172745	351.290000
5.994868	50.489382	496.293295	231.590000
5.994918	50.489414	496.440595	154.790000
5.994967	50.489446	496.706220	134.360000
5.995016	50.489478	497.013770	155.760000
5.995065	50.489510	497.269120	250.720000
5.995113	50.489542	497.549145	479.700000
5.995161	50.489573	497.860895	643.420000
5.995211	50.489605	498.117620	499.428100
5.991896	50.487235	509.485570	718.620000
5.991937	50.487271	509.303770	1250.100000
5.991975	50.487309	509.038945	1577.700000
5.992013	50.487346	508.794795	1641.900000
5.992055	50.487382	508.597395	1696.900000
5.992097	50.487417	508.342670	1878.500000
5.992137	50.487454	507.996170	2088.900000
5.992178	50.487490	507.637695	2262.500000
5.992221	50.487525	507.157295	2346.800000
5.992263	50.487560	506.487520	2248.300000
5.992304	50.487593	505.803345	1916.400000
5.992347	50.487627	505.125520	1449.200000
5.992390	50.487660	504.244820	1028.400000
5.992435	50.487692	503.153895	740.370000
5.992482	50.487723	501.990095	578.100000
5.992527	50.487755	501.049520	496.500000
5.992570	50.487789	500.320820	451.470000
5.992619	50.487822	499.748245	424.690000
5.992672	50.487853	499.313895	435.050000
5.992720	50.487887	498.854170	493.020000
5.992768	50.487920	498.340095	595.010000
5.992817	50.487950	497.717845	707.030000
5.992867	50.487980	497.113770	756.050000
5.992917	50.488010	496.363920	758.720000
5.992967	50.488040	495.340720	762.090000
5.993015	50.488069	494.132245	787.300000
5.993062	50.488098	492.742820	883.670000
5.993109	50.488127	491.463195	731.670000
5.993157	50.488158	490.556870	406.740000
5.993206	50.488188	489.694495	272.240000
5.993255	50.488219	488.955145	321.180000
5.993294	50.488253	488.502020	451.280000
5.993331	50.488288	488.445845	530.970000
5.993375	50.488322	488.586470	505.490000
5.993420	50.488355	488.643395	451.020000
5.993467	50.488389	488.738570	432.580000
5.993512	50.488423	488.797545	439.250000
5.993557	50.488457	488.786245	423.080000
5.993601	50.488492	488.774120	399.420000
5.993644	50.488528	488.826870	404.430000
5.993688	50.488562	488.821270	426.380000
5.993736	50.488594	488.811145	433.360000
5.993787	50.488625	488.815645	417.830000
5.993837	50.488657	488.868520	389.120000
5.993884	50.488689	488.969370	363.110000
5.993930	50.488723	489.094770	348.270000
5.993974	50.488758	489.255545	355.180000
5.994019	50.488791	489.399270	393.980000
5.994066	50.488824	489.617295	464.460000
5.994112	50.488857	489.876145	567.660000
5.994159	50.488890	490.051320	695.800000
5.994204	50.488924	490.201895	810.980000
5.994249	50.488958	490.349720	839.390000
5.994295	50.488992	490.491070	736.220000
5.994341	50.489025	490.622545	562.440000
5.994387	50.489059	490.733795	417.100000
5.994433	50.489093	490.835445	337.690000
5.994481	50.489126	490.951495	321.920000
5.994529	50.489158	491.084795	354.010000
5.994577	50.489190	491.224620	405.660000
5.994626	50.489222	491.334370	436.060000
5.994674	50.489256	491.430695	425.520000
5.994722	50.489288	491.572245	385.740000
5.994770	50.489319	491.709620	329.570000
5.994819	50.489351	491.810645	267.770000
5.994868	50.489382	491.901445	216.640000
5.994918	50.489414	492.015720	192.350000
5.994967	50.489446	492.236095	209.820000
5.995016	50.489478	492.492645	283.330000
5.995065	50.489510	492.699895	409.460000
5.995113	50.489542	492.926870	569.555700
5.991975	50.487309	503.863195	1121.600000
5.992013	50.487346	503.622095	1075.300000
5.992055	50.487382	503.421445	1091.900000
5.992097	50.487417	503.171170	1177.000000
5.992137	50.487454	502.841320	1322.300000
5.992178	50.487490	502.500795	1548.600000
5.992221	50.487525	502.053245	1801.600000
5.992263	50.487560	501.438170	1994.600000
5.992304	50.487593	500.808045	2002.500000
5.992347	50.487627	500.180695	1782.100000
5.992390	50.487660	499.368770	1437.000000
5.992435	50.487692	498.362945	1109.000000
5.992482	50.487723	497.284895	872.470000
5.992527	50.487755	496.406245	726.870000
5.992570	50.487789	495.718920	639.330000
5.992619	50.487822	495.174345	593.150000
5.992672	50.487853	494.756545	585.090000
5.992720	50.487887	494.315095	616.110000
5.992768	50.487920	493.823020	671.150000
5.992817	50.487950	493.230270	722.930000
5.992867	50.487980	492.653770	743.790000
5.992917	50.488010	491.940695	743.330000
5.992967	50.488040	490.971395	745.240000
5.993015	50.488069	489.826020	757.330000
5.993062	50.488098	488.507245	748.730000
5.993109	50.488127	487.288520	621.680000
5.993157	50.488158	486.419970	440.760000
5.993206	50.488188	485.591595	349.810000
5.993255	50.488219	484.879270	364.430000
5.993294	50.488253	484.437970	434.390000
5.993331	50.488288	484.373320	494.950000
5.993375	50.488322	484.495370	505.170000
5.993420	50.488355	484.537695	480.520000
5.993467	50.488389	484.616120	453.480000
5.993512	50.488423	484.660020	430.780000
5.993557	50.488457	484.637295	404.620000
5.993601	50.488492	484.613670	383.490000
5.993644	50.488528	484.651220	380.070000
5.993688	50.488562	484.633495	391.030000
5.993736	50.488594	484.611370	401.920000
5.993787	50.488625	484.602920	404.900000
5.993837	50.488657	484.639845	401.650000
5.993884	50.488689	484.721695	399.130000
5.993930	50.488723	484.826320	403.880000
5.993974	50.488758	484.963745	422.210000
5.994019	50.488791	485.084745	459.390000
5.994066	50.488824	485.274745	512.890000
5.994112	50.488857	485.502270	574.120000
5.994159	50.488890	485.650945	626.040000
5.994204	50.488924	485.776120	642.120000
5.994249	50.488958	485.898145	599.130000
5.994295	50.488992	486.013595	504.120000
5.994341	50.489025	486.119320	397.000000
5.994387	50.489059	486.205770	315.830000
5.994433	50.489093	486.282820	274.380000
5.994481	50.489126	486.372570	270.320000
5.994529	50.489158	486.477595	294.510000
5.994577	50.489190	486.587945	330.890000
5.994626	50.489222	486.670045	358.830000
5.994674	50.489256	486.739145	365.130000
5.994722	50.489288	486.848770	350.950000
5.994770	50.489319	486.953770	324.370000
5.994819	50.489351	487.024870	298.720000
5.994868	50.489382	487.085920	290.880000
5.994918	50.489414	487.167270	299.450000
5.994967	50.489446	487.342670	354.690000
5.995016	50.489478	487.548695	533.641400
5.992097	50.487417	497.545270	899.730000
5.992137	50.487454	497.231295	839.550000
5.992178	50.487490	496.907920	909.440000
5.992221	50.487525	496.491895	1047.300000
5.992263	50.487560	495.929570	1225.600000
5.992304	50.487593	495.351795	1382.800000
5.992347	50.487627	494.773645	1419.300000
5.992390	50.487660	494.029170	1312.900000
5.992435	50.487692	493.107370	1123.400000
5.992482	50.487723	492.114670	934.520000
5.992527	50.487755	491.297995	793.690000
5.992570	50.487789	490.652270	698.540000
5.992619	50.487822	490.135895	641.970000
5.992672	50.487853	489.734820	613.260000
5.992720	50.487887	489.311870	608.070000
5.992768	50.487920	488.842070	618.600000
5.992817	50.487950	488.279270	634.480000
5.992867	50.487980	487.730820	645.920000
5.992917	50.488010	487.055270	652.310000
5.992967	50.488040	486.141145	656.490000
5.993015	50.488069	485.060620	652.940000
5.993062	50.488098	483.814745	620.670000
5.993109	50.488127	482.659095	542.180000
5.993157	50.488158	481.829820	450.440000
5.993206	50.488188	481.036895	398.940000
5.993255	50.488219	480.352795	400.500000
5.993294	50.488253	479.923845	434.140000
5.993331	50.488288	479.850295	468.040000
5.993375	50.488322	479.952920	479.030000
5.993420	50.488355	479.980045	465.950000
5.993467	50.488389	480.040995	441.390000
5.993512	50.488423	480.069195	414.390000
5.993557	50.488457	480.034620	389.080000
5.993601	50.488492	479.998995	371.120000
5.993644	50.488528	480.020745	365.210000
5.993688	50.488562	479.990470	370.550000
5.993736	50.488594	479.955920	381.230000
5.993787	50.488625	479.934020	392.800000
5.993837	50.488657	479.954420	404.370000
5.993884	50.488689	480.016645	417.620000
5.993930	50.488723	480.099770	435.120000
5.993974	50.488758	480.213120	458.410000
5.994019	50.488791	480.310720	487.670000
5.994066	50.488824	480.471895	518.180000
5.994112	50.488857	480.667345	540.590000
5.994159	50.488890	480.788895	543.330000
5.994204	50.488924	480.888070	517.350000
5.994249	50.488958	480.983770	462.420000
5.994295	50.488992	481.072845	391.860000
5.994341	50.489025	481.152420	326.020000
5.994387	50.489059	481.213720	280.420000
5.994433	50.489093	481.265870	261.140000
5.994481	50.489126	481.329070	266.840000
5.994529	50.489158	481.405620	291.630000
5.994577	50.489190	481.486320	324.060000
5.994626	50.489222	481.540620	353.270000
5.994674	50.489256	481.582445	371.750000
5.994722	50.489288	481.660195	379.070000
5.994770	50.489319	481.732945	377.950000
5.994819	50.489351	481.774320	388.780000
5.994868	50.489382	481.805920	456.221600
5.992221	50.487525	490.431495	585.560000
5.992263	50.487560	489.919295	628.230000
5.992304	50.487593	489.391545	702.920000
5.992347	50.487627	488.860770	770.150000
5.992390	50.487660	488.181745	789.900000
5.992435	50.487692	487.342070	756.620000
5.992482	50.487723	486.433420	690.480000
5.992527	50.487755	485.678145	623.540000
5.992570	50.487789	485.073920	569.050000
5.992619	50.487822	484.585745	531.250000
5.992672	50.487853	484.201395	506.780000
5.992720	50.487887	483.796995	494.160000
5.992768	50.487920	483.349595	492.740000
5.992817	50.487950	482.816970	500.770000
5.992867	50.487980	482.296820	514.570000
5.992917	50.488010	481.659270	530.140000
5.992967	50.488040	480.801220	542.200000
5.993015	50.488069	479.786845	543.120000
5.993062	50.488098	478.615720	524.210000
5.993109	50.488127	477.525020	485.790000
5.993157	50.488158	476.736320	443.260000
5.993206	50.488188	475.980145	417.280000
5.993255	50.488219	475.325320	414.960000
5.993294	50.488253	474.909220	428.220000
5.993331	50.488288	474.826445	442.960000
5.993375	50.488322	474.908870	447.650000
5.993420	50.488355	474.920220	439.120000
5.993467	50.488389	474.963070	421.600000
5.993512	50.488423	474.974995	400.980000
5.993557	50.488457	474.928170	382.120000
5.993601	50.488492	474.880170	369.120000
5.993644	50.488528	474.885595	364.460000
5.993688	50.488562	474.842345	368.310000
5.993736	50.488594	474.794970	378.320000
5.993787	50.488625	474.759245	392.140000
5.993837	50.488657	474.762670	408.420000
5.993884	50.488689	474.804695	426.510000
5.993930	50.488723	474.865745	446.210000
5.993974	50.488758	474.954420	466.180000
5.994019	50.488791	475.028070	484.190000
5.994066	50.488824	475.159845	495.730000
5.994112	50.488857	475.322620	494.770000
5.994159	50.488890	475.416595	476.600000
5.994204	50.488924	475.489395	441.040000
5.994249	50.488958	475.558470	393.420000
5.994295	50.488992	475.620895	344.080000
5.994341	50.489025	475.674095	304.100000
5.994387	50.489059	475.710095	281.560000
5.994433	50.489093	475.737220	280.340000
5.994481	50.489126	475.773845	299.380000
5.994529	50.489158	475.821945	334.180000
5.994577	50.489190	475.873095	368.700000
5.994626	50.489222	475.899795	401.550000
5.994674	50.489256	475.914545	428.160000
5.994722	50.489288	475.960745	465.130500
5.992304	50.487593	482.879870	306.640000
5.992347	50.487627	482.394095	336.170000
5.992390	50.487660	481.777720	361.710000
5.992435	50.487692	481.017345	396.530000
5.992482	50.487723	480.190595	413.160000
5.992527	50.487755	479.495545	412.360000
5.992570	50.487789	478.932295	402.850000
5.992619	50.487822	478.472070	392.190000
5.992672	50.487853	478.104320	383.040000
5.992720	50.487887	477.718320	378.100000
5.992768	50.487920	477.293245	380.470000
5.992817	50.487950	476.790745	391.870000
5.992867	50.487980	476.298920	411.400000
5.992917	50.488010	475.699545	435.270000
5.992967	50.488040	474.897970	456.760000
5.993015	50.488069	473.950570	468.670000
5.993062	50.488098	472.855545	466.300000
5.993109	50.488127	471.831270	452.000000
5.993157	50.488158	471.084220	433.700000
5.993206	50.488188	470.365870	420.690000
5.993255	50.488219	469.741220	417.120000
5.993294	50.488253	469.338395	420.140000
5.993331	50.488288	469.246120	424.020000
5.993375	50.488322	469.307720	423.520000
5.993420	50.488355	469.302770	416.690000
5.993467	50.488389	469.326970	405.000000
5.993512	50.488423	469.322170	391.630000
5.993557	50.488457	469.262720	379.770000
5.993601	50.488492	469.202045	372.050000
5.993644	50.488528	469.190745	370.040000
5.993688	50.488562	469.134170	374.190000
5.993736	50.488594	469.073645	383.390000
5.993787	50.488625	469.023795	396.270000
5.993837	50.488657	469.009870	411.480000
5.993884	50.488689	469.031295	427.570000
5.993930	50.488723	469.069895	443.200000
5.993974	50.488758	469.133470	456.220000
5.994019	50.488791	469.182795	464.190000
5.994066	50.488824	469.284770	464.000000
5.994112	50.488857	469.414470	452.390000
5.994159	50.488890	469.480645	428.360000
5.994204	50.488924	469.526920	394.530000
5.994249	50.488958	469.569270	356.630000
5.994295	50.488992	469.605020	322.590000
5.994341	50.489025	469.631845	300.310000
5.994387	50.489059	469.642645	296.420000
5.994433	50.489093	469.644895	316.530000
5.994481	50.489126	469.655120	357.290000
5.994529	50.489158	469.675045	413.620000
5.994577	50.489190	469.697020	455.310000
5.994626	50.489222	469.696545	496.242400
5.992390	50.487660	474.763279	134.000000
5.992435	50.487692	474.078454	201.710000
5.992482	50.487723	473.330554	252.290000
5.992527	50.487755	472.693929	284.250000
5.992570	50.487789	472.170704	301.820000
5.992619	50.487822	471.737829	310.380000
5.992672	50.487853	471.386379	312.180000
5.992720	50.487887	471.018504	312.990000
5.992768	50.487920	470.615454	318.950000
5.992817	50.487950	470.142729	334.230000
5.992867	50.487980	469.678979	359.790000
5.992917	50.488010	469.117554	392.340000
5.992967	50.488040	468.372354	423.790000
5.993015	50.488069	467.492254	445.890000
5.993062	50.488098	466.474079	453.490000
5.993109	50.488127	465.517204	449.080000
5.993157	50.488158	464.812604	438.600000
5.993206	50.488188	464.132929	428.550000
5.993255	50.488219	463.539179	422.890000
5.993294	50.488253	463.149954	420.210000
5.993331	50.488288	463.047904	417.770000
5.993375	50.488322	463.088154	412.760000
5.993420	50.488355	463.066554	404.490000
5.993467	50.488389	463.071679	393.970000
5.993512	50.488423	463.049804	383.570000
5.993557	50.488457	462.977479	375.240000
5.993601	50.488492	462.903854	370.440000
5.993644	50.488528	462.875504	370.070000
5.993688	50.488562	462.805404	374.390000
5.993736	50.488594	462.731529	382.360000
5.993787	50.488625	462.667304	392.920000
5.993837	50.488657	462.635779	404.950000
5.993884	50.488689	462.636354	416.900000
5.993930	50.488723	462.652254	427.490000
5.993974	50.488758	462.690529	434.660000
5.994019	50.488791	462.715404	436.630000
5.994066	50.488824	462.787454	431.290000
5.994112	50.488857	462.884004	415.880000
5.994159	50.488890	462.922379	390.350000
5.994204	50.488924	462.942204	358.130000
5.994249	50.488958	462.957979	324.670000
5.994295	50.488992	462.967279	297.470000
5.994341	50.489025	462.967979	284.540000
5.994387	50.489059	462.953854	293.590000
5.994433	50.489093	462.931629	332.140000
5.994481	50.489126	462.915954	411.720000
5.994529	50.489158	462.908279	550.346600
