# Supplementary material for: Electrical resistivity tomography data across the Hockai Fault Zone (Ardenne, Belgium)
Source: Data Brief. 2016 Dec 21;11:1–4. doi: 10.1016/j.dib.2016.12.028 (PMC5220259; doi:10.1016/j.dib.2016.12.028)
Supplement: Supplementary file 2 — Supplementary material [file mmc2.zip › output/ASCII/20090825-1_normal.out.wgs84]

5.991557	50.486964	530.233995	703.510000
5.991605	50.486996	530.290770	1462.800000
5.991654	50.487026	530.487745	1594.400000
5.991699	50.487060	531.051120	1714.800000
5.991733	50.487098	531.579895	1666.100000
5.991768	50.487135	532.016195	1290.800000
5.991811	50.487168	532.576570	1084.100000
5.991855	50.487199	532.847595	744.130000
5.991896	50.487235	532.849145	754.700000
5.991937	50.487271	532.701270	714.700000
5.991975	50.487309	532.399145	790.550000
5.992013	50.487346	532.135595	396.690000
5.992055	50.487382	531.958870	291.030000
5.992097	50.487417	531.675920	322.580000
5.992137	50.487454	531.223970	406.020000
5.992178	50.487490	530.752545	673.070000
5.992221	50.487525	530.067320	1220.000000
5.992263	50.487560	529.060470	1234.200000
5.992304	50.487593	528.047645	1153.300000
5.992347	50.487627	527.067745	1034.900000
5.992390	50.487660	525.782395	861.150000
5.992435	50.487692	524.199770	743.710000
5.992482	50.487723	522.550270	887.870000
5.992527	50.487755	521.263995	1418.500000
5.992570	50.487789	520.307495	1682.000000
5.992619	50.487822	519.581695	1709.300000
5.992672	50.487853	519.057520	2311.000000
5.992720	50.487887	518.498845	3928.900000
5.992768	50.487920	517.866145	3682.700000
5.992817	50.487950	517.085595	3796.200000
5.992867	50.487980	516.334345	4962.200000
5.992917	50.488010	515.389770	5057.400000
5.992967	50.488040	514.083345	4226.500000
5.993015	50.488069	512.547045	2540.900000
5.993062	50.488098	510.794920	2895.600000
5.993109	50.488127	509.205995	2000.900000
5.993157	50.488158	508.109395	1559.800000
5.993206	50.488188	507.077045	1083.300000
5.993255	50.488219	506.203045	1205.000000
5.993294	50.488253	505.691320	717.410000
5.993331	50.488288	505.677320	320.600000
5.993375	50.488322	505.910195	437.810000
5.993420	50.488355	506.039845	492.440000
5.993467	50.488389	506.218695	595.980000
5.993512	50.488423	506.353195	465.510000
5.993557	50.488457	506.399045	438.250000
5.993601	50.488492	506.444895	571.200000
5.993644	50.488528	506.574320	509.150000
5.993688	50.488562	506.629920	514.430000
5.993736	50.488594	506.680570	429.070000
5.993787	50.488625	506.750845	467.140000
5.993837	50.488657	506.884870	428.330000
5.993884	50.488689	507.082645	621.490000
5.993930	50.488723	507.314645	555.790000
5.993974	50.488758	507.595470	478.910000
5.994019	50.488791	507.856545	483.740000
5.994066	50.488824	508.220120	341.060000
5.994112	50.488857	508.642170	334.190000
5.994159	50.488890	508.956395	292.010000
5.994204	50.488924	509.241045	214.980000
5.994249	50.488958	509.525495	208.660000
5.994295	50.488992	509.804820	216.620000
5.994341	50.489025	510.074170	189.560000
5.994387	50.489059	510.318870	203.350000
5.994433	50.489093	510.553570	216.840000
5.994481	50.489126	510.812445	223.750000
5.994529	50.489158	511.100295	220.220000
5.994577	50.489190	511.402470	198.850000
5.994626	50.489222	511.665445	190.180000
5.994674	50.489256	511.913520	243.730000
5.994722	50.489288	512.234170	331.560000
5.994770	50.489319	512.554470	416.250000
5.994819	50.489351	512.825870	415.720000
5.994868	50.489382	513.087220	629.500000
5.994918	50.489414	513.391820	959.630000
5.994967	50.489446	513.874770	2269.000000
5.995016	50.489478	514.429445	2221.800000
5.995065	50.489510	514.920470	1666.500000
5.995113	50.489542	515.463345	1533.300000
5.995161	50.489573	516.072270	1311.500000
5.995211	50.489605	516.612670	996.180000
5.995260	50.489636	517.113395	679.570000
5.995309	50.489667	517.727320	588.870000
5.995358	50.489699	518.377495	455.860000
5.995407	50.489731	518.925695	513.900000
5.995456	50.489763	519.386620	606.550000
5.995503	50.489795	519.779670	691.272800
5.991557	50.486964	527.409720	673.850000
5.991605	50.486996	527.450070	1224.500000
5.991654	50.487026	527.621670	1612.700000
5.991699	50.487060	528.135770	1916.400000
5.991733	50.487098	528.615895	1921.400000
5.991768	50.487135	529.007220	1512.400000
5.991811	50.487168	529.511945	1181.500000
5.991855	50.487199	529.746845	713.600000
5.991896	50.487235	529.731520	718.720000
5.991937	50.487271	529.578020	741.400000
5.991975	50.487309	529.282045	933.790000
5.992013	50.487346	529.021720	450.820000
5.992055	50.487382	528.841595	330.180000
5.992097	50.487417	528.563295	361.990000
5.992137	50.487454	528.128720	367.470000
5.992178	50.487490	527.675845	586.380000
5.992221	50.487525	527.024070	1049.400000
5.992263	50.487560	526.071895	1223.100000
5.992304	50.487593	525.111945	1164.800000
5.992347	50.487627	524.180220	1024.000000
5.992390	50.487660	522.958745	845.150000
5.992435	50.487692	521.452895	779.590000
5.992482	50.487723	519.878320	949.280000
5.992527	50.487755	518.644870	1498.000000
5.992570	50.487789	517.722920	1818.100000
5.992619	50.487822	517.020270	2001.000000
5.992672	50.487853	516.509570	2536.600000
5.992720	50.487887	515.965720	3738.300000
5.992768	50.487920	515.350770	3262.300000
5.992817	50.487950	514.593820	3100.000000
5.992867	50.487980	513.864445	3851.900000
5.992917	50.488010	512.948645	3783.100000
5.992967	50.488040	511.683870	3527.300000
5.993015	50.488069	510.195445	2123.600000
5.993062	50.488098	508.495845	2198.500000
5.993109	50.488127	506.951420	1787.700000
5.993157	50.488158	505.882045	1321.900000
5.993206	50.488188	504.873870	923.810000
5.993255	50.488219	504.018995	1236.700000
5.993294	50.488253	503.515545	845.030000
5.993331	50.488288	503.495545	389.890000
5.993375	50.488322	503.715395	456.740000
5.993420	50.488355	503.834720	494.180000
5.993467	50.488389	504.001645	548.730000
5.993512	50.488423	504.125395	469.280000
5.993557	50.488457	504.163095	411.390000
5.993601	50.488492	504.200645	484.990000
5.993644	50.488528	504.319095	461.150000
5.993688	50.488562	504.365920	457.590000
5.993736	50.488594	504.407845	410.990000
5.993787	50.488625	504.468670	464.490000
5.993837	50.488657	504.591020	456.590000
5.993884	50.488689	504.774820	602.280000
5.993930	50.488723	504.991395	551.660000
5.993974	50.488758	505.254820	493.080000
5.994019	50.488791	505.498845	461.650000
5.994066	50.488824	505.841170	359.500000
5.994112	50.488857	506.239320	341.070000
5.994159	50.488890	506.533120	306.200000
5.994204	50.488924	506.798020	240.430000
5.994249	50.488958	507.062270	232.660000
5.994295	50.488992	507.321120	243.740000
5.994341	50.489025	507.569920	219.180000
5.994387	50.489059	507.794670	228.690000
5.994433	50.489093	508.009445	238.820000
5.994481	50.489126	508.246845	245.560000
5.994529	50.489158	508.511370	243.020000
5.994577	50.489190	508.788945	227.270000
5.994626	50.489222	509.028620	221.890000
5.994674	50.489256	509.253520	280.360000
5.994722	50.489288	509.546695	400.010000
5.994770	50.489319	509.838820	525.920000
5.994819	50.489351	510.083870	531.480000
5.994868	50.489382	510.318720	718.740000
5.994918	50.489414	510.593595	1184.800000
5.994967	50.489446	511.035295	1959.300000
5.995016	50.489478	511.542795	1855.300000
5.995065	50.489510	511.988570	1317.400000
5.995113	50.489542	512.480670	1179.100000
5.995161	50.489573	513.031770	1067.200000
5.995211	50.489605	513.516595	816.590000
5.995260	50.489636	513.961870	566.190000
5.995309	50.489667	514.508220	499.310000
5.995358	50.489699	515.083995	418.470000
5.995407	50.489731	515.562720	481.220000
5.995456	50.489763	515.958670	633.490000
5.995503	50.489795	516.290370	823.591400
5.991605	50.486996	524.338620	789.750000
5.991654	50.487026	524.484095	1326.500000
5.991699	50.487060	524.947520	1895.500000
5.991733	50.487098	525.377695	2033.100000
5.991768	50.487135	525.722995	1679.000000
5.991811	50.487168	526.170945	1169.800000
5.991855	50.487199	526.369070	659.430000
5.991896	50.487235	526.336595	674.380000
5.991937	50.487271	526.177395	961.350000
5.991975	50.487309	525.887670	1570.700000
5.992013	50.487346	525.630595	805.110000
5.992055	50.487382	525.447020	580.310000
5.992097	50.487417	525.173445	570.200000
5.992137	50.487454	524.756520	421.970000
5.992178	50.487490	524.322520	503.080000
5.992221	50.487525	523.704845	789.630000
5.992263	50.487560	522.808545	1006.200000
5.992304	50.487593	521.902795	1018.500000
5.992347	50.487627	521.020570	914.690000
5.992390	50.487660	519.864970	811.870000
5.992435	50.487692	518.438595	824.260000
5.992482	50.487723	516.941895	1047.300000
5.992527	50.487755	515.763545	1567.500000
5.992570	50.487789	514.877695	2013.400000
5.992619	50.487822	514.199270	2312.600000
5.992672	50.487853	513.702720	2598.000000
5.992720	50.487887	513.174445	2815.600000
5.992768	50.487920	512.578120	2179.100000
5.992817	50.487950	511.845970	1984.300000
5.992867	50.487980	511.139620	2267.600000
5.992917	50.488010	510.254195	2099.200000
5.992967	50.488040	509.033420	2220.400000
5.993015	50.488069	507.595645	1311.400000
5.993062	50.488098	505.951820	1520.000000
5.993109	50.488127	504.454745	1527.200000
5.993157	50.488158	503.414370	942.730000
5.993206	50.488188	502.432020	642.690000
5.993255	50.488219	501.597570	1227.000000
5.993294	50.488253	501.102995	1086.300000
5.993331	50.488288	501.076620	517.390000
5.993375	50.488322	501.282495	439.430000
5.993420	50.488355	501.390795	419.860000
5.993467	50.488389	501.544995	435.470000
5.993512	50.488423	501.657245	434.910000
5.993557	50.488457	501.686245	378.610000
5.993601	50.488492	501.714945	394.540000
5.993644	50.488528	501.821720	400.650000
5.993688	50.488562	501.859220	395.360000
5.993736	50.488594	501.891845	371.730000
5.993787	50.488625	501.942595	425.850000
5.993837	50.488657	502.052520	442.410000
5.993884	50.488689	502.221470	511.370000
5.993930	50.488723	502.421645	489.670000
5.993974	50.488758	502.666595	463.580000
5.994019	50.488791	502.892545	426.290000
5.994066	50.488824	503.212370	375.270000
5.994112	50.488857	503.585245	367.980000
5.994159	50.488890	503.857470	357.610000
5.994204	50.488924	504.101520	324.370000
5.994249	50.488958	504.344445	336.550000
5.994295	50.488992	504.581745	372.620000
5.994341	50.489025	504.808945	356.030000
5.994387	50.489059	505.012745	362.530000
5.994433	50.489093	505.206595	364.750000
5.994481	50.489126	505.421470	369.380000
5.994529	50.489158	505.661595	370.390000
5.994577	50.489190	505.913470	358.140000
5.994626	50.489222	506.128795	353.120000
5.994674	50.489256	506.329495	430.770000
5.994722	50.489288	506.594070	620.910000
5.994770	50.489319	506.856920	826.800000
5.994819	50.489351	507.074595	836.600000
5.994868	50.489382	507.281970	946.760000
5.994918	50.489414	507.526070	1275.600000
5.994967	50.489446	507.925145	1362.100000
5.995016	50.489478	508.384045	1034.600000
5.995065	50.489510	508.783295	741.780000
5.995113	50.489542	509.223345	734.010000
5.995161	50.489573	509.715345	782.970000
5.995211	50.489605	510.143570	661.320000
5.995260	50.489636	510.532595	471.260000
5.995309	50.489667	511.010570	405.380000
5.995358	50.489699	511.511370	366.270000
5.995407	50.489731	511.920395	459.540000
5.995456	50.489763	512.251420	746.448800
5.991654	50.487026	521.049920	771.440000
5.991699	50.487060	521.461570	1424.900000
5.991733	50.487098	521.840820	1659.700000
5.991768	50.487135	522.139395	1414.900000
5.991811	50.487168	522.529895	939.410000
5.991855	50.487199	522.690845	538.300000
5.991896	50.487235	522.641070	619.380000
5.991937	50.487271	522.476145	1255.000000
5.991975	50.487309	522.192720	2722.900000
5.992013	50.487346	521.938920	1581.600000
5.992055	50.487382	521.751845	1135.700000
5.992097	50.487417	521.483020	1016.300000
5.992137	50.487454	521.083895	601.010000
5.992178	50.487490	520.668945	530.420000
5.992221	50.487525	520.085770	691.190000
5.992263	50.487560	519.246145	870.210000
5.992304	50.487593	518.395545	900.090000
5.992347	50.487627	517.563845	824.010000
5.992390	50.487660	516.475745	769.100000
5.992435	50.487692	515.131145	821.600000
5.992482	50.487723	513.714945	1073.400000
5.992527	50.487755	512.593745	1602.300000
5.992570	50.487789	511.745420	2196.100000
5.992619	50.487822	511.092220	2449.800000
5.992672	50.487853	510.610445	2271.000000
5.992720	50.487887	510.098445	1736.500000
5.992768	50.487920	509.521620	1189.900000
5.992817	50.487950	508.815445	1168.900000
5.992867	50.487980	508.133220	1357.400000
5.992917	50.488010	507.279670	1274.700000
5.992967	50.488040	506.105170	1459.700000
5.993015	50.488069	504.720845	848.350000
5.993062	50.488098	503.136020	1264.600000
5.993109	50.488127	501.689120	1368.300000
5.993157	50.488158	500.679545	607.900000
5.993206	50.488188	499.724720	374.740000
5.993255	50.488219	498.912045	1070.500000
5.993294	50.488253	498.426920	1275.300000
5.993331	50.488288	498.393745	624.130000
5.993375	50.488322	498.584695	398.090000
5.993420	50.488355	498.681245	328.590000
5.993467	50.488389	498.821945	336.490000
5.993512	50.488423	498.921945	388.240000
5.993557	50.488457	498.941670	360.780000
5.993601	50.488492	498.960995	357.290000
5.993644	50.488528	499.055345	377.080000
5.993688	50.488562	499.082920	377.920000
5.993736	50.488594	499.105695	354.300000
5.993787	50.488625	499.145770	388.570000
5.993837	50.488657	499.242520	399.120000
5.993884	50.488689	499.395720	416.290000
5.993930	50.488723	499.578570	405.040000
5.993974	50.488758	499.803995	398.500000
5.994019	50.488791	500.010820	379.280000
5.994066	50.488824	500.306895	369.330000
5.994112	50.488857	500.653145	394.590000
5.994159	50.488890	500.902670	430.270000
5.994204	50.488924	501.124795	457.860000
5.994249	50.488958	501.345345	530.340000
5.994295	50.488992	501.560020	622.680000
5.994341	50.489025	501.764645	607.330000
5.994387	50.489059	501.946570	585.690000
5.994433	50.489093	502.118545	548.640000
5.994481	50.489126	502.309920	537.570000
5.994529	50.489158	502.524595	551.910000
5.994577	50.489190	502.749720	557.240000
5.994626	50.489222	502.939745	554.090000
5.994674	50.489256	503.115345	643.640000
5.994722	50.489288	503.350295	885.160000
5.994770	50.489319	503.582845	1142.000000
5.994819	50.489351	503.772245	1127.800000
5.994868	50.489382	503.951295	1069.400000
5.994918	50.489414	504.163745	1043.500000
5.994967	50.489446	504.519070	793.570000
5.995016	50.489478	504.928220	500.770000
5.995065	50.489510	505.279995	392.450000
5.995113	50.489542	505.667070	496.820000
5.995161	50.489573	506.099170	670.010000
5.995211	50.489605	506.470170	639.120000
5.995260	50.489636	506.802520	463.370000
5.995309	50.489667	507.211945	369.330000
5.995358	50.489699	507.637920	338.570000
5.995407	50.489731	507.977645	519.828700
5.991733	50.487098	517.978620	574.850000
5.991768	50.487135	518.230145	565.010000
5.991811	50.487168	518.562945	484.490000
5.991855	50.487199	518.686645	457.930000
5.991896	50.487235	518.619570	663.680000
5.991937	50.487271	518.448920	1606.400000
5.991975	50.487309	518.171795	3568.000000
5.992013	50.487346	517.921270	3301.300000
5.992055	50.487382	517.730695	2688.300000
5.992097	50.487417	517.466645	2241.700000
5.992137	50.487454	517.085295	1451.000000
5.992178	50.487490	516.689420	1082.500000
5.992221	50.487525	516.140870	1056.500000
5.992263	50.487560	515.358220	1073.600000
5.992304	50.487593	514.563245	976.200000
5.992347	50.487627	513.782770	812.490000
5.992390	50.487660	512.763345	681.560000
5.992435	50.487692	511.502320	626.810000
5.992482	50.487723	510.168795	658.610000
5.992527	50.487755	509.106495	773.400000
5.992570	50.487789	508.297020	892.150000
5.992619	50.487822	507.669945	842.350000
5.992672	50.487853	507.203520	693.050000
5.992720	50.487887	506.708420	509.840000
5.992768	50.487920	506.151870	455.830000
5.992817	50.487950	505.472770	586.620000
5.992867	50.487980	504.815695	769.350000
5.992917	50.488010	503.995420	864.990000
5.992967	50.488040	502.869395	929.170000
5.993015	50.488069	501.541220	707.960000
5.993062	50.488098	500.018520	1046.100000
5.993109	50.488127	498.624670	943.120000
5.993157	50.488158	497.647745	342.080000
5.993206	50.488188	496.722070	200.670000
5.993255	50.488219	495.932520	496.240000
5.993294	50.488253	495.457470	841.070000
5.993331	50.488288	495.417045	627.670000
5.993375	50.488322	495.592145	373.680000
5.993420	50.488355	495.676220	264.960000
5.993467	50.488389	495.802570	259.130000
5.993512	50.488423	495.889620	314.380000
5.993557	50.488457	495.899545	339.410000
5.993601	50.488492	495.908920	347.580000
5.993644	50.488528	495.990095	374.980000
5.993688	50.488562	496.007145	392.340000
5.993736	50.488594	496.019495	376.020000
5.993787	50.488625	496.048320	360.960000
5.993837	50.488657	496.131170	333.480000
5.993884	50.488689	496.267720	304.030000
5.993930	50.488723	496.432320	289.450000
5.993974	50.488758	496.637170	294.170000
5.994019	50.488791	496.823870	313.850000
5.994066	50.488824	497.095045	361.580000
5.994112	50.488857	497.413345	451.100000
5.994159	50.488890	497.639070	583.290000
5.994204	50.488924	497.838245	751.740000
5.994249	50.488958	498.035445	946.270000
5.994295	50.488992	498.226545	1066.100000
5.994341	50.489025	498.407620	982.820000
5.994387	50.489059	498.566745	832.270000
5.994433	50.489093	498.715970	700.420000
5.994481	50.489126	498.882970	652.940000
5.994529	50.489158	499.071270	682.980000
5.994577	50.489190	499.268695	733.000000
5.994626	50.489222	499.432595	756.300000
5.994674	50.489256	499.582345	793.280000
5.994722	50.489288	499.786795	876.430000
5.994770	50.489319	499.988195	911.360000
5.994819	50.489351	500.148595	776.130000
5.994868	50.489382	500.298645	553.300000
5.994918	50.489414	500.478770	361.230000
5.994967	50.489446	500.789495	238.500000
5.995016	50.489478	501.148045	186.990000
5.995065	50.489510	501.451720	220.790000
5.995113	50.489542	501.785295	382.490000
5.995161	50.489573	502.157145	576.530000
5.995211	50.489605	502.470795	602.510000
5.995260	50.489636	502.746595	497.540000
5.995309	50.489667	503.087995	376.756700
5.991811	50.487168	514.241945	410.990000
5.991855	50.487199	514.328695	530.670000
5.991896	50.487235	514.244520	750.870000
5.991937	50.487271	514.068220	1489.500000
5.991975	50.487309	513.797320	2688.200000
5.992013	50.487346	513.550020	3267.400000
5.992055	50.487382	513.355995	3218.200000
5.992097	50.487417	513.096670	2970.900000
5.992137	50.487454	512.732920	2399.400000
5.992178	50.487490	512.355945	1941.900000
5.992221	50.487525	511.841770	1702.400000
5.992263	50.487560	511.115920	1488.100000
5.992304	50.487593	510.376595	1205.800000
5.992347	50.487627	509.647570	909.990000
5.992390	50.487660	508.697470	685.840000
5.992435	50.487692	507.521220	562.350000
5.992482	50.487723	506.272045	527.030000
5.992527	50.487755	505.270095	547.610000
5.992570	50.487789	504.500570	559.370000
5.992619	50.487822	503.900420	508.570000
5.992672	50.487853	503.449845	445.020000
5.992720	50.487887	502.972195	401.620000
5.992768	50.487920	502.436570	433.630000
5.992817	50.487950	501.785495	561.180000
5.992867	50.487980	501.154520	706.280000
5.992917	50.488010	500.368870	795.850000
5.992967	50.488040	499.293345	817.630000
5.993015	50.488069	498.023845	772.520000
5.993062	50.488098	496.566345	933.020000
5.993109	50.488127	495.228295	743.080000
5.993157	50.488158	494.285820	335.240000
5.993206	50.488188	493.390970	219.020000
5.993255	50.488219	492.625870	346.700000
5.993294	50.488253	492.161495	546.490000
5.993331	50.488288	492.113395	546.660000
5.993375	50.488322	492.271720	415.980000
5.993420	50.488355	492.342570	319.010000
5.993467	50.488389	492.453720	293.580000
5.993512	50.488423	492.527095	315.370000
5.993557	50.488457	492.526695	334.660000
5.993601	50.488492	492.525570	346.220000
5.993644	50.488528	492.592870	369.020000
5.993688	50.488562	492.598870	390.320000
5.993736	50.488594	492.600245	387.460000
5.993787	50.488625	492.617195	366.440000
5.993837	50.488657	492.685395	334.050000
5.993884	50.488689	492.804495	303.960000
5.993930	50.488723	492.949920	289.630000
5.993974	50.488758	493.133195	296.440000
5.994019	50.488791	493.298845	327.910000
5.994066	50.488824	493.543970	392.020000
5.994112	50.488857	493.833120	498.210000
5.994159	50.488890	494.034020	648.570000
5.994204	50.488924	494.209295	827.370000
5.994249	50.488958	494.382220	984.930000
5.994295	50.488992	494.548845	1026.400000
5.994341	50.489025	494.705495	913.080000
5.994387	50.489059	494.841020	753.640000
5.994433	50.489093	494.966770	631.580000
5.994481	50.489126	495.108620	582.180000
5.994529	50.489158	495.269745	593.550000
5.994577	50.489190	495.438670	625.140000
5.994626	50.489222	495.575745	637.530000
5.994674	50.489256	495.699020	629.260000
5.994722	50.489288	495.872270	609.890000
5.994770	50.489319	496.041870	558.410000
5.994819	50.489351	496.172745	458.400000
5.994868	50.489382	496.293295	340.200000
5.994918	50.489414	496.440595	246.290000
5.994967	50.489446	496.706220	199.150000
5.995016	50.489478	497.013770	202.990000
5.995065	50.489510	497.269120	270.740000
5.995113	50.489542	497.549145	421.490000
5.995161	50.489573	497.860895	533.780000
5.995211	50.489605	498.117620	514.582000
5.991896	50.487235	509.485570	725.500000
5.991937	50.487271	509.303770	1218.200000
5.991975	50.487309	509.038945	1732.100000
5.992013	50.487346	508.794795	2165.500000
5.992055	50.487382	508.597395	2371.500000
5.992097	50.487417	508.342670	2401.400000
5.992137	50.487454	507.996170	2226.100000
5.992178	50.487490	507.637695	1974.600000
5.992221	50.487525	507.157295	1728.500000
5.992263	50.487560	506.487520	1461.600000
5.992304	50.487593	505.803345	1168.400000
5.992347	50.487627	505.125520	889.200000
5.992390	50.487660	504.244820	682.110000
5.992435	50.487692	503.153895	568.970000
5.992482	50.487723	501.990095	536.470000
5.992527	50.487755	501.049520	550.610000
5.992570	50.487789	500.320820	560.880000
5.992619	50.487822	499.748245	540.830000
5.992672	50.487853	499.313895	518.780000
5.992720	50.487887	498.854170	524.680000
5.992768	50.487920	498.340095	583.010000
5.992817	50.487950	497.717845	689.780000
5.992867	50.487980	497.113770	791.530000
5.992917	50.488010	496.363920	849.530000
5.992967	50.488040	495.340720	865.960000
5.993015	50.488069	494.132245	870.290000
5.993062	50.488098	492.742820	891.860000
5.993109	50.488127	491.463195	694.430000
5.993157	50.488158	490.556870	412.190000
5.993206	50.488188	489.694495	306.950000
5.993255	50.488219	488.955145	363.550000
5.993294	50.488253	488.502020	478.230000
5.993331	50.488288	488.445845	521.430000
5.993375	50.488322	488.586470	468.810000
5.993420	50.488355	488.643395	396.240000
5.993467	50.488389	488.738570	354.880000
5.993512	50.488423	488.797545	344.500000
5.993557	50.488457	488.786245	343.970000
5.993601	50.488492	488.774120	347.540000
5.993644	50.488528	488.826870	360.330000
5.993688	50.488562	488.821270	375.800000
5.993736	50.488594	488.811145	379.670000
5.993787	50.488625	488.815645	368.670000
5.993837	50.488657	488.868520	348.600000
5.993884	50.488689	488.969370	330.270000
5.993930	50.488723	489.094770	323.540000
5.993974	50.488758	489.255545	334.650000
5.994019	50.488791	489.399270	369.100000
5.994066	50.488824	489.617295	431.240000
5.994112	50.488857	489.876145	523.090000
5.994159	50.488890	490.051320	638.440000
5.994204	50.488924	490.201895	753.930000
5.994249	50.488958	490.349720	826.800000
5.994295	50.488992	490.491070	813.940000
5.994341	50.489025	490.622545	721.390000
5.994387	50.489059	490.733795	609.420000
5.994433	50.489093	490.835445	525.490000
5.994481	50.489126	490.951495	486.390000
5.994529	50.489158	491.084795	484.330000
5.994577	50.489190	491.224620	497.550000
5.994626	50.489222	491.334370	503.340000
5.994674	50.489256	491.430695	492.740000
5.994722	50.489288	491.572245	466.500000
5.994770	50.489319	491.709620	423.430000
5.994819	50.489351	491.810645	367.280000
5.994868	50.489382	491.901445	310.860000
5.994918	50.489414	492.015720	269.910000
5.994967	50.489446	492.236095	262.390000
5.995016	50.489478	492.492645	296.770000
5.995065	50.489510	492.699895	370.500000
5.995113	50.489542	492.926870	499.940500
5.991975	50.487309	503.863195	1243.500000
5.992013	50.487346	503.622095	1369.500000
5.992055	50.487382	503.421445	1456.200000
5.992097	50.487417	503.171170	1477.500000
5.992137	50.487454	502.841320	1384.700000
5.992178	50.487490	502.500795	1270.700000
5.992221	50.487525	502.053245	1149.200000
5.992263	50.487560	501.438170	1002.100000
5.992304	50.487593	500.808045	843.930000
5.992347	50.487627	500.180695	695.080000
5.992390	50.487660	499.368770	583.460000
5.992435	50.487692	498.362945	526.180000
5.992482	50.487723	497.284895	521.310000
5.992527	50.487755	496.406245	551.420000
5.992570	50.487789	495.718920	585.220000
5.992619	50.487822	495.174345	605.670000
5.992672	50.487853	494.756545	620.760000
5.992720	50.487887	494.315095	650.190000
5.992768	50.487920	493.823020	704.900000
5.992817	50.487950	493.230270	777.660000
5.992867	50.487980	492.653770	842.350000
5.992917	50.488010	491.940695	881.990000
5.992967	50.488040	490.971395	898.800000
5.993015	50.488069	489.826020	896.600000
5.993062	50.488098	488.507245	849.390000
5.993109	50.488127	487.288520	691.590000
5.993157	50.488158	486.419970	507.030000
5.993206	50.488188	485.591595	420.800000
5.993255	50.488219	484.879270	436.790000
5.993294	50.488253	484.437970	495.970000
5.993331	50.488288	484.373320	528.760000
5.993375	50.488322	484.495370	506.420000
5.993420	50.488355	484.537695	455.170000
5.993467	50.488389	484.616120	409.250000
5.993512	50.488423	484.660020	380.080000
5.993557	50.488457	484.637295	363.650000
5.993601	50.488492	484.613670	356.920000
5.993644	50.488528	484.651220	359.370000
5.993688	50.488562	484.633495	366.710000
5.993736	50.488594	484.611370	371.060000
5.993787	50.488625	484.602920	368.740000
5.993837	50.488657	484.639845	361.900000
5.993884	50.488689	484.721695	356.400000
5.993930	50.488723	484.826320	358.620000
5.993974	50.488758	484.963745	373.290000
5.994019	50.488791	485.084745	404.420000
5.994066	50.488824	485.274745	453.040000
5.994112	50.488857	485.502270	516.100000
5.994159	50.488890	485.650945	584.050000
5.994204	50.488924	485.776120	638.830000
5.994249	50.488958	485.898145	658.410000
5.994295	50.488992	486.013595	630.750000
5.994341	50.489025	486.119320	567.760000
5.994387	50.489059	486.205770	498.280000
5.994433	50.489093	486.282820	445.530000
5.994481	50.489126	486.372570	418.230000
5.994529	50.489158	486.477595	413.050000
5.994577	50.489190	486.587945	419.500000
5.994626	50.489222	486.670045	425.680000
5.994674	50.489256	486.739145	424.110000
5.994722	50.489288	486.848770	412.490000
5.994770	50.489319	486.953770	391.020000
5.994819	50.489351	487.024870	364.840000
5.994868	50.489382	487.085920	345.180000
5.994918	50.489414	487.167270	336.340000
5.994967	50.489446	487.342670	351.730000
5.995016	50.489478	487.548695	414.107200
5.992097	50.487417	497.545270	1067.300000
5.992137	50.487454	497.231295	824.120000
5.992178	50.487490	496.907920	739.960000
5.992221	50.487525	496.491895	685.620000
5.992263	50.487560	495.929570	604.760000
5.992304	50.487593	495.351795	529.450000
5.992347	50.487627	494.773645	468.300000
5.992390	50.487660	494.029170	426.700000
5.992435	50.487692	493.107370	411.850000
5.992482	50.487723	492.114670	425.140000
5.992527	50.487755	491.297995	460.950000
5.992570	50.487789	490.652270	503.970000
5.992619	50.487822	490.135895	544.030000
5.992672	50.487853	489.734820	578.400000
5.992720	50.487887	489.311870	613.930000
5.992768	50.487920	488.842070	656.700000
5.992817	50.487950	488.279270	706.400000
5.992867	50.487980	487.730820	754.960000
5.992917	50.488010	487.055270	793.310000
5.992967	50.488040	486.141145	815.480000
5.993015	50.488069	485.060620	811.620000
5.993062	50.488098	483.814745	764.820000
5.993109	50.488127	482.659095	668.570000
5.993157	50.488158	481.829820	564.040000
5.993206	50.488188	481.036895	505.610000
5.993255	50.488219	480.352795	501.140000
5.993294	50.488253	479.923845	522.730000
5.993331	50.488288	479.850295	535.260000
5.993375	50.488322	479.952920	520.210000
5.993420	50.488355	479.980045	484.050000
5.993467	50.488389	480.040995	443.820000
5.993512	50.488423	480.069195	410.580000
5.993557	50.488457	480.034620	387.300000
5.993601	50.488492	479.998995	373.750000
5.993644	50.488528	480.020745	368.720000
5.993688	50.488562	479.990470	369.480000
5.993736	50.488594	479.955920	371.780000
5.993787	50.488625	479.934020	373.090000
5.993837	50.488657	479.954420	373.670000
5.993884	50.488689	480.016645	375.870000
5.993930	50.488723	480.099770	382.920000
5.993974	50.488758	480.213120	397.270000
5.994019	50.488791	480.310720	420.630000
5.994066	50.488824	480.471895	452.140000
5.994112	50.488857	480.667345	487.790000
5.994159	50.488890	480.788895	520.170000
5.994204	50.488924	480.888070	539.520000
5.994249	50.488958	480.983770	537.300000
5.994295	50.488992	481.072845	512.000000
5.994341	50.489025	481.152420	471.860000
5.994387	50.489059	481.213720	430.320000
5.994433	50.489093	481.265870	398.580000
5.994481	50.489126	481.329070	381.530000
5.994529	50.489158	481.405620	378.230000
5.994577	50.489190	481.486320	383.710000
5.994626	50.489222	481.540620	391.880000
5.994674	50.489256	481.582445	397.720000
5.994722	50.489288	481.660195	398.920000
5.994770	50.489319	481.732945	394.300000
5.994819	50.489351	481.774320	388.510000
5.994868	50.489382	481.805920	388.822500
5.992221	50.487525	490.431495	534.520000
5.992263	50.487560	489.919295	403.250000
5.992304	50.487593	489.391545	350.180000
5.992347	50.487627	488.860770	314.850000
5.992390	50.487660	488.181745	296.720000
5.992435	50.487692	487.342070	294.230000
5.992482	50.487723	486.433420	308.320000
5.992527	50.487755	485.678145	336.540000
5.992570	50.487789	485.073920	371.240000
5.992619	50.487822	484.585745	407.070000
5.992672	50.487853	484.201395	440.340000
5.992720	50.487887	483.796995	472.640000
5.992768	50.487920	483.349595	507.860000
5.992817	50.487950	482.816970	548.480000
5.992867	50.487980	482.296820	592.790000
5.992917	50.488010	481.659270	634.570000
5.992967	50.488040	480.801220	665.290000
5.993015	50.488069	479.786845	674.850000
5.993062	50.488098	478.615720	656.350000
5.993109	50.488127	477.525020	614.100000
5.993157	50.488158	476.736320	566.140000
5.993206	50.488188	475.980145	534.630000
5.993255	50.488219	475.325320	525.760000
5.993294	50.488253	474.909220	528.730000
5.993331	50.488288	474.826445	528.410000
5.993375	50.488322	474.908870	515.350000
5.993420	50.488355	474.920220	490.120000
5.993467	50.488389	474.963070	459.830000
5.993512	50.488423	474.974995	431.450000
5.993557	50.488457	474.928170	408.870000
5.993601	50.488492	474.880170	393.370000
5.993644	50.488528	474.885595	384.650000
5.993688	50.488562	474.842345	381.340000
5.993736	50.488594	474.794970	381.210000
5.993787	50.488625	474.759245	382.670000
5.993837	50.488657	474.762670	385.280000
5.993884	50.488689	474.804695	389.560000
5.993930	50.488723	474.865745	396.700000
5.993974	50.488758	474.954420	407.440000
5.994019	50.488791	475.028070	422.060000
5.994066	50.488824	475.159845	439.300000
5.994112	50.488857	475.322620	456.210000
5.994159	50.488890	475.416595	468.510000
5.994204	50.488924	475.489395	471.860000
5.994249	50.488958	475.558470	463.500000
5.994295	50.488992	475.620895	444.330000
5.994341	50.489025	475.674095	419.160000
5.994387	50.489059	475.710095	394.680000
5.994433	50.489093	475.737220	376.550000
5.994481	50.489126	475.773845	367.720000
5.994529	50.489158	475.821945	368.140000
5.994577	50.489190	475.873095	374.690000
5.994626	50.489222	475.899795	384.560000
5.994674	50.489256	475.914545	393.330000
5.994722	50.489288	475.960745	403.475100
5.992304	50.487593	482.879870	278.850000
5.992347	50.487627	482.394095	236.750000
5.992390	50.487660	481.777720	220.630000
5.992435	50.487692	481.017345	218.260000
5.992482	50.487723	480.190595	227.330000
5.992527	50.487755	479.495545	247.210000
5.992570	50.487789	478.932295	272.020000
5.992619	50.487822	478.472070	299.280000
5.992672	50.487853	478.104320	326.090000
5.992720	50.487887	477.718320	353.140000
5.992768	50.487920	477.293245	383.290000
5.992817	50.487950	476.790745	419.090000
5.992867	50.487980	476.298920	460.440000
5.992917	50.488010	475.699545	502.880000
5.992967	50.488040	474.897970	539.050000
5.993015	50.488069	473.950570	561.210000
5.993062	50.488098	472.855545	565.790000
5.993109	50.488127	471.831270	556.320000
5.993157	50.488158	471.084220	540.650000
5.993206	50.488188	470.365870	527.930000
5.993255	50.488219	469.741220	522.190000
5.993294	50.488253	469.338395	519.930000
5.993331	50.488288	469.246120	515.470000
5.993375	50.488322	469.307720	504.690000
5.993420	50.488355	469.302770	487.180000
5.993467	50.488389	469.326970	465.850000
5.993512	50.488423	469.322170	444.440000
5.993557	50.488457	469.262720	425.860000
5.993601	50.488492	469.202045	411.630000
5.993644	50.488528	469.190745	402.160000
5.993688	50.488562	469.134170	397.010000
5.993736	50.488594	469.073645	395.050000
5.993787	50.488625	469.023795	395.330000
5.993837	50.488657	469.009870	397.250000
5.993884	50.488689	469.031295	400.610000
5.993930	50.488723	469.069895	405.570000
5.993974	50.488758	469.133470	412.070000
5.994019	50.488791	469.182795	419.880000
5.994066	50.488824	469.284770	427.970000
5.994112	50.488857	469.414470	434.560000
5.994159	50.488890	469.480645	437.390000
5.994204	50.488924	469.526920	434.660000
5.994249	50.488958	469.569270	425.590000
5.994295	50.488992	469.605020	411.370000
5.994341	50.489025	469.631845	394.990000
5.994387	50.489059	469.642645	380.500000
5.994433	50.489093	469.644895	370.970000
5.994481	50.489126	469.655120	368.770000
5.994529	50.489158	469.675045	372.820000
5.994577	50.489190	469.697020	380.650000
5.994626	50.489222	469.696545	394.091600
5.992390	50.487660	474.763279	193.030000
5.992435	50.487692	474.078454	187.490000
5.992482	50.487723	473.330554	194.490000
5.992527	50.487755	472.693929	210.300000
5.992570	50.487789	472.170704	230.440000
5.992619	50.487822	471.737829	255.290000
5.992672	50.487853	471.386379	279.190000
5.992720	50.487887	471.018504	303.320000
5.992768	50.487920	470.615454	330.600000
5.992817	50.487950	470.142729	363.800000
5.992867	50.487980	469.678979	403.380000
5.992917	50.488010	469.117554	445.660000
5.992967	50.488040	468.372354	484.110000
5.993015	50.488069	467.492254	511.980000
5.993062	50.488098	466.474079	526.300000
5.993109	50.488127	465.517204	529.600000
5.993157	50.488158	464.812604	526.380000
5.993206	50.488188	464.132929	521.730000
5.993255	50.488219	463.539179	518.740000
5.993294	50.488253	463.149954	516.040000
5.993331	50.488288	463.047904	511.140000
5.993375	50.488322	463.088154	502.050000
5.993420	50.488355	463.066554	488.390000
5.993467	50.488389	463.071679	471.810000
5.993512	50.488423	463.049804	454.700000
5.993557	50.488457	462.977479	439.190000
5.993601	50.488492	462.903854	426.620000
5.993644	50.488528	462.875504	417.630000
5.993688	50.488562	462.805404	412.160000
5.993736	50.488594	462.731529	409.530000
5.993787	50.488625	462.667304	409.080000
5.993837	50.488657	462.635779	410.240000
5.993884	50.488689	462.636354	412.590000
5.993930	50.488723	462.652254	415.950000
5.993974	50.488758	462.690529	419.990000
5.994019	50.488791	462.715404	424.420000
5.994066	50.488824	462.787454	428.420000
5.994112	50.488857	462.884004	430.770000
5.994159	50.488890	462.922379	429.970000
5.994204	50.488924	462.942204	425.060000
5.994249	50.488958	462.957979	415.810000
5.994295	50.488992	462.967279	403.340000
5.994341	50.489025	462.967979	389.910000
5.994387	50.489059	462.953854	380.380000
5.994433	50.489093	462.931629	375.680000
5.994481	50.489126	462.915954	377.830000
5.994529	50.489158	462.908279	387.890600
