# Supplementary material for: Electrical resistivity tomography data across the Hockai Fault Zone (Ardenne, Belgium)
Source: Data Brief. 2016 Dec 21;11:1–4. doi: 10.1016/j.dib.2016.12.028 (PMC5220259; doi:10.1016/j.dib.2016.12.028)
Supplement: Supplementary file 2 — Supplementary material [file mmc2.zip › output/ASCII/20090825-1_robust.out.wgs84]

5.991557	50.486964	530.233995	591.050000
5.991605	50.486996	530.290770	1484.200000
5.991654	50.487026	530.487745	1743.100000
5.991699	50.487060	531.051120	2018.900000
5.991733	50.487098	531.579895	2013.700000
5.991768	50.487135	532.016195	1507.300000
5.991811	50.487168	532.576570	1183.600000
5.991855	50.487199	532.847595	720.020000
5.991896	50.487235	532.849145	683.740000
5.991937	50.487271	532.701270	651.710000
5.991975	50.487309	532.399145	753.760000
5.992013	50.487346	532.135595	369.070000
5.992055	50.487382	531.958870	263.530000
5.992097	50.487417	531.675920	285.090000
5.992137	50.487454	531.223970	363.780000
5.992178	50.487490	530.752545	666.260000
5.992221	50.487525	530.067320	1238.800000
5.992263	50.487560	529.060470	1280.700000
5.992304	50.487593	528.047645	1203.500000
5.992347	50.487627	527.067745	1049.200000
5.992390	50.487660	525.782395	848.880000
5.992435	50.487692	524.199770	738.370000
5.992482	50.487723	522.550270	886.680000
5.992527	50.487755	521.263995	1441.200000
5.992570	50.487789	520.307495	1756.200000
5.992619	50.487822	519.581695	1821.700000
5.992672	50.487853	519.057520	2417.100000
5.992720	50.487887	518.498845	3881.600000
5.992768	50.487920	517.866145	3504.900000
5.992817	50.487950	517.085595	3557.400000
5.992867	50.487980	516.334345	4868.700000
5.992917	50.488010	515.389770	5162.200000
5.992967	50.488040	514.083345	4369.000000
5.993015	50.488069	512.547045	2575.400000
5.993062	50.488098	510.794920	3030.000000
5.993109	50.488127	509.205995	1865.200000
5.993157	50.488158	508.109395	1647.500000
5.993206	50.488188	507.077045	1221.700000
5.993255	50.488219	506.203045	1306.600000
5.993294	50.488253	505.691320	752.640000
5.993331	50.488288	505.677320	315.290000
5.993375	50.488322	505.910195	439.530000
5.993420	50.488355	506.039845	479.990000
5.993467	50.488389	506.218695	566.650000
5.993512	50.488423	506.353195	445.160000
5.993557	50.488457	506.399045	416.320000
5.993601	50.488492	506.444895	563.510000
5.993644	50.488528	506.574320	502.060000
5.993688	50.488562	506.629920	502.010000
5.993736	50.488594	506.680570	415.410000
5.993787	50.488625	506.750845	455.800000
5.993837	50.488657	506.884870	428.010000
5.993884	50.488689	507.082645	611.740000
5.993930	50.488723	507.314645	546.020000
5.993974	50.488758	507.595470	470.710000
5.994019	50.488791	507.856545	471.460000
5.994066	50.488824	508.220120	341.830000
5.994112	50.488857	508.642170	334.980000
5.994159	50.488890	508.956395	288.420000
5.994204	50.488924	509.241045	208.550000
5.994249	50.488958	509.525495	201.180000
5.994295	50.488992	509.804820	208.020000
5.994341	50.489025	510.074170	180.710000
5.994387	50.489059	510.318870	193.040000
5.994433	50.489093	510.553570	202.860000
5.994481	50.489126	510.812445	206.490000
5.994529	50.489158	511.100295	203.830000
5.994577	50.489190	511.402470	184.890000
5.994626	50.489222	511.665445	178.060000
5.994674	50.489256	511.913520	229.930000
5.994722	50.489288	512.234170	305.250000
5.994770	50.489319	512.554470	377.450000
5.994819	50.489351	512.825870	388.350000
5.994868	50.489382	513.087220	621.210000
5.994918	50.489414	513.391820	902.330000
5.994967	50.489446	513.874770	2224.900000
5.995016	50.489478	514.429445	2261.700000
5.995065	50.489510	514.920470	1770.900000
5.995113	50.489542	515.463345	1771.700000
5.995161	50.489573	516.072270	1591.300000
5.995211	50.489605	516.612670	1229.600000
5.995260	50.489636	517.113395	767.530000
5.995309	50.489667	517.727320	615.440000
5.995358	50.489699	518.377495	451.210000
5.995407	50.489731	518.925695	501.540000
5.995456	50.489763	519.386620	608.260000
5.995503	50.489795	519.779670	685.732800
5.991557	50.486964	527.409720	591.030000
5.991605	50.486996	527.450070	1480.100000
5.991654	50.487026	527.621670	1743.300000
5.991699	50.487060	528.135770	2027.400000
5.991733	50.487098	528.615895	2031.200000
5.991768	50.487135	529.007220	1538.400000
5.991811	50.487168	529.511945	1191.300000
5.991855	50.487199	529.746845	715.040000
5.991896	50.487235	529.731520	683.400000
5.991937	50.487271	529.578020	652.580000
5.991975	50.487309	529.282045	761.890000
5.992013	50.487346	529.021720	369.120000
5.992055	50.487382	528.841595	264.430000
5.992097	50.487417	528.563295	285.320000
5.992137	50.487454	528.128720	360.730000
5.992178	50.487490	527.675845	589.810000
5.992221	50.487525	527.024070	1217.100000
5.992263	50.487560	526.071895	1280.600000
5.992304	50.487593	525.111945	1203.500000
5.992347	50.487627	524.180220	1049.000000
5.992390	50.487660	522.958745	848.360000
5.992435	50.487692	521.452895	749.250000
5.992482	50.487723	519.878320	887.060000
5.992527	50.487755	518.644870	1442.800000
5.992570	50.487789	517.722920	1756.300000
5.992619	50.487822	517.020270	1897.900000
5.992672	50.487853	516.509570	2463.200000
5.992720	50.487887	515.965720	3835.700000
5.992768	50.487920	515.350770	3457.200000
5.992817	50.487950	514.593820	3455.400000
5.992867	50.487980	513.864445	4302.100000
5.992917	50.488010	512.948645	4314.300000
5.992967	50.488040	511.683870	4317.500000
5.993015	50.488069	510.195445	2498.500000
5.993062	50.488098	508.495845	1865.200000
5.993109	50.488127	506.951420	1862.400000
5.993157	50.488158	505.882045	1271.000000
5.993206	50.488188	504.873870	1118.900000
5.993255	50.488219	504.018995	1306.600000
5.993294	50.488253	503.515545	899.800000
5.993331	50.488288	503.495545	439.450000
5.993375	50.488322	503.715395	439.630000
5.993420	50.488355	503.834720	479.880000
5.993467	50.488389	504.001645	546.480000
5.993512	50.488423	504.125395	445.090000
5.993557	50.488457	504.163095	416.050000
5.993601	50.488492	504.200645	462.760000
5.993644	50.488528	504.319095	468.270000
5.993688	50.488562	504.365920	468.360000
5.993736	50.488594	504.407845	415.320000
5.993787	50.488625	504.468670	455.580000
5.993837	50.488657	504.591020	428.690000
5.993884	50.488689	504.774820	611.380000
5.993930	50.488723	504.991395	545.980000
5.993974	50.488758	505.254820	470.660000
5.994019	50.488791	505.498845	470.310000
5.994066	50.488824	505.841170	346.350000
5.994112	50.488857	506.239320	335.050000
5.994159	50.488890	506.533120	288.480000
5.994204	50.488924	506.798020	208.980000
5.994249	50.488958	507.062270	206.010000
5.994295	50.488992	507.321120	208.040000
5.994341	50.489025	507.569920	192.730000
5.994387	50.489059	507.794670	193.320000
5.994433	50.489093	508.009445	203.120000
5.994481	50.489126	508.246845	206.510000
5.994529	50.489158	508.511370	204.550000
5.994577	50.489190	508.788945	187.890000
5.994626	50.489222	509.028620	187.700000
5.994674	50.489256	509.253520	230.880000
5.994722	50.489288	509.546695	357.970000
5.994770	50.489319	509.838820	540.560000
5.994819	50.489351	510.083870	544.230000
5.994868	50.489382	510.318720	624.440000
5.994918	50.489414	510.593595	1480.000000
5.994967	50.489446	511.035295	2224.500000
5.995016	50.489478	511.542795	2246.100000
5.995065	50.489510	511.988570	1497.200000
5.995113	50.489542	512.480670	1133.300000
5.995161	50.489573	513.031770	1055.100000
5.995211	50.489605	513.516595	654.060000
5.995260	50.489636	513.961870	498.130000
5.995309	50.489667	514.508220	470.820000
5.995358	50.489699	515.083995	451.100000
5.995407	50.489731	515.562720	467.250000
5.995456	50.489763	515.958670	608.460000
5.995503	50.489795	516.290370	842.757600
5.991605	50.486996	524.338620	593.730000
5.991654	50.487026	524.484095	1743.300000
5.991699	50.487060	524.947520	2033.000000
5.991733	50.487098	525.377695	2034.500000
5.991768	50.487135	525.722995	1884.600000
5.991811	50.487168	526.170945	1218.600000
5.991855	50.487199	526.369070	710.300000
5.991896	50.487235	526.336595	681.120000
5.991937	50.487271	526.177395	1497.800000
5.991975	50.487309	525.887670	1960.700000
5.992013	50.487346	525.630595	1958.800000
5.992055	50.487382	525.447020	1177.400000
5.992097	50.487417	525.173445	1177.500000
5.992137	50.487454	524.756520	360.070000
5.992178	50.487490	524.322520	388.930000
5.992221	50.487525	523.704845	792.330000
5.992263	50.487560	522.808545	950.780000
5.992304	50.487593	521.902795	950.770000
5.992347	50.487627	521.020570	909.820000
5.992390	50.487660	519.864970	848.390000
5.992435	50.487692	518.438595	848.470000
5.992482	50.487723	516.941895	1274.200000
5.992527	50.487755	515.763545	2236.400000
5.992570	50.487789	514.877695	2881.500000
5.992619	50.487822	514.199270	2882.700000
5.992672	50.487853	513.702720	2554.500000
5.992720	50.487887	513.174445	2551.700000
5.992768	50.487920	512.578120	1609.600000
5.992817	50.487950	511.845970	1610.200000
5.992867	50.487980	511.139620	1615.900000
5.992917	50.488010	510.254195	1619.500000
5.992967	50.488040	509.033420	1622.100000
5.993015	50.488069	507.595645	1179.600000
5.993062	50.488098	505.951820	1177.200000
5.993109	50.488127	504.454745	1866.800000
5.993157	50.488158	503.414370	508.860000
5.993206	50.488188	502.432020	502.920000
5.993255	50.488219	501.597570	1307.000000
5.993294	50.488253	501.102995	1307.100000
5.993331	50.488288	501.076620	653.980000
5.993375	50.488322	501.282495	439.470000
5.993420	50.488355	501.390795	402.750000
5.993467	50.488389	501.544995	400.760000
5.993512	50.488423	501.657245	400.940000
5.993557	50.488457	501.686245	385.560000
5.993601	50.488492	501.714945	377.900000
5.993644	50.488528	501.821720	378.140000
5.993688	50.488562	501.859220	378.700000
5.993736	50.488594	501.891845	390.100000
5.993787	50.488625	501.942595	426.100000
5.993837	50.488657	502.052520	427.520000
5.993884	50.488689	502.221470	446.490000
5.993930	50.488723	502.421645	447.590000
5.993974	50.488758	502.666595	452.430000
5.994019	50.488791	502.892545	428.640000
5.994066	50.488824	503.212370	378.670000
5.994112	50.488857	503.585245	378.720000
5.994159	50.488890	503.857470	379.280000
5.994204	50.488924	504.101520	427.780000
5.994249	50.488958	504.344445	491.970000
5.994295	50.488992	504.581745	550.540000
5.994341	50.489025	504.808945	550.600000
5.994387	50.489059	505.012745	550.280000
5.994433	50.489093	505.206595	549.940000
5.994481	50.489126	505.421470	550.310000
5.994529	50.489158	505.661595	553.130000
5.994577	50.489190	505.913470	568.900000
5.994626	50.489222	506.128795	576.170000
5.994674	50.489256	506.329495	647.010000
5.994722	50.489288	506.594070	1220.600000
5.994770	50.489319	506.856920	1481.000000
5.994819	50.489351	507.074595	1480.200000
5.994868	50.489382	507.281970	1479.000000
5.994918	50.489414	507.526070	1479.900000
5.994967	50.489446	507.925145	1477.400000
5.995016	50.489478	508.384045	569.100000
5.995065	50.489510	508.783295	557.080000
5.995113	50.489542	509.223345	557.500000
5.995161	50.489573	509.715345	558.220000
5.995211	50.489605	510.143570	557.540000
5.995260	50.489636	510.532595	497.260000
5.995309	50.489667	511.010570	452.350000
5.995358	50.489699	511.511370	450.880000
5.995407	50.489731	511.920395	462.820000
5.995456	50.489763	512.251420	842.575300
5.991654	50.487026	521.049920	594.040000
5.991699	50.487060	521.461570	2032.900000
5.991733	50.487098	521.840820	2035.000000
5.991768	50.487135	522.139395	1889.400000
5.991811	50.487168	522.529895	1219.200000
5.991855	50.487199	522.690845	577.050000
5.991896	50.487235	522.641070	547.960000
5.991937	50.487271	522.476145	3199.700000
5.991975	50.487309	522.192720	3899.100000
5.992013	50.487346	521.938920	3897.500000
5.992055	50.487382	521.751845	3203.300000
5.992097	50.487417	521.483020	3242.200000
5.992137	50.487454	521.083895	375.860000
5.992178	50.487490	520.668945	388.350000
5.992221	50.487525	520.085770	790.020000
5.992263	50.487560	519.246145	920.160000
5.992304	50.487593	518.395545	920.700000
5.992347	50.487627	517.563845	884.910000
5.992390	50.487660	516.475745	848.410000
5.992435	50.487692	515.131145	849.270000
5.992482	50.487723	513.714945	1317.100000
5.992527	50.487755	512.593745	2493.600000
5.992570	50.487789	511.745420	3064.000000
5.992619	50.487822	511.092220	3065.400000
5.992672	50.487853	510.610445	2983.900000
5.992720	50.487887	510.098445	2475.400000
5.992768	50.487920	509.521620	1030.400000
5.992817	50.487950	508.815445	1042.100000
5.992867	50.487980	508.133220	1070.900000
5.992917	50.488010	507.279670	1074.300000
5.992967	50.488040	506.105170	1074.000000
5.993015	50.488069	504.720845	1041.700000
5.993062	50.488098	503.136020	1039.300000
5.993109	50.488127	501.689120	1869.500000
5.993157	50.488158	500.679545	306.640000
5.993206	50.488188	499.724720	305.340000
5.993255	50.488219	498.912045	1300.000000
5.993294	50.488253	498.426920	1307.500000
5.993331	50.488288	498.393745	654.570000
5.993375	50.488322	498.584695	439.010000
5.993420	50.488355	498.681245	375.720000
5.993467	50.488389	498.821945	375.500000
5.993512	50.488423	498.921945	375.900000
5.993557	50.488457	498.941670	375.250000
5.993601	50.488492	498.960995	374.230000
5.993644	50.488528	499.055345	374.100000
5.993688	50.488562	499.082920	374.180000
5.993736	50.488594	499.105695	374.800000
5.993787	50.488625	499.145770	378.530000
5.993837	50.488657	499.242520	378.230000
5.993884	50.488689	499.395720	374.360000
5.993930	50.488723	499.578570	374.480000
5.993974	50.488758	499.803995	377.310000
5.994019	50.488791	500.010820	381.030000
5.994066	50.488824	500.306895	382.230000
5.994112	50.488857	500.653145	395.820000
5.994159	50.488890	500.902670	426.390000
5.994204	50.488924	501.124795	698.780000
5.994249	50.488958	501.345345	727.970000
5.994295	50.488992	501.560020	728.410000
5.994341	50.489025	501.764645	727.360000
5.994387	50.489059	501.946570	666.630000
5.994433	50.489093	502.118545	592.050000
5.994481	50.489126	502.309920	591.660000
5.994529	50.489158	502.524595	593.200000
5.994577	50.489190	502.749720	608.300000
5.994626	50.489222	502.939745	617.420000
5.994674	50.489256	503.115345	646.820000
5.994722	50.489288	503.350295	1221.000000
5.994770	50.489319	503.582845	1481.300000
5.994819	50.489351	503.772245	1480.500000
5.994868	50.489382	503.951295	1479.100000
5.994918	50.489414	504.163745	1477.400000
5.994967	50.489446	504.519070	210.070000
5.995016	50.489478	504.928220	201.340000
5.995065	50.489510	505.279995	373.180000
5.995113	50.489542	505.667070	540.220000
5.995161	50.489573	506.099170	557.810000
5.995211	50.489605	506.470170	557.260000
5.995260	50.489636	506.802520	498.280000
5.995309	50.489667	507.211945	452.260000
5.995358	50.489699	507.637920	450.810000
5.995407	50.489731	507.977645	462.201500
5.991733	50.487098	517.978620	455.240000
5.991768	50.487135	518.230145	424.440000
5.991811	50.487168	518.562945	419.820000
5.991855	50.487199	518.686645	408.320000
5.991896	50.487235	518.619570	407.760000
5.991937	50.487271	518.448920	3236.200000
5.991975	50.487309	518.171795	3914.700000
5.992013	50.487346	517.921270	3913.400000
5.992055	50.487382	517.730695	3655.500000
5.992097	50.487417	517.466645	3632.500000
5.992137	50.487454	517.085295	1887.100000
5.992178	50.487490	516.689420	670.300000
5.992221	50.487525	516.140870	799.610000
5.992263	50.487560	515.358220	916.620000
5.992304	50.487593	514.563245	915.910000
5.992347	50.487627	513.782770	842.570000
5.992390	50.487660	512.763345	715.370000
5.992435	50.487692	511.502320	596.100000
5.992482	50.487723	510.168795	476.470000
5.992527	50.487755	509.106495	408.310000
5.992570	50.487789	508.297020	399.810000
5.992619	50.487822	507.669945	399.540000
5.992672	50.487853	507.203520	399.670000
5.992720	50.487887	506.708420	400.080000
5.992768	50.487920	506.151870	644.690000
5.992817	50.487950	505.472770	900.350000
5.992867	50.487980	504.815695	975.860000
5.992917	50.488010	503.995420	978.780000
5.992967	50.488040	502.869395	978.500000
5.993015	50.488069	501.541220	977.480000
5.993062	50.488098	500.018520	1008.200000
5.993109	50.488127	498.624670	1796.400000
5.993157	50.488158	497.647745	306.600000
5.993206	50.488188	496.722070	305.260000
5.993255	50.488219	495.932520	454.470000
5.993294	50.488253	495.457470	659.680000
5.993331	50.488288	495.417045	651.210000
5.993375	50.488322	495.592145	438.740000
5.993420	50.488355	495.676220	376.540000
5.993467	50.488389	495.802570	375.870000
5.993512	50.488423	495.889620	375.960000
5.993557	50.488457	495.899545	375.420000
5.993601	50.488492	495.908920	374.590000
5.993644	50.488528	495.990095	374.120000
5.993688	50.488562	496.007145	373.600000
5.993736	50.488594	496.019495	372.800000
5.993787	50.488625	496.048320	371.760000
5.993837	50.488657	496.131170	370.350000
5.993884	50.488689	496.267720	369.130000
5.993930	50.488723	496.432320	368.880000
5.993974	50.488758	496.637170	369.260000
5.994019	50.488791	496.823870	378.050000
5.994066	50.488824	497.095045	383.330000
5.994112	50.488857	497.413345	424.960000
5.994159	50.488890	497.639070	555.080000
5.994204	50.488924	497.838245	710.960000
5.994249	50.488958	498.035445	728.180000
5.994295	50.488992	498.226545	728.540000
5.994341	50.489025	498.407620	727.540000
5.994387	50.489059	498.566745	666.740000
5.994433	50.489093	498.715970	591.950000
5.994481	50.489126	498.882970	591.650000
5.994529	50.489158	499.071270	593.130000
5.994577	50.489190	499.268695	608.110000
5.994626	50.489222	499.432595	616.530000
5.994674	50.489256	499.582345	620.680000
5.994722	50.489288	499.786795	560.970000
5.994770	50.489319	499.988195	554.170000
5.994819	50.489351	500.148595	366.450000
5.994868	50.489382	500.298645	207.150000
5.994918	50.489414	500.478770	173.910000
5.994967	50.489446	500.789495	174.540000
5.995016	50.489478	501.148045	182.790000
5.995065	50.489510	501.451720	374.180000
5.995113	50.489542	501.785295	535.130000
5.995161	50.489573	502.157145	539.340000
5.995211	50.489605	502.470795	537.450000
5.995260	50.489636	502.746595	525.920000
5.995309	50.489667	503.087995	461.169700
5.991811	50.487168	514.241945	415.900000
5.991855	50.487199	514.328695	408.040000
5.991896	50.487235	514.244520	407.670000
5.991937	50.487271	514.068220	3235.600000
5.991975	50.487309	513.797320	3856.600000
5.992013	50.487346	513.550020	3856.500000
5.992055	50.487382	513.355995	3652.700000
5.992097	50.487417	513.096670	3625.700000
5.992137	50.487454	512.732920	1927.600000
5.992178	50.487490	512.355945	1137.300000
5.992221	50.487525	511.841770	962.930000
5.992263	50.487560	511.115920	918.450000
5.992304	50.487593	510.376595	913.520000
5.992347	50.487627	509.647570	840.070000
5.992390	50.487660	508.697470	703.000000
5.992435	50.487692	507.521220	559.080000
5.992482	50.487723	506.272045	452.300000
5.992527	50.487755	505.270095	420.500000
5.992570	50.487789	504.500570	418.380000
5.992619	50.487822	503.900420	418.600000
5.992672	50.487853	503.449845	420.930000
5.992720	50.487887	502.972195	478.320000
5.992768	50.487920	502.436570	684.000000
5.992817	50.487950	501.785495	899.260000
5.992867	50.487980	501.154520	951.850000
5.992917	50.488010	500.368870	951.870000
5.992967	50.488040	499.293345	951.970000
5.993015	50.488069	498.023845	954.390000
5.993062	50.488098	496.566345	974.870000
5.993109	50.488127	495.228295	1130.300000
5.993157	50.488158	494.285820	429.620000
5.993206	50.488188	493.390970	429.600000
5.993255	50.488219	492.625870	447.030000
5.993294	50.488253	492.161495	481.150000
5.993331	50.488288	492.113395	492.720000
5.993375	50.488322	492.271720	438.360000
5.993420	50.488355	492.342570	379.480000
5.993467	50.488389	492.453720	377.160000
5.993512	50.488423	492.527095	376.420000
5.993557	50.488457	492.526695	375.630000
5.993601	50.488492	492.525570	374.830000
5.993644	50.488528	492.592870	374.220000
5.993688	50.488562	492.598870	373.610000
5.993736	50.488594	492.600245	372.800000
5.993787	50.488625	492.617195	371.760000
5.993837	50.488657	492.685395	370.490000
5.993884	50.488689	492.804495	369.450000
5.993930	50.488723	492.949920	369.200000
5.993974	50.488758	493.133195	369.470000
5.994019	50.488791	493.298845	377.850000
5.994066	50.488824	493.543970	385.450000
5.994112	50.488857	493.833120	425.180000
5.994159	50.488890	494.034020	555.020000
5.994204	50.488924	494.209295	710.210000
5.994249	50.488958	494.382220	716.120000
5.994295	50.488992	494.548845	716.050000
5.994341	50.489025	494.705495	714.770000
5.994387	50.489059	494.841020	651.010000
5.994433	50.489093	494.966770	552.300000
5.994481	50.489126	495.108620	526.720000
5.994529	50.489158	495.269745	521.400000
5.994577	50.489190	495.438670	519.630000
5.994626	50.489222	495.575745	516.690000
5.994674	50.489256	495.699020	499.500000
5.994722	50.489288	495.872270	433.960000
5.994770	50.489319	496.041870	418.850000
5.994819	50.489351	496.172745	364.860000
5.994868	50.489382	496.293295	231.590000
5.994918	50.489414	496.440595	177.510000
5.994967	50.489446	496.706220	178.040000
5.995016	50.489478	497.013770	223.030000
5.995065	50.489510	497.269120	392.350000
5.995113	50.489542	497.549145	534.200000
5.995161	50.489573	497.860895	534.200000
5.995211	50.489605	498.117620	532.913300
5.991896	50.487235	509.485570	408.020000
5.991937	50.487271	509.303770	2393.000000
5.991975	50.487309	509.038945	2746.400000
5.992013	50.487346	508.794795	2748.100000
5.992055	50.487382	508.597395	2749.500000
5.992097	50.487417	508.342670	2749.300000
5.992137	50.487454	507.996170	1928.600000
5.992178	50.487490	507.637695	1151.100000
5.992221	50.487525	507.157295	967.760000
5.992263	50.487560	506.487520	917.190000
5.992304	50.487593	505.803345	910.670000
5.992347	50.487627	505.125520	836.760000
5.992390	50.487660	504.244820	696.900000
5.992435	50.487692	503.153895	555.360000
5.992482	50.487723	501.990095	452.140000
5.992527	50.487755	501.049520	424.580000
5.992570	50.487789	500.320820	424.540000
5.992619	50.487822	499.748245	425.000000
5.992672	50.487853	499.313895	432.750000
5.992720	50.487887	498.854170	495.330000
5.992768	50.487920	498.340095	686.890000
5.992817	50.487950	497.717845	872.460000
5.992867	50.487980	497.113770	871.530000
5.992917	50.488010	496.363920	870.620000
5.992967	50.488040	495.340720	869.670000
5.993015	50.488069	494.132245	870.570000
5.993062	50.488098	492.742820	871.910000
5.993109	50.488127	491.463195	872.930000
5.993157	50.488158	490.556870	437.530000
5.993206	50.488188	489.694495	437.570000
5.993255	50.488219	488.955145	444.150000
5.993294	50.488253	488.502020	448.690000
5.993331	50.488288	488.445845	449.240000
5.993375	50.488322	488.586470	436.460000
5.993420	50.488355	488.643395	394.160000
5.993467	50.488389	488.738570	379.520000
5.993512	50.488423	488.797545	376.680000
5.993557	50.488457	488.786245	375.660000
5.993601	50.488492	488.774120	374.850000
5.993644	50.488528	488.826870	374.170000
5.993688	50.488562	488.821270	373.510000
5.993736	50.488594	488.811145	372.740000
5.993787	50.488625	488.815645	371.850000
5.993837	50.488657	488.868520	370.910000
5.993884	50.488689	488.969370	370.290000
5.993930	50.488723	489.094770	370.120000
5.993974	50.488758	489.255545	370.290000
5.994019	50.488791	489.399270	377.910000
5.994066	50.488824	489.617295	387.710000
5.994112	50.488857	489.876145	424.990000
5.994159	50.488890	490.051320	553.850000
5.994204	50.488924	490.201895	606.810000
5.994249	50.488958	490.349720	606.920000
5.994295	50.488992	490.491070	606.400000
5.994341	50.489025	490.622545	604.730000
5.994387	50.489059	490.733795	553.370000
5.994433	50.489093	490.835445	482.080000
5.994481	50.489126	490.951495	456.590000
5.994529	50.489158	491.084795	448.400000
5.994577	50.489190	491.224620	444.100000
5.994626	50.489222	491.334370	442.120000
5.994674	50.489256	491.430695	439.280000
5.994722	50.489288	491.572245	429.970000
5.994770	50.489319	491.709620	420.210000
5.994819	50.489351	491.810645	388.940000
5.994868	50.489382	491.901445	380.660000
5.994918	50.489414	492.015720	384.930000
5.994967	50.489446	492.236095	385.580000
5.995016	50.489478	492.492645	398.140000
5.995065	50.489510	492.699895	411.870000
5.995113	50.489542	492.926870	533.682600
5.991975	50.487309	503.863195	1056.700000
5.992013	50.487346	503.622095	1268.100000
5.992055	50.487382	503.421445	1268.500000
5.992097	50.487417	503.171170	1267.900000
5.992137	50.487454	502.841320	1261.000000
5.992178	50.487490	502.500795	1178.500000
5.992221	50.487525	502.053245	967.600000
5.992263	50.487560	501.438170	915.710000
5.992304	50.487593	500.808045	888.410000
5.992347	50.487627	500.180695	808.270000
5.992390	50.487660	499.368770	677.060000
5.992435	50.487692	498.362945	547.410000
5.992482	50.487723	497.284895	451.110000
5.992527	50.487755	496.406245	425.010000
5.992570	50.487789	495.718920	424.910000
5.992619	50.487822	495.174345	425.310000
5.992672	50.487853	494.756545	432.800000
5.992720	50.487887	494.315095	495.250000
5.992768	50.487920	493.823020	675.370000
5.992817	50.487950	493.230270	724.560000
5.992867	50.487980	492.653770	724.510000
5.992917	50.488010	491.940695	724.000000
5.992967	50.488040	490.971395	723.500000
5.993015	50.488069	489.826020	723.210000
5.993062	50.488098	488.507245	723.000000
5.993109	50.488127	487.288520	708.640000
5.993157	50.488158	486.419970	437.930000
5.993206	50.488188	485.591595	437.930000
5.993255	50.488219	484.879270	441.710000
5.993294	50.488253	484.437970	442.350000
5.993331	50.488288	484.373320	442.270000
5.993375	50.488322	484.495370	433.560000
5.993420	50.488355	484.537695	395.310000
5.993467	50.488389	484.616120	380.390000
5.993512	50.488423	484.660020	376.620000
5.993557	50.488457	484.637295	375.470000
5.993601	50.488492	484.613670	374.660000
5.993644	50.488528	484.651220	373.960000
5.993688	50.488562	484.633495	373.300000
5.993736	50.488594	484.611370	372.630000
5.993787	50.488625	484.602920	371.960000
5.993837	50.488657	484.639845	371.410000
5.993884	50.488689	484.721695	371.150000
5.993930	50.488723	484.826320	371.130000
5.993974	50.488758	484.963745	371.440000
5.994019	50.488791	485.084745	378.050000
5.994066	50.488824	485.274745	389.780000
5.994112	50.488857	485.502270	424.510000
5.994159	50.488890	485.650945	477.750000
5.994204	50.488924	485.776120	478.130000
5.994249	50.488958	485.898145	478.030000
5.994295	50.488992	486.013595	477.630000
5.994341	50.489025	486.119320	476.750000
5.994387	50.489059	486.205770	465.180000
5.994433	50.489093	486.282820	445.800000
5.994481	50.489126	486.372570	437.770000
5.994529	50.489158	486.477595	435.640000
5.994577	50.489190	486.587945	435.000000
5.994626	50.489222	486.670045	434.760000
5.994674	50.489256	486.739145	434.320000
5.994722	50.489288	486.848770	429.600000
5.994770	50.489319	486.953770	425.220000
5.994819	50.489351	487.024870	413.860000
5.994868	50.489382	487.085920	410.780000
5.994918	50.489414	487.167270	410.940000
5.994967	50.489446	487.342670	411.230000
5.995016	50.489478	487.548695	412.549700
5.992097	50.487417	497.545270	1037.000000
5.992137	50.487454	497.231295	1013.900000
5.992178	50.487490	496.907920	952.980000
5.992221	50.487525	496.491895	909.940000
5.992263	50.487560	495.929570	870.830000
5.992304	50.487593	495.351795	750.140000
5.992347	50.487627	494.773645	654.960000
5.992390	50.487660	494.029170	566.220000
5.992435	50.487692	493.107370	486.810000
5.992482	50.487723	492.114670	434.960000
5.992527	50.487755	491.297995	424.760000
5.992570	50.487789	490.652270	424.680000
5.992619	50.487822	490.135895	425.110000
5.992672	50.487853	489.734820	426.980000
5.992720	50.487887	489.311870	433.760000
5.992768	50.487920	488.842070	476.920000
5.992817	50.487950	488.279270	486.860000
5.992867	50.487980	487.730820	487.230000
5.992917	50.488010	487.055270	487.360000
5.992967	50.488040	486.141145	487.440000
5.993015	50.488069	485.060620	487.440000
5.993062	50.488098	483.814745	487.310000
5.993109	50.488127	482.659095	484.940000
5.993157	50.488158	481.829820	437.340000
5.993206	50.488188	481.036895	436.290000
5.993255	50.488219	480.352795	435.960000
5.993294	50.488253	479.923845	435.610000
5.993331	50.488288	479.850295	434.810000
5.993375	50.488322	479.952920	427.140000
5.993420	50.488355	479.980045	395.310000
5.993467	50.488389	480.040995	380.480000
5.993512	50.488423	480.069195	376.380000
5.993557	50.488457	480.034620	375.130000
5.993601	50.488492	479.998995	374.340000
5.993644	50.488528	480.020745	373.670000
5.993688	50.488562	479.990470	373.080000
5.993736	50.488594	479.955920	372.540000
5.993787	50.488625	479.934020	372.070000
5.993837	50.488657	479.954420	371.760000
5.993884	50.488689	480.016645	371.640000
5.993930	50.488723	480.099770	371.680000
5.993974	50.488758	480.213120	372.150000
5.994019	50.488791	480.310720	378.170000
5.994066	50.488824	480.471895	390.530000
5.994112	50.488857	480.667345	423.810000
5.994159	50.488890	480.788895	435.820000
5.994204	50.488924	480.888070	436.180000
5.994249	50.488958	480.983770	436.330000
5.994295	50.488992	481.072845	436.320000
5.994341	50.489025	481.152420	436.200000
5.994387	50.489059	481.213720	435.760000
5.994433	50.489093	481.265870	434.460000
5.994481	50.489126	481.329070	433.660000
5.994529	50.489158	481.405620	433.550000
5.994577	50.489190	481.486320	433.590000
5.994626	50.489222	481.540620	433.570000
5.994674	50.489256	481.582445	433.400000
5.994722	50.489288	481.660195	429.390000
5.994770	50.489319	481.732945	427.730000
5.994819	50.489351	481.774320	419.610000
5.994868	50.489382	481.805920	412.507700
5.992221	50.487525	490.431495	774.950000
5.992263	50.487560	489.919295	568.450000
5.992304	50.487593	489.391545	483.650000
5.992347	50.487627	488.860770	433.160000
5.992390	50.487660	488.181745	407.140000
5.992435	50.487692	487.342070	389.430000
5.992482	50.487723	486.433420	388.560000
5.992527	50.487755	485.678145	388.500000
5.992570	50.487789	485.073920	388.570000
5.992619	50.487822	484.585745	388.770000
5.992672	50.487853	484.201395	389.180000
5.992720	50.487887	483.796995	395.210000
5.992768	50.487920	483.349595	398.070000
5.992817	50.487950	482.816970	404.130000
5.992867	50.487980	482.296820	414.630000
5.992917	50.488010	481.659270	421.290000
5.992967	50.488040	480.801220	422.330000
5.993015	50.488069	479.786845	423.140000
5.993062	50.488098	478.615720	423.750000
5.993109	50.488127	477.525020	424.170000
5.993157	50.488158	476.736320	424.470000
5.993206	50.488188	475.980145	424.620000
5.993255	50.488219	475.325320	424.630000
5.993294	50.488253	474.909220	424.500000
5.993331	50.488288	474.826445	424.090000
5.993375	50.488322	474.908870	420.550000
5.993420	50.488355	474.920220	395.090000
5.993467	50.488389	474.963070	380.390000
5.993512	50.488423	474.974995	376.050000
5.993557	50.488457	474.928170	374.730000
5.993601	50.488492	474.880170	374.020000
5.993644	50.488528	474.885595	373.410000
5.993688	50.488562	474.842345	372.900000
5.993736	50.488594	474.794970	372.470000
5.993787	50.488625	474.759245	372.160000
5.993837	50.488657	474.762670	371.970000
5.993884	50.488689	474.804695	371.910000
5.993930	50.488723	474.865745	371.980000
5.993974	50.488758	474.954420	372.460000
5.994019	50.488791	475.028070	378.250000
5.994066	50.488824	475.159845	390.820000
5.994112	50.488857	475.322620	422.920000
5.994159	50.488890	475.416595	429.860000
5.994204	50.488924	475.489395	430.550000
5.994249	50.488958	475.558470	430.970000
5.994295	50.488992	475.620895	431.310000
5.994341	50.489025	475.674095	431.590000
5.994387	50.489059	475.710095	431.850000
5.994433	50.489093	475.737220	432.110000
5.994481	50.489126	475.773845	432.380000
5.994529	50.489158	475.821945	432.610000
5.994577	50.489190	475.873095	432.740000
5.994626	50.489222	475.899795	432.820000
5.994674	50.489256	475.914545	432.770000
5.994722	50.489288	475.960745	429.292100
5.992304	50.487593	482.879870	345.580000
5.992347	50.487627	482.394095	336.070000
5.992390	50.487660	481.777720	334.400000
5.992435	50.487692	481.017345	334.290000
5.992482	50.487723	480.190595	334.250000
5.992527	50.487755	479.495545	334.270000
5.992570	50.487789	478.932295	334.360000
5.992619	50.487822	478.472070	334.540000
5.992672	50.487853	478.104320	335.260000
5.992720	50.487887	477.718320	341.230000
5.992768	50.487920	477.293245	356.540000
5.992817	50.487950	476.790745	377.880000
5.992867	50.487980	476.298920	398.410000
5.992917	50.488010	475.699545	412.420000
5.992967	50.488040	474.897970	417.320000
5.993015	50.488069	473.950570	418.590000
5.993062	50.488098	472.855545	419.670000
5.993109	50.488127	471.831270	420.450000
5.993157	50.488158	471.084220	421.070000
5.993206	50.488188	470.365870	421.420000
5.993255	50.488219	469.741220	421.620000
5.993294	50.488253	469.338395	421.680000
5.993331	50.488288	469.246120	421.640000
5.993375	50.488322	469.307720	418.430000
5.993420	50.488355	469.302770	394.810000
5.993467	50.488389	469.326970	380.240000
5.993512	50.488423	469.322170	375.740000
5.993557	50.488457	469.262720	374.410000
5.993601	50.488492	469.202045	373.750000
5.993644	50.488528	469.190745	373.210000
5.993688	50.488562	469.134170	372.770000
5.993736	50.488594	469.073645	372.430000
5.993787	50.488625	469.023795	372.200000
5.993837	50.488657	469.009870	372.080000
5.993884	50.488689	469.031295	372.050000
5.993930	50.488723	469.069895	372.130000
5.993974	50.488758	469.133470	372.620000
5.994019	50.488791	469.182795	378.290000
5.994066	50.488824	469.284770	390.940000
5.994112	50.488857	469.414470	422.630000
5.994159	50.488890	469.480645	429.320000
5.994204	50.488924	469.526920	430.130000
5.994249	50.488958	469.569270	430.580000
5.994295	50.488992	469.605020	430.940000
5.994341	50.489025	469.631845	431.260000
5.994387	50.489059	469.642645	431.540000
5.994433	50.489093	469.644895	431.800000
5.994481	50.489126	469.655120	432.010000
5.994529	50.489158	469.675045	432.190000
5.994577	50.489190	469.697020	432.290000
5.994626	50.489222	469.696545	432.399600
5.992390	50.487660	474.763279	325.730000
5.992435	50.487692	474.078454	325.790000
5.992482	50.487723	473.330554	325.880000
5.992527	50.487755	472.693929	326.010000
5.992570	50.487789	472.170704	326.260000
5.992619	50.487822	471.737829	327.670000
5.992672	50.487853	471.386379	330.910000
5.992720	50.487887	471.018504	338.240000
5.992768	50.487920	470.615454	353.680000
5.992817	50.487950	470.142729	375.510000
5.992867	50.487980	469.678979	396.770000
5.992917	50.488010	469.117554	411.400000
5.992967	50.488040	468.372354	416.910000
5.993015	50.488069	467.492254	418.050000
5.993062	50.488098	466.474079	419.220000
5.993109	50.488127	465.517204	419.970000
5.993157	50.488158	464.812604	420.500000
5.993206	50.488188	464.132929	420.890000
5.993255	50.488219	463.539179	421.060000
5.993294	50.488253	463.149954	421.110000
5.993331	50.488288	463.047904	421.080000
5.993375	50.488322	463.088154	417.910000
5.993420	50.488355	463.066554	394.620000
5.993467	50.488389	463.071679	380.100000
5.993512	50.488423	463.049804	375.560000
5.993557	50.488457	462.977479	374.210000
5.993601	50.488492	462.903854	373.590000
5.993644	50.488528	462.875504	373.090000
5.993688	50.488562	462.805404	372.690000
5.993736	50.488594	462.731529	372.390000
5.993787	50.488625	462.667304	372.200000
5.993837	50.488657	462.635779	372.100000
5.993884	50.488689	462.636354	372.090000
5.993930	50.488723	462.652254	372.170000
5.993974	50.488758	462.690529	372.670000
5.994019	50.488791	462.715404	378.290000
5.994066	50.488824	462.787454	390.970000
5.994112	50.488857	462.884004	422.480000
5.994159	50.488890	462.922379	429.160000
5.994204	50.488924	462.942204	429.980000
5.994249	50.488958	462.957979	430.430000
5.994295	50.488992	462.967279	430.810000
5.994341	50.489025	462.967979	431.150000
5.994387	50.489059	462.953854	431.420000
5.994433	50.489093	462.931629	431.660000
5.994481	50.489126	462.915954	431.880000
5.994529	50.489158	462.908279	432.062600
