# Supplementary material for: Electrical resistivity tomography data across the Hockai Fault Zone (Ardenne, Belgium)
Source: Data Brief. 2016 Dec 21;11:1–4. doi: 10.1016/j.dib.2016.12.028 (PMC5220259; doi:10.1016/j.dib.2016.12.028)
Supplement: Supplementary file 2 — Supplementary material [file mmc2.zip › output/ASCII/20091026-1.wgs84]

5.948353735	50.47436753	565.931
5.94829027	50.47434862	565.939
5.94822639	50.47433077	565.962
5.948162403	50.47431181	565.961
5.948100318	50.47429086	565.946
5.948036384	50.47427179	565.947
5.947973603	50.47425254	565.896
5.947909763	50.47423322	565.85
5.947846285	50.47421369	565.877
5.94778189	50.47419539	565.743
5.947781822	50.47419553	565.755
5.947719104	50.47417595	565.705
5.947656172	50.47415556	565.656
5.947593176	50.47413615	565.696
5.947530564	50.47411626	565.715
5.947466931	50.47409738	565.687
5.947403092	50.4740801	565.705
5.947340921	50.47406036	565.666
5.947278433	50.47404033	565.63
5.947214816	50.47402154	565.576
5.947151454	50.47400147	565.526
5.947088888	50.47398172	565.547
5.947026591	50.47396137	565.527
5.946963171	50.47394188	565.544
5.946900302	50.47392182	565.466
5.946837688	50.47390244	565.423
5.946774438	50.473883	565.379
5.946711108	50.47386306	565.311
5.946648974	50.47384313	565.244
5.946585758	50.4738239	565.154
5.946523508	50.47380311	565.066
5.946460868	50.47378321	564.941
5.946399366	50.47376376	564.897
5.946336777	50.47374491	564.803
5.946273047	50.4737254	564.761
5.946210156	50.47370626	564.716
5.946147432	50.473687	564.663
5.94608408	50.473668	564.714
5.946020457	50.47364819	564.656
5.945957642	50.47362865	564.566
5.945893533	50.47360919	564.544
5.945830997	50.47358949	564.444
5.945768	50.47357059	564.384
5.945704033	50.4735512	564.251
5.945641001	50.47353201	564.171
5.945577291	50.47351273	564.001
5.945513776	50.47349403	563.904
5.945451776	50.47347433	563.795
5.945387333	50.47345572	563.719
5.945323715	50.4734361	563.639
5.945261167	50.47341647	563.56
5.945197979	50.47339658	563.466
5.945135012	50.47337713	563.49
5.94507141	50.47335828	563.472
5.945008103	50.47333938	563.265
5.944945801	50.4733187	563.235
5.944882483	50.47329998	563.142
5.944818882	50.47328116	563.148
5.944755638	50.47326191	563.139
5.944692421	50.47324262	563.014
5.94462945	50.47322361	562.829
5.944565643	50.47320437	562.852
5.944502398	50.47318504	562.832
5.944439524	50.47316596	562.812
5.94437665	50.47314689	562.792
5.944314506	50.47312571	562.755
5.944251503	50.47310581	562.709
5.94418868	50.47308646	562.638
5.944125052	50.47306705	562.619
5.944061269	50.47304823	562.726
5.94399839	50.47302824	562.706
5.943934023	50.47300983	562.713
5.943871167	50.4729902	562.637
5.943807645	50.47297113	562.676
5.943744253	50.47295215	562.647
5.943681146	50.47293203	562.561
5.943618064	50.47291307	562.715
5.943553977	50.47289518	562.699
5.943491303	50.47287489	562.759
5.943428106	50.47285512	562.792
5.943364476	50.47283556	562.806
5.943301822	50.47281616	562.77
5.943237431	50.47279861	562.706
5.943173417	50.47277952	562.668
5.943110694	50.47275884	562.706
5.943047467	50.47273968	562.764
5.942985484	50.47272005	562.914
5.942921679	50.47270083	562.884
5.942857893	50.47268186	562.805
5.942795287	50.47266206	562.769
5.942731812	50.47264314	562.75
5.942666966	50.47262532	562.741
5.94260285	50.47260674	562.807
5.942539685	50.4725878	562.861
5.942476446	50.4725687	563.006
5.94241266	50.47255037	562.9
