# Supplementary material for: Electrical resistivity tomography data across the Hockai Fault Zone (Ardenne, Belgium)
Source: Data Brief. 2016 Dec 21;11:1–4. doi: 10.1016/j.dib.2016.12.028 (PMC5220259; doi:10.1016/j.dib.2016.12.028)
Supplement: Supplementary file 2 — Supplementary material [file mmc2.zip › output/ASCII/20091026-1_combined.out.wgs84]

5.948258	50.474340	564.686640	1273.300000
5.948194	50.474321	564.683690	1453.300000
5.948131	50.474301	564.669165	1721.500000
5.948068	50.474281	564.654390	1606.200000
5.948005	50.474262	564.624665	1569.900000
5.947942	50.474243	564.576365	1454.300000
5.947878	50.474223	564.557540	1473.600000
5.947814	50.474205	564.505540	1521.700000
5.947782	50.474195	564.449965	1745.700000
5.947750	50.474186	564.427615	1849.500000
5.947688	50.474166	564.379340	1789.400000
5.947625	50.474146	564.364040	1741.400000
5.947562	50.474126	564.374040	1675.500000
5.947499	50.474107	564.358290	1675.000000
5.947435	50.474089	564.342190	1729.400000
5.947372	50.474070	564.322465	2124.000000
5.947310	50.474050	564.281465	2088.100000
5.947247	50.474031	564.236965	1636.700000
5.947183	50.474012	564.188915	1386.700000
5.947120	50.473992	564.165365	1436.800000
5.947058	50.473972	564.152290	1391.400000
5.946995	50.473952	564.135340	1604.700000
5.946932	50.473932	564.101115	1764.300000
5.946869	50.473912	564.046340	1915.000000
5.946806	50.473893	564.001865	1712.600000
5.946743	50.473873	563.950490	1326.600000
5.946680	50.473853	563.888690	1041.900000
5.946617	50.473834	563.819740	1001.300000
5.946555	50.473814	563.747115	1711.300000
5.946492	50.473793	563.659790	2255.000000
5.946430	50.473773	563.586615	3131.900000
5.946368	50.473754	563.523865	2997.800000
5.946305	50.473735	563.461140	2310.900000
5.946242	50.473716	563.420215	1584.400000
5.946179	50.473697	563.371990	1295.300000
5.946116	50.473678	563.356415	1055.500000
5.946052	50.473658	563.344490	920.010000
5.945989	50.473638	563.281865	1241.500000
5.945926	50.473619	563.226515	832.980000
5.945862	50.473599	563.167390	1006.700000
5.945799	50.473580	563.097265	1336.300000
5.945736	50.473561	563.015690	1676.000000
5.945673	50.473542	562.926540	2044.100000
5.945609	50.473522	562.821365	1883.500000
5.945546	50.473503	562.708090	1275.600000
5.945483	50.473484	562.616990	997.510000
5.945420	50.473465	562.537315	730.740000
5.945356	50.473446	562.469165	614.360000
5.945292	50.473426	562.396965	563.240000
5.945230	50.473407	562.320640	523.000000
5.945166	50.473387	562.283865	401.950000
5.945103	50.473368	562.274815	358.740000
5.945040	50.473349	562.174390	408.560000
5.944977	50.473329	562.074140	428.830000
5.944914	50.473309	562.017415	324.070000
5.944851	50.473291	561.972765	254.440000
5.944787	50.473272	561.964165	266.960000
5.944724	50.473252	561.899365	242.350000
5.944661	50.473233	561.765765	322.210000
5.944598	50.473214	561.692740	263.020000
5.944534	50.473195	561.684690	285.450000
5.944471	50.473175	561.660265	271.660000
5.944408	50.473156	561.635790	275.450000
5.944346	50.473136	561.607240	295.060000
5.944283	50.473116	561.566615	300.300000
5.944220	50.473096	561.509840	261.480000
5.944157	50.473077	561.465140	244.740000
5.944093	50.473058	561.492440	247.640000
5.944030	50.473038	561.519565	240.200000
5.943966	50.473019	561.502515	245.400000
5.943903	50.473000	561.465740	246.300000
5.943839	50.472981	561.444515	243.880000
5.943776	50.472962	561.438965	231.210000
5.943713	50.472942	561.382640	232.840000
5.943650	50.472923	561.399440	234.430000
5.943586	50.472904	561.443265	215.230000
5.943523	50.472885	561.447490	257.870000
5.943460	50.472865	561.469890	238.510000
5.943396	50.472845	561.476615	259.740000
5.943333	50.472826	561.457515	232.930000
5.943270	50.472807	561.409340	249.330000
5.943205	50.472789	561.361165	253.060000
5.943142	50.472769	561.348940	179.610000
5.943079	50.472749	561.368365	256.760000
5.943016	50.472730	561.423490	244.570000
5.942954	50.472710	561.450165	258.780000
5.942890	50.472691	561.399065	224.140000
5.942827	50.472672	561.348015	219.520000
5.942764	50.472653	561.316790	210.560000
5.942699	50.472634	561.292040	259.900000
5.942635	50.472616	561.295815	265.070000
5.942571	50.472597	561.317440	248.570000
5.942508	50.472578	561.359040	230.967500
5.948258	50.474340	562.107965	1198.800000
5.948194	50.474321	562.084865	1383.800000
5.948131	50.474301	562.055615	1607.300000
5.948068	50.474281	562.025940	1501.400000
5.948005	50.474262	561.989040	1426.200000
5.947942	50.474243	561.943290	1336.900000
5.947878	50.474223	561.911190	1337.700000
5.947814	50.474205	561.863665	1365.300000
5.947782	50.474195	561.814665	1582.400000
5.947750	50.474186	561.781165	1677.900000
5.947688	50.474166	561.735490	1614.200000
5.947625	50.474146	561.704790	1549.000000
5.947562	50.474126	561.685090	1554.600000
5.947499	50.474107	561.653540	1612.800000
5.947435	50.474089	561.621315	1722.700000
5.947372	50.474070	561.587540	2014.500000
5.947310	50.474050	561.545065	1965.200000
5.947247	50.474031	561.501190	1607.400000
5.947183	50.474012	561.455890	1459.200000
5.947120	50.473992	561.420165	1499.600000
5.947058	50.473972	561.388415	1507.300000
5.946995	50.473952	561.354615	1670.300000
5.946932	50.473932	561.314515	1827.300000
5.946869	50.473912	561.267015	2023.200000
5.946806	50.473893	561.223215	1813.800000
5.946743	50.473873	561.176865	1358.800000
5.946680	50.473853	561.126615	1112.100000
5.946617	50.473834	561.073390	1269.200000
5.946555	50.473814	561.018440	1925.200000
5.946492	50.473793	560.956740	1886.800000
5.946430	50.473773	560.900765	2455.500000
5.946368	50.473754	560.848790	2239.500000
5.946305	50.473735	560.796840	1549.200000
5.946242	50.473716	560.754515	1472.500000
5.946179	50.473697	560.708915	1620.100000
5.946116	50.473678	560.677665	1047.000000
5.946052	50.473658	560.648090	928.440000
5.945989	50.473638	560.596315	1562.200000
5.945926	50.473619	560.547715	886.290000
5.945862	50.473599	560.497240	1098.400000
5.945799	50.473580	560.441840	1426.400000
5.945736	50.473561	560.380565	1597.200000
5.945673	50.473542	560.315390	1890.900000
5.945609	50.473522	560.240915	1787.200000
5.945546	50.473503	560.161590	1309.500000
5.945483	50.473484	560.092590	1006.000000
5.945420	50.473465	560.029415	714.810000
5.945356	50.473446	559.972240	632.680000
5.945292	50.473426	559.912615	595.990000
5.945230	50.473407	559.850415	541.570000
5.945166	50.473387	559.810740	429.580000
5.945103	50.473368	559.786890	399.950000
5.945040	50.473349	559.710415	408.280000
5.944977	50.473329	559.634290	444.010000
5.944914	50.473309	559.582915	365.510000
5.944851	50.473291	559.538740	285.770000
5.944787	50.473272	559.515915	284.740000
5.944724	50.473252	559.459790	270.310000
5.944661	50.473233	559.361965	335.420000
5.944598	50.473214	559.300615	288.670000
5.944534	50.473195	559.278915	301.090000
5.944471	50.473175	559.247040	292.860000
5.944408	50.473156	559.215040	285.790000
5.944346	50.473136	559.180515	295.870000
5.944283	50.473116	559.138765	295.850000
5.944220	50.473096	559.087340	265.690000
5.944157	50.473077	559.043140	261.140000
5.944093	50.473058	559.041215	265.840000
5.944030	50.473038	559.038865	242.820000
5.943966	50.473019	559.010290	258.150000
5.943903	50.473000	558.970615	254.660000
5.943839	50.472981	558.939390	245.910000
5.943776	50.472962	558.916865	235.660000
5.943713	50.472942	558.866365	235.080000
5.943650	50.472923	558.854515	240.050000
5.943586	50.472904	558.857065	229.580000
5.943523	50.472885	558.836990	266.720000
5.943460	50.472865	558.824990	254.270000
5.943396	50.472845	558.804365	257.390000
5.943333	50.472826	558.771715	239.610000
5.943270	50.472807	558.726190	257.310000
5.943205	50.472789	558.680690	257.010000
5.943142	50.472769	558.650540	207.160000
5.943079	50.472749	558.632865	262.290000
5.943016	50.472730	558.625140	254.320000
5.942954	50.472710	558.605740	240.200000
5.942890	50.472691	558.559890	221.330000
5.942827	50.472672	558.514090	225.720000
5.942764	50.472653	558.474440	225.650000
5.942699	50.472634	558.436590	264.490000
5.942635	50.472616	558.405840	263.740000
5.942571	50.472597	558.377940	247.790000
5.942508	50.472578	558.347890	232.714700
5.948194	50.474321	559.210965	1083.500000
5.948131	50.474301	559.174015	1258.000000
5.948068	50.474281	559.136715	1243.400000
5.948005	50.474262	559.096165	1159.700000
5.947942	50.474243	559.051690	1129.600000
5.947878	50.474223	559.013090	1133.000000
5.947814	50.474205	558.967840	1193.900000
5.947782	50.474195	558.922040	1424.400000
5.947750	50.474186	558.882965	1518.600000
5.947688	50.474166	558.838565	1385.200000
5.947625	50.474146	558.800440	1256.800000
5.947562	50.474126	558.766715	1277.500000
5.947499	50.474107	558.727965	1373.900000
5.947435	50.474089	558.688715	1495.000000
5.947372	50.474070	558.648840	1655.600000
5.947310	50.474050	558.605740	1625.900000
5.947247	50.474031	558.562115	1471.800000
5.947183	50.474012	558.517990	1475.700000
5.947120	50.473992	558.477240	1582.500000
5.947058	50.473972	558.437815	1672.800000
5.946995	50.473952	558.397440	1787.700000
5.946932	50.473932	558.355065	1941.200000
5.946869	50.473912	558.310365	2145.900000
5.946806	50.473893	558.266815	1963.400000
5.946743	50.473873	558.222415	1474.500000
5.946680	50.473853	558.176740	1282.500000
5.946617	50.473834	558.129965	1676.500000
5.946555	50.473814	558.082440	2212.400000
5.946492	50.473793	558.032065	1725.200000
5.946430	50.473773	557.983790	2259.200000
5.946368	50.473754	557.936865	1835.100000
5.946305	50.473735	557.889965	862.400000
5.946242	50.473716	557.846965	1383.600000
5.946179	50.473697	557.802615	2071.600000
5.946116	50.473678	557.764090	854.990000
5.946052	50.473658	557.726265	841.980000
5.945989	50.473638	557.679490	1619.400000
5.945926	50.473619	557.633990	819.250000
5.945862	50.473599	557.587640	782.090000
5.945799	50.473580	557.539240	1144.300000
5.945736	50.473561	557.488040	1388.700000
5.945673	50.473542	557.434990	1726.900000
5.945609	50.473522	557.376965	1756.800000
5.945546	50.473503	557.316265	1395.100000
5.945483	50.473484	557.259990	1035.100000
5.945420	50.473465	557.206465	726.470000
5.945356	50.473446	557.155865	710.610000
5.945292	50.473426	557.103865	710.790000
5.945230	50.473407	557.050340	631.910000
5.945166	50.473387	557.008915	526.740000
5.945103	50.473368	556.975990	496.430000
5.945040	50.473349	556.914515	450.950000
5.944977	50.473329	556.853365	506.860000
5.944914	50.473309	556.805465	476.690000
5.944851	50.473291	556.761615	372.770000
5.944787	50.473272	556.729665	339.860000
5.944724	50.473252	556.679140	334.650000
5.944661	50.473233	556.604790	385.500000
5.944598	50.473214	556.551140	364.310000
5.944534	50.473195	556.520290	378.790000
5.944471	50.473175	556.483440	377.880000
5.944408	50.473156	556.446490	344.870000
5.944346	50.473136	556.408090	324.000000
5.944283	50.473116	556.365590	307.820000
5.944220	50.473096	556.317640	289.670000
5.944157	50.473077	556.273765	307.000000
5.944093	50.473058	556.253240	314.280000
5.944030	50.473038	556.232340	274.820000
5.943966	50.473019	556.196765	299.630000
5.943903	50.473000	556.155290	292.170000
5.943839	50.472981	556.118165	268.410000
5.943776	50.472962	556.085565	253.320000
5.943713	50.472942	556.038490	252.140000
5.943650	50.472923	556.010565	266.550000
5.943586	50.472904	555.989840	272.600000
5.943523	50.472885	555.957090	304.870000
5.943460	50.472865	555.927615	285.230000
5.943396	50.472845	555.893765	256.310000
5.943333	50.472826	555.854740	240.290000
5.943270	50.472807	555.810465	260.810000
5.943205	50.472789	555.766190	269.330000
5.943142	50.472769	555.727915	251.910000
5.943079	50.472749	555.694090	284.000000
5.943016	50.472730	555.662015	261.440000
5.942954	50.472710	555.625615	221.620000
5.942890	50.472691	555.581590	217.660000
5.942827	50.472672	555.537565	245.110000
5.942764	50.472653	555.495040	260.970000
5.942699	50.472634	555.452890	284.690000
5.942635	50.472616	555.411815	263.040000
5.942571	50.472597	555.370415	238.423500
5.948131	50.474301	556.000565	829.230000
5.948068	50.474281	555.959665	986.110000
5.948005	50.474262	555.917390	929.650000
5.947942	50.474243	555.873515	984.840000
5.947878	50.474223	555.831990	1013.600000
5.947814	50.474205	555.787815	1179.300000
5.947782	50.474195	555.743440	1488.700000
5.947750	50.474186	555.701740	1629.600000
5.947688	50.474166	555.657915	1410.300000
5.947625	50.474146	555.616515	1183.300000
5.947562	50.474126	555.576715	1143.300000
5.947499	50.474107	555.534965	1202.100000
5.947435	50.474089	555.492915	1264.800000
5.947372	50.474070	555.450640	1320.100000
5.947310	50.474050	555.407315	1289.900000
5.947247	50.474031	555.363790	1235.900000
5.947183	50.474012	555.320115	1307.500000
5.947120	50.473992	555.277490	1501.800000
5.947058	50.473972	555.235240	1691.300000
5.946995	50.473952	555.192615	1862.800000
5.946932	50.473932	555.149465	2062.700000
5.946869	50.473912	555.105715	2278.500000
5.946806	50.473893	555.062240	2153.800000
5.946743	50.473873	555.018515	1657.700000
5.946680	50.473853	554.974440	1353.800000
5.946617	50.473834	554.930015	1600.100000
5.946555	50.473814	554.885290	1793.800000
5.946492	50.473793	554.839465	1436.700000
5.946430	50.473773	554.794340	2663.900000
5.946368	50.473754	554.749590	1775.300000
5.946305	50.473735	554.704865	393.940000
5.946242	50.473716	554.661590	905.690000
5.946179	50.473697	554.617790	1662.300000
5.946116	50.473678	554.576140	431.090000
5.946052	50.473658	554.534790	460.980000
5.945989	50.473638	554.490140	973.480000
5.945926	50.473619	554.445940	456.830000
5.945862	50.473599	554.401390	337.840000
5.945799	50.473580	554.356065	600.540000
5.945736	50.473561	554.309515	885.690000
5.945673	50.473542	554.262140	1225.300000
5.945609	50.473522	554.212315	1376.400000
5.945546	50.473503	554.161165	1187.700000
5.945483	50.473484	554.111740	922.630000
5.945420	50.473465	554.063490	719.270000
5.945356	50.473446	554.016540	820.230000
5.945292	50.473426	553.968865	890.230000
5.945230	50.473407	553.920365	783.820000
5.945166	50.473387	553.877940	653.630000
5.945103	50.473368	553.839765	589.230000
5.945040	50.473349	553.787115	502.120000
5.944977	50.473329	553.734715	583.710000
5.944914	50.473309	553.688940	620.200000
5.944851	50.473291	553.645290	500.250000
5.944787	50.473272	553.607815	429.650000
5.944724	50.473252	553.560665	419.910000
5.944661	50.473233	553.500790	461.330000
5.944598	50.473214	553.451915	466.480000
5.944534	50.473195	553.415290	496.820000
5.944471	50.473175	553.375340	496.500000
5.944408	50.473156	553.335340	422.730000
5.944346	50.473136	553.294565	359.990000
5.944283	50.473116	553.251615	327.800000
5.944220	50.473096	553.205790	322.980000
5.944157	50.473077	553.162115	363.870000
5.944093	50.473058	553.130515	375.480000
5.944030	50.473038	553.098640	325.450000
5.943966	50.473019	553.059065	353.900000
5.943903	50.473000	553.016565	339.630000
5.943839	50.472981	552.976190	296.140000
5.943776	50.472962	552.937990	271.050000
5.943713	50.472942	552.892790	272.420000
5.943650	50.472923	552.856440	302.300000
5.943586	50.472904	552.823440	327.510000
5.943523	50.472885	552.784540	354.750000
5.943460	50.472865	552.746840	313.360000
5.943396	50.472845	552.707090	254.630000
5.943333	50.472826	552.665290	233.660000
5.943270	50.472807	552.621540	256.630000
5.943205	50.472789	552.577790	281.590000
5.943142	50.472769	552.536165	292.200000
5.943079	50.472749	552.495940	309.540000
5.943016	50.472730	552.455565	265.470000
5.942954	50.472710	552.413765	212.390000
5.942890	50.472691	552.370240	217.490000
5.942827	50.472672	552.326715	263.660000
5.942764	50.472653	552.283390	290.180000
5.942699	50.472634	552.240115	299.800000
5.942635	50.472616	552.196715	244.950100
5.948005	50.474262	552.422415	581.540000
5.947942	50.474243	552.378790	740.700000
5.947878	50.474223	552.336040	769.080000
5.947814	50.474205	552.292315	1054.400000
5.947782	50.474195	552.248540	1423.700000
5.947750	50.474186	552.205740	1871.700000
5.947688	50.474166	552.162140	1907.900000
5.947625	50.474146	552.119415	1772.300000
5.947562	50.474126	552.077215	1646.000000
5.947499	50.474107	552.034315	1544.800000
5.947435	50.474089	551.991290	1402.100000
5.947372	50.474070	551.948190	1216.100000
5.947310	50.474050	551.904765	1013.000000
5.947247	50.474031	551.861290	809.130000
5.947183	50.474012	551.817765	659.010000
5.947120	50.473992	551.774515	599.440000
5.947058	50.473972	551.731365	556.860000
5.946995	50.473952	551.688090	558.230000
5.946932	50.473932	551.644715	619.190000
5.946869	50.473912	551.601215	758.630000
5.946806	50.473893	551.557765	841.170000
5.946743	50.473873	551.514240	764.400000
5.946680	50.473853	551.470640	619.130000
5.946617	50.473834	551.426965	539.910000
5.946555	50.473814	551.383165	488.450000
5.946492	50.473793	551.338990	397.950000
5.946430	50.473773	551.295040	655.320000
5.946368	50.473754	551.251140	338.320000
5.946305	50.473735	551.207265	78.690000
5.946242	50.473716	551.163890	196.450000
5.946179	50.473697	551.120315	413.490000
5.946116	50.473678	551.077465	121.880000
5.946052	50.473658	551.034715	91.740000
5.945989	50.473638	550.990865	92.080000
5.945926	50.473619	550.947165	67.040000
5.945862	50.473599	550.903315	70.280000
5.945799	50.473580	550.859240	119.200000
5.945736	50.473561	550.814690	263.600000
5.945673	50.473542	550.769765	453.660000
5.945609	50.473522	550.723740	565.540000
5.945546	50.473503	550.677115	547.150000
5.945483	50.473484	550.631090	512.150000
5.945420	50.473465	550.585515	552.190000
5.945356	50.473446	550.540465	761.150000
5.945292	50.473426	550.495090	934.510000
5.945230	50.473407	550.449290	881.260000
5.945166	50.473387	550.406315	728.500000
5.945103	50.473368	550.365315	601.240000
5.945040	50.473349	550.317515	527.600000
5.944977	50.473329	550.269865	607.500000
5.944914	50.473309	550.225265	739.720000
5.944851	50.473291	550.181715	747.610000
5.944787	50.473272	550.141165	685.680000
5.944724	50.473252	550.095915	633.120000
5.944661	50.473233	550.044340	612.090000
5.944598	50.473214	549.998215	608.300000
5.944534	50.473195	549.958190	614.200000
5.944471	50.473175	549.916490	574.880000
5.944408	50.473156	549.874740	474.740000
5.944346	50.473136	549.832590	393.020000
5.944283	50.473116	549.789390	362.030000
5.944220	50.473096	549.744765	377.340000
5.944157	50.473077	549.701215	422.790000
5.944093	50.473058	549.663465	432.400000
5.944030	50.473038	549.625515	396.930000
5.943966	50.473019	549.583840	394.940000
5.943903	50.473000	549.540840	364.170000
5.943839	50.472981	549.498765	312.600000
5.943776	50.472962	549.457665	285.030000
5.943713	50.472942	549.413440	297.090000
5.943650	50.472923	549.372990	347.620000
5.943586	50.472904	549.333990	400.970000
5.943523	50.472885	549.292315	419.360000
5.943460	50.472865	549.251015	367.730000
5.943396	50.472845	549.208865	300.580000
5.943333	50.472826	549.165990	275.550000
5.943270	50.472807	549.122440	295.230000
5.943205	50.472789	549.078890	335.730000
5.943142	50.472769	549.036015	365.750000
5.943079	50.472749	548.993515	352.410000
5.943016	50.472730	548.950715	286.860000
5.942954	50.472710	548.907515	240.020000
5.942890	50.472691	548.864090	242.000000
5.942827	50.472672	548.820640	272.280000
5.942764	50.472653	548.777165	271.737500
5.947878	50.474223	548.492015	452.160000
5.947814	50.474205	548.448465	670.800000
5.947782	50.474195	548.404915	942.600000
5.947750	50.474186	548.361690	1650.200000
5.947688	50.474166	548.318190	2059.200000
5.947625	50.474146	548.274965	2222.500000
5.947562	50.474126	548.231890	2188.500000
5.947499	50.474107	548.188590	2108.600000
5.947435	50.474089	548.145265	1984.800000
5.947372	50.474070	548.101915	1767.000000
5.947310	50.474050	548.058465	1440.800000
5.947247	50.474031	548.015015	1039.300000
5.947183	50.474012	547.971540	693.370000
5.947120	50.473992	547.928115	472.470000
5.947058	50.473972	547.884715	329.980000
5.946995	50.473952	547.841290	263.650000
5.946932	50.473932	547.797865	259.340000
5.946869	50.473912	547.754415	317.790000
5.946806	50.473893	547.710965	403.270000
5.946743	50.473873	547.667490	454.840000
5.946680	50.473853	547.624015	429.250000
5.946617	50.473834	547.580540	343.270000
5.946555	50.473814	547.536990	262.710000
5.946492	50.473793	547.493340	226.850000
5.946430	50.473773	547.449765	265.460000
5.946368	50.473754	547.406165	165.700000
5.946305	50.473735	547.362590	88.840000
5.946242	50.473716	547.319165	182.860000
5.946179	50.473697	547.275690	298.050000
5.946116	50.473678	547.232440	126.520000
5.946052	50.473658	547.189190	74.850000
5.945989	50.473638	547.145615	63.600000
5.945926	50.473619	547.102090	62.250000
5.945862	50.473599	547.058515	61.780000
5.945799	50.473580	547.014865	71.290000
5.945736	50.473561	546.971040	110.420000
5.945673	50.473542	546.927115	208.300000
5.945609	50.473522	546.882740	290.110000
5.945546	50.473503	546.838065	309.740000
5.945483	50.473484	546.793590	321.980000
5.945420	50.473465	546.749290	380.820000
5.945356	50.473446	546.705165	511.010000
5.945292	50.473426	546.660890	623.310000
5.945230	50.473407	546.616440	618.640000
5.945166	50.473387	546.573215	535.650000
5.945103	50.473368	546.530815	453.900000
5.945040	50.473349	546.485465	416.410000
5.944977	50.473329	546.440190	453.910000
5.944914	50.473309	546.396215	536.490000
5.944851	50.473291	546.352715	593.880000
5.944787	50.473272	546.310565	601.350000
5.944724	50.473252	546.266315	577.830000
5.944661	50.473233	546.219140	553.350000
5.944598	50.473214	546.174465	538.750000
5.944534	50.473195	546.132615	526.240000
5.944471	50.473175	546.089990	492.220000
5.944408	50.473156	546.047315	436.000000
5.944346	50.473136	546.004440	391.850000
5.944283	50.473116	545.961090	378.420000
5.944220	50.473096	545.917090	392.450000
5.944157	50.473077	545.873615	414.220000
5.944093	50.473058	545.832690	411.260000
5.944030	50.473038	545.791640	384.630000
5.943966	50.473019	545.748940	363.540000
5.943903	50.473000	545.705690	332.470000
5.943839	50.472981	545.662815	298.260000
5.943776	50.472962	545.620340	284.680000
5.943713	50.472942	545.576565	304.850000
5.943650	50.472923	545.534265	357.630000
5.943586	50.472904	545.492565	417.940000
5.943523	50.472885	545.449765	448.430000
5.943460	50.472865	545.407040	427.860000
5.943396	50.472845	545.363990	388.250000
5.943333	50.472826	545.320715	370.790000
5.943270	50.472807	545.277240	384.020000
5.943205	50.472789	545.233765	409.740000
5.943142	50.472769	545.190465	414.290000
5.943079	50.472749	545.147265	378.740000
5.943016	50.472730	545.103890	313.860000
5.942954	50.472710	545.060415	278.790000
5.942890	50.472691	545.016990	268.053200
5.947782	50.474195	544.177240	347.060000
5.947750	50.474186	544.133865	833.300000
5.947688	50.474166	544.090390	1260.800000
5.947625	50.474146	544.046990	1791.200000
5.947562	50.474126	544.003640	2073.700000
5.947499	50.474107	543.960215	2248.400000
5.947435	50.474089	543.916790	2348.100000
5.947372	50.474070	543.873365	2312.000000
5.947310	50.474050	543.829915	2120.600000
5.947247	50.474031	543.786465	1717.300000
5.947183	50.474012	543.743015	1194.200000
5.947120	50.473992	543.699565	747.620000
5.947058	50.473972	543.656115	452.620000
5.946995	50.473952	543.612665	304.960000
5.946932	50.473932	543.569215	257.750000
5.946869	50.473912	543.525765	280.630000
5.946806	50.473893	543.482315	340.770000
5.946743	50.473873	543.438865	395.060000
5.946680	50.473853	543.395415	406.270000
5.946617	50.473834	543.351965	358.160000
5.946555	50.473814	543.308490	297.910000
5.946492	50.473793	543.264990	275.330000
5.946430	50.473773	543.221515	291.700000
5.946368	50.473754	543.178040	258.000000
5.946305	50.473735	543.134565	244.130000
5.946242	50.473716	543.091115	373.300000
5.946179	50.473697	543.047665	409.850000
5.946116	50.473678	543.004265	198.100000
5.946052	50.473658	542.960865	102.640000
5.945989	50.473638	542.917390	78.650000
5.945926	50.473619	542.873915	73.010000
5.945862	50.473599	542.830440	70.320000
5.945799	50.473580	542.786940	72.350000
5.945736	50.473561	542.743365	85.150000
5.945673	50.473542	542.699765	115.860000
5.945609	50.473522	542.656015	158.860000
5.945546	50.473503	542.612140	191.550000
5.945483	50.473484	542.568315	218.020000
5.945420	50.473465	542.524565	259.170000
5.945356	50.473446	542.480865	321.210000
5.945292	50.473426	542.437090	372.820000
5.945230	50.473407	542.393240	379.230000
5.945166	50.473387	542.349890	348.460000
5.945103	50.473368	542.306865	312.970000
5.945040	50.473349	542.262640	297.100000
5.944977	50.473329	542.218465	312.040000
5.944914	50.473309	542.174815	350.260000
5.944851	50.473291	542.131340	391.280000
5.944787	50.473272	542.088415	418.350000
5.944724	50.473252	542.044640	427.980000
5.944661	50.473233	541.999615	428.670000
5.944598	50.473214	541.955640	427.550000
5.944534	50.473195	541.912890	424.260000
5.944471	50.473175	541.869790	412.910000
5.944408	50.473156	541.826665	394.720000
5.944346	50.473136	541.783465	381.210000
5.944283	50.473116	541.740040	379.030000
5.944220	50.473096	541.696340	384.810000
5.944157	50.473077	541.652890	386.600000
5.944093	50.473058	541.610490	373.520000
5.944030	50.473038	541.568015	349.290000
5.943966	50.473019	541.524840	325.460000
5.943903	50.473000	541.481465	302.340000
5.943839	50.472981	541.438240	285.620000
5.943776	50.472962	541.395140	286.550000
5.943713	50.472942	541.351565	313.330000
5.943650	50.472923	541.308515	365.420000
5.943586	50.472904	541.265690	427.790000
5.943523	50.472885	541.222465	474.600000
5.943460	50.472865	541.179240	489.440000
5.943396	50.472845	541.135890	484.220000
5.943333	50.472826	541.092465	479.940000
5.943270	50.472807	541.049015	482.750000
5.943205	50.472789	541.005565	477.050000
5.943142	50.472769	540.962140	442.110000
5.943079	50.472749	540.918740	393.160000
5.943016	50.472730	540.875290	311.977400
5.947688	50.474166	539.439940	505.450000
5.947625	50.474146	539.396490	1027.600000
5.947562	50.474126	539.353065	1413.300000
5.947499	50.474107	539.309615	1736.600000
5.947435	50.474089	539.266165	2100.200000
5.947372	50.474070	539.222715	2308.400000
5.947310	50.474050	539.179265	2371.600000
5.947247	50.474031	539.135815	2214.300000
5.947183	50.474012	539.092365	1784.900000
5.947120	50.473992	539.048915	1230.300000
5.947058	50.473972	539.005465	764.230000
5.946995	50.473952	538.962015	487.600000
5.946932	50.473932	538.918565	366.170000
5.946869	50.473912	538.875115	341.220000
5.946806	50.473893	538.831665	365.520000
5.946743	50.473873	538.788215	397.330000
5.946680	50.473853	538.744765	407.930000
5.946617	50.473834	538.701315	392.650000
5.946555	50.473814	538.657865	376.520000
5.946492	50.473793	538.614415	392.820000
5.946430	50.473773	538.570965	450.090000
5.946368	50.473754	538.527515	513.330000
5.946305	50.473735	538.484065	603.740000
5.946242	50.473716	538.440615	730.710000
5.946179	50.473697	538.397165	636.550000
5.946116	50.473678	538.353715	350.740000
5.946052	50.473658	538.310265	185.400000
5.945989	50.473638	538.266815	123.940000
5.945926	50.473619	538.223365	102.450000
5.945862	50.473599	538.179915	94.030000
5.945799	50.473580	538.136465	91.580000
5.945736	50.473561	538.092990	95.190000
5.945673	50.473542	538.049490	105.510000
5.945609	50.473522	538.005940	120.820000
5.945546	50.473503	537.962365	137.310000
5.945483	50.473484	537.918790	155.280000
5.945420	50.473465	537.875240	178.440000
5.945356	50.473446	537.831715	206.190000
5.945292	50.473426	537.788165	228.440000
5.945230	50.473407	537.744565	234.970000
5.945166	50.473387	537.701140	227.460000
5.945103	50.473368	537.657840	217.050000
5.945040	50.473349	537.614090	214.140000
5.944977	50.473329	537.570390	223.670000
5.944914	50.473309	537.526865	244.250000
5.944851	50.473291	537.483415	270.220000
5.944787	50.473272	537.440165	295.040000
5.944724	50.473252	537.396565	314.860000
5.944661	50.473233	537.352515	329.710000
5.944598	50.473214	537.308865	341.210000
5.944534	50.473195	537.265690	349.810000
5.944471	50.473175	537.222390	354.480000
5.944408	50.473156	537.179065	355.800000
5.944346	50.473136	537.135715	356.730000
5.944283	50.473116	537.092265	358.070000
5.944220	50.473096	537.048715	357.310000
5.944157	50.473077	537.005265	349.770000
5.944093	50.473058	536.962215	333.960000
5.944030	50.473038	536.919140	313.740000
5.943966	50.473019	536.875790	295.120000
5.943903	50.473000	536.832365	281.520000
5.943839	50.472981	536.788965	277.430000
5.943776	50.472962	536.745615	288.720000
5.943713	50.472942	536.702140	320.020000
5.943650	50.472923	536.658840	371.220000
5.943586	50.472904	536.615590	433.640000
5.943523	50.472885	536.572190	489.580000
5.943460	50.472865	536.528790	524.350000
5.943396	50.472845	536.485365	540.610000
5.943333	50.472826	536.441915	543.850000
5.943270	50.472807	536.398465	537.210000
5.943205	50.472789	536.355015	504.980000
5.943142	50.472769	536.311565	420.688900
5.947499	50.474107	534.194165	800.760000
5.947435	50.474089	534.150715	1212.700000
5.947372	50.474070	534.107265	1515.300000
5.947310	50.474050	534.063815	1733.400000
5.947247	50.474031	534.020365	1857.000000
5.947183	50.474012	533.976915	1728.800000
5.947120	50.473992	533.933465	1385.200000
5.947058	50.473972	533.890015	972.470000
5.946995	50.473952	533.846565	648.400000
5.946932	50.473932	533.803115	467.030000
5.946869	50.473912	533.759665	392.200000
5.946806	50.473893	533.716215	377.770000
5.946743	50.473873	533.672765	388.300000
5.946680	50.473853	533.629315	402.560000
5.946617	50.473834	533.585865	418.200000
5.946555	50.473814	533.542415	451.140000
5.946492	50.473793	533.498965	525.510000
5.946430	50.473773	533.455515	656.960000
5.946368	50.473754	533.412065	832.340000
5.946305	50.473735	533.368615	1012.800000
5.946242	50.473716	533.325165	1090.500000
5.946179	50.473697	533.281715	906.850000
5.946116	50.473678	533.238265	580.450000
5.946052	50.473658	533.194815	346.560000
5.945989	50.473638	533.151365	227.290000
5.945926	50.473619	533.107915	170.540000
5.945862	50.473599	533.064465	141.800000
5.945799	50.473580	533.021015	126.030000
5.945736	50.473561	532.977565	118.040000
5.945673	50.473542	532.934115	115.600000
5.945609	50.473522	532.890640	117.030000
5.945546	50.473503	532.847165	121.100000
5.945483	50.473484	532.803690	127.680000
5.945420	50.473465	532.760190	136.960000
5.945356	50.473446	532.716690	147.800000
5.945292	50.473426	532.673215	157.040000
5.945230	50.473407	532.629740	161.890000
5.945166	50.473387	532.586290	162.690000
5.945103	50.473368	532.542865	162.870000
5.945040	50.473349	532.499315	166.140000
5.944977	50.473329	532.455815	174.670000
5.944914	50.473309	532.412340	188.560000
5.944851	50.473291	532.368890	206.340000
5.944787	50.473272	532.325515	225.750000
5.944724	50.473252	532.281990	244.850000
5.944661	50.473233	532.238340	262.500000
5.944598	50.473214	532.194815	278.390000
5.944534	50.473195	532.151465	292.250000
5.944471	50.473175	532.108090	303.470000
5.944408	50.473156	532.064665	311.730000
5.944346	50.473136	532.021240	317.130000
5.944283	50.473116	531.977790	318.980000
5.944220	50.473096	531.934315	316.140000
5.944157	50.473077	531.890865	307.690000
5.944093	50.473058	531.847540	294.950000
5.944030	50.473038	531.804215	281.060000
5.943966	50.473019	531.760790	269.800000
5.943903	50.473000	531.717340	264.390000
5.943839	50.472981	531.673915	268.300000
5.943776	50.472962	531.630515	285.370000
5.943713	50.472942	531.587040	318.060000
5.943650	50.472923	531.543640	367.160000
5.943586	50.472904	531.500265	428.290000
5.943523	50.472885	531.456815	485.320000
5.943460	50.472865	531.413365	517.200000
5.943396	50.472845	531.369915	532.290000
5.943333	50.472826	531.326465	531.771100
5.947310	50.474050	528.436865	759.860000
5.947247	50.474031	528.393415	982.620000
5.947183	50.474012	528.349965	1071.000000
5.947120	50.473992	528.306515	1026.900000
5.947058	50.473972	528.263065	858.210000
5.946995	50.473952	528.219615	635.420000
5.946932	50.473932	528.176165	478.650000
5.946869	50.473912	528.132715	397.310000
5.946806	50.473893	528.089265	370.820000
5.946743	50.473873	528.045815	376.840000
5.946680	50.473853	528.002365	402.900000
5.946617	50.473834	527.958915	449.010000
5.946555	50.473814	527.915465	527.610000
5.946492	50.473793	527.872015	658.580000
5.946430	50.473773	527.828565	854.870000
5.946368	50.473754	527.785115	1095.700000
5.946305	50.473735	527.741665	1303.700000
5.946242	50.473716	527.698215	1354.400000
5.946179	50.473697	527.654765	1170.700000
5.946116	50.473678	527.611315	853.110000
5.946052	50.473658	527.567865	571.470000
5.945989	50.473638	527.524415	385.910000
5.945926	50.473619	527.480965	275.770000
5.945862	50.473599	527.437515	210.150000
5.945799	50.473580	527.394065	169.390000
5.945736	50.473561	527.350615	143.780000
5.945673	50.473542	527.307165	128.420000
5.945609	50.473522	527.263715	120.130000
5.945546	50.473503	527.220265	116.660000
5.945483	50.473484	527.176815	116.570000
5.945420	50.473465	527.133340	118.870000
5.945356	50.473446	527.089865	122.570000
5.945292	50.473426	527.046415	126.500000
5.945230	50.473407	527.002965	129.850000
5.945166	50.473387	526.959515	132.640000
5.945103	50.473368	526.916065	135.860000
5.945040	50.473349	526.872590	140.700000
5.944977	50.473329	526.829140	148.070000
5.944914	50.473309	526.785690	158.230000
5.944851	50.473291	526.742240	170.860000
5.944787	50.473272	526.698815	185.220000
5.944724	50.473252	526.655340	200.460000
5.944661	50.473233	526.611815	215.750000
5.944598	50.473214	526.568315	230.510000
5.944534	50.473195	526.524890	244.170000
5.944471	50.473175	526.481465	255.960000
5.944408	50.473156	526.438040	265.160000
5.944346	50.473136	526.394615	271.230000
5.944283	50.473116	526.351165	273.540000
5.944220	50.473096	526.307690	271.810000
5.944157	50.473077	526.264240	266.340000
5.944093	50.473058	526.220840	258.710000
5.944030	50.473038	526.177415	251.200000
5.943966	50.473019	526.133965	246.310000
5.943903	50.473000	526.090515	246.450000
5.943839	50.472981	526.047090	254.300000
5.943776	50.472962	526.003665	273.770000
5.943713	50.472942	525.960190	304.490000
5.943650	50.472923	525.916740	350.320000
5.943586	50.472904	525.873315	401.780000
5.943523	50.472885	525.829865	483.747800
5.947183	50.474012	522.160365	564.990000
5.947120	50.473992	522.116915	628.820000
5.947058	50.473972	522.073465	605.320000
5.946995	50.473952	522.030015	520.350000
5.946932	50.473932	521.986565	436.870000
5.946869	50.473912	521.943115	382.500000
5.946806	50.473893	521.899665	368.760000
5.946743	50.473873	521.856215	386.270000
5.946680	50.473853	521.812765	431.180000
5.946617	50.473834	521.769315	508.800000
5.946555	50.473814	521.725865	633.880000
5.946492	50.473793	521.682415	824.610000
5.946430	50.473773	521.638965	1083.400000
5.946368	50.473754	521.595515	1367.900000
5.946305	50.473735	521.552065	1585.800000
5.946242	50.473716	521.508615	1639.600000
5.946179	50.473697	521.465165	1485.800000
5.946116	50.473678	521.421715	1177.500000
5.946052	50.473658	521.378265	841.210000
5.945989	50.473638	521.334815	572.870000
5.945926	50.473619	521.291365	391.260000
5.945862	50.473599	521.247915	276.280000
5.945799	50.473580	521.204465	204.790000
5.945736	50.473561	521.161015	160.870000
5.945673	50.473542	521.117565	134.700000
5.945609	50.473522	521.074115	119.910000
5.945546	50.473503	521.030665	112.210000
5.945483	50.473484	520.987215	108.920000
5.945420	50.473465	520.943765	108.360000
5.945356	50.473446	520.900315	109.490000
5.945292	50.473426	520.856865	111.550000
5.945230	50.473407	520.813415	114.130000
5.945166	50.473387	520.769965	117.140000
5.945103	50.473368	520.726515	120.820000
5.945040	50.473349	520.683065	125.540000
5.944977	50.473329	520.639615	131.620000
5.944914	50.473309	520.596165	139.240000
5.944851	50.473291	520.552715	148.380000
5.944787	50.473272	520.509265	158.820000
5.944724	50.473252	520.465815	170.200000
5.944661	50.473233	520.422340	182.020000
5.944598	50.473214	520.378865	193.890000
5.944534	50.473195	520.335415	205.260000
5.944471	50.473175	520.291965	215.420000
5.944408	50.473156	520.248540	223.660000
5.944346	50.473136	520.205115	229.500000
5.944283	50.473116	520.161665	232.520000
5.944220	50.473096	520.118190	232.730000
5.944157	50.473077	520.074740	230.550000
5.944093	50.473058	520.031315	227.240000
5.944030	50.473038	519.987865	224.350000
5.943966	50.473019	519.944415	223.510000
5.943903	50.473000	519.900965	226.290000
5.943839	50.472981	519.857515	233.550000
5.943776	50.472962	519.814065	248.010000
5.943713	50.472942	519.770615	274.720000
5.943650	50.472923	519.727165	329.056300
5.947058	50.473972	515.264999	459.560000
5.946995	50.473952	515.221549	444.570000
5.946932	50.473932	515.178099	393.890000
5.946869	50.473912	515.134649	365.800000
5.946806	50.473893	515.091199	369.520000
5.946743	50.473873	515.047749	406.450000
5.946680	50.473853	515.004299	476.650000
5.946617	50.473834	514.960849	592.960000
5.946555	50.473814	514.917399	781.900000
5.946492	50.473793	514.873949	1075.000000
5.946430	50.473773	514.830499	1472.900000
5.946368	50.473754	514.787049	1895.900000
5.946305	50.473735	514.743599	2204.000000
5.946242	50.473716	514.700149	2287.900000
5.946179	50.473697	514.656699	2107.600000
5.946116	50.473678	514.613249	1697.700000
5.946052	50.473658	514.569799	1196.200000
5.945989	50.473638	514.526349	773.370000
5.945926	50.473619	514.482899	488.970000
5.945862	50.473599	514.439449	316.830000
5.945799	50.473580	514.395999	216.560000
5.945736	50.473561	514.352549	159.220000
5.945673	50.473542	514.309099	127.180000
5.945609	50.473522	514.265649	109.910000
5.945546	50.473503	514.222199	101.090000
5.945483	50.473484	514.178749	97.160000
5.945420	50.473465	514.135299	96.150000
5.945356	50.473446	514.091849	96.960000
5.945292	50.473426	514.048399	98.890000
5.945230	50.473407	514.004949	101.570000
5.945166	50.473387	513.961499	104.850000
5.945103	50.473368	513.918049	108.770000
5.945040	50.473349	513.874599	113.430000
5.944977	50.473329	513.831149	118.910000
5.944914	50.473309	513.787699	125.290000
5.944851	50.473291	513.744249	132.660000
5.944787	50.473272	513.700799	140.910000
5.944724	50.473252	513.657349	149.870000
5.944661	50.473233	513.613899	159.190000
5.944598	50.473214	513.570449	168.720000
5.944534	50.473195	513.526999	178.100000
5.944471	50.473175	513.483549	186.610000
5.944408	50.473156	513.440099	193.700000
5.944346	50.473136	513.396649	199.120000
5.944283	50.473116	513.353199	202.510000
5.944220	50.473096	513.309749	203.960000
5.944157	50.473077	513.266299	203.540000
5.944093	50.473058	513.222849	202.390000
5.944030	50.473038	513.179399	201.680000
5.943966	50.473019	513.135949	202.400000
5.943903	50.473000	513.092499	204.570000
5.943839	50.472981	513.049049	207.960000
5.943776	50.472962	513.005599	210.727600
