# Supplementary material for: Electrical resistivity tomography data across the Hockai Fault Zone (Ardenne, Belgium)
Source: Data Brief. 2016 Dec 21;11:1–4. doi: 10.1016/j.dib.2016.12.028 (PMC5220259; doi:10.1016/j.dib.2016.12.028)
Supplement: Supplementary file 2 — Supplementary material [file mmc2.zip › output/ASCII/20091026-1_normal.out.wgs84]

5.948258	50.474340	564.686640	1258.900000
5.948194	50.474321	564.683690	1599.700000
5.948131	50.474301	564.669165	1999.500000
5.948068	50.474281	564.654390	1863.200000
5.948005	50.474262	564.624665	1815.800000
5.947942	50.474243	564.576365	1675.400000
5.947878	50.474223	564.557540	1698.700000
5.947814	50.474205	564.505540	1751.700000
5.947782	50.474195	564.449965	2000.000000
5.947750	50.474186	564.427615	2102.100000
5.947688	50.474166	564.379340	2022.500000
5.947625	50.474146	564.364040	1917.300000
5.947562	50.474126	564.374040	1753.600000
5.947499	50.474107	564.358290	1666.100000
5.947435	50.474089	564.342190	1654.600000
5.947372	50.474070	564.322465	1996.500000
5.947310	50.474050	564.281465	1934.300000
5.947247	50.474031	564.236965	1490.600000
5.947183	50.474012	564.188915	1254.900000
5.947120	50.473992	564.165365	1315.700000
5.947058	50.473972	564.152290	1292.500000
5.946995	50.473952	564.135340	1510.100000
5.946932	50.473932	564.101115	1667.300000
5.946869	50.473912	564.046340	1800.100000
5.946806	50.473893	564.001865	1613.700000
5.946743	50.473873	563.950490	1258.500000
5.946680	50.473853	563.888690	986.030000
5.946617	50.473834	563.819740	952.810000
5.946555	50.473814	563.747115	1731.600000
5.946492	50.473793	563.659790	2508.500000
5.946430	50.473773	563.586615	3679.500000
5.946368	50.473754	563.523865	3539.900000
5.946305	50.473735	563.461140	2617.000000
5.946242	50.473716	563.420215	1652.700000
5.946179	50.473697	563.371990	1205.900000
5.946116	50.473678	563.356415	951.930000
5.946052	50.473658	563.344490	865.380000
5.945989	50.473638	563.281865	1155.700000
5.945926	50.473619	563.226515	825.020000
5.945862	50.473599	563.167390	1040.800000
5.945799	50.473580	563.097265	1359.100000
5.945736	50.473561	563.015690	1676.500000
5.945673	50.473542	562.926540	1980.000000
5.945609	50.473522	562.821365	1768.200000
5.945546	50.473503	562.708090	1171.000000
5.945483	50.473484	562.616990	913.510000
5.945420	50.473465	562.537315	682.920000
5.945356	50.473446	562.469165	583.030000
5.945292	50.473426	562.396965	546.160000
5.945230	50.473407	562.320640	514.610000
5.945166	50.473387	562.283865	394.610000
5.945103	50.473368	562.274815	349.190000
5.945040	50.473349	562.174390	401.130000
5.944977	50.473329	562.074140	413.020000
5.944914	50.473309	562.017415	305.710000
5.944851	50.473291	561.972765	242.860000
5.944787	50.473272	561.964165	259.150000
5.944724	50.473252	561.899365	234.110000
5.944661	50.473233	561.765765	308.940000
5.944598	50.473214	561.692740	249.420000
5.944534	50.473195	561.684690	270.940000
5.944471	50.473175	561.660265	258.370000
5.944408	50.473156	561.635790	265.620000
5.944346	50.473136	561.607240	288.390000
5.944283	50.473116	561.566615	295.300000
5.944220	50.473096	561.509840	255.960000
5.944157	50.473077	561.465140	236.420000
5.944093	50.473058	561.492440	238.920000
5.944030	50.473038	561.519565	234.920000
5.943966	50.473019	561.502515	238.530000
5.943903	50.473000	561.465740	239.680000
5.943839	50.472981	561.444515	238.940000
5.943776	50.472962	561.438965	227.480000
5.943713	50.472942	561.382640	230.430000
5.943650	50.472923	561.399440	231.880000
5.943586	50.472904	561.443265	212.190000
5.943523	50.472885	561.447490	254.440000
5.943460	50.472865	561.469890	236.560000
5.943396	50.472845	561.476615	261.830000
5.943333	50.472826	561.457515	234.960000
5.943270	50.472807	561.409340	249.010000
5.943205	50.472789	561.361165	249.870000
5.943142	50.472769	561.348940	175.230000
5.943079	50.472749	561.368365	254.460000
5.943016	50.472730	561.423490	247.940000
5.942954	50.472710	561.450165	268.570000
5.942890	50.472691	561.399065	230.780000
5.942827	50.472672	561.348015	221.780000
5.942764	50.472653	561.316790	210.420000
5.942699	50.472634	561.292040	260.900000
5.942635	50.472616	561.295815	267.870000
5.942571	50.472597	561.317440	252.380000
5.942508	50.472578	561.359040	231.693600
5.948258	50.474340	562.107965	1075.200000
5.948194	50.474321	562.084865	1451.200000
5.948131	50.474301	562.055615	1809.200000
5.948068	50.474281	562.025940	1648.600000
5.948005	50.474262	561.989040	1525.400000
5.947942	50.474243	561.943290	1407.900000
5.947878	50.474223	561.911190	1394.500000
5.947814	50.474205	561.863665	1392.300000
5.947782	50.474195	561.814665	1623.100000
5.947750	50.474186	561.781165	1686.200000
5.947688	50.474166	561.735490	1630.300000
5.947625	50.474146	561.704790	1558.500000
5.947562	50.474126	561.685090	1570.700000
5.947499	50.474107	561.653540	1630.500000
5.947435	50.474089	561.621315	1750.200000
5.947372	50.474070	561.587540	2002.400000
5.947310	50.474050	561.545065	1912.800000
5.947247	50.474031	561.501190	1543.600000
5.947183	50.474012	561.455890	1423.400000
5.947120	50.473992	561.420165	1428.900000
5.947058	50.473972	561.388415	1464.200000
5.946995	50.473952	561.354615	1603.000000
5.946932	50.473932	561.314515	1753.800000
5.946869	50.473912	561.267015	1992.900000
5.946806	50.473893	561.223215	1814.100000
5.946743	50.473873	561.176865	1352.000000
5.946680	50.473853	561.126615	1093.800000
5.946617	50.473834	561.073390	1249.600000
5.946555	50.473814	561.018440	1787.000000
5.946492	50.473793	560.956740	1727.100000
5.946430	50.473773	560.900765	2419.500000
5.946368	50.473754	560.848790	2303.900000
5.946305	50.473735	560.796840	1603.700000
5.946242	50.473716	560.754515	1335.700000
5.946179	50.473697	560.708915	1536.700000
5.946116	50.473678	560.677665	1044.500000
5.946052	50.473658	560.648090	835.510000
5.945989	50.473638	560.596315	1913.800000
5.945926	50.473619	560.547715	859.770000
5.945862	50.473599	560.497240	1238.300000
5.945799	50.473580	560.441840	1567.300000
5.945736	50.473561	560.380565	1521.500000
5.945673	50.473542	560.315390	1742.300000
5.945609	50.473522	560.240915	1645.500000
5.945546	50.473503	560.161590	1246.800000
5.945483	50.473484	560.092590	960.210000
5.945420	50.473465	560.029415	683.840000
5.945356	50.473446	559.972240	611.490000
5.945292	50.473426	559.912615	575.520000
5.945230	50.473407	559.850415	526.860000
5.945166	50.473387	559.810740	421.050000
5.945103	50.473368	559.786890	403.250000
5.945040	50.473349	559.710415	395.920000
5.944977	50.473329	559.634290	436.560000
5.944914	50.473309	559.582915	363.590000
5.944851	50.473291	559.538740	282.370000
5.944787	50.473272	559.515915	282.150000
5.944724	50.473252	559.459790	270.070000
5.944661	50.473233	559.361965	332.510000
5.944598	50.473214	559.300615	285.170000
5.944534	50.473195	559.278915	291.610000
5.944471	50.473175	559.247040	285.330000
5.944408	50.473156	559.215040	278.290000
5.944346	50.473136	559.180515	290.510000
5.944283	50.473116	559.138765	291.660000
5.944220	50.473096	559.087340	262.250000
5.944157	50.473077	559.043140	258.850000
5.944093	50.473058	559.041215	264.500000
5.944030	50.473038	559.038865	235.450000
5.943966	50.473019	559.010290	255.110000
5.943903	50.473000	558.970615	250.160000
5.943839	50.472981	558.939390	241.480000
5.943776	50.472962	558.916865	234.040000
5.943713	50.472942	558.866365	233.180000
5.943650	50.472923	558.854515	238.220000
5.943586	50.472904	558.857065	228.020000
5.943523	50.472885	558.836990	265.720000
5.943460	50.472865	558.824990	257.040000
5.943396	50.472845	558.804365	259.030000
5.943333	50.472826	558.771715	243.000000
5.943270	50.472807	558.726190	259.890000
5.943205	50.472789	558.680690	256.630000
5.943142	50.472769	558.650540	210.120000
5.943079	50.472749	558.632865	261.670000
5.943016	50.472730	558.625140	259.000000
5.942954	50.472710	558.605740	240.880000
5.942890	50.472691	558.559890	224.890000
5.942827	50.472672	558.514090	229.580000
5.942764	50.472653	558.474440	228.430000
5.942699	50.472634	558.436590	267.000000
5.942635	50.472616	558.405840	265.120000
5.942571	50.472597	558.377940	249.860000
5.942508	50.472578	558.347890	230.127700
5.948194	50.474321	559.210965	821.000000
5.948131	50.474301	559.174015	1174.400000
5.948068	50.474281	559.136715	1209.100000
5.948005	50.474262	559.096165	1075.600000
5.947942	50.474243	559.051690	997.120000
5.947878	50.474223	559.013090	967.910000
5.947814	50.474205	558.967840	1000.600000
5.947782	50.474195	558.922040	1253.800000
5.947750	50.474186	558.882965	1331.700000
5.947688	50.474166	558.838565	1202.300000
5.947625	50.474146	558.800440	1106.500000
5.947562	50.474126	558.766715	1203.400000
5.947499	50.474107	558.727965	1387.600000
5.947435	50.474089	558.688715	1581.600000
5.947372	50.474070	558.648840	1707.600000
5.947310	50.474050	558.605740	1687.300000
5.947247	50.474031	558.562115	1612.700000
5.947183	50.474012	558.517990	1682.500000
5.947120	50.473992	558.477240	1670.400000
5.947058	50.473972	558.437815	1773.300000
5.946995	50.473952	558.397440	1800.300000
5.946932	50.473932	558.355065	1967.800000
5.946869	50.473912	558.310365	2305.600000
5.946806	50.473893	558.266815	2122.000000
5.946743	50.473873	558.222415	1520.800000
5.946680	50.473853	558.176740	1317.000000
5.946617	50.473834	558.129965	1720.900000
5.946555	50.473814	558.082440	1836.700000
5.946492	50.473793	558.032065	1192.900000
5.946430	50.473773	557.983790	1676.400000
5.946368	50.473754	557.936865	1459.600000
5.946305	50.473735	557.889965	754.260000
5.946242	50.473716	557.846965	1023.800000
5.946179	50.473697	557.802615	2122.900000
5.946116	50.473678	557.764090	950.570000
5.946052	50.473658	557.726265	794.910000
5.945989	50.473638	557.679490	2820.200000
5.945926	50.473619	557.633990	809.520000
5.945862	50.473599	557.587640	914.580000
5.945799	50.473580	557.539240	1412.700000
5.945736	50.473561	557.488040	1371.600000
5.945673	50.473542	557.434990	1577.600000
5.945609	50.473522	557.376965	1634.400000
5.945546	50.473503	557.316265	1394.600000
5.945483	50.473484	557.259990	1036.600000
5.945420	50.473465	557.206465	707.660000
5.945356	50.473446	557.155865	698.850000
5.945292	50.473426	557.103865	695.900000
5.945230	50.473407	557.050340	622.040000
5.945166	50.473387	557.008915	532.910000
5.945103	50.473368	556.975990	531.040000
5.945040	50.473349	556.914515	444.140000
5.944977	50.473329	556.853365	528.430000
5.944914	50.473309	556.805465	526.710000
5.944851	50.473291	556.761615	388.360000
5.944787	50.473272	556.729665	336.010000
5.944724	50.473252	556.679140	340.340000
5.944661	50.473233	556.604790	397.990000
5.944598	50.473214	556.551140	386.100000
5.944534	50.473195	556.520290	393.490000
5.944471	50.473175	556.483440	396.540000
5.944408	50.473156	556.446490	353.300000
5.944346	50.473136	556.408090	327.050000
5.944283	50.473116	556.365590	308.430000
5.944220	50.473096	556.317640	292.230000
5.944157	50.473077	556.273765	318.930000
5.944093	50.473058	556.253240	328.460000
5.944030	50.473038	556.232340	271.600000
5.943966	50.473019	556.196765	309.580000
5.943903	50.473000	556.155290	301.920000
5.943839	50.472981	556.118165	273.980000
5.943776	50.472962	556.085565	260.020000
5.943713	50.472942	556.038490	256.350000
5.943650	50.472923	556.010565	271.430000
5.943586	50.472904	555.989840	280.680000
5.943523	50.472885	555.957090	317.620000
5.943460	50.472865	555.927615	297.390000
5.943396	50.472845	555.893765	254.800000
5.943333	50.472826	555.854740	237.750000
5.943270	50.472807	555.810465	260.770000
5.943205	50.472789	555.766190	273.520000
5.943142	50.472769	555.727915	268.080000
5.943079	50.472749	555.694090	288.210000
5.943016	50.472730	555.662015	259.750000
5.942954	50.472710	555.625615	210.690000
5.942890	50.472691	555.581590	214.930000
5.942827	50.472672	555.537565	255.000000
5.942764	50.472653	555.495040	276.010000
5.942699	50.472634	555.452890	296.360000
5.942635	50.472616	555.411815	262.540000
5.942571	50.472597	555.370415	229.996900
5.948131	50.474301	556.000565	519.440000
5.948068	50.474281	555.959665	812.000000
5.948005	50.474262	555.917390	736.870000
5.947942	50.474243	555.873515	715.540000
5.947878	50.474223	555.831990	702.920000
5.947814	50.474205	555.787815	842.800000
5.947782	50.474195	555.743440	1231.800000
5.947750	50.474186	555.701740	1474.300000
5.947688	50.474166	555.657915	1245.400000
5.947625	50.474146	555.616515	1035.900000
5.947562	50.474126	555.576715	1066.100000
5.947499	50.474107	555.534965	1198.000000
5.947435	50.474089	555.492915	1300.800000
5.947372	50.474070	555.450640	1329.000000
5.947310	50.474050	555.407315	1424.900000
5.947247	50.474031	555.363790	1634.100000
5.947183	50.474012	555.320115	1863.800000
5.947120	50.473992	555.277490	1890.800000
5.947058	50.473972	555.235240	2120.500000
5.946995	50.473952	555.192615	2198.800000
5.946932	50.473932	555.149465	2535.200000
5.946869	50.473912	555.105715	2990.700000
5.946806	50.473893	555.062240	2644.400000
5.946743	50.473873	555.018515	1760.900000
5.946680	50.473853	554.974440	1510.500000
5.946617	50.473834	554.930015	2013.700000
5.946555	50.473814	554.885290	1794.100000
5.946492	50.473793	554.839465	959.930000
5.946430	50.473773	554.794340	1391.700000
5.946368	50.473754	554.749590	936.770000
5.946305	50.473735	554.704865	312.730000
5.946242	50.473716	554.661590	615.380000
5.946179	50.473697	554.617790	1840.900000
5.946116	50.473678	554.576140	517.850000
5.946052	50.473658	554.534790	455.800000
5.945989	50.473638	554.490140	1875.200000
5.945926	50.473619	554.445940	407.120000
5.945862	50.473599	554.401390	337.020000
5.945799	50.473580	554.356065	714.090000
5.945736	50.473561	554.309515	937.980000
5.945673	50.473542	554.262140	1163.400000
5.945609	50.473522	554.212315	1272.400000
5.945546	50.473503	554.161165	1165.900000
5.945483	50.473484	554.111740	910.990000
5.945420	50.473465	554.063490	697.910000
5.945356	50.473446	554.016540	831.700000
5.945292	50.473426	553.968865	925.820000
5.945230	50.473407	553.920365	812.090000
5.945166	50.473387	553.877940	681.420000
5.945103	50.473368	553.839765	629.560000
5.945040	50.473349	553.787115	478.110000
5.944977	50.473329	553.734715	617.210000
5.944914	50.473309	553.688940	733.590000
5.944851	50.473291	553.645290	532.220000
5.944787	50.473272	553.607815	403.500000
5.944724	50.473252	553.560665	407.980000
5.944661	50.473233	553.500790	465.680000
5.944598	50.473214	553.451915	504.580000
5.944534	50.473195	553.415290	538.300000
5.944471	50.473175	553.375340	545.210000
5.944408	50.473156	553.335340	444.160000
5.944346	50.473136	553.294565	364.330000
5.944283	50.473116	553.251615	327.620000
5.944220	50.473096	553.205790	329.440000
5.944157	50.473077	553.162115	390.510000
5.944093	50.473058	553.130515	406.460000
5.944030	50.473038	553.098640	332.380000
5.943966	50.473019	553.059065	383.940000
5.943903	50.473000	553.016565	372.560000
5.943839	50.472981	552.976190	316.950000
5.943776	50.472962	552.937990	286.670000
5.943713	50.472942	552.892790	282.690000
5.943650	50.472923	552.856440	315.120000
5.943586	50.472904	552.823440	349.030000
5.943523	50.472885	552.784540	382.750000
5.943460	50.472865	552.746840	327.300000
5.943396	50.472845	552.707090	241.950000
5.943333	50.472826	552.665290	217.430000
5.943270	50.472807	552.621540	247.410000
5.943205	50.472789	552.577790	288.690000
5.943142	50.472769	552.536165	323.410000
5.943079	50.472749	552.495940	315.920000
5.943016	50.472730	552.455565	249.700000
5.942954	50.472710	552.413765	186.760000
5.942890	50.472691	552.370240	203.040000
5.942827	50.472672	552.326715	271.910000
5.942764	50.472653	552.283390	314.580000
5.942699	50.472634	552.240115	317.070000
5.942635	50.472616	552.196715	236.196600
5.948005	50.474262	552.422415	592.930000
5.947942	50.474243	552.378790	767.320000
5.947878	50.474223	552.336040	809.880000
5.947814	50.474205	552.292315	1256.800000
5.947782	50.474195	552.248540	2023.200000
5.947750	50.474186	552.205740	3188.700000
5.947688	50.474166	552.162140	2981.900000
5.947625	50.474146	552.119415	2296.600000
5.947562	50.474126	552.077215	1809.700000
5.947499	50.474107	552.034315	1480.600000
5.947435	50.474089	551.991290	1180.200000
5.947372	50.474070	551.948190	961.150000
5.947310	50.474050	551.904765	912.080000
5.947247	50.474031	551.861290	908.630000
5.947183	50.474012	551.817765	788.230000
5.947120	50.473992	551.774515	625.670000
5.947058	50.473972	551.731365	568.220000
5.946995	50.473952	551.688090	554.670000
5.946932	50.473932	551.644715	609.250000
5.946869	50.473912	551.601215	662.530000
5.946806	50.473893	551.557765	617.780000
5.946743	50.473873	551.514240	540.310000
5.946680	50.473853	551.470640	631.630000
5.946617	50.473834	551.426965	1016.500000
5.946555	50.473814	551.383165	1270.300000
5.946492	50.473793	551.338990	1200.000000
5.946430	50.473773	551.295040	1612.800000
5.946368	50.473754	551.251140	767.160000
5.946305	50.473735	551.207265	217.910000
5.946242	50.473716	551.163890	331.100000
5.946179	50.473697	551.120315	550.440000
5.946116	50.473678	551.077465	122.180000
5.946052	50.473658	551.034715	60.150000
5.945989	50.473638	550.990865	75.640000
5.945926	50.473619	550.947165	24.080000
5.945862	50.473599	550.903315	22.820000
5.945799	50.473580	550.859240	84.750000
5.945736	50.473561	550.814690	280.920000
5.945673	50.473542	550.769765	513.440000
5.945609	50.473522	550.723740	573.360000
5.945546	50.473503	550.677115	515.700000
5.945483	50.473484	550.631090	483.050000
5.945420	50.473465	550.585515	566.660000
5.945356	50.473446	550.540465	895.910000
5.945292	50.473426	550.495090	1184.900000
5.945230	50.473407	550.449290	1062.000000
5.945166	50.473387	550.406315	777.820000
5.945103	50.473368	550.365315	566.190000
5.945040	50.473349	550.317515	448.900000
5.944977	50.473329	550.269865	592.880000
5.944914	50.473309	550.225265	848.630000
5.944851	50.473291	550.181715	804.660000
5.944787	50.473272	550.141165	634.270000
5.944724	50.473252	550.095915	568.040000
5.944661	50.473233	550.044340	558.010000
5.944598	50.473214	549.998215	593.620000
5.944534	50.473195	549.958190	615.600000
5.944471	50.473175	549.916490	575.570000
5.944408	50.473156	549.874740	454.730000
5.944346	50.473136	549.832590	363.990000
5.944283	50.473116	549.789390	338.720000
5.944220	50.473096	549.744765	371.130000
5.944157	50.473077	549.701215	439.910000
5.944093	50.473058	549.663465	455.950000
5.944030	50.473038	549.625515	410.490000
5.943966	50.473019	549.583840	420.370000
5.943903	50.473000	549.540840	387.630000
5.943839	50.472981	549.498765	320.170000
5.943776	50.472962	549.457665	281.320000
5.943713	50.472942	549.413440	288.520000
5.943650	50.472923	549.372990	344.800000
5.943586	50.472904	549.333990	412.180000
5.943523	50.472885	549.292315	432.120000
5.943460	50.472865	549.251015	355.770000
5.943396	50.472845	549.208865	264.640000
5.943333	50.472826	549.165990	240.010000
5.943270	50.472807	549.122440	278.770000
5.943205	50.472789	549.078890	356.360000
5.943142	50.472769	549.036015	416.030000
5.943079	50.472749	548.993515	360.290000
5.943016	50.472730	548.950715	249.000000
5.942954	50.472710	548.907515	190.780000
5.942890	50.472691	548.864090	198.320000
5.942827	50.472672	548.820640	243.430000
5.942764	50.472653	548.777165	271.563400
5.947878	50.474223	548.492015	817.370000
5.947814	50.474205	548.448465	1134.600000
5.947782	50.474195	548.404915	1513.600000
5.947750	50.474186	548.361690	2492.500000
5.947688	50.474166	548.318190	2917.100000
5.947625	50.474146	548.274965	2890.000000
5.947562	50.474126	548.231890	2514.400000
5.947499	50.474107	548.188590	2071.100000
5.947435	50.474089	548.145265	1610.500000
5.947372	50.474070	548.101915	1215.800000
5.947310	50.474050	548.058465	941.800000
5.947247	50.474031	548.015015	702.370000
5.947183	50.474012	547.971540	470.430000
5.947120	50.473992	547.928115	312.500000
5.947058	50.473972	547.884715	241.690000
5.946995	50.473952	547.841290	220.330000
5.946932	50.473932	547.797865	228.210000
5.946869	50.473912	547.754415	241.760000
5.946806	50.473893	547.710965	246.090000
5.946743	50.473873	547.667490	257.530000
5.946680	50.473853	547.624015	322.760000
5.946617	50.473834	547.580540	471.310000
5.946555	50.473814	547.536990	609.220000
5.946492	50.473793	547.493340	664.370000
5.946430	50.473773	547.449765	686.300000
5.946368	50.473754	547.406165	380.240000
5.946305	50.473735	547.362590	192.610000
5.946242	50.473716	547.319165	255.430000
5.946179	50.473697	547.275690	307.190000
5.946116	50.473678	547.232440	111.190000
5.946052	50.473658	547.189190	46.360000
5.945989	50.473638	547.145615	28.860000
5.945926	50.473619	547.102090	13.940000
5.945862	50.473599	547.058515	15.000000
5.945799	50.473580	547.014865	43.230000
5.945736	50.473561	546.971040	133.060000
5.945673	50.473542	546.927115	241.890000
5.945609	50.473522	546.882740	270.090000
5.945546	50.473503	546.838065	255.680000
5.945483	50.473484	546.793590	275.670000
5.945420	50.473465	546.749290	381.930000
5.945356	50.473446	546.705165	616.910000
5.945292	50.473426	546.660890	828.670000
5.945230	50.473407	546.616440	782.940000
5.945166	50.473387	546.573215	584.600000
5.945103	50.473368	546.530815	425.000000
5.945040	50.473349	546.485465	364.640000
5.944977	50.473329	546.440190	443.290000
5.944914	50.473309	546.396215	601.910000
5.944851	50.473291	546.352715	662.450000
5.944787	50.473272	546.310565	603.860000
5.944724	50.473252	546.266315	539.270000
5.944661	50.473233	546.219140	499.730000
5.944598	50.473214	546.174465	494.240000
5.944534	50.473195	546.132615	489.980000
5.944471	50.473175	546.089990	458.820000
5.944408	50.473156	546.047315	400.410000
5.944346	50.473136	546.004440	358.030000
5.944283	50.473116	545.961090	352.950000
5.944220	50.473096	545.917090	379.820000
5.944157	50.473077	545.873615	412.150000
5.944093	50.473058	545.832690	409.270000
5.944030	50.473038	545.791640	376.890000
5.943966	50.473019	545.748940	354.520000
5.943903	50.473000	545.705690	318.330000
5.943839	50.472981	545.662815	275.660000
5.943776	50.472962	545.620340	255.920000
5.943713	50.472942	545.576565	274.310000
5.943650	50.472923	545.534265	332.650000
5.943586	50.472904	545.492565	404.790000
5.943523	50.472885	545.449765	438.630000
5.943460	50.472865	545.407040	404.200000
5.943396	50.472845	545.363990	351.840000
5.943333	50.472826	545.320715	342.370000
5.943270	50.472807	545.277240	386.220000
5.943205	50.472789	545.233765	455.520000
5.943142	50.472769	545.190465	477.920000
5.943079	50.472749	545.147265	401.080000
5.943016	50.472730	545.103890	288.850000
5.942954	50.472710	545.060415	240.050000
5.942890	50.472691	545.016990	233.077300
5.947782	50.474195	544.177240	725.000000
5.947750	50.474186	544.133865	1031.800000
5.947688	50.474166	544.090390	1277.700000
5.947625	50.474146	544.046990	1654.500000
5.947562	50.474126	544.003640	1849.800000
5.947499	50.474107	543.960215	1897.000000
5.947435	50.474089	543.916790	1791.600000
5.947372	50.474070	543.873365	1512.900000
5.947310	50.474050	543.829915	1153.600000
5.947247	50.474031	543.786465	797.730000
5.947183	50.474012	543.743015	513.670000
5.947120	50.473992	543.699565	339.390000
5.947058	50.473972	543.656115	255.580000
5.946995	50.473952	543.612665	225.460000
5.946932	50.473932	543.569215	222.800000
5.946869	50.473912	543.525765	227.900000
5.946806	50.473893	543.482315	230.530000
5.946743	50.473873	543.438865	234.680000
5.946680	50.473853	543.395415	253.350000
5.946617	50.473834	543.351965	287.080000
5.946555	50.473814	543.308490	312.020000
5.946492	50.473793	543.264990	317.170000
5.946430	50.473773	543.221515	304.410000
5.946368	50.473754	543.178040	245.920000
5.946305	50.473735	543.134565	225.120000
5.946242	50.473716	543.091115	315.100000
5.946179	50.473697	543.047665	377.110000
5.946116	50.473678	543.004265	232.390000
5.946052	50.473658	542.960865	119.630000
5.945989	50.473638	542.917390	66.580000
5.945926	50.473619	542.873915	39.460000
5.945862	50.473599	542.830440	37.610000
5.945799	50.473580	542.786940	61.400000
5.945736	50.473561	542.743365	110.570000
5.945673	50.473542	542.699765	152.210000
5.945609	50.473522	542.656015	159.180000
5.945546	50.473503	542.612140	156.360000
5.945483	50.473484	542.568315	176.140000
5.945420	50.473465	542.524565	239.450000
5.945356	50.473446	542.480865	350.400000
5.945292	50.473426	542.437090	447.500000
5.945230	50.473407	542.393240	447.560000
5.945166	50.473387	542.349890	373.420000
5.945103	50.473368	542.306865	303.350000
5.945040	50.473349	542.262640	279.320000
5.944977	50.473329	542.218465	315.360000
5.944914	50.473309	542.174815	389.530000
5.944851	50.473291	542.131340	444.010000
5.944787	50.473272	542.088415	449.090000
5.944724	50.473252	542.044640	428.910000
5.944661	50.473233	541.999615	408.610000
5.944598	50.473214	541.955640	401.370000
5.944534	50.473195	541.912890	399.610000
5.944471	50.473175	541.869790	392.110000
5.944408	50.473156	541.826665	377.530000
5.944346	50.473136	541.783465	368.590000
5.944283	50.473116	541.740040	372.090000
5.944220	50.473096	541.696340	382.040000
5.944157	50.473077	541.652890	382.250000
5.944093	50.473058	541.610490	361.480000
5.944030	50.473038	541.568015	328.290000
5.943966	50.473019	541.524840	297.890000
5.943903	50.473000	541.481465	269.240000
5.943839	50.472981	541.438240	247.910000
5.943776	50.472962	541.395140	246.100000
5.943713	50.472942	541.351565	273.330000
5.943650	50.472923	541.308515	331.360000
5.943586	50.472904	541.265690	405.140000
5.943523	50.472885	541.222465	461.020000
5.943460	50.472865	541.179240	476.910000
5.943396	50.472845	541.135890	474.590000
5.943333	50.472826	541.092465	489.150000
5.943270	50.472807	541.049015	528.390000
5.943205	50.472789	541.005565	557.260000
5.943142	50.472769	540.962140	529.430000
5.943079	50.472749	540.918740	448.420000
5.943016	50.472730	540.875290	319.026900
5.947688	50.474166	539.439940	517.710000
5.947625	50.474146	539.396490	757.490000
5.947562	50.474126	539.353065	955.050000
5.947499	50.474107	539.309615	1141.100000
5.947435	50.474089	539.266165	1348.900000
5.947372	50.474070	539.222715	1393.500000
5.947310	50.474050	539.179265	1227.700000
5.947247	50.474031	539.135815	963.160000
5.947183	50.474012	539.092365	707.900000
5.947120	50.473992	539.048915	524.830000
5.947058	50.473972	539.005465	419.460000
5.946995	50.473952	538.962015	370.570000
5.946932	50.473932	538.918565	350.920000
5.946869	50.473912	538.875115	337.350000
5.946806	50.473893	538.831665	316.930000
5.946743	50.473873	538.788215	289.670000
5.946680	50.473853	538.744765	263.890000
5.946617	50.473834	538.701315	244.740000
5.946555	50.473814	538.657865	232.180000
5.946492	50.473793	538.614415	229.130000
5.946430	50.473773	538.570965	240.050000
5.946368	50.473754	538.527515	268.340000
5.946305	50.473735	538.484065	349.520000
5.946242	50.473716	538.440615	527.200000
5.946179	50.473697	538.397165	677.020000
5.946116	50.473678	538.353715	584.830000
5.946052	50.473658	538.310265	391.090000
5.945989	50.473638	538.266815	240.940000
5.945926	50.473619	538.223365	153.840000
5.945862	50.473599	538.179915	121.650000
5.945799	50.473580	538.136465	122.500000
5.945736	50.473561	538.092990	132.920000
5.945673	50.473542	538.049490	133.100000
5.945609	50.473522	538.005940	122.840000
5.945546	50.473503	537.962365	116.270000
5.945483	50.473484	537.918790	124.460000
5.945420	50.473465	537.875240	152.000000
5.945356	50.473446	537.831715	194.800000
5.945292	50.473426	537.788165	232.450000
5.945230	50.473407	537.744565	242.230000
5.945166	50.473387	537.701140	226.690000
5.945103	50.473368	537.657840	208.120000
5.945040	50.473349	537.614090	204.870000
5.944977	50.473329	537.570390	224.450000
5.944914	50.473309	537.526865	260.900000
5.944851	50.473291	537.483415	297.000000
5.944787	50.473272	537.440165	318.900000
5.944724	50.473252	537.396565	327.720000
5.944661	50.473233	537.352515	331.660000
5.944598	50.473214	537.308865	338.270000
5.944534	50.473195	537.265690	348.040000
5.944471	50.473175	537.222390	357.380000
5.944408	50.473156	537.179065	364.100000
5.944346	50.473136	537.135715	369.510000
5.944283	50.473116	537.092265	372.450000
5.944220	50.473096	537.048715	368.310000
5.944157	50.473077	537.005265	351.590000
5.944093	50.473058	536.962215	323.570000
5.944030	50.473038	536.919140	292.110000
5.943966	50.473019	536.875790	265.310000
5.943903	50.473000	536.832365	246.280000
5.943839	50.472981	536.788965	238.960000
5.943776	50.472962	536.745615	249.100000
5.943713	50.472942	536.702140	282.090000
5.943650	50.472923	536.658840	339.450000
5.943586	50.472904	536.615590	413.280000
5.943523	50.472885	536.572190	482.460000
5.943460	50.472865	536.528790	530.140000
5.943396	50.472845	536.485365	565.030000
5.943333	50.472826	536.441915	596.370000
5.943270	50.472807	536.398465	615.890000
5.943205	50.472789	536.355015	604.830000
5.943142	50.472769	536.311565	530.479600
5.947499	50.474107	534.194165	638.690000
5.947435	50.474089	534.150715	881.490000
5.947372	50.474070	534.107265	1028.700000
5.947310	50.474050	534.063815	1050.500000
5.947247	50.474031	534.020365	992.000000
5.947183	50.474012	533.976915	868.850000
5.947120	50.473992	533.933465	744.750000
5.947058	50.473972	533.890015	649.650000
5.946995	50.473952	533.846565	587.730000
5.946932	50.473932	533.803115	543.070000
5.946869	50.473912	533.759665	497.040000
5.946806	50.473893	533.716215	439.970000
5.946743	50.473873	533.672765	375.510000
5.946680	50.473853	533.629315	316.470000
5.946617	50.473834	533.585865	274.040000
5.946555	50.473814	533.542415	254.140000
5.946492	50.473793	533.498965	261.960000
5.946430	50.473773	533.455515	307.110000
5.946368	50.473754	533.412065	409.630000
5.946305	50.473735	533.368615	610.150000
5.946242	50.473716	533.325165	930.310000
5.946179	50.473697	533.281715	1221.400000
5.946116	50.473678	533.238265	1224.200000
5.946052	50.473658	533.194815	965.830000
5.945989	50.473638	533.151365	660.270000
5.945926	50.473619	533.107915	432.670000
5.945862	50.473599	533.064465	298.880000
5.945799	50.473580	533.021015	224.530000
5.945736	50.473561	532.977565	176.570000
5.945673	50.473542	532.934115	139.930000
5.945609	50.473522	532.890640	113.290000
5.945546	50.473503	532.847165	98.550000
5.945483	50.473484	532.803690	95.770000
5.945420	50.473465	532.760190	103.210000
5.945356	50.473446	532.716690	117.130000
5.945292	50.473426	532.673215	131.070000
5.945230	50.473407	532.629740	139.190000
5.945166	50.473387	532.586290	141.150000
5.945103	50.473368	532.542865	142.190000
5.945040	50.473349	532.499315	148.350000
5.944977	50.473329	532.455815	163.090000
5.944914	50.473309	532.412340	185.550000
5.944851	50.473291	532.368890	211.020000
5.944787	50.473272	532.325515	234.400000
5.944724	50.473252	532.281990	254.010000
5.944661	50.473233	532.238340	271.110000
5.944598	50.473214	532.194815	288.230000
5.944534	50.473195	532.151465	306.080000
5.944471	50.473175	532.108090	322.970000
5.944408	50.473156	532.064665	336.470000
5.944346	50.473136	532.021240	344.580000
5.944283	50.473116	531.977790	344.630000
5.944220	50.473096	531.934315	334.710000
5.944157	50.473077	531.890865	314.940000
5.944093	50.473058	531.847540	289.730000
5.944030	50.473038	531.804215	265.140000
5.943966	50.473019	531.760790	246.330000
5.943903	50.473000	531.717340	236.380000
5.943839	50.472981	531.673915	238.250000
5.943776	50.472962	531.630515	255.230000
5.943713	50.472942	531.587040	289.730000
5.943650	50.472923	531.543640	343.310000
5.943586	50.472904	531.500265	413.040000
5.943523	50.472885	531.456815	480.240000
5.943460	50.472865	531.413365	525.090000
5.943396	50.472845	531.369915	561.500000
5.943333	50.472826	531.326465	604.680700
5.947310	50.474050	528.436865	821.470000
5.947247	50.474031	528.393415	864.540000
5.947183	50.474012	528.349965	854.700000
5.947120	50.473992	528.306515	820.140000
5.947058	50.473972	528.263065	776.060000
5.946995	50.473952	528.219615	727.670000
5.946932	50.473932	528.176165	677.500000
5.946869	50.473912	528.132715	616.830000
5.946806	50.473893	528.089265	543.010000
5.946743	50.473873	528.045815	464.110000
5.946680	50.473853	528.002365	395.840000
5.946617	50.473834	527.958915	352.090000
5.946555	50.473814	527.915465	342.160000
5.946492	50.473793	527.872015	376.270000
5.946430	50.473773	527.828565	473.630000
5.946368	50.473754	527.785115	668.830000
5.946305	50.473735	527.741665	1003.700000
5.946242	50.473716	527.698215	1462.800000
5.946179	50.473697	527.654765	1861.200000
5.946116	50.473678	527.611315	1928.900000
5.946052	50.473658	527.567865	1629.700000
5.945989	50.473638	527.524415	1179.500000
5.945926	50.473619	527.480965	781.180000
5.945862	50.473599	527.437515	503.630000
5.945799	50.473580	527.394065	328.210000
5.945736	50.473561	527.350615	219.310000
5.945673	50.473542	527.307165	151.940000
5.945609	50.473522	527.263715	111.640000
5.945546	50.473503	527.220265	89.430000
5.945483	50.473484	527.176815	79.310000
5.945420	50.473465	527.133340	77.190000
5.945356	50.473446	527.089865	79.980000
5.945292	50.473426	527.046415	85.040000
5.945230	50.473407	527.002965	90.490000
5.945166	50.473387	526.959515	95.860000
5.945103	50.473368	526.916065	102.190000
5.945040	50.473349	526.872590	111.220000
5.944977	50.473329	526.829140	124.220000
5.944914	50.473309	526.785690	141.320000
5.944851	50.473291	526.742240	161.380000
5.944787	50.473272	526.698815	182.630000
5.944724	50.473252	526.655340	203.920000
5.944661	50.473233	526.611815	224.780000
5.944598	50.473214	526.568315	245.390000
5.944534	50.473195	526.524890	265.360000
5.944471	50.473175	526.481465	283.140000
5.944408	50.473156	526.438040	296.470000
5.944346	50.473136	526.394615	303.400000
5.944283	50.473116	526.351165	302.250000
5.944220	50.473096	526.307690	292.980000
5.944157	50.473077	526.264240	277.380000
5.944093	50.473058	526.220840	259.470000
5.944030	50.473038	526.177415	243.540000
5.943966	50.473019	526.133965	233.150000
5.943903	50.473000	526.090515	230.760000
5.943839	50.472981	526.047090	238.510000
5.943776	50.472962	526.003665	259.200000
5.943713	50.472942	525.960190	290.470000
5.943650	50.472923	525.916740	335.610000
5.943586	50.472904	525.873315	388.640000
5.943523	50.472885	525.829865	469.422800
5.947183	50.474012	522.160365	744.940000
5.947120	50.473992	522.116915	741.360000
5.947058	50.473972	522.073465	733.120000
5.946995	50.473952	522.030015	720.100000
5.946932	50.473932	521.986565	697.940000
5.946869	50.473912	521.943115	656.940000
5.946806	50.473893	521.899665	599.840000
5.946743	50.473873	521.856215	534.940000
5.946680	50.473853	521.812765	480.000000
5.946617	50.473834	521.769315	451.880000
5.946555	50.473814	521.725865	464.970000
5.946492	50.473793	521.682415	536.730000
5.946430	50.473773	521.638965	695.160000
5.946368	50.473754	521.595515	979.720000
5.946305	50.473735	521.552065	1416.200000
5.946242	50.473716	521.508615	1945.000000
5.946179	50.473697	521.465165	2357.600000
5.946116	50.473678	521.421715	2409.100000
5.946052	50.473658	521.378265	2063.400000
5.945989	50.473638	521.334815	1522.600000
5.945926	50.473619	521.291365	1011.700000
5.945862	50.473599	521.247915	634.330000
5.945799	50.473580	521.204465	390.540000
5.945736	50.473561	521.161015	243.730000
5.945673	50.473542	521.117565	158.520000
5.945609	50.473522	521.074115	110.240000
5.945546	50.473503	521.030665	83.630000
5.945483	50.473484	520.987215	69.800000
5.945420	50.473465	520.943765	63.710000
5.945356	50.473446	520.900315	62.420000
5.945292	50.473426	520.856865	64.190000
5.945230	50.473407	520.813415	67.980000
5.945166	50.473387	520.769965	73.370000
5.945103	50.473368	520.726515	80.500000
5.945040	50.473349	520.683065	89.800000
5.944977	50.473329	520.639615	101.720000
5.944914	50.473309	520.596165	116.380000
5.944851	50.473291	520.552715	133.500000
5.944787	50.473272	520.509265	152.410000
5.944724	50.473252	520.465815	172.400000
5.944661	50.473233	520.422340	192.720000
5.944598	50.473214	520.378865	212.770000
5.944534	50.473195	520.335415	231.600000
5.944471	50.473175	520.291965	247.650000
5.944408	50.473156	520.248540	259.140000
5.944346	50.473136	520.205115	264.790000
5.944283	50.473116	520.161665	263.950000
5.944220	50.473096	520.118190	257.340000
5.944157	50.473077	520.074740	246.850000
5.944093	50.473058	520.031315	235.630000
5.944030	50.473038	519.987865	226.800000
5.943966	50.473019	519.944415	223.030000
5.943903	50.473000	519.900965	226.280000
5.943839	50.472981	519.857515	236.710000
5.943776	50.472962	519.814065	255.200000
5.943713	50.472942	519.770615	280.330000
5.943650	50.472923	519.727165	321.207600
5.947058	50.473972	515.264999	636.990000
5.946995	50.473952	515.221549	656.200000
5.946932	50.473932	515.178099	663.400000
5.946869	50.473912	515.134649	651.990000
5.946806	50.473893	515.091199	621.340000
5.946743	50.473873	515.047749	573.770000
5.946680	50.473853	515.004299	534.010000
5.946617	50.473834	514.960849	521.490000
5.946555	50.473814	514.917399	554.730000
5.946492	50.473793	514.873949	656.390000
5.946430	50.473773	514.830499	859.560000
5.946368	50.473754	514.787049	1203.800000
5.946305	50.473735	514.743599	1700.700000
5.946242	50.473716	514.700149	2261.700000
5.946179	50.473697	514.656699	2661.500000
5.946116	50.473678	514.613249	2670.100000
5.946052	50.473658	514.569799	2269.200000
5.945989	50.473638	514.526349	1667.900000
5.945926	50.473619	514.482899	1099.900000
5.945862	50.473599	514.439449	678.720000
5.945799	50.473580	514.395999	408.060000
5.945736	50.473561	514.352549	247.890000
5.945673	50.473542	514.309099	157.080000
5.945609	50.473522	514.265649	106.620000
5.945546	50.473503	514.222199	78.910000
5.945483	50.473484	514.178749	64.150000
5.945420	50.473465	514.135299	57.010000
5.945356	50.473446	514.091849	54.630000
5.945292	50.473426	514.048399	55.440000
5.945230	50.473407	514.004949	58.610000
5.945166	50.473387	513.961499	63.750000
5.945103	50.473368	513.918049	70.800000
5.945040	50.473349	513.874599	79.910000
5.944977	50.473329	513.831149	91.240000
5.944914	50.473309	513.787699	104.850000
5.944851	50.473291	513.744249	120.620000
5.944787	50.473272	513.700799	138.150000
5.944724	50.473252	513.657349	156.880000
5.944661	50.473233	513.613899	176.040000
5.944598	50.473214	513.570449	194.870000
5.944534	50.473195	513.526999	212.290000
5.944471	50.473175	513.483549	226.820000
5.944408	50.473156	513.440099	236.980000
5.944346	50.473136	513.396649	241.920000
5.944283	50.473116	513.353199	241.420000
5.944220	50.473096	513.309749	236.410000
5.944157	50.473077	513.266299	228.630000
5.944093	50.473058	513.222849	220.800000
5.944030	50.473038	513.179399	215.550000
5.943966	50.473019	513.135949	215.340000
5.943903	50.473000	513.092499	220.800000
5.943839	50.472981	513.049049	232.690000
5.943776	50.472962	513.005599	250.636600
