# Supplementary material for: Electrical resistivity tomography data across the Hockai Fault Zone (Ardenne, Belgium)
Source: Data Brief. 2016 Dec 21;11:1–4. doi: 10.1016/j.dib.2016.12.028 (PMC5220259; doi:10.1016/j.dib.2016.12.028)
Supplement: Supplementary file 2 — Supplementary material [file mmc2.zip › output/ASCII/20091026-1_robust.out.wgs84]

5.948258	50.474340	564.686640	1121.600000
5.948194	50.474321	564.683690	1428.700000
5.948131	50.474301	564.669165	1706.200000
5.948068	50.474281	564.654390	1618.100000
5.948005	50.474262	564.624665	1606.900000
5.947942	50.474243	564.576365	1528.300000
5.947878	50.474223	564.557540	1569.600000
5.947814	50.474205	564.505540	1629.100000
5.947782	50.474195	564.449965	1847.400000
5.947750	50.474186	564.427615	1893.000000
5.947688	50.474166	564.379340	1751.700000
5.947625	50.474146	564.364040	1623.800000
5.947562	50.474126	564.374040	1530.800000
5.947499	50.474107	564.358290	1530.200000
5.947435	50.474089	564.342190	1564.600000
5.947372	50.474070	564.322465	1862.300000
5.947310	50.474050	564.281465	1836.400000
5.947247	50.474031	564.236965	1474.700000
5.947183	50.474012	564.188915	1293.800000
5.947120	50.473992	564.165365	1364.200000
5.947058	50.473972	564.152290	1364.800000
5.946995	50.473952	564.135340	1597.400000
5.946932	50.473932	564.101115	1775.800000
5.946869	50.473912	564.046340	1939.700000
5.946806	50.473893	564.001865	1740.000000
5.946743	50.473873	563.950490	1313.700000
5.946680	50.473853	563.888690	1019.200000
5.946617	50.473834	563.819740	1016.700000
5.946555	50.473814	563.747115	1774.600000
5.946492	50.473793	563.659790	2377.300000
5.946430	50.473773	563.586615	3802.500000
5.946368	50.473754	563.523865	3853.500000
5.946305	50.473735	563.461140	2957.100000
5.946242	50.473716	563.420215	1782.500000
5.946179	50.473697	563.371990	1397.300000
5.946116	50.473678	563.356415	1048.900000
5.946052	50.473658	563.344490	938.740000
5.945989	50.473638	563.281865	1420.900000
5.945926	50.473619	563.226515	937.530000
5.945862	50.473599	563.167390	1124.900000
5.945799	50.473580	563.097265	1429.300000
5.945736	50.473561	563.015690	1654.200000
5.945673	50.473542	562.926540	1921.000000
5.945609	50.473522	562.821365	1789.700000
5.945546	50.473503	562.708090	1254.200000
5.945483	50.473484	562.616990	994.710000
5.945420	50.473465	562.537315	737.460000
5.945356	50.473446	562.469165	635.250000
5.945292	50.473426	562.396965	590.220000
5.945230	50.473407	562.320640	548.490000
5.945166	50.473387	562.283865	422.110000
5.945103	50.473368	562.274815	378.380000
5.945040	50.473349	562.174390	418.740000
5.944977	50.473329	562.074140	443.050000
5.944914	50.473309	562.017415	342.050000
5.944851	50.473291	561.972765	266.300000
5.944787	50.473272	561.964165	269.660000
5.944724	50.473252	561.899365	244.570000
5.944661	50.473233	561.765765	328.270000
5.944598	50.473214	561.692740	273.480000
5.944534	50.473195	561.684690	298.510000
5.944471	50.473175	561.660265	290.860000
5.944408	50.473156	561.635790	291.040000
5.944346	50.473136	561.607240	303.490000
5.944283	50.473116	561.566615	304.020000
5.944220	50.473096	561.509840	272.990000
5.944157	50.473077	561.465140	266.040000
5.944093	50.473058	561.492440	267.440000
5.944030	50.473038	561.519565	258.560000
5.943966	50.473019	561.502515	261.080000
5.943903	50.473000	561.465740	260.640000
5.943839	50.472981	561.444515	254.880000
5.943776	50.472962	561.438965	241.940000
5.943713	50.472942	561.382640	242.740000
5.943650	50.472923	561.399440	247.270000
5.943586	50.472904	561.443265	234.810000
5.943523	50.472885	561.447490	277.720000
5.943460	50.472865	561.469890	254.900000
5.943396	50.472845	561.476615	264.420000
5.943333	50.472826	561.457515	238.460000
5.943270	50.472807	561.409340	256.290000
5.943205	50.472789	561.361165	258.890000
5.943142	50.472769	561.348940	184.640000
5.943079	50.472749	561.368365	265.660000
5.943016	50.472730	561.423490	250.590000
5.942954	50.472710	561.450165	250.920000
5.942890	50.472691	561.399065	222.240000
5.942827	50.472672	561.348015	222.260000
5.942764	50.472653	561.316790	218.740000
5.942699	50.472634	561.292040	258.830000
5.942635	50.472616	561.295815	258.770000
5.942571	50.472597	561.317440	251.970000
5.942508	50.472578	561.359040	250.223600
5.948258	50.474340	562.107965	1103.900000
5.948194	50.474321	562.084865	1428.400000
5.948131	50.474301	562.055615	1649.600000
5.948068	50.474281	562.025940	1596.800000
5.948005	50.474262	561.989040	1553.000000
5.947942	50.474243	561.943290	1488.800000
5.947878	50.474223	561.911190	1487.400000
5.947814	50.474205	561.863665	1496.300000
5.947782	50.474195	561.814665	1759.000000
5.947750	50.474186	561.781165	1769.300000
5.947688	50.474166	561.735490	1711.000000
5.947625	50.474146	561.704790	1582.600000
5.947562	50.474126	561.685090	1529.900000
5.947499	50.474107	561.653540	1529.700000
5.947435	50.474089	561.621315	1564.800000
5.947372	50.474070	561.587540	1852.400000
5.947310	50.474050	561.545065	1837.200000
5.947247	50.474031	561.501190	1478.100000
5.947183	50.474012	561.455890	1338.900000
5.947120	50.473992	561.420165	1368.500000
5.947058	50.473972	561.388415	1373.800000
5.946995	50.473952	561.354615	1610.900000
5.946932	50.473932	561.314515	1793.100000
5.946869	50.473912	561.267015	1939.500000
5.946806	50.473893	561.223215	1777.600000
5.946743	50.473873	561.176865	1320.200000
5.946680	50.473853	561.126615	1045.600000
5.946617	50.473834	561.073390	1047.300000
5.946555	50.473814	561.018440	1782.200000
5.946492	50.473793	560.956740	2075.300000
5.946430	50.473773	560.900765	2376.300000
5.946368	50.473754	560.848790	2357.400000
5.946305	50.473735	560.796840	1396.300000
5.946242	50.473716	560.754515	1445.800000
5.946179	50.473697	560.708915	1402.500000
5.946116	50.473678	560.677665	1048.700000
5.946052	50.473658	560.648090	939.210000
5.945989	50.473638	560.596315	1447.400000
5.945926	50.473619	560.547715	938.240000
5.945862	50.473599	560.497240	1126.100000
5.945799	50.473580	560.441840	1429.300000
5.945736	50.473561	560.380565	1648.500000
5.945673	50.473542	560.315390	1880.800000
5.945609	50.473522	560.240915	1788.400000
5.945546	50.473503	560.161590	1254.300000
5.945483	50.473484	560.092590	994.810000
5.945420	50.473465	560.029415	737.450000
5.945356	50.473446	559.972240	637.880000
5.945292	50.473426	559.912615	593.920000
5.945230	50.473407	559.850415	549.550000
5.945166	50.473387	559.810740	423.120000
5.945103	50.473368	559.786890	392.040000
5.945040	50.473349	559.710415	418.720000
5.944977	50.473329	559.634290	443.040000
5.944914	50.473309	559.582915	350.650000
5.944851	50.473291	559.538740	271.260000
5.944787	50.473272	559.515915	271.240000
5.944724	50.473252	559.459790	262.880000
5.944661	50.473233	559.361965	328.280000
5.944598	50.473214	559.300615	288.160000
5.944534	50.473195	559.278915	298.460000
5.944471	50.473175	559.247040	292.350000
5.944408	50.473156	559.215040	292.350000
5.944346	50.473136	559.180515	303.510000
5.944283	50.473116	559.138765	304.020000
5.944220	50.473096	559.087340	273.140000
5.944157	50.473077	559.043140	267.410000
5.944093	50.473058	559.041215	267.580000
5.944030	50.473038	559.038865	259.270000
5.943966	50.473019	559.010290	261.110000
5.943903	50.473000	558.970615	260.760000
5.943839	50.472981	558.939390	254.880000
5.943776	50.472962	558.916865	242.280000
5.943713	50.472942	558.866365	242.780000
5.943650	50.472923	558.854515	247.260000
5.943586	50.472904	558.857065	241.090000
5.943523	50.472885	558.836990	277.690000
5.943460	50.472865	558.824990	262.500000
5.943396	50.472845	558.804365	264.370000
5.943333	50.472826	558.771715	242.210000
5.943270	50.472807	558.726190	256.500000
5.943205	50.472789	558.680690	258.890000
5.943142	50.472769	558.650540	218.250000
5.943079	50.472749	558.632865	265.620000
5.943016	50.472730	558.625140	251.570000
5.942954	50.472710	558.605740	250.790000
5.942890	50.472691	558.559890	222.590000
5.942827	50.472672	558.514090	222.470000
5.942764	50.472653	558.474440	222.240000
5.942699	50.472634	558.436590	258.790000
5.942635	50.472616	558.405840	258.720000
5.942571	50.472597	558.377940	251.980000
5.942508	50.472578	558.347890	250.370400
5.948194	50.474321	559.210965	989.310000
5.948131	50.474301	559.174015	1039.700000
5.948068	50.474281	559.136715	1037.200000
5.948005	50.474262	559.096165	1035.500000
5.947942	50.474243	559.051690	1033.600000
5.947878	50.474223	559.013090	1032.900000
5.947814	50.474205	558.967840	1068.600000
5.947782	50.474195	558.922040	1561.100000
5.947750	50.474186	558.882965	1559.100000
5.947688	50.474166	558.838565	1549.900000
5.947625	50.474146	558.800440	1487.900000
5.947562	50.474126	558.766715	1486.500000
5.947499	50.474107	558.727965	1496.000000
5.947435	50.474089	558.688715	1562.500000
5.947372	50.474070	558.648840	1735.300000
5.947310	50.474050	558.605740	1735.100000
5.947247	50.474031	558.562115	1550.600000
5.947183	50.474012	558.517990	1582.900000
5.947120	50.473992	558.477240	1586.800000
5.947058	50.473972	558.437815	1667.200000
5.946995	50.473952	558.397440	1651.700000
5.946932	50.473932	558.355065	1812.600000
5.946869	50.473912	558.310365	1978.000000
5.946806	50.473893	558.266815	1819.500000
5.946743	50.473873	558.222415	1634.400000
5.946680	50.473853	558.176740	1660.600000
5.946617	50.473834	558.129965	1755.000000
5.946555	50.473814	558.082440	1813.000000
5.946492	50.473793	558.032065	1817.600000
5.946430	50.473773	557.983790	1826.800000
5.946368	50.473754	557.936865	1567.600000
5.946305	50.473735	557.889965	680.870000
5.946242	50.473716	557.846965	1121.000000
5.946179	50.473697	557.802615	1360.600000
5.946116	50.473678	557.764090	958.370000
5.946052	50.473658	557.726265	948.250000
5.945989	50.473638	557.679490	1552.500000
5.945926	50.473619	557.633990	970.450000
5.945862	50.473599	557.587640	972.420000
5.945799	50.473580	557.539240	1243.100000
5.945736	50.473561	557.488040	1450.800000
5.945673	50.473542	557.434990	1711.500000
5.945609	50.473522	557.376965	1712.000000
5.945546	50.473503	557.316265	1254.300000
5.945483	50.473484	557.259990	995.020000
5.945420	50.473465	557.206465	737.700000
5.945356	50.473446	557.155865	697.050000
5.945292	50.473426	557.103865	694.450000
5.945230	50.473407	557.050340	647.760000
5.945166	50.473387	557.008915	530.000000
5.945103	50.473368	556.975990	492.020000
5.945040	50.473349	556.914515	490.880000
5.944977	50.473329	556.853365	490.820000
5.944914	50.473309	556.805465	485.000000
5.944851	50.473291	556.761615	399.380000
5.944787	50.473272	556.729665	378.720000
5.944724	50.473252	556.679140	377.240000
5.944661	50.473233	556.604790	373.600000
5.944598	50.473214	556.551140	372.720000
5.944534	50.473195	556.520290	372.430000
5.944471	50.473175	556.483440	363.090000
5.944408	50.473156	556.446490	332.470000
5.944346	50.473136	556.408090	327.240000
5.944283	50.473116	556.365590	318.750000
5.944220	50.473096	556.317640	294.970000
5.944157	50.473077	556.273765	293.550000
5.944093	50.473058	556.253240	293.260000
5.944030	50.473038	556.232340	282.540000
5.943966	50.473019	556.196765	282.270000
5.943903	50.473000	556.155290	278.780000
5.943839	50.472981	556.118165	262.050000
5.943776	50.472962	556.085565	256.490000
5.943713	50.472942	556.038490	256.680000
5.943650	50.472923	556.010565	264.610000
5.943586	50.472904	555.989840	265.510000
5.943523	50.472885	555.957090	278.950000
5.943460	50.472865	555.927615	274.440000
5.943396	50.472845	555.893765	267.040000
5.943333	50.472826	555.854740	258.170000
5.943270	50.472807	555.810465	260.010000
5.943205	50.472789	555.766190	260.580000
5.943142	50.472769	555.727915	262.620000
5.943079	50.472749	555.694090	265.640000
5.943016	50.472730	555.662015	254.870000
5.942954	50.472710	555.625615	250.670000
5.942890	50.472691	555.581590	229.780000
5.942827	50.472672	555.537565	229.900000
5.942764	50.472653	555.495040	233.070000
5.942699	50.472634	555.452890	258.750000
5.942635	50.472616	555.411815	258.620000
5.942571	50.472597	555.370415	251.998300
5.948131	50.474301	556.000565	679.670000
5.948068	50.474281	555.959665	758.030000
5.948005	50.474262	555.917390	773.080000
5.947942	50.474243	555.873515	774.860000
5.947878	50.474223	555.831990	775.590000
5.947814	50.474205	555.787815	928.830000
5.947782	50.474195	555.743440	1530.700000
5.947750	50.474186	555.701740	1547.300000
5.947688	50.474166	555.657915	1512.600000
5.947625	50.474146	555.616515	1455.700000
5.947562	50.474126	555.576715	1450.400000
5.947499	50.474107	555.534965	1463.900000
5.947435	50.474089	555.492915	1523.500000
5.947372	50.474070	555.450640	1588.100000
5.947310	50.474050	555.407315	1592.400000
5.947247	50.474031	555.363790	1591.600000
5.947183	50.474012	555.320115	1794.600000
5.947120	50.473992	555.277490	2038.800000
5.947058	50.473972	555.235240	2922.400000
5.946995	50.473952	555.192615	3315.500000
5.946932	50.473932	555.149465	3797.500000
5.946869	50.473912	555.105715	3717.100000
5.946806	50.473893	555.062240	3308.700000
5.946743	50.473873	555.018515	1998.900000
5.946680	50.473853	554.974440	1739.200000
5.946617	50.473834	554.930015	1763.800000
5.946555	50.473814	554.885290	1753.600000
5.946492	50.473793	554.839465	1310.000000
5.946430	50.473773	554.794340	1307.600000
5.946368	50.473754	554.749590	813.280000
5.946305	50.473735	554.704865	399.820000
5.946242	50.473716	554.661590	740.550000
5.946179	50.473697	554.617790	834.550000
5.946116	50.473678	554.576140	451.250000
5.946052	50.473658	554.534790	465.440000
5.945989	50.473638	554.490140	474.150000
5.945926	50.473619	554.445940	301.130000
5.945862	50.473599	554.401390	299.450000
5.945799	50.473580	554.356065	369.880000
5.945736	50.473561	554.309515	708.370000
5.945673	50.473542	554.262140	1193.700000
5.945609	50.473522	554.212315	1212.800000
5.945546	50.473503	554.161165	1197.600000
5.945483	50.473484	554.111740	993.160000
5.945420	50.473465	554.063490	737.830000
5.945356	50.473446	554.016540	734.720000
5.945292	50.473426	553.968865	734.690000
5.945230	50.473407	553.920365	728.060000
5.945166	50.473387	553.877940	643.420000
5.945103	50.473368	553.839765	588.780000
5.945040	50.473349	553.787115	578.210000
5.944977	50.473329	553.734715	578.110000
5.944914	50.473309	553.688940	579.940000
5.944851	50.473291	553.645290	555.130000
5.944787	50.473272	553.607815	514.220000
5.944724	50.473252	553.560665	508.010000
5.944661	50.473233	553.500790	503.920000
5.944598	50.473214	553.451915	503.160000
5.944534	50.473195	553.415290	502.360000
5.944471	50.473175	553.375340	483.790000
5.944408	50.473156	553.335340	408.980000
5.944346	50.473136	553.294565	368.660000
5.944283	50.473116	553.251615	348.600000
5.944220	50.473096	553.205790	338.050000
5.944157	50.473077	553.162115	337.770000
5.944093	50.473058	553.130515	337.270000
5.944030	50.473038	553.098640	328.200000
5.943966	50.473019	553.059065	326.890000
5.943903	50.473000	553.016565	316.930000
5.943839	50.472981	552.976190	290.270000
5.943776	50.472962	552.937990	287.010000
5.943713	50.472942	552.892790	287.420000
5.943650	50.472923	552.856440	298.880000
5.943586	50.472904	552.823440	303.890000
5.943523	50.472885	552.784540	303.590000
5.943460	50.472865	552.746840	299.140000
5.943396	50.472845	552.707090	279.150000
5.943333	50.472826	552.665290	272.880000
5.943270	50.472807	552.621540	272.980000
5.943205	50.472789	552.577790	273.780000
5.943142	50.472769	552.536165	274.340000
5.943079	50.472749	552.495940	273.420000
5.943016	50.472730	552.455565	259.860000
5.942954	50.472710	552.413765	250.590000
5.942890	50.472691	552.370240	237.980000
5.942827	50.472672	552.326715	238.270000
5.942764	50.472653	552.283390	243.110000
5.942699	50.472634	552.240115	258.740000
5.942635	50.472616	552.196715	258.414600
5.948005	50.474262	552.422415	691.450000
5.947942	50.474243	552.378790	697.560000
5.947878	50.474223	552.336040	698.320000
5.947814	50.474205	552.292315	874.390000
5.947782	50.474195	552.248540	1293.800000
5.947750	50.474186	552.205740	1525.800000
5.947688	50.474166	552.162140	1495.700000
5.947625	50.474146	552.119415	1452.300000
5.947562	50.474126	552.077215	1439.000000
5.947499	50.474107	552.034315	1388.300000
5.947435	50.474089	551.991290	1297.700000
5.947372	50.474070	551.948190	1232.200000
5.947310	50.474050	551.904765	891.790000
5.947247	50.474031	551.861290	720.160000
5.947183	50.474012	551.817765	590.550000
5.947120	50.473992	551.774515	450.720000
5.947058	50.473972	551.731365	337.510000
5.946995	50.473952	551.688090	276.380000
5.946932	50.473932	551.644715	253.950000
5.946869	50.473912	551.601215	251.980000
5.946806	50.473893	551.557765	251.880000
5.946743	50.473873	551.514240	258.970000
5.946680	50.473853	551.470640	302.510000
5.946617	50.473834	551.426965	449.590000
5.946555	50.473814	551.383165	511.750000
5.946492	50.473793	551.338990	512.370000
5.946430	50.473773	551.295040	516.100000
5.946368	50.473754	551.251140	422.940000
5.946305	50.473735	551.207265	415.110000
5.946242	50.473716	551.163890	428.220000
5.946179	50.473697	551.120315	436.790000
5.946116	50.473678	551.077465	341.800000
5.946052	50.473658	551.034715	92.620000
5.945989	50.473638	550.990865	54.360000
5.945926	50.473619	550.947165	42.550000
5.945862	50.473599	550.903315	42.480000
5.945799	50.473580	550.859240	66.060000
5.945736	50.473561	550.814690	237.720000
5.945673	50.473542	550.769765	512.650000
5.945609	50.473522	550.723740	551.680000
5.945546	50.473503	550.677115	583.110000
5.945483	50.473484	550.631090	626.580000
5.945420	50.473465	550.585515	690.530000
5.945356	50.473446	550.540465	733.490000
5.945292	50.473426	550.495090	734.050000
5.945230	50.473407	550.449290	728.610000
5.945166	50.473387	550.406315	648.680000
5.945103	50.473368	550.365315	591.740000
5.945040	50.473349	550.317515	579.940000
5.944977	50.473329	550.269865	580.150000
5.944914	50.473309	550.225265	580.970000
5.944851	50.473291	550.181715	581.030000
5.944787	50.473272	550.141165	572.710000
5.944724	50.473252	550.095915	570.530000
5.944661	50.473233	550.044340	558.060000
5.944598	50.473214	549.998215	554.120000
5.944534	50.473195	549.958190	544.730000
5.944471	50.473175	549.916490	506.090000
5.944408	50.473156	549.874740	436.940000
5.944346	50.473136	549.832590	392.960000
5.944283	50.473116	549.789390	374.510000
5.944220	50.473096	549.744765	369.900000
5.944157	50.473077	549.701215	369.180000
5.944093	50.473058	549.663465	368.410000
5.944030	50.473038	549.625515	365.360000
5.943966	50.473019	549.583840	362.500000
5.943903	50.473000	549.540840	357.520000
5.943839	50.472981	549.498765	354.760000
5.943776	50.472962	549.457665	354.820000
5.943713	50.472942	549.413440	355.310000
5.943650	50.472923	549.372990	360.750000
5.943586	50.472904	549.333990	367.500000
5.943523	50.472885	549.292315	368.400000
5.943460	50.472865	549.251015	368.430000
5.943396	50.472845	549.208865	365.150000
5.943333	50.472826	549.165990	363.120000
5.943270	50.472807	549.122440	362.810000
5.943205	50.472789	549.078890	362.550000
5.943142	50.472769	549.036015	360.830000
5.943079	50.472749	548.993515	358.710000
5.943016	50.472730	548.950715	321.130000
5.942954	50.472710	548.907515	289.970000
5.942890	50.472691	548.864090	275.680000
5.942827	50.472672	548.820640	274.730000
5.942764	50.472653	548.777165	269.513500
5.947878	50.474223	548.492015	697.030000
5.947814	50.474205	548.448465	855.060000
5.947782	50.474195	548.404915	1113.200000
5.947750	50.474186	548.361690	1420.300000
5.947688	50.474166	548.318190	1438.000000
5.947625	50.474146	548.274965	1429.600000
5.947562	50.474126	548.231890	1422.600000
5.947499	50.474107	548.188590	1356.800000
5.947435	50.474089	548.145265	1301.400000
5.947372	50.474070	548.101915	1144.900000
5.947310	50.474050	548.058465	899.120000
5.947247	50.474031	548.015015	745.320000
5.947183	50.474012	547.971540	631.660000
5.947120	50.473992	547.928115	475.520000
5.947058	50.473972	547.884715	357.200000
5.946995	50.473952	547.841290	296.850000
5.946932	50.473932	547.797865	276.590000
5.946869	50.473912	547.754415	276.200000
5.946806	50.473893	547.710965	276.700000
5.946743	50.473873	547.667490	280.720000
5.946680	50.473853	547.624015	320.390000
5.946617	50.473834	547.580540	400.600000
5.946555	50.473814	547.536990	422.160000
5.946492	50.473793	547.493340	421.850000
5.946430	50.473773	547.449765	421.180000
5.946368	50.473754	547.406165	418.530000
5.946305	50.473735	547.362590	416.970000
5.946242	50.473716	547.319165	427.360000
5.946179	50.473697	547.275690	436.220000
5.946116	50.473678	547.232440	355.700000
5.946052	50.473658	547.189190	111.530000
5.945989	50.473638	547.145615	54.450000
5.945926	50.473619	547.102090	46.430000
5.945862	50.473599	547.058515	48.730000
5.945799	50.473580	547.014865	66.510000
5.945736	50.473561	546.971040	171.580000
5.945673	50.473542	546.927115	269.150000
5.945609	50.473522	546.882740	281.560000
5.945546	50.473503	546.838065	290.520000
5.945483	50.473484	546.793590	323.150000
5.945420	50.473465	546.749290	418.120000
5.945356	50.473446	546.705165	547.250000
5.945292	50.473426	546.660890	582.510000
5.945230	50.473407	546.616440	582.560000
5.945166	50.473387	546.573215	581.280000
5.945103	50.473368	546.530815	576.370000
5.945040	50.473349	546.485465	573.990000
5.944977	50.473329	546.440190	573.440000
5.944914	50.473309	546.396215	572.610000
5.944851	50.473291	546.352715	572.200000
5.944787	50.473272	546.310565	570.740000
5.944724	50.473252	546.266315	568.570000
5.944661	50.473233	546.219140	556.870000
5.944598	50.473214	546.174465	551.300000
5.944534	50.473195	546.132615	542.790000
5.944471	50.473175	546.089990	504.320000
5.944408	50.473156	546.047315	436.630000
5.944346	50.473136	546.004440	392.820000
5.944283	50.473116	545.961090	374.460000
5.944220	50.473096	545.917090	369.810000
5.944157	50.473077	545.873615	369.040000
5.944093	50.473058	545.832690	368.240000
5.944030	50.473038	545.791640	365.270000
5.943966	50.473019	545.748940	362.380000
5.943903	50.473000	545.705690	357.510000
5.943839	50.472981	545.662815	354.810000
5.943776	50.472962	545.620340	354.850000
5.943713	50.472942	545.576565	355.320000
5.943650	50.472923	545.534265	360.640000
5.943586	50.472904	545.492565	367.430000
5.943523	50.472885	545.449765	369.380000
5.943460	50.472865	545.407040	369.850000
5.943396	50.472845	545.363990	370.120000
5.943333	50.472826	545.320715	370.300000
5.943270	50.472807	545.277240	370.330000
5.943205	50.472789	545.233765	370.250000
5.943142	50.472769	545.190465	369.810000
5.943079	50.472749	545.147265	366.810000
5.943016	50.472730	545.103890	344.380000
5.942954	50.472710	545.060415	323.530000
5.942890	50.472691	545.016990	293.338900
5.947782	50.474195	544.177240	853.820000
5.947750	50.474186	544.133865	1082.300000
5.947688	50.474166	544.090390	1217.700000
5.947625	50.474146	544.046990	1252.800000
5.947562	50.474126	544.003640	1252.100000
5.947499	50.474107	543.960215	1249.800000
5.947435	50.474089	543.916790	1245.000000
5.947372	50.474070	543.873365	1120.600000
5.947310	50.474050	543.829915	910.990000
5.947247	50.474031	543.786465	751.160000
5.947183	50.474012	543.743015	634.350000
5.947120	50.473992	543.699565	489.850000
5.947058	50.473972	543.656115	387.390000
5.946995	50.473952	543.612665	309.180000
5.946932	50.473932	543.569215	282.060000
5.946869	50.473912	543.525765	278.370000
5.946806	50.473893	543.482315	278.370000
5.946743	50.473873	543.438865	281.760000
5.946680	50.473853	543.395415	321.180000
5.946617	50.473834	543.351965	402.170000
5.946555	50.473814	543.308490	424.420000
5.946492	50.473793	543.264990	423.490000
5.946430	50.473773	543.221515	421.760000
5.946368	50.473754	543.178040	420.350000
5.946305	50.473735	543.134565	420.220000
5.946242	50.473716	543.091115	428.460000
5.946179	50.473697	543.047665	439.310000
5.946116	50.473678	543.004265	389.160000
5.946052	50.473658	542.960865	120.830000
5.945989	50.473638	542.917390	65.220000
5.945926	50.473619	542.873915	63.210000
5.945862	50.473599	542.830440	63.390000
5.945799	50.473580	542.786940	67.250000
5.945736	50.473561	542.743365	161.350000
5.945673	50.473542	542.699765	162.290000
5.945609	50.473522	542.656015	170.570000
5.945546	50.473503	542.612140	176.910000
5.945483	50.473484	542.568315	188.020000
5.945420	50.473465	542.524565	216.600000
5.945356	50.473446	542.480865	262.350000
5.945292	50.473426	542.437090	295.490000
5.945230	50.473407	542.393240	308.190000
5.945166	50.473387	542.349890	312.440000
5.945103	50.473368	542.306865	315.700000
5.945040	50.473349	542.262640	322.990000
5.944977	50.473329	542.218465	341.400000
5.944914	50.473309	542.174815	368.390000
5.944851	50.473291	542.131340	388.830000
5.944787	50.473272	542.088415	397.330000
5.944724	50.473252	542.044640	398.990000
5.944661	50.473233	541.999615	398.990000
5.944598	50.473214	541.955640	398.880000
5.944534	50.473195	541.912890	398.520000
5.944471	50.473175	541.869790	396.600000
5.944408	50.473156	541.826665	385.900000
5.944346	50.473136	541.783465	371.570000
5.944283	50.473116	541.740040	363.080000
5.944220	50.473096	541.696340	360.190000
5.944157	50.473077	541.652890	359.270000
5.944093	50.473058	541.610490	358.450000
5.944030	50.473038	541.568015	357.030000
5.943966	50.473019	541.524840	355.260000
5.943903	50.473000	541.481465	353.810000
5.943839	50.472981	541.438240	353.690000
5.943776	50.472962	541.395140	353.890000
5.943713	50.472942	541.351565	354.730000
5.943650	50.472923	541.308515	360.100000
5.943586	50.472904	541.265690	367.030000
5.943523	50.472885	541.222465	369.330000
5.943460	50.472865	541.179240	369.850000
5.943396	50.472845	541.135890	370.160000
5.943333	50.472826	541.092465	370.340000
5.943270	50.472807	541.049015	370.380000
5.943205	50.472789	541.005565	370.300000
5.943142	50.472769	540.962140	370.050000
5.943079	50.472749	540.918740	368.480000
5.943016	50.472730	540.875290	348.063700
5.947688	50.474166	539.439940	962.140000
5.947625	50.474146	539.396490	1016.000000
5.947562	50.474126	539.353065	1042.000000
5.947499	50.474107	539.309615	1043.200000
5.947435	50.474089	539.266165	1043.000000
5.947372	50.474070	539.222715	1031.900000
5.947310	50.474050	539.179265	917.870000
5.947247	50.474031	539.135815	753.690000
5.947183	50.474012	539.092365	638.140000
5.947120	50.473992	539.048915	541.160000
5.947058	50.473972	539.005465	400.460000
5.946995	50.473952	538.962015	350.980000
5.946932	50.473932	538.918565	335.090000
5.946869	50.473912	538.875115	334.350000
5.946806	50.473893	538.831665	334.470000
5.946743	50.473873	538.788215	336.600000
5.946680	50.473853	538.744765	359.050000
5.946617	50.473834	538.701315	405.890000
5.946555	50.473814	538.657865	425.590000
5.946492	50.473793	538.614415	427.700000
5.946430	50.473773	538.570965	427.590000
5.946368	50.473754	538.527515	434.180000
5.946305	50.473735	538.484065	442.880000
5.946242	50.473716	538.440615	456.940000
5.946179	50.473697	538.397165	481.710000
5.946116	50.473678	538.353715	503.540000
5.946052	50.473658	538.310265	363.280000
5.945989	50.473638	538.266815	212.980000
5.945926	50.473619	538.223365	162.240000
5.945862	50.473599	538.179915	156.270000
5.945799	50.473580	538.136465	156.090000
5.945736	50.473561	538.092990	157.300000
5.945673	50.473542	538.049490	155.520000
5.945609	50.473522	538.005940	154.460000
5.945546	50.473503	537.962365	154.280000
5.945483	50.473484	537.918790	154.000000
5.945420	50.473465	537.875240	156.490000
5.945356	50.473446	537.831715	162.220000
5.945292	50.473426	537.788165	167.430000
5.945230	50.473407	537.744565	170.550000
5.945166	50.473387	537.701140	172.570000
5.945103	50.473368	537.657840	174.840000
5.945040	50.473349	537.614090	179.200000
5.944977	50.473329	537.570390	188.250000
5.944914	50.473309	537.526865	203.240000
5.944851	50.473291	537.483415	221.980000
5.944787	50.473272	537.440165	241.150000
5.944724	50.473252	537.396565	259.110000
5.944661	50.473233	537.352515	275.380000
5.944598	50.473214	537.308865	289.230000
5.944534	50.473195	537.265690	299.410000
5.944471	50.473175	537.222390	304.520000
5.944408	50.473156	537.179065	306.290000
5.944346	50.473136	537.135715	308.220000
5.944283	50.473116	537.092265	310.140000
5.944220	50.473096	537.048715	311.990000
5.944157	50.473077	537.005265	313.910000
5.944093	50.473058	536.962215	315.590000
5.944030	50.473038	536.919140	317.020000
5.943966	50.473019	536.875790	318.440000
5.943903	50.473000	536.832365	319.970000
5.943839	50.472981	536.788965	321.470000
5.943776	50.472962	536.745615	326.060000
5.943713	50.472942	536.702140	336.230000
5.943650	50.472923	536.658840	349.540000
5.943586	50.472904	536.615590	361.620000
5.943523	50.472885	536.572190	367.880000
5.943460	50.472865	536.528790	369.490000
5.943396	50.472845	536.485365	370.050000
5.943333	50.472826	536.441915	370.270000
5.943270	50.472807	536.398465	370.310000
5.943205	50.472789	536.355015	370.250000
5.943142	50.472769	536.311565	370.042900
5.947499	50.474107	534.194165	964.080000
5.947435	50.474089	534.150715	960.470000
5.947372	50.474070	534.107265	957.750000
5.947310	50.474050	534.063815	913.890000
5.947247	50.474031	534.020365	758.280000
5.947183	50.474012	533.976915	641.540000
5.947120	50.473992	533.933465	578.350000
5.947058	50.473972	533.890015	532.550000
5.946995	50.473952	533.846565	502.960000
5.946932	50.473932	533.803115	491.680000
5.946869	50.473912	533.759665	490.200000
5.946806	50.473893	533.716215	489.830000
5.946743	50.473873	533.672765	489.540000
5.946680	50.473853	533.629315	488.380000
5.946617	50.473834	533.585865	486.890000
5.946555	50.473814	533.542415	487.180000
5.946492	50.473793	533.498965	493.500000
5.946430	50.473773	533.455515	498.530000
5.946368	50.473754	533.412065	504.140000
5.946305	50.473735	533.368615	514.790000
5.946242	50.473716	533.325165	527.390000
5.946179	50.473697	533.281715	552.740000
5.946116	50.473678	533.238265	563.090000
5.946052	50.473658	533.194815	525.670000
5.945989	50.473638	533.151365	377.040000
5.945926	50.473619	533.107915	253.540000
5.945862	50.473599	533.064465	190.670000
5.945799	50.473580	533.021015	163.440000
5.945736	50.473561	532.977565	154.560000
5.945673	50.473542	532.934115	154.050000
5.945609	50.473522	532.890640	153.610000
5.945546	50.473503	532.847165	149.900000
5.945483	50.473484	532.803690	147.990000
5.945420	50.473465	532.760190	147.550000
5.945356	50.473446	532.716690	147.260000
5.945292	50.473426	532.673215	147.240000
5.945230	50.473407	532.629740	147.310000
5.945166	50.473387	532.586290	147.470000
5.945103	50.473368	532.542865	147.910000
5.945040	50.473349	532.499315	149.120000
5.944977	50.473329	532.455815	152.040000
5.944914	50.473309	532.412340	157.650000
5.944851	50.473291	532.368890	166.230000
5.944787	50.473272	532.325515	177.270000
5.944724	50.473252	532.281990	189.980000
5.944661	50.473233	532.238340	203.550000
5.944598	50.473214	532.194815	217.180000
5.944534	50.473195	532.151465	229.840000
5.944471	50.473175	532.108090	240.550000
5.944408	50.473156	532.064665	248.990000
5.944346	50.473136	532.021240	255.790000
5.944283	50.473116	531.977790	261.680000
5.944220	50.473096	531.934315	267.150000
5.944157	50.473077	531.890865	271.910000
5.944093	50.473058	531.847540	275.740000
5.944030	50.473038	531.804215	278.560000
5.943966	50.473019	531.760790	280.860000
5.943903	50.473000	531.717340	283.540000
5.943839	50.472981	531.673915	288.430000
5.943776	50.472962	531.630515	297.650000
5.943713	50.472942	531.587040	311.730000
5.943650	50.472923	531.543640	330.220000
5.943586	50.472904	531.500265	349.950000
5.943523	50.472885	531.456815	363.900000
5.943460	50.472865	531.413365	366.870000
5.943396	50.472845	531.369915	368.480000
5.943333	50.472826	531.326465	370.183400
5.947310	50.474050	528.436865	912.840000
5.947247	50.474031	528.393415	749.930000
5.947183	50.474012	528.349965	643.560000
5.947120	50.473992	528.306515	612.180000
5.947058	50.473972	528.263065	600.710000
5.946995	50.473952	528.219615	592.820000
5.946932	50.473932	528.176165	589.450000
5.946869	50.473912	528.132715	588.750000
5.946806	50.473893	528.089265	588.050000
5.946743	50.473873	528.045815	587.240000
5.946680	50.473853	528.002365	586.560000
5.946617	50.473834	527.958915	584.350000
5.946555	50.473814	527.915465	580.230000
5.946492	50.473793	527.872015	577.830000
5.946430	50.473773	527.828565	578.170000
5.946368	50.473754	527.785115	578.920000
5.946305	50.473735	527.741665	579.740000
5.946242	50.473716	527.698215	587.390000
5.946179	50.473697	527.654765	595.280000
5.946116	50.473678	527.611315	599.990000
5.946052	50.473658	527.567865	571.340000
5.945989	50.473638	527.524415	444.530000
5.945926	50.473619	527.480965	298.940000
5.945862	50.473599	527.437515	209.480000
5.945799	50.473580	527.394065	168.840000
5.945736	50.473561	527.350615	154.270000
5.945673	50.473542	527.307165	149.720000
5.945609	50.473522	527.263715	148.060000
5.945546	50.473503	527.220265	147.810000
5.945483	50.473484	527.176815	147.120000
5.945420	50.473465	527.133340	146.490000
5.945356	50.473446	527.089865	146.270000
5.945292	50.473426	527.046415	146.120000
5.945230	50.473407	527.002965	145.930000
5.945166	50.473387	526.959515	145.740000
5.945103	50.473368	526.916065	145.630000
5.945040	50.473349	526.872590	145.850000
5.944977	50.473329	526.829140	146.960000
5.944914	50.473309	526.785690	149.680000
5.944851	50.473291	526.742240	154.520000
5.944787	50.473272	526.698815	161.480000
5.944724	50.473252	526.655340	170.250000
5.944661	50.473233	526.611815	180.310000
5.944598	50.473214	526.568315	191.110000
5.944534	50.473195	526.524890	201.980000
5.944471	50.473175	526.481465	212.250000
5.944408	50.473156	526.438040	221.600000
5.944346	50.473136	526.394615	230.040000
5.944283	50.473116	526.351165	237.660000
5.944220	50.473096	526.307690	244.540000
5.944157	50.473077	526.264240	250.440000
5.944093	50.473058	526.220840	255.300000
5.944030	50.473038	526.177415	259.140000
5.943966	50.473019	526.133965	262.310000
5.943903	50.473000	526.090515	265.580000
5.943839	50.472981	526.047090	270.350000
5.943776	50.472962	526.003665	279.570000
5.943713	50.472942	525.960190	291.720000
5.943650	50.472923	525.916740	310.680000
5.943586	50.472904	525.873315	329.480000
5.943523	50.472885	525.829865	362.451200
5.947183	50.474012	522.160365	651.500000
5.947120	50.473992	522.116915	615.920000
5.947058	50.473972	522.073465	615.070000
5.946995	50.473952	522.030015	614.690000
5.946932	50.473932	521.986565	614.480000
5.946869	50.473912	521.943115	614.180000
5.946806	50.473893	521.899665	613.690000
5.946743	50.473873	521.856215	613.210000
5.946680	50.473853	521.812765	612.710000
5.946617	50.473834	521.769315	611.380000
5.946555	50.473814	521.725865	609.620000
5.946492	50.473793	521.682415	608.410000
5.946430	50.473773	521.638965	608.210000
5.946368	50.473754	521.595515	608.330000
5.946305	50.473735	521.552065	609.020000
5.946242	50.473716	521.508615	610.630000
5.946179	50.473697	521.465165	610.720000
5.946116	50.473678	521.421715	611.080000
5.946052	50.473658	521.378265	579.480000
5.945989	50.473638	521.334815	458.800000
5.945926	50.473619	521.291365	309.360000
5.945862	50.473599	521.247915	213.560000
5.945799	50.473580	521.204465	169.760000
5.945736	50.473561	521.161015	154.010000
5.945673	50.473542	521.117565	149.300000
5.945609	50.473522	521.074115	147.180000
5.945546	50.473503	521.030665	146.610000
5.945483	50.473484	520.987215	146.460000
5.945420	50.473465	520.943765	146.320000
5.945356	50.473446	520.900315	146.160000
5.945292	50.473426	520.856865	146.030000
5.945230	50.473407	520.813415	145.950000
5.945166	50.473387	520.769965	145.850000
5.945103	50.473368	520.726515	145.740000
5.945040	50.473349	520.683065	145.830000
5.944977	50.473329	520.639615	146.640000
5.944914	50.473309	520.596165	148.820000
5.944851	50.473291	520.552715	152.840000
5.944787	50.473272	520.509265	158.790000
5.944724	50.473252	520.465815	166.400000
5.944661	50.473233	520.422340	175.240000
5.944598	50.473214	520.378865	184.890000
5.944534	50.473195	520.335415	194.810000
5.944471	50.473175	520.291965	204.470000
5.944408	50.473156	520.248540	213.600000
5.944346	50.473136	520.205115	222.200000
5.944283	50.473116	520.161665	230.200000
5.944220	50.473096	520.118190	237.620000
5.944157	50.473077	520.074740	244.190000
5.944093	50.473058	520.031315	249.880000
5.944030	50.473038	519.987865	254.430000
5.943966	50.473019	519.944415	257.340000
5.943903	50.473000	519.900965	259.610000
5.943839	50.472981	519.857515	261.670000
5.943776	50.472962	519.814065	265.790000
5.943713	50.472942	519.770615	275.510000
5.943650	50.472923	519.727165	297.811500
5.947058	50.473972	515.264999	616.800000
5.946995	50.473952	515.221549	616.600000
5.946932	50.473932	515.178099	616.270000
5.946869	50.473912	515.134649	616.060000
5.946806	50.473893	515.091199	615.920000
5.946743	50.473873	515.047749	615.590000
5.946680	50.473853	515.004299	615.080000
5.946617	50.473834	514.960849	614.450000
5.946555	50.473814	514.917399	613.930000
5.946492	50.473793	514.873949	613.830000
5.946430	50.473773	514.830499	614.010000
5.946368	50.473754	514.787049	614.220000
5.946305	50.473735	514.743599	614.980000
5.946242	50.473716	514.700149	615.720000
5.946179	50.473697	514.656699	615.320000
5.946116	50.473678	514.613249	614.370000
5.946052	50.473658	514.569799	580.900000
5.945989	50.473638	514.526349	460.550000
5.945926	50.473619	514.482899	310.180000
5.945862	50.473599	514.439449	213.680000
5.945799	50.473580	514.395999	169.710000
5.945736	50.473561	514.352549	153.960000
5.945673	50.473542	514.309099	149.170000
5.945609	50.473522	514.265649	147.040000
5.945546	50.473503	514.222199	146.520000
5.945483	50.473484	514.178749	146.390000
5.945420	50.473465	514.135299	146.250000
5.945356	50.473446	514.091849	146.120000
5.945292	50.473426	514.048399	146.000000
5.945230	50.473407	514.004949	145.930000
5.945166	50.473387	513.961499	145.880000
5.945103	50.473368	513.918049	145.810000
5.945040	50.473349	513.874599	145.900000
5.944977	50.473329	513.831149	146.690000
5.944914	50.473309	513.787699	148.820000
5.944851	50.473291	513.744249	152.770000
5.944787	50.473272	513.700799	158.610000
5.944724	50.473252	513.657349	166.080000
5.944661	50.473233	513.613899	174.770000
5.944598	50.473214	513.570449	184.250000
5.944534	50.473195	513.526999	194.020000
5.944471	50.473175	513.483549	203.560000
5.944408	50.473156	513.440099	212.600000
5.944346	50.473136	513.396649	221.170000
5.944283	50.473116	513.353199	229.200000
5.944220	50.473096	513.309749	236.710000
5.944157	50.473077	513.266299	243.410000
5.944093	50.473058	513.222849	249.370000
5.944030	50.473038	513.179399	254.570000
5.943966	50.473019	513.135949	257.090000
5.943903	50.473000	513.092499	257.680000
5.943839	50.472981	513.049049	259.190000
5.943776	50.472962	513.005599	260.966700
