# Supplementary material for: Electrical resistivity tomography data across the Hockai Fault Zone (Ardenne, Belgium)
Source: Data Brief. 2016 Dec 21;11:1–4. doi: 10.1016/j.dib.2016.12.028 (PMC5220259; doi:10.1016/j.dib.2016.12.028)
Supplement: Supplementary file 2 — Supplementary material [file mmc2.zip › output/ASCII/20091027-1.wgs84]

5.994944665	50.48941301	514.809
5.994996629	50.48944358	515.146
5.995049285	50.48947194	515.659
5.995101616	50.48950276	516.271
5.995148526	50.48953435	516.737
5.995197991	50.4895662	517.366
5.995248707	50.48959599	518.021
5.995299983	50.48962662	518.534
5.995351526	50.48965744	519.039
5.995400967	50.48968647	519.624
5.99544936	50.48971965	520.316
5.995494551	50.48975282	520.974
5.995543884	50.48978548	521.454
5.995590595	50.48981816	521.984
5.995639635	50.48984909	522.418
5.995685119	50.48988421	522.902
5.995733444	50.48991476	523.483
5.995778912	50.48994806	524.044
5.995827021	50.48998098	524.539
5.995875069	50.49001472	525.11
5.995925337	50.49004432	525.415
5.995974747	50.49007553	525.958
5.996024554	50.49010565	526.472
5.996073643	50.49013732	526.994
5.99611993	50.49016775	527.561
5.996169825	50.4902017	528.118
5.996220059	50.49023166	528.854
5.996269648	50.49026323	529.435
5.996320661	50.49029323	529.993
5.996320529	50.49029315	529.991
5.99636905	50.4903241	530.747
5.996419678	50.49035649	531.337
5.996468208	50.49038759	532.109
5.996518678	50.49041748	532.698
5.99656927	50.49045085	533.248
5.996613732	50.49048406	533.744
5.996665411	50.49051344	534.164
5.996716772	50.49054292	534.903
5.996764616	50.49057186	535.548
5.996816373	50.49060203	536.232
5.996869643	50.49063381	536.662
5.99691324	50.49066783	537.117
5.996965067	50.49069732	537.522
5.99701734	50.49072783	537.903
5.997068666	50.49075652	538.219
5.997121384	50.49078672	538.537
5.997174081	50.49081769	539.002
5.997225094	50.49084678	539.424
5.997276163	50.49087609	539.946
5.997327169	50.49090641	540.415
5.997378076	50.49093761	541.016
5.997432374	50.49096825	541.375
5.997476985	50.49100113	541.909
5.997523147	50.49103356	542.295
5.997570403	50.49106699	542.699
5.997613889	50.49110037	543.216
5.997657801	50.491136	543.681
5.997698505	50.49117197	544.261
5.997736414	50.49120945	544.671
5.997774308	50.4912467	544.981
5.997809083	50.49128568	545.429
5.997848344	50.49132313	546.018
5.997872922	50.49136432	546.439
5.997903969	50.4914041	546.755
5.997933281	50.49144187	547.267
