# Supplementary material for: Electrical resistivity tomography data across the Hockai Fault Zone (Ardenne, Belgium)
Source: Data Brief. 2016 Dec 21;11:1–4. doi: 10.1016/j.dib.2016.12.028 (PMC5220259; doi:10.1016/j.dib.2016.12.028)
Supplement: Supplementary file 2 — Supplementary material [file mmc2.zip › output/ASCII/20091027-1_combined.out.wgs84]

5.995023	50.489458	514.790815	1902.900000
5.995075	50.489487	515.343515	1881.900000
5.995125	50.489519	515.879990	1874.000000
5.995173	50.489550	516.424290	2104.900000
5.995223	50.489581	517.040715	2496.800000
5.995274	50.489611	517.608640	2873.700000
5.995326	50.489642	518.120765	3917.000000
5.995376	50.489672	518.660465	3709.400000
5.995425	50.489703	519.273840	2933.600000
5.995472	50.489736	519.912640	2483.700000
5.995519	50.489769	520.466640	2248.700000
5.995567	50.489802	520.975265	1776.100000
5.995615	50.489834	521.468740	1760.500000
5.995662	50.489867	521.943315	1871.300000
5.995709	50.489899	522.470765	2201.400000
5.995756	50.489931	523.028415	2132.300000
5.995803	50.489965	523.555815	2224.000000
5.995851	50.489998	524.086865	2503.300000
5.995900	50.490030	524.542265	2196.900000
5.995950	50.490060	524.990565	1648.600000
5.996000	50.490091	525.518190	1749.100000
5.996049	50.490121	526.034265	1524.600000
5.996097	50.490153	526.573290	1288.600000
5.996145	50.490185	527.127415	1145.100000
5.996195	50.490217	527.740265	979.720000
5.996245	50.490247	528.359515	1062.100000
5.996295	50.490278	528.915090	1499.200000
5.996321	50.490293	529.256515	872.140000
5.996345	50.490309	529.675540	809.030000
5.996394	50.490340	530.313140	538.900000
5.996444	50.490372	530.948890	712.930000
5.996493	50.490403	531.582765	1097.700000
5.996544	50.490434	532.136765	1436.700000
5.996592	50.490467	532.656290	2057.500000
5.996640	50.490499	533.131090	2365.300000
5.996691	50.490528	533.691065	2001.500000
5.996741	50.490557	534.327415	2158.800000
5.996790	50.490587	534.937615	2796.500000
5.996843	50.490618	535.478740	2434.300000
5.996891	50.490651	535.952390	2661.100000
5.996939	50.490683	536.414965	2787.800000
5.996991	50.490713	536.849815	2255.800000
5.997043	50.490742	537.253765	2202.900000
5.997095	50.490772	537.631815	1727.500000
5.997148	50.490802	538.056940	2547.500000
5.997200	50.490832	538.516890	2753.900000
5.997251	50.490861	539.002940	2609.800000
5.997302	50.490891	539.503815	1477.000000
5.997353	50.490922	540.035040	706.210000
5.997405	50.490953	540.528215	919.870000
5.997455	50.490985	540.991115	886.300000
5.997500	50.491017	541.460565	803.730000
5.997547	50.491050	541.882790	539.130000
5.997592	50.491084	542.359415	553.100000
5.997636	50.491118	542.855540	601.680000
5.997678	50.491154	543.375615	874.460000
5.997717	50.491191	543.875690	1235.300000
5.997755	50.491228	544.266615	1446.200000
5.997792	50.491266	544.672665	1239.600000
5.997829	50.491304	545.192890	2241.500000
5.997861	50.491344	545.700715	3309.500000
5.995023	50.489458	512.360315	1393.100000
5.995075	50.489487	512.898715	1515.900000
5.995125	50.489519	513.427390	1472.000000
5.995173	50.489550	513.960365	1630.100000
5.995223	50.489581	514.535090	1843.200000
5.995274	50.489611	515.081040	2088.100000
5.995326	50.489642	515.595115	3050.700000
5.995376	50.489672	516.124490	3196.900000
5.995425	50.489703	516.692840	2911.600000
5.995472	50.489736	517.271965	2512.500000
5.995519	50.489769	517.807015	2234.800000
5.995567	50.489802	518.319815	1834.400000
5.995615	50.489834	518.825065	1743.600000
5.995662	50.489867	519.320940	1738.100000
5.995709	50.489899	519.842865	1742.000000
5.995756	50.489931	520.379665	1684.900000
5.995803	50.489965	520.901490	1637.100000
5.995851	50.489998	521.424915	1746.400000
5.995900	50.490030	521.910740	1820.100000
5.995950	50.490060	522.393740	1634.900000
5.996000	50.490091	522.916040	1611.800000
5.996049	50.490121	523.432340	1368.300000
5.996097	50.490153	523.960290	1063.000000
5.996145	50.490185	524.495715	991.680000
5.996195	50.490217	525.057265	841.860000
5.996245	50.490247	525.620215	907.340000
5.996295	50.490278	526.152915	1134.500000
5.996321	50.490293	526.585915	918.140000
5.996345	50.490309	527.059790	749.920000
5.996394	50.490340	527.636465	561.870000
5.996444	50.490372	528.204040	674.090000
5.996493	50.490403	528.768090	1009.400000
5.996544	50.490434	529.297965	1299.100000
5.996592	50.490467	529.815515	1671.800000
5.996640	50.490499	530.317140	2005.400000
5.996691	50.490528	530.847565	1885.600000
5.996741	50.490557	531.401265	1923.000000
5.996790	50.490587	531.938615	2036.100000
5.996843	50.490618	532.460340	1871.200000
5.996891	50.490651	532.969115	2178.000000
5.996939	50.490683	533.473090	2394.100000
5.996991	50.490713	533.966965	1761.200000
5.997043	50.490742	534.445090	1831.000000
5.997095	50.490772	534.906290	1880.800000
5.997148	50.490802	535.382690	2179.700000
5.997200	50.490832	535.872115	2228.800000
5.997251	50.490861	536.373890	2613.800000
5.997302	50.490891	536.882540	1801.100000
5.997353	50.490922	537.406290	1018.500000
5.997405	50.490953	537.910765	1054.100000
5.997455	50.490985	538.400315	906.930000
5.997500	50.491017	538.891590	711.630000
5.997547	50.491050	539.356615	442.790000
5.997592	50.491084	539.850815	457.000000
5.997636	50.491118	540.355615	492.420000
5.997678	50.491154	540.874165	666.850000
5.997717	50.491191	541.381065	952.100000
5.997755	50.491228	541.822690	1171.600000
5.997792	50.491266	542.271715	1181.800000
5.997829	50.491304	542.790540	1913.500000
5.997861	50.491344	543.301565	2080.500000
5.995075	50.489487	510.118590	853.320000
5.995125	50.489519	510.642115	869.600000
5.995173	50.489550	511.167840	1012.100000
5.995223	50.489581	511.716390	1080.100000
5.995274	50.489611	512.248815	1161.400000
5.995326	50.489642	512.764040	1697.400000
5.995376	50.489672	513.287265	2070.900000
5.995425	50.489703	513.829865	2247.100000
5.995472	50.489736	514.376440	2099.700000
5.995519	50.489769	514.901515	1885.300000
5.995567	50.489802	515.416440	1627.600000
5.995615	50.489834	515.927840	1488.400000
5.995662	50.489867	516.434865	1371.800000
5.995709	50.489899	516.953890	1254.500000
5.995756	50.489931	517.479740	1227.700000
5.995803	50.489965	517.998665	1064.900000
5.995851	50.489998	518.518265	973.070000
5.995900	50.490030	519.020390	1113.100000
5.995950	50.490060	519.521540	1111.600000
5.996000	50.490091	520.040865	991.170000
5.996049	50.490121	520.557315	799.780000
5.996097	50.490153	521.079290	652.130000
5.996145	50.490185	521.604690	713.800000
5.996195	50.490217	522.140765	705.360000
5.996245	50.490247	522.676690	704.280000
5.996295	50.490278	523.199290	770.250000
5.996321	50.490293	523.678615	782.780000
5.996345	50.490309	524.177990	665.350000
5.996394	50.490340	524.722465	553.950000
5.996444	50.490372	525.259015	600.750000
5.996493	50.490403	525.792940	786.000000
5.996544	50.490434	526.313540	906.930000
5.996592	50.490467	526.830365	996.930000
5.996640	50.490499	527.342340	1243.000000
5.996691	50.490528	527.862415	1359.200000
5.996741	50.490557	528.388015	1333.900000
5.996790	50.490587	528.906190	1176.700000
5.996843	50.490618	529.422965	1120.800000
5.996891	50.490651	529.939815	1487.600000
5.996939	50.490683	530.455115	1707.700000
5.996991	50.490713	530.967390	1146.700000
5.997043	50.490742	531.472915	1247.300000
5.997095	50.490772	531.969540	1508.300000
5.997148	50.490802	532.469890	1451.100000
5.997200	50.490832	532.974340	1422.300000
5.997251	50.490861	533.484215	2214.200000
5.997302	50.490891	533.997040	2345.700000
5.997353	50.490922	534.516890	1658.200000
5.997405	50.490953	535.027590	1348.800000
5.997455	50.490985	535.531440	850.780000
5.997500	50.491017	536.035240	555.870000
5.997547	50.491050	536.525315	358.940000
5.997592	50.491084	537.030090	419.250000
5.997636	50.491118	537.540265	436.930000
5.997678	50.491154	538.057890	464.970000
5.997717	50.491191	538.569115	530.530000
5.997755	50.491228	539.043440	641.270000
5.997792	50.491266	539.520990	751.360000
5.997829	50.491304	540.038890	1008.900000
5.995125	50.489519	507.522915	517.090000
5.995173	50.489550	508.044265	742.530000
5.995223	50.489581	508.577340	736.640000
5.995274	50.489611	509.101940	726.600000
5.995326	50.489642	509.617840	937.350000
5.995376	50.489672	510.137640	1256.100000
5.995425	50.489703	510.666415	1596.900000
5.995472	50.489736	511.196390	1712.400000
5.995519	50.489769	511.716590	1625.600000
5.995567	50.489802	512.232490	1436.200000
5.995615	50.489834	512.746865	1262.400000
5.995662	50.489867	513.259365	1118.500000
5.995709	50.489899	513.776965	1042.900000
5.995756	50.489931	514.297465	1060.500000
5.995803	50.489965	514.814990	825.420000
5.995851	50.489998	515.332765	625.000000
5.995900	50.490030	515.843015	678.580000
5.995950	50.490060	516.353015	683.720000
5.996000	50.490091	516.870840	591.900000
5.996049	50.490121	517.387365	481.860000
5.996097	50.490153	517.906315	440.200000
5.996145	50.490185	518.426715	555.840000
5.996195	50.490217	518.951065	633.300000
5.996245	50.490247	519.475040	581.340000
5.996295	50.490278	519.993590	560.860000
5.996321	50.490293	520.494740	609.880000
5.996345	50.490309	521.005015	579.280000
5.996394	50.490340	521.533615	519.830000
5.996444	50.490372	522.057265	523.430000
5.996493	50.490403	522.579465	580.200000
5.996544	50.490434	523.096965	569.470000
5.996592	50.490467	523.613565	551.920000
5.996640	50.490499	524.129015	717.040000
5.996691	50.490528	524.646090	896.100000
5.996741	50.490557	525.163890	886.870000
5.996790	50.490587	525.679065	716.290000
5.996843	50.490618	526.195165	697.310000
5.996891	50.490651	526.712740	1054.700000
5.996939	50.490683	527.229965	1262.500000
5.996991	50.490713	527.746565	766.210000
5.997043	50.490742	528.260765	757.550000
5.997095	50.490772	528.770965	904.310000
5.997148	50.490802	529.281540	813.300000
5.997200	50.490832	529.793115	799.330000
5.997251	50.490861	530.306890	1490.700000
5.997302	50.490891	530.821790	2335.500000
5.997353	50.490922	531.339740	1954.100000
5.997405	50.490953	531.853665	1320.200000
5.997455	50.490985	532.364665	631.080000
5.997500	50.491017	532.875215	398.510000
5.997547	50.491050	533.379040	341.590000
5.997592	50.491084	533.889790	527.420000
5.997636	50.491118	534.403115	537.610000
5.997678	50.491154	534.920215	442.080000
5.997717	50.491191	535.433990	345.630000
5.997755	50.491228	535.928165	378.110000
5.997792	50.491266	536.423540	426.169000
5.995223	50.489581	505.102215	468.690000
5.995274	50.489611	505.622565	486.570000
5.995326	50.489642	506.138815	486.840000
5.995376	50.489672	506.656840	604.020000
5.995425	50.489703	507.178715	806.090000
5.995472	50.489736	507.700815	1063.300000
5.995519	50.489769	508.218815	1237.600000
5.995567	50.489802	508.735140	1279.500000
5.995615	50.489834	509.250840	1217.000000
5.995662	50.489867	509.765815	1128.200000
5.995709	50.489899	510.282765	1090.100000
5.995756	50.489931	510.800840	1057.600000
5.995803	50.489965	511.317765	810.240000
5.995851	50.489998	511.834765	567.270000
5.995900	50.490030	512.348765	480.300000
5.995950	50.490060	512.862740	417.650000
5.996000	50.490091	513.379840	379.180000
5.996049	50.490121	513.896390	375.340000
5.996097	50.490153	514.413915	425.260000
5.996145	50.490185	514.932015	540.820000
5.996195	50.490217	515.451415	607.090000
5.996245	50.490247	515.970540	523.970000
5.996295	50.490278	516.487665	448.910000
5.996321	50.490293	516.998340	457.500000
5.996345	50.490309	517.512840	488.710000
5.996394	50.490340	518.034215	493.160000
5.996444	50.490372	518.553015	473.720000
5.996493	50.490403	519.071140	426.130000
5.996544	50.490434	519.587815	350.590000
5.996592	50.490467	520.104365	320.540000
5.996640	50.490499	520.620765	412.870000
5.996691	50.490528	521.137215	563.270000
5.996741	50.490557	521.653515	593.780000
5.996790	50.490587	522.169115	503.100000
5.996843	50.490618	522.685365	500.390000
5.996891	50.490651	523.202490	689.010000
5.996939	50.490683	523.719565	767.100000
5.996991	50.490713	524.236590	497.000000
5.997043	50.490742	524.752940	366.020000
5.997095	50.490772	525.267740	315.730000
5.997148	50.490802	525.782315	249.590000
5.997200	50.490832	526.297015	206.050000
5.997251	50.490861	526.812515	239.580000
5.997302	50.490891	527.328365	312.390000
5.997353	50.490922	527.845465	307.430000
5.997405	50.490953	528.360940	279.400000
5.997455	50.490985	528.875240	239.790000
5.997500	50.491017	529.389190	277.130000
5.997547	50.491050	529.900065	435.800000
5.997592	50.491084	530.413940	710.560000
5.997636	50.491118	530.928965	659.170000
5.997678	50.491154	531.445765	513.330000
5.997717	50.491191	531.960965	250.712900
5.995326	50.489642	502.302390	377.160000
5.995376	50.489672	502.819565	493.600000
5.995425	50.489703	503.338240	628.520000
5.995472	50.489736	503.856890	878.130000
5.995519	50.489769	504.373990	1112.900000
5.995567	50.489802	504.890465	1277.300000
5.995615	50.489834	505.406715	1321.000000
5.995662	50.489867	505.922715	1288.400000
5.995709	50.489899	506.439390	1240.300000
5.995756	50.489931	506.956465	1162.300000
5.995803	50.489965	507.473140	975.990000
5.995851	50.489998	507.989840	784.710000
5.995900	50.490030	508.505465	678.700000
5.995950	50.490060	509.021090	612.220000
5.996000	50.490091	509.537840	586.600000
5.996049	50.490121	510.054390	597.900000
5.996097	50.490153	510.571315	639.780000
5.996145	50.490185	511.088440	686.420000
5.996195	50.490217	511.605940	669.100000
5.996245	50.490247	512.123290	572.510000
5.996295	50.490278	512.639965	496.810000
5.996321	50.490293	513.154465	491.630000
5.996345	50.490309	513.670440	529.840000
5.996394	50.490340	514.188765	561.880000
5.996444	50.490372	514.705915	558.960000
5.996493	50.490403	515.222815	510.600000
5.996544	50.490434	515.739365	442.520000
5.996592	50.490467	516.255915	421.440000
5.996640	50.490499	516.772465	491.050000
5.996691	50.490528	517.288915	595.430000
5.996741	50.490557	517.805215	612.490000
5.996790	50.490587	518.321365	547.440000
5.996843	50.490618	518.837790	527.510000
5.996891	50.490651	519.354565	593.730000
5.996939	50.490683	519.871340	588.850000
5.996991	50.490713	520.388140	428.270000
5.997043	50.490742	520.904790	302.860000
5.997095	50.490772	521.420940	232.580000
5.997148	50.490802	521.936940	180.990000
5.997200	50.490832	522.452865	148.240000
5.997251	50.490861	522.969040	137.760000
5.997302	50.490891	523.485340	142.590000
5.997353	50.490922	524.002090	145.610000
5.997405	50.490953	524.518215	167.510000
5.997455	50.490985	525.033915	223.160000
5.997500	50.491017	525.549440	342.220000
5.997547	50.491050	526.063665	514.140000
5.997592	50.491084	526.579065	632.430000
5.997636	50.491118	527.094940	438.908100
5.995425	50.489703	499.111840	448.670000
5.995472	50.489736	499.629115	721.060000
5.995519	50.489769	500.145840	926.790000
5.995567	50.489802	500.662365	1130.800000
5.995615	50.489834	501.178815	1237.600000
5.995662	50.489867	501.695215	1258.800000
5.995709	50.489899	502.211815	1231.400000
5.995756	50.489931	502.728515	1173.400000
5.995803	50.489965	503.245090	1079.000000
5.995851	50.489998	503.761690	984.500000
5.995900	50.490030	504.277940	923.870000
5.995950	50.490060	504.794190	885.650000
5.996000	50.490091	505.310815	865.880000
5.996049	50.490121	505.827365	856.810000
5.996097	50.490153	506.344040	844.790000
5.996145	50.490185	506.860790	811.730000
5.996195	50.490217	507.377615	742.400000
5.996245	50.490247	507.894365	655.510000
5.996295	50.490278	508.410915	600.630000
5.996321	50.490293	508.926815	603.180000
5.996345	50.490309	509.443240	650.040000
5.996394	50.490340	509.960390	705.270000
5.996444	50.490372	510.477065	733.440000
5.996493	50.490403	510.993665	716.000000
5.996544	50.490434	511.510215	673.260000
5.996592	50.490467	512.026765	657.210000
5.996640	50.490499	512.543315	691.690000
5.996691	50.490528	513.059840	729.860000
5.996741	50.490557	513.576290	704.390000
5.996790	50.490587	514.092715	630.460000
5.996843	50.490618	514.609240	577.480000
5.996891	50.490651	515.125840	560.030000
5.996939	50.490683	515.642440	511.320000
5.996991	50.490713	516.159090	405.580000
5.997043	50.490742	516.675715	309.760000
5.997095	50.490772	517.192190	244.560000
5.997148	50.490802	517.708615	196.730000
5.997200	50.490832	518.224965	166.930000
5.997251	50.490861	518.741390	154.980000
5.997302	50.490891	519.257865	158.050000
5.997353	50.490922	519.774490	176.450000
5.997405	50.490953	520.290890	223.340000
5.997455	50.490985	520.807140	315.190000
5.997500	50.491017	521.323315	430.520000
5.997547	50.491050	521.838990	417.866300
5.995519	50.489769	495.495265	627.950000
5.995567	50.489802	496.011815	885.170000
5.995615	50.489834	496.528340	1002.400000
5.995662	50.489867	497.044865	1039.000000
5.995709	50.489899	497.561440	1050.000000
5.995756	50.489931	498.078015	1037.400000
5.995803	50.489965	498.594565	1012.700000
5.995851	50.489998	499.111140	990.490000
5.995900	50.490030	499.627590	980.000000
5.995950	50.490060	500.144065	973.810000
5.996000	50.490091	500.660665	962.850000
5.996049	50.490121	501.177215	940.450000
5.996097	50.490153	501.693790	902.520000
5.996145	50.490185	502.210390	850.280000
5.996195	50.490217	502.727015	790.630000
5.996245	50.490247	503.243615	740.920000
5.996295	50.490278	503.760165	723.540000
5.996321	50.490293	504.276515	750.980000
5.996345	50.490309	504.793015	816.710000
5.996394	50.490340	505.309740	896.640000
5.996444	50.490372	505.826315	958.780000
5.996493	50.490403	506.342865	979.890000
5.996544	50.490434	506.859415	964.560000
5.996592	50.490467	507.375965	940.780000
5.996640	50.490499	507.892540	919.620000
5.996691	50.490528	508.409090	878.460000
5.996741	50.490557	508.925590	796.980000
5.996790	50.490587	509.442115	695.630000
5.996843	50.490618	509.958665	610.300000
5.996891	50.490651	510.475215	547.690000
5.996939	50.490683	510.991765	483.640000
5.996991	50.490713	511.508340	408.650000
5.997043	50.490742	512.024940	341.210000
5.997095	50.490772	512.541490	291.420000
5.997148	50.490802	513.057990	255.750000
5.997200	50.490832	513.574490	233.780000
5.997251	50.490861	514.091015	231.920000
5.997302	50.490891	514.607540	251.870000
5.997353	50.490922	515.124115	290.100000
5.997405	50.490953	515.640615	361.540000
5.997455	50.490985	516.157090	459.298700
5.995662	50.489867	491.929465	765.220000
5.995709	50.489899	492.446015	818.100000
5.995756	50.489931	492.962565	834.590000
5.995803	50.489965	493.479115	838.070000
5.995851	50.489998	493.995665	835.930000
5.995900	50.490030	494.512190	840.130000
5.995950	50.490060	495.028740	845.710000
5.996000	50.490091	495.545315	847.040000
5.996049	50.490121	496.061865	841.330000
5.996097	50.490153	496.578415	828.180000
5.996145	50.490185	497.094965	812.440000
5.996195	50.490217	497.611540	801.410000
5.996245	50.490247	498.128115	805.750000
5.996295	50.490278	498.644665	836.730000
5.996321	50.490293	499.161165	900.920000
5.996345	50.490309	499.677690	994.170000
5.996394	50.490340	500.194265	1099.000000
5.996444	50.490372	500.710815	1187.900000
5.996493	50.490403	501.227365	1235.000000
5.996544	50.490434	501.743915	1230.900000
5.996592	50.490467	502.260465	1183.900000
5.996640	50.490499	502.777040	1103.000000
5.996691	50.490528	503.293590	992.280000
5.996741	50.490557	503.810115	861.980000
5.996790	50.490587	504.326665	734.350000
5.996843	50.490618	504.843215	628.950000
5.996891	50.490651	505.359765	549.370000
5.996939	50.490683	505.876315	485.440000
5.996991	50.490713	506.392865	431.340000
5.997043	50.490742	506.909440	387.400000
5.997095	50.490772	507.425990	356.260000
5.997148	50.490802	507.942515	342.100000
5.997200	50.490832	508.459065	339.450000
5.997251	50.490861	508.975615	362.460000
5.997302	50.490891	509.492165	447.341600
5.995803	50.489965	487.852165	666.250000
5.995851	50.489998	488.368715	640.710000
5.995900	50.490030	488.885265	637.030000
5.995950	50.490060	489.401815	638.330000
5.996000	50.490091	489.918365	648.430000
5.996049	50.490121	490.434915	670.520000
5.996097	50.490153	490.951465	698.700000
5.996145	50.490185	491.468015	734.340000
5.996195	50.490217	491.984565	779.040000
5.996245	50.490247	492.501115	839.120000
5.996295	50.490278	493.017665	920.790000
5.996321	50.490293	493.534215	1027.000000
5.996345	50.490309	494.050765	1153.000000
5.996394	50.490340	494.567315	1282.700000
5.996444	50.490372	495.083865	1389.700000
5.996493	50.490403	495.600415	1446.000000
5.996544	50.490434	496.116965	1434.400000
5.996592	50.490467	496.633515	1355.800000
5.996640	50.490499	497.150065	1224.800000
5.996691	50.490528	497.666615	1064.200000
5.996741	50.490557	498.183165	900.380000
5.996790	50.490587	498.699715	756.130000
5.996843	50.490618	499.216265	642.830000
5.996891	50.490651	499.732815	562.730000
5.996939	50.490683	500.249365	506.250000
5.996991	50.490713	500.765915	472.600000
5.997043	50.490742	501.282465	452.170000
5.997095	50.490772	501.799015	443.370000
5.997148	50.490802	502.315565	456.317300
5.995900	50.490030	482.695665	465.150000
5.995950	50.490060	483.212215	446.330000
5.996000	50.490091	483.728765	456.630000
5.996049	50.490121	484.245315	503.990000
5.996097	50.490153	484.761865	565.910000
5.996145	50.490185	485.278415	645.490000
5.996195	50.490217	485.794965	734.490000
5.996245	50.490247	486.311515	841.640000
5.996295	50.490278	486.828065	969.730000
5.996321	50.490293	487.344615	1119.700000
5.996345	50.490309	487.861165	1284.700000
5.996394	50.490340	488.377715	1446.500000
5.996444	50.490372	488.894265	1575.000000
5.996493	50.490403	489.410815	1637.000000
5.996544	50.490434	489.927365	1610.400000
5.996592	50.490467	490.443915	1496.500000
5.996640	50.490499	490.960465	1319.800000
5.996691	50.490528	491.477015	1117.200000
5.996741	50.490557	491.993565	925.190000
5.996790	50.490587	492.510115	769.960000
5.996843	50.490618	493.026665	653.020000
5.996891	50.490651	493.543215	584.440000
5.996939	50.490683	494.059765	545.410000
5.996991	50.490713	494.576315	530.890000
5.997043	50.490742	495.092865	539.189100
5.996000	50.490091	476.920299	287.000000
5.996049	50.490121	477.436849	378.340000
5.996097	50.490153	477.953399	470.840000
5.996145	50.490185	478.469949	568.630000
5.996195	50.490217	478.986499	675.020000
5.996245	50.490247	479.503049	816.140000
5.996295	50.490278	480.019599	981.900000
5.996321	50.490293	480.536149	1177.100000
5.996345	50.490309	481.052699	1396.100000
5.996394	50.490340	481.569249	1616.500000
5.996444	50.490372	482.085799	1796.800000
5.996493	50.490403	482.602349	1886.900000
5.996544	50.490434	483.118899	1850.600000
5.996592	50.490467	483.635449	1691.100000
5.996640	50.490499	484.151999	1449.400000
5.996691	50.490528	484.668549	1183.300000
5.996741	50.490557	485.185099	940.940000
5.996790	50.490587	485.701649	777.770000
5.996843	50.490618	486.218199	663.300000
5.996891	50.490651	486.734749	598.360000
5.996939	50.490683	487.251299	577.696500
