# Supplementary material for: Electrical resistivity tomography data across the Hockai Fault Zone (Ardenne, Belgium)
Source: Data Brief. 2016 Dec 21;11:1–4. doi: 10.1016/j.dib.2016.12.028 (PMC5220259; doi:10.1016/j.dib.2016.12.028)
Supplement: Supplementary file 2 — Supplementary material [file mmc2.zip › output/ASCII/20091027-1_normal.out.wgs84]

5.995023	50.489458	514.790815	1848.400000
5.995075	50.489487	515.343515	1806.000000
5.995125	50.489519	515.879990	1751.900000
5.995173	50.489550	516.424290	1936.700000
5.995223	50.489581	517.040715	2285.400000
5.995274	50.489611	517.608640	2670.000000
5.995326	50.489642	518.120765	3726.200000
5.995376	50.489672	518.660465	3622.300000
5.995425	50.489703	519.273840	2915.700000
5.995472	50.489736	519.912640	2468.800000
5.995519	50.489769	520.466640	2226.800000
5.995567	50.489802	520.975265	1759.600000
5.995615	50.489834	521.468740	1735.900000
5.995662	50.489867	521.943315	1825.400000
5.995709	50.489899	522.470765	2109.500000
5.995756	50.489931	523.028415	2038.800000
5.995803	50.489965	523.555815	2086.400000
5.995851	50.489998	524.086865	2285.600000
5.995900	50.490030	524.542265	2024.500000
5.995950	50.490060	524.990565	1544.100000
5.996000	50.490091	525.518190	1633.200000
5.996049	50.490121	526.034265	1425.400000
5.996097	50.490153	526.573290	1214.500000
5.996145	50.490185	527.127415	1105.900000
5.996195	50.490217	527.740265	955.720000
5.996245	50.490247	528.359515	1025.600000
5.996295	50.490278	528.915090	1428.000000
5.996321	50.490293	529.256515	861.330000
5.996345	50.490309	529.675540	804.140000
5.996394	50.490340	530.313140	540.450000
5.996444	50.490372	530.948890	708.220000
5.996493	50.490403	531.582765	1079.200000
5.996544	50.490434	532.136765	1397.800000
5.996592	50.490467	532.656290	1975.600000
5.996640	50.490499	533.131090	2291.700000
5.996691	50.490528	533.691065	1972.300000
5.996741	50.490557	534.327415	2119.700000
5.996790	50.490587	534.937615	2696.400000
5.996843	50.490618	535.478740	2357.400000
5.996891	50.490651	535.952390	2601.300000
5.996939	50.490683	536.414965	2728.000000
5.996991	50.490713	536.849815	2175.900000
5.997043	50.490742	537.253765	2133.900000
5.997095	50.490772	537.631815	1717.100000
5.997148	50.490802	538.056940	2498.600000
5.997200	50.490832	538.516890	2662.400000
5.997251	50.490861	539.002940	2557.000000
5.997302	50.490891	539.503815	1471.600000
5.997353	50.490922	540.035040	712.710000
5.997405	50.490953	540.528215	930.090000
5.997455	50.490985	540.991115	898.120000
5.997500	50.491017	541.460565	809.900000
5.997547	50.491050	541.882790	538.040000
5.997592	50.491084	542.359415	550.270000
5.997636	50.491118	542.855540	584.640000
5.997678	50.491154	543.375615	812.770000
5.997717	50.491191	543.875690	1106.400000
5.997755	50.491228	544.266615	1289.000000
5.997792	50.491266	544.672665	1135.200000
5.997829	50.491304	545.192890	2058.900000
5.997861	50.491344	545.700715	2994.400000
5.995023	50.489458	512.360315	1431.300000
5.995075	50.489487	512.898715	1509.600000
5.995125	50.489519	513.427390	1455.400000
5.995173	50.489550	513.960365	1589.300000
5.995223	50.489581	514.535090	1818.300000
5.995274	50.489611	515.081040	2100.100000
5.995326	50.489642	515.595115	3041.600000
5.995376	50.489672	516.124490	3192.000000
5.995425	50.489703	516.692840	2863.400000
5.995472	50.489736	517.271965	2477.100000
5.995519	50.489769	517.807015	2203.300000
5.995567	50.489802	518.319815	1792.200000
5.995615	50.489834	518.825065	1699.800000
5.995662	50.489867	519.320940	1701.700000
5.995709	50.489899	519.842865	1769.600000
5.995756	50.489931	520.379665	1707.500000
5.995803	50.489965	520.901490	1668.200000
5.995851	50.489998	521.424915	1759.700000
5.995900	50.490030	521.910740	1731.100000
5.995950	50.490060	522.393740	1504.200000
5.996000	50.490091	522.916040	1493.000000
5.996049	50.490121	523.432340	1273.800000
5.996097	50.490153	523.960290	1038.300000
5.996145	50.490185	524.495715	979.360000
5.996195	50.490217	525.057265	848.560000
5.996245	50.490247	525.620215	903.750000
5.996295	50.490278	526.152915	1148.900000
5.996321	50.490293	526.585915	867.670000
5.996345	50.490309	527.059790	741.690000
5.996394	50.490340	527.636465	548.430000
5.996444	50.490372	528.204040	667.000000
5.996493	50.490403	528.768090	987.510000
5.996544	50.490434	529.297965	1260.900000
5.996592	50.490467	529.815515	1652.600000
5.996640	50.490499	530.317140	1971.700000
5.996691	50.490528	530.847565	1843.200000
5.996741	50.490557	531.401265	1894.900000
5.996790	50.490587	531.938615	2074.200000
5.996843	50.490618	532.460340	1882.000000
5.996891	50.490651	532.969115	2182.400000
5.996939	50.490683	533.473090	2366.900000
5.996991	50.490713	533.966965	1797.900000
5.997043	50.490742	534.445090	1830.900000
5.997095	50.490772	534.906290	1801.100000
5.997148	50.490802	535.382690	2197.000000
5.997200	50.490832	535.872115	2286.700000
5.997251	50.490861	536.373890	2536.300000
5.997302	50.490891	536.882540	1712.800000
5.997353	50.490922	537.406290	975.040000
5.997405	50.490953	537.910765	1018.700000
5.997455	50.490985	538.400315	899.050000
5.997500	50.491017	538.891590	720.780000
5.997547	50.491050	539.356615	465.270000
5.997592	50.491084	539.850815	480.740000
5.997636	50.491118	540.355615	512.470000
5.997678	50.491154	540.874165	674.130000
5.997717	50.491191	541.381065	916.430000
5.997755	50.491228	541.822690	1085.600000
5.997792	50.491266	542.271715	1075.600000
5.997829	50.491304	542.790540	1800.300000
5.997861	50.491344	543.301565	2141.900000
5.995075	50.489487	510.118590	925.930000
5.995125	50.489519	510.642115	929.020000
5.995173	50.489550	511.167840	1023.300000
5.995223	50.489581	511.716390	1112.100000
5.995274	50.489611	512.248815	1216.300000
5.995326	50.489642	512.764040	1775.600000
5.995376	50.489672	513.287265	2133.200000
5.995425	50.489703	513.829865	2249.700000
5.995472	50.489736	514.376440	2104.900000
5.995519	50.489769	514.901515	1901.900000
5.995567	50.489802	515.416440	1625.100000
5.995615	50.489834	515.927840	1484.800000
5.995662	50.489867	516.434865	1390.200000
5.995709	50.489899	516.953890	1325.500000
5.995756	50.489931	517.479740	1251.100000
5.995803	50.489965	517.998665	1113.900000
5.995851	50.489998	518.518265	1065.900000
5.995900	50.490030	519.020390	1130.400000
5.995950	50.490060	519.521540	1092.000000
5.996000	50.490091	520.040865	993.060000
5.996049	50.490121	520.557315	814.330000
5.996097	50.490153	521.079290	689.290000
5.996145	50.490185	521.604690	726.310000
5.996195	50.490217	522.140765	697.740000
5.996245	50.490247	522.676690	707.240000
5.996295	50.490278	523.199290	808.880000
5.996321	50.490293	523.678615	730.010000
5.996345	50.490309	524.177990	633.950000
5.996394	50.490340	524.722465	515.570000
5.996444	50.490372	525.259015	573.120000
5.996493	50.490403	525.792940	752.470000
5.996544	50.490434	526.313540	873.220000
5.996592	50.490467	526.830365	1016.000000
5.996640	50.490499	527.342340	1248.100000
5.996691	50.490528	527.862415	1320.200000
5.996741	50.490557	528.388015	1324.000000
5.996790	50.490587	528.906190	1256.500000
5.996843	50.490618	529.422965	1164.300000
5.996891	50.490651	529.939815	1495.100000
5.996939	50.490683	530.455115	1690.700000
5.996991	50.490713	530.967390	1232.400000
5.997043	50.490742	531.472915	1299.500000
5.997095	50.490772	531.969540	1447.900000
5.997148	50.490802	532.469890	1501.200000
5.997200	50.490832	532.974340	1567.000000
5.997251	50.490861	533.484215	2190.000000
5.997302	50.490891	533.997040	2103.000000
5.997353	50.490922	534.516890	1492.400000
5.997405	50.490953	535.027590	1213.100000
5.997455	50.490985	535.531440	843.370000
5.997500	50.491017	536.035240	581.110000
5.997547	50.491050	536.525315	394.770000
5.997592	50.491084	537.030090	441.270000
5.997636	50.491118	537.540265	458.900000
5.997678	50.491154	538.057890	500.270000
5.997717	50.491191	538.569115	573.100000
5.997755	50.491228	539.043440	653.350000
5.997792	50.491266	539.520990	740.300000
5.997829	50.491304	540.038890	1098.200000
5.995125	50.489519	507.522915	590.480000
5.995173	50.489550	508.044265	704.020000
5.995223	50.489581	508.577340	718.090000
5.995274	50.489611	509.101940	700.500000
5.995326	50.489642	509.617840	956.110000
5.995376	50.489672	510.137640	1269.400000
5.995425	50.489703	510.666415	1556.000000
5.995472	50.489736	511.196390	1654.300000
5.995519	50.489769	511.716590	1604.300000
5.995567	50.489802	512.232490	1448.700000
5.995615	50.489834	512.746865	1306.100000
5.995662	50.489867	513.259365	1184.900000
5.995709	50.489899	513.776965	1104.300000
5.995756	50.489931	514.297465	1024.500000
5.995803	50.489965	514.814990	829.070000
5.995851	50.489998	515.332765	708.980000
5.995900	50.490030	515.843015	746.050000
5.995950	50.490060	516.353015	741.910000
5.996000	50.490091	516.870840	649.180000
5.996049	50.490121	517.387365	535.120000
5.996097	50.490153	517.906315	488.470000
5.996145	50.490185	518.426715	568.920000
5.996195	50.490217	518.951065	606.470000
5.996245	50.490247	519.475040	585.450000
5.996295	50.490278	519.993590	606.900000
5.996321	50.490293	520.494740	590.340000
5.996345	50.490309	521.005015	549.930000
5.996394	50.490340	521.533615	478.150000
5.996444	50.490372	522.057265	493.160000
5.996493	50.490403	522.579465	554.080000
5.996544	50.490434	523.096965	553.300000
5.996592	50.490467	523.613565	575.950000
5.996640	50.490499	524.129015	724.410000
5.996691	50.490528	524.646090	853.390000
5.996741	50.490557	525.163890	871.500000
5.996790	50.490587	525.679065	770.460000
5.996843	50.490618	526.195165	719.460000
5.996891	50.490651	526.712740	1029.400000
5.996939	50.490683	527.229965	1215.300000
5.996991	50.490713	527.746565	821.960000
5.997043	50.490742	528.260765	801.820000
5.997095	50.490772	528.770965	855.780000
5.997148	50.490802	529.281540	810.930000
5.997200	50.490832	529.793115	902.760000
5.997251	50.490861	530.306890	1576.500000
5.997302	50.490891	530.821790	2112.300000
5.997353	50.490922	531.339740	1732.200000
5.997405	50.490953	531.853665	1213.000000
5.997455	50.490985	532.364665	681.380000
5.997500	50.491017	532.875215	447.990000
5.997547	50.491050	533.379040	371.180000
5.997592	50.491084	533.889790	496.570000
5.997636	50.491118	534.403115	502.970000
5.997678	50.491154	534.920215	442.350000
5.997717	50.491191	535.433990	391.550000
5.997755	50.491228	535.928165	402.590000
5.997792	50.491266	536.423540	485.413800
5.995223	50.489581	505.102215	451.690000
5.995274	50.489611	505.622565	394.920000
5.995326	50.489642	506.138815	424.570000
5.995376	50.489672	506.656840	544.120000
5.995425	50.489703	507.178715	738.440000
5.995472	50.489736	507.700815	992.310000
5.995519	50.489769	508.218815	1199.500000
5.995567	50.489802	508.735140	1300.800000
5.995615	50.489834	509.250840	1281.500000
5.995662	50.489867	509.765815	1207.800000
5.995709	50.489899	510.282765	1136.600000
5.995756	50.489931	510.800840	1026.700000
5.995803	50.489965	511.317765	802.840000
5.995851	50.489998	511.834765	617.970000
5.995900	50.490030	512.348765	538.570000
5.995950	50.490060	512.862740	484.260000
5.996000	50.490091	513.379840	444.560000
5.996049	50.490121	513.896390	436.920000
5.996097	50.490153	514.413915	472.800000
5.996145	50.490185	514.932015	554.750000
5.996195	50.490217	515.451415	601.120000
5.996245	50.490247	515.970540	559.800000
5.996295	50.490278	516.487665	520.140000
5.996321	50.490293	516.998340	520.920000
5.996345	50.490309	517.512840	541.580000
5.996394	50.490340	518.034215	536.970000
5.996444	50.490372	518.553015	517.470000
5.996493	50.490403	519.071140	464.600000
5.996544	50.490434	519.587815	386.240000
5.996592	50.490467	520.104365	362.620000
5.996640	50.490499	520.620765	439.340000
5.996691	50.490528	521.137215	551.500000
5.996741	50.490557	521.653515	576.760000
5.996790	50.490587	522.169115	501.810000
5.996843	50.490618	522.685365	478.360000
5.996891	50.490651	523.202490	633.590000
5.996939	50.490683	523.719565	694.090000
5.996991	50.490713	524.236590	459.270000
5.997043	50.490742	524.752940	323.980000
5.997095	50.490772	525.267740	254.610000
5.997148	50.490802	525.782315	214.580000
5.997200	50.490832	526.297015	229.780000
5.997251	50.490861	526.812515	322.860000
5.997302	50.490891	527.328365	412.410000
5.997353	50.490922	527.845465	386.090000
5.997405	50.490953	528.360940	344.200000
5.997455	50.490985	528.875240	287.160000
5.997500	50.491017	529.389190	291.220000
5.997547	50.491050	529.900065	388.110000
5.997592	50.491084	530.413940	553.180000
5.997636	50.491118	530.928965	537.230000
5.997678	50.491154	531.445765	434.550000
5.997717	50.491191	531.960965	304.743300
5.995326	50.489642	502.302390	384.730000
5.995376	50.489672	502.819565	443.660000
5.995425	50.489703	503.338240	561.190000
5.995472	50.489736	503.856890	779.670000
5.995519	50.489769	504.373990	1016.600000
5.995567	50.489802	504.890465	1216.200000
5.995615	50.489834	505.406715	1292.600000
5.995662	50.489867	505.922715	1274.300000
5.995709	50.489899	506.439390	1211.600000
5.995756	50.489931	506.956465	1103.800000
5.995803	50.489965	507.473140	930.800000
5.995851	50.489998	507.989840	770.300000
5.995900	50.490030	508.505465	673.180000
5.995950	50.490060	509.021090	621.590000
5.996000	50.490091	509.537840	614.990000
5.996049	50.490121	510.054390	643.170000
5.996097	50.490153	510.571315	682.620000
5.996145	50.490185	511.088440	708.570000
5.996195	50.490217	511.605940	688.780000
5.996245	50.490247	512.123290	624.990000
5.996295	50.490278	512.639965	580.480000
5.996321	50.490293	513.154465	590.660000
5.996345	50.490309	513.670440	638.180000
5.996394	50.490340	514.188765	673.840000
5.996444	50.490372	514.705915	664.560000
5.996493	50.490403	515.222815	597.120000
5.996544	50.490434	515.739365	511.780000
5.996592	50.490467	516.255915	482.280000
5.996640	50.490499	516.772465	533.380000
5.996691	50.490528	517.288915	603.000000
5.996741	50.490557	517.805215	595.180000
5.996790	50.490587	518.321365	518.920000
5.996843	50.490618	518.837790	483.570000
5.996891	50.490651	519.354565	538.610000
5.996939	50.490683	519.871340	539.080000
5.996991	50.490713	520.388140	396.170000
5.997043	50.490742	520.904790	269.880000
5.997095	50.490772	521.420940	192.760000
5.997148	50.490802	521.936940	152.070000
5.997200	50.490832	522.452865	141.020000
5.997251	50.490861	522.969040	148.020000
5.997302	50.490891	523.485340	154.070000
5.997353	50.490922	524.002090	155.360000
5.997405	50.490953	524.518215	179.990000
5.997455	50.490985	525.033915	225.430000
5.997500	50.491017	525.549440	298.660000
5.997547	50.491050	526.063665	409.070000
5.997592	50.491084	526.579065	485.060000
5.997636	50.491118	527.094940	439.812200
5.995425	50.489703	499.111840	505.700000
5.995472	50.489736	499.629115	677.010000
5.995519	50.489769	500.145840	844.440000
5.995567	50.489802	500.662365	1008.600000
5.995615	50.489834	501.178815	1107.400000
5.995662	50.489867	501.695215	1131.800000
5.995709	50.489899	502.211815	1098.700000
5.995756	50.489931	502.728515	1032.900000
5.995803	50.489965	503.245090	941.900000
5.995851	50.489998	503.761690	854.830000
5.995900	50.490030	504.277940	799.500000
5.995950	50.490060	504.794190	781.720000
5.996000	50.490091	505.310815	800.820000
5.996049	50.490121	505.827365	834.450000
5.996097	50.490153	506.344040	846.360000
5.996145	50.490185	506.860790	817.210000
5.996195	50.490217	507.377615	755.500000
5.996245	50.490247	507.894365	691.230000
5.996295	50.490278	508.410915	662.700000
5.996321	50.490293	508.926815	688.270000
5.996345	50.490309	509.443240	754.880000
5.996394	50.490340	509.960390	821.950000
5.996444	50.490372	510.477065	846.580000
5.996493	50.490403	510.993665	811.160000
5.996544	50.490434	511.510215	749.350000
5.996592	50.490467	512.026765	718.770000
5.996640	50.490499	512.543315	732.770000
5.996691	50.490528	513.059840	740.840000
5.996741	50.490557	513.576290	689.330000
5.996790	50.490587	514.092715	602.190000
5.996843	50.490618	514.609240	548.500000
5.996891	50.490651	515.125840	546.440000
5.996939	50.490683	515.642440	523.820000
5.996991	50.490713	516.159090	432.600000
5.997043	50.490742	516.675715	328.620000
5.997095	50.490772	517.192190	249.080000
5.997148	50.490802	517.708615	198.620000
5.997200	50.490832	518.224965	170.560000
5.997251	50.490861	518.741390	154.830000
5.997302	50.490891	519.257865	147.870000
5.997353	50.490922	519.774490	159.050000
5.997405	50.490953	520.290890	200.090000
5.997455	50.490985	520.807140	272.510000
5.997500	50.491017	521.323315	353.070000
5.997547	50.491050	521.838990	434.288400
5.995519	50.489769	495.495265	727.540000
5.995567	50.489802	496.011815	817.560000
5.995615	50.489834	496.528340	878.200000
5.995662	50.489867	497.044865	899.190000
5.995709	50.489899	497.561440	877.400000
5.995756	50.489931	498.078015	844.230000
5.995803	50.489965	498.594565	807.290000
5.995851	50.489998	499.111140	772.770000
5.995900	50.490030	499.627590	756.190000
5.995950	50.490060	500.144065	762.840000
5.996000	50.490091	500.660665	788.260000
5.996049	50.490121	501.177215	814.180000
5.996097	50.490153	501.693790	816.700000
5.996145	50.490185	502.210390	788.520000
5.996195	50.490217	502.727015	745.060000
5.996245	50.490247	503.243615	712.680000
5.996295	50.490278	503.760165	714.320000
5.996321	50.490293	504.276515	760.340000
5.996345	50.490309	504.793015	843.030000
5.996394	50.490340	505.309740	934.290000
5.996444	50.490372	505.826315	997.990000
5.996493	50.490403	506.342865	1012.600000
5.996544	50.490434	506.859415	990.080000
5.996592	50.490467	507.375965	961.260000
5.996640	50.490499	507.892540	933.410000
5.996691	50.490528	508.409090	883.410000
5.996741	50.490557	508.925590	797.170000
5.996790	50.490587	509.442115	700.850000
5.996843	50.490618	509.958665	633.460000
5.996891	50.490651	510.475215	601.720000
5.996939	50.490683	510.991765	570.660000
5.996991	50.490713	511.508340	510.720000
5.997043	50.490742	512.024940	432.650000
5.997095	50.490772	512.541490	358.280000
5.997148	50.490802	513.057990	300.170000
5.997200	50.490832	513.574490	258.560000
5.997251	50.490861	514.091015	228.650000
5.997302	50.490891	514.607540	216.080000
5.997353	50.490922	515.124115	231.370000
5.997405	50.490953	515.640615	277.920000
5.997455	50.490985	516.157090	364.715500
5.995662	50.489867	491.929465	767.960000
5.995709	50.489899	492.446015	698.590000
5.995756	50.489931	492.962565	671.500000
5.995803	50.489965	493.479115	653.230000
5.995851	50.489998	493.995665	626.650000
5.995900	50.490030	494.512190	614.920000
5.995950	50.490060	495.028740	620.330000
5.996000	50.490091	495.545315	638.240000
5.996049	50.490121	496.061865	659.170000
5.996097	50.490153	496.578415	671.810000
5.996145	50.490185	497.094965	673.200000
5.996195	50.490217	497.611540	671.300000
5.996245	50.490247	498.128115	680.860000
5.996295	50.490278	498.644665	715.450000
5.996321	50.490293	499.161165	782.180000
5.996345	50.490309	499.677690	877.730000
5.996394	50.490340	500.194265	984.690000
5.996444	50.490372	500.710815	1077.000000
5.996493	50.490403	501.227365	1132.300000
5.996544	50.490434	501.743915	1144.700000
5.996592	50.490467	502.260465	1122.000000
5.996640	50.490499	502.777040	1069.400000
5.996691	50.490528	503.293590	987.450000
5.996741	50.490557	503.810115	885.160000
5.996790	50.490587	504.326665	785.900000
5.996843	50.490618	504.843215	711.540000
5.996891	50.490651	505.359765	665.260000
5.996939	50.490683	505.876315	629.590000
5.996991	50.490713	506.392865	586.020000
5.997043	50.490742	506.909440	527.720000
5.997095	50.490772	507.425990	460.230000
5.997148	50.490802	507.942515	402.210000
5.997200	50.490832	508.459065	363.640000
5.997251	50.490861	508.975615	333.660000
5.997302	50.490891	509.492165	310.396700
5.995803	50.489965	487.852165	595.390000
5.995851	50.489998	488.368715	520.020000
5.995900	50.490030	488.885265	494.890000
5.995950	50.490060	489.401815	485.610000
5.996000	50.490091	489.918365	491.190000
5.996049	50.490121	490.434915	507.310000
5.996097	50.490153	490.951465	527.600000
5.996145	50.490185	491.468015	550.710000
5.996195	50.490217	491.984565	578.690000
5.996245	50.490247	492.501115	618.320000
5.996295	50.490278	493.017665	676.650000
5.996321	50.490293	493.534215	758.050000
5.996345	50.490309	494.050765	860.970000
5.996394	50.490340	494.567315	974.550000
5.996444	50.490372	495.083865	1080.200000
5.996493	50.490403	495.600415	1157.300000
5.996544	50.490434	496.116965	1191.500000
5.996592	50.490467	496.633515	1178.800000
5.996640	50.490499	497.150065	1123.200000
5.996691	50.490528	497.666615	1035.400000
5.996741	50.490557	498.183165	933.110000
5.996790	50.490587	498.699715	836.770000
5.996843	50.490618	499.216265	760.280000
5.996891	50.490651	499.732815	707.090000
5.996939	50.490683	500.249365	665.760000
5.996991	50.490713	500.765915	628.010000
5.997043	50.490742	501.282465	579.490000
5.997095	50.490772	501.799015	520.200000
5.997148	50.490802	502.315565	436.837200
5.995900	50.490030	482.695665	447.380000
5.995950	50.490060	483.212215	410.880000
5.996000	50.490091	483.728765	403.620000
5.996049	50.490121	484.245315	410.420000
5.996097	50.490153	484.761865	428.900000
5.996145	50.490185	485.278415	460.030000
5.996195	50.490217	485.794965	500.460000
5.996245	50.490247	486.311515	554.370000
5.996295	50.490278	486.828065	624.250000
5.996321	50.490293	487.344615	712.150000
5.996345	50.490309	487.861165	816.730000
5.996394	50.490340	488.377715	930.240000
5.996444	50.490372	488.894265	1038.400000
5.996493	50.490403	489.410815	1123.100000
5.996544	50.490434	489.927365	1168.000000
5.996592	50.490467	490.443915	1165.000000
5.996640	50.490499	490.960465	1116.400000
5.996691	50.490528	491.477015	1034.800000
5.996741	50.490557	491.993565	938.890000
5.996790	50.490587	492.510115	848.300000
5.996843	50.490618	493.026665	770.980000
5.996891	50.490651	493.543215	718.230000
5.996939	50.490683	494.059765	677.780000
5.996991	50.490713	494.576315	644.210000
5.997043	50.490742	495.092865	599.770500
5.996000	50.490091	476.920299	385.810000
5.996049	50.490121	477.436849	374.830000
5.996097	50.490153	477.953399	387.630000
5.996145	50.490185	478.469949	416.100000
5.996195	50.490217	478.986499	456.100000
5.996245	50.490247	479.503049	515.800000
5.996295	50.490278	480.019599	589.650000
5.996321	50.490293	480.536149	679.340000
5.996345	50.490309	481.052699	783.670000
5.996394	50.490340	481.569249	896.100000
5.996444	50.490372	482.085799	1004.100000
5.996493	50.490403	482.602349	1090.600000
5.996544	50.490434	483.118899	1139.300000
5.996592	50.490467	483.635449	1140.600000
5.996640	50.490499	484.151999	1096.100000
5.996691	50.490528	484.668549	1017.100000
5.996741	50.490557	485.185099	920.580000
5.996790	50.490587	485.701649	838.150000
5.996843	50.490618	486.218199	766.270000
5.996891	50.490651	486.734749	711.230000
5.996939	50.490683	487.251299	673.152900
