# Supplementary material for: Electrical resistivity tomography data across the Hockai Fault Zone (Ardenne, Belgium)
Source: Data Brief. 2016 Dec 21;11:1–4. doi: 10.1016/j.dib.2016.12.028 (PMC5220259; doi:10.1016/j.dib.2016.12.028)
Supplement: Supplementary file 2 — Supplementary material [file mmc2.zip › output/ASCII/20091027-1_robust.out.wgs84]

5.995023	50.489458	514.790815	2142.500000
5.995075	50.489487	515.343515	2142.000000
5.995125	50.489519	515.879990	2142.700000
5.995173	50.489550	516.424290	2390.900000
5.995223	50.489581	517.040715	2832.400000
5.995274	50.489611	517.608640	3145.900000
5.995326	50.489642	518.120765	3969.700000
5.995376	50.489672	518.660465	3692.200000
5.995425	50.489703	519.273840	2958.900000
5.995472	50.489736	519.912640	2484.500000
5.995519	50.489769	520.466640	2224.600000
5.995567	50.489802	520.975265	1749.100000
5.995615	50.489834	521.468740	1713.400000
5.995662	50.489867	521.943315	1776.800000
5.995709	50.489899	522.470765	2084.200000
5.995756	50.489931	523.028415	2061.500000
5.995803	50.489965	523.555815	2133.200000
5.995851	50.489998	524.086865	2351.700000
5.995900	50.490030	524.542265	2103.400000
5.995950	50.490060	524.990565	1623.500000
5.996000	50.490091	525.518190	1690.000000
5.996049	50.490121	526.034265	1464.300000
5.996097	50.490153	526.573290	1220.100000
5.996145	50.490185	527.127415	1110.000000
5.996195	50.490217	527.740265	963.220000
5.996245	50.490247	528.359515	1070.300000
5.996295	50.490278	528.915090	1616.000000
5.996321	50.490293	529.256515	892.110000
5.996345	50.490309	529.675540	797.010000
5.996394	50.490340	530.313140	530.910000
5.996444	50.490372	530.948890	690.670000
5.996493	50.490403	531.582765	1074.600000
5.996544	50.490434	532.136765	1430.100000
5.996592	50.490467	532.656290	2081.400000
5.996640	50.490499	533.131090	2417.000000
5.996691	50.490528	533.691065	2087.900000
5.996741	50.490557	534.327415	2253.900000
5.996790	50.490587	534.937615	2893.100000
5.996843	50.490618	535.478740	2456.300000
5.996891	50.490651	535.952390	2663.200000
5.996939	50.490683	536.414965	2769.800000
5.996991	50.490713	536.849815	2152.500000
5.997043	50.490742	537.253765	2094.400000
5.997095	50.490772	537.631815	1704.900000
5.997148	50.490802	538.056940	2458.000000
5.997200	50.490832	538.516890	2639.400000
5.997251	50.490861	539.002940	2640.700000
5.997302	50.490891	539.503815	1518.800000
5.997353	50.490922	540.035040	655.530000
5.997405	50.490953	540.528215	886.670000
5.997455	50.490985	540.991115	854.590000
5.997500	50.491017	541.460565	772.590000
5.997547	50.491050	541.882790	500.270000
5.997592	50.491084	542.359415	520.690000
5.997636	50.491118	542.855540	576.410000
5.997678	50.491154	543.375615	866.120000
5.997717	50.491191	543.875690	1215.300000
5.997755	50.491228	544.266615	1450.300000
5.997792	50.491266	544.672665	1306.800000
5.997829	50.491304	545.192890	2400.800000
5.997861	50.491344	545.700715	3807.200000
5.995023	50.489458	512.360315	1232.600000
5.995075	50.489487	512.898715	1754.200000
5.995125	50.489519	513.427390	1754.800000
5.995173	50.489550	513.960365	1791.700000
5.995223	50.489581	514.535090	1886.800000
5.995274	50.489611	515.081040	2067.700000
5.995326	50.489642	515.595115	3501.200000
5.995376	50.489672	516.124490	3500.000000
5.995425	50.489703	516.692840	2958.900000
5.995472	50.489736	517.271965	2484.400000
5.995519	50.489769	517.807015	2224.300000
5.995567	50.489802	518.319815	1749.100000
5.995615	50.489834	518.825065	1713.500000
5.995662	50.489867	519.320940	1740.400000
5.995709	50.489899	519.842865	1746.300000
5.995756	50.489931	520.379665	1747.200000
5.995803	50.489965	520.901490	1770.200000
5.995851	50.489998	521.424915	1920.700000
5.995900	50.490030	521.910740	1930.800000
5.995950	50.490060	522.393740	1630.200000
5.996000	50.490091	522.916040	1688.800000
5.996049	50.490121	523.432340	1464.400000
5.996097	50.490153	523.960290	1170.800000
5.996145	50.490185	524.495715	1077.900000
5.996195	50.490217	525.057265	940.570000
5.996245	50.490247	525.620215	969.250000
5.996295	50.490278	526.152915	967.790000
5.996321	50.490293	526.585915	892.090000
5.996345	50.490309	527.059790	759.720000
5.996394	50.490340	527.636465	531.590000
5.996444	50.490372	528.204040	674.790000
5.996493	50.490403	528.768090	1063.500000
5.996544	50.490434	529.297965	1402.900000
5.996592	50.490467	529.815515	1848.100000
5.996640	50.490499	530.317140	2111.900000
5.996691	50.490528	530.847565	2088.200000
5.996741	50.490557	531.401265	2124.000000
5.996790	50.490587	531.938615	2116.600000
5.996843	50.490618	532.460340	2115.900000
5.996891	50.490651	532.969115	2484.300000
5.996939	50.490683	533.473090	2645.200000
5.996991	50.490713	533.966965	1904.200000
5.997043	50.490742	534.445090	1851.700000
5.997095	50.490772	534.906290	1707.200000
5.997148	50.490802	535.382690	2392.200000
5.997200	50.490832	535.872115	2551.800000
5.997251	50.490861	536.373890	2624.700000
5.997302	50.490891	536.882540	1593.800000
5.997353	50.490922	537.406290	1395.300000
5.997405	50.490953	537.910765	957.480000
5.997455	50.490985	538.400315	854.510000
5.997500	50.491017	538.891590	686.540000
5.997547	50.491050	539.356615	467.020000
5.997592	50.491084	539.850815	471.910000
5.997636	50.491118	540.355615	510.180000
5.997678	50.491154	540.874165	641.340000
5.997717	50.491191	541.381065	1089.700000
5.997755	50.491228	541.822690	1335.400000
5.997792	50.491266	542.271715	1307.200000
5.997829	50.491304	542.790540	2363.400000
5.997861	50.491344	543.301565	2248.400000
5.995075	50.489487	510.118590	600.710000
5.995125	50.489519	510.642115	677.770000
5.995173	50.489550	511.167840	766.910000
5.995223	50.489581	511.716390	802.920000
5.995274	50.489611	512.248815	803.070000
5.995326	50.489642	512.764040	1400.300000
5.995376	50.489672	513.287265	2035.700000
5.995425	50.489703	513.829865	2114.100000
5.995472	50.489736	514.376440	2113.500000
5.995519	50.489769	514.901515	2071.300000
5.995567	50.489802	515.416440	1741.900000
5.995615	50.489834	515.927840	1535.200000
5.995662	50.489867	516.434865	1394.000000
5.995709	50.489899	516.953890	1300.100000
5.995756	50.489931	517.479740	1106.700000
5.995803	50.489965	517.998665	921.620000
5.995851	50.489998	518.518265	883.790000
5.995900	50.490030	519.020390	882.900000
5.995950	50.490060	519.521540	881.430000
5.996000	50.490091	520.040865	757.720000
5.996049	50.490121	520.557315	581.580000
5.996097	50.490153	521.079290	585.780000
5.996145	50.490185	521.604690	611.140000
5.996195	50.490217	522.140765	638.030000
5.996245	50.490247	522.676690	648.800000
5.996295	50.490278	523.199290	651.690000
5.996321	50.490293	523.678615	653.560000
5.996345	50.490309	524.177990	636.280000
5.996394	50.490340	524.722465	538.240000
5.996444	50.490372	525.259015	586.200000
5.996493	50.490403	525.792940	632.260000
5.996544	50.490434	526.313540	636.190000
5.996592	50.490467	526.830365	641.180000
5.996640	50.490499	527.342340	989.090000
5.996691	50.490528	527.862415	1007.500000
5.996741	50.490557	528.388015	1007.800000
5.996790	50.490587	528.906190	964.230000
5.996843	50.490618	529.422965	963.670000
5.996891	50.490651	529.939815	1240.600000
5.996939	50.490683	530.455115	1275.300000
5.996991	50.490713	530.967390	1256.000000
5.997043	50.490742	531.472915	1258.400000
5.997095	50.490772	531.969540	1523.000000
5.997148	50.490802	532.469890	1518.200000
5.997200	50.490832	532.974340	1514.600000
5.997251	50.490861	533.484215	2369.200000
5.997302	50.490891	533.997040	2368.800000
5.997353	50.490922	534.516890	1594.300000
5.997405	50.490953	535.027590	1074.200000
5.997455	50.490985	535.531440	827.430000
5.997500	50.491017	536.035240	453.170000
5.997547	50.491050	536.525315	451.350000
5.997592	50.491084	537.030090	460.360000
5.997636	50.491118	537.540265	460.660000
5.997678	50.491154	538.057890	453.460000
5.997717	50.491191	538.569115	437.440000
5.997755	50.491228	539.043440	437.390000
5.997792	50.491266	539.520990	507.970000
5.997829	50.491304	540.038890	608.548900
5.995125	50.489519	507.522915	571.040000
5.995173	50.489550	508.044265	628.500000
5.995223	50.489581	508.577340	631.270000
5.995274	50.489611	509.101940	627.860000
5.995326	50.489642	509.617840	626.900000
5.995376	50.489672	510.137640	1162.100000
5.995425	50.489703	510.666415	1817.200000
5.995472	50.489736	511.196390	1834.900000
5.995519	50.489769	511.716590	1829.200000
5.995567	50.489802	512.232490	1736.500000
5.995615	50.489834	512.746865	1513.800000
5.995662	50.489867	513.259365	1354.300000
5.995709	50.489899	513.776965	1263.000000
5.995756	50.489931	514.297465	1094.000000
5.995803	50.489965	514.814990	884.370000
5.995851	50.489998	515.332765	733.930000
5.995900	50.490030	515.843015	697.630000
5.995950	50.490060	516.353015	649.880000
5.996000	50.490091	516.870840	588.780000
5.996049	50.490121	517.387365	566.140000
5.996097	50.490153	517.906315	566.990000
5.996145	50.490185	518.426715	604.410000
5.996195	50.490217	518.951065	626.710000
5.996245	50.490247	519.475040	637.220000
5.996295	50.490278	519.993590	638.630000
5.996321	50.490293	520.494740	638.850000
5.996345	50.490309	521.005015	635.050000
5.996394	50.490340	521.533615	555.640000
5.996444	50.490372	522.057265	585.490000
5.996493	50.490403	522.579465	602.120000
5.996544	50.490434	523.096965	602.130000
5.996592	50.490467	523.613565	602.200000
5.996640	50.490499	524.129015	703.650000
5.996691	50.490528	524.646090	717.980000
5.996741	50.490557	525.163890	717.460000
5.996790	50.490587	525.679065	703.580000
5.996843	50.490618	526.195165	701.300000
5.996891	50.490651	526.712740	762.950000
5.996939	50.490683	527.229965	763.440000
5.996991	50.490713	527.746565	678.530000
5.997043	50.490742	528.260765	678.390000
5.997095	50.490772	528.770965	683.640000
5.997148	50.490802	529.281540	685.450000
5.997200	50.490832	529.793115	692.430000
5.997251	50.490861	530.306890	2303.300000
5.997302	50.490891	530.821790	2433.200000
5.997353	50.490922	531.339740	2468.100000
5.997405	50.490953	531.853665	1088.600000
5.997455	50.490985	532.364665	799.540000
5.997500	50.491017	532.875215	425.140000
5.997547	50.491050	533.379040	451.450000
5.997592	50.491084	533.889790	460.720000
5.997636	50.491118	534.403115	460.810000
5.997678	50.491154	534.920215	454.530000
5.997717	50.491191	535.433990	409.760000
5.997755	50.491228	535.928165	406.490000
5.997792	50.491266	536.423540	404.096800
5.995223	50.489581	505.102215	589.910000
5.995274	50.489611	505.622565	588.440000
5.995326	50.489642	506.138815	587.090000
5.995376	50.489672	506.656840	587.100000
5.995425	50.489703	507.178715	621.430000
5.995472	50.489736	507.700815	910.390000
5.995519	50.489769	508.218815	1153.700000
5.995567	50.489802	508.735140	1180.900000
5.995615	50.489834	509.250840	1182.500000
5.995662	50.489867	509.765815	1182.200000
5.995709	50.489899	510.282765	1174.100000
5.995756	50.489931	510.800840	1082.900000
5.995803	50.489965	511.317765	879.560000
5.995851	50.489998	511.834765	704.250000
5.995900	50.490030	512.348765	649.890000
5.995950	50.490060	512.862740	616.230000
5.996000	50.490091	513.379840	594.770000
5.996049	50.490121	513.896390	593.250000
5.996097	50.490153	514.413915	593.800000
5.996145	50.490185	514.932015	605.500000
5.996195	50.490217	515.451415	624.830000
5.996245	50.490247	515.970540	636.710000
5.996295	50.490278	516.487665	638.850000
5.996321	50.490293	516.998340	639.090000
5.996345	50.490309	517.512840	636.290000
5.996394	50.490340	518.034215	605.240000
5.996444	50.490372	518.553015	604.410000
5.996493	50.490403	519.071140	603.740000
5.996544	50.490434	519.587815	603.410000
5.996592	50.490467	520.104365	605.980000
5.996640	50.490499	520.620765	702.710000
5.996691	50.490528	521.137215	706.990000
5.996741	50.490557	521.653515	705.110000
5.996790	50.490587	522.169115	701.350000
5.996843	50.490618	522.685365	694.750000
5.996891	50.490651	523.202490	688.150000
5.996939	50.490683	523.719565	672.810000
5.996991	50.490713	524.236590	577.990000
5.997043	50.490742	524.752940	357.220000
5.997095	50.490772	525.267740	209.630000
5.997148	50.490802	525.782315	190.870000
5.997200	50.490832	526.297015	147.450000
5.997251	50.490861	526.812515	146.200000
5.997302	50.490891	527.328365	147.740000
5.997353	50.490922	527.845465	166.070000
5.997405	50.490953	528.360940	260.310000
5.997455	50.490985	528.875240	343.210000
5.997500	50.491017	529.389190	368.800000
5.997547	50.491050	529.900065	459.450000
5.997592	50.491084	530.413940	467.360000
5.997636	50.491118	530.928965	467.470000
5.997678	50.491154	531.445765	465.900000
5.997717	50.491191	531.960965	409.819200
5.995326	50.489642	502.302390	587.420000
5.995376	50.489672	502.819565	587.300000
5.995425	50.489703	503.338240	595.930000
5.995472	50.489736	503.856890	753.120000
5.995519	50.489769	504.373990	962.720000
5.995567	50.489802	504.890465	1038.400000
5.995615	50.489834	505.406715	1050.400000
5.995662	50.489867	505.922715	1051.500000
5.995709	50.489899	506.439390	1051.500000
5.995756	50.489931	506.956465	1039.500000
5.995803	50.489965	507.473140	876.220000
5.995851	50.489998	507.989840	684.610000
5.995900	50.490030	508.505465	645.710000
5.995950	50.490060	509.021090	614.490000
5.996000	50.490091	509.537840	604.620000
5.996049	50.490121	510.054390	603.870000
5.996097	50.490153	510.571315	603.800000
5.996145	50.490185	511.088440	606.240000
5.996195	50.490217	511.605940	623.550000
5.996245	50.490247	512.123290	636.210000
5.996295	50.490278	512.639965	649.460000
5.996321	50.490293	513.154465	663.450000
5.996345	50.490309	513.670440	671.000000
5.996394	50.490340	514.188765	674.000000
5.996444	50.490372	514.705915	675.580000
5.996493	50.490403	515.222815	676.790000
5.996544	50.490434	515.739365	677.590000
5.996592	50.490467	516.255915	678.310000
5.996640	50.490499	516.772465	703.770000
5.996691	50.490528	517.288915	706.760000
5.996741	50.490557	517.805215	704.630000
5.996790	50.490587	518.321365	701.090000
5.996843	50.490618	518.837790	695.320000
5.996891	50.490651	519.354565	687.530000
5.996939	50.490683	519.871340	672.040000
5.996991	50.490713	520.388140	578.570000
5.997043	50.490742	520.904790	370.560000
5.997095	50.490772	521.420940	218.690000
5.997148	50.490802	521.936940	191.090000
5.997200	50.490832	522.452865	150.650000
5.997251	50.490861	522.969040	150.140000
5.997302	50.490891	523.485340	152.090000
5.997353	50.490922	524.002090	181.700000
5.997405	50.490953	524.518215	287.340000
5.997455	50.490985	525.033915	345.340000
5.997500	50.491017	525.549440	370.360000
5.997547	50.491050	526.063665	463.310000
5.997592	50.491084	526.579065	468.180000
5.997636	50.491118	527.094940	468.376200
5.995425	50.489703	499.111840	587.720000
5.995472	50.489736	499.629115	671.060000
5.995519	50.489769	500.145840	782.310000
5.995567	50.489802	500.662365	807.430000
5.995615	50.489834	501.178815	816.520000
5.995662	50.489867	501.695215	820.190000
5.995709	50.489899	502.211815	820.670000
5.995756	50.489931	502.728515	820.460000
5.995803	50.489965	503.245090	791.440000
5.995851	50.489998	503.761690	668.080000
5.995900	50.490030	504.277940	640.820000
5.995950	50.490060	504.794190	610.810000
5.996000	50.490091	505.310815	605.220000
5.996049	50.490121	505.827365	604.520000
5.996097	50.490153	506.344040	604.520000
5.996145	50.490185	506.860790	605.830000
5.996195	50.490217	507.377615	615.630000
5.996245	50.490247	507.894365	631.110000
5.996295	50.490278	508.410915	655.180000
5.996321	50.490293	508.926815	690.410000
5.996345	50.490309	509.443240	712.100000
5.996394	50.490340	509.960390	717.810000
5.996444	50.490372	510.477065	719.370000
5.996493	50.490403	510.993665	719.660000
5.996544	50.490434	511.510215	719.560000
5.996592	50.490467	512.026765	719.180000
5.996640	50.490499	512.543315	718.560000
5.996691	50.490528	513.059840	717.260000
5.996741	50.490557	513.576290	712.310000
5.996790	50.490587	514.092715	706.660000
5.996843	50.490618	514.609240	695.920000
5.996891	50.490651	515.125840	687.620000
5.996939	50.490683	515.642440	672.000000
5.996991	50.490713	516.159090	585.030000
5.997043	50.490742	516.675715	389.500000
5.997095	50.490772	517.192190	228.710000
5.997148	50.490802	517.708615	195.060000
5.997200	50.490832	518.224965	192.690000
5.997251	50.490861	518.741390	192.590000
5.997302	50.490891	519.257865	196.140000
5.997353	50.490922	519.774490	252.770000
5.997405	50.490953	520.290890	292.310000
5.997455	50.490985	520.807140	351.920000
5.997500	50.491017	521.323315	370.400000
5.997547	50.491050	521.838990	468.241900
5.995519	50.489769	495.495265	659.360000
5.995567	50.489802	496.011815	665.130000
5.995615	50.489834	496.528340	666.920000
5.995662	50.489867	497.044865	667.230000
5.995709	50.489899	497.561440	667.220000
5.995756	50.489931	498.078015	667.010000
5.995803	50.489965	498.594565	665.780000
5.995851	50.489998	499.111140	641.530000
5.995900	50.490030	499.627590	612.990000
5.995950	50.490060	500.144065	607.530000
5.996000	50.490091	500.660665	604.360000
5.996049	50.490121	501.177215	603.930000
5.996097	50.490153	501.693790	603.990000
5.996145	50.490185	502.210390	604.860000
5.996195	50.490217	502.727015	613.260000
5.996245	50.490247	503.243615	629.080000
5.996295	50.490278	503.760165	655.330000
5.996321	50.490293	504.276515	690.620000
5.996345	50.490309	504.793015	712.520000
5.996394	50.490340	505.309740	718.520000
5.996444	50.490372	505.826315	719.790000
5.996493	50.490403	506.342865	720.160000
5.996544	50.490434	506.859415	720.120000
5.996592	50.490467	507.375965	719.800000
5.996640	50.490499	507.892540	719.200000
5.996691	50.490528	508.409090	718.290000
5.996741	50.490557	508.925590	715.780000
5.996790	50.490587	509.442115	708.210000
5.996843	50.490618	509.958665	697.940000
5.996891	50.490651	510.475215	688.170000
5.996939	50.490683	510.991765	672.380000
5.996991	50.490713	511.508340	610.190000
5.997043	50.490742	512.024940	423.930000
5.997095	50.490772	512.541490	313.250000
5.997148	50.490802	513.057990	265.650000
5.997200	50.490832	513.574490	264.890000
5.997251	50.490861	514.091015	264.560000
5.997302	50.490891	514.607540	264.490000
5.997353	50.490922	515.124115	268.420000
5.997405	50.490953	515.640615	302.540000
5.997455	50.490985	516.157090	355.490200
5.995662	50.489867	491.929465	658.340000
5.995709	50.489899	492.446015	626.250000
5.995756	50.489931	492.962565	623.450000
5.995803	50.489965	493.479115	622.450000
5.995851	50.489998	493.995665	622.060000
5.995900	50.490030	494.512190	605.810000
5.995950	50.490060	495.028740	603.630000
5.996000	50.490091	495.545315	603.130000
5.996049	50.490121	496.061865	602.990000
5.996097	50.490153	496.578415	603.150000
5.996145	50.490185	497.094965	603.980000
5.996195	50.490217	497.611540	611.300000
5.996245	50.490247	498.128115	627.920000
5.996295	50.490278	498.644665	655.100000
5.996321	50.490293	499.161165	690.400000
5.996345	50.490309	499.677690	712.150000
5.996394	50.490340	500.194265	718.220000
5.996444	50.490372	500.710815	719.330000
5.996493	50.490403	501.227365	719.740000
5.996544	50.490434	501.743915	719.720000
5.996592	50.490467	502.260465	719.430000
5.996640	50.490499	502.777040	718.890000
5.996691	50.490528	503.293590	718.050000
5.996741	50.490557	503.810115	715.860000
5.996790	50.490587	504.326665	709.620000
5.996843	50.490618	504.843215	699.450000
5.996891	50.490651	505.359765	688.420000
5.996939	50.490683	505.876315	672.630000
5.996991	50.490713	506.392865	631.750000
5.997043	50.490742	506.909440	509.710000
5.997095	50.490772	507.425990	391.290000
5.997148	50.490802	507.942515	316.830000
5.997200	50.490832	508.459065	311.640000
5.997251	50.490861	508.975615	310.390000
5.997302	50.490891	509.492165	306.387500
5.995803	50.489965	487.852165	620.240000
5.995851	50.489998	488.368715	603.390000
5.995900	50.490030	488.885265	602.610000
5.995950	50.490060	489.401815	601.990000
5.996000	50.490091	489.918365	601.880000
5.996049	50.490121	490.434915	601.930000
5.996097	50.490153	490.951465	602.170000
5.996145	50.490185	491.468015	603.080000
5.996195	50.490217	491.984565	609.770000
5.996245	50.490247	492.501115	626.860000
5.996295	50.490278	493.017665	654.670000
5.996321	50.490293	493.534215	689.910000
5.996345	50.490309	494.050765	711.370000
5.996394	50.490340	494.567315	717.580000
5.996444	50.490372	495.083865	718.420000
5.996493	50.490403	495.600415	718.850000
5.996544	50.490434	496.116965	718.860000
5.996592	50.490467	496.633515	718.630000
5.996640	50.490499	497.150065	718.180000
5.996691	50.490528	497.666615	717.350000
5.996741	50.490557	498.183165	715.710000
5.996790	50.490587	498.699715	709.850000
5.996843	50.490618	499.216265	699.680000
5.996891	50.490651	499.732815	688.670000
5.996939	50.490683	500.249365	672.700000
5.996991	50.490713	500.765915	635.010000
5.997043	50.490742	501.282465	564.850000
5.997095	50.490772	501.799015	475.650000
5.997148	50.490802	502.315565	320.489400
5.995900	50.490030	482.695665	601.120000
5.995950	50.490060	483.212215	600.980000
5.996000	50.490091	483.728765	600.980000
5.996049	50.490121	484.245315	601.120000
5.996097	50.490153	484.761865	601.370000
5.996145	50.490185	485.278415	602.390000
5.996195	50.490217	485.794965	608.780000
5.996245	50.490247	486.311515	626.100000
5.996295	50.490278	486.828065	654.250000
5.996321	50.490293	487.344615	689.370000
5.996345	50.490309	487.861165	710.460000
5.996394	50.490340	488.377715	716.800000
5.996444	50.490372	488.894265	717.480000
5.996493	50.490403	489.410815	717.750000
5.996544	50.490434	489.927365	717.780000
5.996592	50.490467	490.443915	717.630000
5.996640	50.490499	490.960465	717.300000
5.996691	50.490528	491.477015	716.690000
5.996741	50.490557	491.993565	715.440000
5.996790	50.490587	492.510115	709.860000
5.996843	50.490618	493.026665	699.760000
5.996891	50.490651	493.543215	688.720000
5.996939	50.490683	494.059765	672.670000
5.996991	50.490713	494.576315	649.320000
5.997043	50.490742	495.092865	593.541700
5.996000	50.490091	476.920299	600.420000
5.996049	50.490121	477.436849	600.630000
5.996097	50.490153	477.953399	600.920000
5.996145	50.490185	478.469949	602.010000
5.996195	50.490217	478.986499	608.260000
5.996245	50.490247	479.503049	625.700000
5.996295	50.490278	480.019599	653.960000
5.996321	50.490293	480.536149	689.040000
5.996345	50.490309	481.052699	710.030000
5.996394	50.490340	481.569249	716.360000
5.996444	50.490372	482.085799	717.040000
5.996493	50.490403	482.602349	717.300000
5.996544	50.490434	483.118899	717.340000
5.996592	50.490467	483.635449	717.190000
5.996640	50.490499	484.151999	716.880000
5.996691	50.490528	484.668549	716.340000
5.996741	50.490557	485.185099	715.200000
5.996790	50.490587	485.701649	709.800000
5.996843	50.490618	486.218199	699.780000
5.996891	50.490651	486.734749	688.680000
5.996939	50.490683	487.251299	672.531700
