# Supplementary material for: Electrical resistivity tomography data across the Hockai Fault Zone (Ardenne, Belgium)
Source: Data Brief. 2016 Dec 21;11:1–4. doi: 10.1016/j.dib.2016.12.028 (PMC5220259; doi:10.1016/j.dib.2016.12.028)
Supplement: Supplementary file 2 — Supplementary material [file mmc2.zip › output/ASCII/20091027-2.wgs84]

5.99451483	50.48939886	513.448
5.994582168	50.48939375	513.342
5.994652012	50.48938534	513.552
5.994727125	50.48938595	513.706
5.994792898	50.489385	513.872
5.994862408	50.48938594	513.943
5.994932185	50.48938815	514
5.995002364	50.48938988	513.96
5.995073314	50.48939508	513.917
5.995142808	50.4893988	513.971
5.995214079	50.48940141	513.968
5.995282858	50.48940169	514.049
5.995356338	50.48940552	514.163
5.995427307	50.48940547	514.251
5.995495855	50.48940227	514.702
5.995557206	50.48940308	514.73
5.995629144	50.48940946	515.199
5.995701115	50.48940516	515.566
5.995770169	50.48940537	515.857
5.995842543	50.48940438	516.183
5.995911978	50.48940373	516.232
5.995981893	50.4894022	516.328
5.996052064	50.4893998	516.383
5.996121573	50.4893971	516.503
5.996192938	50.4893986	516.558
5.996262844	50.48939167	516.578
5.996332597	50.48939085	516.58
5.99640266	50.48939293	516.519
5.996471698	50.48938981	516.564
5.99654262	50.48938838	516.614
5.996613076	50.48938646	516.754
5.996683234	50.48938303	516.904
5.996751712	50.48938102	517.039
5.996824451	50.48938137	517.342
5.996891923	50.48938161	517.636
5.996960729	50.48938076	517.974
5.997031814	50.48937918	518.211
5.997101353	50.48937715	518.408
5.997172992	50.48937631	518.568
5.997242327	50.48937552	518.724
5.997313804	50.48937667	518.927
5.997383919	50.4893793	519.125
5.997453647	50.48938602	519.293
5.997522792	50.48939321	519.431
5.997591402	50.48939858	519.682
5.997661677	50.48940663	519.977
5.997728157	50.48940977	520.495
5.997793431	50.48941426	520.796
5.997868468	50.48942203	521.175
5.997942199	50.48942461	521.489
5.998010371	50.48943136	521.801
5.9980832	50.48943415	522.029
5.998152702	50.48943324	522.199
5.998223154	50.48943862	522.467
5.998293255	50.48944338	522.69
5.998361006	50.48944367	522.864
5.998431248	50.48944606	523.06
5.998502085	50.48944672	523.24
5.998571574	50.4894519	523.541
5.998641488	50.48945526	523.723
5.998712637	50.48945718	523.986
5.998782413	50.48946045	524.262
5.998851151	50.48946593	524.501
5.998921621	50.48946957	524.697
