# Supplementary material for: Electrical resistivity tomography data across the Hockai Fault Zone (Ardenne, Belgium)
Source: Data Brief. 2016 Dec 21;11:1–4. doi: 10.1016/j.dib.2016.12.028 (PMC5220259; doi:10.1016/j.dib.2016.12.028)
Supplement: Supplementary file 2 — Supplementary material [file mmc2.zip › output/ASCII/20091027-2_combined.out.wgs84]

5.994617	50.489390	512.146030	1042.400000
5.994690	50.489386	512.330330	703.880000
5.994760	50.489385	512.497655	639.710000
5.994828	50.489385	512.633705	464.180000
5.994897	50.489387	512.733980	402.890000
5.994967	50.489389	512.791630	426.330000
5.995038	50.489392	512.808180	443.210000
5.995108	50.489397	512.854630	496.350000
5.995178	50.489400	512.913205	467.880000
5.995248	50.489402	512.982080	544.400000
5.995320	50.489404	513.093880	715.860000
5.995392	50.489405	513.209080	851.790000
5.995462	50.489404	513.462580	1190.500000
5.995527	50.489403	513.692380	842.400000
5.995593	50.489406	513.928880	980.420000
5.995665	50.489407	514.300230	978.440000
5.995736	50.489405	514.597255	1400.600000
5.995806	50.489405	514.872730	1870.100000
5.995877	50.489404	515.057255	1690.200000
5.995947	50.489403	515.158555	1686.100000
5.996017	50.489401	515.258280	996.670000
5.996087	50.489398	515.364980	573.750000
5.996157	50.489398	515.474430	1012.600000
5.996228	50.489395	515.542980	1299.000000
5.996298	50.489391	515.585380	1594.600000
5.996368	50.489392	515.592155	1539.500000
5.996437	50.489391	515.613380	1082.700000
5.996507	50.489389	515.679105	941.320000
5.996578	50.489387	515.786880	1029.600000
5.996648	50.489385	515.937230	2242.300000
5.996717	50.489382	516.087480	2825.700000
5.996788	50.489381	516.302305	2893.500000
5.996858	50.489381	516.585655	2084.600000
5.996926	50.489381	516.880930	2480.900000
5.996996	50.489380	517.150180	1929.700000
5.997067	50.489378	517.364255	1642.800000
5.997137	50.489377	517.544730	1521.400000
5.997208	50.489376	517.704205	1699.800000
5.997278	50.489376	517.884655	2088.000000
5.997349	50.489378	518.086130	2376.100000
5.997419	50.489383	518.266605	2015.100000
5.997488	50.489390	518.421830	1775.600000
5.997557	50.489396	518.614905	1795.600000
5.997627	50.489403	518.874930	2424.700000
5.997695	50.489408	519.244905	2143.500000
5.997761	50.489412	519.612880	1967.500000
5.997831	50.489418	519.916355	1842.800000
5.997905	50.489423	520.225805	1768.800000
5.997976	50.489428	520.509680	1136.700000
5.998047	50.489433	520.758230	1741.400000
5.998118	50.489434	520.953880	1552.300000
5.998188	50.489436	521.164180	1915.500000
5.998258	50.489441	521.392855	1575.000000
5.998327	50.489444	521.584605	1669.700000
5.998396	50.489445	521.769005	2033.200000
5.998467	50.489446	521.957080	2365.700000
5.998537	50.489449	522.181130	1879.000000
5.998607	50.489454	522.405155	1710.100000
5.998677	50.489456	522.617755	1536.300000
5.994617	50.489390	509.170105	950.980000
5.994690	50.489386	509.353355	781.600000
5.994760	50.489385	509.530930	744.600000
5.994828	50.489385	509.696880	607.900000
5.994897	50.489387	509.847955	532.220000
5.994967	50.489389	509.976305	540.760000
5.995038	50.489392	510.079205	546.910000
5.995108	50.489397	510.190780	575.650000
5.995178	50.489400	510.303605	530.720000
5.995248	50.489402	510.419805	577.800000
5.995320	50.489404	510.559555	750.380000
5.995392	50.489405	510.700355	907.400000
5.995462	50.489404	510.925980	1203.600000
5.995527	50.489403	511.138130	1117.600000
5.995593	50.489406	511.352055	1290.000000
5.995665	50.489407	511.643480	1282.400000
5.995736	50.489405	511.887780	1542.700000
5.995806	50.489405	512.117205	1528.400000
5.995877	50.489404	512.300855	1282.300000
5.995947	50.489403	512.442880	2050.500000
5.996017	50.489401	512.581655	1038.000000
5.996087	50.489398	512.722980	722.830000
5.996157	50.489398	512.864005	1258.000000
5.996228	50.489395	512.979480	1622.500000
5.996298	50.489391	513.076105	1828.800000
5.996368	50.489392	513.145655	1659.500000
5.996437	50.489391	513.221055	1302.500000
5.996507	50.489389	513.323455	1192.300000
5.996578	50.489387	513.453955	1352.900000
5.996648	50.489385	513.613830	2162.200000
5.996717	50.489382	513.773505	2358.900000
5.996788	50.489381	513.978880	2523.200000
5.996858	50.489381	514.232230	2320.300000
5.996926	50.489381	514.492355	2993.200000
5.996996	50.489380	514.733705	2660.000000
5.997067	50.489378	514.937380	2317.500000
5.997137	50.489377	515.118605	2120.900000
5.997208	50.489376	515.285830	2212.400000
5.997278	50.489376	515.467055	2358.000000
5.997349	50.489378	515.662305	2340.700000
5.997419	50.489383	515.843530	2151.700000
5.997488	50.489390	516.007880	1992.100000
5.997557	50.489396	516.197505	1683.700000
5.997627	50.489403	516.431330	2322.900000
5.997695	50.489408	516.732680	2063.300000
5.997761	50.489412	517.029555	1936.700000
5.997831	50.489418	517.281430	2145.500000
5.997905	50.489423	517.533630	2172.300000
5.997976	50.489428	517.768505	1559.400000
5.998047	50.489433	517.983805	1840.500000
5.998118	50.489434	518.172755	1656.400000
5.998188	50.489436	518.368255	1968.300000
5.998258	50.489441	518.572130	1986.300000
5.998327	50.489444	518.758930	2181.300000
5.998396	50.489445	518.942405	2394.100000
5.998467	50.489446	519.127530	2461.300000
5.998537	50.489449	519.327855	2039.000000
5.998607	50.489454	519.528205	1952.000000
5.998677	50.489456	519.722755	1920.100000
5.994690	50.489386	506.291530	889.800000
5.994760	50.489385	506.473005	973.990000
5.994828	50.489385	506.650955	995.680000
5.994897	50.489387	506.823505	926.310000
5.994967	50.489389	506.985080	896.950000
5.995038	50.489392	507.132380	860.240000
5.995108	50.489397	507.280305	819.370000
5.995178	50.489400	507.425830	697.470000
5.995248	50.489402	507.571680	677.810000
5.995320	50.489404	507.729655	830.350000
5.995392	50.489405	507.887605	968.620000
5.995462	50.489404	508.095055	1245.300000
5.995527	50.489403	508.295305	1520.100000
5.995593	50.489406	508.495180	1809.000000
5.995665	50.489407	508.737305	1710.300000
5.995736	50.489405	508.951255	1529.500000
5.995806	50.489405	509.155880	1053.400000
5.995877	50.489404	509.339055	978.430000
5.995947	50.489403	509.502880	2816.700000
5.996017	50.489401	509.663780	1201.700000
5.996087	50.489398	509.825280	986.800000
5.996157	50.489398	509.985555	1858.400000
5.996228	50.489395	510.130705	2435.100000
5.996298	50.489391	510.263130	2369.400000
5.996368	50.489392	510.376380	1962.700000
5.996437	50.489391	510.490955	1764.700000
5.996507	50.489389	510.620880	1813.600000
5.996578	50.489387	510.768780	2153.700000
5.996648	50.489385	510.936080	2200.600000
5.996717	50.489382	511.103130	1718.200000
5.996788	50.489381	511.301180	2062.100000
5.996858	50.489381	511.531380	3070.500000
5.996926	50.489381	511.765005	4601.200000
5.996996	50.489380	511.985705	4874.700000
5.997067	50.489378	512.181830	4596.300000
5.997137	50.489377	512.363630	4228.300000
5.997208	50.489376	512.536480	3903.100000
5.997278	50.489376	512.718255	3358.800000
5.997349	50.489378	512.908980	2786.100000
5.997419	50.489383	513.090755	2736.300000
5.997488	50.489390	513.261755	2417.400000
5.997557	50.489396	513.448880	1580.600000
5.997627	50.489403	513.663880	2027.900000
5.997695	50.489408	513.918280	1799.300000
5.997761	50.489412	514.168005	1799.300000
5.997831	50.489418	514.388230	2463.800000
5.997905	50.489423	514.606880	2754.100000
5.997976	50.489428	514.814755	2107.300000
5.998047	50.489433	515.012455	1837.500000
5.998118	50.489434	515.197955	1569.100000
5.998188	50.489436	515.386055	1880.300000
5.998258	50.489441	515.577655	2447.000000
5.998327	50.489444	515.762055	2953.900000
5.998396	50.489445	515.945080	2920.100000
5.998467	50.489446	516.128780	2607.600000
5.998537	50.489449	516.318155	2305.500000
5.998607	50.489454	516.507555	2511.600000
5.998677	50.489456	516.694280	2869.500000
5.994760	50.489385	503.218055	962.840000
5.994828	50.489385	503.400030	1365.500000
5.994897	50.489387	503.580405	1400.200000
5.994967	50.489389	503.756005	1333.600000
5.995038	50.489392	503.924380	1178.100000
5.995108	50.489397	504.091280	967.340000
5.995178	50.489400	504.255380	717.410000
5.995248	50.489402	504.418830	612.950000
5.995320	50.489404	504.588080	706.330000
5.995392	50.489405	504.756930	811.230000
5.995462	50.489404	504.953130	1051.200000
5.995527	50.489403	505.145755	1472.700000
5.995593	50.489406	505.337380	1708.400000
5.995665	50.489407	505.550755	1395.800000
5.995736	50.489405	505.748305	991.200000
5.995806	50.489405	505.940505	609.500000
5.995877	50.489404	506.123430	720.260000
5.995947	50.489403	506.298080	3123.400000
5.996017	50.489401	506.470730	1099.200000
5.996087	50.489398	506.643280	847.740000
5.996157	50.489398	506.814630	1865.200000
5.996228	50.489395	506.977505	2736.900000
5.996298	50.489391	507.132380	2550.000000
5.996368	50.489392	507.274605	2022.200000
5.996437	50.489391	507.416180	1934.200000
5.996507	50.489389	507.565855	2157.000000
5.996578	50.489387	507.726455	2545.100000
5.996648	50.489385	507.899255	1849.800000
5.996717	50.489382	508.071805	1043.200000
5.996788	50.489381	508.264430	1255.700000
5.996858	50.489381	508.477580	2848.700000
5.996926	50.489381	508.692180	5104.100000
5.996996	50.489380	508.898330	6126.400000
5.997067	50.489378	509.089205	6625.500000
5.997137	50.489377	509.271405	6455.400000
5.997208	50.489376	509.448180	5363.600000
5.997278	50.489376	509.630330	4174.800000
5.997349	50.489378	509.817905	3209.900000
5.997419	50.489383	510.000055	3030.000000
5.997488	50.489390	510.175680	2269.200000
5.997557	50.489396	510.361080	1140.100000
5.997627	50.489403	510.563180	1320.400000
5.997695	50.489408	510.787030	1164.200000
5.997761	50.489412	511.007030	1201.500000
5.997831	50.489418	511.208930	1853.200000
5.997905	50.489423	511.409105	2249.300000
5.997976	50.489428	511.603080	1734.300000
5.998047	50.489433	511.792105	1246.300000
5.998118	50.489434	511.975955	1006.700000
5.998188	50.489436	512.160730	1235.400000
5.998258	50.489441	512.346805	1894.400000
5.998327	50.489444	512.530155	2485.600000
5.998396	50.489445	512.713005	2366.900000
5.998467	50.489446	512.896080	2007.600000
5.998537	50.489449	513.080930	2009.200000
5.998607	50.489454	513.265805	3027.100000
5.994897	50.489387	500.056355	1018.700000
5.994967	50.489389	500.237155	1084.900000
5.995038	50.489392	500.414655	904.270000
5.995108	50.489397	500.590730	608.620000
5.995178	50.489400	500.764730	409.660000
5.995248	50.489402	500.938005	313.210000
5.995320	50.489404	501.113830	306.080000
5.995392	50.489405	501.289230	317.550000
5.995462	50.489404	501.478880	357.520000
5.995527	50.489403	501.666880	446.420000
5.995593	50.489406	501.853955	497.660000
5.995665	50.489407	502.051555	453.910000
5.995736	50.489405	502.240830	392.880000
5.995806	50.489405	502.427305	358.470000
5.995877	50.489404	502.610105	577.690000
5.995947	50.489403	502.789680	1601.800000
5.996017	50.489401	502.968105	747.820000
5.996087	50.489398	503.146305	407.550000
5.996157	50.489398	503.323655	521.780000
5.996228	50.489395	503.496530	706.240000
5.996298	50.489391	503.664730	676.320000
5.996368	50.489392	503.825155	587.290000
5.996437	50.489391	503.984380	653.450000
5.996507	50.489389	504.147505	857.490000
5.996578	50.489387	504.316880	1011.700000
5.996648	50.489385	504.493555	766.270000
5.996717	50.489382	504.670005	498.350000
5.996788	50.489381	504.858805	518.910000
5.996858	50.489381	505.060055	967.900000
5.996926	50.489381	505.261705	2382.400000
5.996996	50.489380	505.458130	4033.000000
5.997067	50.489378	505.645555	4986.700000
5.997137	50.489377	505.827980	5078.200000
5.997208	50.489376	506.007305	4174.000000
5.997278	50.489376	506.189705	3021.400000
5.997349	50.489378	506.375205	2231.800000
5.997419	50.489383	506.557605	1845.300000
5.997488	50.489390	506.736280	1195.400000
5.997557	50.489396	506.920555	665.540000
5.997627	50.489403	507.114280	647.560000
5.997695	50.489408	507.319305	576.040000
5.997761	50.489412	507.521605	532.630000
5.997831	50.489418	507.713530	617.960000
5.997905	50.489423	507.904180	631.850000
5.997976	50.489428	508.091530	451.580000
5.998047	50.489433	508.276630	291.230000
5.998118	50.489434	508.459780	237.920000
5.998188	50.489436	508.643205	280.780000
5.998258	50.489441	508.827030	443.110000
5.998327	50.489444	509.009980	651.980000
5.998396	50.489445	509.192780	800.340000
5.998467	50.489446	509.375605	854.830000
5.998537	50.489449	509.558830	1209.300000
5.995038	50.489392	496.564105	553.680000
5.995108	50.489397	496.744255	358.330000
5.995178	50.489400	496.923180	267.700000
5.995248	50.489402	497.101580	217.520000
5.995320	50.489404	497.281030	204.610000
5.995392	50.489405	497.460155	208.490000
5.995462	50.489404	497.646205	223.690000
5.995527	50.489403	497.831580	252.780000
5.995593	50.489406	498.016280	281.010000
5.995665	50.489407	498.205730	297.050000
5.995736	50.489405	498.391155	314.410000
5.995806	50.489405	498.575230	361.120000
5.995877	50.489404	498.757980	539.780000
5.995947	50.489403	498.939630	843.020000
5.996017	50.489401	499.120680	524.190000
5.996087	50.489398	499.301555	279.220000
5.996157	50.489398	499.481930	234.860000
5.996228	50.489395	499.660105	253.930000
5.996298	50.489391	499.835730	259.020000
5.996368	50.489392	500.006905	260.550000
5.996437	50.489391	500.177005	303.170000
5.996507	50.489389	500.348780	398.180000
5.996578	50.489387	500.523905	464.370000
5.996648	50.489385	500.703155	406.680000
5.996717	50.489382	500.882255	317.850000
5.996788	50.489381	501.068505	295.220000
5.996858	50.489381	501.261880	371.150000
5.996926	50.489381	501.455205	593.600000
5.996996	50.489380	501.645480	948.210000
5.997067	50.489378	501.830755	1319.700000
5.997137	50.489377	502.013305	1495.400000
5.997208	50.489376	502.194205	1404.400000
5.997278	50.489376	502.376780	1205.200000
5.997349	50.489378	502.561005	1019.400000
5.997419	50.489383	502.743555	842.140000
5.997488	50.489390	502.924105	594.180000
5.997557	50.489396	503.107680	417.610000
5.997627	50.489403	503.296305	405.500000
5.997695	50.489408	503.490405	400.490000
5.997761	50.489412	503.682755	388.760000
5.997831	50.489418	503.869580	404.140000
5.997905	50.489423	504.055655	381.480000
5.997976	50.489428	504.240130	284.990000
5.998047	50.489433	504.423655	204.390000
5.998118	50.489434	504.606530	173.610000
5.998188	50.489436	504.789480	180.680000
5.998258	50.489441	504.972505	228.350000
5.998327	50.489444	505.155305	312.050000
5.998396	50.489445	505.338080	449.797200
5.995178	50.489400	492.696480	236.250000
5.995248	50.489402	492.877380	201.480000
5.995320	50.489404	493.058655	193.400000
5.995392	50.489405	493.239755	204.350000
5.995462	50.489404	493.423980	221.080000
5.995527	50.489403	493.607955	245.390000
5.995593	50.489406	493.791505	273.250000
5.995665	50.489407	493.977055	301.330000
5.995736	50.489405	494.160805	333.210000
5.995806	50.489405	494.343955	382.340000
5.995877	50.489404	494.526705	468.140000
5.995947	50.489403	494.709130	524.900000
5.996017	50.489401	494.891280	391.030000
5.996087	50.489398	495.073330	250.640000
5.996157	50.489398	495.255105	191.740000
5.996228	50.489395	495.435880	180.140000
5.996298	50.489391	495.615380	184.520000
5.996368	50.489392	495.792530	198.580000
5.996437	50.489391	495.968905	230.890000
5.996507	50.489389	496.145905	282.840000
5.996578	50.489387	496.324605	317.030000
5.996648	50.489385	496.505455	300.620000
5.996717	50.489382	496.686205	260.570000
5.996788	50.489381	496.870855	232.100000
5.996858	50.489381	497.059330	234.280000
5.996926	50.489381	497.247630	269.680000
5.996996	50.489380	497.434255	338.310000
5.997067	50.489378	497.618280	432.350000
5.997137	50.489377	497.800930	520.460000
5.997208	50.489376	497.982755	566.230000
5.997278	50.489376	498.165430	562.360000
5.997349	50.489378	498.348905	518.830000
5.997419	50.489383	498.531530	444.590000
5.997488	50.489390	498.713180	356.620000
5.997557	50.489396	498.896355	305.050000
5.997627	50.489403	499.082030	316.090000
5.997695	50.489408	499.270180	346.610000
5.997761	50.489412	499.457330	376.540000
5.997831	50.489418	499.641755	410.780000
5.997905	50.489423	499.825780	398.160000
5.997976	50.489428	500.009105	329.670000
5.998047	50.489433	500.192080	276.830000
5.998118	50.489434	500.374855	243.260000
5.998188	50.489436	500.557655	210.275900
5.995320	50.489404	488.410680	200.520000
5.995392	50.489405	488.592730	232.150000
5.995462	50.489404	488.776105	253.000000
5.995527	50.489403	488.959380	272.960000
5.995593	50.489406	489.142430	299.580000
5.995665	50.489407	489.326255	325.380000
5.995736	50.489405	489.509330	347.720000
5.995806	50.489405	489.692180	370.970000
5.995877	50.489404	489.874930	393.720000
5.995947	50.489403	490.057605	387.240000
5.996017	50.489401	490.240155	323.130000
5.996087	50.489398	490.422655	248.900000
5.996157	50.489398	490.605055	203.690000
5.996228	50.489395	490.787030	187.580000
5.996298	50.489391	490.968405	189.380000
5.996368	50.489392	491.148655	202.810000
5.996437	50.489391	491.328405	226.110000
5.996507	50.489389	491.508330	253.500000
5.996578	50.489387	491.689105	267.960000
5.996648	50.489385	491.870905	258.500000
5.996717	50.489382	492.052605	233.280000
5.996788	50.489381	492.236305	207.690000
5.996858	50.489381	492.421930	195.430000
5.996926	50.489381	492.607405	199.020000
5.996996	50.489380	492.792030	215.960000
5.997067	50.489378	492.975380	244.940000
5.997137	50.489377	493.158080	280.350000
5.997208	50.489376	493.340405	309.520000
5.997278	50.489376	493.523130	321.640000
5.997349	50.489378	493.706205	312.670000
5.997419	50.489383	493.888880	287.360000
5.997488	50.489390	494.071130	261.670000
5.997557	50.489396	494.254080	257.940000
5.997627	50.489403	494.438155	288.120000
5.997695	50.489408	494.623280	347.960000
5.997761	50.489412	494.807930	415.710000
5.997831	50.489418	494.991330	489.740000
5.997905	50.489423	495.174505	477.700000
5.997976	50.489428	495.357405	357.623000
5.995527	50.489403	483.844705	285.400000
5.995593	50.489406	484.027555	326.020000
5.995665	50.489407	484.210680	346.370000
5.995736	50.489405	484.393530	356.020000
5.995806	50.489405	484.576305	357.130000
5.995877	50.489404	484.759055	352.340000
5.995947	50.489403	484.941805	332.100000
5.996017	50.489401	485.124480	294.200000
5.996087	50.489398	485.307130	252.100000
5.996157	50.489398	485.489780	222.030000
5.996228	50.489395	485.672255	208.230000
5.996298	50.489391	485.854480	207.480000
5.996368	50.489392	486.036205	215.180000
5.996437	50.489391	486.217655	226.950000
5.996507	50.489389	486.399130	237.050000
5.996578	50.489387	486.580955	238.450000
5.996648	50.489385	486.763255	227.750000
5.996717	50.489382	486.945530	208.600000
5.996788	50.489381	487.128705	189.410000
5.996858	50.489381	487.312780	177.650000
5.996926	50.489381	487.496780	174.920000
5.996996	50.489380	487.680380	179.550000
5.997067	50.489378	487.863380	189.500000
5.997137	50.489377	488.046080	202.520000
5.997208	50.489376	488.228655	214.940000
5.997278	50.489376	488.411405	223.250000
5.997349	50.489378	488.594305	225.420000
5.997419	50.489383	488.777030	224.240000
5.997488	50.489390	488.959555	228.850000
5.997557	50.489396	489.142380	253.610000
5.997627	50.489403	489.325705	303.930000
5.997695	50.489408	489.509405	395.300000
5.997761	50.489412	489.692905	490.330000
5.997831	50.489418	489.875905	664.463400
5.995736	50.489405	478.766455	384.460000
5.995806	50.489405	478.949205	364.110000
5.995877	50.489404	479.131955	347.340000
5.995947	50.489403	479.314705	319.990000
5.996017	50.489401	479.497430	290.000000
5.996087	50.489398	479.680155	257.860000
5.996157	50.489398	479.862880	234.630000
5.996228	50.489395	480.045530	221.570000
5.996298	50.489391	480.228105	217.030000
5.996368	50.489392	480.410480	217.400000
5.996437	50.489391	480.592705	218.900000
5.996507	50.489389	480.774930	217.820000
5.996578	50.489387	480.957280	211.310000
5.996648	50.489385	481.139830	198.880000
5.996717	50.489382	481.322405	183.600000
5.996788	50.489381	481.505330	170.300000
5.996858	50.489381	481.688630	162.040000
5.996926	50.489381	481.871905	159.050000
5.996996	50.489380	482.055005	160.150000
5.997067	50.489378	482.237855	163.960000
5.997137	50.489377	482.420580	169.580000
5.997208	50.489376	482.603255	176.740000
5.997278	50.489376	482.786005	185.480000
5.997349	50.489378	482.968830	194.040000
5.997419	50.489383	483.151580	206.270000
5.997488	50.489390	483.334230	228.770000
5.997557	50.489396	483.517005	275.510000
5.997627	50.489403	483.699980	347.380000
5.997695	50.489408	483.883080	530.317600
5.995877	50.489404	472.942305	378.340000
5.995947	50.489403	473.125055	330.670000
5.996017	50.489401	473.307805	298.420000
5.996087	50.489398	473.490555	266.210000
5.996157	50.489398	473.673305	242.220000
5.996228	50.489395	473.856030	225.360000
5.996298	50.489391	474.038705	216.080000
5.996368	50.489392	474.221305	210.250000
5.996437	50.489391	474.403880	204.910000
5.996507	50.489389	474.586430	197.680000
5.996578	50.489387	474.769030	187.430000
5.996648	50.489385	474.951730	174.920000
5.996717	50.489382	475.134405	162.630000
5.996788	50.489381	475.317205	152.970000
5.996858	50.489381	475.500155	146.920000
5.996926	50.489381	475.683105	144.190000
5.996996	50.489380	475.866005	144.090000
5.997067	50.489378	476.048805	146.200000
5.997137	50.489377	476.231555	151.210000
5.997208	50.489376	476.414280	161.300000
5.997278	50.489376	476.597030	178.630000
5.997349	50.489378	476.779805	191.510000
5.997419	50.489383	476.962555	209.210000
5.997488	50.489390	477.145255	244.160000
5.997557	50.489396	477.328005	330.407300
5.996017	50.489401	466.499339	312.570000
5.996087	50.489398	466.682089	269.580000
5.996157	50.489398	466.864839	239.230000
5.996228	50.489395	467.047589	220.160000
5.996298	50.489391	467.230314	208.670000
5.996368	50.489392	467.413014	199.810000
5.996437	50.489391	467.595714	192.070000
5.996507	50.489389	467.778389	183.160000
5.996578	50.489387	467.961089	172.390000
5.996648	50.489385	468.143839	160.600000
5.996717	50.489382	468.326539	149.680000
5.996788	50.489381	468.509289	141.060000
5.996858	50.489381	468.692114	135.200000
5.996926	50.489381	468.874939	131.810000
5.996996	50.489380	469.057764	130.780000
5.997067	50.489378	469.240539	132.680000
5.997137	50.489377	469.423289	140.850000
5.997208	50.489376	469.606039	163.680000
5.997278	50.489376	469.788789	217.352200
