# Supplementary material for: Electrical resistivity tomography data across the Hockai Fault Zone (Ardenne, Belgium)
Source: Data Brief. 2016 Dec 21;11:1–4. doi: 10.1016/j.dib.2016.12.028 (PMC5220259; doi:10.1016/j.dib.2016.12.028)
Supplement: Supplementary file 2 — Supplementary material [file mmc2.zip › output/ASCII/20091027-2_normal.out.wgs84]

5.994617	50.489390	512.146030	1027.000000
5.994690	50.489386	512.330330	721.270000
5.994760	50.489385	512.497655	660.160000
5.994828	50.489385	512.633705	483.990000
5.994897	50.489387	512.733980	419.080000
5.994967	50.489389	512.791630	442.470000
5.995038	50.489392	512.808180	460.280000
5.995108	50.489397	512.854630	515.140000
5.995178	50.489400	512.913205	484.270000
5.995248	50.489402	512.982080	557.550000
5.995320	50.489404	513.093880	728.260000
5.995392	50.489405	513.209080	861.810000
5.995462	50.489404	513.462580	1196.700000
5.995527	50.489403	513.692380	854.400000
5.995593	50.489406	513.928880	993.470000
5.995665	50.489407	514.300230	1001.500000
5.995736	50.489405	514.597255	1432.600000
5.995806	50.489405	514.872730	1877.800000
5.995877	50.489404	515.057255	1753.700000
5.995947	50.489403	515.158555	1862.900000
5.996017	50.489401	515.258280	1063.600000
5.996087	50.489398	515.364980	609.800000
5.996157	50.489398	515.474430	1064.300000
5.996228	50.489395	515.542980	1335.100000
5.996298	50.489391	515.585380	1616.200000
5.996368	50.489392	515.592155	1562.200000
5.996437	50.489391	515.613380	1114.800000
5.996507	50.489389	515.679105	977.460000
5.996578	50.489387	515.786880	1072.600000
5.996648	50.489385	515.937230	2234.800000
5.996717	50.489382	516.087480	2688.500000
5.996788	50.489381	516.302305	2784.200000
5.996858	50.489381	516.585655	2074.700000
5.996926	50.489381	516.880930	2481.400000
5.996996	50.489380	517.150180	1967.000000
5.997067	50.489378	517.364255	1698.900000
5.997137	50.489377	517.544730	1583.900000
5.997208	50.489376	517.704205	1758.200000
5.997278	50.489376	517.884655	2119.300000
5.997349	50.489378	518.086130	2360.400000
5.997419	50.489383	518.266605	2022.700000
5.997488	50.489390	518.421830	1816.300000
5.997557	50.489396	518.614905	1811.800000
5.997627	50.489403	518.874930	2437.200000
5.997695	50.489408	519.244905	2153.200000
5.997761	50.489412	519.612880	2007.600000
5.997831	50.489418	519.916355	1920.300000
5.997905	50.489423	520.225805	1845.500000
5.997976	50.489428	520.509680	1184.400000
5.998047	50.489433	520.758230	1775.700000
5.998118	50.489434	520.953880	1565.400000
5.998188	50.489436	521.164180	1906.900000
5.998258	50.489441	521.392855	1580.500000
5.998327	50.489444	521.584605	1683.700000
5.998396	50.489445	521.769005	2052.900000
5.998467	50.489446	521.957080	2387.800000
5.998537	50.489449	522.181130	1913.500000
5.998607	50.489454	522.405155	1745.400000
5.998677	50.489456	522.617755	1551.200000
5.994617	50.489390	509.170105	953.590000
5.994690	50.489386	509.353355	783.620000
5.994760	50.489385	509.530930	729.000000
5.994828	50.489385	509.696880	589.090000
5.994897	50.489387	509.847955	520.270000
5.994967	50.489389	509.976305	532.940000
5.995038	50.489392	510.079205	542.810000
5.995108	50.489397	510.190780	576.680000
5.995178	50.489400	510.303605	537.830000
5.995248	50.489402	510.419805	591.740000
5.995320	50.489404	510.559555	763.960000
5.995392	50.489405	510.700355	926.100000
5.995462	50.489404	510.925980	1202.600000
5.995527	50.489403	511.138130	1069.800000
5.995593	50.489406	511.352055	1218.600000
5.995665	50.489407	511.643480	1192.900000
5.995736	50.489405	511.887780	1451.900000
5.995806	50.489405	512.117205	1579.600000
5.995877	50.489404	512.300855	1451.500000
5.995947	50.489403	512.442880	1982.000000
5.996017	50.489401	512.581655	1104.400000
5.996087	50.489398	512.722980	702.760000
5.996157	50.489398	512.864005	1211.400000
5.996228	50.489395	512.979480	1609.100000
5.996298	50.489391	513.076105	1845.800000
5.996368	50.489392	513.145655	1666.700000
5.996437	50.489391	513.221055	1299.700000
5.996507	50.489389	513.323455	1198.500000
5.996578	50.489387	513.453955	1321.300000
5.996648	50.489385	513.613830	2145.700000
5.996717	50.489382	513.773505	2423.900000
5.996788	50.489381	513.978880	2543.200000
5.996858	50.489381	514.232230	2274.600000
5.996926	50.489381	514.492355	2877.000000
5.996996	50.489380	514.733705	2550.300000
5.997067	50.489378	514.937380	2243.200000
5.997137	50.489377	515.118605	2067.200000
5.997208	50.489376	515.285830	2143.300000
5.997278	50.489376	515.467055	2313.600000
5.997349	50.489378	515.662305	2385.000000
5.997419	50.489383	515.843530	2162.100000
5.997488	50.489390	516.007880	1961.100000
5.997557	50.489396	516.197505	1726.700000
5.997627	50.489403	516.431330	2302.200000
5.997695	50.489408	516.732680	2091.200000
5.997761	50.489412	517.029555	1971.300000
5.997831	50.489418	517.281430	2095.300000
5.997905	50.489423	517.533630	2111.600000
5.997976	50.489428	517.768505	1505.300000
5.998047	50.489433	517.983805	1796.100000
5.998118	50.489434	518.172755	1633.100000
5.998188	50.489436	518.368255	1930.200000
5.998258	50.489441	518.572130	1907.200000
5.998327	50.489444	518.758930	2074.700000
5.998396	50.489445	518.942405	2322.800000
5.998467	50.489446	519.127530	2470.200000
5.998537	50.489449	519.327855	2073.400000
5.998607	50.489454	519.528205	1957.300000
5.998677	50.489456	519.722755	1852.200000
5.994690	50.489386	506.291530	892.220000
5.994760	50.489385	506.473005	906.650000
5.994828	50.489385	506.650955	869.380000
5.994897	50.489387	506.823505	813.470000
5.994967	50.489389	506.985080	799.210000
5.995038	50.489392	507.132380	782.160000
5.995108	50.489397	507.280305	769.200000
5.995178	50.489400	507.425830	685.960000
5.995248	50.489402	507.571680	693.370000
5.995320	50.489404	507.729655	839.950000
5.995392	50.489405	507.887605	979.740000
5.995462	50.489404	508.095055	1193.800000
5.995527	50.489403	508.295305	1363.900000
5.995593	50.489406	508.495180	1570.800000
5.995665	50.489407	508.737305	1422.400000
5.995736	50.489405	508.951255	1314.000000
5.995806	50.489405	509.155880	1129.300000
5.995877	50.489404	509.339055	1168.300000
5.995947	50.489403	509.502880	2235.800000
5.996017	50.489401	509.663780	1289.000000
5.996087	50.489398	509.825280	900.620000
5.996157	50.489398	509.985555	1555.600000
5.996228	50.489395	510.130705	2200.600000
5.996298	50.489391	510.263130	2246.600000
5.996368	50.489392	510.376380	1825.500000
5.996437	50.489391	510.490955	1658.400000
5.996507	50.489389	510.620880	1762.800000
5.996578	50.489387	510.768780	1932.800000
5.996648	50.489385	510.936080	2131.200000
5.996717	50.489382	511.103130	1992.600000
5.996788	50.489381	511.301180	2257.300000
5.996858	50.489381	511.531380	2857.900000
5.996926	50.489381	511.765005	4326.700000
5.996996	50.489380	511.985705	4634.300000
5.997067	50.489378	512.181830	4278.800000
5.997137	50.489377	512.363630	3891.100000
5.997208	50.489376	512.536480	3534.900000
5.997278	50.489376	512.718255	3102.000000
5.997349	50.489378	512.908980	2831.300000
5.997419	50.489383	513.090755	2705.500000
5.997488	50.489390	513.261755	2314.400000
5.997557	50.489396	513.448880	1719.600000
5.997627	50.489403	513.663880	2110.100000
5.997695	50.489408	513.918280	1937.600000
5.997761	50.489412	514.168005	1879.800000
5.997831	50.489418	514.388230	2266.600000
5.997905	50.489423	514.606880	2471.700000
5.997976	50.489428	514.814755	1880.900000
5.998047	50.489433	515.012455	1664.800000
5.998118	50.489434	515.197955	1473.000000
5.998188	50.489436	515.386055	1774.100000
5.998258	50.489441	515.577655	2253.400000
5.998327	50.489444	515.762055	2684.900000
5.998396	50.489445	515.945080	2774.500000
5.998467	50.489446	516.128780	2678.100000
5.998537	50.489449	516.318155	2396.400000
5.998607	50.489454	516.507555	2435.300000
5.998677	50.489456	516.694280	2563.200000
5.994760	50.489385	503.218055	1007.800000
5.994828	50.489385	503.400030	1176.600000
5.994897	50.489387	503.580405	1166.400000
5.994967	50.489389	503.756005	1103.400000
5.995038	50.489392	503.924380	1011.600000
5.995108	50.489397	504.091280	883.260000
5.995178	50.489400	504.255380	711.630000
5.995248	50.489402	504.418830	643.380000
5.995320	50.489404	504.588080	719.410000
5.995392	50.489405	504.756930	815.980000
5.995462	50.489404	504.953130	1007.100000
5.995527	50.489403	505.145755	1355.000000
5.995593	50.489406	505.337380	1566.600000
5.995665	50.489407	505.550755	1264.900000
5.995736	50.489405	505.748305	909.790000
5.995806	50.489405	505.940505	667.930000
5.995877	50.489404	506.123430	814.780000
5.995947	50.489403	506.298080	2102.500000
5.996017	50.489401	506.470730	1282.600000
5.996087	50.489398	506.643280	895.930000
5.996157	50.489398	506.814630	1544.900000
5.996228	50.489395	506.977505	2307.100000
5.996298	50.489391	507.132380	2197.900000
5.996368	50.489392	507.274605	1707.200000
5.996437	50.489391	507.416180	1781.800000
5.996507	50.489389	507.565855	2202.300000
5.996578	50.489387	507.726455	2364.000000
5.996648	50.489385	507.899255	1812.900000
5.996717	50.489382	508.071805	1255.300000
5.996788	50.489381	508.264430	1459.700000
5.996858	50.489381	508.477580	2617.500000
5.996926	50.489381	508.692180	5456.100000
5.996996	50.489380	508.898330	7685.300000
5.997067	50.489378	509.089205	7984.600000
5.997137	50.489377	509.271405	7269.500000
5.997208	50.489376	509.448180	5792.400000
5.997278	50.489376	509.630330	4097.800000
5.997349	50.489378	509.817905	3200.300000
5.997419	50.489383	510.000055	2903.400000
5.997488	50.489390	510.175680	2179.400000
5.997557	50.489396	510.361080	1352.500000
5.997627	50.489403	510.563180	1475.600000
5.997695	50.489408	510.787030	1319.500000
5.997761	50.489412	511.007030	1335.300000
5.997831	50.489418	511.208930	1808.000000
5.997905	50.489423	511.409105	2142.400000
5.997976	50.489428	511.603080	1636.900000
5.998047	50.489433	511.792105	1172.000000
5.998118	50.489434	511.975955	973.490000
5.998188	50.489436	512.160730	1203.700000
5.998258	50.489441	512.346805	1834.300000
5.998327	50.489444	512.530155	2423.600000
5.998396	50.489445	512.713005	2470.900000
5.998467	50.489446	512.896080	2307.700000
5.998537	50.489449	513.080930	2256.500000
5.998607	50.489454	513.265805	2719.300000
5.994897	50.489387	500.056355	1245.200000
5.994967	50.489389	500.237155	1056.700000
5.995038	50.489392	500.414655	870.990000
5.995108	50.489397	500.590730	591.350000
5.995178	50.489400	500.764730	408.610000
5.995248	50.489402	500.938005	309.630000
5.995320	50.489404	501.113830	295.160000
5.995392	50.489405	501.289230	323.650000
5.995462	50.489404	501.478880	402.730000
5.995527	50.489403	501.666880	550.300000
5.995593	50.489406	501.853955	639.030000
5.995665	50.489407	502.051555	567.850000
5.995736	50.489405	502.240830	457.510000
5.995806	50.489405	502.427305	427.830000
5.995877	50.489404	502.610105	651.120000
5.995947	50.489403	502.789680	1326.400000
5.996017	50.489401	502.968105	905.440000
5.996087	50.489398	503.146305	548.950000
5.996157	50.489398	503.323655	604.430000
5.996228	50.489395	503.496530	745.020000
5.996298	50.489391	503.664730	714.370000
5.996368	50.489392	503.825155	641.760000
5.996437	50.489391	503.984380	769.380000
5.996507	50.489389	504.147505	1062.700000
5.996578	50.489387	504.316880	1166.000000
5.996648	50.489385	504.493555	803.650000
5.996717	50.489382	504.670005	488.230000
5.996788	50.489381	504.858805	487.730000
5.996858	50.489381	505.060055	861.200000
5.996926	50.489381	505.261705	1955.300000
5.996996	50.489380	505.458130	3730.600000
5.997067	50.489378	505.645555	5304.800000
5.997137	50.489377	505.827980	5677.800000
5.997208	50.489376	506.007305	4550.600000
5.997278	50.489376	506.189705	3020.100000
5.997349	50.489378	506.375205	2106.100000
5.997419	50.489383	506.557605	1609.600000
5.997488	50.489390	506.736280	1062.200000
5.997557	50.489396	506.920555	657.810000
5.997627	50.489403	507.114280	597.750000
5.997695	50.489408	507.319305	547.300000
5.997761	50.489412	507.521605	570.030000
5.997831	50.489418	507.713530	713.240000
5.997905	50.489423	507.904180	773.970000
5.997976	50.489428	508.091530	580.100000
5.998047	50.489433	508.276630	378.340000
5.998118	50.489434	508.459780	304.650000
5.998188	50.489436	508.643205	357.590000
5.998258	50.489441	508.827030	560.100000
5.998327	50.489444	509.009980	800.970000
5.998396	50.489445	509.192780	972.750000
5.998467	50.489446	509.375605	1030.500000
5.998537	50.489449	509.558830	1286.500000
5.995038	50.489392	496.564105	660.550000
5.995108	50.489397	496.744255	378.380000
5.995178	50.489400	496.923180	269.940000
5.995248	50.489402	497.101580	202.060000
5.995320	50.489404	497.281030	182.880000
5.995392	50.489405	497.460155	196.000000
5.995462	50.489404	497.646205	237.310000
5.995527	50.489403	497.831580	305.480000
5.995593	50.489406	498.016280	363.060000
5.995665	50.489407	498.205730	379.460000
5.995736	50.489405	498.391155	382.510000
5.995806	50.489405	498.575230	433.150000
5.995877	50.489404	498.757980	614.110000
5.995947	50.489403	498.939630	844.560000
5.996017	50.489401	499.120680	610.140000
5.996087	50.489398	499.301555	366.220000
5.996157	50.489398	499.481930	295.830000
5.996228	50.489395	499.660105	288.120000
5.996298	50.489391	499.835730	277.010000
5.996368	50.489392	500.006905	278.530000
5.996437	50.489391	500.177005	338.000000
5.996507	50.489389	500.348780	448.730000
5.996578	50.489387	500.523905	504.160000
5.996648	50.489385	500.703155	405.520000
5.996717	50.489382	500.882255	283.530000
5.996788	50.489381	501.068505	254.220000
5.996858	50.489381	501.261880	332.990000
5.996926	50.489381	501.455205	547.580000
5.996996	50.489380	501.645480	890.460000
5.997067	50.489378	501.830755	1260.700000
5.997137	50.489377	502.013305	1485.100000
5.997208	50.489376	502.194205	1433.000000
5.997278	50.489376	502.376780	1195.700000
5.997349	50.489378	502.561005	965.170000
5.997419	50.489383	502.743555	767.980000
5.997488	50.489390	502.924105	557.500000
5.997557	50.489396	503.107680	405.680000
5.997627	50.489403	503.296305	364.790000
5.997695	50.489408	503.490405	356.880000
5.997761	50.489412	503.682755	381.490000
5.997831	50.489418	503.869580	434.680000
5.997905	50.489423	504.055655	439.190000
5.997976	50.489428	504.240130	353.280000
5.998047	50.489433	504.423655	262.840000
5.998118	50.489434	504.606530	227.490000
5.998188	50.489436	504.789480	251.970000
5.998258	50.489441	504.972505	325.200000
5.998327	50.489444	505.155305	427.200000
5.998396	50.489445	505.338080	587.797500
5.995178	50.489400	492.696480	264.550000
5.995248	50.489402	492.877380	190.960000
5.995320	50.489404	493.058655	172.820000
5.995392	50.489405	493.239755	182.000000
5.995462	50.489404	493.423980	209.330000
5.995527	50.489403	493.607955	255.720000
5.995593	50.489406	493.791505	306.750000
5.995665	50.489407	493.977055	350.230000
5.995736	50.489405	494.160805	392.080000
5.995806	50.489405	494.343955	457.270000
5.995877	50.489404	494.526705	555.580000
5.995947	50.489403	494.709130	594.010000
5.996017	50.489401	494.891280	448.310000
5.996087	50.489398	495.073330	291.510000
5.996157	50.489398	495.255105	214.070000
5.996228	50.489395	495.435880	184.120000
5.996298	50.489391	495.615380	174.220000
5.996368	50.489392	495.792530	181.840000
5.996437	50.489391	495.968905	214.490000
5.996507	50.489389	496.145905	265.200000
5.996578	50.489387	496.324605	294.870000
5.996648	50.489385	496.505455	266.480000
5.996717	50.489382	496.686205	212.950000
5.996788	50.489381	496.870855	183.750000
5.996858	50.489381	497.059330	191.790000
5.996926	50.489381	497.247630	234.900000
5.996996	50.489380	497.434255	305.980000
5.997067	50.489378	497.618280	391.610000
5.997137	50.489377	497.800930	469.760000
5.997208	50.489376	497.982755	514.580000
5.997278	50.489376	498.165430	516.860000
5.997349	50.489378	498.348905	488.670000
5.997419	50.489383	498.531530	437.040000
5.997488	50.489390	498.713180	368.950000
5.997557	50.489396	498.896355	316.200000
5.997627	50.489403	499.082030	302.640000
5.997695	50.489408	499.270180	313.630000
5.997761	50.489412	499.457330	341.030000
5.997831	50.489418	499.641755	371.710000
5.997905	50.489423	499.825780	369.100000
5.997976	50.489428	500.009105	326.140000
5.998047	50.489433	500.192080	286.920000
5.998118	50.489434	500.374855	277.840000
5.998188	50.489436	500.557655	321.038400
5.995320	50.489404	488.410680	199.010000
5.995392	50.489405	488.592730	209.940000
5.995462	50.489404	488.776105	229.540000
5.995527	50.489403	488.959380	259.840000
5.995593	50.489406	489.142430	305.570000
5.995665	50.489407	489.326255	354.840000
5.995736	50.489405	489.509330	399.210000
5.995806	50.489405	489.692180	444.520000
5.995877	50.489404	489.874930	478.560000
5.995947	50.489403	490.057605	457.480000
5.996017	50.489401	490.240155	364.020000
5.996087	50.489398	490.422655	263.780000
5.996157	50.489398	490.605055	200.280000
5.996228	50.489395	490.787030	169.410000
5.996298	50.489391	490.968405	159.460000
5.996368	50.489392	491.148655	165.660000
5.996437	50.489391	491.328405	186.520000
5.996507	50.489389	491.508330	214.490000
5.996578	50.489387	491.689105	230.750000
5.996648	50.489385	491.870905	219.440000
5.996717	50.489382	492.052605	190.230000
5.996788	50.489381	492.236305	165.120000
5.996858	50.489381	492.421930	155.010000
5.996926	50.489381	492.607405	160.460000
5.996996	50.489380	492.792030	179.030000
5.997067	50.489378	492.975380	207.940000
5.997137	50.489377	493.158080	243.230000
5.997208	50.489376	493.340405	278.290000
5.997278	50.489376	493.523130	305.250000
5.997349	50.489378	493.706205	318.190000
5.997419	50.489383	493.888880	315.010000
5.997488	50.489390	494.071130	300.960000
5.997557	50.489396	494.254080	290.720000
5.997627	50.489403	494.438155	296.400000
5.997695	50.489408	494.623280	317.510000
5.997761	50.489412	494.807930	343.150000
5.997831	50.489418	494.991330	363.890000
5.997905	50.489423	495.174505	360.470000
5.997976	50.489428	495.357405	328.508200
5.995527	50.489403	483.844705	260.770000
5.995593	50.489406	484.027555	312.040000
5.995665	50.489407	484.210680	349.470000
5.995736	50.489405	484.393530	377.070000
5.995806	50.489405	484.576305	398.970000
5.995877	50.489404	484.759055	404.380000
5.995947	50.489403	484.941805	376.310000
5.996017	50.489401	485.124480	318.310000
5.996087	50.489398	485.307130	255.260000
5.996157	50.489398	485.489780	208.970000
5.996228	50.489395	485.672255	183.030000
5.996298	50.489391	485.854480	173.830000
5.996368	50.489392	486.036205	177.760000
5.996437	50.489391	486.217655	191.120000
5.996507	50.489389	486.399130	207.090000
5.996578	50.489387	486.580955	215.220000
5.996648	50.489385	486.763255	208.050000
5.996717	50.489382	486.945530	188.990000
5.996788	50.489381	487.128705	168.460000
5.996858	50.489381	487.312780	154.380000
5.996926	50.489381	487.496780	149.560000
5.996996	50.489380	487.680380	154.170000
5.997067	50.489378	487.863380	167.560000
5.997137	50.489377	488.046080	188.520000
5.997208	50.489376	488.228655	214.300000
5.997278	50.489376	488.411405	240.110000
5.997349	50.489378	488.594305	260.610000
5.997419	50.489383	488.777030	273.460000
5.997488	50.489390	488.959555	281.020000
5.997557	50.489396	489.142380	290.720000
5.997627	50.489403	489.325705	306.180000
5.997695	50.489408	489.509405	328.470000
5.997761	50.489412	489.692905	347.890000
5.997831	50.489418	489.875905	364.067600
5.995736	50.489405	478.766455	336.920000
5.995806	50.489405	478.949205	348.020000
5.995877	50.489404	479.131955	345.780000
5.995947	50.489403	479.314705	325.220000
5.996017	50.489401	479.497430	292.770000
5.996087	50.489398	479.680155	253.380000
5.996157	50.489398	479.862880	222.450000
5.996228	50.489395	480.045530	203.230000
5.996298	50.489391	480.228105	195.620000
5.996368	50.489392	480.410480	197.400000
5.996437	50.489391	480.592705	205.080000
5.996507	50.489389	480.774930	213.480000
5.996578	50.489387	480.957280	216.600000
5.996648	50.489385	481.139830	210.720000
5.996717	50.489382	481.322405	197.250000
5.996788	50.489381	481.505330	181.340000
5.996858	50.489381	481.688630	168.200000
5.996926	50.489381	481.871905	161.010000
5.996996	50.489380	482.055005	161.140000
5.997067	50.489378	482.237855	168.920000
5.997137	50.489377	482.420580	183.930000
5.997208	50.489376	482.603255	204.450000
5.997278	50.489376	482.786005	227.010000
5.997349	50.489378	482.968830	247.060000
5.997419	50.489383	483.151580	264.100000
5.997488	50.489390	483.334230	278.090000
5.997557	50.489396	483.517005	293.730000
5.997627	50.489403	483.699980	310.140000
5.997695	50.489408	483.883080	333.016700
5.995877	50.489404	472.942305	314.420000
5.995947	50.489403	473.125055	294.840000
5.996017	50.489401	473.307805	275.240000
5.996087	50.489398	473.490555	252.640000
5.996157	50.489398	473.673305	233.620000
5.996228	50.489395	473.856030	219.510000
5.996298	50.489391	474.038705	213.390000
5.996368	50.489392	474.221305	213.560000
5.996437	50.489391	474.403880	217.420000
5.996507	50.489389	474.586430	221.400000
5.996578	50.489387	474.769030	221.950000
5.996648	50.489385	474.951730	217.030000
5.996717	50.489382	475.134405	207.250000
5.996788	50.489381	475.317205	195.360000
5.996858	50.489381	475.500155	184.710000
5.996926	50.489381	475.683105	178.080000
5.996996	50.489380	475.866005	177.290000
5.997067	50.489378	476.048805	183.140000
5.997137	50.489377	476.231555	195.670000
5.997208	50.489376	476.414280	213.700000
5.997278	50.489376	476.597030	234.020000
5.997349	50.489378	476.779805	248.050000
5.997419	50.489383	476.962555	260.180000
5.997488	50.489390	477.145255	272.450000
5.997557	50.489396	477.328005	288.683000
5.996017	50.489401	466.499339	270.790000
5.996087	50.489398	466.682089	252.310000
5.996157	50.489398	466.864839	237.310000
5.996228	50.489395	467.047589	226.980000
5.996298	50.489391	467.230314	221.910000
5.996368	50.489392	467.413014	221.210000
5.996437	50.489391	467.595714	223.450000
5.996507	50.489389	467.778389	225.760000
5.996578	50.489387	467.961089	225.520000
5.996648	50.489385	468.143839	221.270000
5.996717	50.489382	468.326539	213.320000
5.996788	50.489381	468.509289	203.490000
5.996858	50.489381	468.692114	194.400000
5.996926	50.489381	468.874939	188.600000
5.996996	50.489380	469.057764	188.240000
5.997067	50.489378	469.240539	193.950000
5.997137	50.489377	469.423289	206.180000
5.997208	50.489376	469.606039	224.270000
5.997278	50.489376	469.788789	245.726300
