# Supplementary material for: Electrical resistivity tomography data across the Hockai Fault Zone (Ardenne, Belgium)
Source: Data Brief. 2016 Dec 21;11:1–4. doi: 10.1016/j.dib.2016.12.028 (PMC5220259; doi:10.1016/j.dib.2016.12.028)
Supplement: Supplementary file 2 — Supplementary material [file mmc2.zip › output/ASCII/20091027-2_robust.out.wgs84]

5.994617	50.489390	512.146030	978.590000
5.994690	50.489386	512.330330	742.300000
5.994760	50.489385	512.497655	717.900000
5.994828	50.489385	512.633705	527.530000
5.994897	50.489387	512.733980	459.000000
5.994967	50.489389	512.791630	479.710000
5.995038	50.489392	512.808180	496.900000
5.995108	50.489397	512.854630	555.800000
5.995178	50.489400	512.913205	530.180000
5.995248	50.489402	512.982080	597.720000
5.995320	50.489404	513.093880	767.130000
5.995392	50.489405	513.209080	893.850000
5.995462	50.489404	513.462580	1207.500000
5.995527	50.489403	513.692380	843.290000
5.995593	50.489406	513.928880	1006.600000
5.995665	50.489407	514.300230	1006.900000
5.995736	50.489405	514.597255	1418.000000
5.995806	50.489405	514.872730	1829.400000
5.995877	50.489404	515.057255	1770.400000
5.995947	50.489403	515.158555	2000.500000
5.996017	50.489401	515.258280	1131.000000
5.996087	50.489398	515.364980	642.740000
5.996157	50.489398	515.474430	1153.400000
5.996228	50.489395	515.542980	1458.200000
5.996298	50.489391	515.585380	1754.700000
5.996368	50.489392	515.592155	1686.800000
5.996437	50.489391	515.613380	1210.600000
5.996507	50.489389	515.679105	1055.400000
5.996578	50.489387	515.786880	1104.700000
5.996648	50.489385	515.937230	2152.800000
5.996717	50.489382	516.087480	2502.800000
5.996788	50.489381	516.302305	2652.300000
5.996858	50.489381	516.585655	2054.600000
5.996926	50.489381	516.880930	2520.300000
5.996996	50.489380	517.150180	2060.600000
5.997067	50.489378	517.364255	1831.100000
5.997137	50.489377	517.544730	1696.500000
5.997208	50.489376	517.704205	1833.300000
5.997278	50.489376	517.884655	2138.200000
5.997349	50.489378	518.086130	2354.600000
5.997419	50.489383	518.266605	2092.400000
5.997488	50.489390	518.421830	1897.000000
5.997557	50.489396	518.614905	1804.600000
5.997627	50.489403	518.874930	2341.300000
5.997695	50.489408	519.244905	2060.400000
5.997761	50.489412	519.612880	1965.400000
5.997831	50.489418	519.916355	1962.000000
5.997905	50.489423	520.225805	1937.200000
5.997976	50.489428	520.509680	1185.100000
5.998047	50.489433	520.758230	1810.900000
5.998118	50.489434	520.953880	1658.800000
5.998188	50.489436	521.164180	2024.400000
5.998258	50.489441	521.392855	1748.200000
5.998327	50.489444	521.584605	1853.200000
5.998396	50.489445	521.769005	2220.300000
5.998467	50.489446	521.957080	2507.300000
5.998537	50.489449	522.181130	2096.100000
5.998607	50.489454	522.405155	1943.200000
5.998677	50.489456	522.617755	1714.600000
5.994617	50.489390	509.170105	971.220000
5.994690	50.489386	509.353355	758.700000
5.994760	50.489385	509.530930	721.060000
5.994828	50.489385	509.696880	547.000000
5.994897	50.489387	509.847955	510.510000
5.994967	50.489389	509.976305	510.560000
5.995038	50.489392	510.079205	521.350000
5.995108	50.489397	510.190780	555.890000
5.995178	50.489400	510.303605	546.170000
5.995248	50.489402	510.419805	597.790000
5.995320	50.489404	510.559555	767.140000
5.995392	50.489405	510.700355	893.940000
5.995462	50.489404	510.925980	1207.900000
5.995527	50.489403	511.138130	1220.700000
5.995593	50.489406	511.352055	1222.400000
5.995665	50.489407	511.643480	1223.000000
5.995736	50.489405	511.887780	1418.000000
5.995806	50.489405	512.117205	1579.300000
5.995877	50.489404	512.300855	1575.600000
5.995947	50.489403	512.442880	2001.300000
5.996017	50.489401	512.581655	1131.200000
5.996087	50.489398	512.722980	707.910000
5.996157	50.489398	512.864005	1154.900000
5.996228	50.489395	512.979480	1507.100000
5.996298	50.489391	513.076105	1754.900000
5.996368	50.489392	513.145655	1687.300000
5.996437	50.489391	513.221055	1216.900000
5.996507	50.489389	513.323455	1131.000000
5.996578	50.489387	513.453955	1186.900000
5.996648	50.489385	513.613830	2152.300000
5.996717	50.489382	513.773505	2418.000000
5.996788	50.489381	513.978880	2451.000000
5.996858	50.489381	514.232230	2187.100000
5.996926	50.489381	514.492355	2524.700000
5.996996	50.489380	514.733705	2273.900000
5.997067	50.489378	514.937380	1909.200000
5.997137	50.489377	515.118605	1847.200000
5.997208	50.489376	515.285830	1862.400000
5.997278	50.489376	515.467055	2155.000000
5.997349	50.489378	515.662305	2354.800000
5.997419	50.489383	515.843530	2094.300000
5.997488	50.489390	516.007880	1898.100000
5.997557	50.489396	516.197505	1804.700000
5.997627	50.489403	516.431330	2199.900000
5.997695	50.489408	516.732680	2059.000000
5.997761	50.489412	517.029555	1965.200000
5.997831	50.489418	517.281430	1962.300000
5.997905	50.489423	517.533630	1947.600000
5.997976	50.489428	517.768505	1711.500000
5.998047	50.489433	517.983805	1786.600000
5.998118	50.489434	518.172755	1662.400000
5.998188	50.489436	518.368255	1953.500000
5.998258	50.489441	518.572130	1833.200000
5.998327	50.489444	518.758930	1916.700000
5.998396	50.489445	518.942405	2225.100000
5.998467	50.489446	519.127530	2500.400000
5.998537	50.489449	519.327855	2100.100000
5.998607	50.489454	519.528205	1946.400000
5.998677	50.489456	519.722755	1889.200000
5.994690	50.489386	506.291530	911.520000
5.994760	50.489385	506.473005	907.400000
5.994828	50.489385	506.650955	905.390000
5.994897	50.489387	506.823505	895.190000
5.994967	50.489389	506.985080	891.790000
5.995038	50.489392	507.132380	857.420000
5.995108	50.489397	507.280305	745.000000
5.995178	50.489400	507.425830	607.790000
5.995248	50.489402	507.571680	607.670000
5.995320	50.489404	507.729655	767.160000
5.995392	50.489405	507.887605	893.970000
5.995462	50.489404	508.095055	1209.100000
5.995527	50.489403	508.295305	1300.900000
5.995593	50.489406	508.495180	1317.100000
5.995665	50.489407	508.737305	1317.700000
5.995736	50.489405	508.951255	1368.700000
5.995806	50.489405	509.155880	1336.600000
5.995877	50.489404	509.339055	1333.000000
5.995947	50.489403	509.502880	2004.100000
5.996017	50.489401	509.663780	1155.700000
5.996087	50.489398	509.825280	1051.400000
5.996157	50.489398	509.985555	1163.300000
5.996228	50.489395	510.130705	1733.100000
5.996298	50.489391	510.263130	1755.300000
5.996368	50.489392	510.376380	1718.200000
5.996437	50.489391	510.490955	1695.500000
5.996507	50.489389	510.620880	1698.700000
5.996578	50.489387	510.768780	2051.900000
5.996648	50.489385	510.936080	2151.500000
5.996717	50.489382	511.103130	2154.100000
5.996788	50.489381	511.301180	2261.100000
5.996858	50.489381	511.531380	2264.200000
5.996926	50.489381	511.765005	5081.000000
5.996996	50.489380	511.985705	6220.400000
5.997067	50.489378	512.181830	6220.400000
5.997137	50.489377	512.363630	6036.400000
5.997208	50.489376	512.536480	5658.500000
5.997278	50.489376	512.718255	3708.500000
5.997349	50.489378	512.908980	2564.800000
5.997419	50.489383	513.090755	2310.400000
5.997488	50.489390	513.261755	1914.500000
5.997557	50.489396	513.448880	1805.000000
5.997627	50.489403	513.663880	1962.800000
5.997695	50.489408	513.918280	1963.600000
5.997761	50.489412	514.168005	1963.000000
5.997831	50.489418	514.388230	1962.400000
5.997905	50.489423	514.606880	1954.700000
5.997976	50.489428	514.814755	1734.700000
5.998047	50.489433	515.012455	1717.900000
5.998118	50.489434	515.197955	1665.300000
5.998188	50.489436	515.386055	1858.300000
5.998258	50.489441	515.577655	1860.700000
5.998327	50.489444	515.762055	2187.600000
5.998396	50.489445	515.945080	2257.500000
5.998467	50.489446	516.128780	2457.700000
5.998537	50.489449	516.318155	2148.000000
5.998607	50.489454	516.507555	2150.000000
5.998677	50.489456	516.694280	2154.100000
5.994760	50.489385	503.218055	911.640000
5.994828	50.489385	503.400030	912.330000
5.994897	50.489387	503.580405	912.370000
5.994967	50.489389	503.756005	893.230000
5.995038	50.489392	503.924380	861.180000
5.995108	50.489397	504.091280	745.060000
5.995178	50.489400	504.255380	607.810000
5.995248	50.489402	504.418830	607.600000
5.995320	50.489404	504.588080	761.400000
5.995392	50.489405	504.756930	892.380000
5.995462	50.489404	504.953130	1209.400000
5.995527	50.489403	505.145755	1301.600000
5.995593	50.489406	505.337380	1317.300000
5.995665	50.489407	505.550755	1317.300000
5.995736	50.489405	505.748305	1241.600000
5.995806	50.489405	505.940505	863.450000
5.995877	50.489404	506.123430	879.680000
5.995947	50.489403	506.298080	2004.500000
5.996017	50.489401	506.470730	1155.800000
5.996087	50.489398	506.643280	1051.500000
5.996157	50.489398	506.814630	1163.600000
5.996228	50.489395	506.977505	1734.300000
5.996298	50.489391	507.132380	1755.000000
5.996368	50.489392	507.274605	1740.800000
5.996437	50.489391	507.416180	1800.300000
5.996507	50.489389	507.565855	1893.000000
5.996578	50.489387	507.726455	2061.700000
5.996648	50.489385	507.899255	2064.600000
5.996717	50.489382	508.071805	1563.800000
5.996788	50.489381	508.264430	1565.300000
5.996858	50.489381	508.477580	2263.800000
5.996926	50.489381	508.692180	5141.600000
5.996996	50.489380	508.898330	6430.400000
5.997067	50.489378	509.089205	6561.400000
5.997137	50.489377	509.271405	6559.300000
5.997208	50.489376	509.448180	6251.100000
5.997278	50.489376	509.630330	3710.300000
5.997349	50.489378	509.817905	2583.900000
5.997419	50.489383	510.000055	2316.700000
5.997488	50.489390	510.175680	1916.000000
5.997557	50.489396	510.361080	1669.900000
5.997627	50.489403	510.563180	1519.500000
5.997695	50.489408	510.787030	1518.000000
5.997761	50.489412	511.007030	1696.500000
5.997831	50.489418	511.208930	1921.400000
5.997905	50.489423	511.409105	1946.200000
5.997976	50.489428	511.603080	1734.500000
5.998047	50.489433	511.792105	1685.800000
5.998118	50.489434	511.975955	1665.400000
5.998188	50.489436	512.160730	1760.900000
5.998258	50.489441	512.346805	1860.700000
5.998327	50.489444	512.530155	2187.700000
5.998396	50.489445	512.713005	2257.300000
5.998467	50.489446	512.896080	2260.800000
5.998537	50.489449	513.080930	2148.700000
5.998607	50.489454	513.265805	2153.900000
5.994897	50.489387	500.056355	911.960000
5.994967	50.489389	500.237155	891.760000
5.995038	50.489392	500.414655	860.620000
5.995108	50.489397	500.590730	631.420000
5.995178	50.489400	500.764730	370.460000
5.995248	50.489402	500.938005	312.150000
5.995320	50.489404	501.113830	311.590000
5.995392	50.489405	501.289230	311.420000
5.995462	50.489404	501.478880	314.190000
5.995527	50.489403	501.666880	330.620000
5.995593	50.489406	501.853955	423.890000
5.995665	50.489407	502.051555	431.030000
5.995736	50.489405	502.240830	432.220000
5.995806	50.489405	502.427305	434.390000
5.995877	50.489404	502.610105	644.340000
5.995947	50.489403	502.789680	990.890000
5.996017	50.489401	502.968105	987.220000
5.996087	50.489398	503.146305	836.470000
5.996157	50.489398	503.323655	837.150000
5.996228	50.489395	503.496530	937.540000
5.996298	50.489391	503.664730	1502.500000
5.996368	50.489392	503.825155	1601.500000
5.996437	50.489391	503.984380	1799.700000
5.996507	50.489389	504.147505	1815.000000
5.996578	50.489387	504.316880	1811.600000
5.996648	50.489385	504.493555	849.530000
5.996717	50.489382	504.670005	518.760000
5.996788	50.489381	504.858805	518.440000
5.996858	50.489381	505.060055	544.950000
5.996926	50.489381	505.261705	4633.100000
5.996996	50.489380	505.458130	6428.300000
5.997067	50.489378	505.645555	6560.500000
5.997137	50.489377	505.827980	6558.900000
5.997208	50.489376	506.007305	6249.800000
5.997278	50.489376	506.189705	3701.600000
5.997349	50.489378	506.375205	2580.800000
5.997419	50.489383	506.557605	2308.800000
5.997488	50.489390	506.736280	1702.900000
5.997557	50.489396	506.920555	665.420000
5.997627	50.489403	507.114280	543.600000
5.997695	50.489408	507.319305	511.710000
5.997761	50.489412	507.521605	507.690000
5.997831	50.489418	507.713530	505.660000
5.997905	50.489423	507.904180	490.920000
5.997976	50.489428	508.091530	360.910000
5.998047	50.489433	508.276630	337.560000
5.998118	50.489434	508.459780	337.290000
5.998188	50.489436	508.643205	337.590000
5.998258	50.489441	508.827030	357.770000
5.998327	50.489444	509.009980	488.180000
5.998396	50.489445	509.192780	803.400000
5.998467	50.489446	509.375605	995.790000
5.998537	50.489449	509.558830	2071.500000
5.995038	50.489392	496.564105	859.830000
5.995108	50.489397	496.744255	359.810000
5.995178	50.489400	496.923180	303.440000
5.995248	50.489402	497.101580	299.500000
5.995320	50.489404	497.281030	299.420000
5.995392	50.489405	497.460155	299.500000
5.995462	50.489404	497.646205	299.810000
5.995527	50.489403	497.831580	302.090000
5.995593	50.489406	498.016280	317.590000
5.995665	50.489407	498.205730	341.190000
5.995736	50.489405	498.391155	370.940000
5.995806	50.489405	498.575230	409.650000
5.995877	50.489404	498.757980	494.650000
5.995947	50.489403	498.939630	495.530000
5.996017	50.489401	499.120680	495.010000
5.996087	50.489398	499.301555	321.740000
5.996157	50.489398	499.481930	234.810000
5.996228	50.489395	499.660105	200.320000
5.996298	50.489391	499.835730	193.530000
5.996368	50.489392	500.006905	193.140000
5.996437	50.489391	500.177005	193.140000
5.996507	50.489389	500.348780	193.910000
5.996578	50.489387	500.523905	196.000000
5.996648	50.489385	500.703155	200.050000
5.996717	50.489382	500.882255	201.420000
5.996788	50.489381	501.068505	202.240000
5.996858	50.489381	501.261880	203.130000
5.996926	50.489381	501.455205	228.650000
5.996996	50.489380	501.645480	306.620000
5.997067	50.489378	501.830755	409.800000
5.997137	50.489377	502.013305	428.820000
5.997208	50.489376	502.194205	432.340000
5.997278	50.489376	502.376780	448.970000
5.997349	50.489378	502.561005	459.810000
5.997419	50.489383	502.743555	466.390000
5.997488	50.489390	502.924105	474.060000
5.997557	50.489396	503.107680	413.730000
5.997627	50.489403	503.296305	392.140000
5.997695	50.489408	503.490405	382.680000
5.997761	50.489412	503.682755	377.150000
5.997831	50.489418	503.869580	372.630000
5.997905	50.489423	504.055655	363.700000
5.997976	50.489428	504.240130	340.890000
5.998047	50.489433	504.423655	337.650000
5.998118	50.489434	504.606530	337.450000
5.998188	50.489436	504.789480	337.660000
5.998258	50.489441	504.972505	338.690000
5.998327	50.489444	505.155305	370.000000
5.998396	50.489445	505.338080	714.348600
5.995178	50.489400	492.696480	302.960000
5.995248	50.489402	492.877380	299.510000
5.995320	50.489404	493.058655	299.460000
5.995392	50.489405	493.239755	299.570000
5.995462	50.489404	493.423980	299.840000
5.995527	50.489403	493.607955	300.950000
5.995593	50.489406	493.791505	303.440000
5.995665	50.489407	493.977055	318.760000
5.995736	50.489405	494.160805	342.980000
5.995806	50.489405	494.343955	357.620000
5.995877	50.489404	494.526705	358.170000
5.995947	50.489403	494.709130	358.210000
5.996017	50.489401	494.891280	351.290000
5.996087	50.489398	495.073330	293.510000
5.996157	50.489398	495.255105	235.610000
5.996228	50.489395	495.435880	201.800000
5.996298	50.489391	495.615380	193.850000
5.996368	50.489392	495.792530	192.900000
5.996437	50.489391	495.968905	193.000000
5.996507	50.489389	496.145905	193.240000
5.996578	50.489387	496.324605	193.590000
5.996648	50.489385	496.505455	193.970000
5.996717	50.489382	496.686205	194.280000
5.996788	50.489381	496.870855	194.510000
5.996858	50.489381	497.059330	194.680000
5.996926	50.489381	497.247630	194.940000
5.996996	50.489380	497.434255	197.120000
5.997067	50.489378	497.618280	206.710000
5.997137	50.489377	497.800930	234.440000
5.997208	50.489376	497.982755	260.740000
5.997278	50.489376	498.165430	281.190000
5.997349	50.489378	498.348905	293.090000
5.997419	50.489383	498.531530	322.230000
5.997488	50.489390	498.713180	336.700000
5.997557	50.489396	498.896355	341.100000
5.997627	50.489403	499.082030	341.500000
5.997695	50.489408	499.270180	341.630000
5.997761	50.489412	499.457330	341.520000
5.997831	50.489418	499.641755	341.120000
5.997905	50.489423	499.825780	340.250000
5.997976	50.489428	500.009105	338.900000
5.998047	50.489433	500.192080	337.900000
5.998118	50.489434	500.374855	337.770000
5.998188	50.489436	500.557655	338.121200
5.995320	50.489404	488.410680	299.610000
5.995392	50.489405	488.592730	299.750000
5.995462	50.489404	488.776105	299.960000
5.995527	50.489403	488.959380	300.400000
5.995593	50.489406	489.142430	301.170000
5.995665	50.489407	489.326255	304.190000
5.995736	50.489405	489.509330	308.390000
5.995806	50.489405	489.692180	308.690000
5.995877	50.489404	489.874930	308.770000
5.995947	50.489403	490.057605	308.590000
5.996017	50.489401	490.240155	302.120000
5.996087	50.489398	490.422655	279.300000
5.996157	50.489398	490.605055	236.010000
5.996228	50.489395	490.787030	202.760000
5.996298	50.489391	490.968405	194.260000
5.996368	50.489392	491.148655	193.160000
5.996437	50.489391	491.328405	193.230000
5.996507	50.489389	491.508330	193.400000
5.996578	50.489387	491.689105	193.650000
5.996648	50.489385	491.870905	193.930000
5.996717	50.489382	492.052605	194.180000
5.996788	50.489381	492.236305	194.380000
5.996858	50.489381	492.421930	194.560000
5.996926	50.489381	492.607405	194.830000
5.996996	50.489380	492.792030	197.070000
5.997067	50.489378	492.975380	205.900000
5.997137	50.489377	493.158080	224.740000
5.997208	50.489376	493.340405	246.910000
5.997278	50.489376	493.523130	273.910000
5.997349	50.489378	493.706205	284.080000
5.997419	50.489383	493.888880	303.950000
5.997488	50.489390	494.071130	318.490000
5.997557	50.489396	494.254080	322.870000
5.997627	50.489403	494.438155	326.410000
5.997695	50.489408	494.623280	332.620000
5.997761	50.489412	494.807930	334.260000
5.997831	50.489418	494.991330	336.060000
5.997905	50.489423	495.174505	336.840000
5.997976	50.489428	495.357405	337.871600
5.995527	50.489403	483.844705	299.990000
5.995593	50.489406	484.027555	300.250000
5.995665	50.489407	484.210680	300.380000
5.995736	50.489405	484.393530	300.380000
5.995806	50.489405	484.576305	300.130000
5.995877	50.489404	484.759055	298.850000
5.995947	50.489403	484.941805	297.600000
5.996017	50.489401	485.124480	293.520000
5.996087	50.489398	485.307130	278.970000
5.996157	50.489398	485.489780	236.550000
5.996228	50.489395	485.672255	203.520000
5.996298	50.489391	485.854480	194.990000
5.996368	50.489392	486.036205	193.590000
5.996437	50.489391	486.217655	193.550000
5.996507	50.489389	486.399130	193.630000
5.996578	50.489387	486.580955	193.770000
5.996648	50.489385	486.763255	193.950000
5.996717	50.489382	486.945530	194.140000
5.996788	50.489381	487.128705	194.310000
5.996858	50.489381	487.312780	194.480000
5.996926	50.489381	487.496780	194.770000
5.996996	50.489380	487.680380	197.080000
5.997067	50.489378	487.863380	205.910000
5.997137	50.489377	488.046080	224.870000
5.997208	50.489376	488.228655	243.840000
5.997278	50.489376	488.411405	268.750000
5.997349	50.489378	488.594305	283.380000
5.997419	50.489383	488.777030	292.200000
5.997488	50.489390	488.959555	300.120000
5.997557	50.489396	489.142380	308.430000
5.997627	50.489403	489.325705	314.540000
5.997695	50.489408	489.509405	323.300000
5.997761	50.489412	489.692905	330.000000
5.997831	50.489418	489.875905	332.215000
5.995736	50.489405	478.766455	300.020000
5.995806	50.489405	478.949205	298.260000
5.995877	50.489404	479.131955	296.540000
5.995947	50.489403	479.314705	294.620000
5.996017	50.489401	479.497430	293.140000
5.996087	50.489398	479.680155	278.100000
5.996157	50.489398	479.862880	236.970000
5.996228	50.489395	480.045530	204.140000
5.996298	50.489391	480.228105	195.550000
5.996368	50.489392	480.410480	193.890000
5.996437	50.489391	480.592705	193.790000
5.996507	50.489389	480.774930	193.820000
5.996578	50.489387	480.957280	193.890000
5.996648	50.489385	481.139830	194.000000
5.996717	50.489382	481.322405	194.140000
5.996788	50.489381	481.505330	194.280000
5.996858	50.489381	481.688630	194.440000
5.996926	50.489381	481.871905	194.740000
5.996996	50.489380	482.055005	197.120000
5.997067	50.489378	482.237855	205.940000
5.997137	50.489377	482.420580	224.990000
5.997208	50.489376	482.603255	243.370000
5.997278	50.489376	482.786005	268.040000
5.997349	50.489378	482.968830	276.620000
5.997419	50.489383	483.151580	284.950000
5.997488	50.489390	483.334230	289.990000
5.997557	50.489396	483.517005	297.100000
5.997627	50.489403	483.699980	301.830000
5.997695	50.489408	483.883080	316.638600
5.995877	50.489404	472.942305	295.960000
5.995947	50.489403	473.125055	293.860000
5.996017	50.489401	473.307805	292.870000
5.996087	50.489398	473.490555	277.920000
5.996157	50.489398	473.673305	237.260000
5.996228	50.489395	473.856030	204.440000
5.996298	50.489391	474.038705	195.820000
5.996368	50.489392	474.221305	194.050000
5.996437	50.489391	474.403880	193.920000
5.996507	50.489389	474.586430	193.930000
5.996578	50.489387	474.769030	193.980000
5.996648	50.489385	474.951730	194.050000
5.996717	50.489382	475.134405	194.150000
5.996788	50.489381	475.317205	194.270000
5.996858	50.489381	475.500155	194.410000
5.996926	50.489381	475.683105	194.710000
5.996996	50.489380	475.866005	197.170000
5.997067	50.489378	476.048805	205.980000
5.997137	50.489377	476.231555	225.150000
5.997208	50.489376	476.414280	243.150000
5.997278	50.489376	476.597030	268.620000
5.997349	50.489378	476.779805	270.990000
5.997419	50.489383	476.962555	273.810000
5.997488	50.489390	477.145255	278.520000
5.997557	50.489396	477.328005	289.317700
5.996017	50.489401	466.499339	292.790000
5.996087	50.489398	466.682089	277.860000
5.996157	50.489398	466.864839	237.360000
5.996228	50.489395	467.047589	204.550000
5.996298	50.489391	467.230314	195.930000
5.996368	50.489392	467.413014	194.120000
5.996437	50.489391	467.595714	193.980000
5.996507	50.489389	467.778389	193.980000
5.996578	50.489387	467.961089	194.010000
5.996648	50.489385	468.143839	194.070000
5.996717	50.489382	468.326539	194.150000
5.996788	50.489381	468.509289	194.260000
5.996858	50.489381	468.692114	194.400000
5.996926	50.489381	468.874939	194.700000
5.996996	50.489380	469.057764	197.200000
5.997067	50.489378	469.240539	206.000000
5.997137	50.489377	469.423289	225.290000
5.997208	50.489376	469.606039	242.560000
5.997278	50.489376	469.788789	269.284200
