# Supplementary material for: Electrical resistivity tomography data across the Hockai Fault Zone (Ardenne, Belgium)
Source: Data Brief. 2016 Dec 21;11:1–4. doi: 10.1016/j.dib.2016.12.028 (PMC5220259; doi:10.1016/j.dib.2016.12.028)
Supplement: Supplementary file 2 — Supplementary material [file mmc2.zip › output/ASCII/20091028-1.wgs84]

5.995866361	50.4847536	533.9015
5.995833396	50.48475293	533.853
5.995800043	50.48475258	533.739
5.995764836	50.48474789	533.847
5.995729274	50.48474336	533.722
5.995697059	50.48473961	533.619
5.995660886	50.48473592	533.71
5.995623787	50.48473764	533.673
5.995590479	50.48473422	533.949
5.995556424	50.48473168	533.708
5.995522565	50.48472377	533.418
5.995488686	50.48471913	533.537
5.99545242	50.48471775	533.58
5.995418608	50.48471348	533.511
5.995382961	50.48471007	533.473
5.995348364	50.48470655	533.492
5.995315214	50.48470295	533.449
5.995279787	50.48469944	533.453
5.995244449	50.48469602	533.473
5.995210277	50.48469276	533.454
5.995175603	50.4846889	533.501
5.995139268	50.48468555	533.494
5.995101996	50.48468409	533.502
5.995068207	50.48467884	533.514
5.995032742	50.48467543	533.486
5.994998316	50.48467304	533.459
5.994963534	50.48466838	533.432
5.994928837	50.48466549	533.406
5.994894275	50.48466118	533.379
5.99485973	50.48465848	533.416
5.994824446	50.48465503	533.429
5.99478965	50.48465148	533.448
5.994755018	50.48464762	533.467
5.994721263	50.48464269	533.505
5.994685997	50.48463884	533.519
5.994650302	50.48463624	533.582
5.994616347	50.48463306	533.615
5.994582238	50.48463011	533.58
5.994548157	50.48462628	533.569
5.994511842	50.48462502	533.606
5.99447753	50.48461908	533.645
5.994441245	50.4846145	533.629
5.994407991	50.48461014	533.689
5.994373649	50.48460775	533.715
5.994337677	50.48460388	533.792
5.994303839	50.48460032	533.79
5.994267939	50.48459626	533.79
5.994235205	50.48458964	533.843
5.994199058	50.48458701	533.844
5.99416456	50.48458238	533.92
5.994128898	50.48457874	533.991
5.994094756	50.48457483	534.075
5.994060303	50.48457358	534.155
5.994024382	50.4845694	534.161
5.993993584	50.48456598	534.228
5.993956174	50.48456167	534.372
5.993922357	50.48455664	534.456
5.99388642	50.48455267	534.509
5.993854269	50.48454947	534.524
5.993818108	50.48454485	534.537
5.993781023	50.48454189	534.649
5.993748472	50.48453661	534.987
5.993716671	50.48453671	534.963
5.993684869	50.4845368	535.072
5.993653068	50.4845369	534.77
5.993612233	50.48452838	534.8125
5.993576219	50.48452653	534.7583
5.99354167	50.48452421	535.557
5.993506893	50.48452229	535.721
5.993472164	50.48451957	535.843
5.993436453	50.48451916	535.993
5.993401699	50.48451672	536.176
5.993367152	50.48451465	536.323
5.993331524	50.48451131	536.489
5.993297007	50.48450906	536.67
5.993262495	50.48450665	536.845
5.993227849	50.48450301	536.979
5.993193664	50.4845002	537.152
5.993158252	50.48449872	537.348
5.993123477	50.48449706	537.527
5.993088394	50.48449477	537.756
5.993053163	50.48449347	537.954
5.993018296	50.48449148	538.25
5.992983652	50.48449055	538.527
5.992949082	50.484487	538.882
5.992914239	50.48448582	539.162
5.992879718	50.48448483	539.404
5.992845141	50.48448229	539.744
5.992810352	50.48448041	540.031
5.992776256	50.48447945	540.274
5.9927415	50.48447943	540.579
5.99270545	50.48447722	540.804
5.992669399	50.4844772	541.149
5.992633349	50.48447593	541.379
5.992597298	50.48447308	541.54
5.992561248	50.48447024	541.818
