# Supplementary material for: Electrical resistivity tomography data across the Hockai Fault Zone (Ardenne, Belgium)
Source: Data Brief. 2016 Dec 21;11:1–4. doi: 10.1016/j.dib.2016.12.028 (PMC5220259; doi:10.1016/j.dib.2016.12.028)
Supplement: Supplementary file 2 — Supplementary material [file mmc2.zip › output/ASCII/20091028-1_combined.out.wgs84]

5.995817	50.484753	533.113108	387.180000
5.995782	50.484750	533.119457	437.400000
5.995747	50.484746	533.116333	388.720000
5.995713	50.484741	533.016732	507.500000
5.995679	50.484738	533.017907	482.090000
5.995642	50.484737	533.046482	473.340000
5.995607	50.484736	533.162833	555.880000
5.995573	50.484733	533.187058	656.470000
5.995539	50.484728	532.947183	450.870000
5.995506	50.484721	532.873507	442.980000
5.995471	50.484718	532.952982	526.090000
5.995436	50.484716	532.943783	465.430000
5.995401	50.484712	532.897058	529.480000
5.995366	50.484708	532.892257	487.410000
5.995332	50.484705	532.887332	451.940000
5.995298	50.484701	532.872933	447.310000
5.995262	50.484698	532.886583	496.000000
5.995227	50.484694	532.890783	521.420000
5.995193	50.484691	532.909083	592.770000
5.995157	50.484687	532.932007	617.210000
5.995121	50.484685	532.936057	696.650000
5.995085	50.484681	532.949507	816.640000
5.995050	50.484677	532.948658	759.130000
5.995016	50.484674	532.928833	595.940000
5.994981	50.484671	532.904182	679.710000
5.994946	50.484667	532.884108	652.980000
5.994912	50.484663	532.863957	621.120000
5.994877	50.484660	532.872257	702.550000
5.994842	50.484657	532.899508	631.330000
5.994807	50.484653	532.917232	604.800000
5.994772	50.484650	532.939658	540.920000
5.994738	50.484645	532.971633	515.190000
5.994704	50.484641	532.998832	574.260000
5.994668	50.484638	533.035507	695.740000
5.994633	50.484635	533.086482	711.370000
5.994599	50.484632	533.089733	728.550000
5.994565	50.484628	533.069083	693.820000
5.994530	50.484626	533.086558	909.490000
5.994495	50.484622	533.123133	1481.400000
5.994459	50.484617	533.135783	1457.000000
5.994425	50.484612	533.162783	857.220000
5.994391	50.484609	533.208882	883.500000
5.994356	50.484606	533.259783	776.680000
5.994321	50.484602	533.296333	981.000000
5.994286	50.484598	533.299283	884.400000
5.994252	50.484593	533.326208	797.250000
5.994217	50.484588	533.353133	601.860000
5.994182	50.484585	533.394407	465.300000
5.994147	50.484581	533.469257	432.560000
5.994112	50.484577	533.548957	368.810000
5.994078	50.484574	533.628658	339.760000
5.994042	50.484571	533.669882	353.280000
5.994009	50.484568	533.711108	369.340000
5.993975	50.484564	533.814808	426.000000
5.993939	50.484559	533.928132	544.300000
5.993904	50.484555	533.998208	591.410000
5.993870	50.484551	534.029882	528.060000
5.993836	50.484547	534.047133	663.420000
5.993800	50.484543	534.112408	996.860000
5.993765	50.484539	534.331482	1402.900000
5.993733	50.484537	534.483382	1036.400000
5.993701	50.484537	534.524707	867.680000
5.993669	50.484537	534.436633	880.460000
5.993633	50.484533	534.314932	771.560000
5.993594	50.484527	534.312833	661.870000
5.993559	50.484525	534.677208	549.650000
5.993524	50.484523	535.142382	588.340000
5.993490	50.484521	535.279458	521.180000
5.993454	50.484519	535.411707	507.200000
5.993419	50.484518	535.577358	587.340000
5.993384	50.484516	535.738157	604.780000
5.993349	50.484513	535.889307	554.280000
5.993314	50.484510	536.059458	526.740000
5.993280	50.484508	536.234258	523.360000
5.993245	50.484505	536.385182	522.130000
5.993211	50.484502	536.531258	548.680000
5.993176	50.484499	536.710457	640.330000
5.993141	50.484498	536.894282	685.030000
5.993106	50.484496	537.092082	689.480000
5.993071	50.484494	537.294382	657.410000
5.993036	50.484492	537.529333	707.820000
5.993001	50.484491	537.806208	676.220000
5.992966	50.484489	538.105608	662.630000
5.992932	50.484486	538.404082	612.870000
5.992897	50.484485	538.650458	560.680000
5.992862	50.484484	538.923608	641.510000
5.992828	50.484481	539.218783	666.360000
5.992793	50.484480	539.466957	631.950000
5.992759	50.484479	539.722958	642.650000
5.992723	50.484478	539.968957	603.660000
5.992687	50.484477	540.231233	759.110000
5.992651	50.484477	540.496758	851.560000
5.992615	50.484475	540.676933	736.612000
5.995817	50.484753	531.549358	361.520000
5.995782	50.484750	531.567707	414.690000
5.995747	50.484746	531.577608	407.770000
5.995713	50.484741	531.507282	508.880000
5.995679	50.484738	531.520157	519.430000
5.995642	50.484737	531.555582	514.290000
5.995607	50.484736	531.664508	600.220000
5.995573	50.484733	531.696107	706.110000
5.995539	50.484728	531.503883	538.890000
5.995506	50.484721	531.451632	519.480000
5.995471	50.484718	531.529982	549.240000
5.995436	50.484716	531.531958	499.380000
5.995401	50.484712	531.501307	543.170000
5.995366	50.484708	531.506633	518.930000
5.995332	50.484705	531.511583	461.180000
5.995298	50.484701	531.508108	456.940000
5.995262	50.484698	531.528982	471.840000
5.995227	50.484694	531.541433	500.920000
5.995193	50.484691	531.566182	558.580000
5.995157	50.484687	531.594857	616.430000
5.995121	50.484685	531.606857	672.550000
5.995085	50.484681	531.627033	741.630000
5.995050	50.484677	531.634407	698.830000
5.995016	50.484674	531.624783	604.400000
5.994981	50.484671	531.610608	691.650000
5.994946	50.484667	531.600333	678.890000
5.994912	50.484663	531.589757	674.000000
5.994877	50.484660	531.604557	765.030000
5.994842	50.484657	531.636307	728.910000
5.994807	50.484653	531.659433	688.400000
5.994772	50.484650	531.686733	610.050000
5.994738	50.484645	531.722583	565.030000
5.994704	50.484641	531.754083	614.360000
5.994668	50.484638	531.794132	707.900000
5.994633	50.484635	531.847058	706.230000
5.994599	50.484632	531.856758	694.720000
5.994565	50.484628	531.844732	636.180000
5.994530	50.484626	531.867207	741.820000
5.994495	50.484622	531.906983	1160.100000
5.994459	50.484617	531.924908	1253.700000
5.994425	50.484612	531.955857	838.830000
5.994391	50.484609	532.004207	834.190000
5.994356	50.484606	532.056932	834.360000
5.994321	50.484602	532.096532	857.530000
5.994286	50.484598	532.105408	674.920000
5.994252	50.484593	532.136158	628.070000
5.994217	50.484588	532.166857	503.710000
5.994182	50.484585	532.210658	405.100000
5.994147	50.484581	532.285207	408.640000
5.994112	50.484577	532.364232	345.750000
5.994078	50.484574	532.443257	316.780000
5.994042	50.484571	532.487008	326.670000
5.994009	50.484568	532.530782	334.020000
5.993975	50.484564	532.631808	400.680000
5.993939	50.484559	532.741607	501.210000
5.993904	50.484555	532.811807	557.550000
5.993870	50.484551	532.846833	461.980000
5.993836	50.484547	532.868608	556.440000
5.993800	50.484543	532.934408	797.350000
5.993765	50.484539	533.140932	1149.500000
5.993733	50.484537	533.286057	868.360000
5.993701	50.484537	533.330007	753.160000
5.993669	50.484537	533.255183	844.310000
5.993633	50.484533	533.149533	684.110000
5.993594	50.484527	533.153258	660.920000
5.993559	50.484525	533.492808	568.010000
5.993524	50.484523	533.924657	566.600000
5.993490	50.484521	534.055758	541.340000
5.993454	50.484519	534.182382	545.890000
5.993419	50.484518	534.339107	627.050000
5.993384	50.484516	534.491333	647.650000
5.993349	50.484513	534.634658	590.120000
5.993314	50.484510	534.794932	558.040000
5.993280	50.484508	534.959157	534.460000
5.993245	50.484505	535.101807	539.690000
5.993211	50.484502	535.239932	550.280000
5.993176	50.484499	535.407407	628.670000
5.993141	50.484498	535.578683	687.280000
5.993106	50.484496	535.761908	702.260000
5.993071	50.484494	535.948757	665.320000
5.993036	50.484492	536.163457	703.320000
5.993001	50.484491	536.413808	691.860000
5.992966	50.484489	536.681857	678.480000
5.992932	50.484486	536.947408	649.220000
5.992897	50.484485	537.166882	609.090000
5.992862	50.484484	537.406907	660.850000
5.992828	50.484481	537.663233	708.710000
5.992793	50.484480	537.878682	688.260000
5.992759	50.484479	538.098057	690.670000
5.992723	50.484478	538.307683	680.620000
5.992687	50.484477	538.526657	801.250000
5.992651	50.484477	538.745758	860.870000
5.992615	50.484475	538.898233	779.825100
5.995782	50.484750	529.899858	378.380000
5.995747	50.484746	529.921557	440.170000
5.995713	50.484741	529.877858	570.200000
5.995679	50.484738	529.901433	621.580000
5.995642	50.484737	529.943182	642.040000
5.995607	50.484736	530.045332	745.710000
5.995573	50.484733	530.083757	881.710000
5.995539	50.484728	529.935682	762.450000
5.995506	50.484721	529.903407	692.660000
5.995471	50.484718	529.980733	624.530000
5.995436	50.484716	529.993232	552.260000
5.995401	50.484712	529.977757	574.660000
5.995366	50.484708	529.992683	563.780000
5.995332	50.484705	530.007032	495.890000
5.995298	50.484701	530.014007	470.980000
5.995262	50.484698	530.041782	446.700000
5.995227	50.484694	530.062107	455.140000
5.995193	50.484691	530.093057	513.190000
5.995157	50.484687	530.127307	607.880000
5.995121	50.484685	530.146957	651.190000
5.995085	50.484681	530.173608	679.870000
5.995050	50.484677	530.188958	673.640000
5.995016	50.484674	530.189233	668.790000
5.994981	50.484671	530.185282	786.340000
5.994946	50.484667	530.184557	782.780000
5.994912	50.484663	530.183382	786.190000
5.994877	50.484660	530.204583	870.060000
5.994842	50.484657	530.240732	863.410000
5.994807	50.484653	530.269182	807.220000
5.994772	50.484650	530.301282	712.050000
5.994738	50.484645	530.340958	659.480000
5.994704	50.484641	530.376708	710.840000
5.994668	50.484638	530.420107	792.440000
5.994633	50.484635	530.474983	786.360000
5.994599	50.484632	530.491082	744.760000
5.994565	50.484628	530.487607	593.670000
5.994530	50.484626	530.515032	527.450000
5.994495	50.484622	530.557958	696.290000
5.994459	50.484617	530.581158	737.260000
5.994425	50.484612	530.616082	549.460000
5.994391	50.484609	530.666682	567.900000
5.994356	50.484606	530.721232	636.970000
5.994321	50.484602	530.763882	549.410000
5.994286	50.484598	530.778708	390.040000
5.994252	50.484593	530.813283	382.420000
5.994217	50.484588	530.847757	332.050000
5.994182	50.484585	530.894132	281.600000
5.994147	50.484581	530.968432	293.090000
5.994112	50.484577	531.046758	251.960000
5.994078	50.484574	531.125057	234.280000
5.994042	50.484571	531.171358	246.440000
5.994009	50.484568	531.217707	257.770000
5.993975	50.484564	531.316033	311.380000
5.993939	50.484559	531.422307	378.250000
5.993904	50.484555	531.492632	408.160000
5.993870	50.484551	531.531007	322.620000
5.993836	50.484547	531.557307	373.400000
5.993800	50.484543	531.623632	530.290000
5.993765	50.484539	531.817582	741.670000
5.993733	50.484537	531.955882	566.460000
5.993701	50.484537	532.002483	542.040000
5.993669	50.484537	531.941007	704.360000
5.993633	50.484533	531.851508	640.020000
5.993594	50.484527	531.861132	755.040000
5.993559	50.484525	532.175732	704.700000
5.993524	50.484523	532.574132	644.320000
5.993490	50.484521	532.699282	608.190000
5.993454	50.484519	532.820307	612.650000
5.993419	50.484518	532.968207	666.950000
5.993384	50.484516	533.111932	679.200000
5.993349	50.484513	533.247533	629.960000
5.993314	50.484510	533.398082	600.880000
5.993280	50.484508	533.551907	579.970000
5.993245	50.484505	533.686433	595.530000
5.993211	50.484502	533.816782	597.490000
5.993176	50.484499	533.972832	653.500000
5.993141	50.484498	534.131958	719.280000
5.993106	50.484496	534.301083	735.170000
5.993071	50.484494	534.472982	683.990000
5.993036	50.484492	534.668307	697.390000
5.993001	50.484491	534.893458	706.390000
5.992966	50.484489	535.131958	716.350000
5.992932	50.484486	535.366707	718.550000
5.992897	50.484485	535.561232	694.840000
5.992862	50.484484	535.770882	723.290000
5.992828	50.484481	535.991958	781.050000
5.992793	50.484480	536.178058	790.310000
5.992759	50.484479	536.365007	800.980000
5.992723	50.484478	536.542682	810.540000
5.992687	50.484477	536.724282	876.430000
5.992651	50.484477	536.903807	860.713700
5.995747	50.484746	528.137308	439.890000
5.995713	50.484741	528.117358	657.910000
5.995679	50.484738	528.150558	742.400000
5.995642	50.484737	528.198058	820.890000
5.995607	50.484736	528.294108	950.130000
5.995573	50.484733	528.338707	1131.600000
5.995539	50.484728	528.230883	1040.900000
5.995506	50.484721	528.216932	888.380000
5.995471	50.484718	528.293283	712.810000
5.995436	50.484716	528.315533	600.480000
5.995401	50.484712	528.314182	605.750000
5.995366	50.484708	528.338082	608.470000
5.995332	50.484705	528.361257	552.100000
5.995298	50.484701	528.378033	514.530000
5.995262	50.484698	528.412308	468.680000
5.995227	50.484694	528.440108	465.370000
5.995193	50.484691	528.476932	536.130000
5.995157	50.484687	528.516482	657.520000
5.995121	50.484685	528.543408	691.260000
5.995085	50.484681	528.576257	692.490000
5.995050	50.484677	528.599232	706.150000
5.995016	50.484674	528.608982	764.710000
5.994981	50.484671	528.614883	925.760000
5.994946	50.484667	528.623382	921.190000
5.994912	50.484663	528.631307	897.460000
5.994877	50.484660	528.658733	940.790000
5.994842	50.484657	528.699157	930.410000
5.994807	50.484653	528.732782	870.640000
5.994772	50.484650	528.769582	787.000000
5.994738	50.484645	528.813007	761.570000
5.994704	50.484641	528.852908	838.830000
5.994668	50.484638	528.899582	928.970000
5.994633	50.484635	528.956383	923.150000
5.994599	50.484632	528.978757	850.710000
5.994565	50.484628	528.983657	579.010000
5.994530	50.484626	529.015932	391.790000
5.994495	50.484622	529.061983	420.490000
5.994459	50.484617	529.090408	394.670000
5.994425	50.484612	529.129283	299.820000
5.994391	50.484609	529.182108	320.570000
5.994356	50.484606	529.238457	380.290000
5.994321	50.484602	529.284132	316.080000
5.994286	50.484598	529.304858	227.250000
5.994252	50.484593	529.343233	235.390000
5.994217	50.484588	529.381482	220.090000
5.994182	50.484585	529.430432	196.180000
5.994147	50.484581	529.504457	200.730000
5.994112	50.484577	529.582083	177.500000
5.994078	50.484574	529.659682	168.700000
5.994042	50.484571	529.708533	181.410000
5.994009	50.484568	529.757408	196.460000
5.993975	50.484564	529.853033	232.460000
5.993939	50.484559	529.955807	271.780000
5.993904	50.484555	530.026232	281.310000
5.993870	50.484551	530.067957	229.670000
5.993836	50.484547	530.098808	278.780000
5.993800	50.484543	530.165658	422.250000
5.993765	50.484539	530.347107	562.970000
5.993733	50.484537	530.478607	406.580000
5.993701	50.484537	530.527807	409.350000
5.993669	50.484537	530.479657	604.320000
5.993633	50.484533	530.406282	660.250000
5.993594	50.484527	530.421808	928.340000
5.993559	50.484525	530.711582	928.170000
5.993524	50.484523	531.076707	801.550000
5.993490	50.484521	531.195957	694.120000
5.993454	50.484519	531.311432	667.110000
5.993419	50.484518	531.450682	689.490000
5.993384	50.484516	531.586132	692.920000
5.993349	50.484513	531.714182	657.590000
5.993314	50.484510	531.855233	637.430000
5.993280	50.484508	531.998983	631.060000
5.993245	50.484505	532.125657	653.120000
5.993211	50.484502	532.248507	648.110000
5.993176	50.484499	532.393532	681.300000
5.993141	50.484498	532.540982	739.410000
5.993106	50.484496	532.696682	749.720000
5.993071	50.484494	532.854382	689.730000
5.993036	50.484492	533.031382	686.220000
5.993001	50.484491	533.232882	707.120000
5.992966	50.484489	533.443982	740.860000
5.992932	50.484486	533.650407	767.060000
5.992897	50.484485	533.822232	755.550000
5.992862	50.484484	534.004558	768.860000
5.992828	50.484481	534.194258	820.860000
5.992793	50.484480	534.354607	847.250000
5.992759	50.484479	534.513507	868.070000
5.992723	50.484478	534.663857	877.370000
5.992687	50.484477	534.814157	881.593600
5.995679	50.484738	526.254658	719.140000
5.995642	50.484737	526.307257	997.620000
5.995607	50.484736	526.397957	1171.900000
5.995573	50.484733	526.448058	1389.700000
5.995539	50.484728	526.376182	1389.600000
5.995506	50.484721	526.378733	1199.800000
5.995471	50.484718	526.454208	961.120000
5.995436	50.484716	526.485358	815.280000
5.995401	50.484712	526.496932	787.860000
5.995366	50.484708	526.529082	805.210000
5.995332	50.484705	526.560382	802.750000
5.995298	50.484701	526.586208	782.590000
5.995262	50.484698	526.626557	744.750000
5.995227	50.484694	526.661333	747.100000
5.995193	50.484691	526.703633	820.650000
5.995157	50.484687	526.748133	906.110000
5.995121	50.484685	526.781882	886.470000
5.995085	50.484681	526.820583	836.230000
5.995050	50.484677	526.850757	845.360000
5.995016	50.484674	526.869483	943.660000
5.994981	50.484671	526.884757	1110.600000
5.994946	50.484667	526.902057	1152.400000
5.994912	50.484663	526.918632	1119.200000
5.994877	50.484660	526.952008	1096.000000
5.994842	50.484657	526.996558	1077.900000
5.994807	50.484653	527.035157	1070.200000
5.994772	50.484650	527.076483	1077.900000
5.994738	50.484645	527.123533	1123.900000
5.994704	50.484641	527.167433	1181.800000
5.994668	50.484638	527.217233	1171.700000
5.994633	50.484635	527.275908	1065.800000
5.994599	50.484632	527.304382	891.720000
5.994565	50.484628	527.317433	583.820000
5.994530	50.484626	527.354458	366.190000
5.994495	50.484622	527.403583	299.070000
5.994459	50.484617	527.437108	233.080000
5.994425	50.484612	527.479807	176.100000
5.994391	50.484609	527.534808	163.970000
5.994356	50.484606	527.592908	174.200000
5.994321	50.484602	527.641557	169.560000
5.994286	50.484598	527.668108	155.980000
5.994252	50.484593	527.710233	162.760000
5.994217	50.484588	527.752183	164.870000
5.994182	50.484585	527.803657	160.890000
5.994147	50.484581	527.877408	159.060000
5.994112	50.484577	527.954333	154.160000
5.994078	50.484574	528.031258	154.200000
5.994042	50.484571	528.082633	163.370000
5.994009	50.484568	528.134007	176.330000
5.993975	50.484564	528.226958	191.620000
5.993939	50.484559	528.326282	207.080000
5.993904	50.484555	528.396832	220.340000
5.993870	50.484551	528.441832	244.390000
5.993836	50.484547	528.477158	349.800000
5.993800	50.484543	528.544533	524.760000
5.993765	50.484539	528.713683	572.800000
5.993733	50.484537	528.838507	402.610000
5.993701	50.484537	528.890257	370.800000
5.993669	50.484537	528.855233	504.940000
5.993633	50.484533	528.797757	683.780000
5.993594	50.484527	528.819158	1017.000000
5.993559	50.484525	529.084507	1122.600000
5.993524	50.484523	529.416857	1005.100000
5.993490	50.484521	529.530357	813.780000
5.993454	50.484519	529.640457	699.820000
5.993419	50.484518	529.771308	646.210000
5.993384	50.484516	529.898733	619.720000
5.993349	50.484513	530.019508	604.800000
5.993314	50.484510	530.151433	605.280000
5.993280	50.484508	530.285533	618.060000
5.993245	50.484505	530.404683	631.900000
5.993211	50.484502	530.520358	625.990000
5.993176	50.484499	530.654933	630.330000
5.993141	50.484498	530.791332	651.030000
5.993106	50.484496	530.934383	653.370000
5.993071	50.484494	531.078808	626.610000
5.993036	50.484492	531.238758	624.100000
5.993001	50.484491	531.418383	649.250000
5.992966	50.484489	531.604458	689.890000
5.992932	50.484486	531.785307	722.200000
5.992897	50.484485	531.936883	727.460000
5.992862	50.484484	532.095183	729.010000
5.992828	50.484481	532.257633	747.360000
5.992793	50.484480	532.395908	764.210000
5.992759	50.484479	532.531207	783.302700
5.995607	50.484736	524.342333	969.590000
5.995573	50.484733	524.397232	1225.600000
5.995539	50.484728	524.356783	1295.800000
5.995506	50.484721	524.373883	1259.600000
5.995471	50.484718	524.448558	1150.200000
5.995436	50.484716	524.487683	1063.100000
5.995401	50.484712	524.510882	1046.900000
5.995366	50.484708	524.550457	1075.900000
5.995332	50.484705	524.589133	1107.800000
5.995298	50.484701	524.623232	1120.300000
5.995262	50.484698	524.669108	1110.900000
5.995227	50.484694	524.710258	1113.400000
5.995193	50.484691	524.757607	1137.400000
5.995157	50.484687	524.806682	1131.400000
5.995121	50.484685	524.846732	1052.800000
5.995085	50.484681	524.890832	972.190000
5.995050	50.484677	524.927708	960.030000
5.995016	50.484674	524.954808	1032.400000
5.994981	50.484671	524.978832	1152.900000
5.994946	50.484667	525.004408	1220.800000
5.994912	50.484663	525.029158	1231.200000
5.994877	50.484660	525.068133	1228.200000
5.994842	50.484657	525.116608	1235.200000
5.994807	50.484653	525.159932	1264.400000
5.994772	50.484650	525.205508	1304.100000
5.994738	50.484645	525.256008	1329.900000
5.994704	50.484641	525.303783	1294.600000
5.994668	50.484638	525.356582	1168.600000
5.994633	50.484635	525.417007	984.140000
5.994599	50.484632	525.451333	784.710000
5.994565	50.484628	525.472233	569.790000
5.994530	50.484626	525.513833	424.280000
5.994495	50.484622	525.565883	365.470000
5.994459	50.484617	525.604308	315.080000
5.994425	50.484612	525.650707	266.520000
5.994391	50.484609	525.707808	240.860000
5.994356	50.484606	525.767632	232.010000
5.994321	50.484602	525.819157	224.000000
5.994286	50.484598	525.851333	212.880000
5.994252	50.484593	525.897133	209.640000
5.994217	50.484588	525.942683	209.280000
5.994182	50.484585	525.996583	209.740000
5.994147	50.484581	526.070058	211.540000
5.994112	50.484577	526.146333	214.110000
5.994078	50.484574	526.222608	218.550000
5.994042	50.484571	526.276433	226.840000
5.994009	50.484568	526.330258	237.800000
5.993975	50.484564	526.420607	251.130000
5.993939	50.484559	526.516557	271.960000
5.993904	50.484555	526.587233	311.530000
5.993870	50.484551	526.635458	394.420000
5.993836	50.484547	526.675133	554.870000
5.993800	50.484543	526.743007	716.140000
5.993765	50.484539	526.900183	674.920000
5.993733	50.484537	527.018507	479.410000
5.993701	50.484537	527.072758	398.950000
5.993669	50.484537	527.050533	457.370000
5.993633	50.484533	527.008558	607.900000
5.993594	50.484527	527.035758	849.900000
5.993559	50.484525	527.277333	982.670000
5.993524	50.484523	527.577757	935.820000
5.993490	50.484521	527.685757	787.370000
5.993454	50.484519	527.790707	659.570000
5.993419	50.484518	527.913482	576.570000
5.993384	50.484516	528.033208	528.630000
5.993349	50.484513	528.147083	505.740000
5.993314	50.484510	528.270358	502.480000
5.993280	50.484508	528.395283	511.080000
5.993245	50.484505	528.507333	520.160000
5.993211	50.484502	528.616283	522.340000
5.993176	50.484499	528.741082	526.850000
5.993141	50.484498	528.867183	537.620000
5.993106	50.484496	528.998507	544.470000
5.993071	50.484494	529.130683	544.150000
5.993036	50.484492	529.275058	552.950000
5.993001	50.484491	529.434858	574.170000
5.992966	50.484489	529.598483	601.990000
5.992932	50.484486	529.756683	620.750000
5.992897	50.484485	529.890582	627.580000
5.992862	50.484484	530.028233	629.720000
5.992828	50.484481	530.167582	644.579300
5.995539	50.484728	522.155983	1120.000000
5.995506	50.484721	522.185633	1237.700000
5.995471	50.484718	522.259608	1254.400000
5.995436	50.484716	522.305707	1267.700000
5.995401	50.484712	522.339133	1289.100000
5.995366	50.484708	522.385283	1327.300000
5.995332	50.484705	522.430533	1364.400000
5.995298	50.484701	522.472007	1384.100000
5.995262	50.484698	522.522808	1377.500000
5.995227	50.484694	522.569708	1351.000000
5.995193	50.484691	522.621607	1304.900000
5.995157	50.484687	522.674807	1225.000000
5.995121	50.484685	522.720607	1118.500000
5.995085	50.484681	522.769632	1033.600000
5.995050	50.484677	522.812608	1009.100000
5.995016	50.484674	522.847407	1050.000000
5.994981	50.484671	522.879482	1129.000000
5.994946	50.484667	522.912683	1198.500000
5.994912	50.484663	522.945058	1242.300000
5.994877	50.484660	522.989258	1272.100000
5.994842	50.484657	523.041383	1300.300000
5.994807	50.484653	523.089133	1328.900000
5.994772	50.484650	523.138708	1338.700000
5.994738	50.484645	523.192433	1298.300000
5.994704	50.484641	523.243832	1182.300000
5.994668	50.484638	523.299482	1002.700000
5.994633	50.484635	523.361582	809.510000
5.994599	50.484632	523.401433	645.780000
5.994565	50.484628	523.429758	523.130000
5.994530	50.484626	523.475682	458.250000
5.994495	50.484622	523.530508	445.090000
5.994459	50.484617	523.573607	440.610000
5.994425	50.484612	523.623558	424.120000
5.994391	50.484609	523.682683	402.720000
5.994356	50.484606	523.744132	381.170000
5.994321	50.484602	523.798383	357.410000
5.994286	50.484598	523.835932	332.040000
5.994252	50.484593	523.885257	312.830000
5.994217	50.484588	523.934308	301.990000
5.994182	50.484585	523.990558	298.510000
5.994147	50.484581	524.063758	300.240000
5.994112	50.484577	524.139408	304.850000
5.994078	50.484574	524.215058	310.610000
5.994042	50.484571	524.271233	318.210000
5.994009	50.484568	524.327407	329.370000
5.993975	50.484564	524.415258	348.180000
5.993939	50.484559	524.507957	384.000000
5.993904	50.484555	524.578732	451.310000
5.993870	50.484551	524.630058	565.120000
5.993836	50.484547	524.673958	711.130000
5.993800	50.484543	524.742308	785.220000
5.993765	50.484539	524.887933	682.740000
5.993733	50.484537	525.000007	502.440000
5.993701	50.484537	525.056632	405.270000
5.993669	50.484537	525.046758	413.100000
5.993633	50.484533	525.019783	501.750000
5.993594	50.484527	525.052608	645.350000
5.993559	50.484525	525.271332	749.950000
5.993524	50.484523	525.541082	751.340000
5.993490	50.484521	525.643832	672.780000
5.993454	50.484519	525.743882	578.950000
5.993419	50.484518	525.859057	503.340000
5.993384	50.484516	525.971532	453.110000
5.993349	50.484513	526.078882	425.700000
5.993314	50.484510	526.194057	416.570000
5.993280	50.484508	526.310457	419.260000
5.993245	50.484505	526.415932	426.420000
5.993211	50.484502	526.518682	433.800000
5.993176	50.484499	526.634457	442.720000
5.993141	50.484498	526.751082	454.230000
5.993106	50.484496	526.871733	466.140000
5.993071	50.484494	526.992782	477.150000
5.993036	50.484492	527.123157	490.500000
5.993001	50.484491	527.265333	505.900000
5.992966	50.484489	527.409307	522.610000
5.992932	50.484486	527.547908	532.700000
5.992897	50.484485	527.666732	542.739300
5.995471	50.484718	519.868533	1261.900000
5.995436	50.484716	519.920607	1367.200000
5.995401	50.484712	519.962808	1417.800000
5.995366	50.484708	520.014633	1448.600000
5.995332	50.484705	520.065607	1464.100000
5.995298	50.484701	520.113533	1464.800000
5.995262	50.484698	520.168683	1437.600000
5.995227	50.484694	520.220683	1373.600000
5.995193	50.484691	520.276583	1282.800000
5.995157	50.484687	520.333432	1176.100000
5.995121	50.484685	520.384358	1073.200000
5.995085	50.484681	520.437782	1000.400000
5.995050	50.484677	520.486232	973.860000
5.995016	50.484674	520.527983	992.240000
5.994981	50.484671	520.567358	1039.200000
5.994946	50.484667	520.607483	1091.800000
5.994912	50.484663	520.646808	1136.500000
5.994877	50.484660	520.695808	1170.900000
5.994842	50.484657	520.751258	1194.100000
5.994807	50.484653	520.803058	1198.800000
5.994772	50.484650	520.856383	1168.700000
5.994738	50.484645	520.913082	1086.300000
5.994704	50.484641	520.967807	950.430000
5.994668	50.484638	521.026107	786.620000
5.994633	50.484635	521.089758	634.780000
5.994599	50.484632	521.134733	522.780000
5.994565	50.484628	521.169983	458.230000
5.994530	50.484626	521.219957	441.640000
5.994495	50.484622	521.277383	464.890000
5.994459	50.484617	521.324883	504.500000
5.994425	50.484612	521.378182	536.210000
5.994391	50.484609	521.439208	548.280000
5.994356	50.484606	521.502157	539.300000
5.994321	50.484602	521.559008	513.370000
5.994286	50.484598	521.601657	478.550000
5.994252	50.484593	521.654257	445.560000
5.994217	50.484588	521.706608	421.220000
5.994182	50.484585	521.765132	406.990000
5.994147	50.484581	521.838107	400.830000
5.994112	50.484577	521.913133	399.670000
5.994078	50.484574	521.988182	401.210000
5.994042	50.484571	522.046582	405.900000
5.994009	50.484568	522.104983	416.720000
5.993975	50.484564	522.190457	439.140000
5.993939	50.484559	522.280057	480.770000
5.993904	50.484555	522.350957	547.840000
5.993870	50.484551	522.405233	635.240000
5.993836	50.484547	522.453133	707.740000
5.993800	50.484543	522.521933	701.430000
5.993765	50.484539	522.656632	595.950000
5.993733	50.484537	522.762782	463.940000
5.993701	50.484537	522.821657	382.950000
5.993669	50.484537	522.823532	369.190000
5.993633	50.484533	522.810808	409.810000
5.993594	50.484527	522.849007	483.300000
5.993559	50.484525	523.046057	546.820000
5.993524	50.484523	523.286707	563.370000
5.993490	50.484521	523.384532	533.600000
5.993454	50.484519	523.480032	482.830000
5.993419	50.484518	523.588157	433.490000
5.993384	50.484516	523.693908	396.570000
5.993349	50.484513	523.795233	374.420000
5.993314	50.484510	523.902957	365.420000
5.993280	50.484508	524.011532	365.940000
5.993245	50.484505	524.110982	371.880000
5.993211	50.484502	524.208107	380.490000
5.993176	50.484499	524.315732	390.780000
5.993141	50.484498	524.423833	402.480000
5.993106	50.484496	524.534907	416.100000
5.993071	50.484494	524.646058	429.840000
5.993036	50.484492	524.764132	439.790000
5.993001	50.484491	524.890958	450.180000
5.992966	50.484489	525.018107	466.389300
5.995366	50.484708	517.417658	1430.900000
5.995332	50.484705	517.473508	1406.300000
5.995298	50.484701	517.526957	1388.000000
5.995262	50.484698	517.585858	1348.900000
5.995227	50.484694	517.642233	1252.700000
5.995193	50.484691	517.701608	1142.600000
5.995157	50.484687	517.761657	1036.900000
5.995121	50.484685	517.817033	950.920000
5.995085	50.484681	517.874283	894.230000
5.995050	50.484677	517.927558	870.410000
5.995016	50.484674	517.975433	874.040000
5.994981	50.484671	518.021258	895.150000
5.994946	50.484667	518.067583	922.370000
5.994912	50.484663	518.113133	947.030000
5.994877	50.484660	518.166433	963.840000
5.994842	50.484657	518.224908	967.570000
5.994807	50.484653	518.280383	950.340000
5.994772	50.484650	518.337082	903.120000
5.994738	50.484645	518.396508	821.210000
5.994704	50.484641	518.454258	712.090000
5.994668	50.484638	518.514932	595.840000
5.994633	50.484635	518.579983	495.640000
5.994599	50.484632	518.629658	426.470000
5.994565	50.484628	518.671257	393.050000
5.994530	50.484626	518.724958	395.020000
5.994495	50.484622	518.784808	428.160000
5.994459	50.484617	518.836383	481.440000
5.994425	50.484612	518.892758	538.210000
5.994391	50.484609	518.955508	581.990000
5.994356	50.484606	519.019882	602.290000
5.994321	50.484602	519.079183	597.660000
5.994286	50.484598	519.126557	574.720000
5.994252	50.484593	519.182208	544.270000
5.994217	50.484588	519.237633	515.480000
5.994182	50.484585	519.298258	493.060000
5.994147	50.484581	519.371008	477.550000
5.994112	50.484577	519.445483	467.610000
5.994078	50.484574	519.519982	462.100000
5.994042	50.484571	519.580457	461.600000
5.994009	50.484568	519.640932	468.320000
5.993975	50.484564	519.724182	485.460000
5.993939	50.484559	519.810882	515.300000
5.993904	50.484555	519.881882	555.320000
5.993870	50.484551	519.938932	593.180000
5.993836	50.484547	519.990582	604.730000
5.993800	50.484543	520.059808	567.740000
5.993765	50.484539	520.184332	488.650000
5.993733	50.484537	520.284932	404.480000
5.993701	50.484537	520.345908	348.450000
5.993669	50.484537	520.358808	330.270000
5.993633	50.484533	520.359408	344.000000
5.993594	50.484527	520.402683	377.050000
5.993559	50.484525	520.579508	410.080000
5.993524	50.484523	520.792982	425.400000
5.993490	50.484521	520.886282	419.410000
5.993454	50.484519	520.977607	399.540000
5.993419	50.484518	521.079258	376.140000
5.993384	50.484516	521.178858	356.820000
5.993349	50.484513	521.274733	344.710000
5.993314	50.484510	521.375733	339.990000
5.993280	50.484508	521.477283	341.090000
5.993245	50.484505	521.571332	346.240000
5.993211	50.484502	521.663407	354.300000
5.993176	50.484499	521.763783	363.360000
5.993141	50.484498	521.864383	371.930000
5.993106	50.484496	521.967083	383.200000
5.993071	50.484494	522.069608	403.489200
5.995262	50.484698	514.750983	1254.400000
5.995227	50.484694	514.811033	1063.200000
5.995193	50.484691	514.873333	957.950000
5.995157	50.484687	514.936107	859.580000
5.995121	50.484685	514.995257	793.430000
5.995085	50.484681	515.055783	753.310000
5.995050	50.484677	515.113233	737.040000
5.995016	50.484674	515.166408	734.590000
5.994981	50.484671	515.217832	739.380000
5.994946	50.484667	515.269558	746.100000
5.994912	50.484663	515.320583	750.430000
5.994877	50.484660	515.377682	748.760000
5.994842	50.484657	515.438832	737.020000
5.994807	50.484653	515.497558	710.520000
5.994772	50.484650	515.557233	665.750000
5.994738	50.484645	515.619082	603.080000
5.994704	50.484641	515.679533	529.190000
5.994668	50.484638	515.742332	455.670000
5.994633	50.484635	515.808657	394.340000
5.994599	50.484632	515.862557	353.040000
5.994565	50.484628	515.909882	334.960000
5.994530	50.484626	515.966932	340.510000
5.994495	50.484622	516.028957	368.140000
5.994459	50.484617	516.084232	413.170000
5.994425	50.484612	516.143382	466.910000
5.994391	50.484609	516.207733	517.830000
5.994356	50.484606	516.273433	555.150000
5.994321	50.484602	516.334933	572.860000
5.994286	50.484598	516.386608	571.680000
5.994252	50.484593	516.445083	557.440000
5.994217	50.484588	516.503357	537.380000
5.994182	50.484585	516.565883	517.160000
5.994147	50.484581	516.638408	499.650000
5.994112	50.484577	516.712383	485.880000
5.994078	50.484574	516.786358	476.250000
5.994042	50.484571	516.848757	471.440000
5.994009	50.484568	516.911157	472.360000
5.993975	50.484564	516.992358	479.610000
5.993939	50.484559	517.076433	492.010000
5.993904	50.484555	517.147507	504.820000
5.993870	50.484551	517.207083	509.230000
5.993836	50.484547	517.262207	494.960000
5.993800	50.484543	517.331807	457.560000
5.993765	50.484539	517.446982	404.790000
5.993733	50.484537	517.542483	353.240000
5.993701	50.484537	517.605333	316.860000
5.993669	50.484537	517.628407	300.760000
5.993633	50.484533	517.641308	302.550000
5.993594	50.484527	517.689282	315.960000
5.993559	50.484525	517.847583	332.300000
5.993524	50.484523	518.036133	343.480000
5.993490	50.484521	518.125333	346.710000
5.993454	50.484519	518.212882	343.370000
5.993419	50.484518	518.308733	337.200000
5.993384	50.484516	518.402833	331.840000
5.993349	50.484513	518.493833	329.130000
5.993314	50.484510	518.588858	329.450000
5.993280	50.484508	518.684207	331.770000
5.993245	50.484505	518.773557	335.850000
5.993211	50.484502	518.861207	342.030000
5.993176	50.484499	518.955258	352.697900
5.995193	50.484691	511.766107	787.410000
5.995157	50.484687	511.831132	664.510000
5.995121	50.484685	511.893433	614.930000
5.995085	50.484681	511.956733	606.060000
5.995050	50.484677	512.017658	607.680000
5.995016	50.484674	512.075282	609.930000
5.994981	50.484671	512.131508	610.030000
5.994946	50.484667	512.187857	607.110000
5.994912	50.484663	512.243557	600.390000
5.994877	50.484660	512.303908	588.650000
5.994842	50.484657	512.367358	569.980000
5.994807	50.484653	512.428908	542.280000
5.994772	50.484650	512.491182	504.660000
5.994738	50.484645	512.555132	458.530000
5.994704	50.484641	512.617957	408.410000
5.994668	50.484638	512.682632	360.690000
5.994633	50.484635	512.750082	321.550000
5.994599	50.484632	512.807683	295.190000
5.994565	50.484628	512.860032	283.650000
5.994530	50.484626	512.920057	287.580000
5.994495	50.484622	512.984007	306.540000
5.994459	50.484617	513.042557	338.570000
5.994425	50.484612	513.104182	379.470000
5.994391	50.484609	513.169983	422.640000
5.994356	50.484606	513.236858	460.580000
5.994321	50.484602	513.300308	487.260000
5.994286	50.484598	513.355857	500.310000
5.994252	50.484593	513.416883	501.200000
5.994217	50.484588	513.477707	493.800000
5.994182	50.484585	513.541933	482.350000
5.994147	50.484581	513.614258	470.030000
5.994112	50.484577	513.687783	458.870000
5.994078	50.484574	513.761282	450.100000
5.994042	50.484571	513.825407	444.470000
5.994009	50.484568	513.889557	442.240000
5.993975	50.484564	513.968932	442.890000
5.993939	50.484559	514.050632	444.600000
5.993904	50.484555	514.121807	443.760000
5.993870	50.484551	514.183657	435.730000
5.993836	50.484547	514.241882	416.880000
5.993800	50.484543	514.311833	387.320000
5.993765	50.484539	514.418582	352.110000
5.993733	50.484537	514.509482	319.110000
5.993701	50.484537	514.574033	294.770000
5.993669	50.484537	514.606282	281.860000
5.993633	50.484533	514.630283	279.540000
5.993594	50.484527	514.682558	284.880000
5.993559	50.484525	514.824158	293.780000
5.993524	50.484523	514.990257	302.330000
5.993490	50.484521	515.075857	308.800000
5.993454	50.484519	515.160083	313.050000
5.993419	50.484518	515.250833	316.010000
5.993384	50.484516	515.340132	319.230000
5.993349	50.484513	515.426907	322.730000
5.993314	50.484510	515.516732	326.380000
5.993280	50.484508	515.606707	328.610000
5.993245	50.484505	515.692007	329.993400
5.995121	50.484685	508.483475	428.670000
5.995085	50.484681	508.549025	478.390000
5.995050	50.484677	508.612775	507.810000
5.995016	50.484674	508.674050	521.330000
5.994981	50.484671	508.734225	524.000000
5.994946	50.484667	508.794425	518.930000
5.994912	50.484663	508.854050	508.390000
5.994877	50.484660	508.917125	493.120000
5.994842	50.484657	508.982550	472.700000
5.994807	50.484653	509.046525	446.190000
5.994772	50.484650	509.111000	413.450000
5.994738	50.484645	509.176725	375.690000
5.994704	50.484641	509.241575	336.110000
5.994668	50.484638	509.307850	299.080000
5.994633	50.484635	509.376250	268.770000
5.994599	50.484632	509.437025	248.000000
5.994565	50.484628	509.493700	238.240000
5.994530	50.484626	509.556325	240.160000
5.994495	50.484622	509.621975	253.660000
5.994459	50.484617	509.683375	277.620000
5.994425	50.484612	509.747175	309.480000
5.994391	50.484609	509.814200	344.860000
5.994356	50.484606	509.882075	378.370000
5.994321	50.484602	509.947275	405.120000
5.994286	50.484598	510.006250	422.400000
5.994252	50.484593	510.069500	430.160000
5.994217	50.484588	510.132550	430.460000
5.994182	50.484585	510.198300	426.250000
5.994147	50.484581	510.270450	419.930000
5.994112	50.484577	510.343550	413.360000
5.994078	50.484574	510.416650	407.820000
5.994042	50.484571	510.482325	404.070000
5.994009	50.484568	510.548000	402.320000
5.993975	50.484564	510.625750	402.040000
5.993939	50.484559	510.705325	401.820000
5.993904	50.484555	510.776575	399.050000
5.993870	50.484551	510.840450	390.730000
5.993836	50.484547	510.901400	374.890000
5.993800	50.484543	510.971675	351.950000
5.993765	50.484539	511.071025	325.370000
5.993733	50.484537	511.157875	300.320000
5.993701	50.484537	511.223925	281.270000
5.993669	50.484537	511.264275	270.370000
5.993633	50.484533	511.298100	267.330000
5.993594	50.484527	511.354225	270.530000
5.993559	50.484525	511.481100	277.380000
5.993524	50.484523	511.627400	285.240000
5.993490	50.484521	511.709875	293.100000
5.993454	50.484519	511.791250	300.680000
5.993419	50.484518	511.877600	307.250000
5.993384	50.484516	511.962775	314.290000
5.993349	50.484513	512.045950	321.680000
5.993314	50.484510	512.131375	328.904400
