# Supplementary material for: Electrical resistivity tomography data across the Hockai Fault Zone (Ardenne, Belgium)
Source: Data Brief. 2016 Dec 21;11:1–4. doi: 10.1016/j.dib.2016.12.028 (PMC5220259; doi:10.1016/j.dib.2016.12.028)
Supplement: Supplementary file 2 — Supplementary material [file mmc2.zip › output/ASCII/20091028-1_normal.out.wgs84]

5.995817	50.484753	533.113108	394.430000
5.995782	50.484750	533.119457	439.820000
5.995747	50.484746	533.116333	389.410000
5.995713	50.484741	533.016732	507.970000
5.995679	50.484738	533.017907	483.530000
5.995642	50.484737	533.046482	476.210000
5.995607	50.484736	533.162833	559.510000
5.995573	50.484733	533.187058	660.630000
5.995539	50.484728	532.947183	454.400000
5.995506	50.484721	532.873507	447.390000
5.995471	50.484718	532.952982	530.960000
5.995436	50.484716	532.943783	467.730000
5.995401	50.484712	532.897058	528.980000
5.995366	50.484708	532.892257	485.190000
5.995332	50.484705	532.887332	449.360000
5.995298	50.484701	532.872933	444.740000
5.995262	50.484698	532.886583	493.170000
5.995227	50.484694	532.890783	518.620000
5.995193	50.484691	532.909083	590.360000
5.995157	50.484687	532.932007	615.530000
5.995121	50.484685	532.936057	694.850000
5.995085	50.484681	532.949507	814.250000
5.995050	50.484677	532.948658	757.370000
5.995016	50.484674	532.928833	595.530000
5.994981	50.484671	532.904182	680.300000
5.994946	50.484667	532.884108	654.840000
5.994912	50.484663	532.863957	624.520000
5.994877	50.484660	532.872257	708.270000
5.994842	50.484657	532.899508	637.700000
5.994807	50.484653	532.917232	611.080000
5.994772	50.484650	532.939658	545.840000
5.994738	50.484645	532.971633	518.650000
5.994704	50.484641	532.998832	576.230000
5.994668	50.484638	533.035507	695.960000
5.994633	50.484635	533.086482	710.380000
5.994599	50.484632	533.089733	727.640000
5.994565	50.484628	533.069083	694.460000
5.994530	50.484626	533.086558	911.740000
5.994495	50.484622	533.123133	1481.100000
5.994459	50.484617	533.135783	1452.900000
5.994425	50.484612	533.162783	853.490000
5.994391	50.484609	533.208882	877.010000
5.994356	50.484606	533.259783	769.780000
5.994321	50.484602	533.296333	970.200000
5.994286	50.484598	533.299283	873.560000
5.994252	50.484593	533.326208	788.070000
5.994217	50.484588	533.353133	595.890000
5.994182	50.484585	533.394407	461.390000
5.994147	50.484581	533.469257	429.350000
5.994112	50.484577	533.548957	366.310000
5.994078	50.484574	533.628658	337.740000
5.994042	50.484571	533.669882	351.560000
5.994009	50.484568	533.711108	367.490000
5.993975	50.484564	533.814808	423.220000
5.993939	50.484559	533.928132	539.080000
5.993904	50.484555	533.998208	584.010000
5.993870	50.484551	534.029882	519.990000
5.993836	50.484547	534.047133	652.690000
5.993800	50.484543	534.112408	981.190000
5.993765	50.484539	534.331482	1384.000000
5.993733	50.484537	534.483382	1027.900000
5.993701	50.484537	534.524707	863.930000
5.993669	50.484537	534.436633	877.840000
5.993633	50.484533	534.314932	769.570000
5.993594	50.484527	534.312833	660.410000
5.993559	50.484525	534.677208	548.360000
5.993524	50.484523	535.142382	586.850000
5.993490	50.484521	535.279458	520.450000
5.993454	50.484519	535.411707	507.910000
5.993419	50.484518	535.577358	590.570000
5.993384	50.484516	535.738157	610.390000
5.993349	50.484513	535.889307	560.520000
5.993314	50.484510	536.059458	532.750000
5.993280	50.484508	536.234258	528.940000
5.993245	50.484505	536.385182	526.990000
5.993211	50.484502	536.531258	553.290000
5.993176	50.484499	536.710457	645.000000
5.993141	50.484498	536.894282	689.380000
5.993106	50.484496	537.092082	693.260000
5.993071	50.484494	537.294382	660.690000
5.993036	50.484492	537.529333	710.770000
5.993001	50.484491	537.806208	678.170000
5.992966	50.484489	538.105608	663.560000
5.992932	50.484486	538.404082	613.180000
5.992897	50.484485	538.650458	560.340000
5.992862	50.484484	538.923608	640.860000
5.992828	50.484481	539.218783	665.220000
5.992793	50.484480	539.466957	630.470000
5.992759	50.484479	539.722958	640.770000
5.992723	50.484478	539.968957	601.520000
5.992687	50.484477	540.231233	755.550000
5.992651	50.484477	540.496758	848.770000
5.992615	50.484475	540.676933	740.969600
5.995817	50.484753	531.549358	360.930000
5.995782	50.484750	531.567707	410.580000
5.995747	50.484746	531.577608	404.700000
5.995713	50.484741	531.507282	506.860000
5.995679	50.484738	531.520157	517.000000
5.995642	50.484737	531.555582	511.670000
5.995607	50.484736	531.664508	599.530000
5.995573	50.484733	531.696107	708.530000
5.995539	50.484728	531.503883	538.860000
5.995506	50.484721	531.451632	520.480000
5.995471	50.484718	531.529982	550.400000
5.995436	50.484716	531.531958	499.350000
5.995401	50.484712	531.501307	542.040000
5.995366	50.484708	531.506633	516.150000
5.995332	50.484705	531.511583	457.730000
5.995298	50.484701	531.508108	453.330000
5.995262	50.484698	531.528982	468.480000
5.995227	50.484694	531.541433	498.040000
5.995193	50.484691	531.566182	556.410000
5.995157	50.484687	531.594857	614.460000
5.995121	50.484685	531.606857	670.990000
5.995085	50.484681	531.627033	739.390000
5.995050	50.484677	531.634407	696.780000
5.995016	50.484674	531.624783	603.780000
5.994981	50.484671	531.610608	690.830000
5.994946	50.484667	531.600333	679.810000
5.994912	50.484663	531.589757	676.070000
5.994877	50.484660	531.604557	768.190000
5.994842	50.484657	531.636307	732.870000
5.994807	50.484653	531.659433	692.770000
5.994772	50.484650	531.686733	613.740000
5.994738	50.484645	531.722583	567.680000
5.994704	50.484641	531.754083	615.710000
5.994668	50.484638	531.794132	707.910000
5.994633	50.484635	531.847058	705.220000
5.994599	50.484632	531.856758	694.100000
5.994565	50.484628	531.844732	637.410000
5.994530	50.484626	531.867207	744.120000
5.994495	50.484622	531.906983	1159.300000
5.994459	50.484617	531.924908	1246.800000
5.994425	50.484612	531.955857	833.010000
5.994391	50.484609	532.004207	829.790000
5.994356	50.484606	532.056932	829.030000
5.994321	50.484602	532.096532	852.240000
5.994286	50.484598	532.105408	672.170000
5.994252	50.484593	532.136158	624.780000
5.994217	50.484588	532.166857	501.010000
5.994182	50.484585	532.210658	403.440000
5.994147	50.484581	532.285207	406.870000
5.994112	50.484577	532.364232	344.820000
5.994078	50.484574	532.443257	316.350000
5.994042	50.484571	532.487008	326.510000
5.994009	50.484568	532.530782	334.070000
5.993975	50.484564	532.631808	400.300000
5.993939	50.484559	532.741607	500.160000
5.993904	50.484555	532.811807	555.130000
5.993870	50.484551	532.846833	460.520000
5.993836	50.484547	532.868608	553.580000
5.993800	50.484543	532.934408	792.500000
5.993765	50.484539	533.140932	1141.200000
5.993733	50.484537	533.286057	864.550000
5.993701	50.484537	533.330007	753.000000
5.993669	50.484537	533.255183	845.240000
5.993633	50.484533	533.149533	685.840000
5.993594	50.484527	533.153258	661.470000
5.993559	50.484525	533.492808	567.600000
5.993524	50.484523	533.924657	565.820000
5.993490	50.484521	534.055758	541.110000
5.993454	50.484519	534.182382	546.610000
5.993419	50.484518	534.339107	629.070000
5.993384	50.484516	534.491333	650.570000
5.993349	50.484513	534.634658	592.850000
5.993314	50.484510	534.794932	560.770000
5.993280	50.484508	534.959157	536.850000
5.993245	50.484505	535.101807	541.500000
5.993211	50.484502	535.239932	551.880000
5.993176	50.484499	535.407407	629.960000
5.993141	50.484498	535.578683	688.490000
5.993106	50.484496	535.761908	703.610000
5.993071	50.484494	535.948757	666.600000
5.993036	50.484492	536.163457	704.710000
5.993001	50.484491	536.413808	693.190000
5.992966	50.484489	536.681857	679.540000
5.992932	50.484486	536.947408	650.460000
5.992897	50.484485	537.166882	609.510000
5.992862	50.484484	537.406907	660.280000
5.992828	50.484481	537.663233	706.800000
5.992793	50.484480	537.878682	685.180000
5.992759	50.484479	538.098057	686.280000
5.992723	50.484478	538.307683	676.250000
5.992687	50.484477	538.526657	796.180000
5.992651	50.484477	538.745758	857.950000
5.992615	50.484475	538.898233	787.910600
5.995782	50.484750	529.899858	367.330000
5.995747	50.484746	529.921557	431.600000
5.995713	50.484741	529.877858	561.130000
5.995679	50.484738	529.901433	607.740000
5.995642	50.484737	529.943182	623.180000
5.995607	50.484736	530.045332	731.610000
5.995573	50.484733	530.083757	878.260000
5.995539	50.484728	529.935682	753.720000
5.995506	50.484721	529.903407	685.060000
5.995471	50.484718	529.980733	619.550000
5.995436	50.484716	529.993232	550.210000
5.995401	50.484712	529.977757	575.850000
5.995366	50.484708	529.992683	563.360000
5.995332	50.484705	530.007032	492.930000
5.995298	50.484701	530.014007	466.480000
5.995262	50.484698	530.041782	442.850000
5.995227	50.484694	530.062107	452.180000
5.995193	50.484691	530.093057	510.070000
5.995157	50.484687	530.127307	602.690000
5.995121	50.484685	530.146957	647.300000
5.995085	50.484681	530.173608	676.110000
5.995050	50.484677	530.188958	670.190000
5.995016	50.484674	530.189233	666.310000
5.994981	50.484671	530.185282	780.500000
5.994946	50.484667	530.184557	777.550000
5.994912	50.484663	530.183382	778.670000
5.994877	50.484660	530.204583	857.670000
5.994842	50.484657	530.240732	848.270000
5.994807	50.484653	530.269182	793.180000
5.994772	50.484650	530.301282	700.850000
5.994738	50.484645	530.340958	651.080000
5.994704	50.484641	530.376708	705.070000
5.994668	50.484638	530.420107	792.650000
5.994633	50.484635	530.474983	792.960000
5.994599	50.484632	530.491082	755.600000
5.994565	50.484628	530.487607	602.970000
5.994530	50.484626	530.515032	532.520000
5.994495	50.484622	530.557958	696.760000
5.994459	50.484617	530.581158	729.160000
5.994425	50.484612	530.616082	540.350000
5.994391	50.484609	530.666682	561.850000
5.994356	50.484606	530.721232	630.330000
5.994321	50.484602	530.763882	544.800000
5.994286	50.484598	530.778708	387.730000
5.994252	50.484593	530.813283	379.790000
5.994217	50.484588	530.847757	330.850000
5.994182	50.484585	530.894132	281.700000
5.994147	50.484581	530.968432	293.580000
5.994112	50.484577	531.046758	253.090000
5.994078	50.484574	531.125057	235.490000
5.994042	50.484571	531.171358	247.230000
5.994009	50.484568	531.217707	258.530000
5.993975	50.484564	531.316033	312.510000
5.993939	50.484559	531.422307	381.070000
5.993904	50.484555	531.492632	412.060000
5.993870	50.484551	531.531007	328.360000
5.993836	50.484547	531.557307	379.560000
5.993800	50.484543	531.623632	538.560000
5.993765	50.484539	531.817582	753.080000
5.993733	50.484537	531.955882	575.740000
5.993701	50.484537	532.002483	551.620000
5.993669	50.484537	531.941007	716.710000
5.993633	50.484533	531.851508	650.410000
5.993594	50.484527	531.861132	761.680000
5.993559	50.484525	532.175732	707.050000
5.993524	50.484523	532.574132	644.210000
5.993490	50.484521	532.699282	606.650000
5.993454	50.484519	532.820307	609.470000
5.993419	50.484518	532.968207	660.840000
5.993384	50.484516	533.111932	670.340000
5.993349	50.484513	533.247533	620.420000
5.993314	50.484510	533.398082	592.760000
5.993280	50.484508	533.551907	573.320000
5.993245	50.484505	533.686433	589.390000
5.993211	50.484502	533.816782	591.810000
5.993176	50.484499	533.972832	647.330000
5.993141	50.484498	534.131958	713.450000
5.993106	50.484496	534.301083	731.070000
5.993071	50.484494	534.472982	680.660000
5.993036	50.484492	534.668307	694.550000
5.993001	50.484491	534.893458	703.850000
5.992966	50.484489	535.131958	713.770000
5.992932	50.484486	535.366707	715.690000
5.992897	50.484485	535.561232	689.690000
5.992862	50.484484	535.770882	714.650000
5.992828	50.484481	535.991958	768.420000
5.992793	50.484480	536.178058	775.810000
5.992759	50.484479	536.365007	786.910000
5.992723	50.484478	536.542682	799.410000
5.992687	50.484477	536.724282	875.350000
5.992651	50.484477	536.903807	873.371900
5.995747	50.484746	528.137308	442.600000
5.995713	50.484741	528.117358	649.890000
5.995679	50.484738	528.150558	721.560000
5.995642	50.484737	528.198058	781.060000
5.995607	50.484736	528.294108	917.010000
5.995573	50.484733	528.338707	1120.600000
5.995539	50.484728	528.230883	1021.700000
5.995506	50.484721	528.216932	873.320000
5.995471	50.484718	528.293283	707.750000
5.995436	50.484716	528.315533	604.450000
5.995401	50.484712	528.314182	620.380000
5.995366	50.484708	528.338082	624.700000
5.995332	50.484705	528.361257	563.340000
5.995298	50.484701	528.378033	521.050000
5.995262	50.484698	528.412308	474.300000
5.995227	50.484694	528.440108	470.460000
5.995193	50.484691	528.476932	538.320000
5.995157	50.484687	528.516482	654.080000
5.995121	50.484685	528.543408	690.530000
5.995085	50.484681	528.576257	693.890000
5.995050	50.484677	528.599232	708.460000
5.995016	50.484674	528.608982	765.940000
5.994981	50.484671	528.614883	916.810000
5.994946	50.484667	528.623382	907.520000
5.994912	50.484663	528.631307	875.890000
5.994877	50.484660	528.658733	907.890000
5.994842	50.484657	528.699157	888.690000
5.994807	50.484653	528.732782	829.520000
5.994772	50.484650	528.769582	750.900000
5.994738	50.484645	528.813007	730.900000
5.994704	50.484641	528.852908	815.040000
5.994668	50.484638	528.899582	922.810000
5.994633	50.484635	528.956383	936.240000
5.994599	50.484632	528.978757	873.110000
5.994565	50.484628	528.983657	592.150000
5.994530	50.484626	529.015932	395.860000
5.994495	50.484622	529.061983	424.510000
5.994459	50.484617	529.090408	393.120000
5.994425	50.484612	529.129283	293.280000
5.994391	50.484609	529.182108	314.640000
5.994356	50.484606	529.238457	372.720000
5.994321	50.484602	529.284132	311.480000
5.994286	50.484598	529.304858	224.280000
5.994252	50.484593	529.343233	232.720000
5.994217	50.484588	529.381482	219.010000
5.994182	50.484585	529.430432	195.700000
5.994147	50.484581	529.504457	200.400000
5.994112	50.484577	529.582083	177.510000
5.994078	50.484574	529.659682	168.450000
5.994042	50.484571	529.708533	180.080000
5.994009	50.484568	529.757408	194.650000
5.993975	50.484564	529.853033	230.970000
5.993939	50.484559	529.955807	272.690000
5.993904	50.484555	530.026232	284.150000
5.993870	50.484551	530.067957	234.920000
5.993836	50.484547	530.098808	286.100000
5.993800	50.484543	530.165658	435.860000
5.993765	50.484539	530.347107	585.380000
5.993733	50.484537	530.478607	420.160000
5.993701	50.484537	530.527807	420.010000
5.993669	50.484537	530.479657	620.000000
5.993633	50.484533	530.406282	675.530000
5.993594	50.484527	530.421808	941.460000
5.993559	50.484525	530.711582	934.360000
5.993524	50.484523	531.076707	802.970000
5.993490	50.484521	531.195957	692.340000
5.993454	50.484519	531.311432	660.310000
5.993419	50.484518	531.450682	674.830000
5.993384	50.484516	531.586132	670.960000
5.993349	50.484513	531.714182	634.170000
5.993314	50.484510	531.855233	616.890000
5.993280	50.484508	531.998983	614.660000
5.993245	50.484505	532.125657	639.530000
5.993211	50.484502	532.248507	637.050000
5.993176	50.484499	532.393532	670.960000
5.993141	50.484498	532.540982	730.860000
5.993106	50.484496	532.696682	744.780000
5.993071	50.484494	532.854382	685.600000
5.993036	50.484492	533.031382	681.950000
5.993001	50.484491	533.232882	701.690000
5.992966	50.484489	533.443982	733.540000
5.992932	50.484486	533.650407	756.470000
5.992897	50.484485	533.822232	739.660000
5.992862	50.484484	534.004558	747.610000
5.992828	50.484481	534.194258	795.410000
5.992793	50.484480	534.354607	822.190000
5.992759	50.484479	534.513507	853.090000
5.992723	50.484478	534.663857	871.130000
5.992687	50.484477	534.814157	915.894300
5.995679	50.484738	526.254658	788.940000
5.995642	50.484737	526.307257	1009.200000
5.995607	50.484736	526.397957	1176.800000
5.995573	50.484733	526.448058	1411.200000
5.995539	50.484728	526.376182	1412.500000
5.995506	50.484721	526.378733	1214.000000
5.995471	50.484718	526.454208	975.060000
5.995436	50.484716	526.485358	839.130000
5.995401	50.484712	526.496932	837.840000
5.995366	50.484708	526.529082	881.000000
5.995332	50.484705	526.560382	888.250000
5.995298	50.484701	526.586208	864.420000
5.995262	50.484698	526.626557	817.890000
5.995227	50.484694	526.661333	808.710000
5.995193	50.484691	526.703633	867.780000
5.995157	50.484687	526.748133	940.550000
5.995121	50.484685	526.781882	922.340000
5.995085	50.484681	526.820583	874.530000
5.995050	50.484677	526.850757	880.370000
5.995016	50.484674	526.869483	968.230000
5.994981	50.484671	526.884757	1118.700000
5.994946	50.484667	526.902057	1156.900000
5.994912	50.484663	526.918632	1125.900000
5.994877	50.484660	526.952008	1102.700000
5.994842	50.484657	526.996558	1079.000000
5.994807	50.484653	527.035157	1066.800000
5.994772	50.484650	527.076483	1068.000000
5.994738	50.484645	527.123533	1105.800000
5.994704	50.484641	527.167433	1155.100000
5.994668	50.484638	527.217233	1139.200000
5.994633	50.484635	527.275908	1023.800000
5.994599	50.484632	527.304382	840.080000
5.994565	50.484628	527.317433	543.340000
5.994530	50.484626	527.354458	349.670000
5.994495	50.484622	527.403583	305.540000
5.994459	50.484617	527.437108	245.700000
5.994425	50.484612	527.479807	181.830000
5.994391	50.484609	527.534808	166.430000
5.994356	50.484606	527.592908	175.030000
5.994321	50.484602	527.641557	169.880000
5.994286	50.484598	527.668108	155.530000
5.994252	50.484593	527.710233	162.160000
5.994217	50.484588	527.752183	164.150000
5.994182	50.484585	527.803657	158.730000
5.994147	50.484581	527.877408	155.440000
5.994112	50.484577	527.954333	150.150000
5.994078	50.484574	528.031258	149.760000
5.994042	50.484571	528.082633	158.060000
5.994009	50.484568	528.134007	170.490000
5.993975	50.484564	528.226958	185.300000
5.993939	50.484559	528.326282	200.830000
5.993904	50.484555	528.396832	213.310000
5.993870	50.484551	528.441832	236.130000
5.993836	50.484547	528.477158	335.200000
5.993800	50.484543	528.544533	504.320000
5.993765	50.484539	528.713683	556.610000
5.993733	50.484537	528.838507	386.540000
5.993701	50.484537	528.890257	352.380000
5.993669	50.484537	528.855233	483.980000
5.993633	50.484533	528.797757	662.230000
5.993594	50.484527	528.819158	993.890000
5.993559	50.484525	529.084507	1111.500000
5.993524	50.484523	529.416857	1015.300000
5.993490	50.484521	529.530357	834.440000
5.993454	50.484519	529.640457	716.270000
5.993419	50.484518	529.771308	652.940000
5.993384	50.484516	529.898733	619.270000
5.993349	50.484513	530.019508	604.150000
5.993314	50.484510	530.151433	608.420000
5.993280	50.484508	530.285533	626.130000
5.993245	50.484505	530.404683	644.560000
5.993211	50.484502	530.520358	642.730000
5.993176	50.484499	530.654933	650.650000
5.993141	50.484498	530.791332	675.270000
5.993106	50.484496	530.934383	679.250000
5.993071	50.484494	531.078808	648.280000
5.993036	50.484492	531.238758	640.100000
5.993001	50.484491	531.418383	658.440000
5.992966	50.484489	531.604458	690.990000
5.992932	50.484486	531.785307	713.250000
5.992897	50.484485	531.936883	709.890000
5.992862	50.484484	532.095183	709.040000
5.992828	50.484481	532.257633	739.030000
5.992793	50.484480	532.395908	770.680000
5.992759	50.484479	532.531207	848.044600
5.995607	50.484736	524.342333	1119.400000
5.995573	50.484733	524.397232	1334.100000
5.995539	50.484728	524.356783	1386.300000
5.995506	50.484721	524.373883	1298.600000
5.995471	50.484718	524.448558	1157.100000
5.995436	50.484716	524.487683	1056.400000
5.995401	50.484712	524.510882	1058.200000
5.995366	50.484708	524.550457	1120.700000
5.995332	50.484705	524.589133	1179.000000
5.995298	50.484701	524.623232	1201.300000
5.995262	50.484698	524.669108	1186.300000
5.995227	50.484694	524.710258	1171.300000
5.995193	50.484691	524.757607	1173.700000
5.995157	50.484687	524.806682	1157.600000
5.995121	50.484685	524.846732	1088.200000
5.995085	50.484681	524.890832	1017.900000
5.995050	50.484677	524.927708	1005.600000
5.995016	50.484674	524.954808	1068.500000
5.994981	50.484671	524.978832	1180.900000
5.994946	50.484667	525.004408	1258.000000
5.994912	50.484663	525.029158	1289.700000
5.994877	50.484660	525.068133	1306.300000
5.994842	50.484657	525.116608	1321.300000
5.994807	50.484653	525.159932	1348.500000
5.994772	50.484650	525.205508	1375.300000
5.994738	50.484645	525.256008	1379.700000
5.994704	50.484641	525.303783	1317.100000
5.994668	50.484638	525.356582	1162.600000
5.994633	50.484635	525.417007	950.180000
5.994599	50.484632	525.451333	730.470000
5.994565	50.484628	525.472233	518.890000
5.994530	50.484626	525.513833	396.820000
5.994495	50.484622	525.565883	369.190000
5.994459	50.484617	525.604308	340.120000
5.994425	50.484612	525.650707	294.380000
5.994391	50.484609	525.707808	266.980000
5.994356	50.484606	525.767632	255.670000
5.994321	50.484602	525.819157	243.580000
5.994286	50.484598	525.851333	227.420000
5.994252	50.484593	525.897133	221.740000
5.994217	50.484588	525.942683	220.640000
5.994182	50.484585	525.996583	220.070000
5.994147	50.484581	526.070058	220.950000
5.994112	50.484577	526.146333	223.270000
5.994078	50.484574	526.222608	227.240000
5.994042	50.484571	526.276433	234.630000
5.994009	50.484568	526.330258	244.150000
5.993975	50.484564	526.420607	254.650000
5.993939	50.484559	526.516557	270.910000
5.993904	50.484555	526.587233	302.230000
5.993870	50.484551	526.635458	370.620000
5.993836	50.484547	526.675133	505.460000
5.993800	50.484543	526.743007	645.230000
5.993765	50.484539	526.900183	613.450000
5.993733	50.484537	527.018507	437.260000
5.993701	50.484537	527.072758	364.580000
5.993669	50.484537	527.050533	420.660000
5.993633	50.484533	527.008558	560.670000
5.993594	50.484527	527.035758	786.420000
5.993559	50.484525	527.277333	922.680000
5.993524	50.484523	527.577757	903.740000
5.993490	50.484521	527.685757	784.180000
5.993454	50.484519	527.790707	671.790000
5.993419	50.484518	527.913482	596.230000
5.993384	50.484516	528.033208	554.390000
5.993349	50.484513	528.147083	537.860000
5.993314	50.484510	528.270358	538.320000
5.993280	50.484508	528.395283	546.340000
5.993245	50.484505	528.507333	551.490000
5.993211	50.484502	528.616283	549.140000
5.993176	50.484499	528.741082	550.520000
5.993141	50.484498	528.867183	559.690000
5.993106	50.484496	528.998507	564.770000
5.993071	50.484494	529.130683	560.540000
5.993036	50.484492	529.275058	563.900000
5.993001	50.484491	529.434858	579.680000
5.992966	50.484489	529.598483	603.230000
5.992932	50.484486	529.756683	619.370000
5.992897	50.484485	529.890582	632.540000
5.992862	50.484484	530.028233	644.170000
5.992828	50.484481	530.167582	703.687700
5.995539	50.484728	522.155983	1294.700000
5.995506	50.484721	522.185633	1277.200000
5.995471	50.484718	522.259608	1228.600000
5.995436	50.484716	522.305707	1179.000000
5.995401	50.484712	522.339133	1182.400000
5.995366	50.484708	522.385283	1232.100000
5.995332	50.484705	522.430533	1284.700000
5.995298	50.484701	522.472007	1314.500000
5.995262	50.484698	522.522808	1309.600000
5.995227	50.484694	522.569708	1278.500000
5.995193	50.484691	522.621607	1232.200000
5.995157	50.484687	522.674807	1168.700000
5.995121	50.484685	522.720607	1093.300000
5.995085	50.484681	522.769632	1036.200000
5.995050	50.484677	522.812608	1025.400000
5.995016	50.484674	522.847407	1068.500000
5.994981	50.484671	522.879482	1150.200000
5.994946	50.484667	522.912683	1235.300000
5.994912	50.484663	522.945058	1305.600000
5.994877	50.484660	522.989258	1360.700000
5.994842	50.484657	523.041383	1400.900000
5.994807	50.484653	523.089133	1425.300000
5.994772	50.484650	523.138708	1418.000000
5.994738	50.484645	523.192433	1356.200000
5.994704	50.484641	523.243832	1223.000000
5.994668	50.484638	523.299482	1031.600000
5.994633	50.484635	523.361582	824.690000
5.994599	50.484632	523.401433	643.830000
5.994565	50.484628	523.429758	509.850000
5.994530	50.484626	523.475682	447.460000
5.994495	50.484622	523.530508	450.770000
5.994459	50.484617	523.573607	467.010000
5.994425	50.484612	523.623558	463.620000
5.994391	50.484609	523.682683	447.410000
5.994356	50.484606	523.744132	424.550000
5.994321	50.484602	523.798383	394.120000
5.994286	50.484598	523.835932	360.620000
5.994252	50.484593	523.885257	336.810000
5.994217	50.484588	523.934308	325.060000
5.994182	50.484585	523.990558	322.310000
5.994147	50.484581	524.063758	325.550000
5.994112	50.484577	524.139408	332.110000
5.994078	50.484574	524.215058	339.310000
5.994042	50.484571	524.271233	347.120000
5.994009	50.484568	524.327407	356.250000
5.993975	50.484564	524.415258	369.460000
5.993939	50.484559	524.507957	395.190000
5.993904	50.484555	524.578732	446.020000
5.993870	50.484551	524.630058	535.320000
5.993836	50.484547	524.673958	653.300000
5.993800	50.484543	524.742308	718.490000
5.993765	50.484539	524.887933	637.300000
5.993733	50.484537	525.000007	479.430000
5.993701	50.484537	525.056632	390.810000
5.993669	50.484537	525.046758	396.310000
5.993633	50.484533	525.019783	470.860000
5.993594	50.484527	525.052608	589.910000
5.993559	50.484525	525.271332	677.850000
5.993524	50.484523	525.541082	687.950000
5.993490	50.484521	525.643832	636.020000
5.993454	50.484519	525.743882	570.180000
5.993419	50.484518	525.859057	517.040000
5.993384	50.484516	525.971532	482.920000
5.993349	50.484513	526.078882	464.780000
5.993314	50.484510	526.194057	456.850000
5.993280	50.484508	526.310457	453.030000
5.993245	50.484505	526.415932	448.900000
5.993211	50.484502	526.518682	444.490000
5.993176	50.484499	526.634457	444.230000
5.993141	50.484498	526.751082	449.800000
5.993106	50.484496	526.871733	458.820000
5.993071	50.484494	526.992782	468.570000
5.993036	50.484492	527.123157	480.360000
5.993001	50.484491	527.265333	497.440000
5.992966	50.484489	527.409307	522.690000
5.992932	50.484486	527.547908	542.610000
5.992897	50.484485	527.666732	588.152500
5.995471	50.484718	519.868533	1263.000000
5.995436	50.484716	519.920607	1201.800000
5.995401	50.484712	519.962808	1193.200000
5.995366	50.484708	520.014633	1208.200000
5.995332	50.484705	520.065607	1209.800000
5.995298	50.484701	520.113533	1208.200000
5.995262	50.484698	520.168683	1188.600000
5.995227	50.484694	520.220683	1142.900000
5.995193	50.484691	520.276583	1083.500000
5.995157	50.484687	520.333432	1021.900000
5.995121	50.484685	520.384358	968.880000
5.995085	50.484681	520.437782	938.000000
5.995050	50.484677	520.486232	938.910000
5.995016	50.484674	520.527983	972.700000
5.994981	50.484671	520.567358	1031.100000
5.994946	50.484667	520.607483	1098.500000
5.994912	50.484663	520.646808	1160.800000
5.994877	50.484660	520.695808	1208.800000
5.994842	50.484657	520.751258	1234.900000
5.994807	50.484653	520.803058	1232.000000
5.994772	50.484650	520.856383	1191.600000
5.994738	50.484645	520.913082	1106.900000
5.994704	50.484641	520.967807	980.170000
5.994668	50.484638	521.026107	828.590000
5.994633	50.484635	521.089758	679.610000
5.994599	50.484632	521.134733	558.190000
5.994565	50.484628	521.169983	478.940000
5.994530	50.484626	521.219957	450.320000
5.994495	50.484622	521.277383	467.190000
5.994459	50.484617	521.324883	504.200000
5.994425	50.484612	521.378182	534.280000
5.994391	50.484609	521.439208	544.670000
5.994356	50.484606	521.502157	533.180000
5.994321	50.484602	521.559008	503.980000
5.994286	50.484598	521.601657	467.350000
5.994252	50.484593	521.654257	436.160000
5.994217	50.484588	521.706608	416.690000
5.994182	50.484585	521.765132	408.730000
5.994147	50.484581	521.838107	409.330000
5.994112	50.484577	521.913133	414.980000
5.994078	50.484574	521.988182	422.620000
5.994042	50.484571	522.046582	431.540000
5.994009	50.484568	522.104983	443.190000
5.993975	50.484564	522.190457	461.650000
5.993939	50.484559	522.280057	493.980000
5.993904	50.484555	522.350957	546.960000
5.993870	50.484551	522.405233	619.360000
5.993836	50.484547	522.453133	686.000000
5.993800	50.484543	522.521933	693.390000
5.993765	50.484539	522.656632	611.920000
5.993733	50.484537	522.762782	493.380000
5.993701	50.484537	522.821657	412.770000
5.993669	50.484537	522.823532	391.800000
5.993633	50.484533	522.810808	417.180000
5.993594	50.484527	522.849007	467.110000
5.993559	50.484525	523.046057	507.680000
5.993524	50.484523	523.286707	516.320000
5.993490	50.484521	523.384532	496.410000
5.993454	50.484519	523.480032	465.050000
5.993419	50.484518	523.588157	435.500000
5.993384	50.484516	523.693908	413.220000
5.993349	50.484513	523.795233	397.930000
5.993314	50.484510	523.902957	387.360000
5.993280	50.484508	524.011532	379.290000
5.993245	50.484505	524.110982	372.850000
5.993211	50.484502	524.208107	369.180000
5.993176	50.484499	524.315732	370.320000
5.993141	50.484498	524.423833	376.480000
5.993106	50.484496	524.534907	389.540000
5.993071	50.484494	524.646058	407.270000
5.993036	50.484492	524.764132	419.750000
5.993001	50.484491	524.890958	438.800000
5.992966	50.484489	525.018107	483.285400
5.995366	50.484708	517.417658	1159.700000
5.995332	50.484705	517.473508	1075.000000
5.995298	50.484701	517.526957	1041.500000
5.995262	50.484698	517.585858	1011.500000
5.995227	50.484694	517.642233	952.470000
5.995193	50.484691	517.701608	891.650000
5.995157	50.484687	517.761657	841.640000
5.995121	50.484685	517.817033	807.570000
5.995085	50.484681	517.874283	792.920000
5.995050	50.484677	517.927558	799.450000
5.995016	50.484674	517.975433	824.720000
5.994981	50.484671	518.021258	862.650000
5.994946	50.484667	518.067583	904.290000
5.994912	50.484663	518.113133	940.290000
5.994877	50.484660	518.166433	962.810000
5.994842	50.484657	518.224908	965.650000
5.994807	50.484653	518.280383	944.500000
5.994772	50.484650	518.337082	897.420000
5.994738	50.484645	518.396508	825.210000
5.994704	50.484641	518.454258	733.510000
5.994668	50.484638	518.514932	633.400000
5.994633	50.484635	518.579983	539.420000
5.994599	50.484632	518.629658	464.790000
5.994565	50.484628	518.671257	417.930000
5.994530	50.484626	518.724958	402.330000
5.994495	50.484622	518.784808	414.960000
5.994459	50.484617	518.836383	444.730000
5.994425	50.484612	518.892758	477.000000
5.994391	50.484609	518.955508	499.620000
5.994356	50.484606	519.019882	506.120000
5.994321	50.484602	519.079183	496.790000
5.994286	50.484598	519.126557	477.860000
5.994252	50.484593	519.182208	457.940000
5.994217	50.484588	519.237633	443.100000
5.994182	50.484585	519.298258	435.550000
5.994147	50.484581	519.371008	434.610000
5.994112	50.484577	519.445483	438.490000
5.994078	50.484574	519.519982	445.520000
5.994042	50.484571	519.580457	455.300000
5.994009	50.484568	519.640932	468.960000
5.993975	50.484564	519.724182	489.160000
5.993939	50.484559	519.810882	519.050000
5.993904	50.484555	519.881882	559.150000
5.993870	50.484551	519.938932	602.570000
5.993836	50.484547	519.990582	630.460000
5.993800	50.484543	520.059808	618.570000
5.993765	50.484539	520.184332	560.810000
5.993733	50.484537	520.284932	483.700000
5.993701	50.484537	520.345908	422.490000
5.993669	50.484537	520.358808	392.680000
5.993633	50.484533	520.359408	389.780000
5.993594	50.484527	520.402683	401.380000
5.993559	50.484525	520.579508	412.010000
5.993524	50.484523	520.792982	411.760000
5.993490	50.484521	520.886282	400.820000
5.993454	50.484519	520.977607	384.620000
5.993419	50.484518	521.079258	368.320000
5.993384	50.484516	521.178858	354.660000
5.993349	50.484513	521.274733	343.950000
5.993314	50.484510	521.375733	335.660000
5.993280	50.484508	521.477283	329.620000
5.993245	50.484505	521.571332	326.340000
5.993211	50.484502	521.663407	327.240000
5.993176	50.484499	521.763783	333.440000
5.993141	50.484498	521.864383	340.730000
5.993106	50.484496	521.967083	356.380000
5.993071	50.484494	522.069608	393.662000
5.995262	50.484698	514.750983	925.200000
5.995227	50.484694	514.811033	810.140000
5.995193	50.484691	514.873333	750.540000
5.995157	50.484687	514.936107	703.630000
5.995121	50.484685	514.995257	675.680000
5.995085	50.484681	515.055783	663.000000
5.995050	50.484677	515.113233	666.410000
5.995016	50.484674	515.166408	681.530000
5.994981	50.484671	515.217832	702.930000
5.994946	50.484667	515.269558	724.330000
5.994912	50.484663	515.320583	739.590000
5.994877	50.484660	515.377682	743.830000
5.994842	50.484657	515.438832	733.820000
5.994807	50.484653	515.497558	708.120000
5.994772	50.484650	515.557233	667.240000
5.994738	50.484645	515.619082	613.330000
5.994704	50.484641	515.679533	550.770000
5.994668	50.484638	515.742332	486.000000
5.994633	50.484635	515.808657	426.650000
5.994599	50.484632	515.862557	379.610000
5.994565	50.484628	515.909882	349.330000
5.994530	50.484626	515.966932	337.430000
5.994495	50.484622	516.028957	342.340000
5.994459	50.484617	516.084232	359.270000
5.994425	50.484612	516.143382	381.480000
5.994391	50.484609	516.207733	402.190000
5.994356	50.484606	516.273433	416.420000
5.994321	50.484602	516.334933	422.320000
5.994286	50.484598	516.386608	421.410000
5.994252	50.484593	516.445083	417.230000
5.994217	50.484588	516.503357	413.250000
5.994182	50.484585	516.565883	411.740000
5.994147	50.484581	516.638408	413.420000
5.994112	50.484577	516.712383	418.170000
5.994078	50.484574	516.786358	425.660000
5.994042	50.484571	516.848757	435.980000
5.994009	50.484568	516.911157	449.760000
5.993975	50.484564	516.992358	468.080000
5.993939	50.484559	517.076433	491.470000
5.993904	50.484555	517.147507	518.160000
5.993870	50.484551	517.207083	542.320000
5.993836	50.484547	517.262207	553.860000
5.993800	50.484543	517.331807	543.000000
5.993765	50.484539	517.446982	508.790000
5.993733	50.484537	517.542483	462.740000
5.993701	50.484537	517.605333	420.560000
5.993669	50.484537	517.628407	391.600000
5.993633	50.484533	517.641308	375.900000
5.993594	50.484527	517.689282	368.490000
5.993559	50.484525	517.847583	362.890000
5.993524	50.484523	518.036133	354.950000
5.993490	50.484521	518.125333	344.290000
5.993454	50.484519	518.212882	332.560000
5.993419	50.484518	518.308733	321.650000
5.993384	50.484516	518.402833	312.750000
5.993349	50.484513	518.493833	306.300000
5.993314	50.484510	518.588858	302.250000
5.993280	50.484508	518.684207	301.250000
5.993245	50.484505	518.773557	304.170000
5.993211	50.484502	518.861207	311.610000
5.993176	50.484499	518.955258	332.223000
5.995193	50.484691	511.766107	683.690000
5.995157	50.484687	511.831132	621.630000
5.995121	50.484685	511.893433	591.990000
5.995085	50.484681	511.956733	575.720000
5.995050	50.484677	512.017658	571.890000
5.995016	50.484674	512.075282	577.520000
5.994981	50.484671	512.131508	587.650000
5.994946	50.484667	512.187857	597.250000
5.994912	50.484663	512.243557	601.640000
5.994877	50.484660	512.303908	597.580000
5.994842	50.484657	512.367358	583.450000
5.994807	50.484653	512.428908	558.950000
5.994772	50.484650	512.491182	525.100000
5.994738	50.484645	512.555132	483.860000
5.994704	50.484641	512.617957	438.340000
5.994668	50.484638	512.682632	392.620000
5.994633	50.484635	512.750082	351.210000
5.994599	50.484632	512.807683	318.060000
5.994565	50.484628	512.860032	295.690000
5.994530	50.484626	512.920057	285.010000
5.994495	50.484622	512.984007	285.240000
5.994459	50.484617	513.042557	294.150000
5.994425	50.484612	513.104182	308.490000
5.994391	50.484609	513.169983	324.700000
5.994356	50.484606	513.236858	339.670000
5.994321	50.484602	513.300308	351.470000
5.994286	50.484598	513.355857	359.720000
5.994252	50.484593	513.416883	365.320000
5.994217	50.484588	513.477707	369.670000
5.994182	50.484585	513.541933	374.160000
5.994147	50.484581	513.614258	379.640000
5.994112	50.484577	513.687783	386.570000
5.994078	50.484574	513.761282	395.250000
5.994042	50.484571	513.825407	405.970000
5.994009	50.484568	513.889557	419.110000
5.993975	50.484564	513.968932	434.960000
5.993939	50.484559	514.050632	453.170000
5.993904	50.484555	514.121807	471.910000
5.993870	50.484551	514.183657	487.410000
5.993836	50.484547	514.241882	494.450000
5.993800	50.484543	514.311833	488.650000
5.993765	50.484539	514.418582	469.580000
5.993733	50.484537	514.509482	441.970000
5.993701	50.484537	514.574033	412.910000
5.993669	50.484537	514.606282	387.730000
5.993633	50.484533	514.630283	367.950000
5.993594	50.484527	514.682558	352.500000
5.993559	50.484525	514.824158	339.220000
5.993524	50.484523	514.990257	326.620000
5.993490	50.484521	515.075857	314.520000
5.993454	50.484519	515.160083	303.560000
5.993419	50.484518	515.250833	294.790000
5.993384	50.484516	515.340132	288.730000
5.993349	50.484513	515.426907	286.410000
5.993314	50.484510	515.516732	287.450000
5.993280	50.484508	515.606707	291.280000
5.993245	50.484505	515.692007	302.011400
5.995121	50.484685	508.483475	562.870000
5.995085	50.484681	508.549025	535.990000
5.995050	50.484677	508.612775	524.790000
5.995016	50.484674	508.674050	523.860000
5.994981	50.484671	508.734225	527.810000
5.994946	50.484667	508.794425	532.630000
5.994912	50.484663	508.854050	533.160000
5.994877	50.484660	508.917125	526.700000
5.994842	50.484657	508.982550	512.120000
5.994807	50.484653	509.046525	489.380000
5.994772	50.484650	509.111000	459.470000
5.994738	50.484645	509.176725	424.080000
5.994704	50.484641	509.241575	385.750000
5.994668	50.484638	509.307850	347.680000
5.994633	50.484635	509.376250	313.330000
5.994599	50.484632	509.437025	285.610000
5.994565	50.484628	509.493700	266.430000
5.994530	50.484626	509.556325	256.480000
5.994495	50.484622	509.621975	255.290000
5.994459	50.484617	509.683375	261.430000
5.994425	50.484612	509.747175	272.790000
5.994391	50.484609	509.814200	286.930000
5.994356	50.484606	509.882075	301.540000
5.994321	50.484602	509.947275	314.910000
5.994286	50.484598	510.006250	326.260000
5.994252	50.484593	510.069500	335.640000
5.994217	50.484588	510.132550	343.660000
5.994182	50.484585	510.198300	351.180000
5.994147	50.484581	510.270450	358.870000
5.994112	50.484577	510.343550	367.240000
5.994078	50.484574	510.416650	376.690000
5.994042	50.484571	510.482325	387.590000
5.994009	50.484568	510.548000	400.210000
5.993975	50.484564	510.625750	414.660000
5.993939	50.484559	510.705325	430.480000
5.993904	50.484555	510.776575	446.150000
5.993870	50.484551	510.840450	458.940000
5.993836	50.484547	510.901400	465.360000
5.993800	50.484543	510.971675	462.510000
5.993765	50.484539	511.071025	449.830000
5.993733	50.484537	511.157875	429.800000
5.993701	50.484537	511.223925	406.600000
5.993669	50.484537	511.264275	383.950000
5.993633	50.484533	511.298100	363.680000
5.993594	50.484527	511.354225	346.060000
5.993559	50.484525	511.481100	330.410000
5.993524	50.484523	511.627400	316.260000
5.993490	50.484521	511.709875	303.550000
5.993454	50.484519	511.791250	292.690000
5.993419	50.484518	511.877600	285.840000
5.993384	50.484516	511.962775	282.460000
5.993349	50.484513	512.045950	284.060000
5.993314	50.484510	512.131375	292.576800
