# Supplementary material for: Electrical resistivity tomography data across the Hockai Fault Zone (Ardenne, Belgium)
Source: Data Brief. 2016 Dec 21;11:1–4. doi: 10.1016/j.dib.2016.12.028 (PMC5220259; doi:10.1016/j.dib.2016.12.028)
Supplement: Supplementary file 2 — Supplementary material [file mmc2.zip › output/ASCII/20091028-1_robust.out.wgs84]

5.995817	50.484753	533.113108	400.610000
5.995782	50.484750	533.119457	402.460000
5.995747	50.484746	533.116333	399.950000
5.995713	50.484741	533.016732	522.110000
5.995679	50.484738	533.017907	520.750000
5.995642	50.484737	533.046482	520.480000
5.995607	50.484736	533.162833	611.420000
5.995573	50.484733	533.187058	728.450000
5.995539	50.484728	532.947183	503.600000
5.995506	50.484721	532.873507	488.250000
5.995471	50.484718	532.952982	556.250000
5.995436	50.484716	532.943783	492.220000
5.995401	50.484712	532.897058	552.710000
5.995366	50.484708	532.892257	517.030000
5.995332	50.484705	532.887332	474.070000
5.995298	50.484701	532.872933	462.140000
5.995262	50.484698	532.886583	487.330000
5.995227	50.484694	532.890783	502.570000
5.995193	50.484691	532.909083	572.750000
5.995157	50.484687	532.932007	608.920000
5.995121	50.484685	532.936057	677.070000
5.995085	50.484681	532.949507	764.320000
5.995050	50.484677	532.948658	726.270000
5.995016	50.484674	532.928833	603.010000
5.994981	50.484671	532.904182	704.400000
5.994946	50.484667	532.884108	695.920000
5.994912	50.484663	532.863957	677.500000
5.994877	50.484660	532.872257	766.990000
5.994842	50.484657	532.899508	701.570000
5.994807	50.484653	532.917232	668.690000
5.994772	50.484650	532.939658	589.110000
5.994738	50.484645	532.971633	555.230000
5.994704	50.484641	532.998832	613.340000
5.994668	50.484638	533.035507	739.590000
5.994633	50.484635	533.086482	746.110000
5.994599	50.484632	533.089733	746.150000
5.994565	50.484628	533.069083	684.100000
5.994530	50.484626	533.086558	846.820000
5.994495	50.484622	533.123133	1376.200000
5.994459	50.484617	533.135783	1377.100000
5.994425	50.484612	533.162783	807.530000
5.994391	50.484609	533.208882	812.290000
5.994356	50.484606	533.259783	746.920000
5.994321	50.484602	533.296333	903.310000
5.994286	50.484598	533.299283	818.340000
5.994252	50.484593	533.326208	760.620000
5.994217	50.484588	533.353133	572.680000
5.994182	50.484585	533.394407	438.790000
5.994147	50.484581	533.469257	414.020000
5.994112	50.484577	533.548957	349.040000
5.994078	50.484574	533.628658	319.430000
5.994042	50.484571	533.669882	328.570000
5.994009	50.484568	533.711108	339.360000
5.993975	50.484564	533.814808	386.200000
5.993939	50.484559	533.928132	483.090000
5.993904	50.484555	533.998208	517.140000
5.993870	50.484551	534.029882	452.220000
5.993836	50.484547	534.047133	573.970000
5.993800	50.484543	534.112408	908.820000
5.993765	50.484539	534.331482	1350.500000
5.993733	50.484537	534.483382	949.160000
5.993701	50.484537	534.524707	781.890000
5.993669	50.484537	534.436633	808.600000
5.993633	50.484533	534.314932	729.890000
5.993594	50.484527	534.312833	679.770000
5.993559	50.484525	534.677208	577.400000
5.993524	50.484523	535.142382	593.090000
5.993490	50.484521	535.279458	532.700000
5.993454	50.484519	535.411707	528.910000
5.993419	50.484518	535.577358	617.820000
5.993384	50.484516	535.738157	636.200000
5.993349	50.484513	535.889307	591.730000
5.993314	50.484510	536.059458	564.000000
5.993280	50.484508	536.234258	558.200000
5.993245	50.484505	536.385182	557.970000
5.993211	50.484502	536.531258	571.510000
5.993176	50.484499	536.710457	655.780000
5.993141	50.484498	536.894282	700.920000
5.993106	50.484496	537.092082	702.090000
5.993071	50.484494	537.294382	677.200000
5.993036	50.484492	537.529333	717.280000
5.993001	50.484491	537.806208	706.190000
5.992966	50.484489	538.105608	705.540000
5.992932	50.484486	538.404082	668.900000
5.992897	50.484485	538.650458	620.080000
5.992862	50.484484	538.923608	701.470000
5.992828	50.484481	539.218783	726.580000
5.992793	50.484480	539.466957	705.200000
5.992759	50.484479	539.722958	705.470000
5.992723	50.484478	539.968957	660.360000
5.992687	50.484477	540.231233	783.500000
5.992651	50.484477	540.496758	803.170000
5.992615	50.484475	540.676933	779.351700
5.995817	50.484753	531.549358	400.640000
5.995782	50.484750	531.567707	402.240000
5.995747	50.484746	531.577608	401.540000
5.995713	50.484741	531.507282	522.080000
5.995679	50.484738	531.520157	521.430000
5.995642	50.484737	531.555582	521.180000
5.995607	50.484736	531.664508	612.090000
5.995573	50.484733	531.696107	728.530000
5.995539	50.484728	531.503883	519.390000
5.995506	50.484721	531.451632	518.250000
5.995471	50.484718	531.529982	556.250000
5.995436	50.484716	531.531958	505.190000
5.995401	50.484712	531.501307	552.690000
5.995366	50.484708	531.506633	517.280000
5.995332	50.484705	531.511583	474.090000
5.995298	50.484701	531.508108	462.480000
5.995262	50.484698	531.528982	487.270000
5.995227	50.484694	531.541433	502.550000
5.995193	50.484691	531.566182	572.710000
5.995157	50.484687	531.594857	608.960000
5.995121	50.484685	531.606857	677.140000
5.995085	50.484681	531.627033	760.770000
5.995050	50.484677	531.634407	726.280000
5.995016	50.484674	531.624783	606.410000
5.994981	50.484671	531.610608	704.410000
5.994946	50.484667	531.600333	696.060000
5.994912	50.484663	531.589757	688.510000
5.994877	50.484660	531.604557	767.040000
5.994842	50.484657	531.636307	711.660000
5.994807	50.484653	531.659433	670.660000
5.994772	50.484650	531.686733	589.670000
5.994738	50.484645	531.722583	559.180000
5.994704	50.484641	531.754083	613.460000
5.994668	50.484638	531.794132	739.710000
5.994633	50.484635	531.847058	746.120000
5.994599	50.484632	531.856758	746.110000
5.994565	50.484628	531.844732	683.860000
5.994530	50.484626	531.867207	797.450000
5.994495	50.484622	531.906983	1329.100000
5.994459	50.484617	531.924908	1348.100000
5.994425	50.484612	531.955857	807.630000
5.994391	50.484609	532.004207	808.370000
5.994356	50.484606	532.056932	747.300000
5.994321	50.484602	532.096532	884.830000
5.994286	50.484598	532.105408	791.140000
5.994252	50.484593	532.136158	734.750000
5.994217	50.484588	532.166857	565.760000
5.994182	50.484585	532.210658	435.690000
5.994147	50.484581	532.285207	413.910000
5.994112	50.484577	532.364232	348.320000
5.994078	50.484574	532.443257	319.410000
5.994042	50.484571	532.487008	327.520000
5.994009	50.484568	532.530782	338.460000
5.993975	50.484564	532.631808	386.080000
5.993939	50.484559	532.741607	482.970000
5.993904	50.484555	532.811807	512.730000
5.993870	50.484551	532.846833	452.120000
5.993836	50.484547	532.868608	560.440000
5.993800	50.484543	532.934408	895.170000
5.993765	50.484539	533.140932	1256.000000
5.993733	50.484537	533.286057	927.940000
5.993701	50.484537	533.330007	780.210000
5.993669	50.484537	533.255183	801.650000
5.993633	50.484533	533.149533	729.410000
5.993594	50.484527	533.153258	679.920000
5.993559	50.484525	533.492808	583.430000
5.993524	50.484523	533.924657	593.070000
5.993490	50.484521	534.055758	534.350000
5.993454	50.484519	534.182382	533.980000
5.993419	50.484518	534.339107	618.760000
5.993384	50.484516	534.491333	636.230000
5.993349	50.484513	534.634658	592.150000
5.993314	50.484510	534.794932	564.120000
5.993280	50.484508	534.959157	558.340000
5.993245	50.484505	535.101807	558.160000
5.993211	50.484502	535.239932	571.530000
5.993176	50.484499	535.407407	655.810000
5.993141	50.484498	535.578683	700.950000
5.993106	50.484496	535.761908	701.950000
5.993071	50.484494	535.948757	684.950000
5.993036	50.484492	536.163457	713.940000
5.993001	50.484491	536.413808	706.360000
5.992966	50.484489	536.681857	705.530000
5.992932	50.484486	536.947408	669.160000
5.992897	50.484485	537.166882	629.780000
5.992862	50.484484	537.406907	701.530000
5.992828	50.484481	537.663233	726.470000
5.992793	50.484480	537.878682	706.580000
5.992759	50.484479	538.098057	705.790000
5.992723	50.484478	538.307683	705.320000
5.992687	50.484477	538.526657	783.550000
5.992651	50.484477	538.745758	799.160000
5.992615	50.484475	538.898233	782.311100
5.995782	50.484750	529.899858	402.120000
5.995747	50.484746	529.921557	403.930000
5.995713	50.484741	529.877858	528.070000
5.995679	50.484738	529.901433	556.550000
5.995642	50.484737	529.943182	584.300000
5.995607	50.484736	530.045332	748.790000
5.995573	50.484733	530.083757	777.720000
5.995539	50.484728	529.935682	775.450000
5.995506	50.484721	529.903407	677.820000
5.995471	50.484718	529.980733	660.180000
5.995436	50.484716	529.993232	563.150000
5.995401	50.484712	529.977757	562.310000
5.995366	50.484708	529.992683	537.180000
5.995332	50.484705	530.007032	479.740000
5.995298	50.484701	530.014007	479.130000
5.995262	50.484698	530.041782	487.330000
5.995227	50.484694	530.062107	502.590000
5.995193	50.484691	530.093057	572.770000
5.995157	50.484687	530.127307	609.180000
5.995121	50.484685	530.146957	677.440000
5.995085	50.484681	530.173608	760.500000
5.995050	50.484677	530.188958	727.670000
5.995016	50.484674	530.189233	717.850000
5.994981	50.484671	530.185282	735.160000
5.994946	50.484667	530.184557	742.540000
5.994912	50.484663	530.183382	744.530000
5.994877	50.484660	530.204583	776.480000
5.994842	50.484657	530.240732	776.180000
5.994807	50.484653	530.269182	734.790000
5.994772	50.484650	530.301282	666.480000
5.994738	50.484645	530.340958	666.010000
5.994704	50.484641	530.376708	671.810000
5.994668	50.484638	530.420107	746.150000
5.994633	50.484635	530.474983	747.110000
5.994599	50.484632	530.491082	746.630000
5.994565	50.484628	530.487607	641.140000
5.994530	50.484626	530.515032	605.940000
5.994495	50.484622	530.557958	585.430000
5.994459	50.484617	530.581158	584.860000
5.994425	50.484612	530.616082	518.230000
5.994391	50.484609	530.666682	517.720000
5.994356	50.484606	530.721232	517.400000
5.994321	50.484602	530.763882	500.320000
5.994286	50.484598	530.778708	288.230000
5.994252	50.484593	530.813283	276.570000
5.994217	50.484588	530.847757	265.030000
5.994182	50.484585	530.894132	248.000000
5.994147	50.484581	530.968432	244.950000
5.994112	50.484577	531.046758	219.680000
5.994078	50.484574	531.125057	218.950000
5.994042	50.484571	531.171358	219.180000
5.994009	50.484568	531.217707	226.180000
5.993975	50.484564	531.316033	273.960000
5.993939	50.484559	531.422307	331.680000
5.993904	50.484555	531.492632	334.810000
5.993870	50.484551	531.531007	334.920000
5.993836	50.484547	531.557307	391.530000
5.993800	50.484543	531.623632	562.280000
5.993765	50.484539	531.817582	569.960000
5.993733	50.484537	531.955882	564.440000
5.993701	50.484537	532.002483	564.270000
5.993669	50.484537	531.941007	725.210000
5.993633	50.484533	531.851508	727.220000
5.993594	50.484527	531.861132	709.380000
5.993559	50.484525	532.175732	678.340000
5.993524	50.484523	532.574132	672.190000
5.993490	50.484521	532.699282	641.230000
5.993454	50.484519	532.820307	638.620000
5.993419	50.484518	532.968207	636.490000
5.993384	50.484516	533.111932	636.350000
5.993349	50.484513	533.247533	592.790000
5.993314	50.484510	533.398082	564.770000
5.993280	50.484508	533.551907	562.230000
5.993245	50.484505	533.686433	562.340000
5.993211	50.484502	533.816782	571.870000
5.993176	50.484499	533.972832	656.030000
5.993141	50.484498	534.131958	701.040000
5.993106	50.484496	534.301083	701.800000
5.993071	50.484494	534.472982	691.170000
5.993036	50.484492	534.668307	709.700000
5.993001	50.484491	534.893458	706.700000
5.992966	50.484489	535.131958	705.610000
5.992932	50.484486	535.366707	679.060000
5.992897	50.484485	535.561232	679.300000
5.992862	50.484484	535.770882	701.830000
5.992828	50.484481	535.991958	726.440000
5.992793	50.484480	536.178058	726.210000
5.992759	50.484479	536.365007	726.600000
5.992723	50.484478	536.542682	727.500000
5.992687	50.484477	536.724282	783.420000
5.992651	50.484477	536.903807	783.454400
5.995747	50.484746	528.137308	404.280000
5.995713	50.484741	528.117358	559.570000
5.995679	50.484738	528.150558	632.700000
5.995642	50.484737	528.198058	752.650000
5.995607	50.484736	528.294108	946.560000
5.995573	50.484733	528.338707	972.260000
5.995539	50.484728	528.230883	972.290000
5.995506	50.484721	528.216932	912.510000
5.995471	50.484718	528.293283	799.250000
5.995436	50.484716	528.315533	644.210000
5.995401	50.484712	528.314182	640.740000
5.995366	50.484708	528.338082	605.230000
5.995332	50.484705	528.361257	520.980000
5.995298	50.484701	528.378033	509.510000
5.995262	50.484698	528.412308	509.410000
5.995227	50.484694	528.440108	510.740000
5.995193	50.484691	528.476932	575.510000
5.995157	50.484687	528.516482	620.310000
5.995121	50.484685	528.543408	689.960000
5.995085	50.484681	528.576257	761.030000
5.995050	50.484677	528.599232	761.440000
5.995016	50.484674	528.608982	767.990000
5.994981	50.484671	528.614883	854.620000
5.994946	50.484667	528.623382	880.170000
5.994912	50.484663	528.631307	881.980000
5.994877	50.484660	528.658733	882.010000
5.994842	50.484657	528.699157	880.390000
5.994807	50.484653	528.732782	847.440000
5.994772	50.484650	528.769582	814.190000
5.994738	50.484645	528.813007	813.610000
5.994704	50.484641	528.852908	815.910000
5.994668	50.484638	528.899582	821.150000
5.994633	50.484635	528.956383	821.220000
5.994599	50.484632	528.978757	753.640000
5.994565	50.484628	528.983657	632.640000
5.994530	50.484626	529.015932	444.700000
5.994495	50.484622	529.061983	402.760000
5.994459	50.484617	529.090408	346.880000
5.994425	50.484612	529.129283	298.630000
5.994391	50.484609	529.182108	291.730000
5.994356	50.484606	529.238457	288.870000
5.994321	50.484602	529.284132	283.330000
5.994286	50.484598	529.304858	230.320000
5.994252	50.484593	529.343233	223.380000
5.994217	50.484588	529.381482	220.800000
5.994182	50.484585	529.430432	217.430000
5.994147	50.484581	529.504457	211.230000
5.994112	50.484577	529.582083	201.170000
5.994078	50.484574	529.659682	200.700000
5.994042	50.484571	529.708533	200.910000
5.994009	50.484568	529.757408	206.710000
5.993975	50.484564	529.853033	248.800000
5.993939	50.484559	529.955807	308.160000
5.993904	50.484555	530.026232	326.910000
5.993870	50.484551	530.067957	330.640000
5.993836	50.484547	530.098808	391.420000
5.993800	50.484543	530.165658	522.820000
5.993765	50.484539	530.347107	522.740000
5.993733	50.484537	530.478607	518.860000
5.993701	50.484537	530.527807	518.040000
5.993669	50.484537	530.479657	683.010000
5.993633	50.484533	530.406282	727.560000
5.993594	50.484527	530.421808	742.880000
5.993559	50.484525	530.711582	760.220000
5.993524	50.484523	531.076707	760.580000
5.993490	50.484521	531.195957	739.810000
5.993454	50.484519	531.311432	668.260000
5.993419	50.484518	531.450682	638.570000
5.993384	50.484516	531.586132	636.440000
5.993349	50.484513	531.714182	592.940000
5.993314	50.484510	531.855233	565.040000
5.993280	50.484508	531.998983	562.940000
5.993245	50.484505	532.125657	563.140000
5.993211	50.484502	532.248507	572.120000
5.993176	50.484499	532.393532	656.210000
5.993141	50.484498	532.540982	700.970000
5.993106	50.484496	532.696682	701.590000
5.993071	50.484494	532.854382	692.450000
5.993036	50.484492	533.031382	709.100000
5.993001	50.484491	533.232882	706.780000
5.992966	50.484489	533.443982	705.540000
5.992932	50.484486	533.650407	681.430000
5.992897	50.484485	533.822232	681.430000
5.992862	50.484484	534.004558	701.950000
5.992828	50.484481	534.194258	726.300000
5.992793	50.484480	534.354607	726.430000
5.992759	50.484479	534.513507	727.130000
5.992723	50.484478	534.663857	727.850000
5.992687	50.484477	534.814157	783.188800
5.995679	50.484738	526.254658	785.560000
5.995642	50.484737	526.307257	1078.100000
5.995607	50.484736	526.397957	1085.600000
5.995573	50.484733	526.448058	1086.400000
5.995539	50.484728	526.376182	1086.400000
5.995506	50.484721	526.378733	1085.500000
5.995471	50.484718	526.454208	1083.300000
5.995436	50.484716	526.485358	1068.200000
5.995401	50.484712	526.496932	1061.200000
5.995366	50.484708	526.529082	1052.400000
5.995332	50.484705	526.560382	1012.600000
5.995298	50.484701	526.586208	979.240000
5.995262	50.484698	526.626557	966.290000
5.995227	50.484694	526.661333	962.980000
5.995193	50.484691	526.703633	961.570000
5.995157	50.484687	526.748133	960.940000
5.995121	50.484685	526.781882	960.960000
5.995085	50.484681	526.820583	961.600000
5.995050	50.484677	526.850757	964.930000
5.995016	50.484674	526.869483	987.110000
5.994981	50.484671	526.884757	1080.500000
5.994946	50.484667	526.902057	1158.400000
5.994912	50.484663	526.918632	1181.100000
5.994877	50.484660	526.952008	1183.000000
5.994842	50.484657	526.996558	1183.100000
5.994807	50.484653	527.035157	1182.000000
5.994772	50.484650	527.076483	1179.800000
5.994738	50.484645	527.123533	1175.800000
5.994704	50.484641	527.167433	1171.100000
5.994668	50.484638	527.217233	1160.700000
5.994633	50.484635	527.275908	986.260000
5.994599	50.484632	527.304382	756.300000
5.994565	50.484628	527.317433	580.060000
5.994530	50.484626	527.354458	383.600000
5.994495	50.484622	527.403583	357.220000
5.994459	50.484617	527.437108	341.450000
5.994425	50.484612	527.479807	298.650000
5.994391	50.484609	527.534808	291.780000
5.994356	50.484606	527.592908	288.900000
5.994321	50.484602	527.641557	278.420000
5.994286	50.484598	527.668108	230.330000
5.994252	50.484593	527.710233	223.300000
5.994217	50.484588	527.752183	220.730000
5.994182	50.484585	527.803657	217.450000
5.994147	50.484581	527.877408	211.260000
5.994112	50.484577	527.954333	201.300000
5.994078	50.484574	528.031258	200.820000
5.994042	50.484571	528.082633	200.990000
5.994009	50.484568	528.134007	206.770000
5.993975	50.484564	528.226958	248.870000
5.993939	50.484559	528.326282	308.260000
5.993904	50.484555	528.396832	327.200000
5.993870	50.484551	528.441832	334.580000
5.993836	50.484547	528.477158	418.760000
5.993800	50.484543	528.544533	512.830000
5.993765	50.484539	528.713683	512.870000
5.993733	50.484537	528.838507	512.270000
5.993701	50.484537	528.890257	512.100000
5.993669	50.484537	528.855233	559.790000
5.993633	50.484533	528.797757	727.400000
5.993594	50.484527	528.819158	756.510000
5.993559	50.484525	529.084507	761.490000
5.993524	50.484523	529.416857	761.920000
5.993490	50.484521	529.530357	750.240000
5.993454	50.484519	529.640457	669.580000
5.993419	50.484518	529.771308	638.840000
5.993384	50.484516	529.898733	632.170000
5.993349	50.484513	530.019508	591.970000
5.993314	50.484510	530.151433	565.040000
5.993280	50.484508	530.285533	563.350000
5.993245	50.484505	530.404683	563.570000
5.993211	50.484502	530.520358	572.030000
5.993176	50.484499	530.654933	654.790000
5.993141	50.484498	530.791332	687.190000
5.993106	50.484496	530.934383	688.280000
5.993071	50.484494	531.078808	688.480000
5.993036	50.484492	531.238758	688.450000
5.993001	50.484491	531.418383	687.840000
5.992966	50.484489	531.604458	686.280000
5.992932	50.484486	531.785307	681.960000
5.992897	50.484485	531.936883	681.830000
5.992862	50.484484	532.095183	700.580000
5.992828	50.484481	532.257633	723.030000
5.992793	50.484480	532.395908	725.190000
5.992759	50.484479	532.531207	727.448600
5.995607	50.484736	524.342333	1085.900000
5.995573	50.484733	524.397232	1086.500000
5.995539	50.484728	524.356783	1086.500000
5.995506	50.484721	524.373883	1085.700000
5.995471	50.484718	524.448558	1084.000000
5.995436	50.484716	524.487683	1068.900000
5.995401	50.484712	524.510882	1061.800000
5.995366	50.484708	524.550457	1053.600000
5.995332	50.484705	524.589133	1013.200000
5.995298	50.484701	524.623232	980.860000
5.995262	50.484698	524.669108	967.030000
5.995227	50.484694	524.710258	963.570000
5.995193	50.484691	524.757607	962.180000
5.995157	50.484687	524.806682	961.550000
5.995121	50.484685	524.846732	961.530000
5.995085	50.484681	524.890832	962.130000
5.995050	50.484677	524.927708	965.430000
5.995016	50.484674	524.954808	987.370000
5.994981	50.484671	524.978832	1080.300000
5.994946	50.484667	525.004408	1158.200000
5.994912	50.484663	525.029158	1180.900000
5.994877	50.484660	525.068133	1182.700000
5.994842	50.484657	525.116608	1182.900000
5.994807	50.484653	525.159932	1182.000000
5.994772	50.484650	525.205508	1179.800000
5.994738	50.484645	525.256008	1176.100000
5.994704	50.484641	525.303783	1171.200000
5.994668	50.484638	525.356582	1160.500000
5.994633	50.484635	525.417007	985.980000
5.994599	50.484632	525.451333	755.900000
5.994565	50.484628	525.472233	557.830000
5.994530	50.484626	525.513833	382.970000
5.994495	50.484622	525.565883	356.800000
5.994459	50.484617	525.604308	341.840000
5.994425	50.484612	525.650707	306.980000
5.994391	50.484609	525.707808	297.670000
5.994356	50.484606	525.767632	292.620000
5.994321	50.484602	525.819157	280.190000
5.994286	50.484598	525.851333	237.780000
5.994252	50.484593	525.897133	224.880000
5.994217	50.484588	525.942683	223.160000
5.994182	50.484585	525.996583	221.380000
5.994147	50.484581	526.070058	219.960000
5.994112	50.484577	526.146333	219.110000
5.994078	50.484574	526.222608	218.940000
5.994042	50.484571	526.276433	219.110000
5.994009	50.484568	526.330258	226.370000
5.993975	50.484564	526.420607	262.980000
5.993939	50.484559	526.516557	315.680000
5.993904	50.484555	526.587233	348.110000
5.993870	50.484551	526.635458	382.520000
5.993836	50.484547	526.675133	427.230000
5.993800	50.484543	526.743007	511.250000
5.993765	50.484539	526.900183	511.750000
5.993733	50.484537	527.018507	511.520000
5.993701	50.484537	527.072758	511.480000
5.993669	50.484537	527.050533	536.480000
5.993633	50.484533	527.008558	686.280000
5.993594	50.484527	527.035758	752.800000
5.993559	50.484525	527.277333	757.050000
5.993524	50.484523	527.577757	757.320000
5.993490	50.484521	527.685757	749.580000
5.993454	50.484519	527.790707	669.360000
5.993419	50.484518	527.913482	617.480000
5.993384	50.484516	528.033208	573.120000
5.993349	50.484513	528.147083	552.880000
5.993314	50.484510	528.270358	551.050000
5.993280	50.484508	528.395283	550.690000
5.993245	50.484505	528.507333	550.940000
5.993211	50.484502	528.616283	553.800000
5.993176	50.484499	528.741082	574.090000
5.993141	50.484498	528.867183	591.400000
5.993106	50.484496	528.998507	599.880000
5.993071	50.484494	529.130683	603.080000
5.993036	50.484492	529.275058	607.880000
5.993001	50.484491	529.434858	615.320000
5.992966	50.484489	529.598483	625.520000
5.992932	50.484486	529.756683	630.860000
5.992897	50.484485	529.890582	644.140000
5.992862	50.484484	530.028233	660.600000
5.992828	50.484481	530.167582	709.748200
5.995539	50.484728	522.155983	1086.100000
5.995506	50.484721	522.185633	1085.100000
5.995471	50.484718	522.259608	1083.900000
5.995436	50.484716	522.305707	1068.500000
5.995401	50.484712	522.339133	1061.400000
5.995366	50.484708	522.385283	1053.700000
5.995332	50.484705	522.430533	1012.700000
5.995298	50.484701	522.472007	980.530000
5.995262	50.484698	522.522808	966.690000
5.995227	50.484694	522.569708	962.750000
5.995193	50.484691	522.621607	961.580000
5.995157	50.484687	522.674807	961.000000
5.995121	50.484685	522.720607	960.970000
5.995085	50.484681	522.769632	961.560000
5.995050	50.484677	522.812608	964.820000
5.995016	50.484674	522.847407	985.950000
5.994981	50.484671	522.879482	1070.900000
5.994946	50.484667	522.912683	1147.600000
5.994912	50.484663	522.945058	1174.500000
5.994877	50.484660	522.989258	1178.200000
5.994842	50.484657	523.041383	1178.600000
5.994807	50.484653	523.089133	1178.200000
5.994772	50.484650	523.138708	1176.800000
5.994738	50.484645	523.192433	1174.600000
5.994704	50.484641	523.243832	1168.100000
5.994668	50.484638	523.299482	1135.200000
5.994633	50.484635	523.361582	963.820000
5.994599	50.484632	523.401433	727.260000
5.994565	50.484628	523.429758	529.250000
5.994530	50.484626	523.475682	382.480000
5.994495	50.484622	523.530508	356.470000
5.994459	50.484617	523.573607	345.190000
5.994425	50.484612	523.623558	336.470000
5.994391	50.484609	523.682683	331.890000
5.994356	50.484606	523.744132	327.720000
5.994321	50.484602	523.798383	322.720000
5.994286	50.484598	523.835932	318.230000
5.994252	50.484593	523.885257	317.280000
5.994217	50.484588	523.934308	316.940000
5.994182	50.484585	523.990558	316.770000
5.994147	50.484581	524.063758	316.730000
5.994112	50.484577	524.139408	316.810000
5.994078	50.484574	524.215058	317.070000
5.994042	50.484571	524.271233	317.950000
5.994009	50.484568	524.327407	324.130000
5.993975	50.484564	524.415258	340.690000
5.993939	50.484559	524.507957	360.770000
5.993904	50.484555	524.578732	374.750000
5.993870	50.484551	524.630058	391.080000
5.993836	50.484547	524.673958	427.300000
5.993800	50.484543	524.742308	502.910000
5.993765	50.484539	524.887933	504.510000
5.993733	50.484537	525.000007	504.650000
5.993701	50.484537	525.056632	504.770000
5.993669	50.484537	525.046758	509.590000
5.993633	50.484533	525.019783	546.540000
5.993594	50.484527	525.052608	562.850000
5.993559	50.484525	525.271332	563.500000
5.993524	50.484523	525.541082	563.530000
5.993490	50.484521	525.643832	562.630000
5.993454	50.484519	525.743882	535.160000
5.993419	50.484518	525.859057	479.650000
5.993384	50.484516	525.971532	445.110000
5.993349	50.484513	526.078882	437.890000
5.993314	50.484510	526.194057	437.350000
5.993280	50.484508	526.310457	437.210000
5.993245	50.484505	526.415932	437.360000
5.993211	50.484502	526.518682	437.880000
5.993176	50.484499	526.634457	441.080000
5.993141	50.484498	526.751082	449.320000
5.993106	50.484496	526.871733	461.410000
5.993071	50.484494	526.992782	474.640000
5.993036	50.484492	527.123157	487.360000
5.993001	50.484491	527.265333	497.380000
5.992966	50.484489	527.409307	514.840000
5.992932	50.484486	527.547908	532.280000
5.992897	50.484485	527.666732	597.578800
5.995471	50.484718	519.868533	1083.700000
5.995436	50.484716	519.920607	1067.400000
5.995401	50.484712	519.962808	1060.100000
5.995366	50.484708	520.014633	1053.600000
5.995332	50.484705	520.065607	1011.000000
5.995298	50.484701	520.113533	978.920000
5.995262	50.484698	520.168683	964.470000
5.995227	50.484694	520.220683	958.430000
5.995193	50.484691	520.276583	953.550000
5.995157	50.484687	520.333432	952.350000
5.995121	50.484685	520.384358	951.870000
5.995085	50.484681	520.437782	951.910000
5.995050	50.484677	520.486232	952.480000
5.995016	50.484674	520.527983	958.590000
5.994981	50.484671	520.567358	984.340000
5.994946	50.484667	520.607483	1006.300000
5.994912	50.484663	520.646808	1012.600000
5.994877	50.484660	520.695808	1013.500000
5.994842	50.484657	520.751258	1013.900000
5.994807	50.484653	520.803058	1013.800000
5.994772	50.484650	520.856383	1013.100000
5.994738	50.484645	520.913082	1009.900000
5.994704	50.484641	520.967807	986.390000
5.994668	50.484638	521.026107	913.680000
5.994633	50.484635	521.089758	774.460000
5.994599	50.484632	521.134733	612.900000
5.994565	50.484628	521.169983	481.420000
5.994530	50.484626	521.219957	381.980000
5.994495	50.484622	521.277383	356.120000
5.994459	50.484617	521.324883	347.440000
5.994425	50.484612	521.378182	346.010000
5.994391	50.484609	521.439208	345.560000
5.994356	50.484606	521.502157	345.280000
5.994321	50.484602	521.559008	345.080000
5.994286	50.484598	521.601657	344.960000
5.994252	50.484593	521.654257	344.890000
5.994217	50.484588	521.706608	344.880000
5.994182	50.484585	521.765132	344.940000
5.994147	50.484581	521.838107	345.090000
5.994112	50.484577	521.913133	345.330000
5.994078	50.484574	521.988182	345.710000
5.994042	50.484571	522.046582	346.620000
5.994009	50.484568	522.104983	349.700000
5.993975	50.484564	522.190457	356.150000
5.993939	50.484559	522.280057	365.090000
5.993904	50.484555	522.350957	374.800000
5.993870	50.484551	522.405233	390.970000
5.993836	50.484547	522.453133	426.100000
5.993800	50.484543	522.521933	456.740000
5.993765	50.484539	522.656632	456.790000
5.993733	50.484537	522.762782	456.180000
5.993701	50.484537	522.821657	454.730000
5.993669	50.484537	522.823532	451.930000
5.993633	50.484533	522.810808	447.740000
5.993594	50.484527	522.849007	443.950000
5.993559	50.484525	523.046057	441.700000
5.993524	50.484523	523.286707	439.290000
5.993490	50.484521	523.384532	429.730000
5.993454	50.484519	523.480032	405.440000
5.993419	50.484518	523.588157	382.350000
5.993384	50.484516	523.693908	371.990000
5.993349	50.484513	523.795233	370.250000
5.993314	50.484510	523.902957	370.000000
5.993280	50.484508	524.011532	369.970000
5.993245	50.484505	524.110982	370.130000
5.993211	50.484502	524.208107	370.510000
5.993176	50.484499	524.315732	372.330000
5.993141	50.484498	524.423833	378.200000
5.993106	50.484496	524.534907	392.650000
5.993071	50.484494	524.646058	411.620000
5.993036	50.484492	524.764132	419.470000
5.993001	50.484491	524.890958	429.910000
5.992966	50.484489	525.018107	464.766500
5.995366	50.484708	517.417658	1053.700000
5.995332	50.484705	517.473508	987.940000
5.995298	50.484701	517.526957	959.880000
5.995262	50.484698	517.585858	939.320000
5.995227	50.484694	517.642233	873.710000
5.995193	50.484691	517.701608	817.420000
5.995157	50.484687	517.761657	795.440000
5.995121	50.484685	517.817033	791.410000
5.995085	50.484681	517.874283	784.180000
5.995050	50.484677	517.927558	777.160000
5.995016	50.484674	517.975433	773.150000
5.994981	50.484671	518.021258	771.100000
5.994946	50.484667	518.067583	769.530000
5.994912	50.484663	518.113133	768.010000
5.994877	50.484660	518.166433	766.480000
5.994842	50.484657	518.224908	764.900000
5.994807	50.484653	518.280383	762.420000
5.994772	50.484650	518.337082	754.750000
5.994738	50.484645	518.396508	736.150000
5.994704	50.484641	518.454258	701.710000
5.994668	50.484638	518.514932	649.030000
5.994633	50.484635	518.579983	580.710000
5.994599	50.484632	518.629658	507.140000
5.994565	50.484628	518.671257	438.760000
5.994530	50.484626	518.724958	380.990000
5.994495	50.484622	518.784808	355.800000
5.994459	50.484617	518.836383	347.590000
5.994425	50.484612	518.892758	346.390000
5.994391	50.484609	518.955508	346.150000
5.994356	50.484606	519.019882	346.000000
5.994321	50.484602	519.079183	345.910000
5.994286	50.484598	519.126557	345.870000
5.994252	50.484593	519.182208	345.870000
5.994217	50.484588	519.237633	345.920000
5.994182	50.484585	519.298258	346.030000
5.994147	50.484581	519.371008	346.200000
5.994112	50.484577	519.445483	346.460000
5.994078	50.484574	519.519982	346.890000
5.994042	50.484571	519.580457	347.940000
5.994009	50.484568	519.640932	350.680000
5.993975	50.484564	519.724182	356.420000
5.993939	50.484559	519.810882	365.160000
5.993904	50.484555	519.881882	374.580000
5.993870	50.484551	519.938932	390.100000
5.993836	50.484547	519.990582	407.390000
5.993800	50.484543	520.059808	407.460000
5.993765	50.484539	520.184332	407.310000
5.993733	50.484537	520.284932	406.860000
5.993701	50.484537	520.345908	405.870000
5.993669	50.484537	520.358808	402.620000
5.993633	50.484533	520.359408	396.450000
5.993594	50.484527	520.402683	389.030000
5.993559	50.484525	520.579508	383.730000
5.993524	50.484523	520.792982	381.740000
5.993490	50.484521	520.886282	374.270000
5.993454	50.484519	520.977607	364.640000
5.993419	50.484518	521.079258	358.310000
5.993384	50.484516	521.178858	356.230000
5.993349	50.484513	521.274733	355.910000
5.993314	50.484510	521.375733	355.790000
5.993280	50.484508	521.477283	355.810000
5.993245	50.484505	521.571332	355.970000
5.993211	50.484502	521.663407	356.410000
5.993176	50.484499	521.763783	358.090000
5.993141	50.484498	521.864383	360.480000
5.993106	50.484496	521.967083	367.780000
5.993071	50.484494	522.069608	405.579700
5.995262	50.484698	514.750983	934.520000
5.995227	50.484694	514.811033	752.810000
5.995193	50.484691	514.873333	699.160000
5.995157	50.484687	514.936107	673.040000
5.995121	50.484685	514.995257	668.100000
5.995085	50.484681	515.055783	658.850000
5.995050	50.484677	515.113233	647.030000
5.995016	50.484674	515.166408	636.680000
5.994981	50.484671	515.217832	628.980000
5.994946	50.484667	515.269558	623.640000
5.994912	50.484663	515.320583	620.400000
5.994877	50.484660	515.377682	618.920000
5.994842	50.484657	515.438832	616.850000
5.994807	50.484653	515.497558	611.980000
5.994772	50.484650	515.557233	603.140000
5.994738	50.484645	515.619082	589.070000
5.994704	50.484641	515.679533	568.680000
5.994668	50.484638	515.742332	541.200000
5.994633	50.484635	515.808657	506.250000
5.994599	50.484632	515.862557	463.830000
5.994565	50.484628	515.909882	419.680000
5.994530	50.484626	515.966932	379.610000
5.994495	50.484622	516.028957	355.540000
5.994459	50.484617	516.084232	347.620000
5.994425	50.484612	516.143382	346.480000
5.994391	50.484609	516.207733	346.250000
5.994356	50.484606	516.273433	346.110000
5.994321	50.484602	516.334933	346.030000
5.994286	50.484598	516.386608	346.000000
5.994252	50.484593	516.445083	346.010000
5.994217	50.484588	516.503357	346.070000
5.994182	50.484585	516.565883	346.180000
5.994147	50.484581	516.638408	346.350000
5.994112	50.484577	516.712383	346.590000
5.994078	50.484574	516.786358	347.020000
5.994042	50.484571	516.848757	348.070000
5.994009	50.484568	516.911157	350.790000
5.993975	50.484564	516.992358	356.450000
5.993939	50.484559	517.076433	365.090000
5.993904	50.484555	517.147507	374.040000
5.993870	50.484551	517.207083	381.120000
5.993836	50.484547	517.262207	381.610000
5.993800	50.484543	517.331807	381.640000
5.993765	50.484539	517.446982	381.540000
5.993733	50.484537	517.542483	381.300000
5.993701	50.484537	517.605333	380.650000
5.993669	50.484537	517.628407	378.890000
5.993633	50.484533	517.641308	376.050000
5.993594	50.484527	517.689282	373.270000
5.993559	50.484525	517.847583	371.870000
5.993524	50.484523	518.036133	368.670000
5.993490	50.484521	518.125333	363.210000
5.993454	50.484519	518.212882	357.950000
5.993419	50.484518	518.308733	355.180000
5.993384	50.484516	518.402833	354.300000
5.993349	50.484513	518.493833	354.090000
5.993314	50.484510	518.588858	354.000000
5.993280	50.484508	518.684207	354.000000
5.993245	50.484505	518.773557	354.100000
5.993211	50.484502	518.861207	354.370000
5.993176	50.484499	518.955258	357.563300
5.995193	50.484691	511.766107	645.950000
5.995157	50.484687	511.831132	624.810000
5.995121	50.484685	511.893433	622.000000
5.995085	50.484681	511.956733	616.420000
5.995050	50.484677	512.017658	611.070000
5.995016	50.484674	512.075282	604.540000
5.994981	50.484671	512.131508	599.480000
5.994946	50.484667	512.187857	594.980000
5.994912	50.484663	512.243557	592.340000
5.994877	50.484660	512.303908	591.230000
5.994842	50.484657	512.367358	589.000000
5.994807	50.484653	512.428908	584.160000
5.994772	50.484650	512.491182	575.960000
5.994738	50.484645	512.555132	563.670000
5.994704	50.484641	512.617957	546.790000
5.994668	50.484638	512.682632	524.360000
5.994633	50.484635	512.750082	494.540000
5.994599	50.484632	512.807683	456.330000
5.994565	50.484628	512.860032	416.020000
5.994530	50.484626	512.920057	379.120000
5.994495	50.484622	512.984007	355.350000
5.994459	50.484617	513.042557	347.600000
5.994425	50.484612	513.104182	346.470000
5.994391	50.484609	513.169983	346.260000
5.994356	50.484606	513.236858	346.140000
5.994321	50.484602	513.300308	346.060000
5.994286	50.484598	513.355857	346.040000
5.994252	50.484593	513.416883	346.050000
5.994217	50.484588	513.477707	346.120000
5.994182	50.484585	513.541933	346.230000
5.994147	50.484581	513.614258	346.400000
5.994112	50.484577	513.687783	346.630000
5.994078	50.484574	513.761282	347.050000
5.994042	50.484571	513.825407	348.110000
5.994009	50.484568	513.889557	350.810000
5.993975	50.484564	513.968932	356.410000
5.993939	50.484559	514.050632	364.980000
5.993904	50.484555	514.121807	373.180000
5.993870	50.484551	514.183657	374.960000
5.993836	50.484547	514.241882	375.110000
5.993800	50.484543	514.311833	375.150000
5.993765	50.484539	514.418582	375.100000
5.993733	50.484537	514.509482	374.970000
5.993701	50.484537	514.574033	374.680000
5.993669	50.484537	514.606282	374.030000
5.993633	50.484533	514.630283	373.100000
5.993594	50.484527	514.682558	372.230000
5.993559	50.484525	514.824158	370.630000
5.993524	50.484523	514.990257	367.150000
5.993490	50.484521	515.075857	362.180000
5.993454	50.484519	515.160083	357.290000
5.993419	50.484518	515.250833	354.950000
5.993384	50.484516	515.340132	354.050000
5.993349	50.484513	515.426907	353.840000
5.993314	50.484510	515.516732	353.740000
5.993280	50.484508	515.606707	353.720000
5.993245	50.484505	515.692007	353.742400
5.995121	50.484685	508.483475	612.010000
5.995085	50.484681	508.549025	610.770000
5.995050	50.484677	508.612775	607.930000
5.995016	50.484674	508.674050	603.380000
5.994981	50.484671	508.734225	598.980000
5.994946	50.484667	508.794425	594.110000
5.994912	50.484663	508.854050	591.450000
5.994877	50.484660	508.917125	590.380000
5.994842	50.484657	508.982550	588.160000
5.994807	50.484653	509.046525	583.320000
5.994772	50.484650	509.111000	575.140000
5.994738	50.484645	509.176725	562.870000
5.994704	50.484641	509.241575	546.160000
5.994668	50.484638	509.307850	523.780000
5.994633	50.484635	509.376250	494.040000
5.994599	50.484632	509.437025	456.000000
5.994565	50.484628	509.493700	415.770000
5.994530	50.484626	509.556325	378.970000
5.994495	50.484622	509.621975	355.230000
5.994459	50.484617	509.683375	347.540000
5.994425	50.484612	509.747175	346.420000
5.994391	50.484609	509.814200	346.230000
5.994356	50.484606	509.882075	346.110000
5.994321	50.484602	509.947275	346.040000
5.994286	50.484598	510.006250	346.020000
5.994252	50.484593	510.069500	346.040000
5.994217	50.484588	510.132550	346.110000
5.994182	50.484585	510.198300	346.220000
5.994147	50.484581	510.270450	346.380000
5.994112	50.484577	510.343550	346.610000
5.994078	50.484574	510.416650	347.030000
5.994042	50.484571	510.482325	348.090000
5.994009	50.484568	510.548000	350.780000
5.993975	50.484564	510.625750	356.360000
5.993939	50.484559	510.705325	364.890000
5.993904	50.484555	510.776575	372.950000
5.993870	50.484551	510.840450	374.610000
5.993836	50.484547	510.901400	374.770000
5.993800	50.484543	510.971675	374.810000
5.993765	50.484539	511.071025	374.770000
5.993733	50.484537	511.157875	374.640000
5.993701	50.484537	511.223925	374.370000
5.993669	50.484537	511.264275	373.730000
5.993633	50.484533	511.298100	372.900000
5.993594	50.484527	511.354225	372.060000
5.993559	50.484525	511.481100	370.440000
5.993524	50.484523	511.627400	366.960000
5.993490	50.484521	511.709875	362.020000
5.993454	50.484519	511.791250	357.110000
5.993419	50.484518	511.877600	354.840000
5.993384	50.484516	511.962775	353.950000
5.993349	50.484513	512.045950	353.730000
5.993314	50.484510	512.131375	353.617200
