# Supplementary material for: Electrical resistivity tomography data across the Hockai Fault Zone (Ardenne, Belgium)
Source: Data Brief. 2016 Dec 21;11:1–4. doi: 10.1016/j.dib.2016.12.028 (PMC5220259; doi:10.1016/j.dib.2016.12.028)
Supplement: Supplementary file 2 — Supplementary material [file mmc2.zip › output/ASCII/20100809-1.wgs84]

5.978330445	50.48367209	539.873429
5.9782791	50.48364367	539.5262661
5.97822389	50.48361643	539.1715213
5.978170087	50.48358873	538.8161435
5.978116001	50.48356133	538.5968576
5.978060704	50.48353323	538.3510015
5.978005292	50.48350658	538.1552572
5.977950404	50.48347923	538.075129
5.977895014	50.48345226	537.9998241
5.977838459	50.48342644	538.045994
5.977782899	50.48339861	537.9256699
5.977729273	50.48337083	537.8453372
5.977674632	50.4833427	537.7585848
5.977620818	50.4833141	537.5552465
5.977570379	50.48328386	537.3957377
5.977514768	50.48325715	537.2689952
5.977456024	50.48322895	537.1173775
5.977404582	50.4831998	537.0095571
5.977350544	50.48317108	536.922637
5.977299713	50.48314086	537.1327226
5.977242393	50.48311414	537.0355268
5.977188872	50.48308503	536.9405698
5.977135239	50.48305696	536.6588966
5.97703281	50.48299677	537.3234507
5.97697853	50.48296819	537.7344272
5.976924488	50.48294014	538.0390546
5.976870447	50.48291078	538.1844558
5.97681536	50.48288396	538.3510038
5.976758999	50.48285746	538.571613
5.976702982	50.48283109	538.7198549
5.976644902	50.48280437	539.000958
5.97658971	50.48277783	539.3967107
5.976531359	50.48275341	539.8255792
5.976470662	50.4827289	540.0756384
5.976413302	50.48270466	540.3993493
5.97635546	50.48268073	540.7287779
5.976296909	50.48265573	541.040372
5.976239899	50.48263102	541.4102254
5.9761818	50.48260545	541.7656069
5.976124438	50.48258378	541.9656069
5.976064961	50.48256081	542.3509227
5.97600678	50.48253628	542.5813397
5.975949159	50.48251039	543.0610307
5.975889755	50.48248701	543.4538972
5.975828507	50.48246541	543.8728817
5.975765392	50.48244596	543.9510871
5.975706726	50.48242322	544.5948653
5.975650418	50.4823983	545.0497276
5.975593072	50.48237341	545.5208511
5.975531892	50.48235041	545.9014552
5.975475062	50.48232455	546.3071248
5.975418208	50.48229768	546.7077097
5.975361904	50.48227195	547.1272212
5.975304879	50.4822463	547.5172222
5.975249307	50.48221946	547.9268377
5.975191545	50.48219313	548.2782884
5.975134238	50.48216785	548.5962424
5.975077765	50.48214129	548.9116831
5.975021563	50.48211528	549.1952569
5.97496648	50.48208836	549.5190395
5.974909566	50.48206196	549.8135586
5.974852986	50.48203631	550.1368868
5.974796425	50.48200949	550.4522322
5.974741321	50.48198156	550.7160394
