# Supplementary material for: Electrical resistivity tomography data across the Hockai Fault Zone (Ardenne, Belgium)
Source: Data Brief. 2016 Dec 21;11:1–4. doi: 10.1016/j.dib.2016.12.028 (PMC5220259; doi:10.1016/j.dib.2016.12.028)
Supplement: Supplementary file 2 — Supplementary material [file mmc2.zip › output/ASCII/20100809-1_combined.out.wgs84]

5.978251	50.483630	537.922185	261.050000
5.978197	50.483603	537.641935	268.250000
5.978143	50.483575	537.416260	283.020000
5.978088	50.483547	537.229710	277.020000
5.978033	50.483520	537.053235	204.970000
5.977978	50.483493	536.950960	172.370000
5.977923	50.483466	536.896910	163.930000
5.977867	50.483439	536.901335	197.470000
5.977811	50.483413	536.886460	214.910000
5.977756	50.483385	536.810985	234.050000
5.977702	50.483357	536.748235	230.670000
5.977648	50.483328	536.628710	220.710000
5.977596	50.483299	536.475385	232.360000
5.977543	50.483271	536.353360	183.950000
5.977485	50.483243	536.234885	212.850000
5.977430	50.483214	536.124935	236.230000
5.977378	50.483185	536.042410	221.020000
5.977325	50.483156	536.110785	330.720000
5.977271	50.483127	536.178885	491.680000
5.977216	50.483100	536.099785	357.820000
5.977162	50.483071	535.929735	672.060000
5.977084	50.483027	536.121835	602.200000
5.977006	50.482982	536.642260	681.690000
5.976952	50.482954	536.995285	741.160000
5.976897	50.482925	537.219860	376.360000
5.976843	50.482897	537.377860	311.420000
5.976787	50.482871	537.573835	293.460000
5.976731	50.482844	537.760285	182.310000
5.976674	50.482818	537.975310	196.920000
5.976617	50.482791	538.309285	252.650000
5.976561	50.482766	538.714435	216.600000
5.976501	50.482741	539.048160	235.070000
5.976442	50.482717	539.329560	253.590000
5.976384	50.482693	539.648835	220.470000
5.976326	50.482668	539.963285	222.810000
5.976268	50.482643	540.296560	231.900000
5.976211	50.482618	540.653410	258.000000
5.976153	50.482595	540.929860	267.180000
5.976095	50.482572	541.215635	264.300000
5.976036	50.482549	541.515610	258.620000
5.975978	50.482523	541.862585	224.920000
5.975919	50.482499	542.284735	165.760000
5.975859	50.482476	542.678235	205.930000
5.975797	50.482456	542.926185	307.850000
5.975736	50.482435	543.277285	361.760000
5.975679	50.482411	543.806060	395.590000
5.975622	50.482386	544.254260	387.330000
5.975562	50.482362	544.664710	394.980000
5.975503	50.482337	545.046735	407.710000
5.975447	50.482311	545.437660	462.990000
5.975390	50.482285	545.832760	487.540000
5.975333	50.482259	546.222810	504.280000
5.975277	50.482233	546.607760	518.200000
5.975220	50.482206	546.973985	522.780000
5.975163	50.482180	547.298660	537.930000
5.975106	50.482155	547.604860	522.800000
5.975050	50.482128	547.897285	489.350000
5.974994	50.482102	548.194135	541.320000
5.974938	50.482075	548.490835	516.750000
5.974881	50.482049	548.791910	615.770000
5.974825	50.482023	549.101935	509.210500
5.978251	50.483630	534.551010	323.180000
5.978197	50.483603	534.405385	305.900000
5.978143	50.483575	534.287910	320.540000
5.978088	50.483547	534.190785	309.480000
5.978033	50.483520	534.095160	239.740000
5.977978	50.483493	534.054185	201.900000
5.977923	50.483466	534.049085	189.520000
5.977867	50.483439	534.090360	211.160000
5.977811	50.483413	534.113810	236.340000
5.977756	50.483385	534.085110	270.630000
5.977702	50.483357	534.064960	280.250000
5.977648	50.483328	533.994210	268.730000
5.977596	50.483299	533.892035	259.010000
5.977543	50.483271	533.814360	203.530000
5.977485	50.483243	533.737610	217.070000
5.977430	50.483214	533.666535	230.230000
5.977378	50.483185	533.618085	216.550000
5.977325	50.483156	533.702835	356.640000
5.977271	50.483127	533.786735	484.060000
5.977216	50.483100	533.738760	374.790000
5.977162	50.483071	533.607560	646.270000
5.977084	50.483027	533.801885	691.290000
5.977006	50.482982	534.291560	752.030000
5.976952	50.482954	534.630135	744.050000
5.976897	50.482925	534.853560	349.900000
5.976843	50.482897	535.017385	312.640000
5.976787	50.482871	535.215235	281.340000
5.976731	50.482844	535.404510	169.880000
5.976674	50.482818	535.619385	192.670000
5.976617	50.482791	535.940760	238.870000
5.976561	50.482766	536.325460	228.290000
5.976501	50.482741	536.646185	242.980000
5.976442	50.482717	536.920135	255.340000
5.976384	50.482693	537.227635	227.600000
5.976326	50.482668	537.530685	230.110000
5.976268	50.482643	537.850210	233.540000
5.976211	50.482618	538.190335	255.670000
5.976153	50.482595	538.459385	275.100000
5.976095	50.482572	538.736510	274.860000
5.976036	50.482549	539.026110	268.680000
5.975978	50.482523	539.356560	242.690000
5.975919	50.482499	539.752585	185.420000
5.975859	50.482476	540.122810	227.770000
5.975797	50.482456	540.366285	315.760000
5.975736	50.482435	540.698735	364.290000
5.975679	50.482411	541.184385	390.720000
5.975622	50.482386	541.598885	388.240000
5.975562	50.482362	541.980185	394.690000
5.975503	50.482337	542.336410	411.760000
5.975447	50.482311	542.699435	446.620000
5.975390	50.482285	543.065110	474.820000
5.975333	50.482259	543.425735	493.210000
5.975277	50.482233	543.781160	512.200000
5.975220	50.482206	544.120435	518.170000
5.975163	50.482180	544.425010	544.870000
5.975106	50.482155	544.714135	541.900000
5.975050	50.482128	544.991810	507.080000
5.974994	50.482102	545.272810	553.370000
5.974938	50.482075	545.553485	549.020000
5.974881	50.482049	545.837360	610.650000
5.974825	50.482023	546.128135	564.794900
5.978197	50.483603	530.978985	429.590000
5.978143	50.483575	530.951760	449.520000
5.978088	50.483547	530.931010	435.540000
5.978033	50.483520	530.905610	366.350000
5.977978	50.483493	530.918660	309.140000
5.977923	50.483466	530.957285	273.070000
5.977867	50.483439	531.031735	264.970000
5.977811	50.483413	531.089985	292.180000
5.977756	50.483385	531.104060	354.740000
5.977702	50.483357	531.123235	391.020000
5.977648	50.483328	531.097885	374.510000
5.977596	50.483299	531.043735	320.390000
5.977543	50.483271	531.008110	236.680000
5.977485	50.483243	530.971235	216.620000
5.977430	50.483214	530.937585	223.890000
5.977378	50.483185	530.922160	253.640000
5.977325	50.483156	531.022835	468.120000
5.977271	50.483127	531.122160	496.710000
5.977216	50.483100	531.104685	355.930000
5.977162	50.483071	531.011860	542.850000
5.977084	50.483027	531.208360	724.780000
5.977006	50.482982	531.667635	792.330000
5.976952	50.482954	531.992010	659.360000
5.976897	50.482925	532.214310	313.300000
5.976843	50.482897	532.383860	307.740000
5.976787	50.482871	532.583535	266.810000
5.976731	50.482844	532.775610	161.520000
5.976674	50.482818	532.990360	187.760000
5.976617	50.482791	533.299310	228.120000
5.976561	50.482766	533.663985	235.120000
5.976501	50.482741	533.972035	240.480000
5.976442	50.482717	534.238685	242.900000
5.976384	50.482693	534.534710	232.910000
5.976326	50.482668	534.826685	243.470000
5.976268	50.482643	535.132910	247.170000
5.976211	50.482618	535.456910	268.910000
5.976153	50.482595	535.718810	298.820000
5.976095	50.482572	535.987560	304.270000
5.976036	50.482549	536.267160	301.030000
5.975978	50.482523	536.581810	287.100000
5.975919	50.482499	536.952835	244.730000
5.975859	50.482476	537.300910	284.920000
5.975797	50.482456	537.540185	350.680000
5.975736	50.482435	537.855035	381.030000
5.975679	50.482411	538.300010	394.080000
5.975622	50.482386	538.683010	402.360000
5.975562	50.482362	539.037235	419.000000
5.975503	50.482337	539.369635	437.510000
5.975447	50.482311	539.707035	448.410000
5.975390	50.482285	540.045810	466.260000
5.975333	50.482259	540.379660	484.710000
5.975277	50.482233	540.708435	503.580000
5.975220	50.482206	541.023485	516.520000
5.975163	50.482180	541.310085	555.690000
5.975106	50.482155	541.583985	565.720000
5.975050	50.482128	541.848535	544.990000
5.974994	50.482102	542.115485	582.330000
5.974938	50.482075	542.382010	617.940000
5.974881	50.482049	542.650785	658.919400
5.978143	50.483575	527.383860	699.140000
5.978088	50.483547	527.426535	634.560000
5.978033	50.483520	527.460635	569.390000
5.977978	50.483493	527.520210	458.420000
5.977923	50.483466	527.597060	379.120000
5.977867	50.483439	527.700760	314.900000
5.977811	50.483413	527.790010	323.660000
5.977756	50.483385	527.842510	397.670000
5.977702	50.483357	527.897335	456.420000
5.977648	50.483328	527.913560	429.530000
5.977596	50.483299	527.903810	325.750000
5.977543	50.483271	527.907460	211.200000
5.977485	50.483243	527.908185	169.030000
5.977430	50.483214	527.910060	193.880000
5.977378	50.483185	527.926235	310.010000
5.977325	50.483156	528.042185	657.900000
5.977271	50.483127	528.156385	529.080000
5.977216	50.483100	528.168485	288.030000
5.977162	50.483071	528.113110	371.660000
5.977084	50.483027	528.311710	557.320000
5.977006	50.482982	528.741260	625.250000
5.976952	50.482954	529.051835	474.100000
5.976897	50.482925	529.273060	254.970000
5.976843	50.482897	529.448185	289.150000
5.976787	50.482871	529.649610	259.240000
5.976731	50.482844	529.844385	160.400000
5.976674	50.482818	530.059010	186.820000
5.976617	50.482791	530.355910	222.000000
5.976561	50.482766	530.701210	227.240000
5.976501	50.482741	530.996985	221.200000
5.976442	50.482717	531.256610	218.530000
5.976384	50.482693	531.541635	225.230000
5.976326	50.482668	531.823010	247.760000
5.976268	50.482643	532.116510	258.010000
5.976211	50.482618	532.425110	281.830000
5.976153	50.482595	532.680210	316.090000
5.976095	50.482572	532.941035	326.700000
5.976036	50.482549	533.211135	332.430000
5.975978	50.482523	533.510860	338.030000
5.975919	50.482499	533.858310	320.140000
5.975859	50.482476	534.185585	357.080000
5.975797	50.482456	534.420910	396.810000
5.975736	50.482435	534.719410	403.710000
5.975679	50.482411	535.126660	407.980000
5.975622	50.482386	535.480710	430.890000
5.975562	50.482362	535.810185	466.590000
5.975503	50.482337	536.120935	487.360000
5.975447	50.482311	536.435210	477.820000
5.975390	50.482285	536.749860	476.450000
5.975333	50.482259	537.059835	485.130000
5.975277	50.482233	537.365010	498.050000
5.975220	50.482206	537.658710	514.410000
5.975163	50.482180	537.929560	562.240000
5.975106	50.482155	538.190185	585.820000
5.975050	50.482128	538.443335	596.260000
5.974994	50.482102	538.698135	638.030000
5.974938	50.482075	538.952460	764.628900
5.978033	50.483520	523.732660	1137.900000
5.977978	50.483493	523.831335	681.600000
5.977923	50.483466	523.940760	538.140000
5.977867	50.483439	524.069635	365.770000
5.977811	50.483413	524.185935	298.310000
5.977756	50.483385	524.272235	278.580000
5.977702	50.483357	524.358760	263.540000
5.977648	50.483328	524.412385	215.520000
5.977596	50.483299	524.443035	149.010000
5.977543	50.483271	524.482785	100.620000
5.977485	50.483243	524.518385	93.760000
5.977430	50.483214	524.553510	156.530000
5.977378	50.483185	524.599460	394.530000
5.977325	50.483156	524.729860	809.710000
5.977271	50.483127	524.858260	561.670000
5.977216	50.483100	524.898585	232.730000
5.977162	50.483071	524.879260	164.780000
5.977084	50.483027	525.079910	182.540000
5.977006	50.482982	525.480785	201.740000
5.976952	50.482954	525.778110	187.850000
5.976897	50.482925	525.998310	179.030000
5.976843	50.482897	526.178760	238.260000
5.976787	50.482871	526.381885	247.520000
5.976731	50.482844	526.579235	196.380000
5.976674	50.482818	526.793710	203.410000
5.976617	50.482791	527.079110	213.040000
5.976561	50.482766	527.405910	200.440000
5.976501	50.482741	527.690010	181.870000
5.976442	50.482717	527.942985	177.590000
5.976384	50.482693	528.217560	194.740000
5.976326	50.482668	528.488910	224.620000
5.976268	50.482643	528.770385	247.990000
5.976211	50.482618	529.064460	270.580000
5.976153	50.482595	529.313185	293.370000
5.976095	50.482572	529.566610	308.340000
5.976036	50.482549	529.827835	330.840000
5.975978	50.482523	530.113685	368.780000
5.975919	50.482499	530.439260	403.650000
5.975859	50.482476	530.747360	431.350000
5.975797	50.482456	530.979035	431.530000
5.975736	50.482435	531.262585	419.610000
5.975679	50.482411	531.635435	428.170000
5.975622	50.482386	531.963335	470.550000
5.975562	50.482362	532.270585	525.050000
5.975503	50.482337	532.562060	548.540000
5.975447	50.482311	532.855835	527.580000
5.975390	50.482285	533.149260	501.190000
5.975333	50.482259	533.438385	487.880000
5.975277	50.482233	533.723085	490.010000
5.975220	50.482206	533.998410	511.950000
5.975163	50.482180	534.255810	578.640000
5.975106	50.482155	534.505160	638.690000
5.975050	50.482128	534.748660	832.322600
5.977923	50.483466	519.957260	673.050000
5.977867	50.483439	520.107285	390.950000
5.977811	50.483413	520.246635	294.480000
5.977756	50.483385	520.361985	221.210000
5.977702	50.483357	520.476135	175.880000
5.977648	50.483328	520.562785	132.150000
5.977596	50.483299	520.629460	96.640000
5.977543	50.483271	520.701760	79.420000
5.977485	50.483243	520.769160	91.200000
5.977430	50.483214	520.834910	169.410000
5.977378	50.483185	520.908485	401.800000
5.977325	50.483156	521.052335	706.840000
5.977271	50.483127	521.194060	549.860000
5.977216	50.483100	521.260985	268.090000
5.977162	50.483071	521.275910	158.930000
5.977084	50.483027	521.478485	133.350000
5.977006	50.482982	521.852110	134.130000
5.976952	50.482954	522.136885	144.270000
5.976897	50.482925	522.356085	172.440000
5.976843	50.482897	522.541585	227.580000
5.976787	50.482871	522.746310	252.390000
5.976731	50.482844	522.946110	233.820000
5.976674	50.482818	523.160460	226.820000
5.976617	50.482791	523.434985	217.690000
5.976561	50.482766	523.744385	197.580000
5.976501	50.482741	524.017535	178.790000
5.976442	50.482717	524.264260	174.300000
5.976384	50.482693	524.529060	187.390000
5.976326	50.482668	524.791085	211.090000
5.976268	50.482643	525.061410	233.510000
5.976211	50.482618	525.342035	251.900000
5.976153	50.482595	525.584860	266.550000
5.976095	50.482572	525.831485	279.430000
5.976036	50.482549	526.084560	300.090000
5.975978	50.482523	526.357685	333.130000
5.975919	50.482499	526.663285	368.360000
5.975859	50.482476	526.954035	391.670000
5.975797	50.482456	527.182410	396.050000
5.975736	50.482435	527.452535	396.680000
5.975679	50.482411	527.794585	413.630000
5.975622	50.482386	528.099310	452.830000
5.975562	50.482362	528.387010	497.000000
5.975503	50.482337	528.661710	517.750000
5.975447	50.482311	528.937710	507.170000
5.975390	50.482285	529.212885	487.170000
5.975333	50.482259	529.484235	477.340000
5.975277	50.482233	529.751635	487.960000
5.975220	50.482206	530.011535	518.710000
5.975163	50.482180	530.257685	654.287000
5.977811	50.483413	515.937235	359.770000
5.977756	50.483385	516.076960	228.850000
5.977702	50.483357	516.214610	173.460000
5.977648	50.483328	516.329785	131.070000
5.977596	50.483299	516.427935	106.290000
5.977543	50.483271	516.529035	100.010000
5.977485	50.483243	516.624910	124.820000
5.977430	50.483214	516.718310	211.200000
5.977378	50.483185	516.817085	396.630000
5.977325	50.483156	516.973285	590.960000
5.977271	50.483127	517.127310	529.380000
5.977216	50.483100	517.218885	336.440000
5.977162	50.483071	517.265810	218.270000
5.977084	50.483027	517.470185	171.260000
5.977006	50.482982	517.818285	160.880000
5.976952	50.482954	518.091385	172.670000
5.976897	50.482925	518.309660	204.190000
5.976843	50.482897	518.499835	247.470000
5.976787	50.482871	518.706060	271.200000
5.976731	50.482844	518.908160	265.600000
5.976674	50.482818	519.122410	252.480000
5.976617	50.482791	519.386835	234.760000
5.976561	50.482766	519.680110	213.630000
5.976501	50.482741	519.943110	197.250000
5.976442	50.482717	520.184085	192.710000
5.976384	50.482693	520.439935	201.280000
5.976326	50.482668	520.693410	218.330000
5.976268	50.482643	520.953560	236.530000
5.976211	50.482618	521.221985	251.870000
5.976153	50.482595	521.459460	263.880000
5.976095	50.482572	521.699935	275.320000
5.976036	50.482549	521.945635	291.390000
5.975978	50.482523	522.207310	314.140000
5.975919	50.482499	522.495035	338.560000
5.975859	50.482476	522.770385	356.940000
5.975797	50.482456	522.995810	366.820000
5.975736	50.482435	523.254110	375.610000
5.975679	50.482411	523.569135	393.040000
5.975622	50.482386	523.853785	421.140000
5.975562	50.482362	524.124660	449.490000
5.975503	50.482337	524.385060	464.530000
5.975447	50.482311	524.646035	463.820000
5.975390	50.482285	524.905885	459.650000
5.975333	50.482259	525.162485	462.800000
5.975277	50.482233	525.415660	501.310500
5.977702	50.483357	511.535660	235.710000
5.977648	50.483328	511.674860	176.530000
5.977596	50.483299	511.799885	155.020000
5.977543	50.483271	511.925935	155.940000
5.977485	50.483243	512.046785	189.760000
5.977430	50.483214	512.164710	275.310000
5.977378	50.483185	512.286060	411.540000
5.977325	50.483156	512.453360	539.650000
5.977271	50.483127	512.618510	536.090000
5.977216	50.483100	512.732485	426.170000
5.977162	50.483071	512.808810	323.850000
5.977084	50.483027	513.014860	265.410000
5.977006	50.482982	513.339435	243.160000
5.976952	50.482954	513.601860	246.620000
5.976897	50.482925	513.819335	267.380000
5.976843	50.482897	514.013760	292.910000
5.976787	50.482871	514.221335	305.510000
5.976731	50.482844	514.425510	299.590000
5.976674	50.482818	514.639660	283.900000
5.976617	50.482791	514.894885	264.340000
5.976561	50.482766	515.173485	245.190000
5.976501	50.482741	515.427285	231.800000
5.976442	50.482717	515.663110	227.840000
5.976384	50.482693	515.910910	233.640000
5.976326	50.482668	516.156685	246.260000
5.976268	50.482643	516.407710	261.140000
5.976211	50.482618	516.665260	274.980000
5.976153	50.482595	516.897985	286.840000
5.976095	50.482572	517.132985	298.120000
5.976036	50.482549	517.372135	311.190000
5.975978	50.482523	517.623760	326.740000
5.975919	50.482499	517.895835	342.410000
5.975859	50.482476	518.157760	354.930000
5.975797	50.482456	518.380610	363.740000
5.975736	50.482435	518.628785	372.100000
5.975679	50.482411	518.920610	384.870000
5.975622	50.482386	519.188260	402.690000
5.975562	50.482362	519.445035	418.400000
5.975503	50.482337	519.693510	427.090000
5.975447	50.482311	519.942110	431.140000
5.975390	50.482285	520.189485	438.695000
5.977543	50.483271	506.850285	240.370000
5.977485	50.483243	506.992535	295.370000
5.977430	50.483214	507.131735	363.370000
5.977378	50.483185	507.272860	448.840000
5.977325	50.483156	507.449910	548.720000
5.977271	50.483127	507.624935	588.310000
5.977216	50.483100	507.758910	545.720000
5.977162	50.483071	507.861760	474.010000
5.977084	50.483027	508.069310	412.950000
5.977006	50.482982	508.372660	375.940000
5.976952	50.482954	508.625510	360.770000
5.976897	50.482925	508.842235	359.610000
5.976843	50.482897	509.040485	361.790000
5.976787	50.482871	509.249260	357.710000
5.976731	50.482844	509.455285	344.620000
5.976674	50.482818	509.669335	326.360000
5.976617	50.482791	509.916335	307.190000
5.976561	50.482766	510.181885	290.760000
5.976501	50.482741	510.427510	280.250000
5.976442	50.482717	510.658760	277.430000
5.976384	50.482693	510.899435	282.150000
5.976326	50.482668	511.138435	292.520000
5.976268	50.482643	511.381485	305.710000
5.976211	50.482618	511.629535	319.280000
5.976153	50.482595	511.858110	332.070000
5.976095	50.482572	512.088360	344.180000
5.976036	50.482549	512.321860	355.970000
5.975978	50.482523	512.564860	367.070000
5.975919	50.482499	512.823485	375.890000
5.975859	50.482476	513.073985	381.440000
5.975797	50.482456	513.294660	384.770000
5.975736	50.482435	513.534335	387.100000
5.975679	50.482411	513.806735	393.330000
5.975622	50.482386	514.060335	402.140000
5.975562	50.482362	514.305585	411.673700
5.977378	50.483185	501.731260	479.670000
5.977325	50.483156	501.916710	628.380000
5.977271	50.483127	502.100360	703.120000
5.977216	50.483100	502.251810	719.800000
5.977162	50.483071	502.378035	683.920000
5.977084	50.483027	502.586885	616.760000
5.977006	50.482982	502.871460	555.440000
5.976952	50.482954	503.115910	508.650000
5.976897	50.482925	503.331985	475.770000
5.976843	50.482897	503.533560	450.140000
5.976787	50.482871	503.743385	426.590000
5.976731	50.482844	503.951085	403.220000
5.976674	50.482818	504.165060	381.070000
5.976617	50.482791	504.404835	361.940000
5.976561	50.482766	504.659010	347.600000
5.976501	50.482741	504.897535	339.490000
5.976442	50.482717	505.124810	338.110000
5.976384	50.482693	505.359360	343.000000
5.976326	50.482668	505.592535	352.870000
5.976268	50.482643	505.828735	365.940000
5.976211	50.482618	506.068685	380.510000
5.976153	50.482595	506.293735	395.390000
5.976095	50.482572	506.519985	409.900000
5.976036	50.482549	506.748685	422.720000
5.975978	50.482523	506.984435	432.020000
5.975919	50.482499	507.231810	434.210000
5.975859	50.482476	507.472860	430.140000
5.975797	50.482456	507.691760	425.430000
5.975736	50.482435	507.924460	413.910300
5.977271	50.483127	495.994510	922.760000
5.977216	50.483100	496.160835	1020.000000
5.977162	50.483071	496.307210	1007.200000
5.977084	50.483027	496.517185	896.190000
5.977006	50.482982	496.785535	781.110000
5.976952	50.482954	497.022760	678.580000
5.976897	50.482925	497.238285	604.430000
5.976843	50.482897	497.442735	547.650000
5.976787	50.482871	497.653460	503.780000
5.976731	50.482844	497.862585	469.200000
5.976674	50.482818	498.076510	442.220000
5.976617	50.482791	498.310085	422.200000
5.976561	50.482766	498.554560	409.060000
5.976501	50.482741	498.787085	402.820000
5.976442	50.482717	499.011010	403.140000
5.976384	50.482693	499.240410	409.220000
5.976326	50.482668	499.468735	420.110000
5.976268	50.482643	499.699210	434.730000
5.976211	50.482618	499.932410	452.030000
5.976153	50.482595	500.154535	471.040000
5.976095	50.482572	500.377510	492.090000
5.976036	50.482549	500.602260	511.100000
5.975978	50.482523	500.832060	525.500000
5.975919	50.482499	501.070285	520.390000
5.975859	50.482476	501.303710	492.798400
5.977162	50.483071	489.594519	1662.000000
5.977084	50.483027	489.805444	1257.800000
5.977006	50.482982	490.060169	999.790000
5.976952	50.482954	490.291369	830.730000
5.976897	50.482925	490.506394	718.060000
5.976843	50.482897	490.713244	629.100000
5.976787	50.482871	490.924744	567.970000
5.976731	50.482844	491.135019	524.460000
5.976674	50.482818	491.348894	493.680000
5.976617	50.482791	491.577344	472.940000
5.976561	50.482766	491.813794	460.850000
5.976501	50.482741	492.041369	456.620000
5.976442	50.482717	492.262544	459.300000
5.976384	50.482693	492.487719	467.700000
5.976326	50.482668	492.712094	480.990000
5.976268	50.482643	492.937944	498.700000
5.976211	50.482618	493.165694	520.850000
5.976153	50.482595	493.385444	544.410000
5.976095	50.482572	493.605769	574.260000
5.976036	50.482549	493.827369	613.920000
5.975978	50.482523	494.052469	672.554000
