# Supplementary material for: Electrical resistivity tomography data across the Hockai Fault Zone (Ardenne, Belgium)
Source: Data Brief. 2016 Dec 21;11:1–4. doi: 10.1016/j.dib.2016.12.028 (PMC5220259; doi:10.1016/j.dib.2016.12.028)
Supplement: Supplementary file 2 — Supplementary material [file mmc2.zip › output/ASCII/20100809-1_normal.out.wgs84]

5.978251	50.483630	537.922185	252.140000
5.978197	50.483603	537.641935	260.020000
5.978143	50.483575	537.416260	276.170000
5.978088	50.483547	537.229710	273.340000
5.978033	50.483520	537.053235	204.240000
5.977978	50.483493	536.950960	171.910000
5.977923	50.483466	536.896910	163.020000
5.977867	50.483439	536.901335	195.790000
5.977811	50.483413	536.886460	213.340000
5.977756	50.483385	536.810985	233.260000
5.977702	50.483357	536.748235	230.360000
5.977648	50.483328	536.628710	220.920000
5.977596	50.483299	536.475385	233.340000
5.977543	50.483271	536.353360	185.300000
5.977485	50.483243	536.234885	214.600000
5.977430	50.483214	536.124935	237.590000
5.977378	50.483185	536.042410	221.150000
5.977325	50.483156	536.110785	329.210000
5.977271	50.483127	536.178885	487.210000
5.977216	50.483100	536.099785	354.340000
5.977162	50.483071	535.929735	672.160000
5.977084	50.483027	536.121835	607.860000
5.977006	50.482982	536.642260	690.050000
5.976952	50.482954	536.995285	747.130000
5.976897	50.482925	537.219860	376.370000
5.976843	50.482897	537.377860	309.440000
5.976787	50.482871	537.573835	290.470000
5.976731	50.482844	537.760285	180.240000
5.976674	50.482818	537.975310	195.180000
5.976617	50.482791	538.309285	250.920000
5.976561	50.482766	538.714435	215.510000
5.976501	50.482741	539.048160	233.960000
5.976442	50.482717	539.329560	252.100000
5.976384	50.482693	539.648835	218.830000
5.976326	50.482668	539.963285	220.850000
5.976268	50.482643	540.296560	229.540000
5.976211	50.482618	540.653410	255.050000
5.976153	50.482595	540.929860	263.920000
5.976095	50.482572	541.215635	260.940000
5.976036	50.482549	541.515610	255.410000
5.975978	50.482523	541.862585	222.370000
5.975919	50.482499	542.284735	164.000000
5.975859	50.482476	542.678235	203.970000
5.975797	50.482456	542.926185	305.260000
5.975736	50.482435	543.277285	359.090000
5.975679	50.482411	543.806060	393.440000
5.975622	50.482386	544.254260	386.290000
5.975562	50.482362	544.664710	394.910000
5.975503	50.482337	545.046735	408.430000
5.975447	50.482311	545.437660	464.330000
5.975390	50.482285	545.832760	489.280000
5.975333	50.482259	546.222810	506.200000
5.975277	50.482233	546.607760	519.780000
5.975220	50.482206	546.973985	523.930000
5.975163	50.482180	547.298660	538.140000
5.975106	50.482155	547.604860	521.650000
5.975050	50.482128	547.897285	487.040000
5.974994	50.482102	548.194135	536.730000
5.974938	50.482075	548.490835	510.560000
5.974881	50.482049	548.791910	606.630000
5.974825	50.482023	549.101935	503.831600
5.978251	50.483630	534.551010	330.290000
5.978197	50.483603	534.405385	308.290000
5.978143	50.483575	534.287910	318.910000
5.978088	50.483547	534.190785	306.720000
5.978033	50.483520	534.095160	239.820000
5.977978	50.483493	534.054185	203.440000
5.977923	50.483466	534.049085	191.220000
5.977867	50.483439	534.090360	211.670000
5.977811	50.483413	534.113810	234.970000
5.977756	50.483385	534.085110	269.060000
5.977702	50.483357	534.064960	279.340000
5.977648	50.483328	533.994210	268.950000
5.977596	50.483299	533.892035	260.160000
5.977543	50.483271	533.814360	204.450000
5.977485	50.483243	533.737610	218.180000
5.977430	50.483214	533.666535	231.110000
5.977378	50.483185	533.618085	217.170000
5.977325	50.483156	533.702835	357.730000
5.977271	50.483127	533.786735	485.450000
5.977216	50.483100	533.738760	376.660000
5.977162	50.483071	533.607560	650.330000
5.977084	50.483027	533.801885	695.870000
5.977006	50.482982	534.291560	756.330000
5.976952	50.482954	534.630135	748.550000
5.976897	50.482925	534.853560	350.790000
5.976843	50.482897	535.017385	312.740000
5.976787	50.482871	535.215235	280.420000
5.976731	50.482844	535.404510	169.590000
5.976674	50.482818	535.619385	192.560000
5.976617	50.482791	535.940760	239.090000
5.976561	50.482766	536.325460	228.670000
5.976501	50.482741	536.646185	243.400000
5.976442	50.482717	536.920135	255.540000
5.976384	50.482693	537.227635	227.730000
5.976326	50.482668	537.530685	229.980000
5.976268	50.482643	537.850210	233.250000
5.976211	50.482618	538.190335	255.020000
5.976153	50.482595	538.459385	274.170000
5.976095	50.482572	538.736510	273.890000
5.976036	50.482549	539.026110	267.600000
5.975978	50.482523	539.356560	241.620000
5.975919	50.482499	539.752585	185.140000
5.975859	50.482476	540.122810	227.010000
5.975797	50.482456	540.366285	314.250000
5.975736	50.482435	540.698735	362.670000
5.975679	50.482411	541.184385	388.900000
5.975622	50.482386	541.598885	386.590000
5.975562	50.482362	541.980185	393.140000
5.975503	50.482337	542.336410	410.070000
5.975447	50.482311	542.699435	444.680000
5.975390	50.482285	543.065110	472.660000
5.975333	50.482259	543.425735	491.210000
5.975277	50.482233	543.781160	510.610000
5.975220	50.482206	544.120435	517.890000
5.975163	50.482180	544.425010	545.560000
5.975106	50.482155	544.714135	543.000000
5.975050	50.482128	544.991810	508.410000
5.974994	50.482102	545.272810	553.770000
5.974938	50.482075	545.553485	548.690000
5.974881	50.482049	545.837360	609.420000
5.974825	50.482023	546.128135	569.176400
5.978197	50.483603	530.978985	468.920000
5.978143	50.483575	530.951760	466.640000
5.978088	50.483547	530.931010	438.870000
5.978033	50.483520	530.905610	371.650000
5.977978	50.483493	530.918660	322.840000
5.977923	50.483466	530.957285	289.270000
5.977867	50.483439	531.031735	279.120000
5.977811	50.483413	531.089985	300.360000
5.977756	50.483385	531.104060	358.800000
5.977702	50.483357	531.123235	393.490000
5.977648	50.483328	531.097885	376.770000
5.977596	50.483299	531.043735	321.070000
5.977543	50.483271	531.008110	235.270000
5.977485	50.483243	530.971235	215.420000
5.977430	50.483214	530.937585	222.190000
5.977378	50.483185	530.922160	251.670000
5.977325	50.483156	531.022835	468.040000
5.977271	50.483127	531.122160	506.980000
5.977216	50.483100	531.104685	367.950000
5.977162	50.483071	531.011860	553.050000
5.977084	50.483027	531.208360	728.610000
5.977006	50.482982	531.667635	795.270000
5.976952	50.482954	531.992010	667.970000
5.976897	50.482925	532.214310	318.050000
5.976843	50.482897	532.383860	313.170000
5.976787	50.482871	532.583535	270.970000
5.976731	50.482844	532.775610	164.580000
5.976674	50.482818	532.990360	191.310000
5.976617	50.482791	533.299310	233.640000
5.976561	50.482766	533.663985	241.590000
5.976501	50.482741	533.972035	247.840000
5.976442	50.482717	534.238685	250.960000
5.976384	50.482693	534.534710	241.470000
5.976326	50.482668	534.826685	252.190000
5.976268	50.482643	535.132910	255.710000
5.976211	50.482618	535.456910	277.370000
5.976153	50.482595	535.718810	307.400000
5.976095	50.482572	535.987560	312.670000
5.976036	50.482549	536.267160	308.160000
5.975978	50.482523	536.581810	292.720000
5.975919	50.482499	536.952835	250.590000
5.975859	50.482476	537.300910	289.510000
5.975797	50.482456	537.540185	353.580000
5.975736	50.482435	537.855035	383.140000
5.975679	50.482411	538.300010	394.380000
5.975622	50.482386	538.683010	400.910000
5.975562	50.482362	539.037235	416.370000
5.975503	50.482337	539.369635	434.250000
5.975447	50.482311	539.707035	445.300000
5.975390	50.482285	540.045810	463.670000
5.975333	50.482259	540.379660	483.430000
5.975277	50.482233	540.708435	504.900000
5.975220	50.482206	541.023485	521.920000
5.975163	50.482180	541.310085	565.400000
5.975106	50.482155	541.583985	578.450000
5.975050	50.482128	541.848535	558.220000
5.974994	50.482102	542.115485	596.960000
5.974938	50.482075	542.382010	633.910000
5.974881	50.482049	542.650785	681.749100
5.978143	50.483575	527.383860	751.320000
5.978088	50.483547	527.426535	641.560000
5.978033	50.483520	527.460635	575.380000
5.977978	50.483493	527.520210	498.170000
5.977923	50.483466	527.597060	423.600000
5.977867	50.483439	527.700760	354.960000
5.977811	50.483413	527.790010	353.180000
5.977756	50.483385	527.842510	417.980000
5.977702	50.483357	527.897335	467.740000
5.977648	50.483328	527.913560	432.720000
5.977596	50.483299	527.903810	321.460000
5.977543	50.483271	527.907460	205.260000
5.977485	50.483243	527.908185	165.170000
5.977430	50.483214	527.910060	187.430000
5.977378	50.483185	527.926235	294.180000
5.977325	50.483156	528.042185	628.080000
5.977271	50.483127	528.156385	531.760000
5.977216	50.483100	528.168485	298.520000
5.977162	50.483071	528.113110	375.880000
5.977084	50.483027	528.311710	550.520000
5.977006	50.482982	528.741260	621.420000
5.976952	50.482954	529.051835	482.640000
5.976897	50.482925	529.273060	259.730000
5.976843	50.482897	529.448185	296.350000
5.976787	50.482871	529.649610	266.640000
5.976731	50.482844	529.844385	164.530000
5.976674	50.482818	530.059010	191.190000
5.976617	50.482791	530.355910	230.290000
5.976561	50.482766	530.701210	237.550000
5.976501	50.482741	530.996985	232.790000
5.976442	50.482717	531.256610	231.810000
5.976384	50.482693	531.541635	241.220000
5.976326	50.482668	531.823010	265.700000
5.976268	50.482643	532.116510	276.460000
5.976211	50.482618	532.425110	301.000000
5.976153	50.482595	532.680210	336.530000
5.976095	50.482572	532.941035	347.590000
5.976036	50.482549	533.211135	351.360000
5.975978	50.482523	533.510860	354.550000
5.975919	50.482499	533.858310	337.640000
5.975859	50.482476	534.185585	372.070000
5.975797	50.482456	534.420910	408.500000
5.975736	50.482435	534.719410	414.080000
5.975679	50.482411	535.126660	415.510000
5.975622	50.482386	535.480710	435.070000
5.975562	50.482362	535.810185	468.760000
5.975503	50.482337	536.120935	489.860000
5.975447	50.482311	536.435210	482.650000
5.975390	50.482285	536.749860	483.790000
5.975333	50.482259	537.059835	495.090000
5.975277	50.482233	537.365010	511.690000
5.975220	50.482206	537.658710	532.540000
5.975163	50.482180	537.929560	584.940000
5.975106	50.482155	538.190185	611.590000
5.975050	50.482128	538.443335	616.410000
5.974994	50.482102	538.698135	660.880000
5.974938	50.482075	538.952460	791.016200
5.978033	50.483520	523.732660	906.940000
5.977978	50.483493	523.831335	695.020000
5.977923	50.483466	523.940760	571.860000
5.977867	50.483439	524.069635	407.060000
5.977811	50.483413	524.185935	330.000000
5.977756	50.483385	524.272235	300.470000
5.977702	50.483357	524.358760	273.930000
5.977648	50.483328	524.412385	214.960000
5.977596	50.483299	524.443035	142.180000
5.977543	50.483271	524.482785	94.280000
5.977485	50.483243	524.518385	88.410000
5.977430	50.483214	524.553510	143.050000
5.977378	50.483185	524.599460	336.980000
5.977325	50.483156	524.729860	680.790000
5.977271	50.483127	524.858260	494.150000
5.977216	50.483100	524.898585	213.500000
5.977162	50.483071	524.879260	152.780000
5.977084	50.483027	525.079910	172.930000
5.977006	50.482982	525.480785	197.450000
5.976952	50.482954	525.778110	185.860000
5.976897	50.482925	525.998310	171.260000
5.976843	50.482897	526.178760	229.010000
5.976787	50.482871	526.381885	239.790000
5.976731	50.482844	526.579235	185.890000
5.976674	50.482818	526.793710	190.150000
5.976617	50.482791	527.079110	201.270000
5.976561	50.482766	527.405910	189.790000
5.976501	50.482741	527.690010	171.970000
5.976442	50.482717	527.942985	168.980000
5.976384	50.482693	528.217560	187.900000
5.976326	50.482668	528.488910	218.690000
5.976268	50.482643	528.770385	242.760000
5.976211	50.482618	529.064460	266.050000
5.976153	50.482595	529.313185	290.190000
5.976095	50.482572	529.566610	307.650000
5.976036	50.482549	529.827835	331.140000
5.975978	50.482523	530.113685	369.710000
5.975919	50.482499	530.439260	408.290000
5.975859	50.482476	530.747360	435.640000
5.975797	50.482456	530.979035	436.210000
5.975736	50.482435	531.262585	428.250000
5.975679	50.482411	531.635435	439.870000
5.975622	50.482386	531.963335	483.270000
5.975562	50.482362	532.270585	539.560000
5.975503	50.482337	532.562060	568.190000
5.975447	50.482311	532.855835	554.040000
5.975390	50.482285	533.149260	532.400000
5.975333	50.482259	533.438385	520.350000
5.975277	50.482233	533.723085	520.290000
5.975220	50.482206	533.998410	536.210000
5.975163	50.482180	534.255810	584.330000
5.975106	50.482155	534.505160	627.750000
5.975050	50.482128	534.748660	738.018100
5.977923	50.483466	519.957260	565.350000
5.977867	50.483439	520.107285	373.410000
5.977811	50.483413	520.246635	290.050000
5.977756	50.483385	520.361985	223.750000
5.977702	50.483357	520.476135	177.910000
5.977648	50.483328	520.562785	132.570000
5.977596	50.483299	520.629460	95.850000
5.977543	50.483271	520.701760	78.150000
5.977485	50.483243	520.769160	90.820000
5.977430	50.483214	520.834910	163.430000
5.977378	50.483185	520.908485	360.730000
5.977325	50.483156	521.052335	609.240000
5.977271	50.483127	521.194060	480.710000
5.977216	50.483100	521.260985	241.920000
5.977162	50.483071	521.275910	146.920000
5.977084	50.483027	521.478485	126.980000
5.977006	50.482982	521.852110	130.570000
5.976952	50.482954	522.136885	138.950000
5.976897	50.482925	522.356085	160.300000
5.976843	50.482897	522.541585	210.630000
5.976787	50.482871	522.746310	232.940000
5.976731	50.482844	522.946110	209.740000
5.976674	50.482818	523.160460	199.120000
5.976617	50.482791	523.434985	190.000000
5.976561	50.482766	523.744385	170.800000
5.976501	50.482741	524.017535	152.680000
5.976442	50.482717	524.264260	148.130000
5.976384	50.482693	524.529060	159.810000
5.976326	50.482668	524.791085	180.690000
5.976268	50.482643	525.061410	200.550000
5.976211	50.482618	525.342035	217.430000
5.976153	50.482595	525.584860	232.070000
5.976095	50.482572	525.831485	246.230000
5.976036	50.482549	526.084560	267.120000
5.975978	50.482523	526.357685	299.250000
5.975919	50.482499	526.663285	334.990000
5.975859	50.482476	526.954035	360.310000
5.975797	50.482456	527.182410	370.700000
5.975736	50.482435	527.452535	380.460000
5.975679	50.482411	527.794585	405.910000
5.975622	50.482386	528.099310	451.410000
5.975562	50.482362	528.387010	501.800000
5.975503	50.482337	528.661710	530.830000
5.975447	50.482311	528.937710	528.570000
5.975390	50.482285	529.212885	513.280000
5.975333	50.482259	529.484235	501.840000
5.975277	50.482233	529.751635	502.580000
5.975220	50.482206	530.011535	516.830000
5.975163	50.482180	530.257685	581.539200
5.977811	50.483413	515.937235	307.030000
5.977756	50.483385	516.076960	213.720000
5.977702	50.483357	516.214610	169.140000
5.977648	50.483328	516.329785	135.500000
5.977596	50.483299	516.427935	114.020000
5.977543	50.483271	516.529035	110.540000
5.977485	50.483243	516.624910	141.830000
5.977430	50.483214	516.718310	236.920000
5.977378	50.483185	516.817085	423.080000
5.977325	50.483156	516.973285	601.540000
5.977271	50.483127	517.127310	533.070000
5.977216	50.483100	517.218885	342.360000
5.977162	50.483071	517.265810	224.300000
5.977084	50.483027	517.470185	177.030000
5.977006	50.482982	517.818285	165.440000
5.976952	50.482954	518.091385	173.250000
5.976897	50.482925	518.309660	198.400000
5.976843	50.482897	518.499835	236.780000
5.976787	50.482871	518.706060	256.290000
5.976731	50.482844	518.908160	245.150000
5.976674	50.482818	519.122410	228.080000
5.976617	50.482791	519.386835	209.060000
5.976561	50.482766	519.680110	187.400000
5.976501	50.482741	519.943110	170.250000
5.976442	50.482717	520.184085	164.300000
5.976384	50.482693	520.439935	170.290000
5.976326	50.482668	520.693410	183.620000
5.976268	50.482643	520.953560	198.060000
5.976211	50.482618	521.221985	210.600000
5.976153	50.482595	521.459460	221.240000
5.976095	50.482572	521.699935	232.240000
5.976036	50.482549	521.945635	247.410000
5.975978	50.482523	522.207310	268.580000
5.975919	50.482499	522.495035	292.340000
5.975859	50.482476	522.770385	312.610000
5.975797	50.482456	522.995810	328.250000
5.975736	50.482435	523.254110	345.600000
5.975679	50.482411	523.569135	371.990000
5.975622	50.482386	523.853785	408.050000
5.975562	50.482362	524.124660	443.890000
5.975503	50.482337	524.385060	466.950000
5.975447	50.482311	524.646035	472.590000
5.975390	50.482285	524.905885	471.430000
5.975333	50.482259	525.162485	470.530000
5.975277	50.482233	525.415660	486.940400
5.977702	50.483357	511.535660	212.420000
5.977648	50.483328	511.674860	188.140000
5.977596	50.483299	511.799885	177.420000
5.977543	50.483271	511.925935	186.670000
5.977485	50.483243	512.046785	241.450000
5.977430	50.483214	512.164710	359.000000
5.977378	50.483185	512.286060	526.930000
5.977325	50.483156	512.453360	668.550000
5.977271	50.483127	512.618510	649.230000
5.977216	50.483100	512.732485	509.730000
5.977162	50.483071	512.808810	382.150000
5.977084	50.483027	513.014860	307.450000
5.977006	50.482982	513.339435	274.650000
5.976952	50.482954	513.601860	269.870000
5.976897	50.482925	513.819335	283.840000
5.976843	50.482897	514.013760	304.860000
5.976787	50.482871	514.221335	313.680000
5.976731	50.482844	514.425510	303.260000
5.976674	50.482818	514.639660	283.820000
5.976617	50.482791	514.894885	261.720000
5.976561	50.482766	515.173485	240.410000
5.976501	50.482741	515.427285	224.810000
5.976442	50.482717	515.663110	218.620000
5.976384	50.482693	515.910910	221.910000
5.976326	50.482668	516.156685	231.480000
5.976268	50.482643	516.407710	243.000000
5.976211	50.482618	516.665260	253.550000
5.976153	50.482595	516.897985	262.540000
5.976095	50.482572	517.132985	271.210000
5.976036	50.482549	517.372135	281.500000
5.975978	50.482523	517.623760	294.290000
5.975919	50.482499	517.895835	308.270000
5.975859	50.482476	518.157760	321.260000
5.975797	50.482456	518.380610	333.400000
5.975736	50.482435	518.628785	347.440000
5.975679	50.482411	518.920610	367.100000
5.975622	50.482386	519.188260	391.900000
5.975562	50.482362	519.445035	413.760000
5.975503	50.482337	519.693510	427.460000
5.975447	50.482311	519.942110	435.440000
5.975390	50.482285	520.189485	446.211800
5.977543	50.483271	506.850285	270.890000
5.977485	50.483243	506.992535	384.300000
5.977430	50.483214	507.131735	499.490000
5.977378	50.483185	507.272860	622.790000
5.977325	50.483156	507.449910	755.530000
5.977271	50.483127	507.624935	795.040000
5.977216	50.483100	507.758910	721.240000
5.977162	50.483071	507.861760	611.020000
5.977084	50.483027	508.069310	518.230000
5.977006	50.482982	508.372660	458.670000
5.976952	50.482954	508.625510	428.020000
5.976897	50.482925	508.842235	416.780000
5.976843	50.482897	509.040485	413.170000
5.976787	50.482871	509.249260	405.570000
5.976731	50.482844	509.455285	389.700000
5.976674	50.482818	509.669335	369.240000
5.976617	50.482791	509.916335	348.450000
5.976561	50.482766	510.181885	330.630000
5.976501	50.482741	510.427510	318.960000
5.976442	50.482717	510.658760	315.340000
5.976384	50.482693	510.899435	319.370000
5.976326	50.482668	511.138435	328.610000
5.976268	50.482643	511.381485	339.630000
5.976211	50.482618	511.629535	349.530000
5.976153	50.482595	511.858110	357.050000
5.976095	50.482572	512.088360	362.360000
5.976036	50.482549	512.321860	366.410000
5.975978	50.482523	512.564860	369.840000
5.975919	50.482499	512.823485	372.870000
5.975859	50.482476	513.073985	374.920000
5.975797	50.482456	513.294660	377.250000
5.975736	50.482435	513.534335	380.580000
5.975679	50.482411	513.806735	390.150000
5.975622	50.482386	514.060335	403.220000
5.975562	50.482362	514.305585	418.888600
5.977378	50.483185	501.731260	606.020000
5.977325	50.483156	501.916710	815.470000
5.977271	50.483127	502.100360	912.610000
5.977216	50.483100	502.251810	920.330000
5.977162	50.483071	502.378035	862.340000
5.977084	50.483027	502.586885	772.070000
5.977006	50.482982	502.871460	691.160000
5.976952	50.482954	503.115910	628.390000
5.976897	50.482925	503.331985	583.850000
5.976843	50.482897	503.533560	551.130000
5.976787	50.482871	503.743385	524.130000
5.976731	50.482844	503.951085	499.850000
5.976674	50.482818	504.165060	478.580000
5.976617	50.482791	504.404835	461.590000
5.976561	50.482766	504.659010	450.270000
5.976501	50.482741	504.897535	445.830000
5.976442	50.482717	505.124810	448.550000
5.976384	50.482693	505.359360	457.270000
5.976326	50.482668	505.592535	469.530000
5.976268	50.482643	505.828735	482.030000
5.976211	50.482618	506.068685	491.520000
5.976153	50.482595	506.293735	495.930000
5.976095	50.482572	506.519985	494.580000
5.976036	50.482549	506.748685	488.230000
5.975978	50.482523	506.984435	477.640000
5.975919	50.482499	507.231810	466.030000
5.975859	50.482476	507.472860	451.830000
5.975797	50.482456	507.691760	440.720000
5.975736	50.482435	507.924460	422.798100
5.977271	50.483127	495.994510	976.150000
5.977216	50.483100	496.160835	1056.500000
5.977162	50.483071	496.307210	1052.700000
5.977084	50.483027	496.517185	994.760000
5.977006	50.482982	496.785535	914.420000
5.976952	50.482954	497.022760	825.020000
5.976897	50.482925	497.238285	750.950000
5.976843	50.482897	497.442735	691.300000
5.976787	50.482871	497.653460	645.990000
5.976731	50.482844	497.862585	612.910000
5.976674	50.482818	498.076510	590.430000
5.976617	50.482791	498.310085	577.480000
5.976561	50.482766	498.554560	573.350000
5.976501	50.482741	498.787085	577.420000
5.976442	50.482717	499.011010	588.360000
5.976384	50.482693	499.240410	603.900000
5.976326	50.482668	499.468735	620.860000
5.976268	50.482643	499.699210	635.330000
5.976211	50.482618	499.932410	643.230000
5.976153	50.482595	500.154535	641.530000
5.976095	50.482572	500.377510	628.480000
5.976036	50.482549	500.602260	607.540000
5.975978	50.482523	500.832060	579.730000
5.975919	50.482499	501.070285	551.480000
5.975859	50.482476	501.303710	509.752800
5.977162	50.483071	489.594519	1136.300000
5.977084	50.483027	489.805444	1111.800000
5.977006	50.482982	490.060169	1038.300000
5.976952	50.482954	490.291369	947.110000
5.976897	50.482925	490.506394	862.240000
5.976843	50.482897	490.713244	782.580000
5.976787	50.482871	490.924744	724.770000
5.976731	50.482844	491.135019	685.410000
5.976674	50.482818	491.348894	661.520000
5.976617	50.482791	491.577344	650.610000
5.976561	50.482766	491.813794	650.770000
5.976501	50.482741	492.041369	660.270000
5.976442	50.482717	492.262544	676.770000
5.976384	50.482693	492.487719	697.090000
5.976326	50.482668	492.712094	717.260000
5.976268	50.482643	492.937944	732.580000
5.976211	50.482618	493.165694	737.750000
5.976153	50.482595	493.385444	729.460000
5.976095	50.482572	493.605769	706.130000
5.976036	50.482549	493.827369	667.440000
5.975978	50.482523	494.052469	614.994800
