# Supplementary material for: Electrical resistivity tomography data across the Hockai Fault Zone (Ardenne, Belgium)
Source: Data Brief. 2016 Dec 21;11:1–4. doi: 10.1016/j.dib.2016.12.028 (PMC5220259; doi:10.1016/j.dib.2016.12.028)
Supplement: Supplementary file 2 — Supplementary material [file mmc2.zip › output/ASCII/20100809-1_robust.out.wgs84]

5.978251	50.483630	537.922185	290.950000
5.978197	50.483603	537.641935	294.470000
5.978143	50.483575	537.416260	304.660000
5.978088	50.483547	537.229710	307.610000
5.978033	50.483520	537.053235	236.430000
5.977978	50.483493	536.950960	201.180000
5.977923	50.483466	536.896910	189.750000
5.977867	50.483439	536.901335	219.390000
5.977811	50.483413	536.886460	235.570000
5.977756	50.483385	536.810985	256.110000
5.977702	50.483357	536.748235	254.380000
5.977648	50.483328	536.628710	238.780000
5.977596	50.483299	536.475385	238.160000
5.977543	50.483271	536.353360	181.770000
5.977485	50.483243	536.234885	202.580000
5.977430	50.483214	536.124935	233.830000
5.977378	50.483185	536.042410	242.880000
5.977325	50.483156	536.110785	401.950000
5.977271	50.483127	536.178885	570.900000
5.977216	50.483100	536.099785	384.070000
5.977162	50.483071	535.929735	678.420000
5.977084	50.483027	536.121835	624.100000
5.977006	50.482982	536.642260	698.950000
5.976952	50.482954	536.995285	726.670000
5.976897	50.482925	537.219860	361.720000
5.976843	50.482897	537.377860	315.430000
5.976787	50.482871	537.573835	299.170000
5.976731	50.482844	537.760285	179.340000
5.976674	50.482818	537.975310	190.900000
5.976617	50.482791	538.309285	242.480000
5.976561	50.482766	538.714435	212.720000
5.976501	50.482741	539.048160	224.240000
5.976442	50.482717	539.329560	235.230000
5.976384	50.482693	539.648835	215.180000
5.976326	50.482668	539.963285	222.620000
5.976268	50.482643	540.296560	233.980000
5.976211	50.482618	540.653410	263.210000
5.976153	50.482595	540.929860	279.670000
5.976095	50.482572	541.215635	281.510000
5.976036	50.482549	541.515610	281.240000
5.975978	50.482523	541.862585	251.370000
5.975919	50.482499	542.284735	187.330000
5.975859	50.482476	542.678235	230.370000
5.975797	50.482456	542.926185	331.370000
5.975736	50.482435	543.277285	375.580000
5.975679	50.482411	543.806060	401.590000
5.975622	50.482386	544.254260	401.060000
5.975562	50.482362	544.664710	408.510000
5.975503	50.482337	545.046735	419.400000
5.975447	50.482311	545.437660	463.580000
5.975390	50.482285	545.832760	482.720000
5.975333	50.482259	546.222810	499.380000
5.975277	50.482233	546.607760	517.340000
5.975220	50.482206	546.973985	529.840000
5.975163	50.482180	547.298660	551.840000
5.975106	50.482155	547.604860	550.770000
5.975050	50.482128	547.897285	535.240000
5.974994	50.482102	548.194135	565.800000
5.974938	50.482075	548.490835	554.790000
5.974881	50.482049	548.791910	604.000000
5.974825	50.482023	549.101935	583.077400
5.978251	50.483630	534.551010	323.190000
5.978197	50.483603	534.405385	312.650000
5.978143	50.483575	534.287910	313.110000
5.978088	50.483547	534.190785	313.390000
5.978033	50.483520	534.095160	248.610000
5.977978	50.483493	534.054185	208.780000
5.977923	50.483466	534.049085	201.340000
5.977867	50.483439	534.090360	222.120000
5.977811	50.483413	534.113810	240.670000
5.977756	50.483385	534.085110	260.260000
5.977702	50.483357	534.064960	260.530000
5.977648	50.483328	533.994210	245.790000
5.977596	50.483299	533.892035	237.830000
5.977543	50.483271	533.814360	183.840000
5.977485	50.483243	533.737610	201.660000
5.977430	50.483214	533.666535	232.310000
5.977378	50.483185	533.618085	243.230000
5.977325	50.483156	533.702835	402.780000
5.977271	50.483127	533.786735	556.190000
5.977216	50.483100	533.738760	383.090000
5.977162	50.483071	533.607560	637.300000
5.977084	50.483027	533.801885	623.810000
5.977006	50.482982	534.291560	699.610000
5.976952	50.482954	534.630135	707.350000
5.976897	50.482925	534.853560	360.160000
5.976843	50.482897	535.017385	315.140000
5.976787	50.482871	535.215235	293.710000
5.976731	50.482844	535.404510	179.570000
5.976674	50.482818	535.619385	190.690000
5.976617	50.482791	535.940760	234.810000
5.976561	50.482766	536.325460	215.340000
5.976501	50.482741	536.646185	224.110000
5.976442	50.482717	536.920135	234.980000
5.976384	50.482693	537.227635	217.600000
5.976326	50.482668	537.530685	222.400000
5.976268	50.482643	537.850210	233.840000
5.976211	50.482618	538.190335	262.920000
5.976153	50.482595	538.459385	279.820000
5.976095	50.482572	538.736510	281.490000
5.976036	50.482549	539.026110	281.200000
5.975978	50.482523	539.356560	251.710000
5.975919	50.482499	539.752585	193.350000
5.975859	50.482476	540.122810	231.410000
5.975797	50.482456	540.366285	331.400000
5.975736	50.482435	540.698735	375.800000
5.975679	50.482411	541.184385	401.540000
5.975622	50.482386	541.598885	401.200000
5.975562	50.482362	541.980185	408.520000
5.975503	50.482337	542.336410	419.750000
5.975447	50.482311	542.699435	464.120000
5.975390	50.482285	543.065110	483.270000
5.975333	50.482259	543.425735	499.870000
5.975277	50.482233	543.781160	518.060000
5.975220	50.482206	544.120435	531.020000
5.975163	50.482180	544.425010	551.910000
5.975106	50.482155	544.714135	551.200000
5.975050	50.482128	544.991810	541.770000
5.974994	50.482102	545.272810	566.650000
5.974938	50.482075	545.553485	563.960000
5.974881	50.482049	545.837360	599.000000
5.974825	50.482023	546.128135	592.703700
5.978197	50.483603	530.978985	403.240000
5.978143	50.483575	530.951760	403.550000
5.978088	50.483547	530.931010	399.730000
5.978033	50.483520	530.905610	359.010000
5.977978	50.483493	530.918660	304.910000
5.977923	50.483466	530.957285	274.360000
5.977867	50.483439	531.031735	269.590000
5.977811	50.483413	531.089985	271.400000
5.977756	50.483385	531.104060	274.860000
5.977702	50.483357	531.123235	273.320000
5.977648	50.483328	531.097885	250.130000
5.977596	50.483299	531.043735	235.740000
5.977543	50.483271	531.008110	184.830000
5.977485	50.483243	530.971235	197.040000
5.977430	50.483214	530.937585	228.600000
5.977378	50.483185	530.922160	256.580000
5.977325	50.483156	531.022835	411.100000
5.977271	50.483127	531.122160	530.240000
5.977216	50.483100	531.104685	380.370000
5.977162	50.483071	531.011860	516.980000
5.977084	50.483027	531.208360	532.800000
5.977006	50.482982	531.667635	604.980000
5.976952	50.482954	531.992010	608.690000
5.976897	50.482925	532.214310	339.010000
5.976843	50.482897	532.383860	301.190000
5.976787	50.482871	532.583535	271.200000
5.976731	50.482844	532.775610	181.080000
5.976674	50.482818	532.990360	189.850000
5.976617	50.482791	533.299310	222.180000
5.976561	50.482766	533.663985	216.550000
5.976501	50.482741	533.972035	221.260000
5.976442	50.482717	534.238685	233.800000
5.976384	50.482693	534.534710	218.790000
5.976326	50.482668	534.826685	220.720000
5.976268	50.482643	535.132910	232.640000
5.976211	50.482618	535.456910	261.680000
5.976153	50.482595	535.718810	280.700000
5.976095	50.482572	535.987560	283.260000
5.976036	50.482549	536.267160	282.980000
5.975978	50.482523	536.581810	259.660000
5.975919	50.482499	536.952835	230.760000
5.975859	50.482476	537.300910	247.550000
5.975797	50.482456	537.540185	333.970000
5.975736	50.482435	537.855035	378.850000
5.975679	50.482411	538.300010	402.270000
5.975622	50.482386	538.683010	403.450000
5.975562	50.482362	539.037235	410.180000
5.975503	50.482337	539.369635	422.890000
5.975447	50.482311	539.707035	467.110000
5.975390	50.482285	540.045810	486.940000
5.975333	50.482259	540.379660	503.270000
5.975277	50.482233	540.708435	522.220000
5.975220	50.482206	541.023485	536.490000
5.975163	50.482180	541.310085	553.370000
5.975106	50.482155	541.583985	552.840000
5.975050	50.482128	541.848535	543.990000
5.974994	50.482102	542.115485	572.260000
5.974938	50.482075	542.382010	577.180000
5.974881	50.482049	542.650785	598.321400
5.978143	50.483575	527.383860	535.170000
5.978088	50.483547	527.426535	508.080000
5.978033	50.483520	527.460635	473.550000
5.977978	50.483493	527.520210	400.940000
5.977923	50.483466	527.597060	327.990000
5.977867	50.483439	527.700760	300.810000
5.977811	50.483413	527.790010	296.480000
5.977756	50.483385	527.842510	290.650000
5.977702	50.483357	527.897335	275.760000
5.977648	50.483328	527.913560	246.210000
5.977596	50.483299	527.903810	231.400000
5.977543	50.483271	527.907460	184.510000
5.977485	50.483243	527.908185	186.840000
5.977430	50.483214	527.910060	223.170000
5.977378	50.483185	527.926235	267.470000
5.977325	50.483156	528.042185	414.570000
5.977271	50.483127	528.156385	510.450000
5.977216	50.483100	528.168485	357.840000
5.977162	50.483071	528.113110	355.870000
5.977084	50.483027	528.311710	357.050000
5.977006	50.482982	528.741260	380.880000
5.976952	50.482954	529.051835	385.370000
5.976897	50.482925	529.273060	272.240000
5.976843	50.482897	529.448185	259.400000
5.976787	50.482871	529.649610	242.100000
5.976731	50.482844	529.844385	181.200000
5.976674	50.482818	530.059010	189.130000
5.976617	50.482791	530.355910	218.620000
5.976561	50.482766	530.701210	214.980000
5.976501	50.482741	530.996985	217.450000
5.976442	50.482717	531.256610	232.250000
5.976384	50.482693	531.541635	217.350000
5.976326	50.482668	531.823010	217.730000
5.976268	50.482643	532.116510	230.130000
5.976211	50.482618	532.425110	259.250000
5.976153	50.482595	532.680210	281.300000
5.976095	50.482572	532.941035	287.180000
5.976036	50.482549	533.211135	287.270000
5.975978	50.482523	533.510860	273.840000
5.975919	50.482499	533.858310	263.170000
5.975859	50.482476	534.185585	272.090000
5.975797	50.482456	534.420910	343.110000
5.975736	50.482435	534.719410	386.260000
5.975679	50.482411	535.126660	407.080000
5.975622	50.482386	535.480710	410.070000
5.975562	50.482362	535.810185	417.660000
5.975503	50.482337	536.120935	431.250000
5.975447	50.482311	536.435210	468.740000
5.975390	50.482285	536.749860	491.940000
5.975333	50.482259	537.059835	507.860000
5.975277	50.482233	537.365010	527.700000
5.975220	50.482206	537.658710	541.700000
5.975163	50.482180	537.929560	557.350000
5.975106	50.482155	538.190185	555.320000
5.975050	50.482128	538.443335	546.350000
5.974994	50.482102	538.698135	575.970000
5.974938	50.482075	538.952460	600.623000
5.978033	50.483520	523.732660	557.280000
5.977978	50.483493	523.831335	514.990000
5.977923	50.483466	523.940760	468.430000
5.977867	50.483439	524.069635	370.150000
5.977811	50.483413	524.185935	332.860000
5.977756	50.483385	524.272235	301.150000
5.977702	50.483357	524.358760	274.200000
5.977648	50.483328	524.412385	244.120000
5.977596	50.483299	524.443035	209.840000
5.977543	50.483271	524.482785	184.380000
5.977485	50.483243	524.518385	184.680000
5.977430	50.483214	524.553510	222.110000
5.977378	50.483185	524.599460	273.590000
5.977325	50.483156	524.729860	444.790000
5.977271	50.483127	524.858260	446.420000
5.977216	50.483100	524.898585	338.590000
5.977162	50.483071	524.879260	249.520000
5.977084	50.483027	525.079910	214.260000
5.977006	50.482982	525.480785	207.400000
5.976952	50.482954	525.778110	203.500000
5.976897	50.482925	525.998310	201.040000
5.976843	50.482897	526.178760	201.370000
5.976787	50.482871	526.381885	201.000000
5.976731	50.482844	526.579235	186.980000
5.976674	50.482818	526.793710	190.020000
5.976617	50.482791	527.079110	210.540000
5.976561	50.482766	527.405910	212.900000
5.976501	50.482741	527.690010	213.770000
5.976442	50.482717	527.942985	214.170000
5.976384	50.482693	528.217560	213.910000
5.976326	50.482668	528.488910	214.890000
5.976268	50.482643	528.770385	229.580000
5.976211	50.482618	529.064460	258.590000
5.976153	50.482595	529.313185	285.590000
5.976095	50.482572	529.566610	307.410000
5.976036	50.482549	529.827835	318.790000
5.975978	50.482523	530.113685	324.170000
5.975919	50.482499	530.439260	331.710000
5.975859	50.482476	530.747360	351.330000
5.975797	50.482456	530.979035	388.540000
5.975736	50.482435	531.262585	417.730000
5.975679	50.482411	531.635435	435.670000
5.975622	50.482386	531.963335	446.260000
5.975562	50.482362	532.270585	457.930000
5.975503	50.482337	532.562060	469.580000
5.975447	50.482311	532.855835	481.580000
5.975390	50.482285	533.149260	498.830000
5.975333	50.482259	533.438385	512.480000
5.975277	50.482233	533.723085	533.820000
5.975220	50.482206	533.998410	542.380000
5.975163	50.482180	534.255810	563.560000
5.975106	50.482155	534.505160	563.480000
5.975050	50.482128	534.748660	577.973300
5.977923	50.483466	519.957260	515.180000
5.977867	50.483439	520.107285	374.950000
5.977811	50.483413	520.246635	346.110000
5.977756	50.483385	520.361985	308.360000
5.977702	50.483357	520.476135	275.340000
5.977648	50.483328	520.562785	241.760000
5.977596	50.483299	520.629460	208.250000
5.977543	50.483271	520.701760	195.210000
5.977485	50.483243	520.769160	195.360000
5.977430	50.483214	520.834910	231.550000
5.977378	50.483185	520.908485	298.670000
5.977325	50.483156	521.052335	440.200000
5.977271	50.483127	521.194060	438.920000
5.977216	50.483100	521.260985	359.860000
5.977162	50.483071	521.275910	266.300000
5.977084	50.483027	521.478485	226.590000
5.977006	50.482982	521.852110	214.940000
5.976952	50.482954	522.136885	209.240000
5.976897	50.482925	522.356085	204.980000
5.976843	50.482897	522.541585	204.190000
5.976787	50.482871	522.746310	202.040000
5.976731	50.482844	522.946110	200.210000
5.976674	50.482818	523.160460	200.920000
5.976617	50.482791	523.434985	210.270000
5.976561	50.482766	523.744385	212.430000
5.976501	50.482741	524.017535	212.780000
5.976442	50.482717	524.264260	213.140000
5.976384	50.482693	524.529060	213.770000
5.976326	50.482668	524.791085	217.130000
5.976268	50.482643	525.061410	231.850000
5.976211	50.482618	525.342035	259.340000
5.976153	50.482595	525.584860	286.310000
5.976095	50.482572	525.831485	311.130000
5.976036	50.482549	526.084560	332.340000
5.975978	50.482523	526.357685	347.140000
5.975919	50.482499	526.663285	359.050000
5.975859	50.482476	526.954035	381.590000
5.975797	50.482456	527.182410	407.870000
5.975736	50.482435	527.452535	429.300000
5.975679	50.482411	527.794585	445.710000
5.975622	50.482386	528.099310	458.730000
5.975562	50.482362	528.387010	470.300000
5.975503	50.482337	528.661710	479.890000
5.975447	50.482311	528.937710	488.170000
5.975390	50.482285	529.212885	501.440000
5.975333	50.482259	529.484235	512.140000
5.975277	50.482233	529.751635	534.400000
5.975220	50.482206	530.011535	540.790000
5.975163	50.482180	530.257685	564.475700
5.977811	50.483413	515.937235	370.590000
5.977756	50.483385	516.076960	329.180000
5.977702	50.483357	516.214610	291.800000
5.977648	50.483328	516.329785	261.330000
5.977596	50.483299	516.427935	247.440000
5.977543	50.483271	516.529035	248.440000
5.977485	50.483243	516.624910	249.250000
5.977430	50.483214	516.718310	285.960000
5.977378	50.483185	516.817085	361.850000
5.977325	50.483156	516.973285	439.730000
5.977271	50.483127	517.127310	439.110000
5.977216	50.483100	517.218885	381.230000
5.977162	50.483071	517.265810	301.100000
5.977084	50.483027	517.470185	254.320000
5.977006	50.482982	517.818285	234.950000
5.976952	50.482954	518.091385	229.030000
5.976897	50.482925	518.309660	228.390000
5.976843	50.482897	518.499835	228.110000
5.976787	50.482871	518.706060	227.860000
5.976731	50.482844	518.908160	227.770000
5.976674	50.482818	519.122410	227.690000
5.976617	50.482791	519.386835	227.830000
5.976561	50.482766	519.680110	227.840000
5.976501	50.482741	519.943110	227.850000
5.976442	50.482717	520.184085	228.110000
5.976384	50.482693	520.439935	229.700000
5.976326	50.482668	520.693410	235.160000
5.976268	50.482643	520.953560	248.290000
5.976211	50.482618	521.221985	270.510000
5.976153	50.482595	521.459460	295.840000
5.976095	50.482572	521.699935	321.620000
5.976036	50.482549	521.945635	346.320000
5.975978	50.482523	522.207310	366.990000
5.975919	50.482499	522.495035	384.800000
5.975859	50.482476	522.770385	404.240000
5.975797	50.482456	522.995810	423.530000
5.975736	50.482435	523.254110	439.970000
5.975679	50.482411	523.569135	453.980000
5.975622	50.482386	523.853785	466.110000
5.975562	50.482362	524.124660	476.030000
5.975503	50.482337	524.385060	483.780000
5.975447	50.482311	524.646035	489.730000
5.975390	50.482285	524.905885	502.990000
5.975333	50.482259	525.162485	508.780000
5.975277	50.482233	525.415660	539.274800
5.977702	50.483357	511.535660	342.660000
5.977648	50.483328	511.674860	322.340000
5.977596	50.483299	511.799885	320.280000
5.977543	50.483271	511.925935	324.800000
5.977485	50.483243	512.046785	327.030000
5.977430	50.483214	512.164710	362.380000
5.977378	50.483185	512.286060	417.830000
5.977325	50.483156	512.453360	451.910000
5.977271	50.483127	512.618510	452.120000
5.977216	50.483100	512.732485	437.560000
5.977162	50.483071	512.808810	397.750000
5.977084	50.483027	513.014860	356.860000
5.977006	50.482982	513.339435	328.700000
5.976952	50.482954	513.601860	312.870000
5.976897	50.482925	513.819335	305.410000
5.976843	50.482897	514.013760	304.030000
5.976787	50.482871	514.221335	301.980000
5.976731	50.482844	514.425510	298.710000
5.976674	50.482818	514.639660	295.290000
5.976617	50.482791	514.894885	292.880000
5.976561	50.482766	515.173485	291.880000
5.976501	50.482741	515.427285	291.430000
5.976442	50.482717	515.663110	291.070000
5.976384	50.482693	515.910910	291.330000
5.976326	50.482668	516.156685	293.970000
5.976268	50.482643	516.407710	301.520000
5.976211	50.482618	516.665260	315.380000
5.976153	50.482595	516.897985	334.230000
5.976095	50.482572	517.132985	355.680000
5.976036	50.482549	517.372135	377.370000
5.975978	50.482523	517.623760	397.170000
5.975919	50.482499	517.895835	414.300000
5.975859	50.482476	518.157760	429.780000
5.975797	50.482456	518.380610	443.630000
5.975736	50.482435	518.628785	455.230000
5.975679	50.482411	518.920610	465.340000
5.975622	50.482386	519.188260	474.690000
5.975562	50.482362	519.445035	481.390000
5.975503	50.482337	519.693510	485.590000
5.975447	50.482311	519.942110	488.500000
5.975390	50.482285	520.189485	507.156200
5.977543	50.483271	506.850285	350.050000
5.977485	50.483243	506.992535	387.780000
5.977430	50.483214	507.131735	425.510000
5.977378	50.483185	507.272860	465.170000
5.977325	50.483156	507.449910	499.240000
5.977271	50.483127	507.624935	505.050000
5.977216	50.483100	507.758910	506.330000
5.977162	50.483071	507.861760	500.740000
5.977084	50.483027	508.069310	482.550000
5.977006	50.482982	508.372660	458.140000
5.976952	50.482954	508.625510	437.530000
5.976897	50.482925	508.842235	420.020000
5.976843	50.482897	509.040485	407.240000
5.976787	50.482871	509.249260	399.390000
5.976731	50.482844	509.455285	395.610000
5.976674	50.482818	509.669335	394.010000
5.976617	50.482791	509.916335	392.880000
5.976561	50.482766	510.181885	392.030000
5.976501	50.482741	510.427510	391.290000
5.976442	50.482717	510.658760	389.760000
5.976384	50.482693	510.899435	387.850000
5.976326	50.482668	511.138435	386.920000
5.976268	50.482643	511.381485	388.030000
5.976211	50.482618	511.629535	392.470000
5.976153	50.482595	511.858110	400.820000
5.976095	50.482572	512.088360	412.510000
5.976036	50.482549	512.321860	425.730000
5.975978	50.482523	512.564860	438.710000
5.975919	50.482499	512.823485	449.970000
5.975859	50.482476	513.073985	459.490000
5.975797	50.482456	513.294660	467.730000
5.975736	50.482435	513.534335	473.160000
5.975679	50.482411	513.806735	477.970000
5.975622	50.482386	514.060335	482.600000
5.975562	50.482362	514.305585	487.473100
5.977378	50.483185	501.731260	510.080000
5.977325	50.483156	501.916710	578.210000
5.977271	50.483127	502.100360	593.330000
5.977216	50.483100	502.251810	594.170000
5.977162	50.483071	502.378035	596.990000
5.977084	50.483027	502.586885	594.920000
5.977006	50.482982	502.871460	582.340000
5.976952	50.482954	503.115910	561.480000
5.976897	50.482925	503.331985	538.320000
5.976843	50.482897	503.533560	517.160000
5.976787	50.482871	503.743385	500.230000
5.976731	50.482844	503.951085	487.990000
5.976674	50.482818	504.165060	479.520000
5.976617	50.482791	504.404835	475.370000
5.976561	50.482766	504.659010	473.480000
5.976501	50.482741	504.897535	472.980000
5.976442	50.482717	505.124810	471.360000
5.976384	50.482693	505.359360	468.370000
5.976326	50.482668	505.592535	467.000000
5.976268	50.482643	505.828735	466.120000
5.976211	50.482618	506.068685	466.170000
5.976153	50.482595	506.293735	467.400000
5.976095	50.482572	506.519985	470.050000
5.976036	50.482549	506.748685	474.040000
5.975978	50.482523	506.984435	478.850000
5.975919	50.482499	507.231810	482.360000
5.975859	50.482476	507.472860	484.950000
5.975797	50.482456	507.691760	486.490000
5.975736	50.482435	507.924460	486.785800
5.977271	50.483127	495.994510	688.020000
5.977216	50.483100	496.160835	690.670000
5.977162	50.483071	496.307210	691.830000
5.977084	50.483027	496.517185	688.710000
5.977006	50.482982	496.785535	673.920000
5.976952	50.482954	497.022760	645.630000
5.976897	50.482925	497.238285	616.330000
5.976843	50.482897	497.442735	588.640000
5.976787	50.482871	497.653460	566.370000
5.976731	50.482844	497.862585	550.000000
5.976674	50.482818	498.076510	538.840000
5.976617	50.482791	498.310085	531.990000
5.976561	50.482766	498.554560	528.510000
5.976501	50.482741	498.787085	527.550000
5.976442	50.482717	499.011010	526.210000
5.976384	50.482693	499.240410	523.130000
5.976326	50.482668	499.468735	519.010000
5.976268	50.482643	499.699210	514.540000
5.976211	50.482618	499.932410	510.430000
5.976153	50.482595	500.154535	507.530000
5.976095	50.482572	500.377510	505.590000
5.976036	50.482549	500.602260	503.630000
5.975978	50.482523	500.832060	501.170000
5.975919	50.482499	501.070285	499.570000
5.975859	50.482476	501.303710	499.299700
5.977162	50.483071	489.594519	768.880000
5.977084	50.483027	489.805444	741.110000
5.977006	50.482982	490.060169	709.050000
5.976952	50.482954	490.291369	675.410000
5.976897	50.482925	490.506394	644.620000
5.976843	50.482897	490.713244	611.560000
5.976787	50.482871	490.924744	586.940000
5.976731	50.482844	491.135019	569.270000
5.976674	50.482818	491.348894	557.250000
5.976617	50.482791	491.577344	549.740000
5.976561	50.482766	491.813794	545.720000
5.976501	50.482741	492.041369	544.350000
5.976442	50.482717	492.262544	543.390000
5.976384	50.482693	492.487719	540.420000
5.976326	50.482668	492.712094	535.980000
5.976268	50.482643	492.937944	530.880000
5.976211	50.482618	493.165694	525.900000
5.976153	50.482595	493.385444	522.320000
5.976095	50.482572	493.605769	519.620000
5.976036	50.482549	493.827369	517.710000
5.975978	50.482523	494.052469	515.471500
