# Supplementary material for: Electrical resistivity tomography data across the Hockai Fault Zone (Ardenne, Belgium)
Source: Data Brief. 2016 Dec 21;11:1–4. doi: 10.1016/j.dib.2016.12.028 (PMC5220259; doi:10.1016/j.dib.2016.12.028)
Supplement: Supplementary file 2 — Supplementary material [file mmc2.zip › output/ASCII/20100809-2.wgs84]

5.960927684	50.47967735	553.5599053
5.96097218	50.47969446	553.5657789
5.961022495	50.47971209	553.5452913
5.961073664	50.47972634	553.110921
5.961124631	50.4797404	552.8849654
5.961175882	50.47975473	552.7087081
5.961227287	50.47976963	552.5895582
5.9612788	50.47978354	552.4739067
5.961328239	50.4797972	552.3798712
5.961381846	50.47981196	552.251812
5.961431692	50.47982677	552.0743497
5.961481231	50.47984417	551.9630139
5.961533168	50.47985795	551.8757835
5.961585053	50.47987208	551.8076624
5.961636629	50.47988618	551.7549357
5.961688123	50.4799012	551.5853954
5.961739423	50.47991471	551.5261395
5.961791211	50.47992824	551.4509773
5.961841787	50.47994365	551.3353368
5.961893206	50.47995758	551.0597154
5.961944814	50.47997306	551.1405971
5.961995102	50.47998925	550.9602516
5.962045881	50.48000309	550.9095484
5.96209686	50.4800186	550.9715749
5.962146682	50.4800354	550.9381243
5.962195561	50.48005263	550.8916149
5.962246721	50.48006639	551.1186303
5.96229734	50.48008393	551.2686368
5.962347151	50.48010029	551.3177708
5.962398955	50.48011395	551.2360339
5.962447713	50.48013116	551.2370153
5.962499233	50.48014679	551.1597602
5.962549519	50.48016218	550.8944686
5.962600392	50.48017684	550.9054872
5.962651064	50.48019281	550.9059818
5.962703777	50.48020659	550.8644495
5.962753707	50.48022225	550.8375531
5.962805431	50.48023736	550.8266073
5.962855524	50.48025366	550.6517835
5.962905198	50.48026966	550.6246409
5.962956532	50.48028465	550.6326658
5.963006827	50.48030086	550.5828893
5.963057611	50.48031642	550.6772355
5.96310803	50.48033192	550.5970995
5.963159175	50.480347	550.4280713
5.96321002	50.48036238	550.444044
5.963260678	50.48037856	550.3990937
5.963311468	50.48039404	550.5166401
5.963363558	50.48040953	550.5826405
5.963413662	50.48042448	550.6001171
5.963464537	50.4804399	550.6422627
5.963515776	50.48045521	550.688781
5.963566954	50.48047027	550.6718408
5.96361765	50.48048593	550.52955
5.963669229	50.48050086	550.6953875
5.963719605	50.48051504	550.8055845
5.963771137	50.48053068	550.6839418
5.963821212	50.4805461	550.9478318
5.963872912	50.48056074	551.1502573
5.963924392	50.48057408	551.3133379
5.963975872	50.48058743	551.4764185
