# Supplementary material for: Electrical resistivity tomography data across the Hockai Fault Zone (Ardenne, Belgium)
Source: Data Brief. 2016 Dec 21;11:1–4. doi: 10.1016/j.dib.2016.12.028 (PMC5220259; doi:10.1016/j.dib.2016.12.028)
Supplement: Supplementary file 2 — Supplementary material [file mmc2.zip › output/ASCII/20100809-2_combined.out.wgs84]

5.960997	50.479703	552.225150	124.290000
5.961048	50.479719	552.054660	135.760000
5.961099	50.479733	551.807345	171.420000
5.961150	50.479748	551.648230	191.080000
5.961202	50.479762	551.528290	223.250000
5.961253	50.479777	551.426400	192.760000
5.961304	50.479790	551.335710	172.440000
5.961355	50.479805	551.240445	171.440000
5.961407	50.479819	551.108180	152.340000
5.961456	50.479835	550.983190	156.470000
5.961507	50.479851	550.898425	126.490000
5.961559	50.479865	550.829910	118.240000
5.961611	50.479879	550.769595	101.170000
5.961662	50.479894	550.671555	99.760000
5.961714	50.479908	550.573390	96.670000
5.961765	50.479921	550.508475	85.750000
5.961816	50.479936	550.422310	82.570000
5.961867	50.479951	550.250095	85.800000
5.961919	50.479965	550.159205	91.020000
5.961970	50.479981	550.110890	100.050000
5.962020	50.479996	550.006525	98.770000
5.962071	50.480011	550.005660	111.020000
5.962122	50.480027	550.013470	117.300000
5.962171	50.480044	549.973805	139.520000
5.962221	50.480060	550.044940	70.440000
5.962272	50.480075	550.199950	65.550000
5.962322	50.480092	550.277060	126.490000
5.962373	50.480107	550.258170	124.640000
5.962423	50.480123	550.218605	115.170000
5.962473	50.480139	550.178990	105.790000
5.962524	50.480154	550.026725	136.120000
5.962575	50.480170	549.916210	162.240000
5.962626	50.480185	549.918620	169.550000
5.962677	50.480200	549.891605	185.420000
5.962729	50.480214	549.856190	152.410000
5.962780	50.480230	549.837500	144.690000
5.962830	50.480246	549.751585	154.060000
5.962880	50.480262	549.657345	174.590000
5.962931	50.480277	549.643030	168.220000
5.962982	50.480293	549.620290	170.780000
5.963032	50.480309	549.635050	181.090000
5.963083	50.480324	549.637335	158.550000
5.963134	50.480339	549.526420	106.430000
5.963185	50.480355	549.453255	103.060000
5.963235	50.480370	549.434715	91.710000
5.963286	50.480386	549.461975	94.070000
5.963338	50.480402	549.530560	81.540000
5.963389	50.480417	549.556845	59.710000
5.963439	50.480432	549.574380	55.720000
5.963490	50.480448	549.603640	65.650000
5.963541	50.480463	549.608375	53.710000
5.963592	50.480478	549.536610	49.170000
5.963643	50.480493	549.540770	47.310000
5.963694	50.480508	549.643755	48.440000
5.963745	50.480523	549.627815	43.780000
5.963796	50.480538	549.671775	35.150000
5.963847	50.480553	549.837885	33.510000
5.963899	50.480567	549.954420	35.328100
5.960997	50.479703	549.671650	157.140000
5.961048	50.479719	549.586735	146.400000
5.961099	50.479733	549.467520	176.900000
5.961150	50.479748	549.371405	200.320000
5.961202	50.479762	549.290965	221.400000
5.961253	50.479777	549.218200	195.360000
5.961304	50.479790	549.150710	176.910000
5.961355	50.479805	549.079570	169.130000
5.961407	50.479819	548.985080	150.000000
5.961456	50.479835	548.893590	157.720000
5.961507	50.479851	548.826150	120.920000
5.961559	50.479865	548.768710	121.090000
5.961611	50.479879	548.716395	99.220000
5.961662	50.479894	548.638980	100.550000
5.961714	50.479908	548.561265	96.090000
5.961765	50.479921	548.505225	84.740000
5.961816	50.479936	548.434560	86.300000
5.961867	50.479951	548.302870	87.400000
5.961919	50.479965	548.228155	95.410000
5.961970	50.479981	548.182840	105.120000
5.962020	50.479996	548.097625	100.640000
5.962071	50.480011	548.086310	106.070000
5.962122	50.480027	548.081195	119.910000
5.962171	50.480044	548.042105	149.230000
5.962221	50.480060	548.079990	93.340000
5.962272	50.480075	548.173800	86.590000
5.962322	50.480092	548.211560	132.720000
5.962373	50.480107	548.186020	128.790000
5.962423	50.480123	548.147155	125.600000
5.962473	50.480139	548.108265	120.970000
5.962524	50.480154	547.995225	161.340000
5.962575	50.480170	547.909710	187.230000
5.962626	50.480185	547.898945	196.690000
5.962677	50.480200	547.868405	225.750000
5.962729	50.480214	547.832240	191.400000
5.962780	50.480230	547.807150	182.430000
5.962830	50.480246	547.737085	192.020000
5.962880	50.480262	547.661545	209.860000
5.962931	50.480277	547.639680	198.980000
5.962982	50.480293	547.612140	203.890000
5.963032	50.480309	547.609225	224.860000
5.963083	50.480324	547.598210	193.920000
5.963134	50.480339	547.511745	131.350000
5.963185	50.480355	547.450455	117.660000
5.963235	50.480370	547.425715	103.570000
5.963286	50.480386	547.430975	105.310000
5.963338	50.480402	547.462760	89.730000
5.963389	50.480417	547.465795	68.970000
5.963439	50.480432	547.462455	66.600000
5.963490	50.480448	547.465490	89.440000
5.963541	50.480463	547.453225	61.270000
5.963592	50.480478	547.395110	55.300000
5.963643	50.480493	547.381620	54.210000
5.963694	50.480508	547.424430	53.650000
5.963745	50.480523	547.398940	47.360000
5.963796	50.480538	547.402325	38.560000
5.963847	50.480553	547.462585	35.110000
5.963899	50.480567	547.486095	35.628300
5.961048	50.479719	547.079585	206.930000
5.961099	50.479733	547.016570	207.760000
5.961150	50.479748	546.953430	214.300000
5.961202	50.479762	546.895190	213.770000
5.961253	50.479777	546.839575	192.290000
5.961304	50.479790	546.786110	178.420000
5.961355	50.479805	546.730045	168.640000
5.961407	50.479819	546.659930	155.050000
5.961456	50.479835	546.590640	166.410000
5.961507	50.479851	546.534975	128.330000
5.961559	50.479865	546.485160	134.790000
5.961611	50.479879	546.438445	110.520000
5.961662	50.479894	546.375705	113.320000
5.961714	50.479908	546.312615	109.180000
5.961765	50.479921	546.263075	99.260000
5.961816	50.479936	546.203835	109.230000
5.961867	50.479951	546.102920	114.630000
5.961919	50.479965	546.040430	133.090000
5.961970	50.479981	545.997465	151.520000
5.962020	50.479996	545.927150	136.150000
5.962071	50.480011	545.907660	123.580000
5.962122	50.480027	545.892470	130.580000
5.962171	50.480044	545.853830	161.670000
5.962221	50.480060	545.866640	103.380000
5.962272	50.480075	545.915250	93.310000
5.962322	50.480092	545.925110	152.070000
5.962373	50.480107	545.894945	155.820000
5.962423	50.480123	545.856555	191.660000
5.962473	50.480139	545.818165	214.540000
5.962524	50.480154	545.732950	283.860000
5.962575	50.480170	545.665160	308.090000
5.962626	50.480185	545.644845	323.840000
5.962677	50.480200	545.611755	400.360000
5.962729	50.480214	545.575065	365.690000
5.962780	50.480230	545.545400	353.290000
5.962830	50.480246	545.486835	362.370000
5.962880	50.480262	545.424845	372.390000
5.962931	50.480277	545.397455	347.150000
5.962982	50.480293	545.366390	360.650000
5.963032	50.480309	545.350850	407.040000
5.963083	50.480324	545.330260	342.750000
5.963134	50.480339	545.261370	230.060000
5.963185	50.480355	545.208580	183.040000
5.963235	50.480370	545.179315	154.640000
5.963286	50.480386	545.168900	150.270000
5.963338	50.480402	545.174760	128.580000
5.963389	50.480417	545.161870	108.670000
5.963439	50.480432	545.144555	122.760000
5.963490	50.480448	545.130465	173.640000
5.963541	50.480463	545.107275	105.160000
5.963592	50.480478	545.057935	81.100000
5.963643	50.480493	545.033495	77.510000
5.963694	50.480508	545.039380	72.090000
5.963745	50.480523	545.008140	60.850000
5.963796	50.480538	544.989400	47.250000
5.963847	50.480553	544.994435	40.588600
5.961099	50.479733	544.397595	328.570000
5.961150	50.479748	544.350230	266.090000
5.961202	50.479762	544.303540	236.150000
5.961253	50.479777	544.257350	201.360000
5.961304	50.479790	544.211885	188.370000
5.961355	50.479805	544.164695	179.650000
5.961407	50.479819	544.109480	173.930000
5.961456	50.479835	544.054190	192.290000
5.961507	50.479851	544.006175	157.020000
5.961559	50.479865	543.961410	173.880000
5.961611	50.479879	543.918420	149.100000
5.961662	50.479894	543.865655	157.920000
5.961714	50.479908	543.812565	157.840000
5.961765	50.479921	543.767550	149.580000
5.961816	50.479936	543.716410	173.250000
5.961867	50.479951	543.637970	187.840000
5.961919	50.479965	543.584380	223.010000
5.961970	50.479981	543.543190	253.550000
5.962020	50.479996	543.484000	212.140000
5.962071	50.480011	543.458360	172.380000
5.962122	50.480027	543.435595	167.450000
5.962171	50.480044	543.397305	191.790000
5.962221	50.480060	543.391940	101.380000
5.962272	50.480075	543.408500	91.880000
5.962322	50.480092	543.399460	199.750000
5.962373	50.480107	543.366220	238.370000
5.962423	50.480123	543.328130	358.280000
5.962473	50.480139	543.290065	431.710000
5.962524	50.480154	543.223775	518.880000
5.962575	50.480170	543.168010	496.980000
5.962626	50.480185	543.141020	510.710000
5.962677	50.480200	543.106155	727.930000
5.962729	50.480214	543.069115	727.900000
5.962780	50.480230	543.036325	725.510000
5.962830	50.480246	542.985785	732.630000
5.962880	50.480262	542.933195	719.680000
5.962931	50.480277	542.901905	671.670000
5.962982	50.480293	542.868340	714.380000
5.963032	50.480309	542.844125	825.680000
5.963083	50.480324	542.816935	691.290000
5.963134	50.480339	542.760195	446.360000
5.963185	50.480355	542.713280	317.620000
5.963235	50.480370	542.680840	249.710000
5.963286	50.480386	542.659700	228.550000
5.963338	50.480402	542.648085	200.600000
5.963389	50.480417	542.624795	192.260000
5.963439	50.480432	542.598580	257.020000
5.963490	50.480448	542.573865	371.010000
5.963541	50.480463	542.544000	208.090000
5.963592	50.480478	542.500035	132.730000
5.963643	50.480493	542.469195	116.700000
5.963694	50.480508	542.453680	98.380000
5.963745	50.480523	542.419190	82.220000
5.963796	50.480538	542.389375	57.880600
5.961202	50.479762	541.480290	927.220000
5.961253	50.479777	541.438925	507.810000
5.961304	50.479790	541.397685	400.900000
5.961355	50.479805	541.355420	308.470000
5.961407	50.479819	541.308830	282.550000
5.961456	50.479835	541.261890	284.420000
5.961507	50.479851	541.218600	274.150000
5.961559	50.479865	541.177010	307.380000
5.961611	50.479879	541.136370	318.440000
5.961662	50.479894	541.090055	356.770000
5.961714	50.479908	541.043515	381.360000
5.961765	50.479921	541.001525	387.010000
5.961816	50.479936	540.955835	416.030000
5.961867	50.479951	540.893070	425.170000
5.961919	50.479965	540.845655	437.640000
5.961970	50.479981	540.805765	426.820000
5.962020	50.479996	540.754550	344.870000
5.962071	50.480011	540.724510	300.460000
5.962122	50.480027	540.696295	375.480000
5.962171	50.480044	540.658230	494.910000
5.962221	50.480060	540.640290	462.130000
5.962272	50.480075	540.635125	495.680000
5.962322	50.480092	540.613835	713.770000
5.962373	50.480107	540.578670	862.000000
5.962423	50.480123	540.540780	990.920000
5.962473	50.480139	540.502915	981.520000
5.962524	50.480154	540.448875	885.620000
5.962575	50.480170	540.400860	709.070000
5.962626	50.480185	540.369470	700.540000
5.962677	50.480200	540.333455	968.250000
5.962729	50.480214	540.296165	1129.100000
5.962780	50.480230	540.261325	1229.300000
5.962830	50.480246	540.216110	1275.100000
5.962880	50.480262	540.169745	1271.700000
5.962931	50.480277	540.135855	1283.000000
5.962982	50.480293	540.100615	1447.900000
5.963032	50.480309	540.070725	1755.200000
5.963083	50.480324	540.039160	1700.700000
5.963134	50.480339	539.990420	1152.600000
5.963185	50.480355	539.947405	746.230000
5.963235	50.480370	539.912840	513.280000
5.963286	50.480386	539.884675	414.850000
5.963338	50.480402	539.861810	398.150000
5.963389	50.480417	539.832070	474.780000
5.963439	50.480432	539.800530	654.890000
5.963490	50.480448	539.769565	739.870000
5.963541	50.480463	539.735850	509.150000
5.963592	50.480478	539.695010	294.430000
5.963643	50.480493	539.660645	217.900000
5.963694	50.480508	539.633505	135.668200
5.961304	50.479790	538.312760	1417.200000
5.961355	50.479805	538.273070	743.030000
5.961407	50.479819	538.231180	600.780000
5.961456	50.479835	538.188915	483.760000
5.961507	50.479851	538.148350	443.280000
5.961559	50.479865	538.108660	448.060000
5.961611	50.479879	538.069445	471.240000
5.961662	50.479894	538.027080	517.340000
5.961714	50.479908	537.984590	545.230000
5.961765	50.479921	537.944550	547.170000
5.961816	50.479936	537.902360	539.780000
5.961867	50.479951	537.849995	504.840000
5.961919	50.479965	537.806655	455.900000
5.961970	50.479981	537.767665	396.300000
5.962020	50.479996	537.721900	339.840000
5.962071	50.480011	537.688835	381.940000
5.962122	50.480027	537.656870	668.110000
5.962171	50.480044	537.618980	883.630000
5.962221	50.480060	537.592765	915.890000
5.962272	50.480075	537.573600	1194.500000
5.962322	50.480092	537.544785	1262.400000
5.962373	50.480107	537.508445	1263.500000
5.962423	50.480123	537.470705	1194.900000
5.962473	50.480139	537.432940	1013.200000
5.962524	50.480154	537.386400	770.420000
5.962575	50.480170	537.343160	586.420000
5.962626	50.480185	537.308995	551.820000
5.962677	50.480200	537.272255	640.250000
5.962729	50.480214	537.234815	728.320000
5.962780	50.480230	537.198700	798.380000
5.962830	50.480246	537.156835	856.490000
5.962880	50.480262	537.114370	916.540000
5.962931	50.480277	537.078855	1009.000000
5.962982	50.480293	537.042565	1174.000000
5.963032	50.480309	537.009150	1375.800000
5.963083	50.480324	536.974860	1403.400000
5.963134	50.480339	536.931095	1131.200000
5.963185	50.480355	536.890505	814.910000
5.963235	50.480370	536.854590	585.680000
5.963286	50.480386	536.822100	478.660000
5.963338	50.480402	536.792410	474.000000
5.963389	50.480417	536.758870	551.670000
5.963439	50.480432	536.724280	638.020000
5.963490	50.480448	536.689865	606.390000
5.963541	50.480463	536.654075	463.540000
5.963592	50.480478	536.614910	253.234400
5.961407	50.479819	534.847530	1526.000000
5.961456	50.479835	534.807740	866.630000
5.961507	50.479851	534.768700	717.500000
5.961559	50.479865	534.730060	598.520000
5.961611	50.479879	534.691645	569.690000
5.961662	50.479894	534.651580	583.450000
5.961714	50.479908	534.611440	580.490000
5.961765	50.479921	534.572550	561.260000
5.961816	50.479936	534.532485	525.160000
5.961867	50.479951	534.486720	462.620000
5.961919	50.479965	534.445955	388.240000
5.961970	50.479981	534.407515	321.610000
5.962020	50.479996	534.365275	287.170000
5.962071	50.480011	534.330235	334.030000
5.962122	50.480027	534.295795	517.910000
5.962171	50.480044	534.258030	723.320000
5.962221	50.480060	534.226665	896.370000
5.962272	50.480075	534.198950	1121.300000
5.962322	50.480092	534.165810	1193.400000
5.962373	50.480107	534.128820	1134.500000
5.962423	50.480123	534.091130	995.470000
5.962473	50.480139	534.053415	791.220000
5.962524	50.480154	534.011250	593.280000
5.962575	50.480170	533.970785	471.010000
5.962626	50.480185	533.934945	432.070000
5.962677	50.480200	533.897755	447.710000
5.962729	50.480214	533.860215	471.940000
5.962780	50.480230	533.823350	490.330000
5.962830	50.480246	533.783510	508.050000
5.962880	50.480262	533.743370	537.260000
5.962931	50.480277	533.706830	593.830000
5.962982	50.480293	533.669890	688.050000
5.963032	50.480309	533.634425	790.420000
5.963083	50.480324	533.598535	824.160000
5.963134	50.480339	533.557720	743.890000
5.963185	50.480355	533.518555	605.130000
5.963235	50.480370	533.481815	482.120000
5.963286	50.480386	533.446825	415.880000
5.963338	50.480402	533.413235	405.780000
5.963389	50.480417	533.377570	418.960000
5.963439	50.480432	533.341330	415.030000
5.963490	50.480448	533.305140	319.886000
5.961507	50.479851	531.049650	1271.800000
5.961559	50.479865	531.011535	755.390000
5.961611	50.479879	530.973520	647.650000
5.961662	50.479894	530.934730	620.820000
5.961714	50.479908	530.895890	564.040000
5.961765	50.479921	530.857625	520.210000
5.961816	50.479936	530.818785	475.030000
5.961867	50.479951	530.776945	409.560000
5.961919	50.479965	530.737680	338.610000
5.961970	50.479981	530.699590	281.680000
5.962020	50.479996	530.659500	255.040000
5.962071	50.480011	530.623260	277.900000
5.962122	50.480027	530.587345	367.840000
5.962171	50.480044	530.549630	513.600000
5.962221	50.480060	530.515215	683.500000
5.962272	50.480075	530.482575	830.070000
5.962322	50.480092	530.447085	898.110000
5.962373	50.480107	530.409770	877.370000
5.962423	50.480123	530.372080	784.430000
5.962473	50.480139	530.334390	647.290000
5.962524	50.480154	530.294600	512.500000
5.962575	50.480170	530.255635	415.130000
5.962626	50.480185	530.218895	359.150000
5.962677	50.480200	530.181455	331.490000
5.962729	50.480214	530.143840	314.680000
5.962780	50.480230	530.106575	302.910000
5.962830	50.480246	530.067885	298.810000
5.962880	50.480262	530.029045	306.870000
5.962931	50.480277	529.991930	331.230000
5.962982	50.480293	529.954615	372.120000
5.963032	50.480309	529.918025	416.530000
5.963083	50.480324	529.881235	439.530000
5.963134	50.480339	529.842045	424.830000
5.963185	50.480355	529.803655	380.440000
5.963235	50.480370	529.766465	336.430000
5.963286	50.480386	529.730100	305.640000
5.963338	50.480402	529.694385	291.290000
5.963389	50.480417	529.657645	266.713700
5.961662	50.479894	526.844055	727.650000
5.961714	50.479908	526.805890	542.440000
5.961765	50.479921	526.767975	481.300000
5.961816	50.479936	526.729785	441.540000
5.961867	50.479951	526.690095	382.880000
5.961919	50.479965	526.651655	322.660000
5.961970	50.479981	526.613790	277.710000
5.962020	50.479996	526.574950	256.910000
5.962071	50.480011	526.538010	269.650000
5.962122	50.480027	526.501245	324.650000
5.962171	50.480044	526.463580	423.230000
5.962221	50.480060	526.427465	549.580000
5.962272	50.480075	526.392175	665.950000
5.962322	50.480092	526.355485	734.070000
5.962373	50.480107	526.317970	737.000000
5.962423	50.480123	526.280305	678.260000
5.962473	50.480139	526.242640	578.310000
5.962524	50.480154	526.204050	468.740000
5.962575	50.480170	526.165835	374.310000
5.962626	50.480185	526.128620	303.080000
5.962677	50.480200	526.091055	252.800000
5.962729	50.480214	526.053415	217.570000
5.962780	50.480230	526.015950	194.400000
5.962830	50.480246	525.977835	182.630000
5.962880	50.480262	525.939670	181.780000
5.962931	50.480277	525.902280	190.990000
5.962982	50.480293	525.864790	207.980000
5.963032	50.480309	525.827625	227.590000
5.963083	50.480324	525.790360	241.970000
5.963134	50.480339	525.751995	245.500000
5.963185	50.480355	525.714005	236.720000
5.963235	50.480370	525.676590	223.240000
5.963286	50.480386	525.639525	206.405000
5.961816	50.479936	522.229785	433.830000
5.961867	50.479951	522.191220	362.630000
5.961919	50.479965	522.153230	319.640000
5.961970	50.479981	522.115490	286.370000
5.962020	50.479996	522.077300	270.040000
5.962071	50.480011	522.039985	275.680000
5.962122	50.480027	522.002745	309.750000
5.962171	50.480044	521.965105	372.940000
5.962221	50.480060	521.928140	455.630000
5.962272	50.480075	521.891500	536.980000
5.962322	50.480092	521.854235	591.390000
5.962373	50.480107	521.816645	600.930000
5.962423	50.480123	521.779005	562.400000
5.962473	50.480139	521.741365	488.000000
5.962524	50.480154	521.703350	398.830000
5.962575	50.480170	521.665460	313.950000
5.962626	50.480185	521.627995	243.790000
5.962677	50.480200	521.590405	191.300000
5.962729	50.480214	521.552765	154.750000
5.962780	50.480230	521.515200	131.520000
5.962830	50.480246	521.477360	119.080000
5.962880	50.480262	521.439495	115.500000
5.962931	50.480277	521.401955	118.870000
5.962982	50.480293	521.364390	126.150000
5.963032	50.480309	521.326950	135.820000
5.963083	50.480324	521.289435	144.390000
5.963134	50.480339	521.251495	156.369400
5.961919	50.479965	517.203005	294.450000
5.961970	50.479981	517.165315	272.120000
5.962020	50.479996	517.127425	260.970000
5.962071	50.480011	517.089935	261.440000
5.962122	50.480027	517.052470	278.140000
5.962171	50.480044	517.014830	314.370000
5.962221	50.480060	516.977465	361.190000
5.962272	50.480075	516.940200	408.210000
5.962322	50.480092	516.902710	440.350000
5.962373	50.480107	516.865120	445.400000
5.962423	50.480123	516.827480	419.220000
5.962473	50.480139	516.789840	367.660000
5.962524	50.480154	516.752050	303.230000
5.962575	50.480170	516.714310	239.030000
5.962626	50.480185	516.676745	183.930000
5.962677	50.480200	516.639130	141.700000
5.962729	50.480214	516.601490	112.110000
5.962780	50.480230	516.563875	93.290000
5.962830	50.480246	516.526160	82.420000
5.962880	50.480262	516.488420	78.510000
5.962931	50.480277	516.450830	79.500000
5.962982	50.480293	516.413240	83.580000
5.963032	50.480309	516.375650	91.929900
5.962020	50.479996	511.681350	217.940000
5.962071	50.480011	511.643760	213.570000
5.962122	50.480027	511.606170	223.760000
5.962171	50.480044	511.568530	243.690000
5.962221	50.480060	511.530990	268.090000
5.962272	50.480075	511.493500	294.230000
5.962322	50.480092	511.455935	310.850000
5.962373	50.480107	511.418320	311.330000
5.962423	50.480123	511.380680	293.220000
5.962473	50.480139	511.343040	259.470000
5.962524	50.480154	511.305325	217.010000
5.962575	50.480170	511.267660	173.690000
5.962626	50.480185	511.230070	135.360000
5.962677	50.480200	511.192430	104.890000
5.962729	50.480214	511.154790	82.540000
5.962780	50.480230	511.117150	68.580000
5.962830	50.480246	511.079460	59.010000
5.962880	50.480262	511.041770	53.900000
5.962931	50.480277	511.004180	55.316100
5.962071	50.480011	505.652332	146.260000
5.962122	50.480027	505.614717	164.480000
5.962171	50.480044	505.577077	182.910000
5.962221	50.480060	505.539462	200.800000
5.962272	50.480075	505.501872	216.140000
5.962322	50.480092	505.464257	226.700000
5.962373	50.480107	505.426617	226.290000
5.962423	50.480123	505.388977	213.860000
5.962473	50.480139	505.351337	191.250000
5.962524	50.480154	505.313672	162.550000
5.962575	50.480170	505.276032	132.550000
5.962626	50.480185	505.238417	105.010000
5.962677	50.480200	505.200777	81.840000
5.962729	50.480214	505.163137	65.880000
5.962780	50.480230	505.125497	52.930000
5.962830	50.480246	505.087832	41.560000
5.962880	50.480262	505.050167	30.815300
