# Supplementary material for: Electrical resistivity tomography data across the Hockai Fault Zone (Ardenne, Belgium)
Source: Data Brief. 2016 Dec 21;11:1–4. doi: 10.1016/j.dib.2016.12.028 (PMC5220259; doi:10.1016/j.dib.2016.12.028)
Supplement: Supplementary file 2 — Supplementary material [file mmc2.zip › output/ASCII/20100809-2_normal.out.wgs84]

5.960997	50.479703	552.225150	113.080000
5.961048	50.479719	552.054660	124.180000
5.961099	50.479733	551.807345	158.690000
5.961150	50.479748	551.648230	180.340000
5.961202	50.479762	551.528290	215.340000
5.961253	50.479777	551.426400	188.380000
5.961304	50.479790	551.335710	169.970000
5.961355	50.479805	551.240445	169.730000
5.961407	50.479819	551.108180	151.240000
5.961456	50.479835	550.983190	156.390000
5.961507	50.479851	550.898425	126.440000
5.961559	50.479865	550.829910	118.800000
5.961611	50.479879	550.769595	101.570000
5.961662	50.479894	550.671555	100.360000
5.961714	50.479908	550.573390	97.240000
5.961765	50.479921	550.508475	86.070000
5.961816	50.479936	550.422310	82.670000
5.961867	50.479951	550.250095	85.710000
5.961919	50.479965	550.159205	90.770000
5.961970	50.479981	550.110890	99.890000
5.962020	50.479996	550.006525	98.930000
5.962071	50.480011	550.005660	111.880000
5.962122	50.480027	550.013470	119.790000
5.962171	50.480044	549.973805	143.750000
5.962221	50.480060	550.044940	67.450000
5.962272	50.480075	550.199950	61.580000
5.962322	50.480092	550.277060	122.360000
5.962373	50.480107	550.258170	117.150000
5.962423	50.480123	550.218605	107.000000
5.962473	50.480139	550.178990	97.680000
5.962524	50.480154	550.026725	124.660000
5.962575	50.480170	549.916210	146.800000
5.962626	50.480185	549.918620	152.290000
5.962677	50.480200	549.891605	167.130000
5.962729	50.480214	549.856190	137.920000
5.962780	50.480230	549.837500	131.790000
5.962830	50.480246	549.751585	141.640000
5.962880	50.480262	549.657345	162.110000
5.962931	50.480277	549.643030	157.000000
5.962982	50.480293	549.620290	159.470000
5.963032	50.480309	549.635050	166.990000
5.963083	50.480324	549.637335	145.750000
5.963134	50.480339	549.526420	98.920000
5.963185	50.480355	549.453255	97.530000
5.963235	50.480370	549.434715	88.340000
5.963286	50.480386	549.461975	91.650000
5.963338	50.480402	549.530560	80.130000
5.963389	50.480417	549.556845	58.880000
5.963439	50.480432	549.574380	54.840000
5.963490	50.480448	549.603640	63.400000
5.963541	50.480463	549.608375	52.530000
5.963592	50.480478	549.536610	48.770000
5.963643	50.480493	549.540770	47.090000
5.963694	50.480508	549.643755	48.320000
5.963745	50.480523	549.627815	43.860000
5.963796	50.480538	549.671775	35.380000
5.963847	50.480553	549.837885	34.320000
5.963899	50.480567	549.954420	37.762100
5.960997	50.479703	549.671650	161.030000
5.961048	50.479719	549.586735	145.890000
5.961099	50.479733	549.467520	172.760000
5.961150	50.479748	549.371405	195.170000
5.961202	50.479762	549.290965	216.730000
5.961253	50.479777	549.218200	193.290000
5.961304	50.479790	549.150710	175.490000
5.961355	50.479805	549.079570	167.680000
5.961407	50.479819	548.985080	148.530000
5.961456	50.479835	548.893590	155.370000
5.961507	50.479851	548.826150	119.750000
5.961559	50.479865	548.768710	119.970000
5.961611	50.479879	548.716395	98.490000
5.961662	50.479894	548.638980	99.880000
5.961714	50.479908	548.561265	95.390000
5.961765	50.479921	548.505225	83.990000
5.961816	50.479936	548.434560	85.280000
5.961867	50.479951	548.302870	85.960000
5.961919	50.479965	548.228155	93.310000
5.961970	50.479981	548.182840	102.790000
5.962020	50.479996	548.097625	99.140000
5.962071	50.480011	548.086310	105.910000
5.962122	50.480027	548.081195	120.810000
5.962171	50.480044	548.042105	145.360000
5.962221	50.480060	548.079990	92.960000
5.962272	50.480075	548.173800	86.310000
5.962322	50.480092	548.211560	124.800000
5.962373	50.480107	548.186020	127.230000
5.962423	50.480123	548.147155	120.320000
5.962473	50.480139	548.108265	112.990000
5.962524	50.480154	547.995225	147.650000
5.962575	50.480170	547.909710	170.630000
5.962626	50.480185	547.898945	180.190000
5.962677	50.480200	547.868405	205.000000
5.962729	50.480214	547.832240	175.680000
5.962780	50.480230	547.807150	168.530000
5.962830	50.480246	547.737085	179.140000
5.962880	50.480262	547.661545	197.690000
5.962931	50.480277	547.639680	187.440000
5.962982	50.480293	547.612140	192.090000
5.963032	50.480309	547.609225	211.740000
5.963083	50.480324	547.598210	183.350000
5.963134	50.480339	547.511745	124.930000
5.963185	50.480355	547.450455	113.630000
5.963235	50.480370	547.425715	101.640000
5.963286	50.480386	547.430975	104.460000
5.963338	50.480402	547.462760	89.100000
5.963389	50.480417	547.465795	67.990000
5.963439	50.480432	547.462455	65.170000
5.963490	50.480448	547.465490	89.570000
5.963541	50.480463	547.453225	60.340000
5.963592	50.480478	547.395110	54.910000
5.963643	50.480493	547.381620	54.410000
5.963694	50.480508	547.424430	53.940000
5.963745	50.480523	547.398940	47.550000
5.963796	50.480538	547.402325	38.550000
5.963847	50.480553	547.462585	35.700000
5.963899	50.480567	547.486095	37.522500
5.961048	50.479719	547.079585	251.840000
5.961099	50.479733	547.016570	233.720000
5.961150	50.479748	546.953430	227.830000
5.961202	50.479762	546.895190	221.400000
5.961253	50.479777	546.839575	200.020000
5.961304	50.479790	546.786110	184.320000
5.961355	50.479805	546.730045	172.720000
5.961407	50.479819	546.659930	157.060000
5.961456	50.479835	546.590640	163.800000
5.961507	50.479851	546.534975	128.400000
5.961559	50.479865	546.485160	132.770000
5.961611	50.479879	546.438445	109.490000
5.961662	50.479894	546.375705	111.400000
5.961714	50.479908	546.312615	107.030000
5.961765	50.479921	546.263075	97.280000
5.961816	50.479936	546.203835	106.800000
5.961867	50.479951	546.102920	112.230000
5.961919	50.479965	546.040430	129.610000
5.961970	50.479981	545.997465	147.640000
5.962020	50.479996	545.927150	132.740000
5.962071	50.480011	545.907660	120.970000
5.962122	50.480027	545.892470	125.540000
5.962171	50.480044	545.853830	143.690000
5.962221	50.480060	545.866640	112.580000
5.962272	50.480075	545.915250	103.710000
5.962322	50.480092	545.925110	137.050000
5.962373	50.480107	545.894945	159.330000
5.962423	50.480123	545.856555	194.030000
5.962473	50.480139	545.818165	213.450000
5.962524	50.480154	545.732950	280.840000
5.962575	50.480170	545.665160	315.300000
5.962626	50.480185	545.644845	341.930000
5.962677	50.480200	545.611755	410.000000
5.962729	50.480214	545.575065	376.880000
5.962780	50.480230	545.545400	363.390000
5.962830	50.480246	545.486835	371.290000
5.962880	50.480262	545.424845	377.090000
5.962931	50.480277	545.397455	341.770000
5.962982	50.480293	545.366390	350.220000
5.963032	50.480309	545.350850	399.900000
5.963083	50.480324	545.330260	339.980000
5.963134	50.480339	545.261370	228.120000
5.963185	50.480355	545.208580	182.010000
5.963235	50.480370	545.179315	154.950000
5.963286	50.480386	545.168900	152.090000
5.963338	50.480402	545.174760	129.620000
5.963389	50.480417	545.161870	108.010000
5.963439	50.480432	545.144555	122.760000
5.963490	50.480448	545.130465	182.130000
5.963541	50.480463	545.107275	106.140000
5.963592	50.480478	545.057935	81.580000
5.963643	50.480493	545.033495	79.320000
5.963694	50.480508	545.039380	73.830000
5.963745	50.480523	545.008140	61.670000
5.963796	50.480538	544.989400	47.120000
5.963847	50.480553	544.994435	40.495000
5.961099	50.479733	544.397595	426.450000
5.961150	50.479748	544.350230	312.750000
5.961202	50.479762	544.303540	265.800000
5.961253	50.479777	544.257350	231.620000
5.961304	50.479790	544.211885	213.190000
5.961355	50.479805	544.164695	201.000000
5.961407	50.479819	544.109480	190.450000
5.961456	50.479835	544.054190	200.360000
5.961507	50.479851	544.006175	166.950000
5.961559	50.479865	543.961410	178.260000
5.961611	50.479879	543.918420	152.250000
5.961662	50.479894	543.865655	157.300000
5.961714	50.479908	543.812565	155.190000
5.961765	50.479921	543.767550	146.790000
5.961816	50.479936	543.716410	170.280000
5.961867	50.479951	543.637970	186.410000
5.961919	50.479965	543.584380	221.010000
5.961970	50.479981	543.543190	249.310000
5.962020	50.479996	543.484000	202.500000
5.962071	50.480011	543.458360	161.150000
5.962122	50.480027	543.435595	153.870000
5.962171	50.480044	543.397305	167.980000
5.962221	50.480060	543.391940	120.000000
5.962272	50.480075	543.408500	111.070000
5.962322	50.480092	543.399460	185.200000
5.962373	50.480107	543.366220	239.180000
5.962423	50.480123	543.328130	356.780000
5.962473	50.480139	543.290065	440.080000
5.962524	50.480154	543.223775	558.130000
5.962575	50.480170	543.168010	594.340000
5.962626	50.480185	543.141020	655.290000
5.962677	50.480200	543.106155	842.480000
5.962729	50.480214	543.069115	845.820000
5.962780	50.480230	543.036325	832.140000
5.962830	50.480246	542.985785	822.510000
5.962880	50.480262	542.933195	784.500000
5.962931	50.480277	542.901905	694.220000
5.962982	50.480293	542.868340	718.000000
5.963032	50.480309	542.844125	829.660000
5.963083	50.480324	542.816935	692.080000
5.963134	50.480339	542.760195	444.090000
5.963185	50.480355	542.713280	312.600000
5.963235	50.480370	542.680840	245.040000
5.963286	50.480386	542.659700	227.210000
5.963338	50.480402	542.648085	199.790000
5.963389	50.480417	542.624795	188.540000
5.963439	50.480432	542.598580	249.900000
5.963490	50.480448	542.573865	366.200000
5.963541	50.480463	542.544000	199.730000
5.963592	50.480478	542.500035	129.980000
5.963643	50.480493	542.469195	118.070000
5.963694	50.480508	542.453680	100.480000
5.963745	50.480523	542.419190	82.980000
5.963796	50.480538	542.389375	55.805300
5.961202	50.479762	541.480290	832.860000
5.961253	50.479777	541.438925	574.220000
5.961304	50.479790	541.397685	478.700000
5.961355	50.479805	541.355420	413.760000
5.961407	50.479819	541.308830	381.930000
5.961456	50.479835	541.261890	371.460000
5.961507	50.479851	541.218600	345.720000
5.961559	50.479865	541.177010	357.540000
5.961611	50.479879	541.136370	341.660000
5.961662	50.479894	541.090055	351.610000
5.961714	50.479908	541.043515	354.150000
5.961765	50.479921	541.001525	350.570000
5.961816	50.479936	540.955835	377.800000
5.961867	50.479951	540.893070	392.960000
5.961919	50.479965	540.845655	414.880000
5.961970	50.479981	540.805765	420.390000
5.962020	50.479996	540.754550	361.660000
5.962071	50.480011	540.724510	342.220000
5.962122	50.480027	540.696295	412.280000
5.962171	50.480044	540.658230	504.240000
5.962221	50.480060	540.640290	463.600000
5.962272	50.480075	540.635125	502.600000
5.962322	50.480092	540.613835	711.240000
5.962373	50.480107	540.578670	877.480000
5.962423	50.480123	540.540780	1042.200000
5.962473	50.480139	540.502915	1040.100000
5.962524	50.480154	540.448875	947.050000
5.962575	50.480170	540.400860	822.800000
5.962626	50.480185	540.369470	847.400000
5.962677	50.480200	540.333455	1093.600000
5.962729	50.480214	540.296165	1314.300000
5.962780	50.480230	540.261325	1468.000000
5.962830	50.480246	540.216110	1549.800000
5.962880	50.480262	540.169745	1582.400000
5.962931	50.480277	540.135855	1622.400000
5.962982	50.480293	540.100615	1817.700000
5.963032	50.480309	540.070725	2018.000000
5.963083	50.480324	540.039160	1718.600000
5.963134	50.480339	539.990420	1123.700000
5.963185	50.480355	539.947405	695.400000
5.963235	50.480370	539.912840	473.260000
5.963286	50.480386	539.884675	391.110000
5.963338	50.480402	539.861810	372.570000
5.963389	50.480417	539.832070	419.400000
5.963439	50.480432	539.800530	546.530000
5.963490	50.480448	539.769565	603.320000
5.963541	50.480463	539.735850	382.160000
5.963592	50.480478	539.695010	231.560000
5.963643	50.480493	539.660645	183.800000
5.963694	50.480508	539.633505	126.039500
5.961304	50.479790	538.312760	921.630000
5.961355	50.479805	538.273070	724.220000
5.961407	50.479819	538.231180	651.130000
5.961456	50.479835	538.188915	596.320000
5.961507	50.479851	538.148350	562.250000
5.961559	50.479865	538.108660	554.190000
5.961611	50.479879	538.069445	544.040000
5.961662	50.479894	538.027080	548.490000
5.961714	50.479908	537.984590	543.470000
5.961765	50.479921	537.944550	529.930000
5.961816	50.479936	537.902360	524.390000
5.961867	50.479951	537.849995	505.860000
5.961919	50.479965	537.806655	487.070000
5.961970	50.479981	537.767665	468.290000
5.962020	50.479996	537.721900	446.290000
5.962071	50.480011	537.688835	487.930000
5.962122	50.480027	537.656870	635.640000
5.962171	50.480044	537.618980	816.880000
5.962221	50.480060	537.592765	914.410000
5.962272	50.480075	537.573600	1086.100000
5.962322	50.480092	537.544785	1363.500000
5.962373	50.480107	537.508445	1471.300000
5.962423	50.480123	537.470705	1370.400000
5.962473	50.480139	537.432940	1095.300000
5.962524	50.480154	537.386400	813.920000
5.962575	50.480170	537.343160	626.400000
5.962626	50.480185	537.308995	576.730000
5.962677	50.480200	537.272255	650.330000
5.962729	50.480214	537.234815	761.340000
5.962780	50.480230	537.198700	872.700000
5.962830	50.480246	537.156835	974.960000
5.962880	50.480262	537.114370	1079.800000
5.962931	50.480277	537.078855	1213.600000
5.962982	50.480293	537.042565	1399.500000
5.963032	50.480309	537.009150	1526.200000
5.963083	50.480324	536.974860	1382.900000
5.963134	50.480339	536.931095	1028.600000
5.963185	50.480355	536.890505	702.460000
5.963235	50.480370	536.854590	504.180000
5.963286	50.480386	536.822100	422.880000
5.963338	50.480402	536.792410	415.980000
5.963389	50.480417	536.758870	463.410000
5.963439	50.480432	536.724280	516.250000
5.963490	50.480448	536.689865	483.570000
5.963541	50.480463	536.654075	360.110000
5.963592	50.480478	536.614910	223.650900
5.961407	50.479819	534.847530	893.170000
5.961456	50.479835	534.807740	776.660000
5.961507	50.479851	534.768700	729.480000
5.961559	50.479865	534.730060	689.270000
5.961611	50.479879	534.691645	667.770000
5.961662	50.479894	534.651580	656.030000
5.961714	50.479908	534.611440	632.210000
5.961765	50.479921	534.572550	600.230000
5.961816	50.479936	534.532485	564.870000
5.961867	50.479951	534.486720	519.380000
5.961919	50.479965	534.445955	475.850000
5.961970	50.479981	534.407515	444.970000
5.962020	50.479996	534.365275	437.150000
5.962071	50.480011	534.330235	482.670000
5.962122	50.480027	534.295795	596.790000
5.962171	50.480044	534.258030	747.970000
5.962221	50.480060	534.226665	894.420000
5.962272	50.480075	534.198950	1068.700000
5.962322	50.480092	534.165810	1226.700000
5.962373	50.480107	534.128820	1219.500000
5.962423	50.480123	534.091130	1038.500000
5.962473	50.480139	534.053415	781.500000
5.962524	50.480154	534.011250	560.410000
5.962575	50.480170	533.970785	420.710000
5.962626	50.480185	533.934945	360.480000
5.962677	50.480200	533.897755	358.880000
5.962729	50.480214	533.860215	384.680000
5.962780	50.480230	533.823350	422.910000
5.962830	50.480246	533.783510	470.680000
5.962880	50.480262	533.743370	530.920000
5.962931	50.480277	533.706830	608.140000
5.962982	50.480293	533.669890	698.750000
5.963032	50.480309	533.634425	762.230000
5.963083	50.480324	533.598535	738.680000
5.963134	50.480339	533.557720	630.860000
5.963185	50.480355	533.518555	503.370000
5.963235	50.480370	533.481815	410.350000
5.963286	50.480386	533.446825	367.930000
5.963338	50.480402	533.413235	365.170000
5.963389	50.480417	533.377570	381.800000
5.963439	50.480432	533.341330	381.590000
5.963490	50.480448	533.305140	328.246600
5.961507	50.479851	531.049650	793.780000
5.961559	50.479865	531.011535	708.090000
5.961611	50.479879	530.973520	676.750000
5.961662	50.479894	530.934730	657.060000
5.961714	50.479908	530.895890	616.260000
5.961765	50.479921	530.857625	574.770000
5.961816	50.479936	530.818785	532.260000
5.961867	50.479951	530.776945	479.940000
5.961919	50.479965	530.737680	429.940000
5.961970	50.479981	530.699590	393.720000
5.962020	50.479996	530.659500	379.350000
5.962071	50.480011	530.623260	396.780000
5.962122	50.480027	530.587345	448.330000
5.962171	50.480044	530.549630	524.230000
5.962221	50.480060	530.515215	610.460000
5.962272	50.480075	530.482575	697.840000
5.962322	50.480092	530.447085	751.680000
5.962373	50.480107	530.409770	725.430000
5.962423	50.480123	530.372080	621.910000
5.962473	50.480139	530.334390	486.450000
5.962524	50.480154	530.294600	366.430000
5.962575	50.480170	530.255635	283.400000
5.962626	50.480185	530.218895	237.240000
5.962677	50.480200	530.181455	219.090000
5.962729	50.480214	530.143840	217.380000
5.962780	50.480230	530.106575	225.930000
5.962830	50.480246	530.067885	243.350000
5.962880	50.480262	530.029045	269.840000
5.962931	50.480277	529.991930	305.220000
5.962982	50.480293	529.954615	345.910000
5.963032	50.480309	529.918025	379.280000
5.963083	50.480324	529.881235	388.630000
5.963134	50.480339	529.842045	370.110000
5.963185	50.480355	529.803655	335.640000
5.963235	50.480370	529.766465	308.880000
5.963286	50.480386	529.730100	298.270000
5.963338	50.480402	529.694385	299.270000
5.963389	50.480417	529.657645	310.924400
5.961662	50.479894	526.844055	616.490000
5.961714	50.479908	526.805890	542.930000
5.961765	50.479921	526.767975	507.030000
5.961816	50.479936	526.729785	475.240000
5.961867	50.479951	526.690095	426.630000
5.961919	50.479965	526.651655	378.560000
5.961970	50.479981	526.613790	341.620000
5.962020	50.479996	526.574950	319.640000
5.962071	50.480011	526.538010	314.870000
5.962122	50.480027	526.501245	327.390000
5.962171	50.480044	526.463580	353.270000
5.962221	50.480060	526.427465	385.740000
5.962272	50.480075	526.392175	415.600000
5.962322	50.480092	526.355485	428.000000
5.962373	50.480107	526.317970	410.090000
5.962423	50.480123	526.280305	363.290000
5.962473	50.480139	526.242640	302.170000
5.962524	50.480154	526.204050	243.620000
5.962575	50.480170	526.165835	197.860000
5.962626	50.480185	526.128620	167.250000
5.962677	50.480200	526.091055	149.900000
5.962729	50.480214	526.053415	142.070000
5.962780	50.480230	526.015950	141.360000
5.962830	50.480246	525.977835	147.020000
5.962880	50.480262	525.939670	158.740000
5.962931	50.480277	525.902280	175.910000
5.962982	50.480293	525.864790	196.440000
5.963032	50.480309	525.827625	216.810000
5.963083	50.480324	525.790360	232.160000
5.963134	50.480339	525.751995	239.980000
5.963185	50.480355	525.714005	237.550000
5.963235	50.480370	525.676590	236.660000
5.963286	50.480386	525.639525	247.898600
5.961816	50.479936	522.229785	437.220000
5.961867	50.479951	522.191220	373.580000
5.961919	50.479965	522.153230	335.060000
5.961970	50.479981	522.115490	300.340000
5.962020	50.479996	522.077300	275.760000
5.962071	50.480011	522.039985	259.110000
5.962122	50.480027	522.002745	252.910000
5.962171	50.480044	521.965105	254.370000
5.962221	50.480060	521.928140	259.900000
5.962272	50.480075	521.891500	264.610000
5.962322	50.480092	521.854235	262.850000
5.962373	50.480107	521.816645	250.680000
5.962423	50.480123	521.779005	228.230000
5.962473	50.480139	521.741365	199.660000
5.962524	50.480154	521.703350	170.580000
5.962575	50.480170	521.665460	145.380000
5.962626	50.480185	521.627995	126.090000
5.962677	50.480200	521.590405	113.020000
5.962729	50.480214	521.552765	105.370000
5.962780	50.480230	521.515200	102.450000
5.962830	50.480246	521.477360	104.000000
5.962880	50.480262	521.439495	109.830000
5.962931	50.480277	521.401955	119.860000
5.962982	50.480293	521.364390	131.840000
5.963032	50.480309	521.326950	146.310000
5.963083	50.480324	521.289435	160.670000
5.963134	50.480339	521.251495	184.728900
5.961919	50.479965	517.203005	303.760000
5.961970	50.479981	517.165315	266.800000
5.962020	50.479996	517.127425	243.560000
5.962071	50.480011	517.089935	224.240000
5.962122	50.480027	517.052470	210.790000
5.962171	50.480044	517.014830	201.260000
5.962221	50.480060	516.977465	195.300000
5.962272	50.480075	516.940200	190.030000
5.962322	50.480092	516.902710	183.210000
5.962373	50.480107	516.865120	173.330000
5.962423	50.480123	516.827480	160.110000
5.962473	50.480139	516.789840	144.610000
5.962524	50.480154	516.752050	128.630000
5.962575	50.480170	516.714310	113.910000
5.962626	50.480185	516.676745	101.620000
5.962677	50.480200	516.639130	92.390000
5.962729	50.480214	516.601490	86.320000
5.962780	50.480230	516.563875	83.460000
5.962830	50.480246	516.526160	83.840000
5.962880	50.480262	516.488420	87.130000
5.962931	50.480277	516.450830	93.330000
5.962982	50.480293	516.413240	101.870000
5.963032	50.480309	516.375650	116.282100
5.962020	50.479996	511.681350	222.710000
5.962071	50.480011	511.643760	201.360000
5.962122	50.480027	511.606170	185.370000
5.962171	50.480044	511.568530	173.070000
5.962221	50.480060	511.530990	163.420000
5.962272	50.480075	511.493500	154.140000
5.962322	50.480092	511.455935	145.330000
5.962373	50.480107	511.418320	136.210000
5.962423	50.480123	511.380680	126.390000
5.962473	50.480139	511.343040	116.030000
5.962524	50.480154	511.305325	105.650000
5.962575	50.480170	511.267660	95.930000
5.962626	50.480185	511.230070	87.460000
5.962677	50.480200	511.192430	80.730000
5.962729	50.480214	511.154790	76.010000
5.962780	50.480230	511.117150	73.760000
5.962830	50.480246	511.079460	73.590000
5.962880	50.480262	511.041770	75.810000
5.962931	50.480277	511.004180	81.140600
5.962071	50.480011	505.652332	180.810000
5.962122	50.480027	505.614717	169.790000
5.962171	50.480044	505.577077	158.540000
5.962221	50.480060	505.539462	148.240000
5.962272	50.480075	505.501872	139.040000
5.962322	50.480092	505.464257	129.440000
5.962373	50.480107	505.426617	120.570000
5.962423	50.480123	505.388977	111.900000
5.962473	50.480139	505.351337	103.330000
5.962524	50.480154	505.313672	94.990000
5.962575	50.480170	505.276032	87.200000
5.962626	50.480185	505.238417	80.300000
5.962677	50.480200	505.200777	74.580000
5.962729	50.480214	505.163137	70.900000
5.962780	50.480230	505.125497	68.590000
5.962830	50.480246	505.087832	67.530000
5.962880	50.480262	505.050167	67.371900
