# Supplementary material for: Electrical resistivity tomography data across the Hockai Fault Zone (Ardenne, Belgium)
Source: Data Brief. 2016 Dec 21;11:1–4. doi: 10.1016/j.dib.2016.12.028 (PMC5220259; doi:10.1016/j.dib.2016.12.028)
Supplement: Supplementary file 2 — Supplementary material [file mmc2.zip › output/ASCII/20100809-2_robust.out.wgs84]

5.960997	50.479703	552.225150	115.700000
5.961048	50.479719	552.054660	127.030000
5.961099	50.479733	551.807345	163.580000
5.961150	50.479748	551.648230	186.480000
5.961202	50.479762	551.528290	218.650000
5.961253	50.479777	551.426400	193.260000
5.961304	50.479790	551.335710	174.120000
5.961355	50.479805	551.240445	170.830000
5.961407	50.479819	551.108180	151.540000
5.961456	50.479835	550.983190	155.100000
5.961507	50.479851	550.898425	124.700000
5.961559	50.479865	550.829910	119.570000
5.961611	50.479879	550.769595	102.060000
5.961662	50.479894	550.671555	101.790000
5.961714	50.479908	550.573390	98.700000
5.961765	50.479921	550.508475	87.670000
5.961816	50.479936	550.422310	87.110000
5.961867	50.479951	550.250095	90.040000
5.961919	50.479965	550.159205	95.440000
5.961970	50.479981	550.110890	104.130000
5.962020	50.479996	550.006525	99.680000
5.962071	50.480011	550.005660	107.800000
5.962122	50.480027	550.013470	117.040000
5.962171	50.480044	549.973805	135.910000
5.962221	50.480060	550.044940	56.840000
5.962272	50.480075	550.199950	54.010000
5.962322	50.480092	550.277060	125.630000
5.962373	50.480107	550.258170	125.140000
5.962423	50.480123	550.218605	111.270000
5.962473	50.480139	550.178990	101.620000
5.962524	50.480154	550.026725	130.690000
5.962575	50.480170	549.916210	154.690000
5.962626	50.480185	549.918620	162.190000
5.962677	50.480200	549.891605	179.310000
5.962729	50.480214	549.856190	147.030000
5.962780	50.480230	549.837500	137.840000
5.962830	50.480246	549.751585	146.130000
5.962880	50.480262	549.657345	163.270000
5.962931	50.480277	549.643030	154.740000
5.962982	50.480293	549.620290	158.420000
5.963032	50.480309	549.635050	168.950000
5.963083	50.480324	549.637335	145.330000
5.963134	50.480339	549.526420	97.030000
5.963185	50.480355	549.453255	93.980000
5.963235	50.480370	549.434715	84.670000
5.963286	50.480386	549.461975	86.500000
5.963338	50.480402	549.530560	75.390000
5.963389	50.480417	549.556845	57.030000
5.963439	50.480432	549.574380	55.810000
5.963490	50.480448	549.603640	65.960000
5.963541	50.480463	549.608375	54.400000
5.963592	50.480478	549.536610	50.130000
5.963643	50.480493	549.540770	48.550000
5.963694	50.480508	549.643755	48.930000
5.963745	50.480523	549.627815	45.030000
5.963796	50.480538	549.671775	37.380000
5.963847	50.480553	549.837885	36.270000
5.963899	50.480567	549.954420	36.274100
5.960997	50.479703	549.671650	157.230000
5.961048	50.479719	549.586735	144.560000
5.961099	50.479733	549.467520	163.640000
5.961150	50.479748	549.371405	187.910000
5.961202	50.479762	549.290965	218.620000
5.961253	50.479777	549.218200	193.300000
5.961304	50.479790	549.150710	174.150000
5.961355	50.479805	549.079570	170.820000
5.961407	50.479819	548.985080	151.580000
5.961456	50.479835	548.893590	155.070000
5.961507	50.479851	548.826150	124.690000
5.961559	50.479865	548.768710	119.590000
5.961611	50.479879	548.716395	102.050000
5.961662	50.479894	548.638980	101.790000
5.961714	50.479908	548.561265	98.700000
5.961765	50.479921	548.505225	87.660000
5.961816	50.479936	548.434560	87.130000
5.961867	50.479951	548.302870	90.030000
5.961919	50.479965	548.228155	95.450000
5.961970	50.479981	548.182840	104.120000
5.962020	50.479996	548.097625	99.690000
5.962071	50.480011	548.086310	107.790000
5.962122	50.480027	548.081195	117.100000
5.962171	50.480044	548.042105	135.860000
5.962221	50.480060	548.079990	128.700000
5.962272	50.480075	548.173800	126.560000
5.962322	50.480092	548.211560	125.670000
5.962373	50.480107	548.186020	125.140000
5.962423	50.480123	548.147155	111.410000
5.962473	50.480139	548.108265	101.960000
5.962524	50.480154	547.995225	130.800000
5.962575	50.480170	547.909710	154.830000
5.962626	50.480185	547.898945	163.000000
5.962677	50.480200	547.868405	179.960000
5.962729	50.480214	547.832240	153.990000
5.962780	50.480230	547.807150	150.980000
5.962830	50.480246	547.737085	152.980000
5.962880	50.480262	547.661545	163.390000
5.962931	50.480277	547.639680	160.160000
5.962982	50.480293	547.612140	160.520000
5.963032	50.480309	547.609225	171.320000
5.963083	50.480324	547.598210	154.710000
5.963134	50.480339	547.511745	101.790000
5.963185	50.480355	547.450455	94.030000
5.963235	50.480370	547.425715	86.260000
5.963286	50.480386	547.430975	86.500000
5.963338	50.480402	547.462760	75.490000
5.963389	50.480417	547.465795	57.170000
5.963439	50.480432	547.462455	57.080000
5.963490	50.480448	547.465490	83.070000
5.963541	50.480463	547.453225	54.480000
5.963592	50.480478	547.395110	50.160000
5.963643	50.480493	547.381620	49.090000
5.963694	50.480508	547.424430	49.070000
5.963745	50.480523	547.398940	45.130000
5.963796	50.480538	547.402325	37.390000
5.963847	50.480553	547.462585	36.270000
5.963899	50.480567	547.486095	36.274100
5.961048	50.479719	547.079585	297.080000
5.961099	50.479733	547.016570	224.050000
5.961150	50.479748	546.953430	218.910000
5.961202	50.479762	546.895190	218.660000
5.961253	50.479777	546.839575	193.880000
5.961304	50.479790	546.786110	174.860000
5.961355	50.479805	546.730045	170.810000
5.961407	50.479819	546.659930	154.880000
5.961456	50.479835	546.590640	155.080000
5.961507	50.479851	546.534975	126.000000
5.961559	50.479865	546.485160	122.130000
5.961611	50.479879	546.438445	103.790000
5.961662	50.479894	546.375705	103.090000
5.961714	50.479908	546.312615	100.500000
5.961765	50.479921	546.263075	98.000000
5.961816	50.479936	546.203835	97.970000
5.961867	50.479951	546.102920	101.590000
5.961919	50.479965	546.040430	124.660000
5.961970	50.479981	545.997465	124.810000
5.962020	50.479996	545.927150	124.580000
5.962071	50.480011	545.907660	124.350000
5.962122	50.480027	545.892470	124.410000
5.962171	50.480044	545.853830	134.970000
5.962221	50.480060	545.866640	126.800000
5.962272	50.480075	545.915250	125.800000
5.962322	50.480092	545.925110	125.760000
5.962373	50.480107	545.894945	135.410000
5.962423	50.480123	545.856555	222.700000
5.962473	50.480139	545.818165	276.130000
5.962524	50.480154	545.732950	440.610000
5.962575	50.480170	545.665160	471.870000
5.962626	50.480185	545.644845	534.820000
5.962677	50.480200	545.611755	755.070000
5.962729	50.480214	545.575065	782.210000
5.962780	50.480230	545.545400	794.260000
5.962830	50.480246	545.486835	798.600000
5.962880	50.480262	545.424845	802.810000
5.962931	50.480277	545.397455	803.670000
5.962982	50.480293	545.366390	805.120000
5.963032	50.480309	545.350850	806.470000
5.963083	50.480324	545.330260	805.180000
5.963134	50.480339	545.261370	522.890000
5.963185	50.480355	545.208580	275.760000
5.963235	50.480370	545.179315	220.300000
5.963286	50.480386	545.168900	219.720000
5.963338	50.480402	545.174760	219.400000
5.963389	50.480417	545.161870	219.490000
5.963439	50.480432	545.144555	229.800000
5.963490	50.480448	545.130465	276.610000
5.963541	50.480463	545.107275	202.320000
5.963592	50.480478	545.057935	97.890000
5.963643	50.480493	545.033495	93.820000
5.963694	50.480508	545.039380	90.360000
5.963745	50.480523	545.008140	68.890000
5.963796	50.480538	544.989400	37.850000
5.963847	50.480553	544.994435	36.283000
5.961099	50.479733	544.397595	569.290000
5.961150	50.479748	544.350230	275.970000
5.961202	50.479762	544.303540	225.090000
5.961253	50.479777	544.257350	196.410000
5.961304	50.479790	544.211885	179.580000
5.961355	50.479805	544.164695	173.810000
5.961407	50.479819	544.109480	172.840000
5.961456	50.479835	544.054190	172.710000
5.961507	50.479851	544.006175	172.170000
5.961559	50.479865	543.961410	171.880000
5.961611	50.479879	543.918420	171.380000
5.961662	50.479894	543.865655	171.180000
5.961714	50.479908	543.812565	171.090000
5.961765	50.479921	543.767550	171.170000
5.961816	50.479936	543.716410	172.790000
5.961867	50.479951	543.637970	204.900000
5.961919	50.479965	543.584380	232.560000
5.961970	50.479981	543.543190	233.020000
5.962020	50.479996	543.484000	230.670000
5.962071	50.480011	543.458360	190.700000
5.962122	50.480027	543.435595	133.790000
5.962171	50.480044	543.397305	133.940000
5.962221	50.480060	543.391940	124.550000
5.962272	50.480075	543.408500	124.330000
5.962322	50.480092	543.399460	125.880000
5.962373	50.480107	543.366220	205.670000
5.962423	50.480123	543.328130	681.940000
5.962473	50.480139	543.290065	686.040000
5.962524	50.480154	543.223775	673.100000
5.962575	50.480170	543.168010	654.180000
5.962626	50.480185	543.141020	654.350000
5.962677	50.480200	543.106155	773.750000
5.962729	50.480214	543.069115	838.500000
5.962780	50.480230	543.036325	949.680000
5.962830	50.480246	542.985785	1021.900000
5.962880	50.480262	542.933195	1094.300000
5.962931	50.480277	542.901905	1147.600000
5.962982	50.480293	542.868340	1165.100000
5.963032	50.480309	542.844125	1168.000000
5.963083	50.480324	542.816935	1167.000000
5.963134	50.480339	542.760195	924.880000
5.963185	50.480355	542.713280	494.770000
5.963235	50.480370	542.680840	331.030000
5.963286	50.480386	542.659700	322.150000
5.963338	50.480402	542.648085	321.730000
5.963389	50.480417	542.624795	322.170000
5.963439	50.480432	542.598580	336.750000
5.963490	50.480448	542.573865	337.170000
5.963541	50.480463	542.544000	314.690000
5.963592	50.480478	542.500035	151.460000
5.963643	50.480493	542.469195	141.180000
5.963694	50.480508	542.453680	114.340000
5.963745	50.480523	542.419190	91.050000
5.963796	50.480538	542.389375	37.879600
5.961202	50.479762	541.480290	1030.400000
5.961253	50.479777	541.438925	920.590000
5.961304	50.479790	541.397685	869.650000
5.961355	50.479805	541.355420	643.830000
5.961407	50.479819	541.308830	597.410000
5.961456	50.479835	541.261890	581.470000
5.961507	50.479851	541.218600	558.810000
5.961559	50.479865	541.177010	512.170000
5.961611	50.479879	541.136370	484.630000
5.961662	50.479894	541.090055	467.820000
5.961714	50.479908	541.043515	450.040000
5.961765	50.479921	541.001525	439.450000
5.961816	50.479936	540.955835	430.380000
5.961867	50.479951	540.893070	416.050000
5.961919	50.479965	540.845655	415.990000
5.961970	50.479981	540.805765	416.760000
5.962020	50.479996	540.754550	423.070000
5.962071	50.480011	540.724510	531.770000
5.962122	50.480027	540.696295	633.670000
5.962171	50.480044	540.658230	1072.200000
5.962221	50.480060	540.640290	1726.500000
5.962272	50.480075	540.635125	1838.400000
5.962322	50.480092	540.613835	1839.300000
5.962373	50.480107	540.578670	1835.400000
5.962423	50.480123	540.540780	1546.300000
5.962473	50.480139	540.502915	944.310000
5.962524	50.480154	540.448875	673.570000
5.962575	50.480170	540.400860	654.160000
5.962626	50.480185	540.369470	654.410000
5.962677	50.480200	540.333455	772.380000
5.962729	50.480214	540.296165	837.370000
5.962780	50.480230	540.261325	949.140000
5.962830	50.480246	540.216110	1021.600000
5.962880	50.480262	540.169745	1094.400000
5.962931	50.480277	540.135855	1148.200000
5.962982	50.480293	540.100615	1165.600000
5.963032	50.480309	540.070725	1168.000000
5.963083	50.480324	540.039160	1167.100000
5.963134	50.480339	539.990420	925.500000
5.963185	50.480355	539.947405	496.690000
5.963235	50.480370	539.912840	334.440000
5.963286	50.480386	539.884675	328.400000
5.963338	50.480402	539.861810	328.140000
5.963389	50.480417	539.832070	328.470000
5.963439	50.480432	539.800530	336.850000
5.963490	50.480448	539.769565	337.060000
5.963541	50.480463	539.735850	315.360000
5.963592	50.480478	539.695010	234.900000
5.963643	50.480493	539.660645	226.780000
5.963694	50.480508	539.633505	124.292800
5.961304	50.479790	538.312760	920.680000
5.961355	50.479805	538.273070	647.150000
5.961407	50.479819	538.231180	642.870000
5.961456	50.479835	538.188915	619.460000
5.961507	50.479851	538.148350	614.330000
5.961559	50.479865	538.108660	523.400000
5.961611	50.479879	538.069445	507.510000
5.961662	50.479894	538.027080	498.880000
5.961714	50.479908	537.984590	459.520000
5.961765	50.479921	537.944550	443.800000
5.961816	50.479936	537.902360	432.290000
5.961867	50.479951	537.849995	416.190000
5.961919	50.479965	537.806655	416.090000
5.961970	50.479981	537.767665	416.800000
5.962020	50.479996	537.721900	422.970000
5.962071	50.480011	537.688835	531.200000
5.962122	50.480027	537.656870	633.020000
5.962171	50.480044	537.618980	1071.000000
5.962221	50.480060	537.592765	1717.400000
5.962272	50.480075	537.573600	1833.700000
5.962322	50.480092	537.544785	1834.000000
5.962373	50.480107	537.508445	1830.100000
5.962423	50.480123	537.470705	1539.600000
5.962473	50.480139	537.432940	943.580000
5.962524	50.480154	537.386400	663.060000
5.962575	50.480170	537.343160	605.690000
5.962626	50.480185	537.308995	605.550000
5.962677	50.480200	537.272255	606.710000
5.962729	50.480214	537.234815	625.700000
5.962780	50.480230	537.198700	641.340000
5.962830	50.480246	537.156835	768.800000
5.962880	50.480262	537.114370	959.790000
5.962931	50.480277	537.078855	1101.900000
5.962982	50.480293	537.042565	1152.600000
5.963032	50.480309	537.009150	1154.500000
5.963083	50.480324	536.974860	1154.000000
5.963134	50.480339	536.931095	911.470000
5.963185	50.480355	536.890505	491.020000
5.963235	50.480370	536.854590	333.120000
5.963286	50.480386	536.822100	328.170000
5.963338	50.480402	536.792410	325.940000
5.963389	50.480417	536.758870	325.820000
5.963439	50.480432	536.724280	325.780000
5.963490	50.480448	536.689865	325.450000
5.963541	50.480463	536.654075	314.640000
5.963592	50.480478	536.614910	235.105500
5.961407	50.479819	534.847530	646.120000
5.961456	50.479835	534.807740	619.290000
5.961507	50.479851	534.768700	615.640000
5.961559	50.479865	534.730060	523.320000
5.961611	50.479879	534.691645	507.830000
5.961662	50.479894	534.651580	501.120000
5.961714	50.479908	534.611440	459.690000
5.961765	50.479921	534.572550	443.900000
5.961816	50.479936	534.532485	432.650000
5.961867	50.479951	534.486720	415.460000
5.961919	50.479965	534.445955	410.660000
5.961970	50.479981	534.407515	410.220000
5.962020	50.479996	534.365275	410.440000
5.962071	50.480011	534.330235	418.910000
5.962122	50.480027	534.295795	465.350000
5.962171	50.480044	534.258030	614.490000
5.962221	50.480060	534.226665	1048.500000
5.962272	50.480075	534.198950	1338.600000
5.962322	50.480092	534.165810	1340.600000
5.962373	50.480107	534.128820	1316.000000
5.962423	50.480123	534.091130	1055.200000
5.962473	50.480139	534.053415	774.090000
5.962524	50.480154	534.011250	421.780000
5.962575	50.480170	533.970785	327.410000
5.962626	50.480185	533.934945	322.900000
5.962677	50.480200	533.897755	322.830000
5.962729	50.480214	533.860215	322.940000
5.962780	50.480230	533.823350	323.170000
5.962830	50.480246	533.783510	323.650000
5.962880	50.480262	533.743370	326.680000
5.962931	50.480277	533.706830	330.860000
5.962982	50.480293	533.669890	332.030000
5.963032	50.480309	533.634425	332.470000
5.963083	50.480324	533.598535	332.750000
5.963134	50.480339	533.557720	332.950000
5.963185	50.480355	533.518555	333.700000
5.963235	50.480370	533.481815	328.940000
5.963286	50.480386	533.446825	321.070000
5.963338	50.480402	533.413235	318.400000
5.963389	50.480417	533.377570	315.550000
5.963439	50.480432	533.341330	313.410000
5.963490	50.480448	533.305140	311.205200
5.961507	50.479851	531.049650	617.060000
5.961559	50.479865	531.011535	517.130000
5.961611	50.479879	530.973520	507.660000
5.961662	50.479894	530.934730	504.290000
5.961714	50.479908	530.895890	459.440000
5.961765	50.479921	530.857625	442.940000
5.961816	50.479936	530.818785	432.780000
5.961867	50.479951	530.776945	403.060000
5.961919	50.479965	530.737680	384.290000
5.961970	50.479981	530.699590	383.630000
5.962020	50.479996	530.659500	383.010000
5.962071	50.480011	530.623260	380.460000
5.962122	50.480027	530.587345	379.740000
5.962171	50.480044	530.549630	378.310000
5.962221	50.480060	530.515215	377.020000
5.962272	50.480075	530.482575	375.810000
5.962322	50.480092	530.447085	371.940000
5.962373	50.480107	530.409770	364.250000
5.962423	50.480123	530.372080	339.390000
5.962473	50.480139	530.334390	273.580000
5.962524	50.480154	530.294600	215.480000
5.962575	50.480170	530.255635	193.230000
5.962626	50.480185	530.218895	188.930000
5.962677	50.480200	530.181455	188.710000
5.962729	50.480214	530.143840	188.640000
5.962780	50.480230	530.106575	188.610000
5.962830	50.480246	530.067885	188.620000
5.962880	50.480262	530.029045	188.680000
5.962931	50.480277	529.991930	189.110000
5.962982	50.480293	529.954615	190.370000
5.963032	50.480309	529.918025	191.060000
5.963083	50.480324	529.881235	199.890000
5.963134	50.480339	529.842045	217.810000
5.963185	50.480355	529.803655	231.650000
5.963235	50.480370	529.766465	236.380000
5.963286	50.480386	529.730100	252.180000
5.963338	50.480402	529.694385	265.880000
5.963389	50.480417	529.657645	280.624100
5.961662	50.479894	526.844055	505.230000
5.961714	50.479908	526.805890	449.570000
5.961765	50.479921	526.767975	436.990000
5.961816	50.479936	526.729785	432.860000
5.961867	50.479951	526.690095	385.730000
5.961919	50.479965	526.651655	351.430000
5.961970	50.479981	526.613790	314.780000
5.962020	50.479996	526.574950	282.200000
5.962071	50.480011	526.538010	257.690000
5.962122	50.480027	526.501245	239.610000
5.962171	50.480044	526.463580	227.350000
5.962221	50.480060	526.427465	224.620000
5.962272	50.480075	526.392175	216.510000
5.962322	50.480092	526.355485	202.760000
5.962373	50.480107	526.317970	186.790000
5.962423	50.480123	526.280305	171.310000
5.962473	50.480139	526.242640	159.520000
5.962524	50.480154	526.204050	153.480000
5.962575	50.480170	526.165835	152.330000
5.962626	50.480185	526.128620	151.120000
5.962677	50.480200	526.091055	150.590000
5.962729	50.480214	526.053415	150.500000
5.962780	50.480230	526.015950	150.460000
5.962830	50.480246	525.977835	150.460000
5.962880	50.480262	525.939670	150.490000
5.962931	50.480277	525.902280	150.620000
5.962982	50.480293	525.864790	151.440000
5.963032	50.480309	525.827625	154.290000
5.963083	50.480324	525.790360	158.810000
5.963134	50.480339	525.751995	161.820000
5.963185	50.480355	525.714005	164.450000
5.963235	50.480370	525.676590	173.990000
5.963286	50.480386	525.639525	202.955900
5.961816	50.479936	522.229785	432.950000
5.961867	50.479951	522.191220	374.220000
5.961919	50.479965	522.153230	340.990000
5.961970	50.479981	522.115490	297.210000
5.962020	50.479996	522.077300	264.290000
5.962071	50.480011	522.039985	232.680000
5.962122	50.480027	522.002745	215.910000
5.962171	50.480044	521.965105	203.440000
5.962221	50.480060	521.928140	192.800000
5.962272	50.480075	521.891500	182.110000
5.962322	50.480092	521.854235	172.300000
5.962373	50.480107	521.816645	163.070000
5.962423	50.480123	521.779005	154.550000
5.962473	50.480139	521.741365	147.220000
5.962524	50.480154	521.703350	142.160000
5.962575	50.480170	521.665460	139.360000
5.962626	50.480185	521.627995	138.230000
5.962677	50.480200	521.590405	138.010000
5.962729	50.480214	521.552765	137.950000
5.962780	50.480230	521.515200	137.920000
5.962830	50.480246	521.477360	137.910000
5.962880	50.480262	521.439495	137.930000
5.962931	50.480277	521.401955	138.000000
5.962982	50.480293	521.364390	138.150000
5.963032	50.480309	521.326950	138.400000
5.963083	50.480324	521.289435	140.900000
5.963134	50.480339	521.251495	158.535200
5.961919	50.479965	517.203005	337.240000
5.961970	50.479981	517.165315	280.540000
5.962020	50.479996	517.127425	249.010000
5.962071	50.480011	517.089935	225.610000
5.962122	50.480027	517.052470	213.200000
5.962171	50.480044	517.014830	201.820000
5.962221	50.480060	516.977465	191.660000
5.962272	50.480075	516.940200	180.230000
5.962322	50.480092	516.902710	168.840000
5.962373	50.480107	516.865120	159.750000
5.962423	50.480123	516.827480	151.680000
5.962473	50.480139	516.789840	145.030000
5.962524	50.480154	516.752050	140.360000
5.962575	50.480170	516.714310	137.450000
5.962626	50.480185	516.676745	135.930000
5.962677	50.480200	516.639130	135.370000
5.962729	50.480214	516.601490	135.260000
5.962780	50.480230	516.563875	135.220000
5.962830	50.480246	516.526160	135.190000
5.962880	50.480262	516.488420	135.180000
5.962931	50.480277	516.450830	135.180000
5.962982	50.480293	516.413240	135.210000
5.963032	50.480309	516.375650	135.259600
5.962020	50.479996	511.681350	243.680000
5.962071	50.480011	511.643760	221.300000
5.962122	50.480027	511.606170	211.920000
5.962171	50.480044	511.568530	201.770000
5.962221	50.480060	511.530990	191.630000
5.962272	50.480075	511.493500	180.170000
5.962322	50.480092	511.455935	168.640000
5.962373	50.480107	511.418320	159.600000
5.962423	50.480123	511.380680	151.530000
5.962473	50.480139	511.343040	144.890000
5.962524	50.480154	511.305325	140.240000
5.962575	50.480170	511.267660	137.340000
5.962626	50.480185	511.230070	135.800000
5.962677	50.480200	511.192430	135.120000
5.962729	50.480214	511.154790	134.930000
5.962780	50.480230	511.117150	134.890000
5.962830	50.480246	511.079460	134.860000
5.962880	50.480262	511.041770	134.850000
5.962931	50.480277	511.004180	134.843900
5.962071	50.480011	505.652332	213.830000
5.962122	50.480027	505.614717	211.790000
5.962171	50.480044	505.577077	201.760000
5.962221	50.480060	505.539462	191.590000
5.962272	50.480075	505.501872	180.160000
5.962322	50.480092	505.464257	168.600000
5.962373	50.480107	505.426617	159.560000
5.962423	50.480123	505.388977	151.490000
5.962473	50.480139	505.351337	144.860000
5.962524	50.480154	505.313672	140.210000
5.962575	50.480170	505.276032	137.310000
5.962626	50.480185	505.238417	135.770000
5.962677	50.480200	505.200777	135.070000
5.962729	50.480214	505.163137	134.900000
5.962780	50.480230	505.125497	134.840000
5.962830	50.480246	505.087832	134.810000
5.962880	50.480262	505.050167	134.783500
