# Supplementary material for: Electrical resistivity tomography data across the Hockai Fault Zone (Ardenne, Belgium)
Source: Data Brief. 2016 Dec 21;11:1–4. doi: 10.1016/j.dib.2016.12.028 (PMC5220259; doi:10.1016/j.dib.2016.12.028)
Supplement: Supplementary file 2 — Supplementary material [file mmc2.zip › output/ASCII/20100810-1.wgs84]

5.963786663	50.47584847	544.172812
5.963854099	50.47585014	544.0135884
5.963925067	50.47584794	543.771148
5.964065697	50.47584559	543.4211403
5.96413506	50.47584299	543.3432401
5.964205507	50.4758406	543.2694869
5.964274867	50.47583821	543.1004611
5.964345097	50.47583683	542.92999
5.964415717	50.47583511	542.750739
5.964485535	50.47583235	542.5975103
5.964555155	50.47582908	542.4331399
5.964624367	50.47582731	542.3590374
5.964694469	50.47582651	542.278713
5.964764976	50.475827	542.0357564
5.964834612	50.47582467	541.7824521
5.964904043	50.47581869	541.4708187
5.964973899	50.47581339	541.177299
5.965044205	50.47581207	540.9584237
5.965114178	50.47581058	540.7956164
5.965184874	50.4758081	540.6275026
5.965254469	50.47580484	540.445593
5.965324505	50.4758015	540.2428221
5.965393739	50.47579973	539.9041075
5.965464059	50.47579672	539.628308
5.965533795	50.47579277	539.235231
5.96560344	50.47578913	538.8432783
5.965673488	50.47578514	538.41487
5.965743144	50.47578149	537.9430105
5.965812018	50.47577766	537.4915134
5.965881765	50.47577564	536.9910062
5.965951165	50.47577539	536.4826955
5.966023176	50.47577425	536.1357321
5.966092924	50.47577649	535.8714362
5.966162197	50.47577528	535.4729801
5.96616278	50.47577614	535.5735
5.966233202	50.47577378	535.1456851
5.966302645	50.47576842	534.697703
5.966371886	50.47576826	534.2175527
5.966442156	50.47576596	533.7541066
5.966511758	50.4757669	533.2871709
5.966581737	50.47576502	532.7796526
5.966651044	50.47576289	532.4225873
5.966721902	50.47576422	532.1941511
5.966790937	50.47576136	532.0382667
5.966860995	50.4757585	531.7148158
5.966931212	50.47575571	531.3787611
5.967000031	50.47575232	530.9485201
5.967071698	50.47575216	530.7649735
5.967139812	50.47574548	530.409017
5.967210023	50.47574385	530.0735425
5.967279156	50.47574026	529.7213259
5.967348732	50.47573675	529.3851805
5.967418873	50.47573369	529.2270054
5.967488669	50.47573082	529.0963561
5.967558415	50.47572799	528.9442096
5.967628853	50.47572443	528.7676156
5.967696045	50.47571257	527.8383945
5.967764746	50.4757181	527.5923039
5.967833518	50.4757166	527.4902433
5.967905383	50.47571373	527.1365296
5.967977247	50.47571086	526.7828159
5.968049112	50.47570799	526.4291023
5.968120976	50.47570512	526.0753886
5.96819284	50.47570225	525.7216749
