# Supplementary material for: Electrical resistivity tomography data across the Hockai Fault Zone (Ardenne, Belgium)
Source: Data Brief. 2016 Dec 21;11:1–4. doi: 10.1016/j.dib.2016.12.028 (PMC5220259; doi:10.1016/j.dib.2016.12.028)
Supplement: Supplementary file 2 — Supplementary material [file mmc2.zip › output/ASCII/20100810-1_combined.out.wgs84]

5.963890	50.475849	525.366035	192.390000
5.963995	50.475847	525.709360	219.050000
5.964100	50.475844	526.056685	232.260000
5.964170	50.475842	526.403860	240.350000
5.964240	50.475839	526.644335	188.380000
5.964310	50.475838	526.843560	256.370000
5.964380	50.475836	527.381385	333.680000
5.964451	50.475834	527.888785	304.050000
5.964520	50.475831	528.083535	308.670000
5.964590	50.475828	528.260185	278.230000
5.964659	50.475827	528.435035	244.560000
5.964730	50.475827	528.691660	240.970000
5.964800	50.475826	529.026985	249.260000
5.964869	50.475822	529.366410	284.540000
5.964939	50.475816	529.705760	326.120000
5.965009	50.475813	529.982960	323.810000
5.965079	50.475811	530.293385	366.220000
5.965150	50.475809	530.661785	394.790000
5.965220	50.475806	530.988635	402.860000
5.965289	50.475803	531.241035	410.000000
5.965359	50.475801	531.451785	394.780000
5.965429	50.475798	531.749685	397.920000
5.965499	50.475795	532.163985	447.810000
5.965569	50.475791	532.618660	434.980000
5.965638	50.475787	533.054760	512.950000
5.965708	50.475783	533.496860	573.660000
5.965778	50.475780	533.928960	513.170000
5.965847	50.475777	534.335760	627.570000
5.965916	50.475776	534.529010	537.690000
5.965987	50.475775	534.716010	699.540000
5.966058	50.475775	535.046335	1037.900000
5.966128	50.475776	535.352785	1220.900000
5.966162	50.475776	535.753285	713.280000
5.966198	50.475775	536.214360	713.230000
5.966268	50.475771	536.649285	774.340000
5.966337	50.475768	537.069735	797.720000
5.966407	50.475767	537.480460	892.230000
5.966477	50.475766	537.864235	828.180000
5.966547	50.475766	538.232735	738.140000
5.966616	50.475764	538.556810	703.780000
5.966686	50.475764	538.863960	717.590000
5.966756	50.475763	539.150660	605.530000
5.966826	50.475760	539.381960	599.910000
5.966896	50.475757	539.597035	590.510000
5.966966	50.475754	539.802260	590.040000
5.967036	50.475752	540.023810	625.900000
5.967106	50.475749	540.292910	510.890000
5.967175	50.475745	540.595785	492.160000
5.967245	50.475742	540.887210	490.240000
5.967314	50.475739	541.151785	535.910000
5.967384	50.475735	541.345535	471.880000
5.967454	50.475732	541.469910	572.360000
5.967524	50.475729	541.626885	606.730000
5.967594	50.475726	541.813835	658.270000
5.967662	50.475718	542.003610	603.210000
5.967730	50.475715	542.200410	543.560000
5.967799	50.475717	542.391860	475.740000
5.967869	50.475715	542.539060	452.390000
5.967941	50.475712	542.645560	420.310000
5.968013	50.475709	542.873060	692.700000
5.968085	50.475707	543.170235	672.645900
5.963890	50.475849	522.825085	206.720000
5.963995	50.475847	523.156610	225.860000
5.964100	50.475844	523.490410	248.890000
5.964170	50.475842	523.823910	255.310000
5.964240	50.475839	524.090260	212.400000
5.964310	50.475838	524.330335	278.260000
5.964380	50.475836	524.778260	351.100000
5.964451	50.475834	525.210885	318.080000
5.964520	50.475831	525.454235	318.620000
5.964590	50.475828	525.683560	294.590000
5.964659	50.475827	525.908735	260.000000
5.964730	50.475827	526.184835	250.520000
5.964800	50.475826	526.511660	253.490000
5.964869	50.475822	526.841035	286.290000
5.964939	50.475816	527.170210	351.950000
5.965009	50.475813	527.459385	327.750000
5.965079	50.475811	527.770035	367.310000
5.965150	50.475809	528.117960	396.890000
5.965220	50.475806	528.439035	426.690000
5.965289	50.475803	528.712360	429.840000
5.965359	50.475801	528.958485	426.530000
5.965429	50.475798	529.260935	432.390000
5.965499	50.475795	529.638760	478.210000
5.965569	50.475791	530.040760	488.290000
5.965638	50.475787	530.427710	555.380000
5.965708	50.475783	530.814860	609.620000
5.965778	50.475780	531.192935	585.380000
5.965847	50.475777	531.554360	675.520000
5.965916	50.475776	531.800285	621.970000
5.965987	50.475775	532.045160	682.730000
5.966058	50.475775	532.367310	886.040000
5.966128	50.475776	532.675760	1014.600000
5.966162	50.475776	533.036060	662.820000
5.966198	50.475775	533.426385	673.300000
5.966268	50.475771	533.798285	713.960000
5.966337	50.475768	534.158285	749.780000
5.966407	50.475767	534.510310	837.570000
5.966477	50.475766	534.848435	812.220000
5.966547	50.475766	535.178885	701.670000
5.966616	50.475764	535.494210	657.740000
5.966686	50.475764	535.804060	718.750000
5.966756	50.475763	536.106960	660.570000
5.966826	50.475760	536.389835	676.960000
5.966896	50.475757	536.663185	674.150000
5.966966	50.475754	536.928285	674.950000
5.967036	50.475752	537.197685	675.120000
5.967106	50.475749	537.488335	543.710000
5.967175	50.475745	537.795335	508.060000
5.967245	50.475742	538.096460	485.190000
5.967314	50.475739	538.383635	481.830000
5.967384	50.475735	538.631060	445.500000
5.967454	50.475732	538.835485	525.270000
5.967524	50.475729	539.053660	573.760000
5.967594	50.475726	539.286185	603.300000
5.967662	50.475718	539.518285	617.100000
5.967730	50.475715	539.752835	589.260000
5.967799	50.475717	539.981960	518.130000
5.967869	50.475715	540.177510	513.800000
5.967941	50.475712	540.340810	467.430000
5.968013	50.475709	540.590735	622.750000
5.968085	50.475707	540.891435	448.634300
5.963995	50.475847	520.316785	251.510000
5.964100	50.475844	520.641460	294.130000
5.964170	50.475842	520.965810	308.820000
5.964240	50.475839	521.249835	281.000000
5.964310	50.475838	521.517860	341.370000
5.964380	50.475836	521.907610	409.620000
5.964451	50.475834	522.290485	374.470000
5.964520	50.475831	522.564160	381.760000
5.964590	50.475828	522.827885	379.510000
5.964659	50.475827	523.087235	344.700000
5.964730	50.475827	523.376835	314.530000
5.964800	50.475826	523.697685	298.710000
5.964869	50.475822	524.020060	336.660000
5.964939	50.475816	524.342210	427.510000
5.965009	50.475813	524.639710	360.020000
5.965079	50.475811	524.950510	361.920000
5.965150	50.475809	525.284235	397.750000
5.965220	50.475806	525.601360	457.880000
5.965289	50.475803	525.889210	487.910000
5.965359	50.475801	526.160060	512.910000
5.965429	50.475798	526.465735	534.230000
5.965499	50.475795	526.818085	576.070000
5.965569	50.475791	527.184160	587.950000
5.965638	50.475787	527.539085	626.340000
5.965708	50.475783	527.892035	648.700000
5.965778	50.475780	528.238060	659.830000
5.965847	50.475777	528.573860	767.280000
5.965916	50.475776	528.850985	761.280000
5.965987	50.475775	529.128960	691.860000
5.966058	50.475775	529.446060	741.730000
5.966128	50.475776	529.755710	817.660000
5.966162	50.475776	530.092285	552.570000
5.966198	50.475775	530.442560	607.500000
5.966268	50.475771	530.781110	606.310000
5.966337	50.475768	531.111635	613.320000
5.966407	50.475767	531.437010	722.510000
5.966477	50.475766	531.755985	751.610000
5.966547	50.475766	532.071560	628.920000
5.966616	50.475764	532.383535	571.060000
5.966686	50.475764	532.694385	671.220000
5.966756	50.475763	533.003560	727.280000
5.966826	50.475760	533.307260	814.360000
5.966896	50.475757	533.606110	861.690000
5.966966	50.475754	533.899635	865.860000
5.967036	50.475752	534.193185	800.950000
5.967106	50.475749	534.495160	609.520000
5.967175	50.475745	534.804360	512.910000
5.967245	50.475742	535.110760	438.440000
5.967314	50.475739	535.410410	381.840000
5.967384	50.475735	535.689035	361.830000
5.967454	50.475732	535.942410	420.800000
5.967524	50.475729	536.200185	468.830000
5.967594	50.475726	536.463785	489.060000
5.967662	50.475718	536.725635	563.200000
5.967730	50.475715	536.987585	633.380000
5.967799	50.475717	537.244810	647.450000
5.967869	50.475715	537.477635	732.070000
5.967941	50.475712	537.686035	579.120000
5.968013	50.475709	537.954060	404.059600
5.964100	50.475844	517.489260	342.220000
5.964170	50.475842	517.807785	383.340000
5.964240	50.475839	518.103310	367.710000
5.964310	50.475838	518.389560	425.290000
5.964380	50.475836	518.743535	483.030000
5.964451	50.475834	519.094910	444.370000
5.964520	50.475831	519.386485	470.710000
5.964590	50.475828	519.671535	507.290000
5.964659	50.475827	519.953010	480.700000
5.964730	50.475827	520.251560	427.470000
5.964800	50.475826	520.568385	394.860000
5.964869	50.475822	520.886085	461.160000
5.964939	50.475816	521.203610	589.170000
5.965009	50.475813	521.506660	439.570000
5.965079	50.475811	521.817560	362.520000
5.965150	50.475809	522.141885	376.460000
5.965220	50.475806	522.456435	447.410000
5.965289	50.475803	522.753910	519.270000
5.965359	50.475801	523.041260	585.010000
5.965429	50.475798	523.349110	637.870000
5.965499	50.475795	523.684485	684.710000
5.965569	50.475791	524.027185	671.190000
5.965638	50.475787	524.362260	674.960000
5.965708	50.475783	524.695085	665.670000
5.965778	50.475780	525.023235	676.690000
5.965847	50.475777	525.345535	778.320000
5.965916	50.475776	525.640035	757.710000
5.965987	50.475775	525.935710	599.980000
5.966058	50.475775	526.249860	595.430000
5.966128	50.475776	526.560210	670.220000
5.966162	50.475776	526.883635	437.230000
5.966198	50.475775	527.212710	573.400000
5.966268	50.475771	527.535010	561.710000
5.966337	50.475768	527.852660	522.860000
5.966407	50.475767	528.167485	641.900000
5.966477	50.475766	528.479710	683.110000
5.966547	50.475766	528.790685	525.280000
5.966616	50.475764	529.101660	432.630000
5.966686	50.475764	529.412785	513.200000
5.966756	50.475763	529.723885	641.200000
5.966826	50.475760	530.034410	824.460000
5.966896	50.475757	530.342835	985.880000
5.966966	50.475754	530.648385	1040.400000
5.967036	50.475752	530.952985	933.830000
5.967106	50.475749	531.260410	662.700000
5.967175	50.475745	531.570685	490.000000
5.967245	50.475742	531.879735	372.630000
5.967314	50.475739	532.185785	299.850000
5.967384	50.475735	532.481410	285.760000
5.967454	50.475732	532.763060	334.710000
5.967524	50.475729	533.045160	384.700000
5.967594	50.475726	533.328960	426.190000
5.967662	50.475718	533.610835	551.450000
5.967730	50.475715	533.891810	755.110000
5.967799	50.475717	534.169060	837.510000
5.967869	50.475715	534.429435	895.890000
5.967941	50.475712	534.672135	442.787000
5.964240	50.475839	514.627185	519.590000
5.964310	50.475838	514.924710	534.380000
5.964380	50.475836	515.257860	543.970000
5.964451	50.475834	515.590310	516.250000
5.964520	50.475831	515.891835	547.460000
5.964590	50.475828	516.189410	611.570000
5.964659	50.475827	516.484460	628.990000
5.964730	50.475827	516.788610	616.720000
5.964800	50.475826	517.102885	651.540000
5.964869	50.475822	517.417635	831.640000
5.964939	50.475816	517.732260	1020.100000
5.965009	50.475813	518.038860	769.000000
5.965079	50.475811	518.349835	476.320000
5.965150	50.475809	518.668235	347.940000
5.965220	50.475806	518.981185	318.680000
5.965289	50.475803	519.284710	335.020000
5.965359	50.475801	519.582510	363.070000
5.965429	50.475798	519.891735	391.580000
5.965499	50.475795	520.216360	403.750000
5.965569	50.475791	520.544635	375.720000
5.965638	50.475787	520.868110	374.260000
5.965708	50.475783	521.189785	406.700000
5.965778	50.475780	521.508585	460.940000
5.965847	50.475777	521.824335	530.340000
5.965916	50.475776	522.127885	506.840000
5.965987	50.475775	522.432335	410.910000
5.966058	50.475775	522.744885	406.800000
5.966128	50.475776	523.055610	443.840000
5.966162	50.475776	523.372235	371.230000
5.966198	50.475775	523.690910	560.240000
5.966268	50.475771	524.006010	638.260000
5.966337	50.475768	524.318760	601.620000
5.966407	50.475767	524.630160	668.730000
5.966477	50.475766	524.940685	641.770000
5.966547	50.475766	525.250885	438.820000
5.966616	50.475764	525.561710	286.890000
5.966686	50.475764	525.872860	242.530000
5.966756	50.475763	526.184285	245.860000
5.966826	50.475760	526.496235	275.630000
5.966896	50.475757	526.807435	315.890000
5.966966	50.475754	527.117335	343.280000
5.967036	50.475752	527.426435	338.090000
5.967106	50.475749	527.736210	283.470000
5.967175	50.475745	528.046960	238.020000
5.967245	50.475742	528.357235	214.480000
5.967314	50.475739	528.666310	219.090000
5.967384	50.475735	528.970585	253.470000
5.967454	50.475732	529.267585	323.050000
5.967524	50.475729	529.563785	401.210000
5.967594	50.475726	529.860010	498.770000
5.967662	50.475718	530.154685	582.090000
5.967730	50.475715	530.448260	644.290000
5.967799	50.475717	530.739110	477.112700
5.964380	50.475836	511.419785	496.400000
5.964451	50.475834	511.741510	465.690000
5.964520	50.475831	512.048235	478.920000
5.964590	50.475828	512.352735	513.990000
5.964659	50.475827	512.655635	542.890000
5.964730	50.475827	512.963085	581.770000
5.964800	50.475826	513.275835	681.030000
5.964869	50.475822	513.588835	903.950000
5.964939	50.475816	513.901735	1114.300000
5.965009	50.475813	514.210460	962.820000
5.965079	50.475811	514.521485	631.330000
5.965150	50.475809	514.836360	408.630000
5.965220	50.475806	515.148360	302.150000
5.965289	50.475803	515.455485	258.210000
5.965359	50.475801	515.759560	241.640000
5.965429	50.475798	516.069635	240.830000
5.965499	50.475795	516.387835	244.400000
5.965569	50.475791	516.707710	242.770000
5.965638	50.475787	517.024785	265.850000
5.965708	50.475783	517.340660	319.680000
5.965778	50.475780	517.654960	383.890000
5.965847	50.475777	517.967785	432.710000
5.965916	50.475776	518.275685	419.280000
5.965987	50.475775	518.584160	370.100000
5.966058	50.475775	518.895885	363.320000
5.966128	50.475776	519.206785	386.570000
5.966162	50.475776	519.520160	412.260000
5.966198	50.475775	519.834160	603.280000
5.966268	50.475771	520.146435	761.710000
5.966337	50.475768	520.457660	797.430000
5.966407	50.475767	520.768335	829.510000
5.966477	50.475766	521.078785	743.660000
5.966547	50.475766	521.389210	513.230000
5.966616	50.475764	521.700110	318.360000
5.966686	50.475764	522.011235	215.430000
5.966756	50.475763	522.322560	166.820000
5.966826	50.475760	522.634360	149.370000
5.966896	50.475757	522.945960	150.630000
5.966966	50.475754	523.257060	162.310000
5.967036	50.475752	523.567710	174.760000
5.967106	50.475749	523.878385	174.170000
5.967175	50.475745	524.189335	177.730000
5.967245	50.475742	524.500135	198.530000
5.967314	50.475739	524.810485	246.400000
5.967384	50.475735	525.118810	316.110000
5.967454	50.475732	525.423610	388.760000
5.967524	50.475729	525.727510	402.630000
5.967594	50.475726	526.030960	409.760000
5.967662	50.475718	526.333335	297.106000
5.964520	50.475831	507.820535	374.560000
5.964590	50.475828	508.128610	387.670000
5.964659	50.475827	508.435760	405.440000
5.964730	50.475827	508.745060	446.170000
5.964800	50.475826	509.056960	530.830000
5.964869	50.475822	509.368960	702.440000
5.964939	50.475816	509.680910	878.540000
5.965009	50.475813	509.990835	882.370000
5.965079	50.475811	510.301860	702.990000
5.965150	50.475809	510.614760	506.710000
5.965220	50.475806	510.926260	374.640000
5.965289	50.475803	511.235410	300.730000
5.965359	50.475801	511.543035	263.420000
5.965429	50.475798	511.853610	250.590000
5.965499	50.475795	512.168185	252.740000
5.965569	50.475791	512.483460	263.890000
5.965638	50.475787	512.797235	295.320000
5.965708	50.475783	513.110310	346.910000
5.965778	50.475780	513.422610	398.700000
5.965847	50.475777	513.734235	425.350000
5.965916	50.475776	514.044060	411.730000
5.965987	50.475775	514.354235	382.970000
5.966058	50.475775	514.665560	380.560000
5.966128	50.475776	514.976535	414.360000
5.966162	50.475776	515.288460	494.860000
5.966198	50.475775	515.600535	679.910000
5.966268	50.475771	515.911885	869.940000
5.966337	50.475768	516.222810	973.310000
5.966407	50.475767	516.533535	1002.800000
5.966477	50.475766	516.844210	897.760000
5.966547	50.475766	517.154960	666.550000
5.966616	50.475764	517.465960	443.500000
5.966686	50.475764	517.777035	296.330000
5.966756	50.475763	518.088210	212.600000
5.966826	50.475760	518.399660	170.910000
5.966896	50.475757	518.711085	156.520000
5.966966	50.475754	519.022335	159.930000
5.967036	50.475752	519.333385	172.460000
5.967106	50.475749	519.644360	185.640000
5.967175	50.475745	519.955385	206.990000
5.967245	50.475742	520.266385	247.050000
5.967314	50.475739	520.577235	300.800000
5.967384	50.475735	520.887285	335.390000
5.967454	50.475732	521.195760	334.680000
5.967524	50.475729	521.503610	193.892100
5.964659	50.475827	503.789210	317.130000
5.964730	50.475827	504.099485	335.970000
5.964800	50.475826	504.410935	380.020000
5.964869	50.475822	504.722410	471.240000
5.964939	50.475816	505.033885	575.690000
5.965009	50.475813	505.344435	645.770000
5.965079	50.475811	505.655460	631.010000
5.965150	50.475809	505.967335	556.470000
5.965220	50.475806	506.278585	474.500000
5.965289	50.475803	506.588785	412.330000
5.965359	50.475801	506.898260	374.630000
5.965429	50.475798	507.209085	358.680000
5.965499	50.475795	507.521760	359.070000
5.965569	50.475791	507.834685	370.800000
5.965638	50.475787	508.146860	394.690000
5.965708	50.475783	508.458710	425.230000
5.965778	50.475780	508.770210	447.570000
5.965847	50.475777	509.081410	448.940000
5.965916	50.475776	509.392035	431.820000
5.965987	50.475775	509.702835	416.460000
5.966058	50.475775	510.013985	426.890000
5.966128	50.475776	510.324985	477.820000
5.966162	50.475776	510.636335	582.490000
5.966198	50.475775	510.947710	750.740000
5.966268	50.475771	511.258785	927.090000
5.966337	50.475768	511.569710	1047.700000
5.966407	50.475767	511.880585	1085.200000
5.966477	50.475766	512.191485	1004.900000
5.966547	50.475766	512.502435	818.660000
5.966616	50.475764	512.813460	609.400000
5.966686	50.475764	513.124510	442.780000
5.966756	50.475763	513.435610	331.730000
5.966826	50.475760	513.746835	266.880000
5.966896	50.475757	514.058060	236.150000
5.966966	50.475754	514.369235	229.530000
5.967036	50.475752	514.680335	237.650000
5.967106	50.475749	514.991385	253.370000
5.967175	50.475745	515.302435	275.520000
5.967245	50.475742	515.613485	302.780000
5.967314	50.475739	515.924510	317.450000
5.967384	50.475735	516.235235	244.767300
5.964800	50.475826	499.297535	294.330000
5.964869	50.475822	499.608760	333.300000
5.964939	50.475816	499.919985	381.410000
5.965009	50.475813	500.230835	431.700000
5.965079	50.475811	500.541885	479.260000
5.965150	50.475809	500.853285	503.850000
5.965220	50.475806	501.164410	506.940000
5.965289	50.475803	501.475085	499.510000
5.965359	50.475801	501.785460	491.720000
5.965429	50.475798	502.096410	487.450000
5.965499	50.475795	502.408160	487.130000
5.965569	50.475791	502.719985	488.900000
5.965638	50.475787	503.031460	491.370000
5.965708	50.475783	503.342810	491.220000
5.965778	50.475780	503.654010	483.940000
5.965847	50.475777	503.965085	469.180000
5.965916	50.475776	504.276010	454.700000
5.965987	50.475775	504.586985	453.490000
5.966058	50.475775	504.898060	479.140000
5.966128	50.475776	505.209085	542.170000
5.966162	50.475776	505.520235	647.980000
5.966198	50.475775	505.831385	787.700000
5.966268	50.475771	506.142410	925.590000
5.966337	50.475768	506.453385	1022.300000
5.966407	50.475767	506.764360	1054.800000
5.966477	50.475766	507.075385	1008.100000
5.966547	50.475766	507.386410	890.570000
5.966616	50.475764	507.697435	740.240000
5.966686	50.475764	508.008485	598.750000
5.966756	50.475763	508.319560	487.470000
5.966826	50.475760	508.630660	411.550000
5.966896	50.475757	508.941785	366.480000
5.966966	50.475754	509.252910	344.840000
5.967036	50.475752	509.563985	339.670000
5.967106	50.475749	509.875035	344.360000
5.967175	50.475745	510.186085	349.310000
5.967245	50.475742	510.497135	334.855900
5.965009	50.475813	494.604635	291.260000
5.965079	50.475811	494.915685	342.570000
5.965150	50.475809	495.226885	388.310000
5.965220	50.475806	495.537985	436.360000
5.965289	50.475803	495.848860	473.980000
5.965359	50.475801	496.159635	503.150000
5.965429	50.475798	496.470660	519.270000
5.965499	50.475795	496.781985	524.510000
5.965569	50.475791	497.093335	520.420000
5.965638	50.475787	497.404535	509.490000
5.965708	50.475783	497.715685	494.400000
5.965778	50.475780	498.026785	478.210000
5.965847	50.475777	498.337835	465.270000
5.965916	50.475776	498.648835	462.100000
5.965987	50.475775	498.959835	475.900000
5.966058	50.475775	499.270885	513.630000
5.966128	50.475776	499.581935	579.670000
5.966162	50.475776	499.893035	672.080000
5.966198	50.475775	500.204110	777.110000
5.966268	50.475771	500.515135	870.420000
5.966337	50.475768	500.826160	929.600000
5.966407	50.475767	501.137185	944.520000
5.966477	50.475766	501.448235	916.150000
5.966547	50.475766	501.759285	855.000000
5.966616	50.475764	502.070335	777.120000
5.966686	50.475764	502.381385	697.820000
5.966756	50.475763	502.692435	623.940000
5.966826	50.475760	503.003485	568.070000
5.966896	50.475757	503.314560	525.580000
5.966966	50.475754	503.625635	489.280000
5.967036	50.475752	503.936710	443.542600
5.965150	50.475809	489.037510	276.160000
5.965220	50.475806	489.348585	329.100000
5.965289	50.475803	489.659560	370.800000
5.965359	50.475801	489.970510	407.150000
5.965429	50.475798	490.281560	432.380000
5.965499	50.475795	490.592710	446.820000
5.965569	50.475791	490.903860	449.550000
5.965638	50.475787	491.214935	445.050000
5.965708	50.475783	491.526010	437.800000
5.965778	50.475780	491.837085	432.340000
5.965847	50.475777	492.148135	433.100000
5.965916	50.475776	492.459160	444.630000
5.965987	50.475775	492.770185	470.900000
5.966058	50.475775	493.081235	514.750000
5.966128	50.475776	493.392285	575.910000
5.966162	50.475776	493.703360	648.590000
5.966198	50.475775	494.014410	719.700000
5.966268	50.475771	494.325435	773.060000
5.966337	50.475768	494.636485	797.470000
5.966407	50.475767	494.947535	792.750000
5.966477	50.475766	495.258585	768.610000
5.966547	50.475766	495.569635	739.410000
5.966616	50.475764	495.880685	716.230000
5.966686	50.475764	496.191735	707.590000
5.966756	50.475763	496.502785	705.790000
5.966826	50.475760	496.813835	691.120000
5.966896	50.475757	497.124885	680.728500
5.965289	50.475803	482.851110	261.780000
5.965359	50.475801	483.162135	288.880000
5.965429	50.475798	483.473185	311.000000
5.965499	50.475795	483.784260	328.500000
5.965569	50.475791	484.095335	340.830000
5.965638	50.475787	484.406385	350.210000
5.965708	50.475783	484.717435	358.230000
5.965778	50.475780	485.028485	368.140000
5.965847	50.475777	485.339535	383.190000
5.965916	50.475776	485.650585	406.500000
5.965987	50.475775	485.961635	440.200000
5.966058	50.475775	486.272685	484.720000
5.966128	50.475776	486.583735	537.330000
5.966162	50.475776	486.894785	591.100000
5.966198	50.475775	487.205835	635.100000
5.966268	50.475771	487.516885	658.630000
5.966337	50.475768	487.827935	656.870000
5.966407	50.475767	488.138985	634.570000
5.966477	50.475766	488.450035	604.900000
5.966547	50.475766	488.761085	586.780000
5.966616	50.475764	489.072135	592.280000
5.966686	50.475764	489.383185	639.820000
5.966756	50.475763	489.694235	747.075100
5.965359	50.475801	475.672735	200.530000
5.965429	50.475798	475.983785	211.890000
5.965499	50.475795	476.294835	229.850000
5.965569	50.475791	476.605885	248.670000
5.965638	50.475787	476.916935	266.450000
5.965708	50.475783	477.227985	285.850000
5.965778	50.475780	477.539035	306.530000
5.965847	50.475777	477.850085	330.730000
5.965916	50.475776	478.161135	360.640000
5.965987	50.475775	478.472185	397.420000
5.966058	50.475775	478.783235	440.310000
5.966128	50.475776	479.094285	485.620000
5.966162	50.475776	479.405335	526.330000
5.966198	50.475775	479.716385	552.950000
5.966268	50.475771	480.027435	557.180000
5.966337	50.475768	480.338485	536.370000
5.966407	50.475767	480.649535	496.280000
5.966477	50.475766	480.960585	454.430000
5.966547	50.475766	481.271635	419.410000
5.966616	50.475764	481.582685	408.780000
5.966686	50.475764	481.893735	456.137700
5.965429	50.475798	467.745369	132.710000
5.965499	50.475795	468.056419	163.580000
5.965569	50.475791	468.367469	190.490000
5.965638	50.475787	468.678519	213.980000
5.965708	50.475783	468.989569	235.650000
5.965778	50.475780	469.300619	260.850000
5.965847	50.475777	469.611669	288.310000
5.965916	50.475776	469.922719	320.530000
5.965987	50.475775	470.233769	358.580000
5.966058	50.475775	470.544819	401.520000
5.966128	50.475776	470.855869	445.330000
5.966162	50.475776	471.166919	482.630000
5.966198	50.475775	471.477969	503.250000
5.966268	50.475771	471.789019	497.910000
5.966337	50.475768	472.100069	462.470000
5.966407	50.475767	472.411119	410.190000
5.966477	50.475766	472.722169	343.890000
5.966547	50.475766	473.033219	270.890000
5.966616	50.475764	473.344269	197.229400
