# Supplementary material for: Electrical resistivity tomography data across the Hockai Fault Zone (Ardenne, Belgium)
Source: Data Brief. 2016 Dec 21;11:1–4. doi: 10.1016/j.dib.2016.12.028 (PMC5220259; doi:10.1016/j.dib.2016.12.028)
Supplement: Supplementary file 2 — Supplementary material [file mmc2.zip › output/ASCII/20100810-1_normal.out.wgs84]

5.963890	50.475849	525.366035	193.150000
5.963995	50.475847	525.709360	225.970000
5.964100	50.475844	526.056685	244.770000
5.964170	50.475842	526.403860	253.110000
5.964240	50.475839	526.644335	198.020000
5.964310	50.475838	526.843560	264.540000
5.964380	50.475836	527.381385	339.030000
5.964451	50.475834	527.888785	307.180000
5.964520	50.475831	528.083535	314.540000
5.964590	50.475828	528.260185	287.970000
5.964659	50.475827	528.435035	255.900000
5.964730	50.475827	528.691660	251.610000
5.964800	50.475826	529.026985	258.350000
5.964869	50.475822	529.366410	294.990000
5.964939	50.475816	529.705760	341.120000
5.965009	50.475813	529.982960	333.250000
5.965079	50.475811	530.293385	371.710000
5.965150	50.475809	530.661785	398.770000
5.965220	50.475806	530.988635	407.940000
5.965289	50.475803	531.241035	412.900000
5.965359	50.475801	531.451785	395.590000
5.965429	50.475798	531.749685	396.930000
5.965499	50.475795	532.163985	445.030000
5.965569	50.475791	532.618660	433.110000
5.965638	50.475787	533.054760	510.880000
5.965708	50.475783	533.496860	571.850000
5.965778	50.475780	533.928960	514.010000
5.965847	50.475777	534.335760	631.910000
5.965916	50.475776	534.529010	546.360000
5.965987	50.475775	534.716010	693.580000
5.966058	50.475775	535.046335	1014.000000
5.966128	50.475776	535.352785	1201.700000
5.966162	50.475776	535.753285	727.580000
5.966198	50.475775	536.214360	739.380000
5.966268	50.475771	536.649285	796.310000
5.966337	50.475768	537.069735	815.070000
5.966407	50.475767	537.480460	915.900000
5.966477	50.475766	537.864235	857.660000
5.966547	50.475766	538.232735	758.990000
5.966616	50.475764	538.556810	714.580000
5.966686	50.475764	538.863960	723.520000
5.966756	50.475763	539.150660	607.310000
5.966826	50.475760	539.381960	597.480000
5.966896	50.475757	539.597035	587.470000
5.966966	50.475754	539.802260	593.160000
5.967036	50.475752	540.023810	639.530000
5.967106	50.475749	540.292910	528.920000
5.967175	50.475745	540.595785	510.980000
5.967245	50.475742	540.887210	501.870000
5.967314	50.475739	541.151785	535.260000
5.967384	50.475735	541.345535	464.240000
5.967454	50.475732	541.469910	557.430000
5.967524	50.475729	541.626885	590.280000
5.967594	50.475726	541.813835	642.330000
5.967662	50.475718	542.003610	603.670000
5.967730	50.475715	542.200410	562.210000
5.967799	50.475717	542.391860	511.040000
5.967869	50.475715	542.539060	511.050000
5.967941	50.475712	542.645560	487.060000
5.968013	50.475709	542.873060	754.400000
5.968085	50.475707	543.170235	727.490000
5.963890	50.475849	522.825085	203.060000
5.963995	50.475847	523.156610	229.290000
5.964100	50.475844	523.490410	256.450000
5.964170	50.475842	523.823910	263.620000
5.964240	50.475839	524.090260	217.890000
5.964310	50.475838	524.330335	281.110000
5.964380	50.475836	524.778260	352.480000
5.964451	50.475834	525.210885	321.100000
5.964520	50.475831	525.454235	323.020000
5.964590	50.475828	525.683560	298.120000
5.964659	50.475827	525.908735	265.260000
5.964730	50.475827	526.184835	256.970000
5.964800	50.475826	526.511660	261.920000
5.964869	50.475822	526.841035	299.770000
5.964939	50.475816	527.170210	361.840000
5.965009	50.475813	527.459385	340.000000
5.965079	50.475811	527.770035	373.070000
5.965150	50.475809	528.117960	398.440000
5.965220	50.475806	528.439035	422.670000
5.965289	50.475803	528.712360	427.290000
5.965359	50.475801	528.958485	423.000000
5.965429	50.475798	529.260935	429.520000
5.965499	50.475795	529.638760	472.550000
5.965569	50.475791	530.040760	483.350000
5.965638	50.475787	530.427710	549.120000
5.965708	50.475783	530.814860	603.220000
5.965778	50.475780	531.192935	583.860000
5.965847	50.475777	531.554360	668.980000
5.965916	50.475776	531.800285	600.600000
5.965987	50.475775	532.045160	666.140000
5.966058	50.475775	532.367310	891.140000
5.966128	50.475776	532.675760	1006.400000
5.966162	50.475776	533.036060	661.790000
5.966198	50.475775	533.426385	666.970000
5.966268	50.475771	533.798285	714.050000
5.966337	50.475768	534.158285	746.140000
5.966407	50.475767	534.510310	841.250000
5.966477	50.475766	534.848435	811.860000
5.966547	50.475766	535.178885	708.870000
5.966616	50.475764	535.494210	664.130000
5.966686	50.475764	535.804060	700.850000
5.966756	50.475763	536.106960	640.420000
5.966826	50.475760	536.389835	657.030000
5.966896	50.475757	536.663185	664.070000
5.966966	50.475754	536.928285	675.790000
5.967036	50.475752	537.197685	682.320000
5.967106	50.475749	537.488335	558.400000
5.967175	50.475745	537.795335	520.250000
5.967245	50.475742	538.096460	493.720000
5.967314	50.475739	538.383635	491.540000
5.967384	50.475735	538.631060	446.550000
5.967454	50.475732	538.835485	523.840000
5.967524	50.475729	539.053660	567.940000
5.967594	50.475726	539.286185	606.210000
5.967662	50.475718	539.518285	614.850000
5.967730	50.475715	539.752835	590.110000
5.967799	50.475717	539.981960	527.420000
5.967869	50.475715	540.177510	518.240000
5.967941	50.475712	540.340810	483.100000
5.968013	50.475709	540.590735	644.450000
5.968085	50.475707	540.891435	529.890000
5.963995	50.475847	520.316785	236.030000
5.964100	50.475844	520.641460	281.680000
5.964170	50.475842	520.965810	300.950000
5.964240	50.475839	521.249835	272.590000
5.964310	50.475838	521.517860	332.300000
5.964380	50.475836	521.907610	404.070000
5.964451	50.475834	522.290485	378.560000
5.964520	50.475831	522.564160	380.890000
5.964590	50.475828	522.827885	363.420000
5.964659	50.475827	523.087235	328.960000
5.964730	50.475827	523.376835	309.660000
5.964800	50.475826	523.697685	308.770000
5.964869	50.475822	524.020060	357.700000
5.964939	50.475816	524.342210	438.880000
5.965009	50.475813	524.639710	388.160000
5.965079	50.475811	524.950510	387.710000
5.965150	50.475809	525.284235	405.350000
5.965220	50.475806	525.601360	440.660000
5.965289	50.475803	525.889210	458.090000
5.965359	50.475801	526.160060	476.830000
5.965429	50.475798	526.465735	494.810000
5.965499	50.475795	526.818085	527.070000
5.965569	50.475791	527.184160	550.900000
5.965638	50.475787	527.539085	585.740000
5.965708	50.475783	527.892035	617.730000
5.965778	50.475780	528.238060	653.380000
5.965847	50.475777	528.573860	730.860000
5.965916	50.475776	528.850985	677.880000
5.965987	50.475775	529.128960	645.170000
5.966058	50.475775	529.446060	733.150000
5.966128	50.475776	529.755710	764.600000
5.966162	50.475776	530.092285	541.130000
5.966198	50.475775	530.442560	564.410000
5.966268	50.475771	530.781110	608.100000
5.966337	50.475768	531.111635	646.410000
5.966407	50.475767	531.437010	744.650000
5.966477	50.475766	531.755985	736.310000
5.966547	50.475766	532.071560	626.510000
5.966616	50.475764	532.383535	569.280000
5.966686	50.475764	532.694385	611.930000
5.966756	50.475763	533.003560	629.240000
5.966826	50.475760	533.307260	692.960000
5.966896	50.475757	533.606110	742.880000
5.966966	50.475754	533.899635	762.540000
5.967036	50.475752	534.193185	711.370000
5.967106	50.475749	534.495160	571.180000
5.967175	50.475745	534.804360	503.020000
5.967245	50.475742	535.110760	452.710000
5.967314	50.475739	535.410410	417.440000
5.967384	50.475735	535.689035	395.870000
5.967454	50.475732	535.942410	453.260000
5.967524	50.475729	536.200185	492.640000
5.967594	50.475726	536.463785	514.890000
5.967662	50.475718	536.725635	557.450000
5.967730	50.475715	536.987585	572.620000
5.967799	50.475717	537.244810	543.870000
5.967869	50.475715	537.477635	548.350000
5.967941	50.475712	537.686035	485.600000
5.968013	50.475709	537.954060	424.801100
5.964100	50.475844	517.489260	294.470000
5.964170	50.475842	517.807785	345.020000
5.964240	50.475839	518.103310	332.310000
5.964310	50.475838	518.389560	398.640000
5.964380	50.475836	518.743535	471.500000
5.964451	50.475834	519.094910	458.050000
5.964520	50.475831	519.386485	471.680000
5.964590	50.475828	519.671535	469.680000
5.964659	50.475827	519.953010	436.640000
5.964730	50.475827	520.251560	406.930000
5.964800	50.475826	520.568385	403.200000
5.964869	50.475822	520.886085	475.180000
5.964939	50.475816	521.203610	575.390000
5.965009	50.475813	521.506660	476.540000
5.965079	50.475811	521.817560	417.360000
5.965150	50.475809	522.141885	408.700000
5.965220	50.475806	522.456435	438.510000
5.965289	50.475803	522.753910	470.390000
5.965359	50.475801	523.041260	510.740000
5.965429	50.475798	523.349110	541.140000
5.965499	50.475795	523.684485	563.960000
5.965569	50.475791	524.027185	582.330000
5.965638	50.475787	524.362260	587.500000
5.965708	50.475783	524.695085	599.120000
5.965778	50.475780	525.023235	659.390000
5.965847	50.475777	525.345535	733.940000
5.965916	50.475776	525.640035	683.480000
5.965987	50.475775	525.935710	598.830000
5.966058	50.475775	526.249860	606.810000
5.966128	50.475776	526.560210	601.250000
5.966162	50.475776	526.883635	452.290000
5.966198	50.475775	527.212710	518.200000
5.966268	50.475771	527.535010	586.480000
5.966337	50.475768	527.852660	628.810000
5.966407	50.475767	528.167485	719.130000
5.966477	50.475766	528.479710	689.070000
5.966547	50.475766	528.790685	547.450000
5.966616	50.475764	529.101660	462.050000
5.966686	50.475764	529.412785	482.280000
5.966756	50.475763	529.723885	529.900000
5.966826	50.475760	530.034410	619.700000
5.966896	50.475757	530.342835	703.100000
5.966966	50.475754	530.648385	729.870000
5.967036	50.475752	530.952985	652.090000
5.967106	50.475749	531.260410	518.170000
5.967175	50.475745	531.570685	441.540000
5.967245	50.475742	531.879735	389.040000
5.967314	50.475739	532.185785	350.200000
5.967384	50.475735	532.481410	341.840000
5.967454	50.475732	532.763060	385.640000
5.967524	50.475729	533.045160	416.180000
5.967594	50.475726	533.328960	431.750000
5.967662	50.475718	533.610835	482.580000
5.967730	50.475715	533.891810	528.220000
5.967799	50.475717	534.169060	537.660000
5.967869	50.475715	534.429435	551.460000
5.967941	50.475712	534.672135	400.524700
5.964240	50.475839	514.627185	408.680000
5.964310	50.475838	514.924710	475.890000
5.964380	50.475836	515.257860	520.880000
5.964451	50.475834	515.590310	543.650000
5.964520	50.475831	515.891835	569.550000
5.964590	50.475828	516.189410	589.540000
5.964659	50.475827	516.484460	581.420000
5.964730	50.475827	516.788610	569.620000
5.964800	50.475826	517.102885	590.650000
5.964869	50.475822	517.417635	681.430000
5.964939	50.475816	517.732260	755.840000
5.965009	50.475813	518.038860	634.540000
5.965079	50.475811	518.349835	492.620000
5.965150	50.475809	518.668235	414.210000
5.965220	50.475806	518.981185	390.920000
5.965289	50.475803	519.284710	398.160000
5.965359	50.475801	519.582510	420.970000
5.965429	50.475798	519.891735	438.680000
5.965499	50.475795	520.216360	443.600000
5.965569	50.475791	520.544635	443.530000
5.965638	50.475787	520.868110	439.700000
5.965708	50.475783	521.189785	452.980000
5.965778	50.475780	521.508585	502.650000
5.965847	50.475777	521.824335	548.070000
5.965916	50.475776	522.127885	538.140000
5.965987	50.475775	522.432335	501.930000
5.966058	50.475775	522.744885	498.030000
5.966128	50.475776	523.055610	497.820000
5.966162	50.475776	523.372235	472.500000
5.966198	50.475775	523.690910	589.740000
5.966268	50.475771	524.006010	719.170000
5.966337	50.475768	524.318760	788.490000
5.966407	50.475767	524.630160	821.140000
5.966477	50.475766	524.940685	712.600000
5.966547	50.475766	525.250885	517.190000
5.966616	50.475764	525.561710	376.920000
5.966686	50.475764	525.872860	320.700000
5.966756	50.475763	526.184285	309.230000
5.966826	50.475760	526.496235	323.380000
5.966896	50.475757	526.807435	343.950000
5.966966	50.475754	527.117335	346.990000
5.967036	50.475752	527.426435	320.360000
5.967106	50.475749	527.736210	285.630000
5.967175	50.475745	528.046960	265.400000
5.967245	50.475742	528.357235	257.880000
5.967314	50.475739	528.666310	258.970000
5.967384	50.475735	528.970585	277.860000
5.967454	50.475732	529.267585	312.910000
5.967524	50.475729	529.563785	345.290000
5.967594	50.475726	529.860010	371.560000
5.967662	50.475718	530.154685	417.260000
5.967730	50.475715	530.448260	451.920000
5.967799	50.475717	530.739110	449.740300
5.964380	50.475836	511.419785	474.570000
5.964451	50.475834	511.741510	516.610000
5.964520	50.475831	512.048235	540.170000
5.964590	50.475828	512.352735	565.640000
5.964659	50.475827	512.655635	577.340000
5.964730	50.475827	512.963085	590.870000
5.964800	50.475826	513.275835	626.740000
5.964869	50.475822	513.588835	694.790000
5.964939	50.475816	513.901735	729.350000
5.965009	50.475813	514.210460	642.570000
5.965079	50.475811	514.521485	511.300000
5.965150	50.475809	514.836360	412.840000
5.965220	50.475806	515.148360	359.280000
5.965289	50.475803	515.455485	337.950000
5.965359	50.475801	515.759560	334.950000
5.965429	50.475798	516.069635	338.080000
5.965499	50.475795	516.387835	341.810000
5.965569	50.475791	516.707710	347.500000
5.965638	50.475787	517.024785	358.620000
5.965708	50.475783	517.340660	382.000000
5.965778	50.475780	517.654960	418.780000
5.965847	50.475777	517.967785	449.480000
5.965916	50.475776	518.275685	457.190000
5.965987	50.475775	518.584160	455.100000
5.966058	50.475775	518.895885	467.910000
5.966128	50.475776	519.206785	495.360000
5.966162	50.475776	519.520160	543.800000
5.966198	50.475775	519.834160	680.330000
5.966268	50.475771	520.146435	830.680000
5.966337	50.475768	520.457660	912.590000
5.966407	50.475767	520.768335	902.150000
5.966477	50.475766	521.078785	762.620000
5.966547	50.475766	521.389210	561.200000
5.966616	50.475764	521.700110	401.290000
5.966686	50.475764	522.011235	309.840000
5.966756	50.475763	522.322560	264.030000
5.966826	50.475760	522.634360	243.700000
5.966896	50.475757	522.945960	235.370000
5.966966	50.475754	523.257060	228.540000
5.967036	50.475752	523.567710	218.800000
5.967106	50.475749	523.878385	211.080000
5.967175	50.475745	524.189335	211.330000
5.967245	50.475742	524.500135	220.930000
5.967314	50.475739	524.810485	239.310000
5.967384	50.475735	525.118810	269.490000
5.967454	50.475732	525.423610	305.480000
5.967524	50.475729	525.727510	346.450000
5.967594	50.475726	526.030960	377.690000
5.967662	50.475718	526.333335	432.988600
5.964520	50.475831	507.820535	463.810000
5.964590	50.475828	508.128610	492.490000
5.964659	50.475827	508.435760	509.280000
5.964730	50.475827	508.745060	533.290000
5.964800	50.475826	509.056960	565.520000
5.964869	50.475822	509.368960	607.530000
5.964939	50.475816	509.680910	621.680000
5.965009	50.475813	509.990835	572.190000
5.965079	50.475811	510.301860	485.010000
5.965150	50.475809	510.614760	404.060000
5.965220	50.475806	510.926260	348.220000
5.965289	50.475803	511.235410	316.680000
5.965359	50.475801	511.543035	302.690000
5.965429	50.475798	511.853610	299.690000
5.965499	50.475795	512.168185	303.970000
5.965569	50.475791	512.483460	314.550000
5.965638	50.475787	512.797235	332.290000
5.965708	50.475783	513.110310	357.520000
5.965778	50.475780	513.422610	386.770000
5.965847	50.475777	513.734235	411.240000
5.965916	50.475776	514.044060	426.640000
5.965987	50.475775	514.354235	441.060000
5.966058	50.475775	514.665560	468.180000
5.966128	50.475776	514.976535	516.380000
5.966162	50.475776	515.288460	596.690000
5.966198	50.475775	515.600535	726.180000
5.966268	50.475771	515.911885	859.340000
5.966337	50.475768	516.222810	931.220000
5.966407	50.475767	516.533535	907.120000
5.966477	50.475766	516.844210	781.930000
5.966547	50.475766	517.154960	609.320000
5.966616	50.475764	517.465960	457.140000
5.966686	50.475764	517.777035	352.470000
5.966756	50.475763	518.088210	287.970000
5.966826	50.475760	518.399660	249.920000
5.966896	50.475757	518.711085	227.790000
5.966966	50.475754	519.022335	214.580000
5.967036	50.475752	519.333385	206.700000
5.967106	50.475749	519.644360	204.390000
5.967175	50.475745	519.955385	209.510000
5.967245	50.475742	520.266385	223.600000
5.967314	50.475739	520.577235	245.580000
5.967384	50.475735	520.887285	277.920000
5.967454	50.475732	521.195760	312.660000
5.967524	50.475729	521.503610	376.667000
5.964659	50.475827	503.789210	428.260000
5.964730	50.475827	504.099485	454.470000
5.964800	50.475826	504.410935	477.070000
5.964869	50.475822	504.722410	501.970000
5.964939	50.475816	505.033885	511.170000
5.965009	50.475813	505.344435	488.270000
5.965079	50.475811	505.655460	440.450000
5.965150	50.475809	505.967335	387.910000
5.965220	50.475806	506.278585	345.260000
5.965289	50.475803	506.588785	316.810000
5.965359	50.475801	506.898260	301.540000
5.965429	50.475798	507.209085	296.800000
5.965499	50.475795	507.521760	300.450000
5.965569	50.475791	507.834685	311.060000
5.965638	50.475787	508.146860	327.760000
5.965708	50.475783	508.458710	348.990000
5.965778	50.475780	508.770210	371.760000
5.965847	50.475777	509.081410	392.600000
5.965916	50.475776	509.392035	411.670000
5.965987	50.475775	509.702835	434.550000
5.966058	50.475775	510.013985	469.850000
5.966128	50.475776	510.324985	525.200000
5.966162	50.475776	510.636335	606.460000
5.966198	50.475775	510.947710	711.420000
5.966268	50.475771	511.258785	810.950000
5.966337	50.475768	511.569710	864.080000
5.966407	50.475767	511.880585	845.390000
5.966477	50.475766	512.191485	756.490000
5.966547	50.475766	512.502435	630.120000
5.966616	50.475764	512.813460	506.440000
5.966686	50.475764	513.124510	408.250000
5.966756	50.475763	513.435610	338.360000
5.966826	50.475760	513.746835	291.150000
5.966896	50.475757	514.058060	260.130000
5.966966	50.475754	514.369235	240.520000
5.967036	50.475752	514.680335	229.370000
5.967106	50.475749	514.991385	225.560000
5.967175	50.475745	515.302435	229.010000
5.967245	50.475742	515.613485	240.030000
5.967314	50.475739	515.924510	259.460000
5.967384	50.475735	516.235235	300.457600
5.964800	50.475826	499.297535	397.360000
5.964869	50.475822	499.608760	416.650000
5.964939	50.475816	499.919985	424.270000
5.965009	50.475813	500.230835	417.220000
5.965079	50.475811	500.541885	395.300000
5.965150	50.475809	500.853285	365.720000
5.965220	50.475806	501.164410	338.930000
5.965289	50.475803	501.475085	318.960000
5.965359	50.475801	501.785460	306.800000
5.965429	50.475798	502.096410	302.190000
5.965499	50.475795	502.408160	304.150000
5.965569	50.475791	502.719985	311.600000
5.965638	50.475787	503.031460	323.490000
5.965708	50.475783	503.342810	338.560000
5.965778	50.475780	503.654010	355.400000
5.965847	50.475777	503.965085	373.220000
5.965916	50.475776	504.276010	393.360000
5.965987	50.475775	504.586985	419.380000
5.966058	50.475775	504.898060	456.160000
5.966128	50.475776	505.209085	507.790000
5.966162	50.475776	505.520235	575.260000
5.966198	50.475775	505.831385	652.070000
5.966268	50.475771	506.142410	720.440000
5.966337	50.475768	506.453385	757.840000
5.966407	50.475767	506.764360	749.770000
5.966477	50.475766	507.075385	697.180000
5.966547	50.475766	507.386410	616.550000
5.966616	50.475764	507.697435	529.220000
5.966686	50.475764	508.008485	450.930000
5.966756	50.475763	508.319560	387.630000
5.966826	50.475760	508.630660	339.840000
5.966896	50.475757	508.941785	304.260000
5.966966	50.475754	509.252910	278.310000
5.967036	50.475752	509.563985	262.040000
5.967106	50.475749	509.875035	255.550000
5.967175	50.475745	510.186085	255.070000
5.967245	50.475742	510.497135	260.496600
5.965009	50.475813	494.604635	368.310000
5.965079	50.475811	494.915685	353.150000
5.965150	50.475809	495.226885	339.000000
5.965220	50.475806	495.537985	324.110000
5.965289	50.475803	495.848860	312.270000
5.965359	50.475801	496.159635	303.460000
5.965429	50.475798	496.470660	299.430000
5.965499	50.475795	496.781985	299.620000
5.965569	50.475791	497.093335	303.540000
5.965638	50.475787	497.404535	310.690000
5.965708	50.475783	497.715685	320.650000
5.965778	50.475780	498.026785	333.200000
5.965847	50.475777	498.337835	348.580000
5.965916	50.475776	498.648835	368.030000
5.965987	50.475775	498.959835	393.480000
5.966058	50.475775	499.270885	427.160000
5.966128	50.475776	499.581935	470.320000
5.966162	50.475776	499.893035	521.780000
5.966198	50.475775	500.204110	575.870000
5.966268	50.475771	500.515135	622.380000
5.966337	50.475768	500.826160	649.680000
5.966407	50.475767	501.137185	650.230000
5.966477	50.475766	501.448235	623.950000
5.966547	50.475766	501.759285	578.190000
5.966616	50.475764	502.070335	523.260000
5.966686	50.475764	502.381385	468.640000
5.966756	50.475763	502.692435	417.780000
5.966826	50.475760	503.003485	377.900000
5.966896	50.475757	503.314560	343.360000
5.966966	50.475754	503.625635	315.750000
5.967036	50.475752	503.936710	284.595100
5.965150	50.475809	489.037510	312.470000
5.965220	50.475806	489.348585	300.900000
5.965289	50.475803	489.659560	293.450000
5.965359	50.475801	489.970510	287.750000
5.965429	50.475798	490.281560	284.620000
5.965499	50.475795	490.592710	283.900000
5.965569	50.475791	490.903860	285.890000
5.965638	50.475787	491.214935	290.560000
5.965708	50.475783	491.526010	297.980000
5.965778	50.475780	491.837085	308.390000
5.965847	50.475777	492.148135	322.220000
5.965916	50.475776	492.459160	340.300000
5.965987	50.475775	492.770185	363.450000
5.966058	50.475775	493.081235	392.420000
5.966128	50.475776	493.392285	427.060000
5.966162	50.475776	493.703360	465.730000
5.966198	50.475775	494.014410	504.440000
5.966268	50.475771	494.325435	537.410000
5.966337	50.475768	494.636485	558.600000
5.966407	50.475767	494.947535	564.090000
5.966477	50.475766	495.258585	553.460000
5.966547	50.475766	495.569635	529.920000
5.966616	50.475764	495.880685	497.390000
5.966686	50.475764	496.191735	465.210000
5.966756	50.475763	496.502785	432.570000
5.966826	50.475760	496.813835	402.150000
5.966896	50.475757	497.124885	367.778800
5.965289	50.475803	482.851110	270.630000
5.965359	50.475801	483.162135	264.360000
5.965429	50.475798	483.473185	261.680000
5.965499	50.475795	483.784260	261.580000
5.965569	50.475791	484.095335	263.620000
5.965638	50.475787	484.406385	268.280000
5.965708	50.475783	484.717435	275.510000
5.965778	50.475780	485.028485	285.560000
5.965847	50.475777	485.339535	298.770000
5.965916	50.475776	485.650585	315.570000
5.965987	50.475775	485.961635	336.270000
5.966058	50.475775	486.272685	360.920000
5.966128	50.475776	486.583735	388.950000
5.966162	50.475776	486.894785	418.860000
5.966198	50.475775	487.205835	447.980000
5.966268	50.475771	487.516885	472.900000
5.966337	50.475768	487.827935	490.230000
5.966407	50.475767	488.138985	497.710000
5.966477	50.475766	488.450035	494.810000
5.966547	50.475766	488.761085	484.650000
5.966616	50.475764	489.072135	469.260000
5.966686	50.475764	489.383185	451.550000
5.966756	50.475763	489.694235	432.552400
5.965359	50.475801	475.672735	236.680000
5.965429	50.475798	475.983785	236.620000
5.965499	50.475795	476.294835	238.700000
5.965569	50.475791	476.605885	242.580000
5.965638	50.475787	476.916935	248.150000
5.965708	50.475783	477.227985	256.540000
5.965778	50.475780	477.539035	267.210000
5.965847	50.475777	477.850085	280.370000
5.965916	50.475776	478.161135	296.310000
5.965987	50.475775	478.472185	315.100000
5.966058	50.475775	478.783235	336.620000
5.966128	50.475776	479.094285	360.240000
5.966162	50.475776	479.405335	384.770000
5.966198	50.475775	479.716385	408.310000
5.966268	50.475771	480.027435	428.640000
5.966337	50.475768	480.338485	443.630000
5.966407	50.475767	480.649535	451.790000
5.966477	50.475766	480.960585	453.030000
5.966547	50.475766	481.271635	449.880000
5.966616	50.475764	481.582685	444.420000
5.966686	50.475764	481.893735	439.646100
5.965429	50.475798	467.745369	216.220000
5.965499	50.475795	468.056419	221.290000
5.965569	50.475791	468.367469	227.200000
5.965638	50.475787	468.678519	234.120000
5.965708	50.475783	468.989569	242.330000
5.965778	50.475780	469.300619	253.600000
5.965847	50.475777	469.611669	266.710000
5.965916	50.475776	469.922719	282.030000
5.965987	50.475775	470.233769	299.670000
5.966058	50.475775	470.544819	319.500000
5.966128	50.475776	470.855869	340.960000
5.966162	50.475776	471.166919	363.050000
5.966198	50.475775	471.477969	384.220000
5.966268	50.475771	471.789019	402.730000
5.966337	50.475768	472.100069	416.970000
5.966407	50.475767	472.411119	424.410000
5.966477	50.475766	472.722169	426.960000
5.966547	50.475766	473.033219	425.360000
5.966616	50.475764	473.344269	420.814800
