# Supplementary material for: Electrical resistivity tomography data across the Hockai Fault Zone (Ardenne, Belgium)
Source: Data Brief. 2016 Dec 21;11:1–4. doi: 10.1016/j.dib.2016.12.028 (PMC5220259; doi:10.1016/j.dib.2016.12.028)
Supplement: Supplementary file 2 — Supplementary material [file mmc2.zip › output/ASCII/20100810-1_robust.out.wgs84]

5.963890	50.475849	525.366035	198.530000
5.963995	50.475847	525.709360	217.290000
5.964100	50.475844	526.056685	238.810000
5.964170	50.475842	526.403860	253.080000
5.964240	50.475839	526.644335	218.020000
5.964310	50.475838	526.843560	280.600000
5.964380	50.475836	527.381385	349.890000
5.964451	50.475834	527.888785	323.380000
5.964520	50.475831	528.083535	327.700000
5.964590	50.475828	528.260185	302.400000
5.964659	50.475827	528.435035	271.200000
5.964730	50.475827	528.691660	265.390000
5.964800	50.475826	529.026985	271.060000
5.964869	50.475822	529.366410	308.950000
5.964939	50.475816	529.705760	358.460000
5.965009	50.475813	529.982960	347.630000
5.965079	50.475811	530.293385	375.780000
5.965150	50.475809	530.661785	399.430000
5.965220	50.475806	530.988635	415.210000
5.965289	50.475803	531.241035	428.000000
5.965359	50.475801	531.451785	425.610000
5.965429	50.475798	531.749685	434.740000
5.965499	50.475795	532.163985	485.500000
5.965569	50.475791	532.618660	483.510000
5.965638	50.475787	533.054760	556.920000
5.965708	50.475783	533.496860	615.740000
5.965778	50.475780	533.928960	571.280000
5.965847	50.475777	534.335760	677.950000
5.965916	50.475776	534.529010	590.870000
5.965987	50.475775	534.716010	686.300000
5.966058	50.475775	535.046335	904.260000
5.966128	50.475776	535.352785	1026.500000
5.966162	50.475776	535.753285	677.530000
5.966198	50.475775	536.214360	702.830000
5.966268	50.475771	536.649285	767.220000
5.966337	50.475768	537.069735	804.050000
5.966407	50.475767	537.480460	909.140000
5.966477	50.475766	537.864235	868.310000
5.966547	50.475766	538.232735	769.960000
5.966616	50.475764	538.556810	719.260000
5.966686	50.475764	538.863960	722.180000
5.966756	50.475763	539.150660	628.700000
5.966826	50.475760	539.381960	625.990000
5.966896	50.475757	539.597035	620.220000
5.966966	50.475754	539.802260	620.330000
5.967036	50.475752	540.023810	644.950000
5.967106	50.475749	540.292910	531.170000
5.967175	50.475745	540.595785	502.370000
5.967245	50.475742	540.887210	483.250000
5.967314	50.475739	541.151785	499.200000
5.967384	50.475735	541.345535	446.490000
5.967454	50.475732	541.469910	527.450000
5.967524	50.475729	541.626885	563.410000
5.967594	50.475726	541.813835	618.320000
5.967662	50.475718	542.003610	613.280000
5.967730	50.475715	542.200410	595.460000
5.967799	50.475717	542.391860	552.620000
5.967869	50.475715	542.539060	537.080000
5.967941	50.475712	542.645560	494.590000
5.968013	50.475709	542.873060	553.230000
5.968085	50.475707	543.170235	489.581500
5.963890	50.475849	522.825085	203.030000
5.963995	50.475847	523.156610	218.580000
5.964100	50.475844	523.490410	242.440000
5.964170	50.475842	523.823910	255.350000
5.964240	50.475839	524.090260	230.040000
5.964310	50.475838	524.330335	287.040000
5.964380	50.475836	524.778260	353.110000
5.964451	50.475834	525.210885	333.790000
5.964520	50.475831	525.454235	333.180000
5.964590	50.475828	525.683560	307.900000
5.964659	50.475827	525.908735	276.550000
5.964730	50.475827	526.184835	269.030000
5.964800	50.475826	526.511660	275.100000
5.964869	50.475822	526.841035	313.580000
5.964939	50.475816	527.170210	363.540000
5.965009	50.475813	527.459385	356.100000
5.965079	50.475811	527.770035	379.760000
5.965150	50.475809	528.117960	402.490000
5.965220	50.475806	528.439035	419.790000
5.965289	50.475803	528.712360	430.760000
5.965359	50.475801	528.958485	430.720000
5.965429	50.475798	529.260935	441.490000
5.965499	50.475795	529.638760	486.760000
5.965569	50.475791	530.040760	491.870000
5.965638	50.475787	530.427710	558.120000
5.965708	50.475783	530.814860	611.730000
5.965778	50.475780	531.192935	587.110000
5.965847	50.475777	531.554360	665.620000
5.965916	50.475776	531.800285	598.090000
5.965987	50.475775	532.045160	674.450000
5.966058	50.475775	532.367310	868.530000
5.966128	50.475776	532.675760	946.810000
5.966162	50.475776	533.036060	672.070000
5.966198	50.475775	533.426385	676.860000
5.966268	50.475771	533.798285	737.360000
5.966337	50.475768	534.158285	785.360000
5.966407	50.475767	534.510310	873.390000
5.966477	50.475766	534.848435	843.570000
5.966547	50.475766	535.178885	747.900000
5.966616	50.475764	535.494210	696.670000
5.966686	50.475764	535.804060	692.300000
5.966756	50.475763	536.106960	621.440000
5.966826	50.475760	536.389835	619.290000
5.966896	50.475757	536.663185	618.650000
5.966966	50.475754	536.928285	623.950000
5.967036	50.475752	537.197685	635.930000
5.967106	50.475749	537.488335	530.770000
5.967175	50.475745	537.795335	496.260000
5.967245	50.475742	538.096460	477.610000
5.967314	50.475739	538.383635	482.460000
5.967384	50.475735	538.631060	445.160000
5.967454	50.475732	538.835485	515.950000
5.967524	50.475729	539.053660	559.530000
5.967594	50.475726	539.286185	609.930000
5.967662	50.475718	539.518285	612.650000
5.967730	50.475715	539.752835	595.860000
5.967799	50.475717	539.981960	555.200000
5.967869	50.475715	540.177510	537.440000
5.967941	50.475712	540.340810	500.550000
5.968013	50.475709	540.590735	534.670000
5.968085	50.475707	540.891435	474.018500
5.963995	50.475847	520.316785	222.120000
5.964100	50.475844	520.641460	252.060000
5.964170	50.475842	520.965810	271.410000
5.964240	50.475839	521.249835	264.810000
5.964310	50.475838	521.517860	313.870000
5.964380	50.475836	521.907610	374.400000
5.964451	50.475834	522.290485	368.090000
5.964520	50.475831	522.564160	363.450000
5.964590	50.475828	522.827885	339.220000
5.964659	50.475827	523.087235	308.350000
5.964730	50.475827	523.376835	297.500000
5.964800	50.475826	523.697685	303.490000
5.964869	50.475822	524.020060	344.020000
5.964939	50.475816	524.342210	393.480000
5.965009	50.475813	524.639710	388.890000
5.965079	50.475811	524.950510	399.970000
5.965150	50.475809	525.284235	416.330000
5.965220	50.475806	525.601360	431.470000
5.965289	50.475803	525.889210	439.880000
5.965359	50.475801	526.160060	441.550000
5.965429	50.475798	526.465735	453.400000
5.965499	50.475795	526.818085	487.490000
5.965569	50.475791	527.184160	495.980000
5.965638	50.475787	527.539085	549.080000
5.965708	50.475783	527.892035	590.270000
5.965778	50.475780	528.238060	586.040000
5.965847	50.475777	528.573860	636.850000
5.965916	50.475776	528.850985	594.140000
5.965987	50.475775	529.128960	637.430000
5.966058	50.475775	529.446060	760.910000
5.966128	50.475776	529.755710	790.510000
5.966162	50.475776	530.092285	629.970000
5.966198	50.475775	530.442560	623.650000
5.966268	50.475771	530.781110	676.050000
5.966337	50.475768	531.111635	733.850000
5.966407	50.475767	531.437010	800.460000
5.966477	50.475766	531.755985	780.060000
5.966547	50.475766	532.071560	690.580000
5.966616	50.475764	532.383535	631.540000
5.966686	50.475764	532.694385	613.920000
5.966756	50.475763	533.003560	576.340000
5.966826	50.475760	533.307260	577.280000
5.966896	50.475757	533.606110	587.200000
5.966966	50.475754	533.899635	598.130000
5.967036	50.475752	534.193185	594.300000
5.967106	50.475749	534.495160	506.770000
5.967175	50.475745	534.804360	466.260000
5.967245	50.475742	535.110760	447.420000
5.967314	50.475739	535.410410	446.410000
5.967384	50.475735	535.689035	431.650000
5.967454	50.475732	535.942410	487.460000
5.967524	50.475729	536.200185	536.860000
5.967594	50.475726	536.463785	580.240000
5.967662	50.475718	536.725635	591.050000
5.967730	50.475715	536.987585	581.420000
5.967799	50.475717	537.244810	551.240000
5.967869	50.475715	537.477635	533.580000
5.967941	50.475712	537.686035	493.570000
5.968013	50.475709	537.954060	474.642600
5.964100	50.475844	517.489260	258.530000
5.964170	50.475842	517.807785	300.610000
5.964240	50.475839	518.103310	303.340000
5.964310	50.475838	518.389560	357.170000
5.964380	50.475836	518.743535	414.730000
5.964451	50.475834	519.094910	418.080000
5.964520	50.475831	519.386485	415.510000
5.964590	50.475828	519.671535	396.540000
5.964659	50.475827	519.953010	368.530000
5.964730	50.475827	520.251560	356.040000
5.964800	50.475826	520.568385	363.090000
5.964869	50.475822	520.886085	407.680000
5.964939	50.475816	521.203610	454.690000
5.965009	50.475813	521.506660	443.230000
5.965079	50.475811	521.817560	437.420000
5.965150	50.475809	522.141885	439.010000
5.965220	50.475806	522.456435	443.880000
5.965289	50.475803	522.753910	446.650000
5.965359	50.475801	523.041260	446.620000
5.965429	50.475798	523.349110	455.060000
5.965499	50.475795	523.684485	479.460000
5.965569	50.475791	524.027185	484.210000
5.965638	50.475787	524.362260	520.620000
5.965708	50.475783	524.695085	552.890000
5.965778	50.475780	525.023235	561.080000
5.965847	50.475777	525.345535	595.070000
5.965916	50.475776	525.640035	567.000000
5.965987	50.475775	525.935710	580.330000
5.966058	50.475775	526.249860	646.560000
5.966128	50.475776	526.560210	661.000000
5.966162	50.475776	526.883635	576.120000
5.966198	50.475775	527.212710	575.450000
5.966268	50.475771	527.535010	629.520000
5.966337	50.475768	527.852660	687.370000
5.966407	50.475767	528.167485	737.190000
5.966477	50.475766	528.479710	713.500000
5.966547	50.475766	528.790685	621.890000
5.966616	50.475764	529.101660	550.090000
5.966686	50.475764	529.412785	518.940000
5.966756	50.475763	529.723885	494.490000
5.966826	50.475760	530.034410	498.260000
5.966896	50.475757	530.342835	514.830000
5.966966	50.475754	530.648385	527.600000
5.967036	50.475752	530.952985	518.570000
5.967106	50.475749	531.260410	450.630000
5.967175	50.475745	531.570685	414.920000
5.967245	50.475742	531.879735	401.710000
5.967314	50.475739	532.185785	401.480000
5.967384	50.475735	532.481410	400.730000
5.967454	50.475732	532.763060	448.670000
5.967524	50.475729	533.045160	496.710000
5.967594	50.475726	533.328960	533.620000
5.967662	50.475718	533.610835	547.820000
5.967730	50.475715	533.891810	545.460000
5.967799	50.475717	534.169060	526.160000
5.967869	50.475715	534.429435	512.030000
5.967941	50.475712	534.672135	441.801100
5.964240	50.475839	514.627185	366.270000
5.964310	50.475838	514.924710	437.550000
5.964380	50.475836	515.257860	476.360000
5.964451	50.475834	515.590310	504.720000
5.964520	50.475831	515.891835	517.770000
5.964590	50.475828	516.189410	517.670000
5.964659	50.475827	516.484460	512.170000
5.964730	50.475827	516.788610	510.420000
5.964800	50.475826	517.102885	525.740000
5.964869	50.475822	517.417635	562.160000
5.964939	50.475816	517.732260	585.330000
5.965009	50.475813	518.038860	558.700000
5.965079	50.475811	518.349835	511.760000
5.965150	50.475809	518.668235	472.680000
5.965220	50.475806	518.981185	449.070000
5.965289	50.475803	519.284710	433.070000
5.965359	50.475801	519.582510	422.300000
5.965429	50.475798	519.891735	417.720000
5.965499	50.475795	520.216360	416.740000
5.965569	50.475791	520.544635	415.200000
5.965638	50.475787	520.868110	424.140000
5.965708	50.475783	521.189785	441.220000
5.965778	50.475780	521.508585	460.390000
5.965847	50.475777	521.824335	479.750000
5.965916	50.475776	522.127885	476.260000
5.965987	50.475775	522.432335	477.190000
5.966058	50.475775	522.744885	501.920000
5.966128	50.475776	523.055610	524.130000
5.966162	50.475776	523.372235	524.360000
5.966198	50.475775	523.690910	555.930000
5.966268	50.475771	524.006010	607.150000
5.966337	50.475768	524.318760	644.250000
5.966407	50.475767	524.630160	653.620000
5.966477	50.475766	524.940685	611.730000
5.966547	50.475766	525.250885	523.080000
5.966616	50.475764	525.561710	440.220000
5.966686	50.475764	525.872860	384.390000
5.966756	50.475763	526.184285	352.570000
5.966826	50.475760	526.496235	346.800000
5.966896	50.475757	526.807435	350.120000
5.966966	50.475754	527.117335	352.970000
5.967036	50.475752	527.426435	345.290000
5.967106	50.475749	527.736210	324.540000
5.967175	50.475745	528.046960	313.450000
5.967245	50.475742	528.357235	312.120000
5.967314	50.475739	528.666310	318.060000
5.967384	50.475735	528.970585	331.450000
5.967454	50.475732	529.267585	362.500000
5.967524	50.475729	529.563785	394.310000
5.967594	50.475726	529.860010	413.850000
5.967662	50.475718	530.154685	418.240000
5.967730	50.475715	530.448260	416.080000
5.967799	50.475717	530.739110	394.753800
5.964380	50.475836	511.419785	473.220000
5.964451	50.475834	511.741510	514.970000
5.964520	50.475831	512.048235	534.000000
5.964590	50.475828	512.352735	547.310000
5.964659	50.475827	512.655635	554.390000
5.964730	50.475827	512.963085	563.170000
5.964800	50.475826	513.275835	579.720000
5.964869	50.475822	513.588835	601.710000
5.964939	50.475816	513.901735	606.300000
5.965009	50.475813	514.210460	574.610000
5.965079	50.475811	514.521485	519.660000
5.965150	50.475809	514.836360	468.080000
5.965220	50.475806	515.148360	428.770000
5.965289	50.475803	515.455485	400.480000
5.965359	50.475801	515.759560	382.460000
5.965429	50.475798	516.069635	372.310000
5.965499	50.475795	516.387835	367.770000
5.965569	50.475791	516.707710	367.500000
5.965638	50.475787	517.024785	374.470000
5.965708	50.475783	517.340660	389.720000
5.965778	50.475780	517.654960	410.590000
5.965847	50.475777	517.967785	431.250000
5.965916	50.475776	518.275685	442.350000
5.965987	50.475775	518.584160	455.420000
5.966058	50.475775	518.895885	480.460000
5.966128	50.475776	519.206785	512.150000
5.966162	50.475776	519.520160	541.570000
5.966198	50.475775	519.834160	584.360000
5.966268	50.475771	520.146435	627.800000
5.966337	50.475768	520.457660	648.650000
5.966407	50.475767	520.768335	639.440000
5.966477	50.475766	521.078785	587.470000
5.966547	50.475766	521.389210	504.270000
5.966616	50.475764	521.700110	425.230000
5.966686	50.475764	522.011235	365.970000
5.966756	50.475763	522.322560	329.250000
5.966826	50.475760	522.634360	312.340000
5.966896	50.475757	522.945960	306.430000
5.966966	50.475754	523.257060	303.230000
5.967036	50.475752	523.567710	296.350000
5.967106	50.475749	523.878385	287.700000
5.967175	50.475745	524.189335	283.690000
5.967245	50.475742	524.500135	284.540000
5.967314	50.475739	524.810485	291.070000
5.967384	50.475735	525.118810	303.070000
5.967454	50.475732	525.423610	319.680000
5.967524	50.475729	525.727510	333.130000
5.967594	50.475726	526.030960	338.130000
5.967662	50.475718	526.333335	334.967500
5.964520	50.475831	507.820535	508.430000
5.964590	50.475828	508.128610	527.870000
5.964659	50.475827	508.435760	539.370000
5.964730	50.475827	508.745060	550.550000
5.964800	50.475826	509.056960	561.800000
5.964869	50.475822	509.368960	569.510000
5.964939	50.475816	509.680910	563.380000
5.965009	50.475813	509.990835	533.610000
5.965079	50.475811	510.301860	486.600000
5.965150	50.475809	510.614760	438.520000
5.965220	50.475806	510.926260	399.060000
5.965289	50.475803	511.235410	370.550000
5.965359	50.475801	511.543035	352.440000
5.965429	50.475798	511.853610	342.840000
5.965499	50.475795	512.168185	339.950000
5.965569	50.475791	512.483460	342.530000
5.965638	50.475787	512.797235	351.710000
5.965708	50.475783	513.110310	367.960000
5.965778	50.475780	513.422610	389.690000
5.965847	50.475777	513.734235	413.210000
5.965916	50.475776	514.044060	434.940000
5.965987	50.475775	514.354235	457.680000
5.966058	50.475775	514.665560	487.010000
5.966128	50.475776	514.976535	523.520000
5.966162	50.475776	515.288460	563.860000
5.966198	50.475775	515.600535	606.590000
5.966268	50.475771	515.911885	640.900000
5.966337	50.475768	516.222810	650.760000
5.966407	50.475767	516.533535	635.620000
5.966477	50.475766	516.844210	583.350000
5.966547	50.475766	517.154960	506.130000
5.966616	50.475764	517.465960	433.000000
5.966686	50.475764	517.777035	375.070000
5.966756	50.475763	518.088210	335.450000
5.966826	50.475760	518.399660	312.280000
5.966896	50.475757	518.711085	300.620000
5.966966	50.475754	519.022335	292.770000
5.967036	50.475752	519.333385	285.780000
5.967106	50.475749	519.644360	280.060000
5.967175	50.475745	519.955385	277.460000
5.967245	50.475742	520.266385	277.400000
5.967314	50.475739	520.577235	280.460000
5.967384	50.475735	520.887285	284.520000
5.967454	50.475732	521.195760	289.310000
5.967524	50.475729	521.503610	288.829600
5.964659	50.475827	503.789210	493.360000
5.964730	50.475827	504.099485	498.450000
5.964800	50.475826	504.410935	502.620000
5.964869	50.475822	504.722410	502.440000
5.964939	50.475816	505.033885	494.370000
5.965009	50.475813	505.344435	471.890000
5.965079	50.475811	505.655460	438.260000
5.965150	50.475809	505.967335	401.910000
5.965220	50.475806	506.278585	370.690000
5.965289	50.475803	506.588785	347.650000
5.965359	50.475801	506.898260	333.090000
5.965429	50.475798	507.209085	326.150000
5.965499	50.475795	507.521760	325.610000
5.965569	50.475791	507.834685	330.460000
5.965638	50.475787	508.146860	341.260000
5.965708	50.475783	508.458710	358.120000
5.965778	50.475780	508.770210	380.140000
5.965847	50.475777	509.081410	405.450000
5.965916	50.475776	509.392035	432.580000
5.965987	50.475775	509.702835	459.960000
5.966058	50.475775	510.013985	492.050000
5.966128	50.475776	510.324985	529.550000
5.966162	50.475776	510.636335	569.630000
5.966198	50.475775	510.947710	607.900000
5.966268	50.475771	511.258785	632.210000
5.966337	50.475768	511.569710	632.460000
5.966407	50.475767	511.880585	614.590000
5.966477	50.475766	512.191485	570.860000
5.966547	50.475766	512.502435	506.890000
5.966616	50.475764	512.813460	443.070000
5.966686	50.475764	513.124510	392.180000
5.966756	50.475763	513.435610	353.540000
5.966826	50.475760	513.746835	326.680000
5.966896	50.475757	514.058060	309.020000
5.966966	50.475754	514.369235	296.710000
5.967036	50.475752	514.680335	287.840000
5.967106	50.475749	514.991385	281.930000
5.967175	50.475745	515.302435	278.280000
5.967245	50.475742	515.613485	275.130000
5.967314	50.475739	515.924510	273.700000
5.967384	50.475735	516.235235	269.551200
5.964800	50.475826	499.297535	442.080000
5.964869	50.475822	499.608760	435.190000
5.964939	50.475816	499.919985	428.110000
5.965009	50.475813	500.230835	415.370000
5.965079	50.475811	500.541885	393.020000
5.965150	50.475809	500.853285	367.250000
5.965220	50.475806	501.164410	345.330000
5.965289	50.475803	501.475085	329.080000
5.965359	50.475801	501.785460	318.960000
5.965429	50.475798	502.096410	315.050000
5.965499	50.475795	502.408160	316.500000
5.965569	50.475791	502.719985	322.800000
5.965638	50.475787	503.031460	334.300000
5.965708	50.475783	503.342810	350.990000
5.965778	50.475780	503.654010	372.360000
5.965847	50.475777	503.965085	397.390000
5.965916	50.475776	504.276010	425.090000
5.965987	50.475775	504.586985	454.130000
5.966058	50.475775	504.898060	485.780000
5.966128	50.475776	505.209085	519.720000
5.966162	50.475776	505.520235	552.890000
5.966198	50.475775	505.831385	579.690000
5.966268	50.475771	506.142410	592.800000
5.966337	50.475768	506.453385	590.840000
5.966407	50.475767	506.764360	575.220000
5.966477	50.475766	507.075385	542.940000
5.966547	50.475766	507.386410	496.660000
5.966616	50.475764	507.697435	445.590000
5.966686	50.475764	508.008485	403.800000
5.966756	50.475763	508.319560	369.990000
5.966826	50.475760	508.630660	343.160000
5.966896	50.475757	508.941785	322.430000
5.966966	50.475754	509.252910	306.110000
5.967036	50.475752	509.563985	294.300000
5.967106	50.475749	509.875035	288.060000
5.967175	50.475745	510.186085	282.200000
5.967245	50.475742	510.497135	272.357800
5.965009	50.475813	494.604635	376.660000
5.965079	50.475811	494.915685	352.300000
5.965150	50.475809	495.226885	335.970000
5.965220	50.475806	495.537985	321.880000
5.965289	50.475803	495.848860	311.830000
5.965359	50.475801	496.159635	305.450000
5.965429	50.475798	496.470660	304.290000
5.965499	50.475795	496.781985	307.350000
5.965569	50.475791	497.093335	314.650000
5.965638	50.475787	497.404535	326.400000
5.965708	50.475783	497.715685	342.540000
5.965778	50.475780	498.026785	362.630000
5.965847	50.475777	498.337835	385.940000
5.965916	50.475776	498.648835	411.590000
5.965987	50.475775	498.959835	438.560000
5.966058	50.475775	499.270885	466.390000
5.966128	50.475776	499.581935	493.770000
5.966162	50.475776	499.893035	517.880000
5.966198	50.475775	500.204110	535.000000
5.966268	50.475771	500.515135	542.240000
5.966337	50.475768	500.826160	539.970000
5.966407	50.475767	501.137185	528.410000
5.966477	50.475766	501.448235	506.420000
5.966547	50.475766	501.759285	475.330000
5.966616	50.475764	502.070335	439.170000
5.966686	50.475764	502.381385	405.480000
5.966756	50.475763	502.692435	377.350000
5.966826	50.475760	503.003485	354.250000
5.966896	50.475757	503.314560	333.180000
5.966966	50.475754	503.625635	315.960000
5.967036	50.475752	503.936710	294.352500
5.965150	50.475809	489.037510	307.640000
5.965220	50.475806	489.348585	297.640000
5.965289	50.475803	489.659560	291.960000
5.965359	50.475801	489.970510	289.480000
5.965429	50.475798	490.281560	290.460000
5.965499	50.475795	490.592710	295.140000
5.965569	50.475791	490.903860	303.470000
5.965638	50.475787	491.214935	315.720000
5.965708	50.475783	491.526010	331.550000
5.965778	50.475780	491.837085	350.480000
5.965847	50.475777	492.148135	371.830000
5.965916	50.475776	492.459160	394.720000
5.965987	50.475775	492.770185	418.180000
5.966058	50.475775	493.081235	441.110000
5.966128	50.475776	493.392285	462.070000
5.966162	50.475776	493.703360	479.130000
5.966198	50.475775	494.014410	490.420000
5.966268	50.475771	494.325435	494.910000
5.966337	50.475768	494.636485	493.070000
5.966407	50.475767	494.947535	484.990000
5.966477	50.475766	495.258585	470.330000
5.966547	50.475766	495.569635	449.910000
5.966616	50.475764	495.880685	424.920000
5.966686	50.475764	496.191735	401.820000
5.966756	50.475763	496.502785	379.730000
5.966826	50.475760	496.813835	360.700000
5.966896	50.475757	497.124885	337.318000
5.965289	50.475803	482.851110	269.880000
5.965359	50.475801	483.162135	269.130000
5.965429	50.475798	483.473185	272.070000
5.965499	50.475795	483.784260	278.650000
5.965569	50.475791	484.095335	288.200000
5.965638	50.475787	484.406385	301.990000
5.965708	50.475783	484.717435	318.470000
5.965778	50.475780	485.028485	337.100000
5.965847	50.475777	485.339535	357.180000
5.965916	50.475776	485.650585	377.900000
5.965987	50.475775	485.961635	398.330000
5.966058	50.475775	486.272685	417.380000
5.966128	50.475776	486.583735	433.870000
5.966162	50.475776	486.894785	446.660000
5.966198	50.475775	487.205835	454.820000
5.966268	50.475771	487.516885	458.010000
5.966337	50.475768	487.827935	456.610000
5.966407	50.475767	488.138985	450.690000
5.966477	50.475766	488.450035	440.040000
5.966547	50.475766	488.761085	427.230000
5.966616	50.475764	489.072135	411.910000
5.966686	50.475764	489.383185	395.990000
5.966756	50.475763	489.694235	378.535200
5.965359	50.475801	475.672735	243.140000
5.965429	50.475798	475.983785	248.190000
5.965499	50.475795	476.294835	258.520000
5.965569	50.475791	476.605885	271.690000
5.965638	50.475787	476.916935	286.590000
5.965708	50.475783	477.227985	305.010000
5.965778	50.475780	477.539035	324.520000
5.965847	50.475777	477.850085	344.450000
5.965916	50.475776	478.161135	364.160000
5.965987	50.475775	478.472185	382.880000
5.966058	50.475775	478.783235	399.730000
5.966128	50.475776	479.094285	413.840000
5.966162	50.475776	479.405335	424.470000
5.966198	50.475775	479.716385	431.130000
5.966268	50.475771	480.027435	433.690000
5.966337	50.475768	480.338485	432.480000
5.966407	50.475767	480.649535	427.610000
5.966477	50.475766	480.960585	420.340000
5.966547	50.475766	481.271635	410.890000
5.966616	50.475764	481.582685	400.780000
5.966686	50.475764	481.893735	393.244100
5.965429	50.475798	467.745369	217.380000
5.965499	50.475795	468.056419	237.950000
5.965569	50.475791	468.367469	257.360000
5.965638	50.475787	468.678519	276.080000
5.965708	50.475783	468.989569	294.620000
5.965778	50.475780	469.300619	315.980000
5.965847	50.475777	469.611669	336.580000
5.965916	50.475776	469.922719	356.260000
5.965987	50.475775	470.233769	374.520000
5.966058	50.475775	470.544819	390.670000
5.966128	50.475776	470.855869	404.000000
5.966162	50.475776	471.166919	413.940000
5.966198	50.475775	471.477969	420.090000
5.966268	50.475771	471.789019	422.370000
5.966337	50.475768	472.100069	420.990000
5.966407	50.475767	472.411119	416.700000
5.966477	50.475766	472.722169	409.330000
5.966547	50.475766	473.033219	399.020000
5.966616	50.475764	473.344269	386.220500
