# Supplementary material for: Electrical resistivity tomography data across the Hockai Fault Zone (Ardenne, Belgium)
Source: Data Brief. 2016 Dec 21;11:1–4. doi: 10.1016/j.dib.2016.12.028 (PMC5220259; doi:10.1016/j.dib.2016.12.028)
Supplement: Supplementary file 2 — Supplementary material [file mmc2.zip › output/ASCII/20100810-2.wgs84]

5.989330209	50.483494	553.2335439
5.989367736	50.48353141	553.1339879
5.989407401	50.48356886	552.9745869
5.989446206	50.48360591	552.869542
5.989486287	50.48364257	552.7371205
5.989526104	50.4836797	552.6026246
5.989565515	50.48371672	552.4691268
5.989602734	50.48375466	552.3665961
5.98964263	50.48379172	552.1797967
5.989681505	50.48382918	552.1083894
5.989722203	50.48386562	552.0034976
5.989762859	50.48390194	551.9828675
5.989802783	50.48393825	551.6458385
5.989843991	50.48397399	551.2623462
5.989884845	50.48401048	550.9417432
5.989926878	50.48404645	550.8463739
5.989966348	50.48408294	551.1457058
5.990008371	50.48411869	550.9681291
5.990047878	50.48415558	550.9561682
5.990086633	50.48419292	550.9122711
5.990126547	50.48422971	550.6955127
5.990165684	50.48426688	550.512732
5.990206318	50.48430336	550.6589735
5.990244632	50.4843407	550.4759105
5.990287154	50.48437645	550.5382138
5.990327193	50.48441316	550.4725711
5.99036796	50.48444977	550.404992
5.990407334	50.48448628	550.1092834
5.990446921	50.48452318	550.2175915
5.990487016	50.48456022	550.1836096
5.99052768	50.48459647	549.7777244
5.990570515	50.48463159	549.4885022
5.990615384	50.48467155	549.3995319
5.990654641	50.48470818	549.2576799
5.990697465	50.4847443	548.964602
5.990736862	50.48478081	548.6321979
5.990775461	50.48481807	548.1261473
5.990815722	50.48485435	547.3210362
5.990852473	50.48489078	546.0936061
5.990891985	50.48492752	545.6593208
5.990932476	50.48496447	545.3223764
5.990970313	50.48500125	544.8343773
5.991011463	50.48503687	544.1135097
5.991050856	50.48507325	543.4205427
5.991091619	50.48510907	542.5906032
5.991131124	50.48514591	542.3936214
5.991173394	50.48518162	542.2350678
5.991215156	50.48521756	541.9852667
5.991253168	50.48525453	541.7928141
5.991292219	50.48529108	541.5187574
5.991332349	50.48532732	541.2111326
5.991373122	50.48536265	540.8175982
5.991414515	50.48539958	540.3573278
5.991453485	50.48543599	539.8853915
5.991491656	50.48547328	539.3432804
5.991531904	50.48550922	538.8756641
5.991572393	50.48554599	538.4413659
5.991611732	50.48558244	538.0123033
5.991651165	50.48561891	537.5607009
5.991691413	50.48565528	537.245445
5.991730476	50.48569262	536.8597146
5.99177247	50.48572844	536.5028039
5.991805894	50.48576796	536.0903829
5.991856297	50.485799	535.651796
5.991887349	50.48584008	535.6368027
5.991925244	50.48587595	535.143201
5.991965466	50.48591325	534.6829426
5.992003007	50.48595012	534.238279
5.992042275	50.48598738	533.7085627
5.992079504	50.4860249	533.1509683
5.992118003	50.4860627	532.5815454
5.992155166	50.48609942	532.0179904
5.992195287	50.48613677	531.4752217
5.992233585	50.48617343	530.9308669
5.992270804	50.48621098	530.2813522
5.99230878	50.48624789	529.6658272
5.992347393	50.48628521	528.9991076
5.992386435	50.48632214	528.3421923
5.992423826	50.48635922	527.7514231
5.992459814	50.48639759	527.1510754
5.992498167	50.48643387	526.5292509
5.992538137	50.48647045	525.9109434
5.992580556	50.48650541	525.4253488
5.992622853	50.48654173	525.0507944
5.99266517	50.48657659	524.576542
5.99270673	50.48661176	523.9185331
5.992749146	50.48664727	523.2800161
5.992792966	50.48668169	522.7386976
5.992836786	50.48671611	522.1973791
5.992880607	50.48675053	521.6560606
5.992924427	50.48678494	521.1147421
5.992968248	50.48681936	520.5734235
5.993012068	50.48685378	520.032105
5.993055889	50.4868882	519.4907865
5.99309971	50.48692262	518.949468
5.993143531	50.48695703	518.4081495
