# Supplementary material for: Electrical resistivity tomography data across the Hockai Fault Zone (Ardenne, Belgium)
Source: Data Brief. 2016 Dec 21;11:1–4. doi: 10.1016/j.dib.2016.12.028 (PMC5220259; doi:10.1016/j.dib.2016.12.028)
Supplement: Supplementary file 2 — Supplementary material [file mmc2.zip › output/ASCII/20100810-2_combined.out.wgs84]

5.989388	50.483550	551.645550	321.630000
5.989427	50.483587	551.505550	346.770000
5.989466	50.483624	551.379675	353.460000
5.989506	50.483661	551.234325	333.360000
5.989546	50.483698	551.088675	327.180000
5.989584	50.483736	550.961775	279.740000
5.989623	50.483773	550.805975	326.480000
5.989662	50.483810	550.664025	339.780000
5.989702	50.483847	550.559775	386.790000
5.989743	50.483884	550.478625	431.760000
5.989783	50.483920	550.292775	377.230000
5.989823	50.483956	549.931450	331.470000
5.989864	50.483992	549.574825	373.600000
5.989906	50.484028	549.360125	447.230000
5.989947	50.484065	549.436500	373.540000
5.989987	50.484101	549.469625	319.500000
5.990028	50.484137	549.356350	317.420000
5.990067	50.484174	549.303025	302.670000
5.990107	50.484211	549.155750	244.540000
5.990146	50.484248	548.942875	275.030000
5.990186	50.484285	548.895325	314.460000
5.990225	50.484322	548.851575	383.010000
5.990266	50.484359	548.764525	383.390000
5.990307	50.484395	548.726425	543.160000
5.990348	50.484431	548.627450	491.040000
5.990388	50.484468	548.428075	261.710000
5.990427	50.484505	548.307650	295.760000
5.990467	50.484542	548.297550	409.060000
5.990507	50.484578	548.059350	553.860000
5.990549	50.484614	547.710025	582.530000
5.990593	50.484652	547.497100	470.310000
5.990635	50.484690	547.349150	590.400000
5.990676	50.484726	547.108475	656.600000
5.990717	50.484763	546.784700	700.580000
5.990756	50.484799	546.373875	703.410000
5.990796	50.484836	545.752150	894.000000
5.990834	50.484873	544.801150	1197.800000
5.990872	50.484909	544.016825	1435.500000
5.990912	50.484946	543.632000	2366.400000
5.990951	50.484983	543.220100	3188.500000
5.990991	50.485019	542.635850	2884.700000
5.991031	50.485055	541.959650	1731.500000
5.991071	50.485091	541.230875	1567.200000
5.991111	50.485127	540.726200	1225.000000
5.991152	50.485164	540.533550	1206.700000
5.991194	50.485200	540.317625	1255.500000
5.991234	50.485236	540.078450	1359.300000
5.991273	50.485273	539.829900	1716.700000
5.991312	50.485309	539.531250	2288.000000
5.991353	50.485345	539.178150	2698.800000
5.991394	50.485381	538.756975	3348.500000
5.991434	50.485418	538.299450	3088.500000
5.991473	50.485455	537.800750	2346.500000
5.991512	50.485491	537.306425	1974.400000
5.991552	50.485528	536.862175	1814.900000
5.991592	50.485564	536.431575	1648.600000
5.991631	50.485601	535.996325	1861.500000
5.991671	50.485637	535.615975	2370.700000
5.991711	50.485674	535.263100	1963.200000
5.991751	50.485711	534.887375	1644.400000
5.991789	50.485748	534.502525	2095.000000
5.991831	50.485783	534.081000	1521.600000
5.991872	50.485820	533.841700	1596.300000
5.991906	50.485858	533.575150	1720.800000
5.991945	50.485895	533.103550	1501.800000
5.991984	50.485932	532.659250	1665.600000
5.992023	50.485969	532.182750	1351.100000
5.992061	50.486006	531.650975	1094.900000
5.992099	50.486044	531.100375	1170.100000
5.992137	50.486081	530.549300	1268.000000
5.992175	50.486118	530.011700	1250.200000
5.992214	50.486155	529.478375	1118.400000
5.992252	50.486192	528.893425	1393.300000
5.992290	50.486229	528.279925	977.730000
5.992328	50.486267	527.656275	969.780000
5.992367	50.486304	527.008525	1113.300000
5.992405	50.486341	526.397750	1175.800000
5.992442	50.486378	525.814750	1254.800000
5.992479	50.486416	525.217200	1727.500000
5.992518	50.486452	524.609700	1647.500000
5.992559	50.486488	524.068250	1980.700000
5.992602	50.486524	523.640525	1740.100000
5.992644	50.486559	523.217525	1774.200000
5.992686	50.486594	522.661350	1410.200000
5.992728	50.486630	522.024000	1586.000000
5.992771	50.486664	521.443525	1562.800000
5.992815	50.486699	520.910525	1836.000000
5.992859	50.486733	520.377375	1033.100000
5.992903	50.486768	519.839275	1028.000000
5.992946	50.486802	519.301075	1183.800000
5.992990	50.486837	518.767500	873.370000
5.993034	50.486871	518.233725	908.890000
5.993078	50.486905	517.699850	1009.600000
5.989388	50.483550	549.495325	329.630000
5.989427	50.483587	549.335425	343.460000
5.989466	50.483624	549.187900	358.810000
5.989506	50.483661	549.021950	343.860000
5.989546	50.483698	548.855125	332.040000
5.989584	50.483736	548.704675	290.920000
5.989623	50.483773	548.527475	325.710000
5.989662	50.483810	548.361975	348.190000
5.989702	50.483847	548.229650	394.910000
5.989743	50.483884	548.116775	424.210000
5.989783	50.483920	547.909950	378.380000
5.989823	50.483956	547.546600	334.440000
5.989864	50.483992	547.187400	353.130000
5.989906	50.484028	546.953950	391.970000
5.989947	50.484065	546.975900	329.290000
5.989987	50.484101	546.958150	286.390000
5.990028	50.484137	546.809625	283.130000
5.990067	50.484174	546.711425	280.530000
5.990107	50.484211	546.530900	230.120000
5.990146	50.484248	546.293225	245.240000
5.990186	50.484285	546.193625	308.320000
5.990225	50.484322	546.095625	378.090000
5.990266	50.484359	545.957525	417.770000
5.990307	50.484395	545.857275	535.770000
5.990348	50.484431	545.703875	449.600000
5.990388	50.484468	545.468300	262.990000
5.990427	50.484505	545.291950	284.580000
5.990467	50.484542	545.198825	409.280000
5.990507	50.484578	544.927425	552.540000
5.990549	50.484614	544.570675	520.950000
5.990593	50.484652	544.315850	387.540000
5.990635	50.484690	544.107725	524.890000
5.990676	50.484726	543.829575	694.190000
5.990717	50.484763	543.490250	788.830000
5.990756	50.484799	543.088025	839.230000
5.990796	50.484836	542.530650	1000.500000
5.990834	50.484873	541.717725	1364.700000
5.990872	50.484909	541.026575	1792.200000
5.990912	50.484946	540.642825	2607.400000
5.990951	50.484983	540.237675	3079.500000
5.990991	50.485019	539.695225	2344.700000
5.991031	50.485055	539.077425	1261.000000
5.991071	50.485091	538.412900	1282.300000
5.991111	50.485127	537.930925	1192.800000
5.991152	50.485164	537.704875	1230.700000
5.991194	50.485200	537.458950	1356.500000
5.991234	50.485236	537.193100	1582.500000
5.991273	50.485273	536.919150	2033.800000
5.991312	50.485309	536.604450	2602.400000
5.991353	50.485345	536.246050	2671.100000
5.991394	50.485381	535.833150	2853.800000
5.991434	50.485418	535.390975	2758.800000
5.991473	50.485455	534.915250	2262.200000
5.991512	50.485491	534.442750	1964.400000
5.991552	50.485528	534.010550	1733.300000
5.991592	50.485564	533.589325	1572.700000
5.991631	50.485601	533.164225	1722.500000
5.991671	50.485637	532.784000	2086.000000
5.991711	50.485674	532.426250	1880.300000
5.991751	50.485711	532.049775	1731.300000
5.991789	50.485748	531.665850	2099.700000
5.991831	50.485783	531.251925	1370.900000
5.991872	50.485820	530.986350	1462.900000
5.991906	50.485858	530.698950	1560.900000
5.991945	50.485895	530.244675	1400.200000
5.991984	50.485932	529.812375	1613.800000
5.992023	50.485969	529.353525	1354.300000
5.992061	50.486006	528.848925	1162.000000
5.992099	50.486044	528.328000	1234.900000
5.992137	50.486081	527.805800	1359.600000
5.992175	50.486118	527.294075	1389.300000
5.992214	50.486155	526.785250	1323.200000
5.992252	50.486192	526.231975	1470.300000
5.992290	50.486229	525.653500	1123.200000
5.992328	50.486267	525.064875	1066.600000
5.992367	50.486304	524.454175	1172.700000
5.992405	50.486341	523.874225	1197.700000
5.992442	50.486378	523.317425	1184.500000
5.992479	50.486416	522.747075	1460.400000
5.992518	50.486452	522.167100	1503.600000
5.992559	50.486488	521.644775	1799.100000
5.992602	50.486524	521.222650	1622.100000
5.992644	50.486559	520.804600	1587.100000
5.992686	50.486594	520.268325	1374.500000
5.992728	50.486630	519.659400	1468.600000
5.992771	50.486664	519.100450	1427.900000
5.992815	50.486699	518.583450	1560.600000
5.992859	50.486733	518.066025	1149.900000
5.992903	50.486768	517.543825	1064.800000
5.992946	50.486802	517.021200	1126.100000
5.992990	50.486837	516.502450	898.820000
5.993034	50.486871	515.983250	880.940000
5.993078	50.486905	515.463675	966.729700
5.989427	50.483587	546.890175	355.440000
5.989466	50.483624	546.720750	380.000000
5.989506	50.483661	546.534075	377.930000
5.989546	50.483698	546.346025	361.280000
5.989584	50.483736	546.172050	322.940000
5.989623	50.483773	545.973525	337.500000
5.989662	50.483810	545.784700	359.120000
5.989702	50.483847	545.624700	390.920000
5.989743	50.483884	545.480700	394.300000
5.989783	50.483920	545.253325	358.520000
5.989823	50.483956	544.887975	322.170000
5.989864	50.483992	544.526275	309.230000
5.989906	50.484028	544.274650	301.880000
5.989947	50.484065	544.244150	255.580000
5.989987	50.484101	544.177600	234.210000
5.990028	50.484137	543.995625	238.990000
5.990067	50.484174	543.855150	241.080000
5.990107	50.484211	543.643550	197.180000
5.990146	50.484248	543.382875	196.470000
5.990186	50.484285	543.235400	260.260000
5.990225	50.484322	543.087750	351.980000
5.990266	50.484359	542.903675	429.060000
5.990307	50.484395	542.747925	476.170000
5.990348	50.484431	542.546550	364.360000
5.990388	50.484468	542.279350	238.840000
5.990427	50.484505	542.054925	257.340000
5.990467	50.484542	541.891125	383.630000
5.990507	50.484578	541.591750	523.960000
5.990549	50.484614	541.228800	446.880000
5.990593	50.484652	540.939300	305.430000
5.990635	50.484690	540.681750	452.160000
5.990676	50.484726	540.373125	774.740000
5.990717	50.484763	540.021275	1032.800000
5.990756	50.484799	539.625975	1162.500000
5.990796	50.484836	539.121075	1323.600000
5.990834	50.484873	538.423550	1746.200000
5.990872	50.484909	537.811225	2254.700000
5.990912	50.484946	537.428400	2640.100000
5.990951	50.484983	537.029100	2346.500000
5.990991	50.485019	536.523025	1373.100000
5.991031	50.485055	535.956500	721.280000
5.991071	50.485091	535.349200	965.050000
5.991111	50.485127	534.887525	1176.700000
5.991152	50.485164	534.631550	1315.100000
5.991194	50.485200	534.358850	1574.900000
5.991234	50.485236	534.069375	1992.300000
5.991273	50.485273	533.773050	2515.100000
5.991312	50.485309	533.444300	2808.900000
5.991353	50.485345	533.081225	2406.300000
5.991394	50.485381	532.675550	2184.300000
5.991434	50.485418	532.246875	2168.500000
5.991473	50.485455	531.791425	1930.900000
5.991512	50.485491	531.338225	1659.700000
5.991552	50.485528	530.916725	1383.700000
5.991592	50.485564	530.503850	1223.000000
5.991631	50.485601	530.087775	1265.100000
5.991671	50.485637	529.707650	1473.700000
5.991711	50.485674	529.345550	1538.300000
5.991751	50.485711	528.968425	1672.600000
5.991789	50.485748	528.585325	1968.500000
5.991831	50.485783	528.178200	1215.600000
5.991872	50.485820	527.889300	1321.500000
5.991906	50.485858	527.583300	1520.000000
5.991945	50.485895	527.144375	1400.000000
5.991984	50.485932	526.722750	1593.200000
5.992023	50.485969	526.279675	1344.500000
5.992061	50.486006	525.799425	1179.900000
5.992099	50.486044	525.305250	1255.000000
5.992137	50.486081	524.809250	1433.300000
5.992175	50.486118	524.321125	1557.600000
5.992214	50.486155	523.834775	1580.900000
5.992252	50.486192	523.310700	1583.200000
5.992290	50.486229	522.764675	1324.600000
5.992328	50.486267	522.208775	1245.000000
5.992367	50.486304	521.632950	1302.300000
5.992405	50.486341	521.082200	1264.400000
5.992442	50.486378	520.550325	1104.500000
5.992479	50.486416	520.005975	1179.700000
5.992518	50.486452	519.452500	1270.400000
5.992559	50.486488	518.948650	1493.700000
5.992602	50.486524	518.531950	1300.800000
5.992644	50.486559	518.118725	1210.700000
5.992686	50.486594	517.601800	1149.200000
5.992728	50.486630	517.020600	1180.200000
5.992771	50.486664	516.482750	1071.000000
5.992815	50.486699	515.981500	1196.500000
5.992859	50.486733	515.479550	1234.900000
5.992903	50.486768	514.973050	1104.900000
5.992946	50.486802	514.465875	1003.800000
5.992990	50.486837	513.961875	867.050000
5.993034	50.486871	513.457225	872.871500
5.989466	50.483624	543.947375	403.220000
5.989506	50.483661	543.740050	419.310000
5.989546	50.483698	543.530925	403.050000
5.989584	50.483736	543.333675	360.530000
5.989623	50.483773	543.114150	355.560000
5.989662	50.483810	542.902450	364.360000
5.989702	50.483847	542.715425	376.480000
5.989743	50.483884	542.541300	363.240000
5.989783	50.483920	542.294075	336.050000
5.989823	50.483956	541.926800	307.650000
5.989864	50.483992	541.562675	277.440000
5.989906	50.484028	541.293600	248.480000
5.989947	50.484065	541.213250	214.880000
5.989987	50.484101	541.100550	212.470000
5.990028	50.484137	540.887325	229.470000
5.990067	50.484174	540.707650	231.250000
5.990107	50.484211	540.467450	183.300000
5.990146	50.484248	540.185750	169.230000
5.990186	50.484285	539.995025	216.400000
5.990225	50.484322	539.802825	305.250000
5.990266	50.484359	539.578150	380.380000
5.990307	50.484395	539.373875	379.150000
5.990348	50.484431	539.131225	280.010000
5.990388	50.484468	538.837025	206.350000
5.990427	50.484505	538.572325	234.880000
5.990467	50.484542	538.350000	362.200000
5.990507	50.484578	538.027750	496.980000
5.990549	50.484614	537.659775	392.030000
5.990593	50.484652	537.342475	245.230000
5.990635	50.484690	537.045750	371.180000
5.990676	50.484726	536.713225	752.660000
5.990717	50.484763	536.351650	1170.800000
5.990756	50.484799	535.961750	1418.400000
5.990796	50.484836	535.498150	1631.100000
5.990834	50.484873	534.894100	2007.700000
5.990872	50.484909	534.346600	2252.300000
5.990912	50.484946	533.964575	2104.600000
5.990951	50.484983	533.570200	1394.600000
5.990991	50.485019	533.095050	665.500000
5.991031	50.485055	532.572475	394.440000
5.991071	50.485091	532.015050	745.390000
5.991111	50.485127	531.571125	1120.600000
5.991152	50.485164	531.288825	1282.100000
5.991194	50.485200	530.992775	1567.700000
5.991234	50.485236	530.682900	2014.200000
5.991273	50.485273	530.367300	2356.000000
5.991312	50.485309	530.026500	2261.600000
5.991353	50.485345	529.659425	1672.100000
5.991394	50.485381	529.259925	1411.700000
5.991434	50.485418	528.842800	1477.300000
5.991473	50.485455	528.404825	1402.300000
5.991512	50.485491	527.968325	1191.000000
5.991552	50.485528	527.556100	963.800000
5.991592	50.485564	527.150525	831.910000
5.991631	50.485601	526.742350	822.510000
5.991671	50.485637	526.362275	933.800000
5.991711	50.485674	525.996350	1081.100000
5.991751	50.485711	525.618675	1357.000000
5.991789	50.485748	525.236300	1652.800000
5.991831	50.485783	524.835100	1032.400000
5.991872	50.485820	524.525950	1195.100000
5.991906	50.485858	524.203775	1522.500000
5.991945	50.485895	523.778175	1383.500000
5.991984	50.485932	523.365800	1470.300000
5.992023	50.485969	522.936475	1174.300000
5.992061	50.486006	522.477600	1007.000000
5.992099	50.486044	522.007050	1100.300000
5.992137	50.486081	521.534375	1353.300000
5.992175	50.486118	521.067400	1566.900000
5.992214	50.486155	520.601275	1631.200000
5.992252	50.486192	520.103675	1567.400000
5.992290	50.486229	519.587225	1319.400000
5.992328	50.486267	519.061425	1234.300000
5.992367	50.486304	518.517925	1256.200000
5.992405	50.486341	517.994375	1183.800000
5.992442	50.486378	517.485875	980.770000
5.992479	50.486416	516.966075	1004.800000
5.992518	50.486452	516.437775	1118.100000
5.992559	50.486488	515.951525	1298.200000
5.992602	50.486524	515.539975	1052.900000
5.992644	50.486559	515.131375	930.600000
5.992686	50.486594	514.633050	907.670000
5.992728	50.486630	514.078550	894.400000
5.992771	50.486664	513.561100	761.740000
5.992815	50.486699	513.075150	920.250000
5.992859	50.486733	512.588300	1175.900000
5.992903	50.486768	512.097150	1098.900000
5.992946	50.486802	511.605125	939.970000
5.992990	50.486837	511.115650	841.892800
5.989546	50.483698	540.376850	453.620000
5.989584	50.483736	540.156875	417.980000
5.989623	50.483773	539.916925	395.950000
5.989662	50.483810	539.683100	376.560000
5.989702	50.483847	539.470050	362.140000
5.989743	50.483884	539.267100	343.150000
5.989783	50.483920	539.000950	328.430000
5.989823	50.483956	538.631850	309.350000
5.989864	50.483992	538.265425	275.780000
5.989906	50.484028	537.979850	244.050000
5.989947	50.484065	537.852775	231.670000
5.989987	50.484101	537.697075	252.730000
5.990028	50.484137	537.455175	287.040000
5.990067	50.484174	537.239800	288.470000
5.990107	50.484211	536.973725	237.880000
5.990146	50.484248	536.673150	202.300000
5.990186	50.484285	536.444100	206.740000
5.990225	50.484322	536.212725	234.530000
5.990266	50.484359	535.953000	250.650000
5.990307	50.484395	535.707275	231.360000
5.990348	50.484431	535.430000	200.010000
5.990388	50.484468	535.113350	195.930000
5.990427	50.484505	534.815900	241.880000
5.990467	50.484542	534.546600	337.760000
5.990507	50.484578	534.206250	402.520000
5.990549	50.484614	533.834375	315.800000
5.990593	50.484652	533.495600	219.590000
5.990635	50.484690	533.169025	267.680000
5.990676	50.484726	532.818550	448.590000
5.990717	50.484763	532.449750	669.920000
5.990756	50.484799	532.063875	796.640000
5.990796	50.484836	531.631450	818.400000
5.990834	50.484873	531.100525	764.080000
5.990872	50.484909	530.604625	628.260000
5.990912	50.484946	530.223250	469.690000
5.990951	50.484983	529.832925	307.020000
5.990991	50.485019	529.383325	211.540000
5.991031	50.485055	528.897450	234.850000
5.991071	50.485091	528.382500	516.240000
5.991111	50.485127	527.953725	816.290000
5.991152	50.485164	527.648825	865.190000
5.991194	50.485200	527.332875	892.030000
5.991234	50.485236	527.005775	967.130000
5.991273	50.485273	526.674000	976.240000
5.991312	50.485309	526.323125	845.060000
5.991353	50.485345	525.952725	666.580000
5.991394	50.485381	525.558375	622.590000
5.991434	50.485418	525.150900	658.970000
5.991473	50.485455	524.727600	594.430000
5.991512	50.485491	524.305175	451.140000
5.991552	50.485528	523.900825	338.810000
5.991592	50.485564	523.501450	292.400000
5.991631	50.485601	523.100025	306.220000
5.991671	50.485637	522.720025	381.700000
5.991711	50.485674	522.350825	537.590000
5.991751	50.485711	521.972650	804.640000
5.991789	50.485748	521.590900	1028.600000
5.991831	50.485783	521.194750	854.930000
5.991872	50.485820	520.868425	984.970000
5.991906	50.485858	520.532475	1214.600000
5.991945	50.485895	520.118150	1103.600000
5.991984	50.485932	519.713675	976.150000
5.992023	50.485969	519.296075	720.160000
5.992061	50.486006	518.855525	545.930000
5.992099	50.486044	518.405400	493.260000
5.992137	50.486081	517.953025	497.310000
5.992175	50.486118	517.504575	494.480000
5.992214	50.486155	517.056275	494.540000
5.992252	50.486192	516.582225	527.240000
5.992290	50.486229	516.092300	530.100000
5.992328	50.486267	515.593700	591.600000
5.992367	50.486304	515.079600	686.540000
5.992405	50.486341	514.580975	741.500000
5.992442	50.486378	514.094100	755.150000
5.992479	50.486416	513.597150	871.660000
5.992518	50.486452	513.092350	1045.800000
5.992559	50.486488	512.622600	1158.700000
5.992602	50.486524	512.215900	944.250000
5.992644	50.486559	511.811650	783.520000
5.992686	50.486594	511.330900	713.280000
5.992728	50.486630	510.801775	647.560000
5.992771	50.486664	510.303825	582.710000
5.992815	50.486699	509.832550	704.290000
5.992859	50.486733	509.360225	877.830000
5.992903	50.486768	508.883925	973.582600
5.989623	50.483773	536.347000	417.160000
5.989662	50.483810	536.092100	388.610000
5.989702	50.483847	535.854375	373.420000
5.989743	50.483884	535.624250	359.710000
5.989783	50.483920	535.340325	349.040000
5.989823	50.483956	534.969500	332.750000
5.989864	50.483992	534.600925	307.330000
5.989906	50.484028	534.300000	286.140000
5.989947	50.484065	534.129825	286.550000
5.989987	50.484101	533.934750	315.950000
5.990028	50.484137	533.666975	355.130000
5.990067	50.484174	533.419650	364.190000
5.990107	50.484211	533.130650	326.760000
5.990146	50.484248	532.813500	283.590000
5.990186	50.484285	532.551200	260.660000
5.990225	50.484322	532.286100	251.870000
5.990266	50.484359	531.996875	241.310000
5.990307	50.484395	531.716675	224.480000
5.990348	50.484431	531.411125	214.740000
5.990388	50.484468	531.076375	227.250000
5.990427	50.484505	530.753175	268.190000
5.990467	50.484542	530.447500	323.600000
5.990507	50.484578	530.093375	342.190000
5.990549	50.484614	529.718575	287.100000
5.990593	50.484652	529.363950	229.650000
5.990635	50.484690	529.015675	239.050000
5.990676	50.484726	528.652425	301.660000
5.990717	50.484763	528.278550	368.520000
5.990756	50.484799	527.895475	391.390000
5.990796	50.484836	527.485450	367.040000
5.990834	50.484873	527.009450	314.240000
5.990872	50.484909	526.553100	252.750000
5.990912	50.484946	526.172225	206.250000
5.990951	50.484983	525.785100	177.920000
5.990991	50.485019	525.355975	182.980000
5.991031	50.485055	524.899900	260.090000
5.991071	50.485091	524.420150	468.320000
5.991111	50.485127	524.004000	633.810000
5.991152	50.485164	523.680250	611.880000
5.991194	50.485200	523.347750	540.080000
5.991234	50.485236	523.006450	491.950000
5.991273	50.485273	522.661450	449.890000
5.991312	50.485309	522.302425	400.610000
5.991353	50.485345	521.929375	364.680000
5.991394	50.485381	521.539175	373.280000
5.991434	50.485418	521.139525	396.900000
5.991473	50.485455	520.728225	367.770000
5.991512	50.485491	520.317325	296.150000
5.991552	50.485528	519.919475	238.740000
5.991592	50.485564	519.525225	220.190000
5.991631	50.485601	519.129400	244.180000
5.991671	50.485637	518.749475	319.100000
5.991711	50.485674	518.377575	462.410000
5.991751	50.485711	517.999000	670.410000
5.991789	50.485748	517.617775	825.000000
5.991831	50.485783	517.225825	796.460000
5.991872	50.485820	516.885325	844.610000
5.991906	50.485858	516.537950	920.780000
5.991945	50.485895	516.132875	860.020000
5.991984	50.485932	515.734925	751.940000
5.992023	50.485969	515.327075	597.310000
5.992061	50.486006	514.901875	467.910000
5.992099	50.486044	514.469000	387.730000
5.992137	50.486081	514.033875	334.330000
5.992175	50.486118	513.601300	294.750000
5.992214	50.486155	513.168400	285.790000
5.992252	50.486192	512.714850	318.360000
5.992290	50.486229	512.248175	355.730000
5.992328	50.486267	511.773650	421.980000
5.992367	50.486304	511.285825	509.720000
5.992405	50.486341	510.809700	589.610000
5.992442	50.486378	510.342450	664.370000
5.992479	50.486416	509.866325	779.210000
5.992518	50.486452	509.383125	905.680000
5.992559	50.486488	508.928600	956.680000
5.992602	50.486524	508.526400	842.530000
5.992644	50.486559	508.126200	724.350000
5.992686	50.486594	507.661825	658.740000
5.992728	50.486630	507.156475	616.480000
5.992771	50.486664	506.676875	604.570000
5.992815	50.486699	506.219475	763.587100
5.989702	50.483847	531.831400	381.060000
5.989743	50.483884	531.576075	371.630000
5.989783	50.483920	531.275725	364.310000
5.989823	50.483956	530.903350	353.290000
5.989864	50.483992	530.532825	338.890000
5.989906	50.484028	530.217825	328.630000
5.989947	50.484065	530.008650	335.560000
5.989987	50.484101	529.778200	362.990000
5.990028	50.484137	529.487500	397.160000
5.990067	50.484174	529.212125	412.560000
5.990107	50.484211	528.903225	395.190000
5.990146	50.484248	528.571825	360.660000
5.990186	50.484285	528.281375	327.640000
5.990225	50.484322	527.987975	300.950000
5.990266	50.484359	527.674550	278.290000
5.990307	50.484395	527.366500	261.060000
5.990348	50.484431	527.038625	255.340000
5.990388	50.484468	526.689750	265.590000
5.990427	50.484505	526.347050	289.470000
5.990467	50.484542	526.014375	312.980000
5.990507	50.484578	525.650225	312.760000
5.990549	50.484614	525.273325	281.140000
5.990593	50.484652	524.907575	248.330000
5.990635	50.484690	524.544375	243.170000
5.990676	50.484726	524.172575	259.450000
5.990717	50.484763	523.795400	274.430000
5.990756	50.484799	523.414175	271.020000
5.990796	50.484836	523.019300	250.360000
5.990834	50.484873	522.582625	222.630000
5.990872	50.484909	522.155300	198.120000
5.990912	50.484946	521.774825	187.490000
5.990951	50.484983	521.390150	196.230000
5.990991	50.485019	520.976875	237.120000
5.991031	50.485055	520.544200	332.220000
5.991071	50.485091	520.092775	474.450000
5.991111	50.485127	519.686825	545.930000
5.991152	50.485164	519.347725	494.240000
5.991194	50.485200	519.001900	406.040000
5.991234	50.485236	518.649325	338.430000
5.991273	50.485273	518.293850	295.260000
5.991312	50.485309	517.928425	271.200000
5.991353	50.485345	517.553325	267.380000
5.991394	50.485381	517.166375	285.680000
5.991434	50.485418	516.772825	308.870000
5.991473	50.485455	516.371000	307.460000
5.991512	50.485491	515.969300	280.740000
5.991552	50.485528	515.576675	255.720000
5.991592	50.485564	515.186550	254.160000
5.991631	50.485601	514.795250	287.240000
5.991671	50.485637	514.415375	364.130000
5.991711	50.485674	514.041275	489.900000
5.991751	50.485711	513.662375	641.160000
5.991789	50.485748	513.281575	742.000000
5.991831	50.485783	512.893050	746.450000
5.991872	50.485820	512.541200	745.440000
5.991906	50.485858	512.184625	746.770000
5.991945	50.485895	511.786925	710.850000
5.991984	50.485932	511.394175	655.230000
5.992023	50.485969	510.994225	582.570000
5.992061	50.486006	510.581525	509.530000
5.992099	50.486044	510.162800	446.660000
5.992137	50.486081	509.741975	393.550000
5.992175	50.486118	509.322650	356.670000
5.992214	50.486155	508.902725	352.630000
5.992252	50.486192	508.466625	385.450000
5.992290	50.486229	508.019875	428.500000
5.992328	50.486267	507.566225	482.180000
5.992367	50.486304	507.101400	539.980000
5.992405	50.486341	506.645150	590.030000
5.992442	50.486378	506.195350	634.910000
5.992479	50.486416	505.737900	684.140000
5.992518	50.486452	505.274225	724.250000
5.992559	50.486488	504.833525	725.630000
5.992602	50.486524	504.435425	677.010000
5.992644	50.486559	504.038900	627.720000
5.992686	50.486594	503.589550	603.300000
5.992728	50.486630	503.106075	624.456200
5.989783	50.483920	526.767825	365.630000
5.989823	50.483956	526.394050	361.370000
5.989864	50.483992	526.021750	355.850000
5.989906	50.484028	525.694125	353.580000
5.989947	50.484065	525.450325	360.960000
5.989987	50.484101	525.188700	380.810000
5.990028	50.484137	524.878200	404.580000
5.990067	50.484174	524.578800	419.400000
5.990107	50.484211	524.253000	415.930000
5.990146	50.484248	523.909650	396.450000
5.990186	50.484285	523.595975	369.780000
5.990225	50.484322	523.279450	342.630000
5.990266	50.484359	522.946750	318.600000
5.990307	50.484395	522.616875	301.100000
5.990348	50.484431	522.271975	293.010000
5.990388	50.484468	521.912475	294.710000
5.990427	50.484505	521.555650	302.540000
5.990467	50.484542	521.203850	308.330000
5.990507	50.484578	520.832800	303.350000
5.990549	50.484614	520.454500	286.650000
5.990593	50.484652	520.081450	269.450000
5.990635	50.484690	519.708725	262.410000
5.990676	50.484726	519.331650	263.650000
5.990717	50.484763	518.952500	264.090000
5.990756	50.484799	518.572375	257.460000
5.990796	50.484836	518.186975	245.130000
5.990834	50.484873	517.776925	232.870000
5.990872	50.484909	517.369825	227.020000
5.990912	50.484946	516.989625	234.940000
5.990951	50.484983	516.606775	263.080000
5.990991	50.485019	516.205300	318.710000
5.991031	50.485055	515.790375	401.960000
5.991071	50.485091	515.361050	481.940000
5.991111	50.485127	514.963050	497.510000
5.991152	50.485164	514.611800	440.170000
5.991194	50.485200	514.255575	361.300000
5.991234	50.485236	513.894325	298.740000
5.991273	50.485273	513.530875	260.620000
5.991312	50.485309	513.160625	244.540000
5.991353	50.485345	512.783950	247.940000
5.991394	50.485381	512.399450	267.480000
5.991434	50.485418	512.010525	292.660000
5.991473	50.485455	511.615925	308.580000
5.991512	50.485491	511.221300	311.030000
5.991552	50.485528	510.832725	311.240000
5.991592	50.485564	510.445825	324.570000
5.991631	50.485601	510.058075	362.190000
5.991671	50.485637	509.678250	429.350000
5.991711	50.485674	509.302400	521.150000
5.991751	50.485711	508.923225	613.130000
5.991789	50.485748	508.542750	665.960000
5.991831	50.485783	508.156900	665.450000
5.991872	50.485820	507.796275	644.630000
5.991906	50.485858	507.432525	621.840000
5.991945	50.485895	507.040550	597.600000
5.991984	50.485932	506.651875	576.680000
5.992023	50.485969	506.258075	558.390000
5.992061	50.486006	505.855200	541.670000
5.992099	50.486044	505.447775	525.560000
5.992137	50.486081	505.038475	511.130000
5.992175	50.486118	504.629925	506.600000
5.992214	50.486155	504.220625	523.560000
5.992252	50.486192	503.798950	559.740000
5.992290	50.486229	503.368900	592.130000
5.992328	50.486267	502.932950	610.370000
5.992367	50.486304	502.487825	612.790000
5.992405	50.486341	502.048725	604.610000
5.992442	50.486378	501.614100	593.980000
5.992479	50.486416	501.173075	579.900000
5.992518	50.486452	500.726675	563.180000
5.992559	50.486488	500.298275	549.150000
5.992602	50.486524	499.903825	534.380000
5.992644	50.486559	499.510600	538.504700
5.989906	50.484028	520.686550	358.490000
5.989947	50.484065	520.412675	364.310000
5.989987	50.484101	520.124175	374.270000
5.990028	50.484137	519.796950	386.090000
5.990067	50.484174	519.477500	395.290000
5.990107	50.484211	519.137725	396.990000
5.990146	50.484248	518.784625	388.650000
5.990186	50.484285	518.452325	373.540000
5.990225	50.484322	518.117425	355.450000
5.990266	50.484359	517.769900	337.750000
5.990307	50.484395	517.423525	323.490000
5.990348	50.484431	517.066125	314.480000
5.990388	50.484468	516.699000	310.710000
5.990427	50.484505	516.332450	310.190000
5.990467	50.484542	515.967825	309.400000
5.990507	50.484578	515.592325	305.410000
5.990549	50.484614	515.213175	298.210000
5.990593	50.484652	514.835750	291.390000
5.990635	50.484690	514.457550	288.250000
5.990676	50.484726	514.077600	288.170000
5.990717	50.484763	513.697425	288.020000
5.990756	50.484799	513.317875	285.730000
5.990796	50.484836	512.937725	282.560000
5.990834	50.484873	512.544400	282.240000
5.990872	50.484909	512.150600	289.260000
5.990912	50.484946	511.770575	308.430000
5.990951	50.484983	511.388975	343.060000
5.990991	50.485019	510.995925	392.430000
5.991031	50.485055	510.593900	445.900000
5.991071	50.485091	510.181200	478.700000
5.991111	50.485127	509.789250	467.000000
5.991152	50.485164	509.428750	415.770000
5.991194	50.485200	509.064650	353.210000
5.991234	50.485236	508.696950	302.040000
5.991273	50.485273	508.327675	270.290000
5.991312	50.485309	507.953900	258.000000
5.991353	50.485345	507.576050	263.060000
5.991394	50.485381	507.193350	282.010000
5.991434	50.485418	506.807825	308.290000
5.991473	50.485455	506.418525	333.560000
5.991512	50.485491	506.029100	353.350000
5.991552	50.485528	505.643550	370.730000
5.991592	50.485564	505.259075	393.150000
5.991631	50.485601	504.873975	426.890000
5.991671	50.485637	504.494175	472.940000
5.991711	50.485674	504.117050	524.190000
5.991751	50.485711	503.737675	565.090000
5.991789	50.485748	503.357425	579.680000
5.991831	50.485783	502.973600	566.040000
5.991872	50.485820	502.606425	538.880000
5.991906	50.485858	502.237300	512.270000
5.991945	50.485895	501.849575	493.850000
5.991984	50.485932	501.463950	487.410000
5.992023	50.485969	501.074800	492.910000
5.992061	50.486006	500.679400	507.930000
5.992099	50.486044	500.280675	529.550000
5.992137	50.486081	499.880375	556.530000
5.992175	50.486118	499.480325	590.360000
5.992214	50.486155	499.079500	630.160000
5.992252	50.486192	498.669475	663.940000
5.992290	50.486229	498.253025	672.330000
5.992328	50.486267	497.831675	648.940000
5.992367	50.486304	497.402975	600.990000
5.992405	50.486341	496.978325	549.780000
5.992442	50.486378	496.556650	515.210000
5.992479	50.486416	496.129725	481.680000
5.992518	50.486452	495.698250	443.440900
5.990028	50.484137	514.197625	355.290000
5.990067	50.484174	513.861850	357.650000
5.990107	50.484211	513.510850	358.600000
5.990146	50.484248	513.150025	354.990000
5.990186	50.484285	512.803275	349.110000
5.990225	50.484322	512.454275	341.430000
5.990266	50.484359	512.095725	333.220000
5.990307	50.484395	511.737350	325.610000
5.990348	50.484431	511.371200	319.760000
5.990388	50.484468	510.998850	316.150000
5.990427	50.484505	510.626000	314.370000
5.990467	50.484542	510.253375	313.450000
5.990507	50.484578	509.875225	312.640000
5.990549	50.484614	509.495600	312.040000
5.990593	50.484652	509.115850	312.610000
5.990635	50.484690	508.734950	315.090000
5.990676	50.484726	508.353750	319.150000
5.990717	50.484763	507.973175	323.760000
5.990756	50.484799	507.593850	328.410000
5.990796	50.484836	507.216125	334.090000
5.990834	50.484873	506.832325	343.000000
5.990872	50.484909	506.446600	357.740000
5.990912	50.484946	506.066700	380.120000
5.990951	50.484983	505.685925	409.730000
5.990991	50.485019	505.298575	441.970000
5.991031	50.485055	504.905500	466.840000
5.991071	50.485091	504.504800	471.540000
5.991111	50.485127	504.117250	449.430000
5.991152	50.485164	503.750000	407.100000
5.991194	50.485200	503.380200	359.730000
5.991234	50.485236	503.007925	320.360000
5.991273	50.485273	502.634550	295.340000
5.991312	50.485309	502.258325	286.020000
5.991353	50.485345	501.879700	291.400000
5.991394	50.485381	501.498225	309.010000
5.991434	50.485418	501.115050	334.650000
5.991473	50.485455	500.729475	363.110000
5.991512	50.485491	500.343725	390.250000
5.991552	50.485528	499.960350	414.950000
5.991592	50.485564	499.577625	438.660000
5.991631	50.485601	499.194450	462.770000
5.991671	50.485637	498.814650	486.120000
5.991711	50.485674	498.436600	503.980000
5.991751	50.485711	498.057100	509.630000
5.991789	50.485748	497.677025	499.010000
5.991831	50.485783	497.294675	474.760000
5.991872	50.485820	496.922800	445.360000
5.991906	50.485858	496.549800	419.600000
5.991945	50.485895	496.165075	403.500000
5.991984	50.485932	495.781600	399.810000
5.992023	50.485969	495.395850	408.760000
5.992061	50.486006	495.005950	428.770000
5.992099	50.486044	494.613675	457.500000
5.992137	50.486081	494.220150	492.640000
5.992175	50.486118	493.826600	531.440000
5.992214	50.486155	493.432350	566.520000
5.992252	50.486192	493.031450	584.790000
5.992290	50.486229	492.625725	575.580000
5.992328	50.486267	492.216075	541.430000
5.992367	50.486304	491.800700	491.410000
5.992405	50.486341	491.387900	421.111600
5.990107	50.484211	507.321325	318.810000
5.990146	50.484248	506.954550	311.960000
5.990186	50.484285	506.596925	309.980000
5.990225	50.484322	506.237475	312.790000
5.990266	50.484359	505.871075	314.790000
5.990307	50.484395	505.504375	315.270000
5.990348	50.484431	505.132400	314.920000
5.990388	50.484468	504.756675	314.840000
5.990427	50.484505	504.380050	315.560000
5.990467	50.484542	504.002850	317.280000
5.990507	50.484578	503.623300	320.200000
5.990549	50.484614	503.243450	324.520000
5.990593	50.484652	502.862725	330.540000
5.990635	50.484690	502.480875	338.270000
5.990676	50.484726	502.099375	347.460000
5.990717	50.484763	501.718775	357.680000
5.990756	50.484799	501.339475	368.790000
5.990796	50.484836	500.962450	381.230000
5.990834	50.484873	500.583350	395.910000
5.990872	50.484909	500.202025	413.630000
5.990912	50.484946	499.822225	433.970000
5.990951	50.484983	499.441950	454.720000
5.990991	50.485019	499.058200	471.260000
5.991031	50.485055	498.671025	477.380000
5.991071	50.485091	498.278625	467.880000
5.991111	50.485127	497.894100	442.400000
5.991152	50.485164	497.522100	406.600000
5.991194	50.485200	497.148400	369.410000
5.991234	50.485236	496.773000	338.700000
5.991273	50.485273	496.396875	319.070000
5.991312	50.485309	496.019100	312.150000
5.991353	50.485345	495.639975	317.680000
5.991394	50.485381	495.259275	334.100000
5.991434	50.485418	494.877625	358.520000
5.991473	50.485455	494.494550	387.140000
5.991512	50.485491	494.111300	415.910000
5.991552	50.485528	493.729375	441.620000
5.991592	50.485564	493.347850	462.240000
5.991631	50.485601	492.966025	476.330000
5.991671	50.485637	492.586225	482.210000
5.991711	50.485674	492.207525	477.950000
5.991751	50.485711	491.827925	462.310000
5.991789	50.485748	491.447975	436.610000
5.991831	50.485783	491.066650	405.110000
5.991872	50.485820	490.691575	373.890000
5.991906	50.485858	490.315900	348.470000
5.991945	50.485895	489.933225	332.490000
5.991984	50.485932	489.551225	327.320000
5.992023	50.485969	489.167825	332.590000
5.992061	50.486006	488.781800	346.530000
5.992099	50.486044	488.394125	366.440000
5.992137	50.486081	488.005500	388.510000
5.992175	50.486118	487.616750	408.700000
5.992214	50.486155	487.227400	418.170000
5.992252	50.486192	486.833375	413.840000
5.992290	50.486229	486.435850	404.250000
5.992328	50.486267	486.035300	387.310400
5.990186	50.484285	499.776259	263.400000
5.990225	50.484322	499.409359	283.320000
5.990266	50.484359	499.037634	295.530000
5.990307	50.484395	498.665434	302.560000
5.990348	50.484431	498.289784	306.740000
5.990388	50.484468	497.912009	310.300000
5.990427	50.484505	497.533334	313.940000
5.990467	50.484542	497.153859	318.440000
5.990507	50.484578	496.773709	324.420000
5.990549	50.484614	496.393784	332.190000
5.990593	50.484652	496.012834	341.980000
5.990635	50.484690	495.631009	353.550000
5.990676	50.484726	495.249709	366.700000
5.990717	50.484763	494.869259	381.070000
5.990756	50.484799	494.489909	396.450000
5.990796	50.484836	494.112634	412.860000
5.990834	50.484873	493.735284	430.450000
5.990872	50.484909	493.356009	449.160000
5.990912	50.484946	492.976234	467.460000
5.990951	50.484983	492.596259	482.680000
5.990991	50.485019	492.214659	490.860000
5.991031	50.485055	491.831084	487.960000
5.991071	50.485091	491.444134	471.690000
5.991111	50.485127	491.061634	443.640000
5.991152	50.485164	490.686409	409.060000
5.991194	50.485200	490.310134	374.850000
5.991234	50.485236	489.932759	347.110000
5.991273	50.485273	489.554909	329.600000
5.991312	50.485309	489.176184	323.900000
5.991353	50.485345	488.796734	330.060000
5.991394	50.485381	488.416509	346.960000
5.991434	50.485418	488.035809	372.170000
5.991473	50.485455	487.654284	402.210000
5.991512	50.485491	487.272634	432.670000
5.991552	50.485528	486.891684	458.980000
5.991592	50.485564	486.510934	477.300000
5.991631	50.485601	486.129984	484.900000
5.991671	50.485637	485.750209	480.070000
5.991711	50.485674	485.371059	462.540000
5.991751	50.485711	484.991384	433.800000
5.991789	50.485748	484.611534	397.720000
5.991831	50.485783	484.230884	359.600000
5.991872	50.485820	483.853734	324.930000
5.991906	50.485858	483.476284	297.820000
5.991945	50.485895	483.094934	280.670000
5.991984	50.485932	482.713934	273.750000
5.992023	50.485969	482.332084	276.050000
5.992061	50.486006	481.948659	285.320000
5.992099	50.486044	481.564134	298.580000
5.992137	50.486081	481.178909	309.370000
5.992175	50.486118	480.793509	314.160000
5.992214	50.486155	480.407634	303.860000
5.992252	50.486192	480.018634	266.933700
