# Supplementary material for: Electrical resistivity tomography data across the Hockai Fault Zone (Ardenne, Belgium)
Source: Data Brief. 2016 Dec 21;11:1–4. doi: 10.1016/j.dib.2016.12.028 (PMC5220259; doi:10.1016/j.dib.2016.12.028)
Supplement: Supplementary file 2 — Supplementary material [file mmc2.zip › output/ASCII/20100810-2_normal.out.wgs84]

5.989388	50.483550	551.645550	327.430000
5.989427	50.483587	551.505550	351.200000
5.989466	50.483624	551.379675	358.990000
5.989506	50.483661	551.234325	340.090000
5.989546	50.483698	551.088675	333.800000
5.989584	50.483736	550.961775	286.380000
5.989623	50.483773	550.805975	331.050000
5.989662	50.483810	550.664025	343.390000
5.989702	50.483847	550.559775	388.470000
5.989743	50.483884	550.478625	430.070000
5.989783	50.483920	550.292775	377.050000
5.989823	50.483956	549.931450	331.800000
5.989864	50.483992	549.574825	369.130000
5.989906	50.484028	549.360125	434.500000
5.989947	50.484065	549.436500	364.640000
5.989987	50.484101	549.469625	316.060000
5.990028	50.484137	549.356350	316.060000
5.990067	50.484174	549.303025	302.510000
5.990107	50.484211	549.155750	244.490000
5.990146	50.484248	548.942875	272.360000
5.990186	50.484285	548.895325	312.100000
5.990225	50.484322	548.851575	380.580000
5.990266	50.484359	548.764525	381.940000
5.990307	50.484395	548.726425	532.670000
5.990348	50.484431	548.627450	480.070000
5.990388	50.484468	548.428075	261.820000
5.990427	50.484505	548.307650	296.690000
5.990467	50.484542	548.297550	411.710000
5.990507	50.484578	548.059350	557.990000
5.990549	50.484614	547.710025	585.690000
5.990593	50.484652	547.497100	479.520000
5.990635	50.484690	547.349150	608.490000
5.990676	50.484726	547.108475	678.880000
5.990717	50.484763	546.784700	711.800000
5.990756	50.484799	546.373875	698.170000
5.990796	50.484836	545.752150	866.480000
5.990834	50.484873	544.801150	1150.600000
5.990872	50.484909	544.016825	1389.500000
5.990912	50.484946	543.632000	2298.400000
5.990951	50.484983	543.220100	3110.300000
5.990991	50.485019	542.635850	2835.600000
5.991031	50.485055	541.959650	1757.900000
5.991071	50.485091	541.230875	1645.900000
5.991111	50.485127	540.726200	1314.700000
5.991152	50.485164	540.533550	1285.700000
5.991194	50.485200	540.317625	1318.800000
5.991234	50.485236	540.078450	1410.500000
5.991273	50.485273	539.829900	1761.000000
5.991312	50.485309	539.531250	2323.900000
5.991353	50.485345	539.178150	2708.900000
5.991394	50.485381	538.756975	3303.100000
5.991434	50.485418	538.299450	3035.300000
5.991473	50.485455	537.800750	2318.000000
5.991512	50.485491	537.306425	1952.000000
5.991552	50.485528	536.862175	1790.300000
5.991592	50.485564	536.431575	1629.200000
5.991631	50.485601	535.996325	1832.300000
5.991671	50.485637	535.615975	2322.300000
5.991711	50.485674	535.263100	1958.100000
5.991751	50.485711	534.887375	1671.700000
5.991789	50.485748	534.502525	2125.000000
5.991831	50.485783	534.081000	1548.100000
5.991872	50.485820	533.841700	1622.100000
5.991906	50.485858	533.575150	1743.800000
5.991945	50.485895	533.103550	1522.500000
5.991984	50.485932	532.659250	1674.400000
5.992023	50.485969	532.182750	1353.500000
5.992061	50.486006	531.650975	1091.200000
5.992099	50.486044	531.100375	1153.100000
5.992137	50.486081	530.549300	1241.500000
5.992175	50.486118	530.011700	1222.400000
5.992214	50.486155	529.478375	1097.700000
5.992252	50.486192	528.893425	1363.700000
5.992290	50.486229	528.279925	971.420000
5.992328	50.486267	527.656275	973.210000
5.992367	50.486304	527.008525	1124.100000
5.992405	50.486341	526.397750	1193.800000
5.992442	50.486378	525.814750	1268.000000
5.992479	50.486416	525.217200	1719.700000
5.992518	50.486452	524.609700	1651.600000
5.992559	50.486488	524.068250	1979.600000
5.992602	50.486524	523.640525	1738.000000
5.992644	50.486559	523.217525	1758.300000
5.992686	50.486594	522.661350	1405.400000
5.992728	50.486630	522.024000	1568.100000
5.992771	50.486664	521.443525	1536.500000
5.992815	50.486699	520.910525	1806.600000
5.992859	50.486733	520.377375	1055.400000
5.992903	50.486768	519.839275	1048.100000
5.992946	50.486802	519.301075	1186.200000
5.992990	50.486837	518.767500	881.090000
5.993034	50.486871	518.233725	910.160000
5.993078	50.486905	517.699850	1002.600000
5.989388	50.483550	549.495325	332.040000
5.989427	50.483587	549.335425	346.520000
5.989466	50.483624	549.187900	362.180000
5.989506	50.483661	549.021950	348.410000
5.989546	50.483698	548.855125	336.510000
5.989584	50.483736	548.704675	295.380000
5.989623	50.483773	548.527475	328.900000
5.989662	50.483810	548.361975	349.620000
5.989702	50.483847	548.229650	394.430000
5.989743	50.483884	548.116775	422.640000
5.989783	50.483920	547.909950	377.390000
5.989823	50.483956	547.546600	333.950000
5.989864	50.483992	547.187400	352.480000
5.989906	50.484028	546.953950	389.720000
5.989947	50.484065	546.975900	330.620000
5.989987	50.484101	546.958150	290.230000
5.990028	50.484137	546.809625	288.420000
5.990067	50.484174	546.711425	283.570000
5.990107	50.484211	546.530900	233.690000
5.990146	50.484248	546.293225	247.700000
5.990186	50.484285	546.193625	305.160000
5.990225	50.484322	546.095625	372.940000
5.990266	50.484359	545.957525	408.420000
5.990307	50.484395	545.857275	521.060000
5.990348	50.484431	545.703875	440.150000
5.990388	50.484468	545.468300	261.820000
5.990427	50.484505	545.291950	285.960000
5.990467	50.484542	545.198825	409.760000
5.990507	50.484578	544.927425	549.930000
5.990549	50.484614	544.570675	526.400000
5.990593	50.484652	544.315850	411.330000
5.990635	50.484690	544.107725	542.860000
5.990676	50.484726	543.829575	693.530000
5.990717	50.484763	543.490250	778.520000
5.990756	50.484799	543.088025	824.480000
5.990796	50.484836	542.530650	980.980000
5.990834	50.484873	541.717725	1319.400000
5.990872	50.484909	541.026575	1722.800000
5.990912	50.484946	540.642825	2503.100000
5.990951	50.484983	540.237675	2981.500000
5.990991	50.485019	539.695225	2316.200000
5.991031	50.485055	539.077425	1347.300000
5.991071	50.485091	538.412900	1361.200000
5.991111	50.485127	537.930925	1254.200000
5.991152	50.485164	537.704875	1279.200000
5.991194	50.485200	537.458950	1383.300000
5.991234	50.485236	537.193100	1584.600000
5.991273	50.485273	536.919150	2014.300000
5.991312	50.485309	536.604450	2572.700000
5.991353	50.485345	536.246050	2672.300000
5.991394	50.485381	535.833150	2869.000000
5.991434	50.485418	535.390975	2750.100000
5.991473	50.485455	534.915250	2242.000000
5.991512	50.485491	534.442750	1941.600000
5.991552	50.485528	534.010550	1715.400000
5.991592	50.485564	533.589325	1550.800000
5.991631	50.485601	533.164225	1698.300000
5.991671	50.485637	532.784000	2061.700000
5.991711	50.485674	532.426250	1874.700000
5.991751	50.485711	532.049775	1734.300000
5.991789	50.485748	531.665850	2079.000000
5.991831	50.485783	531.251925	1414.000000
5.991872	50.485820	530.986350	1489.600000
5.991906	50.485858	530.698950	1581.200000
5.991945	50.485895	530.244675	1430.700000
5.991984	50.485932	529.812375	1605.200000
5.992023	50.485969	529.353525	1345.000000
5.992061	50.486006	528.848925	1145.900000
5.992099	50.486044	528.328000	1205.900000
5.992137	50.486081	527.805800	1316.100000
5.992175	50.486118	527.294075	1340.700000
5.992214	50.486155	526.785250	1278.800000
5.992252	50.486192	526.231975	1425.800000
5.992290	50.486229	525.653500	1101.200000
5.992328	50.486267	525.064875	1054.300000
5.992367	50.486304	524.454175	1164.400000
5.992405	50.486341	523.874225	1199.300000
5.992442	50.486378	523.317425	1204.200000
5.992479	50.486416	522.747075	1482.700000
5.992518	50.486452	522.167100	1528.900000
5.992559	50.486488	521.644775	1809.300000
5.992602	50.486524	521.222650	1636.200000
5.992644	50.486559	520.804600	1591.100000
5.992686	50.486594	520.268325	1367.800000
5.992728	50.486630	519.659400	1458.100000
5.992771	50.486664	519.100450	1422.400000
5.992815	50.486699	518.583450	1562.200000
5.992859	50.486733	518.066025	1144.200000
5.992903	50.486768	517.543825	1072.900000
5.992946	50.486802	517.021200	1134.200000
5.992990	50.486837	516.502450	902.450000
5.993034	50.486871	515.983250	883.890000
5.993078	50.486905	515.463675	960.918100
5.989427	50.483587	546.890175	351.700000
5.989466	50.483624	546.720750	377.650000
5.989506	50.483661	546.534075	377.320000
5.989546	50.483698	546.346025	361.440000
5.989584	50.483736	546.172050	323.740000
5.989623	50.483773	545.973525	338.710000
5.989662	50.483810	545.784700	358.910000
5.989702	50.483847	545.624700	390.440000
5.989743	50.483884	545.480700	395.450000
5.989783	50.483920	545.253325	358.830000
5.989823	50.483956	544.887975	321.560000
5.989864	50.483992	544.526275	312.280000
5.989906	50.484028	544.274650	309.680000
5.989947	50.484065	544.244150	266.460000
5.989987	50.484101	544.177600	244.110000
5.990028	50.484137	543.995625	248.020000
5.990067	50.484174	543.855150	247.640000
5.990107	50.484211	543.643550	206.290000
5.990146	50.484248	543.382875	205.760000
5.990186	50.484285	543.235400	262.680000
5.990225	50.484322	543.087750	344.510000
5.990266	50.484359	542.903675	411.330000
5.990307	50.484395	542.747925	461.090000
5.990348	50.484431	542.546550	361.840000
5.990388	50.484468	542.279350	242.040000
5.990427	50.484505	542.054925	264.850000
5.990467	50.484542	541.891125	389.530000
5.990507	50.484578	541.591750	517.220000
5.990549	50.484614	541.228800	452.570000
5.990593	50.484652	540.939300	335.450000
5.990635	50.484690	540.681750	461.920000
5.990676	50.484726	540.373125	718.770000
5.990717	50.484763	540.021275	943.280000
5.990756	50.484799	539.625975	1094.500000
5.990796	50.484836	539.121075	1267.000000
5.990834	50.484873	538.423550	1646.400000
5.990872	50.484909	537.811225	2127.600000
5.990912	50.484946	537.428400	2482.600000
5.990951	50.484983	537.029100	2236.100000
5.990991	50.485019	536.523025	1391.600000
5.991031	50.485055	535.956500	820.290000
5.991071	50.485091	535.349200	1006.000000
5.991111	50.485127	534.887525	1162.700000
5.991152	50.485164	534.631550	1293.600000
5.991194	50.485200	534.358850	1517.700000
5.991234	50.485236	534.069375	1879.700000
5.991273	50.485273	533.773050	2383.100000
5.991312	50.485309	533.444300	2718.000000
5.991353	50.485345	533.081225	2369.900000
5.991394	50.485381	532.675550	2198.000000
5.991434	50.485418	532.246875	2163.600000
5.991473	50.485455	531.791425	1898.700000
5.991512	50.485491	531.338225	1636.800000
5.991552	50.485528	530.916725	1370.000000
5.991592	50.485564	530.503850	1200.900000
5.991631	50.485601	530.087775	1251.700000
5.991671	50.485637	529.707650	1479.400000
5.991711	50.485674	529.345550	1544.600000
5.991751	50.485711	528.968425	1647.900000
5.991789	50.485748	528.585325	1894.000000
5.991831	50.485783	528.178200	1251.800000
5.991872	50.485820	527.889300	1322.100000
5.991906	50.485858	527.583300	1476.900000
5.991945	50.485895	527.144375	1388.200000
5.991984	50.485932	526.722750	1534.900000
5.992023	50.485969	526.279675	1316.200000
5.992061	50.486006	525.799425	1162.300000
5.992099	50.486044	525.305250	1217.700000
5.992137	50.486081	524.809250	1360.500000
5.992175	50.486118	524.321125	1473.700000
5.992214	50.486155	523.834775	1505.900000
5.992252	50.486192	523.310700	1513.200000
5.992290	50.486229	522.764675	1292.800000
5.992328	50.486267	522.208775	1215.300000
5.992367	50.486304	521.632950	1260.200000
5.992405	50.486341	521.082200	1227.600000
5.992442	50.486378	520.550325	1110.000000
5.992479	50.486416	520.005975	1197.600000
5.992518	50.486452	519.452500	1286.300000
5.992559	50.486488	518.948650	1491.500000
5.992602	50.486524	518.531950	1332.500000
5.992644	50.486559	518.118725	1244.100000
5.992686	50.486594	517.601800	1157.700000
5.992728	50.486630	517.020600	1193.900000
5.992771	50.486664	516.482750	1114.100000
5.992815	50.486699	515.981500	1237.500000
5.992859	50.486733	515.479550	1209.500000
5.992903	50.486768	514.973050	1106.000000
5.992946	50.486802	514.465875	1034.500000
5.992990	50.486837	513.961875	881.640000
5.993034	50.486871	513.457225	873.171600
5.989466	50.483624	543.947375	393.240000
5.989506	50.483661	543.740050	411.860000
5.989546	50.483698	543.530925	397.820000
5.989584	50.483736	543.333675	357.800000
5.989623	50.483773	543.114150	355.690000
5.989662	50.483810	542.902450	365.100000
5.989702	50.483847	542.715425	379.200000
5.989743	50.483884	542.541300	368.490000
5.989783	50.483920	542.294075	338.640000
5.989823	50.483956	541.926800	306.830000
5.989864	50.483992	541.562675	280.150000
5.989906	50.484028	541.293600	256.850000
5.989947	50.484065	541.213250	225.260000
5.989987	50.484101	541.100550	219.410000
5.990028	50.484137	540.887325	233.040000
5.990067	50.484174	540.707650	234.090000
5.990107	50.484211	540.467450	192.730000
5.990146	50.484248	540.185750	180.700000
5.990186	50.484285	539.995025	224.870000
5.990225	50.484322	539.802825	304.320000
5.990266	50.484359	539.578150	371.270000
5.990307	50.484395	539.373875	378.190000
5.990348	50.484431	539.131225	289.430000
5.990388	50.484468	538.837025	217.570000
5.990427	50.484505	538.572325	250.910000
5.990467	50.484542	538.350000	376.220000
5.990507	50.484578	538.027750	488.000000
5.990549	50.484614	537.659775	394.320000
5.990593	50.484652	537.342475	272.290000
5.990635	50.484690	537.045750	375.620000
5.990676	50.484726	536.713225	667.020000
5.990717	50.484763	536.351650	1013.800000
5.990756	50.484799	535.961750	1281.500000
5.990796	50.484836	535.498150	1484.700000
5.990834	50.484873	534.894100	1806.000000
5.990872	50.484909	534.346600	2089.700000
5.990912	50.484946	533.964575	1942.100000
5.990951	50.484983	533.570200	1333.400000
5.990991	50.485019	533.095050	711.280000
5.991031	50.485055	532.572475	466.220000
5.991071	50.485091	532.015050	730.070000
5.991111	50.485127	531.571125	1009.100000
5.991152	50.485164	531.288825	1179.000000
5.991194	50.485200	530.992775	1429.400000
5.991234	50.485236	530.682900	1804.400000
5.991273	50.485273	530.367300	2157.300000
5.991312	50.485309	530.026500	2133.200000
5.991353	50.485345	529.659425	1623.300000
5.991394	50.485381	529.259925	1418.200000
5.991434	50.485418	528.842800	1462.500000
5.991473	50.485455	528.404825	1363.800000
5.991512	50.485491	527.968325	1167.600000
5.991552	50.485528	527.556100	945.350000
5.991592	50.485564	527.150525	806.800000
5.991631	50.485601	526.742350	812.150000
5.991671	50.485637	526.362275	954.830000
5.991711	50.485674	525.996350	1111.800000
5.991751	50.485711	525.618675	1344.100000
5.991789	50.485748	525.236300	1572.500000
5.991831	50.485783	524.835100	1056.800000
5.991872	50.485820	524.525950	1156.200000
5.991906	50.485858	524.203775	1386.600000
5.991945	50.485895	523.778175	1314.100000
5.991984	50.485932	523.365800	1397.400000
5.992023	50.485969	522.936475	1184.500000
5.992061	50.486006	522.477600	1049.300000
5.992099	50.486044	522.007050	1109.400000
5.992137	50.486081	521.534375	1296.500000
5.992175	50.486118	521.067400	1493.900000
5.992214	50.486155	520.601275	1585.900000
5.992252	50.486192	520.103675	1516.200000
5.992290	50.486229	519.587225	1346.800000
5.992328	50.486267	519.061425	1257.900000
5.992367	50.486304	518.517925	1239.200000
5.992405	50.486341	517.994375	1145.800000
5.992442	50.486378	517.485875	971.190000
5.992479	50.486416	516.966075	987.020000
5.992518	50.486452	516.437775	1082.600000
5.992559	50.486488	515.951525	1242.400000
5.992602	50.486524	515.539975	1067.600000
5.992644	50.486559	515.131375	964.670000
5.992686	50.486594	514.633050	923.510000
5.992728	50.486630	514.078550	924.030000
5.992771	50.486664	513.561100	827.840000
5.992815	50.486699	513.075150	983.500000
5.992859	50.486733	512.588300	1159.700000
5.992903	50.486768	512.097150	1094.400000
5.992946	50.486802	511.605125	971.570000
5.992990	50.486837	511.115650	853.884000
5.989546	50.483698	540.376850	434.280000
5.989584	50.483736	540.156875	406.090000
5.989623	50.483773	539.916925	390.200000
5.989662	50.483810	539.683100	377.160000
5.989702	50.483847	539.470050	367.770000
5.989743	50.483884	539.267100	350.600000
5.989783	50.483920	539.000950	332.000000
5.989823	50.483956	538.631850	307.300000
5.989864	50.483992	538.265425	273.310000
5.989906	50.484028	537.979850	243.720000
5.989947	50.484065	537.852775	230.250000
5.989987	50.484101	537.697075	243.200000
5.990028	50.484137	537.455175	267.510000
5.990067	50.484174	537.239800	269.330000
5.990107	50.484211	536.973725	232.930000
5.990146	50.484248	536.673150	206.200000
5.990186	50.484285	536.444100	214.310000
5.990225	50.484322	536.212725	244.350000
5.990266	50.484359	535.953000	264.210000
5.990307	50.484395	535.707275	249.770000
5.990348	50.484431	535.430000	219.180000
5.990388	50.484468	535.113350	215.170000
5.990427	50.484505	534.815900	265.030000
5.990467	50.484542	534.546600	357.290000
5.990507	50.484578	534.206250	404.780000
5.990549	50.484614	533.834375	323.550000
5.990593	50.484652	533.495600	240.140000
5.990635	50.484690	533.169025	281.220000
5.990676	50.484726	532.818550	434.650000
5.990717	50.484763	532.449750	635.570000
5.990756	50.484799	532.063875	771.020000
5.990796	50.484836	531.631450	792.730000
5.990834	50.484873	531.100525	746.580000
5.990872	50.484909	530.604625	644.850000
5.990912	50.484946	530.223250	492.670000
5.990951	50.484983	529.832925	339.640000
5.990991	50.485019	529.383325	251.890000
5.991031	50.485055	528.897450	278.020000
5.991071	50.485091	528.382500	512.460000
5.991111	50.485127	527.953725	757.070000
5.991152	50.485164	527.648825	827.920000
5.991194	50.485200	527.332875	851.860000
5.991234	50.485236	527.005775	891.430000
5.991273	50.485273	526.674000	891.290000
5.991312	50.485309	526.323125	794.500000
5.991353	50.485345	525.952725	650.180000
5.991394	50.485381	525.558375	608.000000
5.991434	50.485418	525.150900	624.240000
5.991473	50.485455	524.727600	563.800000
5.991512	50.485491	524.305175	446.430000
5.991552	50.485528	523.900825	348.270000
5.991592	50.485564	523.501450	306.440000
5.991631	50.485601	523.100025	327.000000
5.991671	50.485637	522.720025	416.530000
5.991711	50.485674	522.350825	583.360000
5.991751	50.485711	521.972650	833.130000
5.991789	50.485748	521.590900	1030.700000
5.991831	50.485783	521.194750	904.370000
5.991872	50.485820	520.868425	998.620000
5.991906	50.485858	520.532475	1168.600000
5.991945	50.485895	520.118150	1111.200000
5.991984	50.485932	519.713675	1024.200000
5.992023	50.485969	519.296075	821.090000
5.992061	50.486006	518.855525	659.150000
5.992099	50.486044	518.405400	592.140000
5.992137	50.486081	517.953025	589.800000
5.992175	50.486118	517.504575	607.300000
5.992214	50.486155	517.056275	623.630000
5.992252	50.486192	516.582225	637.010000
5.992290	50.486229	516.092300	657.430000
5.992328	50.486267	515.593700	707.680000
5.992367	50.486304	515.079600	759.760000
5.992405	50.486341	514.580975	772.970000
5.992442	50.486378	514.094100	763.450000
5.992479	50.486416	513.597150	838.530000
5.992518	50.486452	513.092350	964.370000
5.992559	50.486488	512.622600	1047.500000
5.992602	50.486524	512.215900	898.120000
5.992644	50.486559	511.811650	769.950000
5.992686	50.486594	511.330900	703.830000
5.992728	50.486630	510.801775	656.920000
5.992771	50.486664	510.303825	617.840000
5.992815	50.486699	509.832550	735.290000
5.992859	50.486733	509.360225	866.640000
5.992903	50.486768	508.883925	902.992800
5.989623	50.483773	536.347000	405.170000
5.989662	50.483810	536.092100	385.740000
5.989702	50.483847	535.854375	375.150000
5.989743	50.483884	535.624250	362.380000
5.989783	50.483920	535.340325	349.200000
5.989823	50.483956	534.969500	328.540000
5.989864	50.483992	534.600925	301.340000
5.989906	50.484028	534.300000	279.230000
5.989947	50.484065	534.129825	274.640000
5.989987	50.484101	533.934750	291.600000
5.990028	50.484137	533.666975	315.720000
5.990067	50.484174	533.419650	320.430000
5.990107	50.484211	533.130650	294.890000
5.990146	50.484248	532.813500	265.310000
5.990186	50.484285	532.551200	251.800000
5.990225	50.484322	532.286100	250.360000
5.990266	50.484359	531.996875	246.640000
5.990307	50.484395	531.716675	234.710000
5.990348	50.484431	531.411125	227.050000
5.990388	50.484468	531.076375	241.180000
5.990427	50.484505	530.753175	283.730000
5.990467	50.484542	530.447500	335.590000
5.990507	50.484578	530.093375	347.420000
5.990549	50.484614	529.718575	296.540000
5.990593	50.484652	529.363950	246.880000
5.990635	50.484690	529.015675	257.840000
5.990676	50.484726	528.652425	319.810000
5.990717	50.484763	528.278550	391.240000
5.990756	50.484799	527.895475	422.310000
5.990796	50.484836	527.485450	399.170000
5.990834	50.484873	527.009450	345.880000
5.990872	50.484909	526.553100	285.110000
5.990912	50.484946	526.172225	233.010000
5.990951	50.484983	525.785100	201.010000
5.990991	50.485019	525.355975	206.920000
5.991031	50.485055	524.899900	283.110000
5.991071	50.485091	524.420150	466.330000
5.991111	50.485127	524.004000	619.740000
5.991152	50.485164	523.680250	623.220000
5.991194	50.485200	523.347750	561.220000
5.991234	50.485236	523.006450	505.180000
5.991273	50.485273	522.661450	458.040000
5.991312	50.485309	522.302425	411.890000
5.991353	50.485345	521.929375	377.420000
5.991394	50.485381	521.539175	377.830000
5.991434	50.485418	521.139525	388.170000
5.991473	50.485455	520.728225	359.090000
5.991512	50.485491	520.317325	300.060000
5.991552	50.485528	519.919475	252.280000
5.991592	50.485564	519.525225	238.710000
5.991631	50.485601	519.129400	267.250000
5.991671	50.485637	518.749475	347.500000
5.991711	50.485674	518.377575	491.610000
5.991751	50.485711	517.999000	688.350000
5.991789	50.485748	517.617775	842.360000
5.991831	50.485783	517.225825	850.100000
5.991872	50.485820	516.885325	900.480000
5.991906	50.485858	516.537950	963.110000
5.991945	50.485895	516.132875	916.720000
5.991984	50.485932	515.734925	815.760000
5.992023	50.485969	515.327075	665.720000
5.992061	50.486006	514.901875	528.590000
5.992099	50.486044	514.469000	434.960000
5.992137	50.486081	514.033875	377.200000
5.992175	50.486118	513.601300	343.130000
5.992214	50.486155	513.168400	333.870000
5.992252	50.486192	512.714850	352.900000
5.992290	50.486229	512.248175	392.000000
5.992328	50.486267	511.773650	455.960000
5.992367	50.486304	511.285825	532.630000
5.992405	50.486341	510.809700	605.390000
5.992442	50.486378	510.342450	679.750000
5.992479	50.486416	509.866325	784.910000
5.992518	50.486452	509.383125	891.720000
5.992559	50.486488	508.928600	922.400000
5.992602	50.486524	508.526400	817.980000
5.992644	50.486559	508.126200	703.910000
5.992686	50.486594	507.661825	636.640000
5.992728	50.486630	507.156475	596.680000
5.992771	50.486664	506.676875	592.460000
5.992815	50.486699	506.219475	706.246200
5.989702	50.483847	531.831400	381.670000
5.989743	50.483884	531.576075	370.980000
5.989783	50.483920	531.275725	361.910000
5.989823	50.483956	530.903350	347.150000
5.989864	50.483992	530.532825	330.220000
5.989906	50.484028	530.217825	316.800000
5.989947	50.484065	530.008650	316.380000
5.989987	50.484101	529.778200	330.280000
5.990028	50.484137	529.487500	348.480000
5.990067	50.484174	529.212125	354.480000
5.990107	50.484211	528.903225	340.300000
5.990146	50.484248	528.571825	316.190000
5.990186	50.484285	528.281375	294.690000
5.990225	50.484322	527.987975	278.630000
5.990266	50.484359	527.674550	265.250000
5.990307	50.484395	527.366500	254.870000
5.990348	50.484431	527.038625	253.380000
5.990388	50.484468	526.689750	266.280000
5.990427	50.484505	526.347050	291.310000
5.990467	50.484542	526.014375	313.740000
5.990507	50.484578	525.650225	312.840000
5.990549	50.484614	525.273325	285.520000
5.990593	50.484652	524.907575	259.150000
5.990635	50.484690	524.544375	258.870000
5.990676	50.484726	524.172575	280.120000
5.990717	50.484763	523.795400	301.480000
5.990756	50.484799	523.414175	302.940000
5.990796	50.484836	523.019300	281.910000
5.990834	50.484873	522.582625	250.520000
5.990872	50.484909	522.155300	221.300000
5.990912	50.484946	521.774825	204.630000
5.990951	50.484983	521.390150	208.450000
5.990991	50.485019	520.976875	245.160000
5.991031	50.485055	520.544200	331.660000
5.991071	50.485091	520.092775	459.860000
5.991111	50.485127	519.686825	538.490000
5.991152	50.485164	519.347725	512.980000
5.991194	50.485200	519.001900	439.040000
5.991234	50.485236	518.649325	372.130000
5.991273	50.485273	518.293850	326.330000
5.991312	50.485309	517.928425	300.260000
5.991353	50.485345	517.553325	293.370000
5.991394	50.485381	517.166375	305.170000
5.991434	50.485418	516.772825	319.860000
5.991473	50.485455	516.371000	315.040000
5.991512	50.485491	515.969300	292.020000
5.991552	50.485528	515.576675	272.120000
5.991592	50.485564	515.186550	273.850000
5.991631	50.485601	514.795250	307.780000
5.991671	50.485637	514.415375	381.420000
5.991711	50.485674	514.041275	496.770000
5.991751	50.485711	513.662375	633.280000
5.991789	50.485748	513.281575	735.200000
5.991831	50.485783	512.893050	764.910000
5.991872	50.485820	512.541200	779.350000
5.991906	50.485858	512.184625	783.020000
5.991945	50.485895	511.786925	745.740000
5.991984	50.485932	511.394175	677.650000
5.992023	50.485969	510.994225	586.280000
5.992061	50.486006	510.581525	492.350000
5.992099	50.486044	510.162800	411.880000
5.992137	50.486081	509.741975	349.780000
5.992175	50.486118	509.322650	308.750000
5.992214	50.486155	508.902725	293.860000
5.992252	50.486192	508.466625	306.880000
5.992290	50.486229	508.019875	342.080000
5.992328	50.486267	507.566225	399.170000
5.992367	50.486304	507.101400	472.720000
5.992405	50.486341	506.645150	553.700000
5.992442	50.486378	506.195350	637.100000
5.992479	50.486416	505.737900	720.070000
5.992518	50.486452	505.274225	777.870000
5.992559	50.486488	504.833525	772.650000
5.992602	50.486524	504.435425	706.980000
5.992644	50.486559	504.038900	634.030000
5.992686	50.486594	503.589550	593.560000
5.992728	50.486630	503.106075	582.383500
5.989783	50.483920	526.767825	366.040000
5.989823	50.483956	526.394050	354.960000
5.989864	50.483992	526.021750	346.230000
5.989906	50.484028	525.694125	340.600000
5.989947	50.484065	525.450325	340.810000
5.989987	50.484101	525.188700	349.160000
5.990028	50.484137	524.878200	359.950000
5.990067	50.484174	524.578800	364.450000
5.990107	50.484211	524.253000	357.380000
5.990146	50.484248	523.909650	341.200000
5.990186	50.484285	523.595975	321.960000
5.990225	50.484322	523.279450	303.810000
5.990266	50.484359	522.946750	288.660000
5.990307	50.484395	522.616875	278.520000
5.990348	50.484431	522.271975	275.800000
5.990388	50.484468	521.912475	281.140000
5.990427	50.484505	521.555650	291.150000
5.990467	50.484542	521.203850	298.180000
5.990507	50.484578	520.832800	295.100000
5.990549	50.484614	520.454500	282.560000
5.990593	50.484652	520.081450	270.970000
5.990635	50.484690	519.708725	269.620000
5.990676	50.484726	519.331650	276.670000
5.990717	50.484763	518.952500	282.760000
5.990756	50.484799	518.572375	279.840000
5.990796	50.484836	518.186975	267.610000
5.990834	50.484873	517.776925	252.370000
5.990872	50.484909	517.369825	241.680000
5.990912	50.484946	516.989625	243.180000
5.990951	50.484983	516.606775	263.670000
5.990991	50.485019	516.205300	309.860000
5.991031	50.485055	515.790375	382.260000
5.991071	50.485091	515.361050	457.760000
5.991111	50.485127	514.963050	487.380000
5.991152	50.485164	514.611800	454.000000
5.991194	50.485200	514.255575	391.020000
5.991234	50.485236	513.894325	333.680000
5.991273	50.485273	513.530875	295.630000
5.991312	50.485309	513.160625	278.060000
5.991353	50.485345	512.783950	278.940000
5.991394	50.485381	512.399450	294.090000
5.991434	50.485418	512.010525	313.340000
5.991473	50.485455	511.615925	324.580000
5.991512	50.485491	511.221300	325.570000
5.991552	50.485528	510.832725	325.920000
5.991592	50.485564	510.445825	337.970000
5.991631	50.485601	510.058075	370.380000
5.991671	50.485637	509.678250	426.330000
5.991711	50.485674	509.302400	501.030000
5.991751	50.485711	508.923225	576.860000
5.991789	50.485748	508.542750	627.750000
5.991831	50.485783	508.156900	642.150000
5.991872	50.485820	507.796275	637.420000
5.991906	50.485858	507.432525	622.830000
5.991945	50.485895	507.040550	596.530000
5.991984	50.485932	506.651875	560.340000
5.992023	50.485969	506.258075	515.410000
5.992061	50.486006	505.855200	465.350000
5.992099	50.486044	505.447775	415.130000
5.992137	50.486081	505.038475	370.340000
5.992175	50.486118	504.629925	337.990000
5.992214	50.486155	504.220625	324.980000
5.992252	50.486192	503.798950	334.190000
5.992290	50.486229	503.368900	363.310000
5.992328	50.486267	502.932950	410.150000
5.992367	50.486304	502.487825	470.120000
5.992405	50.486341	502.048725	534.630000
5.992442	50.486378	501.614100	592.940000
5.992479	50.486416	501.173075	637.010000
5.992518	50.486452	500.726675	655.640000
5.992559	50.486488	500.298275	643.440000
5.992602	50.486524	499.903825	608.770000
5.992644	50.486559	499.510600	568.534100
5.989906	50.484028	520.686550	350.910000
5.989947	50.484065	520.412675	349.280000
5.989987	50.484101	520.124175	352.090000
5.990028	50.484137	519.796950	356.340000
5.990067	50.484174	519.477500	358.060000
5.990107	50.484211	519.137725	354.150000
5.990146	50.484248	518.784625	344.150000
5.990186	50.484285	518.452325	330.540000
5.990225	50.484322	518.117425	315.930000
5.990266	50.484359	517.769900	302.860000
5.990307	50.484395	517.423525	293.230000
5.990348	50.484431	517.066125	288.200000
5.990388	50.484468	516.699000	287.500000
5.990427	50.484505	516.332450	289.210000
5.990467	50.484542	515.967825	290.220000
5.990507	50.484578	515.592325	288.430000
5.990549	50.484614	515.213175	284.520000
5.990593	50.484652	514.835750	282.020000
5.990635	50.484690	514.457550	283.750000
5.990676	50.484726	514.077600	288.780000
5.990717	50.484763	513.697425	293.360000
5.990756	50.484799	513.317875	294.320000
5.990796	50.484836	512.937725	291.850000
5.990834	50.484873	512.544400	289.420000
5.990872	50.484909	512.150600	291.830000
5.990912	50.484946	511.770575	304.030000
5.990951	50.484983	511.388975	329.770000
5.990991	50.485019	510.995925	369.550000
5.991031	50.485055	510.593900	416.300000
5.991071	50.485091	510.181200	451.620000
5.991111	50.485127	509.789250	454.620000
5.991152	50.485164	509.428750	423.050000
5.991194	50.485200	509.064650	375.380000
5.991234	50.485236	508.696950	331.700000
5.991273	50.485273	508.327675	302.360000
5.991312	50.485309	507.953900	289.880000
5.991353	50.485345	507.576050	293.030000
5.991394	50.485381	507.193350	308.190000
5.991434	50.485418	506.807825	328.840000
5.991473	50.485455	506.418525	347.740000
5.991512	50.485491	506.029100	361.640000
5.991552	50.485528	505.643550	373.250000
5.991592	50.485564	505.259075	388.320000
5.991631	50.485601	504.873975	411.270000
5.991671	50.485637	504.494175	442.600000
5.991711	50.485674	504.117050	477.660000
5.991751	50.485711	503.737675	507.170000
5.991789	50.485748	503.357425	521.910000
5.991831	50.485783	502.973600	519.870000
5.991872	50.485820	502.606425	507.760000
5.991906	50.485858	502.237300	491.950000
5.991945	50.485895	501.849575	475.360000
5.991984	50.485932	501.463950	458.900000
5.992023	50.485969	501.074800	441.830000
5.992061	50.486006	500.679400	422.870000
5.992099	50.486044	500.280675	401.780000
5.992137	50.486081	499.880375	380.730000
5.992175	50.486118	499.480325	364.710000
5.992214	50.486155	499.079500	359.450000
5.992252	50.486192	498.669475	368.480000
5.992290	50.486229	498.253025	391.590000
5.992328	50.486267	497.831675	426.990000
5.992367	50.486304	497.402975	471.000000
5.992405	50.486341	496.978325	512.650000
5.992442	50.486378	496.556650	540.530000
5.992479	50.486416	496.129725	555.900000
5.992518	50.486452	495.698250	565.656100
5.990028	50.484137	514.197625	346.740000
5.990067	50.484174	513.861850	345.340000
5.990107	50.484211	513.510850	342.600000
5.990146	50.484248	513.150025	336.380000
5.990186	50.484285	512.803275	327.970000
5.990225	50.484322	512.454275	317.320000
5.990266	50.484359	512.095725	307.260000
5.990307	50.484395	511.737350	298.850000
5.990348	50.484431	511.371200	292.980000
5.990388	50.484468	510.998850	289.670000
5.990427	50.484505	510.626000	288.300000
5.990467	50.484542	510.253375	287.940000
5.990507	50.484578	509.875225	288.100000
5.990549	50.484614	509.495600	289.140000
5.990593	50.484652	509.115850	292.100000
5.990635	50.484690	508.734950	297.550000
5.990676	50.484726	508.353750	304.870000
5.990717	50.484763	507.973175	312.530000
5.990756	50.484799	507.593850	319.290000
5.990796	50.484836	507.216125	325.320000
5.990834	50.484873	506.832325	332.370000
5.990872	50.484909	506.446600	342.960000
5.990912	50.484946	506.066700	359.250000
5.990951	50.484983	505.685925	381.880000
5.990991	50.485019	505.298575	408.420000
5.991031	50.485055	504.905500	432.140000
5.991071	50.485091	504.504800	443.170000
5.991111	50.485127	504.117250	434.410000
5.991152	50.485164	503.750000	407.760000
5.991194	50.485200	503.380200	373.250000
5.991234	50.485236	503.007925	341.830000
5.991273	50.485273	502.634550	320.420000
5.991312	50.485309	502.258325	311.570000
5.991353	50.485345	501.879700	314.910000
5.991394	50.485381	501.498225	327.970000
5.991434	50.485418	501.115050	346.530000
5.991473	50.485455	500.729475	365.870000
5.991512	50.485491	500.343725	382.680000
5.991552	50.485528	499.960350	396.290000
5.991592	50.485564	499.577625	408.030000
5.991631	50.485601	499.194450	419.300000
5.991671	50.485637	498.814650	430.070000
5.991711	50.485674	498.436600	438.400000
5.991751	50.485711	498.057100	441.320000
5.991789	50.485748	497.677025	436.920000
5.991831	50.485783	497.294675	426.050000
5.991872	50.485820	496.922800	412.160000
5.991906	50.485858	496.549800	398.800000
5.991945	50.485895	496.165075	388.350000
5.991984	50.485932	495.781600	381.490000
5.992023	50.485969	495.395850	377.460000
5.992061	50.486006	495.005950	374.550000
5.992099	50.486044	494.613675	371.240000
5.992137	50.486081	494.220150	367.540000
5.992175	50.486118	493.826600	365.650000
5.992214	50.486155	493.432350	368.870000
5.992252	50.486192	493.031450	380.400000
5.992290	50.486229	492.625725	398.920000
5.992328	50.486267	492.216075	425.120000
5.992367	50.486304	491.800700	454.170000
5.992405	50.486341	491.387900	494.914300
5.990107	50.484211	507.321325	332.450000
5.990146	50.484248	506.954550	326.770000
5.990186	50.484285	506.596925	321.150000
5.990225	50.484322	506.237475	314.080000
5.990266	50.484359	505.871075	306.870000
5.990307	50.484395	505.504375	299.630000
5.990348	50.484431	505.132400	294.080000
5.990388	50.484468	504.756675	290.330000
5.990427	50.484505	504.380050	288.490000
5.990467	50.484542	504.002850	288.460000
5.990507	50.484578	503.623300	290.260000
5.990549	50.484614	503.243450	294.070000
5.990593	50.484652	502.862725	300.120000
5.990635	50.484690	502.480875	308.360000
5.990676	50.484726	502.099375	318.330000
5.990717	50.484763	501.718775	329.280000
5.990756	50.484799	501.339475	340.600000
5.990796	50.484836	500.962450	352.220000
5.990834	50.484873	500.583350	364.720000
5.990872	50.484909	500.202025	378.920000
5.990912	50.484946	499.822225	395.000000
5.990951	50.484983	499.441950	412.050000
5.990991	50.485019	499.058200	427.390000
5.991031	50.485055	498.671025	436.810000
5.991071	50.485091	498.278625	435.980000
5.991111	50.485127	497.894100	423.230000
5.991152	50.485164	497.522100	401.110000
5.991194	50.485200	497.148400	375.460000
5.991234	50.485236	496.773000	352.550000
5.991273	50.485273	496.396875	336.820000
5.991312	50.485309	496.019100	330.280000
5.991353	50.485345	495.639975	332.940000
5.991394	50.485381	495.259275	343.180000
5.991434	50.485418	494.877625	358.120000
5.991473	50.485455	494.494550	374.370000
5.991512	50.485491	494.111300	388.900000
5.991552	50.485528	493.729375	399.820000
5.991592	50.485564	493.347850	406.530000
5.991631	50.485601	492.966025	409.140000
5.991671	50.485637	492.586225	407.850000
5.991711	50.485674	492.207525	402.630000
5.991751	50.485711	491.827925	393.470000
5.991789	50.485748	491.447975	381.000000
5.991831	50.485783	491.066650	366.740000
5.991872	50.485820	490.691575	352.880000
5.991906	50.485858	490.315900	341.500000
5.991945	50.485895	489.933225	334.110000
5.991984	50.485932	489.551225	331.130000
5.992023	50.485969	489.167825	332.030000
5.992061	50.486006	488.781800	335.440000
5.992099	50.486044	488.394125	339.860000
5.992137	50.486081	488.005500	344.450000
5.992175	50.486118	487.616750	350.170000
5.992214	50.486155	487.227400	357.740000
5.992252	50.486192	486.833375	369.200000
5.992290	50.486229	486.435850	384.520000
5.992328	50.486267	486.035300	409.379400
5.990186	50.484285	499.776259	317.410000
5.990225	50.484322	499.409359	311.100000
5.990266	50.484359	499.037634	304.670000
5.990307	50.484395	498.665434	298.700000
5.990348	50.484431	498.289784	293.890000
5.990388	50.484468	497.912009	290.140000
5.990427	50.484505	497.533334	288.490000
5.990467	50.484542	497.153859	288.990000
5.990507	50.484578	496.773709	291.740000
5.990549	50.484614	496.393784	296.870000
5.990593	50.484652	496.012834	304.410000
5.990635	50.484690	495.631009	314.170000
5.990676	50.484726	495.249709	325.760000
5.990717	50.484763	494.869259	338.630000
5.990756	50.484799	494.489909	352.280000
5.990796	50.484836	494.112634	366.460000
5.990834	50.484873	493.735284	381.150000
5.990872	50.484909	493.356009	396.390000
5.990912	50.484946	492.976234	411.530000
5.990951	50.484983	492.596259	425.210000
5.990991	50.485019	492.214659	435.130000
5.991031	50.485055	491.831084	438.550000
5.991071	50.485091	491.444134	433.330000
5.991111	50.485127	491.061634	419.450000
5.991152	50.485164	490.686409	399.420000
5.991194	50.485200	490.310134	377.570000
5.991234	50.485236	489.932759	358.420000
5.991273	50.485273	489.554909	345.250000
5.991312	50.485309	489.176184	339.720000
5.991353	50.485345	488.796734	341.890000
5.991394	50.485381	488.416509	350.490000
5.991434	50.485418	488.035809	363.210000
5.991473	50.485455	487.654284	377.160000
5.991512	50.485491	487.272634	389.490000
5.991552	50.485528	486.891684	398.010000
5.991592	50.485564	486.510934	401.590000
5.991631	50.485601	486.129984	399.980000
5.991671	50.485637	485.750209	393.560000
5.991711	50.485674	485.371059	383.070000
5.991751	50.485711	484.991384	369.450000
5.991789	50.485748	484.611534	354.060000
5.991831	50.485783	484.230884	338.530000
5.991872	50.485820	483.853734	324.640000
5.991906	50.485858	483.476284	313.970000
5.991945	50.485895	483.094934	307.630000
5.991984	50.485932	482.713934	305.920000
5.992023	50.485969	482.332084	308.370000
5.992061	50.486006	481.948659	313.830000
5.992099	50.486044	481.564134	321.020000
5.992137	50.486081	481.178909	327.850000
5.992175	50.486118	480.793509	335.430000
5.992214	50.486155	480.407634	344.520000
5.992252	50.486192	480.018634	356.064800
