# Supplementary material for: Electrical resistivity tomography data across the Hockai Fault Zone (Ardenne, Belgium)
Source: Data Brief. 2016 Dec 21;11:1–4. doi: 10.1016/j.dib.2016.12.028 (PMC5220259; doi:10.1016/j.dib.2016.12.028)
Supplement: Supplementary file 2 — Supplementary material [file mmc2.zip › output/ASCII/20100810-2_robust.out.wgs84]

5.989388	50.483550	551.645550	359.550000
5.989427	50.483587	551.505550	359.790000
5.989466	50.483624	551.379675	360.190000
5.989506	50.483661	551.234325	357.470000
5.989546	50.483698	551.088675	353.990000
5.989584	50.483736	550.961775	302.030000
5.989623	50.483773	550.805975	342.440000
5.989662	50.483810	550.664025	351.510000
5.989702	50.483847	550.559775	389.090000
5.989743	50.483884	550.478625	417.140000
5.989783	50.483920	550.292775	364.420000
5.989823	50.483956	549.931450	317.270000
5.989864	50.483992	549.574825	335.690000
5.989906	50.484028	549.360125	379.810000
5.989947	50.484065	549.436500	312.000000
5.989987	50.484101	549.469625	274.960000
5.990028	50.484137	549.356350	279.170000
5.990067	50.484174	549.303025	275.620000
5.990107	50.484211	549.155750	223.270000
5.990146	50.484248	548.942875	248.250000
5.990186	50.484285	548.895325	293.080000
5.990225	50.484322	548.851575	369.410000
5.990266	50.484359	548.764525	381.490000
5.990307	50.484395	548.726425	532.790000
5.990348	50.484431	548.627450	469.800000
5.990388	50.484468	548.428075	247.900000
5.990427	50.484505	548.307650	280.270000
5.990467	50.484542	548.297550	402.590000
5.990507	50.484578	548.059350	551.810000
5.990549	50.484614	547.710025	557.180000
5.990593	50.484652	547.497100	444.850000
5.990635	50.484690	547.349150	588.330000
5.990676	50.484726	547.108475	682.490000
5.990717	50.484763	546.784700	732.070000
5.990756	50.484799	546.373875	730.650000
5.990796	50.484836	545.752150	918.400000
5.990834	50.484873	544.801150	1229.200000
5.990872	50.484909	544.016825	1468.200000
5.990912	50.484946	543.632000	2424.700000
5.990951	50.484983	543.220100	3173.500000
5.990991	50.485019	542.635850	2908.000000
5.991031	50.485055	541.959650	1782.200000
5.991071	50.485091	541.230875	1655.200000
5.991111	50.485127	540.726200	1298.100000
5.991152	50.485164	540.533550	1299.200000
5.991194	50.485200	540.317625	1367.700000
5.991234	50.485236	540.078450	1481.200000
5.991273	50.485273	539.829900	1854.300000
5.991312	50.485309	539.531250	2431.000000
5.991353	50.485345	539.178150	2726.800000
5.991394	50.485381	538.756975	3251.000000
5.991434	50.485418	538.299450	2967.700000
5.991473	50.485455	537.800750	2262.800000
5.991512	50.485491	537.306425	1902.100000
5.991552	50.485528	536.862175	1731.200000
5.991592	50.485564	536.431575	1575.500000
5.991631	50.485601	535.996325	1768.700000
5.991671	50.485637	535.615975	2270.400000
5.991711	50.485674	535.263100	1923.700000
5.991751	50.485711	534.887375	1667.900000
5.991789	50.485748	534.502525	2103.200000
5.991831	50.485783	534.081000	1464.300000
5.991872	50.485820	533.841700	1530.700000
5.991906	50.485858	533.575150	1678.700000
5.991945	50.485895	533.103550	1480.000000
5.991984	50.485932	532.659250	1641.900000
5.992023	50.485969	532.182750	1344.400000
5.992061	50.486006	531.650975	1110.200000
5.992099	50.486044	531.100375	1187.900000
5.992137	50.486081	530.549300	1295.000000
5.992175	50.486118	530.011700	1294.700000
5.992214	50.486155	529.478375	1162.000000
5.992252	50.486192	528.893425	1439.300000
5.992290	50.486229	528.279925	1034.800000
5.992328	50.486267	527.656275	1033.900000
5.992367	50.486304	527.008525	1170.800000
5.992405	50.486341	526.397750	1196.100000
5.992442	50.486378	525.814750	1202.100000
5.992479	50.486416	525.217200	1584.600000
5.992518	50.486452	524.609700	1556.700000
5.992559	50.486488	524.068250	1911.500000
5.992602	50.486524	523.640525	1674.200000
5.992644	50.486559	523.217525	1675.100000
5.992686	50.486594	522.661350	1352.300000
5.992728	50.486630	522.024000	1495.300000
5.992771	50.486664	521.443525	1485.900000
5.992815	50.486699	520.910525	1829.500000
5.992859	50.486733	520.377375	1086.000000
5.992903	50.486768	519.839275	1084.800000
5.992946	50.486802	519.301075	1190.600000
5.992990	50.486837	518.767500	900.930000
5.993034	50.486871	518.233725	901.170000
5.993078	50.486905	517.699850	902.379000
5.989388	50.483550	549.495325	359.610000
5.989427	50.483587	549.335425	359.820000
5.989466	50.483624	549.187900	360.190000
5.989506	50.483661	549.021950	357.650000
5.989546	50.483698	548.855125	354.020000
5.989584	50.483736	548.704675	303.690000
5.989623	50.483773	548.527475	342.450000
5.989662	50.483810	548.361975	351.580000
5.989702	50.483847	548.229650	389.100000
5.989743	50.483884	548.116775	416.760000
5.989783	50.483920	547.909950	364.420000
5.989823	50.483956	547.546600	317.510000
5.989864	50.483992	547.187400	335.270000
5.989906	50.484028	546.953950	370.270000
5.989947	50.484065	546.975900	311.670000
5.989987	50.484101	546.958150	274.860000
5.990028	50.484137	546.809625	276.170000
5.990067	50.484174	546.711425	274.800000
5.990107	50.484211	546.530900	223.230000
5.990146	50.484248	546.293225	242.950000
5.990186	50.484285	546.193625	292.980000
5.990225	50.484322	546.095625	369.200000
5.990266	50.484359	545.957525	381.500000
5.990307	50.484395	545.857275	529.940000
5.990348	50.484431	545.703875	463.850000
5.990388	50.484468	545.468300	247.910000
5.990427	50.484505	545.291950	279.840000
5.990467	50.484542	545.198825	402.570000
5.990507	50.484578	544.927425	547.240000
5.990549	50.484614	544.570675	546.160000
5.990593	50.484652	544.315850	441.420000
5.990635	50.484690	544.107725	549.330000
5.990676	50.484726	543.829575	682.650000
5.990717	50.484763	543.490250	746.410000
5.990756	50.484799	543.088025	768.130000
5.990796	50.484836	542.530650	919.180000
5.990834	50.484873	541.717725	1251.000000
5.990872	50.484909	541.026575	1663.500000
5.990912	50.484946	540.642825	2428.200000
5.990951	50.484983	540.237675	3164.700000
5.990991	50.485019	539.695225	2691.200000
5.991031	50.485055	539.077425	1315.800000
5.991071	50.485091	538.412900	1316.000000
5.991111	50.485127	537.930925	1298.000000
5.991152	50.485164	537.704875	1299.400000
5.991194	50.485200	537.458950	1368.300000
5.991234	50.485236	537.193100	1503.100000
5.991273	50.485273	536.919150	1913.100000
5.991312	50.485309	536.604450	2438.400000
5.991353	50.485345	536.246050	2726.400000
5.991394	50.485381	535.833150	2962.700000
5.991434	50.485418	535.390975	2940.500000
5.991473	50.485455	534.915250	2262.500000
5.991512	50.485491	534.442750	1902.000000
5.991552	50.485528	534.010550	1728.700000
5.991592	50.485564	533.589325	1575.500000
5.991631	50.485601	533.164225	1759.900000
5.991671	50.485637	532.784000	2110.800000
5.991711	50.485674	532.426250	1920.300000
5.991751	50.485711	532.049775	1668.000000
5.991789	50.485748	531.665850	2035.800000
5.991831	50.485783	531.251925	1463.800000
5.991872	50.485820	530.986350	1503.100000
5.991906	50.485858	530.698950	1547.300000
5.991945	50.485895	530.244675	1480.000000
5.991984	50.485932	529.812375	1596.500000
5.992023	50.485969	529.353525	1344.300000
5.992061	50.486006	528.848925	1124.500000
5.992099	50.486044	528.328000	1188.200000
5.992137	50.486081	527.805800	1295.800000
5.992175	50.486118	527.294075	1296.300000
5.992214	50.486155	526.785250	1292.900000
5.992252	50.486192	526.231975	1440.200000
5.992290	50.486229	525.653500	1052.400000
5.992328	50.486267	525.064875	1046.600000
5.992367	50.486304	524.454175	1171.500000
5.992405	50.486341	523.874225	1196.100000
5.992442	50.486378	523.317425	1201.800000
5.992479	50.486416	522.747075	1548.600000
5.992518	50.486452	522.167100	1553.800000
5.992559	50.486488	521.644775	1840.900000
5.992602	50.486524	521.222650	1672.800000
5.992644	50.486559	520.804600	1653.800000
5.992686	50.486594	520.268325	1352.300000
5.992728	50.486630	519.659400	1483.000000
5.992771	50.486664	519.100450	1483.300000
5.992815	50.486699	518.583450	1591.700000
5.992859	50.486733	518.066025	1086.400000
5.992903	50.486768	517.543825	1084.900000
5.992946	50.486802	517.021200	1155.800000
5.992990	50.486837	516.502450	901.070000
5.993034	50.486871	515.983250	901.150000
5.993078	50.486905	515.463675	902.105300
5.989427	50.483587	546.890175	360.320000
5.989466	50.483624	546.720750	360.660000
5.989506	50.483661	546.534075	360.270000
5.989546	50.483698	546.346025	354.870000
5.989584	50.483736	546.172050	339.410000
5.989623	50.483773	545.973525	342.820000
5.989662	50.483810	545.784700	353.030000
5.989702	50.483847	545.624700	389.040000
5.989743	50.483884	545.480700	402.020000
5.989783	50.483920	545.253325	364.320000
5.989823	50.483956	544.887975	317.430000
5.989864	50.483992	544.526275	317.710000
5.989906	50.484028	544.274650	316.740000
5.989947	50.484065	544.244150	295.000000
5.989987	50.484101	544.177600	270.310000
5.990028	50.484137	543.995625	268.920000
5.990067	50.484174	543.855150	261.770000
5.990107	50.484211	543.643550	222.970000
5.990146	50.484248	543.382875	222.970000
5.990186	50.484285	543.235400	260.130000
5.990225	50.484322	543.087750	341.620000
5.990266	50.484359	542.903675	374.130000
5.990307	50.484395	542.747925	375.360000
5.990348	50.484431	542.546550	317.570000
5.990388	50.484468	542.279350	247.860000
5.990427	50.484505	542.054925	279.000000
5.990467	50.484542	541.891125	399.020000
5.990507	50.484578	541.591750	446.950000
5.990549	50.484614	541.228800	440.710000
5.990593	50.484652	540.939300	417.320000
5.990635	50.484690	540.681750	423.640000
5.990676	50.484726	540.373125	682.870000
5.990717	50.484763	540.021275	906.850000
5.990756	50.484799	539.625975	1358.300000
5.990796	50.484836	539.121075	1690.000000
5.990834	50.484873	538.423550	2084.800000
5.990872	50.484909	537.811225	2359.300000
5.990912	50.484946	537.428400	2429.400000
5.990951	50.484983	537.029100	2455.800000
5.990991	50.485019	536.523025	823.200000
5.991031	50.485055	535.956500	797.910000
5.991071	50.485091	535.349200	968.190000
5.991111	50.485127	534.887525	1281.200000
5.991152	50.485164	534.631550	1300.100000
5.991194	50.485200	534.358850	1405.800000
5.991234	50.485236	534.069375	1816.800000
5.991273	50.485273	533.773050	2226.200000
5.991312	50.485309	533.444300	2439.600000
5.991353	50.485345	533.081225	2441.300000
5.991394	50.485381	532.675550	2416.200000
5.991434	50.485418	532.246875	2331.700000
5.991473	50.485455	531.791425	2123.100000
5.991512	50.485491	531.338225	1791.700000
5.991552	50.485528	530.916725	1331.500000
5.991592	50.485564	530.503850	1225.000000
5.991631	50.485601	530.087775	1225.100000
5.991671	50.485637	529.707650	1459.000000
5.991711	50.485674	529.345550	1514.500000
5.991751	50.485711	528.968425	1567.500000
5.991789	50.485748	528.585325	1600.000000
5.991831	50.485783	528.178200	1452.500000
5.991872	50.485820	527.889300	1454.400000
5.991906	50.485858	527.583300	1478.800000
5.991945	50.485895	527.144375	1479.500000
5.991984	50.485932	526.722750	1492.400000
5.992023	50.485969	526.279675	1344.000000
5.992061	50.486006	525.799425	1190.300000
5.992099	50.486044	525.305250	1191.600000
5.992137	50.486081	524.809250	1332.100000
5.992175	50.486118	524.321125	1387.500000
5.992214	50.486155	523.834775	1418.700000
5.992252	50.486192	523.310700	1452.200000
5.992290	50.486229	522.764675	1240.100000
5.992328	50.486267	522.208775	1211.300000
5.992367	50.486304	521.632950	1192.900000
5.992405	50.486341	521.082200	1196.300000
5.992442	50.486378	520.550325	1201.200000
5.992479	50.486416	520.005975	1355.400000
5.992518	50.486452	519.452500	1389.000000
5.992559	50.486488	518.948650	1404.300000
5.992602	50.486524	518.531950	1383.700000
5.992644	50.486559	518.118725	1221.600000
5.992686	50.486594	517.601800	1149.200000
5.992728	50.486630	517.020600	1146.800000
5.992771	50.486664	516.482750	1143.300000
5.992815	50.486699	515.981500	1142.400000
5.992859	50.486733	515.479550	1086.400000
5.992903	50.486768	514.973050	1083.600000
5.992946	50.486802	514.465875	1082.800000
5.992990	50.486837	513.961875	901.090000
5.993034	50.486871	513.457225	901.107500
5.989466	50.483624	543.947375	366.040000
5.989506	50.483661	543.740050	365.710000
5.989546	50.483698	543.530925	361.830000
5.989584	50.483736	543.333675	353.230000
5.989623	50.483773	543.114150	352.710000
5.989662	50.483810	542.902450	356.980000
5.989702	50.483847	542.715425	388.780000
5.989743	50.483884	542.541300	389.920000
5.989783	50.483920	542.294075	364.210000
5.989823	50.483956	541.926800	317.250000
5.989864	50.483992	541.562675	314.700000
5.989906	50.484028	541.293600	308.700000
5.989947	50.484065	541.213250	290.450000
5.989987	50.484101	541.100550	269.770000
5.990028	50.484137	540.887325	268.300000
5.990067	50.484174	540.707650	260.720000
5.990107	50.484211	540.467450	222.860000
5.990146	50.484248	540.185750	222.600000
5.990186	50.484285	539.995025	248.810000
5.990225	50.484322	539.802825	295.660000
5.990266	50.484359	539.578150	316.320000
5.990307	50.484395	539.373875	312.360000
5.990348	50.484431	539.131225	270.580000
5.990388	50.484468	538.837025	247.820000
5.990427	50.484505	538.572325	278.730000
5.990467	50.484542	538.350000	376.170000
5.990507	50.484578	538.027750	375.550000
5.990549	50.484614	537.659775	361.200000
5.990593	50.484652	537.342475	337.180000
5.990635	50.484690	537.045750	337.070000
5.990676	50.484726	536.713225	675.380000
5.990717	50.484763	536.351650	910.060000
5.990756	50.484799	535.961750	1404.100000
5.990796	50.484836	535.498150	1840.200000
5.990834	50.484873	534.894100	2174.100000
5.990872	50.484909	534.346600	2362.300000
5.990912	50.484946	533.964575	2365.300000
5.990951	50.484983	533.570200	1403.300000
5.990991	50.485019	533.095050	398.400000
5.991031	50.485055	532.572475	448.210000
5.991071	50.485091	532.015050	703.930000
5.991111	50.485127	531.571125	1269.200000
5.991152	50.485164	531.288825	1300.200000
5.991194	50.485200	530.992775	1408.900000
5.991234	50.485236	530.682900	1822.300000
5.991273	50.485273	530.367300	2228.200000
5.991312	50.485309	530.026500	2237.400000
5.991353	50.485345	529.659425	1711.000000
5.991394	50.485381	529.259925	1560.700000
5.991434	50.485418	528.842800	1410.100000
5.991473	50.485455	528.404825	1399.700000
5.991512	50.485491	527.968325	1270.200000
5.991552	50.485528	527.556100	799.710000
5.991592	50.485564	527.150525	703.000000
5.991631	50.485601	526.742350	702.840000
5.991671	50.485637	526.362275	754.510000
5.991711	50.485674	525.996350	1030.900000
5.991751	50.485711	525.618675	1362.600000
5.991789	50.485748	525.236300	1404.800000
5.991831	50.485783	524.835100	1404.300000
5.991872	50.485820	524.525950	1406.000000
5.991906	50.485858	524.203775	1447.100000
5.991945	50.485895	523.778175	1455.700000
5.991984	50.485932	523.365800	1456.000000
5.992023	50.485969	522.936475	1342.600000
5.992061	50.486006	522.477600	1194.900000
5.992099	50.486044	522.007050	1199.000000
5.992137	50.486081	521.534375	1355.000000
5.992175	50.486118	521.067400	1480.300000
5.992214	50.486155	520.601275	1482.800000
5.992252	50.486192	520.103675	1456.400000
5.992290	50.486229	519.587225	1249.200000
5.992328	50.486267	519.061425	1213.300000
5.992367	50.486304	518.517925	1195.300000
5.992405	50.486341	517.994375	1195.100000
5.992442	50.486378	517.485875	1195.900000
5.992479	50.486416	516.966075	1213.900000
5.992518	50.486452	516.437775	1217.300000
5.992559	50.486488	515.951525	1218.100000
5.992602	50.486524	515.539975	1183.900000
5.992644	50.486559	515.131375	964.820000
5.992686	50.486594	514.633050	905.270000
5.992728	50.486630	514.078550	903.730000
5.992771	50.486664	513.561100	903.460000
5.992815	50.486699	513.075150	933.850000
5.992859	50.486733	512.588300	1043.400000
5.992903	50.486768	512.097150	1043.700000
5.992946	50.486802	511.605125	1036.600000
5.992990	50.486837	511.115650	900.764100
5.989546	50.483698	540.376850	380.650000
5.989584	50.483736	540.156875	380.700000
5.989623	50.483773	539.916925	380.680000
5.989662	50.483810	539.683100	380.720000
5.989702	50.483847	539.470050	381.160000
5.989743	50.483884	539.267100	380.470000
5.989783	50.483920	539.000950	364.330000
5.989823	50.483956	538.631850	317.400000
5.989864	50.483992	538.265425	313.750000
5.989906	50.484028	537.979850	307.910000
5.989947	50.484065	537.852775	290.690000
5.989987	50.484101	537.697075	269.860000
5.990028	50.484137	537.455175	268.410000
5.990067	50.484174	537.239800	260.840000
5.990107	50.484211	536.973725	227.730000
5.990146	50.484248	536.673150	227.540000
5.990186	50.484285	536.444100	248.930000
5.990225	50.484322	536.212725	276.370000
5.990266	50.484359	535.953000	276.360000
5.990307	50.484395	535.707275	275.400000
5.990348	50.484431	535.430000	270.750000
5.990388	50.484468	535.113350	267.570000
5.990427	50.484505	534.815900	278.550000
5.990467	50.484542	534.546600	300.600000
5.990507	50.484578	534.206250	301.950000
5.990549	50.484614	533.834375	302.610000
5.990593	50.484652	533.495600	303.180000
5.990635	50.484690	533.169025	303.850000
5.990676	50.484726	532.818550	327.390000
5.990717	50.484763	532.449750	427.030000
5.990756	50.484799	532.063875	430.360000
5.990796	50.484836	531.631450	427.560000
5.990834	50.484873	531.100525	404.180000
5.990872	50.484909	530.604625	316.510000
5.990912	50.484946	530.223250	304.920000
5.990951	50.484983	529.832925	304.820000
5.990991	50.485019	529.383325	308.440000
5.991031	50.485055	528.897450	360.060000
5.991071	50.485091	528.382500	450.460000
5.991111	50.485127	527.953725	902.800000
5.991152	50.485164	527.648825	975.660000
5.991194	50.485200	527.332875	976.810000
5.991234	50.485236	527.005775	976.580000
5.991273	50.485273	526.674000	937.500000
5.991312	50.485309	526.323125	733.430000
5.991353	50.485345	525.952725	564.950000
5.991394	50.485381	525.558375	436.360000
5.991434	50.485418	525.150900	384.860000
5.991473	50.485455	524.727600	356.340000
5.991512	50.485491	524.305175	337.130000
5.991552	50.485528	523.900825	330.690000
5.991592	50.485564	523.501450	330.550000
5.991631	50.485601	523.100025	333.930000
5.991671	50.485637	522.720025	384.130000
5.991711	50.485674	522.350825	554.050000
5.991751	50.485711	521.972650	952.050000
5.991789	50.485748	521.590900	1080.300000
5.991831	50.485783	521.194750	1081.000000
5.991872	50.485820	520.868425	1081.300000
5.991906	50.485858	520.532475	1081.700000
5.991945	50.485895	520.118150	1081.300000
5.991984	50.485932	519.713675	1069.800000
5.992023	50.485969	519.296075	795.610000
5.992061	50.486006	518.855525	604.930000
5.992099	50.486044	518.405400	592.200000
5.992137	50.486081	517.953025	592.350000
5.992175	50.486118	517.504575	593.310000
5.992214	50.486155	517.056275	599.890000
5.992252	50.486192	516.582225	636.840000
5.992290	50.486229	516.092300	696.370000
5.992328	50.486267	515.593700	725.690000
5.992367	50.486304	515.079600	755.220000
5.992405	50.486341	514.580975	788.170000
5.992442	50.486378	514.094100	822.060000
5.992479	50.486416	513.597150	841.710000
5.992518	50.486452	513.092350	844.510000
5.992559	50.486488	512.622600	845.340000
5.992602	50.486524	512.215900	835.920000
5.992644	50.486559	511.811650	731.020000
5.992686	50.486594	511.330900	693.840000
5.992728	50.486630	510.801775	692.280000
5.992771	50.486664	510.303825	692.080000
5.992815	50.486699	509.832550	699.800000
5.992859	50.486733	509.360225	749.890000
5.992903	50.486768	508.883925	809.505700
5.989623	50.483773	536.347000	380.990000
5.989662	50.483810	536.092100	380.910000
5.989702	50.483847	535.854375	380.860000
5.989743	50.483884	535.624250	379.230000
5.989783	50.483920	535.340325	364.570000
5.989823	50.483956	534.969500	317.770000
5.989864	50.483992	534.600925	313.910000
5.989906	50.484028	534.300000	308.460000
5.989947	50.484065	534.129825	294.160000
5.989987	50.484101	533.934750	276.060000
5.990028	50.484137	533.666975	271.630000
5.990067	50.484174	533.419650	267.190000
5.990107	50.484211	533.130650	263.310000
5.990146	50.484248	532.813500	262.810000
5.990186	50.484285	532.551200	262.560000
5.990225	50.484322	532.286100	279.500000
5.990266	50.484359	531.996875	280.580000
5.990307	50.484395	531.716675	280.690000
5.990348	50.484431	531.411125	280.850000
5.990388	50.484468	531.076375	281.580000
5.990427	50.484505	530.753175	282.580000
5.990467	50.484542	530.447500	300.400000
5.990507	50.484578	530.093375	301.930000
5.990549	50.484614	529.718575	302.630000
5.990593	50.484652	529.363950	303.290000
5.990635	50.484690	529.015675	304.120000
5.990676	50.484726	528.652425	313.080000
5.990717	50.484763	528.278550	317.720000
5.990756	50.484799	527.895475	318.060000
5.990796	50.484836	527.485450	317.930000
5.990834	50.484873	527.009450	317.060000
5.990872	50.484909	526.553100	314.570000
5.990912	50.484946	526.172225	312.600000
5.990951	50.484983	525.785100	312.180000
5.990991	50.485019	525.355975	313.630000
5.991031	50.485055	524.899900	357.020000
5.991071	50.485091	524.420150	402.830000
5.991111	50.485127	524.004000	506.920000
5.991152	50.485164	523.680250	506.730000
5.991194	50.485200	523.347750	505.850000
5.991234	50.485236	523.006450	502.040000
5.991273	50.485273	522.661450	481.660000
5.991312	50.485309	522.302425	450.960000
5.991353	50.485345	521.929375	391.440000
5.991394	50.485381	521.539175	365.550000
5.991434	50.485418	521.139525	359.180000
5.991473	50.485455	520.728225	353.900000
5.991512	50.485491	520.317325	337.270000
5.991552	50.485528	519.919475	334.080000
5.991592	50.485564	519.525225	334.030000
5.991631	50.485601	519.129400	337.430000
5.991671	50.485637	518.749475	384.180000
5.991711	50.485674	518.377575	538.600000
5.991751	50.485711	517.999000	842.710000
5.991789	50.485748	517.617775	897.680000
5.991831	50.485783	517.225825	897.680000
5.991872	50.485820	516.885325	897.350000
5.991906	50.485858	516.537950	896.930000
5.991945	50.485895	516.132875	895.710000
5.991984	50.485932	515.734925	861.540000
5.992023	50.485969	515.327075	645.230000
5.992061	50.486006	514.901875	440.440000
5.992099	50.486044	514.469000	363.420000
5.992137	50.486081	514.033875	354.140000
5.992175	50.486118	513.601300	353.570000
5.992214	50.486155	513.168400	353.450000
5.992252	50.486192	512.714850	354.130000
5.992290	50.486229	512.248175	361.410000
5.992328	50.486267	511.773650	397.180000
5.992367	50.486304	511.285825	472.240000
5.992405	50.486341	510.809700	576.900000
5.992442	50.486378	510.342450	675.250000
5.992479	50.486416	509.866325	720.670000
5.992518	50.486452	509.383125	722.680000
5.992559	50.486488	508.928600	723.120000
5.992602	50.486524	508.526400	721.760000
5.992644	50.486559	508.126200	690.290000
5.992686	50.486594	507.661825	678.420000
5.992728	50.486630	507.156475	677.440000
5.992771	50.486664	506.676875	677.450000
5.992815	50.486699	506.219475	681.204800
5.989702	50.483847	531.831400	380.800000
5.989743	50.483884	531.576075	376.280000
5.989783	50.483920	531.275725	364.770000
5.989823	50.483956	530.903350	317.900000
5.989864	50.483992	530.532825	314.240000
5.989906	50.484028	530.217825	310.230000
5.989947	50.484065	530.008650	299.600000
5.989987	50.484101	529.778200	295.060000
5.990028	50.484137	529.487500	293.390000
5.990067	50.484174	529.212125	292.500000
5.990107	50.484211	528.903225	291.760000
5.990146	50.484248	528.571825	290.920000
5.990186	50.484285	528.281375	290.060000
5.990225	50.484322	527.987975	288.540000
5.990266	50.484359	527.674550	288.410000
5.990307	50.484395	527.366500	288.950000
5.990348	50.484431	527.038625	289.670000
5.990388	50.484468	526.689750	291.450000
5.990427	50.484505	526.347050	295.450000
5.990467	50.484542	526.014375	300.830000
5.990507	50.484578	525.650225	302.420000
5.990549	50.484614	525.273325	303.270000
5.990593	50.484652	524.907575	304.020000
5.990635	50.484690	524.544375	304.970000
5.990676	50.484726	524.172575	313.110000
5.990717	50.484763	523.795400	317.190000
5.990756	50.484799	523.414175	318.170000
5.990796	50.484836	523.019300	318.340000
5.990834	50.484873	522.582625	318.150000
5.990872	50.484909	522.155300	317.700000
5.990912	50.484946	521.774825	317.710000
5.990951	50.484983	521.390150	319.660000
5.990991	50.485019	520.976875	334.630000
5.991031	50.485055	520.544200	356.500000
5.991071	50.485091	520.092775	371.500000
5.991111	50.485127	519.686825	385.720000
5.991152	50.485164	519.347725	385.540000
5.991194	50.485200	519.001900	385.080000
5.991234	50.485236	518.649325	384.190000
5.991273	50.485273	518.293850	382.710000
5.991312	50.485309	517.928425	374.010000
5.991353	50.485345	517.553325	363.900000
5.991394	50.485381	517.166375	360.100000
5.991434	50.485418	516.772825	359.140000
5.991473	50.485455	516.371000	354.200000
5.991512	50.485491	515.969300	352.860000
5.991552	50.485528	515.576675	352.730000
5.991592	50.485564	515.186550	352.960000
5.991631	50.485601	514.795250	358.500000
5.991671	50.485637	514.415375	384.320000
5.991711	50.485674	514.041275	515.060000
5.991751	50.485711	513.662375	688.400000
5.991789	50.485748	513.281575	708.770000
5.991831	50.485783	512.893050	708.780000
5.991872	50.485820	512.541200	708.540000
5.991906	50.485858	512.184625	708.160000
5.991945	50.485895	511.786925	705.500000
5.991984	50.485932	511.394175	677.740000
5.992023	50.485969	510.994225	554.670000
5.992061	50.486006	510.581525	412.320000
5.992099	50.486044	510.162800	359.860000
5.992137	50.486081	509.741975	354.590000
5.992175	50.486118	509.322650	354.100000
5.992214	50.486155	508.902725	354.030000
5.992252	50.486192	508.466625	354.420000
5.992290	50.486229	508.019875	357.830000
5.992328	50.486267	507.566225	379.200000
5.992367	50.486304	507.101400	436.170000
5.992405	50.486341	506.645150	526.440000
5.992442	50.486378	506.195350	604.880000
5.992479	50.486416	505.737900	649.180000
5.992518	50.486452	505.274225	656.670000
5.992559	50.486488	504.833525	657.360000
5.992602	50.486524	504.435425	657.560000
5.992644	50.486559	504.038900	657.540000
5.992686	50.486594	503.589550	657.570000
5.992728	50.486630	503.106075	657.855900
5.989783	50.483920	526.767825	364.890000
5.989823	50.483956	526.394050	317.800000
5.989864	50.483992	526.021750	314.500000
5.989906	50.484028	525.694125	312.460000
5.989947	50.484065	525.450325	309.870000
5.989987	50.484101	525.188700	308.290000
5.990028	50.484137	524.878200	307.550000
5.990067	50.484174	524.578800	307.000000
5.990107	50.484211	524.253000	306.380000
5.990146	50.484248	523.909650	305.590000
5.990186	50.484285	523.595975	304.340000
5.990225	50.484322	523.279450	302.630000
5.990266	50.484359	522.946750	301.510000
5.990307	50.484395	522.616875	301.030000
5.990348	50.484431	522.271975	300.870000
5.990388	50.484468	521.912475	300.950000
5.990427	50.484505	521.555650	301.420000
5.990467	50.484542	521.203850	305.430000
5.990507	50.484578	520.832800	307.290000
5.990549	50.484614	520.454500	308.540000
5.990593	50.484652	520.081450	310.150000
5.990635	50.484690	519.708725	311.850000
5.990676	50.484726	519.331650	313.740000
5.990717	50.484763	518.952500	317.160000
5.990756	50.484799	518.572375	318.430000
5.990796	50.484836	518.186975	318.960000
5.990834	50.484873	517.776925	319.350000
5.990872	50.484909	517.369825	320.230000
5.990912	50.484946	516.989625	322.070000
5.990951	50.484983	516.606775	326.150000
5.990991	50.485019	516.205300	341.450000
5.991031	50.485055	515.790375	356.110000
5.991071	50.485091	515.361050	360.050000
5.991111	50.485127	514.963050	362.830000
5.991152	50.485164	514.611800	362.910000
5.991194	50.485200	514.255575	362.790000
5.991234	50.485236	513.894325	362.550000
5.991273	50.485273	513.530875	362.210000
5.991312	50.485309	513.160625	361.430000
5.991353	50.485345	512.783950	360.430000
5.991394	50.485381	512.399450	359.930000
5.991434	50.485418	512.010525	359.530000
5.991473	50.485455	511.615925	359.420000
5.991512	50.485491	511.221300	359.520000
5.991552	50.485528	510.832725	359.770000
5.991592	50.485564	510.445825	360.370000
5.991631	50.485601	510.058075	366.930000
5.991671	50.485637	509.678250	384.200000
5.991711	50.485674	509.302400	463.070000
5.991751	50.485711	508.923225	524.610000
5.991789	50.485748	508.542750	531.310000
5.991831	50.485783	508.156900	531.410000
5.991872	50.485820	507.796275	531.320000
5.991906	50.485858	507.432525	531.060000
5.991945	50.485895	507.040550	529.020000
5.991984	50.485932	506.651875	511.670000
5.992023	50.485969	506.258075	456.010000
5.992061	50.486006	505.855200	387.260000
5.992099	50.486044	505.447775	359.270000
5.992137	50.486081	505.038475	355.380000
5.992175	50.486118	504.629925	354.990000
5.992214	50.486155	504.220625	354.920000
5.992252	50.486192	503.798950	355.120000
5.992290	50.486229	503.368900	357.850000
5.992328	50.486267	502.932950	375.580000
5.992367	50.486304	502.487825	424.740000
5.992405	50.486341	502.048725	501.450000
5.992442	50.486378	501.614100	557.680000
5.992479	50.486416	501.173075	600.090000
5.992518	50.486452	500.726675	618.280000
5.992559	50.486488	500.298275	620.760000
5.992602	50.486524	499.903825	622.080000
5.992644	50.486559	499.510600	623.532000
5.989906	50.484028	520.686550	314.610000
5.989947	50.484065	520.412675	312.050000
5.989987	50.484101	520.124175	311.790000
5.990028	50.484137	519.796950	311.600000
5.990067	50.484174	519.477500	311.400000
5.990107	50.484211	519.137725	311.130000
5.990146	50.484248	518.784625	310.820000
5.990186	50.484285	518.452325	310.450000
5.990225	50.484322	518.117425	310.040000
5.990266	50.484359	517.769900	309.660000
5.990307	50.484395	517.423525	309.380000
5.990348	50.484431	517.066125	309.190000
5.990388	50.484468	516.699000	309.090000
5.990427	50.484505	516.332450	309.070000
5.990467	50.484542	515.967825	309.150000
5.990507	50.484578	515.592325	309.400000
5.990549	50.484614	515.213175	310.100000
5.990593	50.484652	514.835750	311.440000
5.990635	50.484690	514.457550	313.610000
5.990676	50.484726	514.077600	315.620000
5.990717	50.484763	513.697425	317.240000
5.990756	50.484799	513.317875	318.700000
5.990796	50.484836	512.937725	319.540000
5.990834	50.484873	512.544400	320.410000
5.990872	50.484909	512.150600	322.120000
5.990912	50.484946	511.770575	326.240000
5.990951	50.484983	511.388975	332.940000
5.990991	50.485019	510.995925	343.480000
5.991031	50.485055	510.593900	355.780000
5.991071	50.485091	510.181200	358.910000
5.991111	50.485127	509.789250	359.770000
5.991152	50.485164	509.428750	360.030000
5.991194	50.485200	509.064650	360.120000
5.991234	50.485236	508.696950	360.160000
5.991273	50.485273	508.327675	360.160000
5.991312	50.485309	507.953900	360.140000
5.991353	50.485345	507.576050	360.090000
5.991394	50.485381	507.193350	360.010000
5.991434	50.485418	506.807825	359.970000
5.991473	50.485455	506.418525	360.060000
5.991512	50.485491	506.029100	360.280000
5.991552	50.485528	505.643550	360.640000
5.991592	50.485564	505.259075	361.850000
5.991631	50.485601	504.873975	367.360000
5.991671	50.485637	504.494175	383.090000
5.991711	50.485674	504.117050	407.370000
5.991751	50.485711	503.737675	419.390000
5.991789	50.485748	503.357425	420.200000
5.991831	50.485783	502.973600	420.290000
5.991872	50.485820	502.606425	420.240000
5.991906	50.485858	502.237300	420.040000
5.991945	50.485895	501.849575	419.020000
5.991984	50.485932	501.463950	412.220000
5.992023	50.485969	501.074800	394.140000
5.992061	50.486006	500.679400	371.120000
5.992099	50.486044	500.280675	358.920000
5.992137	50.486081	499.880375	355.920000
5.992175	50.486118	499.480325	355.620000
5.992214	50.486155	499.079500	355.570000
5.992252	50.486192	498.669475	355.740000
5.992290	50.486229	498.253025	357.890000
5.992328	50.486267	497.831675	373.000000
5.992367	50.486304	497.402975	417.500000
5.992405	50.486341	496.978325	490.970000
5.992442	50.486378	496.556650	519.650000
5.992479	50.486416	496.129725	547.070000
5.992518	50.486452	495.698250	597.663700
5.990028	50.484137	514.197625	312.200000
5.990067	50.484174	513.861850	312.160000
5.990107	50.484211	513.510850	312.130000
5.990146	50.484248	513.150025	312.090000
5.990186	50.484285	512.803275	312.040000
5.990225	50.484322	512.454275	311.990000
5.990266	50.484359	512.095725	311.940000
5.990307	50.484395	511.737350	311.920000
5.990348	50.484431	511.371200	311.920000
5.990388	50.484468	510.998850	311.950000
5.990427	50.484505	510.626000	312.030000
5.990467	50.484542	510.253375	312.150000
5.990507	50.484578	509.875225	312.320000
5.990549	50.484614	509.495600	312.600000
5.990593	50.484652	509.115850	313.220000
5.990635	50.484690	508.734950	314.410000
5.990676	50.484726	508.353750	315.950000
5.990717	50.484763	507.973175	317.400000
5.990756	50.484799	507.593850	318.870000
5.990796	50.484836	507.216125	320.010000
5.990834	50.484873	506.832325	321.510000
5.990872	50.484909	506.446600	323.960000
5.990912	50.484946	506.066700	328.030000
5.990951	50.484983	505.685925	334.460000
5.990991	50.485019	505.298575	344.380000
5.991031	50.485055	504.905500	355.490000
5.991071	50.485091	504.504800	358.590000
5.991111	50.485127	504.117250	359.420000
5.991152	50.485164	503.750000	359.690000
5.991194	50.485200	503.380200	359.850000
5.991234	50.485236	503.007925	359.940000
5.991273	50.485273	502.634550	360.010000
5.991312	50.485309	502.258325	360.050000
5.991353	50.485345	501.879700	360.090000
5.991394	50.485381	501.498225	360.130000
5.991434	50.485418	501.115050	360.220000
5.991473	50.485455	500.729475	360.380000
5.991512	50.485491	500.343725	360.620000
5.991552	50.485528	499.960350	361.030000
5.991592	50.485564	499.577625	362.450000
5.991631	50.485601	499.194450	367.570000
5.991671	50.485637	498.814650	381.210000
5.991711	50.485674	498.436600	383.840000
5.991751	50.485711	498.057100	384.480000
5.991789	50.485748	497.677025	384.650000
5.991831	50.485783	497.294675	384.710000
5.991872	50.485820	496.922800	384.680000
5.991906	50.485858	496.549800	384.540000
5.991945	50.485895	496.165075	384.060000
5.991984	50.485932	495.781600	381.460000
5.992023	50.485969	495.395850	375.130000
5.992061	50.486006	495.005950	366.280000
5.992099	50.486044	494.613675	358.610000
5.992137	50.486081	494.220150	356.310000
5.992175	50.486118	493.826600	356.080000
5.992214	50.486155	493.432350	356.050000
5.992252	50.486192	493.031450	356.220000
5.992290	50.486229	492.625725	357.800000
5.992328	50.486267	492.216075	369.520000
5.992367	50.486304	491.800700	400.100000
5.992405	50.486341	491.387900	489.952600
5.990107	50.484211	507.321325	312.300000
5.990146	50.484248	506.954550	312.310000
5.990186	50.484285	506.596925	312.310000
5.990225	50.484322	506.237475	312.320000
5.990266	50.484359	505.871075	312.340000
5.990307	50.484395	505.504375	312.380000
5.990348	50.484431	505.132400	312.440000
5.990388	50.484468	504.756675	312.520000
5.990427	50.484505	504.380050	312.640000
5.990467	50.484542	504.002850	312.800000
5.990507	50.484578	503.623300	312.990000
5.990549	50.484614	503.243450	313.270000
5.990593	50.484652	502.862725	313.780000
5.990635	50.484690	502.480875	314.750000
5.990676	50.484726	502.099375	316.120000
5.990717	50.484763	501.718775	317.520000
5.990756	50.484799	501.339475	318.970000
5.990796	50.484836	500.962450	320.220000
5.990834	50.484873	500.583350	321.820000
5.990872	50.484909	500.202025	324.310000
5.990912	50.484946	499.822225	328.420000
5.990951	50.484983	499.441950	334.940000
5.990991	50.485019	499.058200	344.750000
5.991031	50.485055	498.671025	355.300000
5.991071	50.485091	498.278625	358.410000
5.991111	50.485127	497.894100	359.260000
5.991152	50.485164	497.522100	359.570000
5.991194	50.485200	497.148400	359.740000
5.991234	50.485236	496.773000	359.860000
5.991273	50.485273	496.396875	359.960000
5.991312	50.485309	496.019100	360.040000
5.991353	50.485345	495.639975	360.130000
5.991394	50.485381	495.259275	360.230000
5.991434	50.485418	494.877625	360.360000
5.991473	50.485455	494.494550	360.530000
5.991512	50.485491	494.111300	360.770000
5.991552	50.485528	493.729375	361.190000
5.991592	50.485564	493.347850	362.640000
5.991631	50.485601	492.966025	367.660000
5.991671	50.485637	492.586225	378.900000
5.991711	50.485674	492.207525	380.120000
5.991751	50.485711	491.827925	380.290000
5.991789	50.485748	491.447975	380.360000
5.991831	50.485783	491.066650	380.340000
5.991872	50.485820	490.691575	380.240000
5.991906	50.485858	490.315900	380.050000
5.991945	50.485895	489.933225	379.520000
5.991984	50.485932	489.551225	377.360000
5.992023	50.485969	489.167825	372.570000
5.992061	50.486006	488.781800	365.410000
5.992099	50.486044	488.394125	358.400000
5.992137	50.486081	488.005500	356.540000
5.992175	50.486118	487.616750	356.350000
5.992214	50.486155	487.227400	356.340000
5.992252	50.486192	486.833375	356.490000
5.992290	50.486229	486.435850	357.190000
5.992328	50.486267	486.035300	364.134200
5.990186	50.484285	499.776259	312.400000
5.990225	50.484322	499.409359	312.420000
5.990266	50.484359	499.037634	312.450000
5.990307	50.484395	498.665434	312.500000
5.990348	50.484431	498.289784	312.560000
5.990388	50.484468	497.912009	312.650000
5.990427	50.484505	497.533334	312.780000
5.990467	50.484542	497.153859	312.930000
5.990507	50.484578	496.773709	313.130000
5.990549	50.484614	496.393784	313.410000
5.990593	50.484652	496.012834	313.920000
5.990635	50.484690	495.631009	314.870000
5.990676	50.484726	495.249709	316.200000
5.990717	50.484763	494.869259	317.590000
5.990756	50.484799	494.489909	319.030000
5.990796	50.484836	494.112634	320.320000
5.990834	50.484873	493.735284	321.950000
5.990872	50.484909	493.356009	324.450000
5.990912	50.484946	492.976234	328.560000
5.990951	50.484983	492.596259	335.090000
5.990991	50.485019	492.214659	344.890000
5.991031	50.485055	491.831084	355.220000
5.991071	50.485091	491.444134	358.350000
5.991111	50.485127	491.061634	359.210000
5.991152	50.485164	490.686409	359.530000
5.991194	50.485200	490.310134	359.710000
5.991234	50.485236	489.932759	359.840000
5.991273	50.485273	489.554909	359.950000
5.991312	50.485309	489.176184	360.050000
5.991353	50.485345	488.796734	360.150000
5.991394	50.485381	488.416509	360.270000
5.991434	50.485418	488.035809	360.410000
5.991473	50.485455	487.654284	360.600000
5.991512	50.485491	487.272634	360.830000
5.991552	50.485528	486.891684	361.240000
5.991592	50.485564	486.510934	362.700000
5.991631	50.485601	486.129984	367.690000
5.991671	50.485637	485.750209	378.550000
5.991711	50.485674	485.371059	379.780000
5.991751	50.485711	484.991384	379.970000
5.991789	50.485748	484.611534	380.060000
5.991831	50.485783	484.230884	380.050000
5.991872	50.485820	483.853734	379.960000
5.991906	50.485858	483.476284	379.780000
5.991945	50.485895	483.094934	379.230000
5.991984	50.485932	482.713934	377.060000
5.992023	50.485969	482.332084	372.270000
5.992061	50.486006	481.948659	365.140000
5.992099	50.486044	481.564134	358.260000
5.992137	50.486081	481.178909	356.620000
5.992175	50.486118	480.793509	356.460000
5.992214	50.486155	480.407634	356.440000
5.992252	50.486192	480.018634	356.519600
