# Supplementary material for: Electrical resistivity tomography data across the Hockai Fault Zone (Ardenne, Belgium)
Source: Data Brief. 2016 Dec 21;11:1–4. doi: 10.1016/j.dib.2016.12.028 (PMC5220259; doi:10.1016/j.dib.2016.12.028)
Supplement: Supplementary file 2 — Supplementary material [file mmc2.zip › output/ASCII/vecquee01.wgs84]

5.961788459	50.47349641	531.53
5.961838882	50.47351201	531.557
5.961890173	50.47352704	531.572
5.961940394	50.47354278	531.611
5.961990835	50.47355798	531.694
5.962041632	50.47357414	531.772
5.962091006	50.4735912	531.819
5.962142116	50.47360672	531.772
5.962191705	50.4736225	531.765
5.96224133	50.47363861	531.882
5.962293692	50.47365409	531.949
5.962344532	50.47366981	531.912
5.962392925	50.47368629	532.013
5.962444605	50.47370325	532.077
5.962496301	50.47371755	532.098
5.962547412	50.47373173	532.14
5.962598183	50.4737477	532.191
5.962649735	50.47376284	532.224
5.962699873	50.47377814	532.196
5.962749805	50.47379465	532.217
5.962801376	50.47381034	532.282
5.962851597	50.47382516	532.259
5.962901939	50.47384282	532.283
5.962953201	50.47385806	532.235
5.963002452	50.4738754	532.252
5.963053996	50.47388997	532.219
5.963105464	50.47390715	532.152
5.963153915	50.47392409	532.212
5.963204471	50.47394044	532.209
5.963253818	50.47395729	532.184
5.963304841	50.47397254	532.214
5.963355395	50.47398862	532.218
5.963406184	50.47400486	532.176
5.963456491	50.47402038	532.155
5.963506647	50.47403574	532.001
5.963557637	50.4740518	532.022
5.963608658	50.47406701	531.965
5.963659428	50.47408181	531.901
5.963710394	50.47409727	531.846
5.963761473	50.47411184	531.768
5.963812099	50.47412794	531.743
5.963862267	50.47414327	531.715
5.963913136	50.47415875	531.711
5.963962612	50.47417495	531.67
5.964014018	50.47419111	531.748
5.964065224	50.47420614	531.69
5.964115828	50.47422187	531.704
5.964165658	50.47423765	531.666
5.964217071	50.47425327	531.58
5.964267063	50.47426893	531.502
5.964317718	50.47428481	531.458
5.96436968	50.4743004	531.53
5.964420326	50.47431614	531.508
5.964469852	50.47433291	531.599
5.964521998	50.47434807	531.566
5.964572043	50.47436367	531.515
5.964622773	50.47437941	531.477
5.964672059	50.4743957	531.443
5.964723612	50.4744113	531.449
5.964773203	50.47442731	531.45
5.964824025	50.4744436	531.482
5.964874738	50.47445907	531.431
5.964924451	50.47447588	531.393
5.964981144	50.47449228	531.362
