# Supplementary material for: Electrical resistivity tomography data across the Hockai Fault Zone (Ardenne, Belgium)
Source: Data Brief. 2016 Dec 21;11:1–4. doi: 10.1016/j.dib.2016.12.028 (PMC5220259; doi:10.1016/j.dib.2016.12.028)
Supplement: Supplementary file 2 — Supplementary material [file mmc2.zip › output/ASCII/vecquee01_combined.out.wgs84]

5.961865	50.473520	530.702785	313.180000
5.961915	50.473535	530.720095	322.830000
5.961966	50.473550	530.763655	309.770000
5.962016	50.473566	530.821365	291.790000
5.962066	50.473583	530.866800	237.560000
5.962117	50.473599	530.864535	232.870000
5.962167	50.473615	530.840595	216.370000
5.962217	50.473631	530.877430	254.150000
5.962268	50.473646	530.941815	301.850000
5.962319	50.473662	530.949650	280.700000
5.962369	50.473678	530.966985	296.920000
5.962419	50.473695	531.020495	333.570000
5.962470	50.473710	531.046480	370.450000
5.962522	50.473725	531.062090	372.510000
5.962573	50.473740	531.086325	383.740000
5.962624	50.473755	531.106810	429.900000
5.962675	50.473770	531.106370	384.410000
5.962725	50.473786	531.102905	412.600000
5.962776	50.473802	531.122015	412.940000
5.962826	50.473818	531.129700	419.770000
5.962877	50.473834	531.125935	415.300000
5.962928	50.473850	531.116695	406.870000
5.962978	50.473867	531.104780	319.790000
5.963028	50.473883	531.095565	322.610000
5.963080	50.473899	531.063800	345.260000
5.963130	50.473916	531.057360	307.150000
5.963179	50.473932	531.070695	379.450000
5.963229	50.473949	531.058680	370.000000
5.963279	50.473965	531.054965	355.510000
5.963330	50.473981	531.062225	327.700000
5.963381	50.473997	531.050260	299.420000
5.963431	50.474013	531.027345	298.690000
5.963482	50.474028	530.971780	318.670000
5.963532	50.474044	530.930765	332.820000
5.963583	50.474059	530.918375	344.330000
5.963634	50.474074	530.878310	379.620000
5.963685	50.474090	530.837620	362.120000
5.963736	50.474105	530.792655	391.360000
5.963787	50.474120	530.753740	399.160000
5.963837	50.474136	530.734300	422.030000
5.963888	50.474151	530.721535	393.590000
5.963938	50.474167	530.701945	377.680000
5.963988	50.474183	530.712455	362.140000
5.964040	50.474199	530.716565	344.270000
5.964091	50.474214	530.697250	347.230000
5.964141	50.474230	530.687810	349.920000
5.964191	50.474245	530.644370	359.970000
5.964242	50.474261	530.583030	360.340000
5.964292	50.474277	530.538240	344.910000
5.964344	50.474293	530.546375	423.280000
5.964395	50.474308	530.561735	413.010000
5.964445	50.474325	530.583245	429.340000
5.964496	50.474340	530.601505	429.580000
5.964547	50.474356	530.568015	441.170000
5.964597	50.474372	530.534300	423.360000
5.964647	50.474388	530.507260	399.090000
5.964698	50.474404	530.494270	374.380000
5.964748	50.474419	530.495355	419.700000
5.964799	50.474435	530.503340	375.040000
5.964849	50.474451	530.493875	326.840000
5.964900	50.474467	530.459810	287.872400
5.961865	50.473520	528.817535	296.130000
5.961915	50.473535	528.822570	313.990000
5.961966	50.473550	528.840355	309.290000
5.962016	50.473566	528.863690	295.370000
5.962066	50.473583	528.879675	240.370000
5.962117	50.473599	528.874085	229.840000
5.962167	50.473615	528.859070	221.650000
5.962217	50.473631	528.869455	262.690000
5.962268	50.473646	528.890015	300.940000
5.962319	50.473662	528.887800	285.340000
5.962369	50.473678	528.887960	310.330000
5.962419	50.473695	528.899245	358.220000
5.962470	50.473710	528.900555	408.120000
5.962522	50.473725	528.898040	422.570000
5.962573	50.473740	528.896700	435.660000
5.962624	50.473755	528.893735	472.330000
5.962675	50.473770	528.886820	420.700000
5.962725	50.473786	528.879280	437.550000
5.962776	50.473802	528.874390	435.480000
5.962826	50.473818	528.868000	419.380000
5.962877	50.473834	528.860110	414.120000
5.962928	50.473850	528.851770	416.630000
5.962978	50.473867	528.843255	331.160000
5.963028	50.473883	528.834915	350.530000
5.963080	50.473899	528.823950	383.150000
5.963130	50.473916	528.815885	353.100000
5.963179	50.473932	528.810195	413.700000
5.963229	50.473949	528.801580	422.950000
5.963279	50.473965	528.793715	411.080000
5.963330	50.473981	528.786775	383.110000
5.963381	50.473997	528.778235	350.290000
5.963431	50.474013	528.768770	346.090000
5.963482	50.474028	528.753480	362.270000
5.963532	50.474044	528.740465	365.470000
5.963583	50.474059	528.731350	389.170000
5.963634	50.474074	528.716085	429.020000
5.963685	50.474090	528.699845	416.130000
5.963736	50.474105	528.681080	435.680000
5.963787	50.474120	528.663490	453.140000
5.963837	50.474136	528.651600	466.920000
5.963888	50.474151	528.641860	435.650000
5.963938	50.474167	528.629695	411.840000
5.963988	50.474183	528.627480	394.640000
5.964040	50.474199	528.623490	373.000000
5.964091	50.474214	528.611775	374.300000
5.964141	50.474230	528.603135	373.640000
5.964191	50.474245	528.582545	374.260000
5.964242	50.474261	528.554480	371.640000
5.964292	50.474277	528.531640	375.420000
5.964344	50.474293	528.529925	444.300000
5.964395	50.474308	528.531310	451.110000
5.964445	50.474325	528.533995	469.850000
5.964496	50.474340	528.535680	475.320000
5.964547	50.474356	528.518240	484.070000
5.964597	50.474372	528.500475	460.330000
5.964647	50.474388	528.484835	443.840000
5.964698	50.474404	528.474720	416.440000
5.964748	50.474419	528.470205	447.240000
5.964799	50.474435	528.468240	395.540000
5.964849	50.474451	528.459525	329.740000
5.964900	50.474467	528.441135	297.697900
5.961915	50.473535	526.603995	289.500000
5.961966	50.473550	526.607605	301.040000
5.962016	50.473566	526.613040	289.310000
5.962066	50.473583	526.614675	243.270000
5.962117	50.473599	526.607510	236.990000
5.962167	50.473615	526.596620	252.020000
5.962217	50.473631	526.595330	306.920000
5.962268	50.473646	526.597465	336.260000
5.962319	50.473662	526.591250	317.370000
5.962369	50.473678	526.585485	347.220000
5.962419	50.473695	526.582795	412.200000
5.962470	50.473710	526.576880	482.840000
5.962522	50.473725	526.569815	518.470000
5.962573	50.473740	526.562775	530.900000
5.962624	50.473755	526.555235	536.520000
5.962675	50.473770	526.547145	477.730000
5.962725	50.473786	526.538955	475.930000
5.962776	50.473802	526.530765	466.540000
5.962826	50.473818	526.522525	435.170000
5.962877	50.473834	526.514235	439.970000
5.962928	50.473850	526.505995	464.550000
5.962978	50.473867	526.497805	394.040000
5.963028	50.473883	526.489565	446.190000
5.963080	50.473899	526.481325	508.640000
5.963130	50.473916	526.473085	479.690000
5.963179	50.473932	526.464845	530.100000
5.963229	50.473949	526.456605	568.160000
5.963279	50.473965	526.448340	578.210000
5.963330	50.473981	526.439975	556.380000
5.963381	50.473997	526.431760	515.460000
5.963431	50.474013	526.423645	499.660000
5.963482	50.474028	526.414855	498.980000
5.963532	50.474044	526.406290	486.880000
5.963583	50.474059	526.397900	524.160000
5.963634	50.474074	526.388385	577.880000
5.963685	50.474090	526.378470	574.410000
5.963736	50.474105	526.367555	587.780000
5.963787	50.474120	526.356765	621.380000
5.963837	50.474136	526.347450	631.550000
5.963888	50.474151	526.338760	584.710000
5.963938	50.474167	526.329320	538.090000
5.963988	50.474183	526.322805	503.940000
5.964040	50.474199	526.315865	466.720000
5.964091	50.474214	526.306650	456.080000
5.964141	50.474230	526.298285	443.830000
5.964191	50.474245	526.286145	431.040000
5.964242	50.474261	526.271230	434.770000
5.964292	50.474277	526.257740	472.090000
5.964344	50.474293	526.251850	552.060000
5.964395	50.474308	526.247160	584.650000
5.964445	50.474325	526.242545	614.520000
5.964496	50.474340	526.237630	625.250000
5.964547	50.474356	526.226365	623.320000
5.964597	50.474372	526.214925	595.870000
5.964647	50.474388	526.204060	585.160000
5.964698	50.474404	526.195145	553.130000
5.964748	50.474419	526.188230	548.200000
5.964799	50.474435	526.182190	450.180000
5.964849	50.474451	526.173800	351.452200
5.961966	50.473550	524.097455	282.090000
5.962016	50.473566	524.094565	286.810000
5.962066	50.473583	524.089950	255.420000
5.962117	50.473599	524.082085	267.800000
5.962167	50.473615	524.072920	309.480000
5.962217	50.473631	524.067005	385.980000
5.962268	50.473646	524.062115	405.950000
5.962319	50.473662	524.054475	367.170000
5.962369	50.473678	524.046885	384.010000
5.962419	50.473695	524.040070	448.280000
5.962470	50.473710	524.032330	525.180000
5.962522	50.473725	524.024290	570.900000
5.962573	50.473740	524.016200	571.870000
5.962624	50.473755	524.008010	541.750000
5.962675	50.473770	523.999770	480.940000
5.962725	50.473786	523.991505	467.890000
5.962776	50.473802	523.983165	456.370000
5.962826	50.473818	523.974875	431.630000
5.962877	50.473834	523.966610	458.340000
5.962928	50.473850	523.958370	512.240000
5.962978	50.473867	523.950155	473.070000
5.963028	50.473883	523.941915	570.790000
5.963080	50.473899	523.933775	674.600000
5.963130	50.473916	523.925535	634.830000
5.963179	50.473932	523.917195	671.180000
5.963229	50.473949	523.908955	737.870000
5.963279	50.473965	523.900715	792.600000
5.963330	50.473981	523.892400	799.540000
5.963381	50.473997	523.884160	757.440000
5.963431	50.474013	523.875995	722.200000
5.963482	50.474028	523.867830	692.850000
5.963532	50.474044	523.859665	661.920000
5.963583	50.474059	523.851400	712.370000
5.963634	50.474074	523.842960	786.270000
5.963685	50.474090	523.834420	796.910000
5.963736	50.474105	523.825580	807.640000
5.963787	50.474120	523.816740	855.790000
5.963837	50.474136	523.808225	860.880000
5.963888	50.474151	523.799860	787.860000
5.963938	50.474167	523.791320	708.340000
5.963988	50.474183	523.783530	647.300000
5.964040	50.474199	523.775640	586.620000
5.964091	50.474214	523.767150	556.740000
5.964141	50.474230	523.758860	528.710000
5.964191	50.474245	523.749520	507.130000
5.964242	50.474261	523.739280	525.980000
5.964292	50.474277	523.729340	603.450000
5.964344	50.474293	523.721850	714.950000
5.964395	50.474308	523.714785	776.100000
5.964445	50.474325	523.707620	817.920000
5.964496	50.474340	523.700380	826.690000
5.964547	50.474356	523.691240	808.470000
5.964597	50.474372	523.682025	777.280000
5.964647	50.474388	523.672960	771.560000
5.964698	50.474404	523.664520	722.830000
5.964748	50.474419	523.656705	679.210000
5.964799	50.474435	523.649165	478.028600
5.962066	50.473583	521.300150	306.940000
5.962117	50.473599	521.292010	371.480000
5.962167	50.473615	521.283470	434.900000
5.962217	50.473631	521.275930	514.280000
5.962268	50.473646	521.268640	516.820000
5.962319	50.473662	521.260550	454.600000
5.962369	50.473678	521.252460	421.770000
5.962419	50.473695	521.244570	424.090000
5.962470	50.473710	521.236455	439.300000
5.962522	50.473725	521.228240	442.160000
5.962573	50.473740	521.220000	419.290000
5.962624	50.473755	521.211735	381.980000
5.962675	50.473770	521.203470	354.120000
5.962725	50.473786	521.195205	347.710000
5.962776	50.473802	521.186940	350.910000
5.962826	50.473818	521.178700	362.450000
5.962877	50.473834	521.170460	407.760000
5.962928	50.473850	521.162220	472.990000
5.962978	50.473867	521.153980	512.660000
5.963028	50.473883	521.145740	622.030000
5.963080	50.473899	521.137525	717.740000
5.963130	50.473916	521.129285	699.750000
5.963179	50.473932	521.121020	708.450000
5.963229	50.473949	521.112780	776.860000
5.963279	50.473965	521.104540	881.520000
5.963330	50.473981	521.096275	965.950000
5.963381	50.473997	521.088035	987.240000
5.963431	50.474013	521.079820	965.020000
5.963482	50.474028	521.071630	929.270000
5.963532	50.474044	521.063440	912.520000
5.963583	50.474059	521.055200	960.700000
5.963634	50.474074	521.046935	1028.100000
5.963685	50.474090	521.038620	1056.500000
5.963736	50.474105	521.030255	1055.700000
5.963787	50.474120	521.021915	1056.100000
5.963837	50.474136	521.013600	1016.000000
5.963888	50.474151	521.005310	927.380000
5.963938	50.474167	520.997020	833.750000
5.963988	50.474183	520.988905	756.040000
5.964040	50.474199	520.980765	687.780000
5.964091	50.474214	520.972475	640.420000
5.964141	50.474230	520.964185	606.140000
5.964191	50.474245	520.955670	596.920000
5.964242	50.474261	520.946905	640.180000
5.964292	50.474277	520.938165	742.290000
5.964344	50.474293	520.930150	863.630000
5.964395	50.474308	520.922260	939.940000
5.964445	50.474325	520.914295	969.860000
5.964496	50.474340	520.906330	955.400000
5.964547	50.474356	520.897840	921.600000
5.964597	50.474372	520.889325	889.170000
5.964647	50.474388	520.880885	864.290000
5.964698	50.474404	520.872595	752.017400
5.962167	50.473615	518.210520	420.980000
5.962217	50.473631	518.202455	504.570000
5.962268	50.473646	518.194465	509.270000
5.962319	50.473662	518.186275	461.370000
5.962369	50.473678	518.178060	414.760000
5.962419	50.473695	518.169895	380.510000
5.962470	50.473710	518.161680	358.880000
5.962522	50.473725	518.153440	338.620000
5.962573	50.473740	518.145200	315.770000
5.962624	50.473755	518.136935	294.960000
5.962675	50.473770	518.128670	285.190000
5.962725	50.473786	518.120430	288.270000
5.962776	50.473802	518.112190	301.470000
5.962826	50.473818	518.103950	326.420000
5.962877	50.473834	518.095710	371.370000
5.962928	50.473850	518.087470	430.190000
5.962978	50.473867	518.079230	488.700000
5.963028	50.473883	518.070990	567.600000
5.963080	50.473899	518.062750	624.130000
5.963130	50.473916	518.054510	621.300000
5.963179	50.473932	518.046270	621.040000
5.963229	50.473949	518.038030	658.530000
5.963279	50.473965	518.029790	729.340000
5.963330	50.473981	518.021550	802.450000
5.963381	50.473997	518.013310	845.980000
5.963431	50.474013	518.005070	856.830000
5.963482	50.474028	517.996855	852.870000
5.963532	50.474044	517.988640	856.600000
5.963583	50.474059	517.980400	882.870000
5.963634	50.474074	517.972160	913.550000
5.963685	50.474090	517.963895	925.180000
5.963736	50.474105	517.955630	914.040000
5.963787	50.474120	517.947390	889.660000
5.963837	50.474136	517.939125	845.700000
5.963888	50.474151	517.930860	785.930000
5.963938	50.474167	517.922620	726.100000
5.963988	50.474183	517.914405	674.950000
5.964040	50.474199	517.906190	631.760000
5.964091	50.474214	517.897950	600.390000
5.964141	50.474230	517.889685	581.910000
5.964191	50.474245	517.881395	585.450000
5.964242	50.474261	517.873030	622.670000
5.964292	50.474277	517.864665	690.560000
5.964344	50.474293	517.856475	759.910000
5.964395	50.474308	517.848310	797.170000
5.964445	50.474325	517.840145	797.200000
5.964496	50.474340	517.831980	770.020000
5.964547	50.474356	517.823690	745.210000
5.964597	50.474372	517.815375	719.891700
5.962268	50.473646	514.812515	456.950000
5.962319	50.473662	514.804300	433.260000
5.962369	50.473678	514.796060	398.840000
5.962419	50.473695	514.787820	359.560000
5.962470	50.473710	514.779580	329.100000
5.962522	50.473725	514.771340	303.270000
5.962573	50.473740	514.763100	283.370000
5.962624	50.473755	514.754860	270.690000
5.962675	50.473770	514.746620	268.200000
5.962725	50.473786	514.738380	276.010000
5.962776	50.473802	514.730140	293.590000
5.962826	50.473818	514.721900	322.180000
5.962877	50.473834	514.713660	364.450000
5.962928	50.473850	514.705420	417.820000
5.962978	50.473867	514.697180	475.660000
5.963028	50.473883	514.688940	534.860000
5.963080	50.473899	514.680700	573.160000
5.963130	50.473916	514.672460	578.110000
5.963179	50.473932	514.664220	576.380000
5.963229	50.473949	514.655980	591.140000
5.963279	50.473965	514.647740	625.030000
5.963330	50.473981	514.639500	664.810000
5.963381	50.473997	514.631260	694.600000
5.963431	50.474013	514.623020	709.160000
5.963482	50.474028	514.614780	714.260000
5.963532	50.474044	514.606540	718.750000
5.963583	50.474059	514.598300	726.990000
5.963634	50.474074	514.590060	734.070000
5.963685	50.474090	514.581820	732.950000
5.963736	50.474105	514.573580	721.210000
5.963787	50.474120	514.565340	701.020000
5.963837	50.474136	514.557100	672.980000
5.963888	50.474151	514.548860	640.450000
5.963938	50.474167	514.540620	608.970000
5.963988	50.474183	514.532380	582.040000
5.964040	50.474199	514.524140	560.240000
5.964091	50.474214	514.515900	545.430000
5.964141	50.474230	514.507660	538.960000
5.964191	50.474245	514.499420	544.590000
5.964242	50.474261	514.491155	564.900000
5.964292	50.474277	514.482890	595.200000
5.964344	50.474293	514.474650	614.020000
5.964395	50.474308	514.466410	611.570000
5.964445	50.474325	514.458195	598.300000
5.964496	50.474340	514.449980	576.870200
5.962369	50.473678	511.075760	387.230000
5.962419	50.473695	511.067520	350.760000
5.962470	50.473710	511.059280	325.970000
5.962522	50.473725	511.051040	306.900000
5.962573	50.473740	511.042800	290.540000
5.962624	50.473755	511.034560	280.090000
5.962675	50.473770	511.026320	279.100000
5.962725	50.473786	511.018080	286.980000
5.962776	50.473802	511.009840	303.640000
5.962826	50.473818	511.001600	329.750000
5.962877	50.473834	510.993360	366.610000
5.962928	50.473850	510.985120	413.620000
5.962978	50.473867	510.976880	466.340000
5.963028	50.473883	510.968640	517.020000
5.963080	50.473899	510.960400	552.250000
5.963130	50.473916	510.952160	565.530000
5.963179	50.473932	510.943920	567.270000
5.963229	50.473949	510.935680	570.650000
5.963279	50.473965	510.927440	580.410000
5.963330	50.473981	510.919200	592.800000
5.963381	50.473997	510.910960	601.560000
5.963431	50.474013	510.902720	603.860000
5.963482	50.474028	510.894480	601.340000
5.963532	50.474044	510.886240	597.100000
5.963583	50.474059	510.878000	592.900000
5.963634	50.474074	510.869760	588.190000
5.963685	50.474090	510.861520	581.580000
5.963736	50.474105	510.853280	572.240000
5.963787	50.474120	510.845040	560.300000
5.963837	50.474136	510.836800	545.940000
5.963888	50.474151	510.828560	530.390000
5.963938	50.474167	510.820320	515.690000
5.963988	50.474183	510.812080	503.410000
5.964040	50.474199	510.803840	494.020000
5.964091	50.474214	510.795600	488.200000
5.964141	50.474230	510.787360	485.610000
5.964191	50.474245	510.779120	485.940000
5.964242	50.474261	510.770880	488.680000
5.964292	50.474277	510.762640	492.260000
5.964344	50.474293	510.754400	486.930000
5.964395	50.474308	510.746160	472.473900
5.962522	50.473725	506.958690	322.470000
5.962573	50.473740	506.950450	308.640000
5.962624	50.473755	506.942210	300.740000
5.962675	50.473770	506.933970	299.350000
5.962725	50.473786	506.925730	304.740000
5.962776	50.473802	506.917490	317.120000
5.962826	50.473818	506.909250	336.980000
5.962877	50.473834	506.901010	365.930000
5.962928	50.473850	506.892770	405.480000
5.962978	50.473867	506.884530	452.340000
5.963028	50.473883	506.876290	499.670000
5.963080	50.473899	506.868050	537.620000
5.963130	50.473916	506.859810	559.850000
5.963179	50.473932	506.851570	568.100000
5.963229	50.473949	506.843330	568.310000
5.963279	50.473965	506.835090	565.000000
5.963330	50.473981	506.826850	559.220000
5.963381	50.473997	506.818610	550.280000
5.963431	50.474013	506.810370	538.170000
5.963482	50.474028	506.802130	524.220000
5.963532	50.474044	506.793890	510.110000
5.963583	50.474059	506.785650	497.050000
5.963634	50.474074	506.777410	485.570000
5.963685	50.474090	506.769170	475.660000
5.963736	50.474105	506.760930	467.000000
5.963787	50.474120	506.752690	459.050000
5.963837	50.474136	506.744450	451.270000
5.963888	50.474151	506.736210	443.590000
5.963938	50.474167	506.727970	436.930000
5.963988	50.474183	506.719730	431.730000
5.964040	50.474199	506.711490	427.570000
5.964091	50.474214	506.703250	424.930000
5.964141	50.474230	506.695010	421.720000
5.964191	50.474245	506.686770	417.390000
5.964242	50.474261	506.678530	417.560900
5.962675	50.473770	502.432420	308.920000
5.962725	50.473786	502.424180	318.490000
5.962776	50.473802	502.415940	326.600000
5.962826	50.473818	502.407700	339.840000
5.962877	50.473834	502.399460	360.060000
5.962928	50.473850	502.391220	393.580000
5.962978	50.473867	502.382980	435.300000
5.963028	50.473883	502.374740	480.980000
5.963080	50.473899	502.366500	521.900000
5.963130	50.473916	502.358260	551.280000
5.963179	50.473932	502.350020	566.050000
5.963229	50.473949	502.341780	567.360000
5.963279	50.473965	502.333540	558.340000
5.963330	50.473981	502.325300	542.070000
5.963381	50.473997	502.317060	521.080000
5.963431	50.474013	502.308820	497.640000
5.963482	50.474028	502.300580	473.970000
5.963532	50.474044	502.292340	451.810000
5.963583	50.474059	502.284100	432.280000
5.963634	50.474074	502.275860	415.980000
5.963685	50.474090	502.267620	402.940000
5.963736	50.474105	502.259380	392.730000
5.963787	50.474120	502.251140	384.360000
5.963837	50.474136	502.242900	377.040000
5.963888	50.474151	502.234660	370.350000
5.963938	50.474167	502.226420	366.400000
5.963988	50.474183	502.218180	364.560000
5.964040	50.474199	502.209940	363.360000
5.964091	50.474214	502.201700	367.927000
5.962776	50.473802	497.464290	323.910000
5.962826	50.473818	497.456050	334.940000
5.962877	50.473834	497.447810	350.230000
5.962928	50.473850	497.439570	380.000000
5.962978	50.473867	497.431330	418.020000
5.963028	50.473883	497.423090	464.790000
5.963080	50.473899	497.414850	507.970000
5.963130	50.473916	497.406610	542.320000
5.963179	50.473932	497.398370	561.760000
5.963229	50.473949	497.390130	564.680000
5.963279	50.473965	497.381890	553.020000
5.963330	50.473981	497.373650	530.580000
5.963381	50.473997	497.365410	501.650000
5.963431	50.474013	497.357170	470.180000
5.963482	50.474028	497.348930	439.390000
5.963532	50.474044	497.340690	411.410000
5.963583	50.474059	497.332450	387.370000
5.963634	50.474074	497.324210	367.640000
5.963685	50.474090	497.315970	351.900000
5.963736	50.474105	497.307730	339.220000
5.963787	50.474120	497.299490	327.290000
5.963837	50.474136	497.291250	315.700000
5.963888	50.474151	497.283010	303.830000
5.963938	50.474167	497.274770	301.030000
5.963988	50.474183	497.266530	306.166500
5.962877	50.473834	492.001089	317.810000
5.962928	50.473850	491.992849	362.290000
5.962978	50.473867	491.984609	409.350000
5.963028	50.473883	491.976369	458.360000
5.963080	50.473899	491.968129	503.470000
5.963130	50.473916	491.959889	543.990000
5.963179	50.473932	491.951649	565.640000
5.963229	50.473949	491.943409	566.880000
5.963279	50.473965	491.935169	550.370000
5.963330	50.473981	491.926929	521.240000
5.963381	50.473997	491.918689	485.260000
5.963431	50.474013	491.910449	447.500000
5.963482	50.474028	491.902209	411.870000
5.963532	50.474044	491.893969	380.530000
5.963583	50.474059	491.885729	354.360000
5.963634	50.474074	491.877489	333.260000
5.963685	50.474090	491.869249	316.070000
5.963736	50.474105	491.861009	302.700000
5.963787	50.474120	491.852769	287.640000
5.963837	50.474136	491.844529	266.000000
5.963888	50.474151	491.836289	231.290300
