# Supplementary material for: Electrical resistivity tomography data across the Hockai Fault Zone (Ardenne, Belgium)
Source: Data Brief. 2016 Dec 21;11:1–4. doi: 10.1016/j.dib.2016.12.028 (PMC5220259; doi:10.1016/j.dib.2016.12.028)
Supplement: Supplementary file 2 — Supplementary material [file mmc2.zip › output/ASCII/vecquee01_normal.out.wgs84]

5.961865	50.473520	530.702785	319.010000
5.961915	50.473535	530.720095	322.320000
5.961966	50.473550	530.763655	307.390000
5.962016	50.473566	530.821365	290.180000
5.962066	50.473583	530.866800	237.170000
5.962117	50.473599	530.864535	233.930000
5.962167	50.473615	530.840595	219.830000
5.962217	50.473631	530.877430	259.440000
5.962268	50.473646	530.941815	306.340000
5.962319	50.473662	530.949650	284.250000
5.962369	50.473678	530.966985	301.420000
5.962419	50.473695	531.020495	339.780000
5.962470	50.473710	531.046480	378.250000
5.962522	50.473725	531.062090	380.570000
5.962573	50.473740	531.086325	391.260000
5.962624	50.473755	531.106810	436.510000
5.962675	50.473770	531.106370	388.740000
5.962725	50.473786	531.102905	415.640000
5.962776	50.473802	531.122015	414.740000
5.962826	50.473818	531.129700	419.670000
5.962877	50.473834	531.125935	416.140000
5.962928	50.473850	531.116695	410.460000
5.962978	50.473867	531.104780	324.250000
5.963028	50.473883	531.095565	329.910000
5.963080	50.473899	531.063800	354.580000
5.963130	50.473916	531.057360	315.240000
5.963179	50.473932	531.070695	388.450000
5.963229	50.473949	531.058680	379.880000
5.963279	50.473965	531.054965	365.770000
5.963330	50.473981	531.062225	337.350000
5.963381	50.473997	531.050260	307.890000
5.963431	50.474013	531.027345	306.560000
5.963482	50.474028	530.971780	325.960000
5.963532	50.474044	530.930765	339.050000
5.963583	50.474059	530.918375	351.000000
5.963634	50.474074	530.878310	387.000000
5.963685	50.474090	530.837620	368.530000
5.963736	50.474105	530.792655	397.030000
5.963787	50.474120	530.753740	405.000000
5.963837	50.474136	530.734300	427.680000
5.963888	50.474151	530.721535	398.430000
5.963938	50.474167	530.701945	381.710000
5.963988	50.474183	530.712455	365.940000
5.964040	50.474199	530.716565	347.660000
5.964091	50.474214	530.697250	350.430000
5.964141	50.474230	530.687810	352.580000
5.964191	50.474245	530.644370	361.610000
5.964242	50.474261	530.583030	362.410000
5.964292	50.474277	530.538240	348.950000
5.964344	50.474293	530.546375	428.760000
5.964395	50.474308	530.561735	420.270000
5.964445	50.474325	530.583245	438.140000
5.964496	50.474340	530.601505	440.430000
5.964547	50.474356	530.568015	453.340000
5.964597	50.474372	530.534300	437.150000
5.964647	50.474388	530.507260	415.120000
5.964698	50.474404	530.494270	390.180000
5.964748	50.474419	530.495355	435.230000
5.964799	50.474435	530.503340	386.090000
5.964849	50.474451	530.493875	332.550000
5.964900	50.474467	530.459810	291.656000
5.961865	50.473520	528.817535	306.070000
5.961915	50.473535	528.822570	314.590000
5.961966	50.473550	528.840355	306.580000
5.962016	50.473566	528.863690	290.710000
5.962066	50.473583	528.879675	239.480000
5.962117	50.473599	528.874085	231.320000
5.962167	50.473615	528.859070	224.660000
5.962217	50.473631	528.869455	266.140000
5.962268	50.473646	528.890015	306.360000
5.962319	50.473662	528.887800	290.230000
5.962369	50.473678	528.887960	312.710000
5.962419	50.473695	528.899245	359.360000
5.962470	50.473710	528.900555	407.400000
5.962522	50.473725	528.898040	419.990000
5.962573	50.473740	528.896700	432.210000
5.962624	50.473755	528.893735	466.810000
5.962675	50.473770	528.886820	418.020000
5.962725	50.473786	528.879280	434.280000
5.962776	50.473802	528.874390	431.980000
5.962826	50.473818	528.868000	421.860000
5.962877	50.473834	528.860110	418.710000
5.962928	50.473850	528.851770	416.590000
5.962978	50.473867	528.843255	336.330000
5.963028	50.473883	528.834915	351.540000
5.963080	50.473899	528.823950	382.270000
5.963130	50.473916	528.815885	353.090000
5.963179	50.473932	528.810195	414.890000
5.963229	50.473949	528.801580	421.600000
5.963279	50.473965	528.793715	409.580000
5.963330	50.473981	528.786775	381.650000
5.963381	50.473997	528.778235	349.470000
5.963431	50.474013	528.768770	345.430000
5.963482	50.474028	528.753480	361.670000
5.963532	50.474044	528.740465	367.100000
5.963583	50.474059	528.731350	388.340000
5.963634	50.474074	528.716085	427.020000
5.963685	50.474090	528.699845	414.270000
5.963736	50.474105	528.681080	434.980000
5.963787	50.474120	528.663490	451.100000
5.963837	50.474136	528.651600	466.170000
5.963888	50.474151	528.641860	435.540000
5.963938	50.474167	528.629695	412.490000
5.963988	50.474183	528.627480	394.960000
5.964040	50.474199	528.623490	373.840000
5.964091	50.474214	528.611775	374.360000
5.964141	50.474230	528.603135	374.030000
5.964191	50.474245	528.582545	376.110000
5.964242	50.474261	528.554480	374.610000
5.964292	50.474277	528.531640	376.650000
5.964344	50.474293	528.529925	448.020000
5.964395	50.474308	528.531310	454.280000
5.964445	50.474325	528.533995	472.820000
5.964496	50.474340	528.535680	479.450000
5.964547	50.474356	528.518240	488.640000
5.964597	50.474372	528.500475	467.460000
5.964647	50.474388	528.484835	449.790000
5.964698	50.474404	528.474720	424.240000
5.964748	50.474419	528.470205	456.090000
5.964799	50.474435	528.468240	400.500000
5.964849	50.474451	528.459525	332.400000
5.964900	50.474467	528.441135	297.616400
5.961915	50.473535	526.603995	296.990000
5.961966	50.473550	526.607605	301.110000
5.962016	50.473566	526.613040	286.820000
5.962066	50.473583	526.614675	244.700000
5.962117	50.473599	526.607510	238.400000
5.962167	50.473615	526.596620	250.050000
5.962217	50.473631	526.595330	301.420000
5.962268	50.473646	526.597465	336.530000
5.962319	50.473662	526.591250	321.420000
5.962369	50.473678	526.585485	346.950000
5.962419	50.473695	526.582795	405.380000
5.962470	50.473710	526.576880	467.640000
5.962522	50.473725	526.569815	495.700000
5.962573	50.473740	526.562775	506.290000
5.962624	50.473755	526.555235	514.170000
5.962675	50.473770	526.547145	463.420000
5.962725	50.473786	526.538955	462.990000
5.962776	50.473802	526.530765	455.130000
5.962826	50.473818	526.522525	435.180000
5.962877	50.473834	526.514235	439.610000
5.962928	50.473850	526.505995	451.400000
5.962978	50.473867	526.497805	389.560000
5.963028	50.473883	526.489565	426.660000
5.963080	50.473899	526.481325	477.820000
5.963130	50.473916	526.473085	455.050000
5.963179	50.473932	526.464845	508.040000
5.963229	50.473949	526.456605	536.850000
5.963279	50.473965	526.448340	541.470000
5.963330	50.473981	526.439975	519.570000
5.963381	50.473997	526.431760	483.170000
5.963431	50.474013	526.423645	470.870000
5.963482	50.474028	526.414855	474.990000
5.963532	50.474044	526.406290	471.040000
5.963583	50.474059	526.397900	502.640000
5.963634	50.474074	526.388385	551.400000
5.963685	50.474090	526.378470	549.760000
5.963736	50.474105	526.367555	567.130000
5.963787	50.474120	526.356765	595.760000
5.963837	50.474136	526.347450	607.090000
5.963888	50.474151	526.338760	565.740000
5.963938	50.474167	526.329320	524.700000
5.963988	50.474183	526.322805	492.780000
5.964040	50.474199	526.315865	459.200000
5.964091	50.474214	526.306650	448.710000
5.964141	50.474230	526.298285	439.140000
5.964191	50.474245	526.286145	431.280000
5.964242	50.474261	526.271230	434.760000
5.964292	50.474277	526.257740	464.150000
5.964344	50.474293	526.251850	544.640000
5.964395	50.474308	526.247160	573.140000
5.964445	50.474325	526.242545	598.780000
5.964496	50.474340	526.237630	608.870000
5.964547	50.474356	526.226365	608.180000
5.964597	50.474372	526.214925	582.160000
5.964647	50.474388	526.204060	565.200000
5.964698	50.474404	526.195145	535.750000
5.964748	50.474419	526.188230	536.310000
5.964799	50.474435	526.182190	438.960000
5.964849	50.474451	526.173800	340.960600
5.961966	50.473550	524.097455	297.240000
5.962016	50.473566	524.094565	293.320000
5.962066	50.473583	524.089950	262.540000
5.962117	50.473599	524.082085	266.570000
5.962167	50.473615	524.072920	296.700000
5.962217	50.473631	524.067005	362.200000
5.962268	50.473646	524.062115	392.180000
5.962319	50.473662	524.054475	366.360000
5.962369	50.473678	524.046885	383.850000
5.962419	50.473695	524.040070	442.390000
5.962470	50.473710	524.032330	509.200000
5.962522	50.473725	524.024290	544.300000
5.962573	50.473740	524.016200	546.260000
5.962624	50.473755	524.008010	526.010000
5.962675	50.473770	523.999770	472.780000
5.962725	50.473786	523.991505	459.550000
5.962776	50.473802	523.983165	447.220000
5.962826	50.473818	523.974875	429.420000
5.962877	50.473834	523.966610	449.240000
5.962928	50.473850	523.958370	485.960000
5.962978	50.473867	523.950155	453.600000
5.963028	50.473883	523.941915	525.670000
5.963080	50.473899	523.933775	606.870000
5.963130	50.473916	523.925535	581.550000
5.963179	50.473932	523.917195	627.930000
5.963229	50.473949	523.908955	681.120000
5.963279	50.473965	523.900715	720.270000
5.963330	50.473981	523.892400	721.310000
5.963381	50.473997	523.884160	686.570000
5.963431	50.474013	523.875995	661.760000
5.963482	50.474028	523.867830	647.470000
5.963532	50.474044	523.859665	634.110000
5.963583	50.474059	523.851400	676.270000
5.963634	50.474074	523.842960	741.500000
5.963685	50.474090	523.834420	754.940000
5.963736	50.474105	523.825580	773.650000
5.963787	50.474120	523.816740	809.900000
5.963837	50.474136	523.808225	813.880000
5.963888	50.474151	523.799860	751.530000
5.963938	50.474167	523.791320	683.010000
5.963988	50.474183	523.783530	626.970000
5.964040	50.474199	523.775640	573.170000
5.964091	50.474214	523.767150	544.630000
5.964141	50.474230	523.758860	520.960000
5.964191	50.474245	523.749520	505.510000
5.964242	50.474261	523.739280	520.430000
5.964292	50.474277	523.729340	581.810000
5.964344	50.474293	523.721850	688.070000
5.964395	50.474308	523.714785	738.390000
5.964445	50.474325	523.707620	769.520000
5.964496	50.474340	523.700380	775.060000
5.964547	50.474356	523.691240	759.840000
5.964597	50.474372	523.682025	727.450000
5.964647	50.474388	523.672960	708.550000
5.964698	50.474404	523.664520	663.310000
5.964748	50.474419	523.656705	634.910000
5.964799	50.474435	523.649165	452.746300
5.962066	50.473583	521.300150	336.630000
5.962117	50.473599	521.292010	369.650000
5.962167	50.473615	521.283470	409.640000
5.962217	50.473631	521.275930	464.890000
5.962268	50.473646	521.268640	476.160000
5.962319	50.473662	521.260550	438.290000
5.962369	50.473678	521.252460	420.210000
5.962419	50.473695	521.244570	430.030000
5.962470	50.473710	521.236455	449.060000
5.962522	50.473725	521.228240	453.930000
5.962573	50.473740	521.220000	435.340000
5.962624	50.473755	521.211735	402.040000
5.962675	50.473770	521.203470	372.070000
5.962725	50.473786	521.195205	361.460000
5.962776	50.473802	521.186940	361.440000
5.962826	50.473818	521.178700	373.000000
5.962877	50.473834	521.170460	416.250000
5.962928	50.473850	521.162220	479.950000
5.962978	50.473867	521.153980	525.930000
5.963028	50.473883	521.145740	631.260000
5.963080	50.473899	521.137525	727.570000
5.963130	50.473916	521.129285	730.500000
5.963179	50.473932	521.121020	761.810000
5.963229	50.473949	521.112780	837.120000
5.963279	50.473965	521.104540	937.380000
5.963330	50.473981	521.096275	1014.600000
5.963381	50.473997	521.088035	1034.200000
5.963431	50.474013	521.079820	1016.700000
5.963482	50.474028	521.071630	990.480000
5.963532	50.474044	521.063440	983.030000
5.963583	50.474059	521.055200	1030.500000
5.963634	50.474074	521.046935	1100.800000
5.963685	50.474090	521.038620	1135.200000
5.963736	50.474105	521.030255	1138.800000
5.963787	50.474120	521.021915	1126.500000
5.963837	50.474136	521.013600	1073.300000
5.963888	50.474151	521.005310	976.210000
5.963938	50.474167	520.997020	874.820000
5.963988	50.474183	520.988905	787.630000
5.964040	50.474199	520.980765	712.360000
5.964091	50.474214	520.972475	657.660000
5.964141	50.474230	520.964185	619.130000
5.964191	50.474245	520.955670	606.910000
5.964242	50.474261	520.946905	641.470000
5.964292	50.474277	520.938165	727.230000
5.964344	50.474293	520.930150	833.850000
5.964395	50.474308	520.922260	893.970000
5.964445	50.474325	520.914295	911.800000
5.964496	50.474340	520.906330	896.840000
5.964547	50.474356	520.897840	864.190000
5.964597	50.474372	520.889325	829.660000
5.964647	50.474388	520.880885	797.210000
5.964698	50.474404	520.872595	709.901400
5.962167	50.473615	518.210520	429.480000
5.962217	50.473631	518.202455	468.130000
5.962268	50.473646	518.194465	469.770000
5.962319	50.473662	518.186275	435.170000
5.962369	50.473678	518.178060	403.060000
5.962419	50.473695	518.169895	379.960000
5.962470	50.473710	518.161680	365.860000
5.962522	50.473725	518.153440	350.660000
5.962573	50.473740	518.145200	330.990000
5.962624	50.473755	518.136935	311.090000
5.962675	50.473770	518.128670	299.550000
5.962725	50.473786	518.120430	300.720000
5.962776	50.473802	518.112190	313.580000
5.962826	50.473818	518.103950	340.610000
5.962877	50.473834	518.095710	389.530000
5.962928	50.473850	518.087470	455.670000
5.962978	50.473867	518.079230	525.900000
5.963028	50.473883	518.070990	617.530000
5.963080	50.473899	518.062750	691.650000
5.963130	50.473916	518.054510	712.210000
5.963179	50.473932	518.046270	734.880000
5.963229	50.473949	518.038030	788.520000
5.963279	50.473965	518.029790	867.980000
5.963330	50.473981	518.021550	942.580000
5.963381	50.473997	518.013310	981.980000
5.963431	50.474013	518.005070	985.450000
5.963482	50.474028	517.996855	973.280000
5.963532	50.474044	517.988640	969.410000
5.963583	50.474059	517.980400	988.390000
5.963634	50.474074	517.972160	1014.500000
5.963685	50.474090	517.963895	1020.800000
5.963736	50.474105	517.955630	999.950000
5.963787	50.474120	517.947390	958.690000
5.963837	50.474136	517.939125	897.660000
5.963888	50.474151	517.930860	824.120000
5.963938	50.474167	517.922620	752.690000
5.963988	50.474183	517.914405	691.070000
5.964040	50.474199	517.906190	639.680000
5.964091	50.474214	517.897950	601.580000
5.964141	50.474230	517.889685	578.720000
5.964191	50.474245	517.881395	579.070000
5.964242	50.474261	517.873030	611.380000
5.964292	50.474277	517.864665	671.160000
5.964344	50.474293	517.856475	734.010000
5.964395	50.474308	517.848310	770.690000
5.964445	50.474325	517.840145	775.330000
5.964496	50.474340	517.831980	764.990000
5.964547	50.474356	517.823690	745.190000
5.964597	50.474372	517.815375	729.555600
5.962268	50.473646	514.812515	438.990000
5.962319	50.473662	514.804300	404.410000
5.962369	50.473678	514.796060	376.650000
5.962419	50.473695	514.787820	345.830000
5.962470	50.473710	514.779580	322.800000
5.962522	50.473725	514.771340	302.920000
5.962573	50.473740	514.763100	286.690000
5.962624	50.473755	514.754860	275.620000
5.962675	50.473770	514.746620	273.220000
5.962725	50.473786	514.738380	281.240000
5.962776	50.473802	514.730140	300.200000
5.962826	50.473818	514.721900	331.740000
5.962877	50.473834	514.713660	378.500000
5.962928	50.473850	514.705420	438.240000
5.962978	50.473867	514.697180	504.640000
5.963028	50.473883	514.688940	574.570000
5.963080	50.473899	514.680700	627.670000
5.963130	50.473916	514.672460	651.050000
5.963179	50.473932	514.664220	666.890000
5.963229	50.473949	514.655980	694.050000
5.963279	50.473965	514.647740	733.510000
5.963330	50.473981	514.639500	771.770000
5.963381	50.473997	514.631260	793.640000
5.963431	50.474013	514.623020	795.620000
5.963482	50.474028	514.614780	785.810000
5.963532	50.474044	514.606540	775.080000
5.963583	50.474059	514.598300	768.900000
5.963634	50.474074	514.590060	762.780000
5.963685	50.474090	514.581820	748.570000
5.963736	50.474105	514.573580	723.310000
5.963787	50.474120	514.565340	689.720000
5.963837	50.474136	514.557100	650.980000
5.963888	50.474151	514.548860	611.330000
5.963938	50.474167	514.540620	575.160000
5.963988	50.474183	514.532380	545.030000
5.964040	50.474199	514.524140	521.600000
5.964091	50.474214	514.515900	506.320000
5.964141	50.474230	514.507660	500.960000
5.964191	50.474245	514.499420	509.820000
5.964242	50.474261	514.491155	534.560000
5.964292	50.474277	514.482890	568.490000
5.964344	50.474293	514.474650	598.290000
5.964395	50.474308	514.466410	620.170000
5.964445	50.474325	514.458195	625.700000
5.964496	50.474340	514.449980	637.254300
5.962369	50.473678	511.075760	365.820000
5.962419	50.473695	511.067520	329.720000
5.962470	50.473710	511.059280	309.250000
5.962522	50.473725	511.051040	294.600000
5.962573	50.473740	511.042800	281.760000
5.962624	50.473755	511.034560	274.320000
5.962675	50.473770	511.026320	275.380000
5.962725	50.473786	511.018080	285.580000
5.962776	50.473802	511.009840	305.310000
5.962826	50.473818	511.001600	334.950000
5.962877	50.473834	510.993360	375.040000
5.962928	50.473850	510.985120	424.180000
5.962978	50.473867	510.976880	477.800000
5.963028	50.473883	510.968640	529.280000
5.963080	50.473899	510.960400	567.710000
5.963130	50.473916	510.952160	587.750000
5.963179	50.473932	510.943920	597.420000
5.963229	50.473949	510.935680	606.210000
5.963279	50.473965	510.927440	616.770000
5.963330	50.473981	510.919200	625.070000
5.963381	50.473997	510.910960	625.680000
5.963431	50.474013	510.902720	617.080000
5.963482	50.474028	510.894480	602.230000
5.963532	50.474044	510.886240	585.440000
5.963583	50.474059	510.878000	569.230000
5.963634	50.474074	510.869760	553.310000
5.963685	50.474090	510.861520	536.240000
5.963736	50.474105	510.853280	517.500000
5.963787	50.474120	510.845040	497.990000
5.963837	50.474136	510.836800	478.920000
5.963888	50.474151	510.828560	461.600000
5.963938	50.474167	510.820320	447.260000
5.963988	50.474183	510.812080	436.940000
5.964040	50.474199	510.803840	431.290000
5.964091	50.474214	510.795600	430.850000
5.964141	50.474230	510.787360	435.720000
5.964191	50.474245	510.779120	449.400000
5.964242	50.474261	510.770880	470.350000
5.964292	50.474277	510.762640	486.820000
5.964344	50.474293	510.754400	503.410000
5.964395	50.474308	510.746160	530.791800
5.962522	50.473725	506.958690	310.050000
5.962573	50.473740	506.950450	295.160000
5.962624	50.473755	506.942210	289.250000
5.962675	50.473770	506.933970	290.500000
5.962725	50.473786	506.925730	299.640000
5.962776	50.473802	506.917490	316.950000
5.962826	50.473818	506.909250	341.220000
5.962877	50.473834	506.901010	372.350000
5.962928	50.473850	506.892770	409.920000
5.962978	50.473867	506.884530	450.090000
5.963028	50.473883	506.876290	487.410000
5.963080	50.473899	506.868050	515.340000
5.963130	50.473916	506.859810	530.500000
5.963179	50.473932	506.851570	535.120000
5.963229	50.473949	506.843330	533.500000
5.963279	50.473965	506.835090	528.300000
5.963330	50.473981	506.826850	519.690000
5.963381	50.473997	506.818610	507.000000
5.963431	50.474013	506.810370	490.480000
5.963482	50.474028	506.802130	471.780000
5.963532	50.474044	506.793890	452.910000
5.963583	50.474059	506.785650	435.310000
5.963634	50.474074	506.777410	419.650000
5.963685	50.474090	506.769170	406.040000
5.963736	50.474105	506.760930	394.520000
5.963787	50.474120	506.752690	385.210000
5.963837	50.474136	506.744450	378.110000
5.963888	50.474151	506.736210	373.250000
5.963938	50.474167	506.727970	370.740000
5.963988	50.474183	506.719730	371.430000
5.964040	50.474199	506.711490	376.190000
5.964091	50.474214	506.703250	384.790000
5.964141	50.474230	506.695010	393.020000
5.964191	50.474245	506.686770	407.860000
5.964242	50.474261	506.678530	440.797400
5.962675	50.473770	502.432420	305.780000
5.962725	50.473786	502.424180	316.280000
5.962776	50.473802	502.415940	328.440000
5.962826	50.473818	502.407700	346.110000
5.962877	50.473834	502.399460	367.540000
5.962928	50.473850	502.391220	395.590000
5.962978	50.473867	502.382980	424.720000
5.963028	50.473883	502.374740	451.820000
5.963080	50.473899	502.366500	472.110000
5.963130	50.473916	502.358260	482.820000
5.963179	50.473932	502.350020	483.890000
5.963229	50.473949	502.341780	477.180000
5.963279	50.473965	502.333540	464.930000
5.963330	50.473981	502.325300	448.830000
5.963381	50.473997	502.317060	430.150000
5.963431	50.474013	502.308820	410.130000
5.963482	50.474028	502.300580	390.210000
5.963532	50.474044	502.292340	371.680000
5.963583	50.474059	502.284100	355.520000
5.963634	50.474074	502.275860	342.380000
5.963685	50.474090	502.267620	332.570000
5.963736	50.474105	502.259380	326.170000
5.963787	50.474120	502.251140	323.040000
5.963837	50.474136	502.242900	322.690000
5.963888	50.474151	502.234660	324.720000
5.963938	50.474167	502.226420	328.470000
5.963988	50.474183	502.218180	335.290000
5.964040	50.474199	502.209940	345.540000
5.964091	50.474214	502.201700	367.115500
5.962776	50.473802	497.464290	334.920000
5.962826	50.473818	497.456050	349.820000
5.962877	50.473834	497.447810	364.550000
5.962928	50.473850	497.439570	383.610000
5.962978	50.473867	497.431330	404.000000
5.963028	50.473883	497.423090	425.060000
5.963080	50.473899	497.414850	440.360000
5.963130	50.473916	497.406610	448.050000
5.963179	50.473932	497.398370	447.070000
5.963229	50.473949	497.390130	438.280000
5.963279	50.473965	497.381890	423.540000
5.963330	50.473981	497.373650	404.920000
5.963381	50.473997	497.365410	384.350000
5.963431	50.474013	497.357170	363.500000
5.963482	50.474028	497.348930	343.790000
5.963532	50.474044	497.340690	326.310000
5.963583	50.474059	497.332450	311.820000
5.963634	50.474074	497.324210	300.840000
5.963685	50.474090	497.315970	293.660000
5.963736	50.474105	497.307730	290.410000
5.963787	50.474120	497.299490	290.860000
5.963837	50.474136	497.291250	294.060000
5.963888	50.474151	497.283010	299.320000
5.963938	50.474167	497.274770	305.570000
5.963988	50.474183	497.266530	316.240600
5.962877	50.473834	492.001089	359.080000
5.962928	50.473850	491.992849	375.720000
5.962978	50.473867	491.984609	393.590000
5.963028	50.473883	491.976369	410.400000
5.963080	50.473899	491.968129	422.930000
5.963130	50.473916	491.959889	429.920000
5.963179	50.473932	491.951649	428.270000
5.963229	50.473949	491.943409	418.770000
5.963279	50.473965	491.935169	403.250000
5.963330	50.473981	491.926929	383.890000
5.963381	50.473997	491.918689	362.810000
5.963431	50.474013	491.910449	341.840000
5.963482	50.474028	491.902209	322.420000
5.963532	50.474044	491.893969	305.570000
5.963583	50.474059	491.885729	291.960000
5.963634	50.474074	491.877489	282.050000
5.963685	50.474090	491.869249	276.120000
5.963736	50.474105	491.861009	274.580000
5.963787	50.474120	491.852769	276.590000
5.963837	50.474136	491.844529	281.760000
5.963888	50.474151	491.836289	289.177800
