# Supplementary material for: Electrical resistivity tomography data across the Hockai Fault Zone (Ardenne, Belgium)
Source: Data Brief. 2016 Dec 21;11:1–4. doi: 10.1016/j.dib.2016.12.028 (PMC5220259; doi:10.1016/j.dib.2016.12.028)
Supplement: Supplementary file 2 — Supplementary material [file mmc2.zip › output/ASCII/vecquee01_robust.out.wgs84]

5.961865	50.473520	530.702785	299.770000
5.961915	50.473535	530.720095	299.830000
5.961966	50.473550	530.763655	299.450000
5.962016	50.473566	530.821365	293.410000
5.962066	50.473583	530.866800	245.420000
5.962117	50.473599	530.864535	245.150000
5.962167	50.473615	530.840595	239.910000
5.962217	50.473631	530.877430	284.500000
5.962268	50.473646	530.941815	330.880000
5.962319	50.473662	530.949650	309.370000
5.962369	50.473678	530.966985	327.210000
5.962419	50.473695	531.020495	371.120000
5.962470	50.473710	531.046480	414.400000
5.962522	50.473725	531.062090	416.090000
5.962573	50.473740	531.086325	420.550000
5.962624	50.473755	531.106810	455.200000
5.962675	50.473770	531.106370	404.660000
5.962725	50.473786	531.102905	424.590000
5.962776	50.473802	531.122015	424.620000
5.962826	50.473818	531.129700	427.260000
5.962877	50.473834	531.125935	428.580000
5.962928	50.473850	531.116695	428.800000
5.962978	50.473867	531.104780	345.000000
5.963028	50.473883	531.095565	355.500000
5.963080	50.473899	531.063800	381.940000
5.963130	50.473916	531.057360	338.880000
5.963179	50.473932	531.070695	414.790000
5.963229	50.473949	531.058680	411.110000
5.963279	50.473965	531.054965	397.550000
5.963330	50.473981	531.062225	364.380000
5.963381	50.473997	531.050260	328.230000
5.963431	50.474013	531.027345	324.590000
5.963482	50.474028	530.971780	340.460000
5.963532	50.474044	530.930765	351.620000
5.963583	50.474059	530.918375	366.150000
5.963634	50.474074	530.878310	407.080000
5.963685	50.474090	530.837620	394.300000
5.963736	50.474105	530.792655	426.230000
5.963787	50.474120	530.753740	437.980000
5.963837	50.474136	530.734300	461.910000
5.963888	50.474151	530.721535	432.960000
5.963938	50.474167	530.701945	416.440000
5.963988	50.474183	530.712455	401.830000
5.964040	50.474199	530.716565	382.420000
5.964091	50.474214	530.697250	382.280000
5.964141	50.474230	530.687810	381.980000
5.964191	50.474245	530.644370	385.870000
5.964242	50.474261	530.583030	386.960000
5.964292	50.474277	530.538240	383.930000
5.964344	50.474293	530.546375	473.140000
5.964395	50.474308	530.561735	472.940000
5.964445	50.474325	530.583245	494.950000
5.964496	50.474340	530.601505	498.960000
5.964547	50.474356	530.568015	508.460000
5.964597	50.474372	530.534300	492.480000
5.964647	50.474388	530.507260	469.090000
5.964698	50.474404	530.494270	440.670000
5.964748	50.474419	530.495355	466.520000
5.964799	50.474435	530.503340	406.730000
5.964849	50.474451	530.493875	335.560000
5.964900	50.474467	530.459810	309.078200
5.961865	50.473520	528.817535	299.760000
5.961915	50.473535	528.822570	299.800000
5.961966	50.473550	528.840355	299.460000
5.962016	50.473566	528.863690	293.440000
5.962066	50.473583	528.879675	245.900000
5.962117	50.473599	528.874085	245.140000
5.962167	50.473615	528.859070	241.260000
5.962217	50.473631	528.869455	284.670000
5.962268	50.473646	528.890015	330.750000
5.962319	50.473662	528.887800	312.460000
5.962369	50.473678	528.887960	327.590000
5.962419	50.473695	528.899245	372.460000
5.962470	50.473710	528.900555	415.910000
5.962522	50.473725	528.898040	421.630000
5.962573	50.473740	528.896700	429.230000
5.962624	50.473755	528.893735	455.010000
5.962675	50.473770	528.886820	416.490000
5.962725	50.473786	528.879280	424.600000
5.962776	50.473802	528.874390	424.800000
5.962826	50.473818	528.868000	427.170000
5.962877	50.473834	528.860110	428.600000
5.962928	50.473850	528.851770	428.790000
5.962978	50.473867	528.843255	351.830000
5.963028	50.473883	528.834915	357.970000
5.963080	50.473899	528.823950	382.350000
5.963130	50.473916	528.815885	364.450000
5.963179	50.473932	528.810195	416.480000
5.963229	50.473949	528.801580	416.170000
5.963279	50.473965	528.793715	406.410000
5.963330	50.473981	528.786775	374.930000
5.963381	50.473997	528.778235	340.250000
5.963431	50.474013	528.768770	339.020000
5.963482	50.474028	528.753480	347.430000
5.963532	50.474044	528.740465	357.400000
5.963583	50.474059	528.731350	377.400000
5.963634	50.474074	528.716085	412.030000
5.963685	50.474090	528.699845	411.800000
5.963736	50.474105	528.681080	432.300000
5.963787	50.474120	528.663490	449.650000
5.963837	50.474136	528.651600	464.200000
5.963888	50.474151	528.641860	440.550000
5.963938	50.474167	528.629695	419.950000
5.963988	50.474183	528.627480	404.030000
5.964040	50.474199	528.623490	384.680000
5.964091	50.474214	528.611775	384.030000
5.964141	50.474230	528.603135	384.050000
5.964191	50.474245	528.582545	386.620000
5.964242	50.474261	528.554480	387.530000
5.964292	50.474277	528.531640	387.460000
5.964344	50.474293	528.529925	473.710000
5.964395	50.474308	528.531310	476.310000
5.964445	50.474325	528.533995	497.720000
5.964496	50.474340	528.535680	504.570000
5.964547	50.474356	528.518240	509.950000
5.964597	50.474372	528.500475	496.010000
5.964647	50.474388	528.484835	471.820000
5.964698	50.474404	528.474720	455.750000
5.964748	50.474419	528.470205	466.580000
5.964799	50.474435	528.468240	407.380000
5.964849	50.474451	528.459525	335.520000
5.964900	50.474467	528.441135	309.591900
5.961915	50.473535	526.603995	299.750000
5.961966	50.473550	526.607605	299.510000
5.962016	50.473566	526.613040	293.750000
5.962066	50.473583	526.614675	254.430000
5.962117	50.473599	526.607510	253.370000
5.962167	50.473615	526.596620	253.540000
5.962217	50.473631	526.595330	298.450000
5.962268	50.473646	526.597465	333.950000
5.962319	50.473662	526.591250	334.040000
5.962369	50.473678	526.585485	342.210000
5.962419	50.473695	526.582795	383.780000
5.962470	50.473710	526.576880	420.700000
5.962522	50.473725	526.569815	433.650000
5.962573	50.473740	526.562775	441.020000
5.962624	50.473755	526.555235	454.110000
5.962675	50.473770	526.547145	424.420000
5.962725	50.473786	526.538955	424.660000
5.962776	50.473802	526.530765	424.950000
5.962826	50.473818	526.522525	427.040000
5.962877	50.473834	526.514235	429.550000
5.962928	50.473850	526.505995	430.270000
5.962978	50.473867	526.497805	419.790000
5.963028	50.473883	526.489565	426.650000
5.963080	50.473899	526.481325	471.300000
5.963130	50.473916	526.473085	474.140000
5.963179	50.473932	526.464845	528.130000
5.963229	50.473949	526.456605	540.340000
5.963279	50.473965	526.448340	540.840000
5.963330	50.473981	526.439975	540.060000
5.963381	50.473997	526.431760	530.100000
5.963431	50.474013	526.423645	528.720000
5.963482	50.474028	526.414855	528.610000
5.963532	50.474044	526.406290	530.790000
5.963583	50.474059	526.397900	552.750000
5.963634	50.474074	526.388385	583.520000
5.963685	50.474090	526.378470	584.390000
5.963736	50.474105	526.367555	594.520000
5.963787	50.474120	526.356765	604.000000
5.963837	50.474136	526.347450	604.010000
5.963888	50.474151	526.338760	581.440000
5.963938	50.474167	526.329320	525.910000
5.963988	50.474183	526.322805	479.910000
5.964040	50.474199	526.315865	443.650000
5.964091	50.474214	526.306650	436.420000
5.964141	50.474230	526.298285	435.640000
5.964191	50.474245	526.286145	435.830000
5.964242	50.474261	526.271230	437.060000
5.964292	50.474277	526.257740	451.770000
5.964344	50.474293	526.251850	538.320000
5.964395	50.474308	526.247160	565.290000
5.964445	50.474325	526.242545	586.240000
5.964496	50.474340	526.237630	590.900000
5.964547	50.474356	526.226365	590.870000
5.964597	50.474372	526.214925	581.120000
5.964647	50.474388	526.204060	551.690000
5.964698	50.474404	526.195145	526.800000
5.964748	50.474419	526.188230	515.230000
5.964799	50.474435	526.182190	411.660000
5.964849	50.474451	526.173800	335.423200
5.961966	50.473550	524.097455	299.720000
5.962016	50.473566	524.094565	296.750000
5.962066	50.473583	524.089950	276.130000
5.962117	50.473599	524.082085	276.190000
5.962167	50.473615	524.072920	279.750000
5.962217	50.473631	524.067005	326.680000
5.962268	50.473646	524.062115	352.310000
5.962319	50.473662	524.054475	353.380000
5.962369	50.473678	524.046885	358.830000
5.962419	50.473695	524.040070	388.110000
5.962470	50.473710	524.032330	420.700000
5.962522	50.473725	524.024290	433.860000
5.962573	50.473740	524.016200	441.130000
5.962624	50.473755	524.008010	451.250000
5.962675	50.473770	523.999770	424.470000
5.962725	50.473786	523.991505	424.480000
5.962776	50.473802	523.983165	424.660000
5.962826	50.473818	523.974875	426.030000
5.962877	50.473834	523.966610	429.760000
5.962928	50.473850	523.958370	437.560000
5.962978	50.473867	523.950155	454.790000
5.963028	50.473883	523.941915	497.640000
5.963080	50.473899	523.933775	586.840000
5.963130	50.473916	523.925535	603.120000
5.963179	50.473932	523.917195	684.700000
5.963229	50.473949	523.908955	735.640000
5.963279	50.473965	523.900715	740.150000
5.963330	50.473981	523.892400	748.360000
5.963381	50.473997	523.884160	754.460000
5.963431	50.474013	523.875995	755.640000
5.963482	50.474028	523.867830	756.530000
5.963532	50.474044	523.859665	758.080000
5.963583	50.474059	523.851400	771.830000
5.963634	50.474074	523.842960	790.300000
5.963685	50.474090	523.834420	791.940000
5.963736	50.474105	523.825580	793.110000
5.963787	50.474120	523.816740	792.350000
5.963837	50.474136	523.808225	790.630000
5.963888	50.474151	523.799860	742.020000
5.963938	50.474167	523.791320	655.090000
5.963988	50.474183	523.783530	582.740000
5.964040	50.474199	523.775640	530.900000
5.964091	50.474214	523.767150	516.170000
5.964141	50.474230	523.758860	514.380000
5.964191	50.474245	523.749520	514.800000
5.964242	50.474261	523.739280	517.360000
5.964292	50.474277	523.729340	547.890000
5.964344	50.474293	523.721850	635.350000
5.964395	50.474308	523.714785	664.770000
5.964445	50.474325	523.707620	673.510000
5.964496	50.474340	523.700380	673.960000
5.964547	50.474356	523.691240	673.320000
5.964597	50.474372	523.682025	662.120000
5.964647	50.474388	523.672960	639.700000
5.964698	50.474404	523.664520	603.130000
5.964748	50.474419	523.656705	570.570000
5.964799	50.474435	523.649165	411.943700
5.962066	50.473583	521.300150	324.910000
5.962117	50.473599	521.292010	348.830000
5.962167	50.473615	521.283470	361.160000
5.962217	50.473631	521.275930	373.820000
5.962268	50.473646	521.268640	376.160000
5.962319	50.473662	521.260550	377.120000
5.962369	50.473678	521.252460	378.400000
5.962419	50.473695	521.244570	387.790000
5.962470	50.473710	521.236455	418.490000
5.962522	50.473725	521.228240	418.840000
5.962573	50.473740	521.220000	418.610000
5.962624	50.473755	521.211735	416.650000
5.962675	50.473770	521.203470	411.910000
5.962725	50.473786	521.195205	411.580000
5.962776	50.473802	521.186940	412.910000
5.962826	50.473818	521.178700	415.470000
5.962877	50.473834	521.170460	424.290000
5.962928	50.473850	521.162220	441.410000
5.962978	50.473867	521.153980	474.440000
5.963028	50.473883	521.145740	542.210000
5.963080	50.473899	521.137525	627.360000
5.963130	50.473916	521.129285	680.680000
5.963179	50.473932	521.121020	747.040000
5.963229	50.473949	521.112780	801.480000
5.963279	50.473965	521.104540	828.150000
5.963330	50.473981	521.096275	832.850000
5.963381	50.473997	521.088035	839.080000
5.963431	50.474013	521.079820	840.730000
5.963482	50.474028	521.071630	841.360000
5.963532	50.474044	521.063440	841.580000
5.963583	50.474059	521.055200	841.250000
5.963634	50.474074	521.046935	840.550000
5.963685	50.474090	521.038620	838.850000
5.963736	50.474105	521.030255	834.900000
5.963787	50.474120	521.021915	831.820000
5.963837	50.474136	521.013600	822.430000
5.963888	50.474151	521.005310	766.080000
5.963938	50.474167	520.997020	694.310000
5.963988	50.474183	520.988905	641.490000
5.964040	50.474199	520.980765	614.110000
5.964091	50.474214	520.972475	606.330000
5.964141	50.474230	520.964185	605.600000
5.964191	50.474245	520.955670	606.040000
5.964242	50.474261	520.946905	608.860000
5.964292	50.474277	520.938165	628.780000
5.964344	50.474293	520.930150	665.550000
5.964395	50.474308	520.922260	679.850000
5.964445	50.474325	520.914295	680.990000
5.964496	50.474340	520.906330	681.050000
5.964547	50.474356	520.897840	679.880000
5.964597	50.474372	520.889325	674.830000
5.964647	50.474388	520.880885	672.520000
5.964698	50.474404	520.872595	635.072900
5.962167	50.473615	518.210520	368.280000
5.962217	50.473631	518.202455	375.430000
5.962268	50.473646	518.194465	376.190000
5.962319	50.473662	518.186275	377.070000
5.962369	50.473678	518.178060	378.630000
5.962419	50.473695	518.169895	383.190000
5.962470	50.473710	518.161680	385.940000
5.962522	50.473725	518.153440	387.450000
5.962573	50.473740	518.145200	387.940000
5.962624	50.473755	518.136935	388.470000
5.962675	50.473770	518.128670	388.890000
5.962725	50.473786	518.120430	389.650000
5.962776	50.473802	518.112190	394.670000
5.962826	50.473818	518.103950	406.500000
5.962877	50.473834	518.095710	422.760000
5.962928	50.473850	518.087470	440.250000
5.962978	50.473867	518.079230	473.900000
5.963028	50.473883	518.070990	540.260000
5.963080	50.473899	518.062750	621.170000
5.963130	50.473916	518.054510	676.820000
5.963179	50.473932	518.046270	740.220000
5.963229	50.473949	518.038030	791.910000
5.963279	50.473965	518.029790	816.630000
5.963330	50.473981	518.021550	821.580000
5.963381	50.473997	518.013310	824.090000
5.963431	50.474013	518.005070	826.240000
5.963482	50.474028	517.996855	827.730000
5.963532	50.474044	517.988640	829.190000
5.963583	50.474059	517.980400	832.140000
5.963634	50.474074	517.972160	833.620000
5.963685	50.474090	517.963895	833.340000
5.963736	50.474105	517.955630	832.370000
5.963787	50.474120	517.947390	829.230000
5.963837	50.474136	517.939125	814.720000
5.963888	50.474151	517.930860	764.010000
5.963938	50.474167	517.922620	692.230000
5.963988	50.474183	517.914405	639.460000
5.964040	50.474199	517.906190	613.260000
5.964091	50.474214	517.897950	605.890000
5.964141	50.474230	517.889685	605.150000
5.964191	50.474245	517.881395	605.490000
5.964242	50.474261	517.873030	608.460000
5.964292	50.474277	517.864665	627.610000
5.964344	50.474293	517.856475	661.540000
5.964395	50.474308	517.848310	677.530000
5.964445	50.474325	517.840145	679.080000
5.964496	50.474340	517.831980	679.300000
5.964547	50.474356	517.823690	678.600000
5.964597	50.474372	517.815375	672.393200
5.962268	50.473646	514.812515	375.590000
5.962319	50.473662	514.804300	376.050000
5.962369	50.473678	514.796060	376.280000
5.962419	50.473695	514.787820	376.560000
5.962470	50.473710	514.779580	376.700000
5.962522	50.473725	514.771340	376.720000
5.962573	50.473740	514.763100	376.780000
5.962624	50.473755	514.754860	376.910000
5.962675	50.473770	514.746620	377.140000
5.962725	50.473786	514.738380	378.100000
5.962776	50.473802	514.730140	382.010000
5.962826	50.473818	514.721900	391.580000
5.962877	50.473834	514.713660	408.160000
5.962928	50.473850	514.705420	430.780000
5.962978	50.473867	514.697180	466.750000
5.963028	50.473883	514.688940	525.380000
5.963080	50.473899	514.680700	590.930000
5.963130	50.473916	514.672460	641.480000
5.963179	50.473932	514.664220	684.040000
5.963229	50.473949	514.655980	712.580000
5.963279	50.473965	514.647740	725.410000
5.963330	50.473981	514.639500	728.350000
5.963381	50.473997	514.631260	728.800000
5.963431	50.474013	514.623020	728.730000
5.963482	50.474028	514.614780	728.260000
5.963532	50.474044	514.606540	727.020000
5.963583	50.474059	514.598300	724.920000
5.963634	50.474074	514.590060	721.520000
5.963685	50.474090	514.581820	715.010000
5.963736	50.474105	514.573580	705.010000
5.963787	50.474120	514.565340	690.970000
5.963837	50.474136	514.557100	670.970000
5.963888	50.474151	514.548860	644.380000
5.963938	50.474167	514.540620	617.530000
5.963988	50.474183	514.532380	599.620000
5.964040	50.474199	514.524140	593.130000
5.964091	50.474214	514.515900	592.650000
5.964141	50.474230	514.507660	593.000000
5.964191	50.474245	514.499420	594.150000
5.964242	50.474261	514.491155	600.470000
5.964292	50.474277	514.482890	617.040000
5.964344	50.474293	514.474650	637.360000
5.964395	50.474308	514.466410	655.430000
5.964445	50.474325	514.458195	660.870000
5.964496	50.474340	514.449980	663.682900
5.962369	50.473678	511.075760	374.990000
5.962419	50.473695	511.067520	373.740000
5.962470	50.473710	511.059280	373.100000
5.962522	50.473725	511.051040	372.680000
5.962573	50.473740	511.042800	372.400000
5.962624	50.473755	511.034560	372.330000
5.962675	50.473770	511.026320	372.370000
5.962725	50.473786	511.018080	372.730000
5.962776	50.473802	511.009840	374.530000
5.962826	50.473818	511.001600	379.780000
5.962877	50.473834	510.993360	390.540000
5.962928	50.473850	510.985120	408.360000
5.962978	50.473867	510.976880	434.420000
5.963028	50.473883	510.968640	466.490000
5.963080	50.473899	510.960400	497.360000
5.963130	50.473916	510.952160	519.080000
5.963179	50.473932	510.943920	531.530000
5.963229	50.473949	510.935680	536.770000
5.963279	50.473965	510.927440	538.050000
5.963330	50.473981	510.919200	538.150000
5.963381	50.473997	510.910960	538.090000
5.963431	50.474013	510.902720	537.840000
5.963482	50.474028	510.894480	537.200000
5.963532	50.474044	510.886240	535.700000
5.963583	50.474059	510.878000	533.080000
5.963634	50.474074	510.869760	529.340000
5.963685	50.474090	510.861520	524.700000
5.963736	50.474105	510.853280	519.810000
5.963787	50.474120	510.845040	515.460000
5.963837	50.474136	510.836800	512.360000
5.963888	50.474151	510.828560	510.970000
5.963938	50.474167	510.820320	510.950000
5.963988	50.474183	510.812080	511.360000
5.964040	50.474199	510.803840	512.010000
5.964091	50.474214	510.795600	513.800000
5.964141	50.474230	510.787360	518.710000
5.964191	50.474245	510.779120	532.070000
5.964242	50.474261	510.770880	552.360000
5.964292	50.474277	510.762640	564.680000
5.964344	50.474293	510.754400	578.380000
5.964395	50.474308	510.746160	604.853700
5.962522	50.473725	506.958690	371.670000
5.962573	50.473740	506.950450	370.250000
5.962624	50.473755	506.942210	369.960000
5.962675	50.473770	506.933970	369.870000
5.962725	50.473786	506.925730	369.870000
5.962776	50.473802	506.917490	370.240000
5.962826	50.473818	506.909250	372.000000
5.962877	50.473834	506.901010	376.370000
5.962928	50.473850	506.892770	384.200000
5.962978	50.473867	506.884530	395.080000
5.963028	50.473883	506.876290	405.570000
5.963080	50.473899	506.868050	413.620000
5.963130	50.473916	506.859810	417.410000
5.963179	50.473932	506.851570	418.550000
5.963229	50.473949	506.843330	418.590000
5.963279	50.473965	506.835090	418.460000
5.963330	50.473981	506.826850	418.380000
5.963381	50.473997	506.818610	418.240000
5.963431	50.474013	506.810370	417.990000
5.963482	50.474028	506.802130	417.430000
5.963532	50.474044	506.793890	416.510000
5.963583	50.474059	506.785650	415.400000
5.963634	50.474074	506.777410	414.430000
5.963685	50.474090	506.769170	413.910000
5.963736	50.474105	506.760930	413.960000
5.963787	50.474120	506.752690	414.330000
5.963837	50.474136	506.744450	414.600000
5.963888	50.474151	506.736210	415.370000
5.963938	50.474167	506.727970	416.290000
5.963988	50.474183	506.719730	418.090000
5.964040	50.474199	506.711490	426.230000
5.964091	50.474214	506.703250	439.780000
5.964141	50.474230	506.695010	449.940000
5.964191	50.474245	506.686770	468.330000
5.964242	50.474261	506.678530	524.204000
5.962675	50.473770	502.432420	368.070000
5.962725	50.473786	502.424180	367.840000
5.962776	50.473802	502.415940	367.710000
5.962826	50.473818	502.407700	367.530000
5.962877	50.473834	502.399460	367.630000
5.962928	50.473850	502.391220	368.410000
5.962978	50.473867	502.382980	369.410000
5.963028	50.473883	502.374740	369.770000
5.963080	50.473899	502.366500	369.360000
5.963130	50.473916	502.358260	368.410000
5.963179	50.473932	502.350020	367.490000
5.963229	50.473949	502.341780	367.050000
5.963279	50.473965	502.333540	366.870000
5.963330	50.473981	502.325300	366.630000
5.963381	50.473997	502.317060	366.390000
5.963431	50.474013	502.308820	365.930000
5.963482	50.474028	502.300580	365.070000
5.963532	50.474044	502.292340	363.930000
5.963583	50.474059	502.284100	362.870000
5.963634	50.474074	502.275860	362.250000
5.963685	50.474090	502.267620	362.170000
5.963736	50.474105	502.259380	362.580000
5.963787	50.474120	502.251140	362.980000
5.963837	50.474136	502.242900	363.520000
5.963888	50.474151	502.234660	364.930000
5.963938	50.474167	502.226420	365.380000
5.963988	50.474183	502.218180	369.010000
5.964040	50.474199	502.209940	379.410000
5.964091	50.474214	502.201700	415.365400
5.962776	50.473802	497.464290	364.400000
5.962826	50.473818	497.456050	364.220000
5.962877	50.473834	497.447810	363.530000
5.962928	50.473850	497.439570	361.700000
5.962978	50.473867	497.431330	359.550000
5.963028	50.473883	497.423090	357.010000
5.963080	50.473899	497.414850	354.590000
5.963130	50.473916	497.406610	352.440000
5.963179	50.473932	497.398370	350.940000
5.963229	50.473949	497.390130	350.690000
5.963279	50.473965	497.381890	350.260000
5.963330	50.473981	497.373650	349.900000
5.963381	50.473997	497.365410	349.600000
5.963431	50.474013	497.357170	348.870000
5.963482	50.474028	497.348930	347.550000
5.963532	50.474044	497.340690	345.660000
5.963583	50.474059	497.332450	343.320000
5.963634	50.474074	497.324210	341.220000
5.963685	50.474090	497.315970	339.750000
5.963736	50.474105	497.307730	339.170000
5.963787	50.474120	497.299490	339.260000
5.963837	50.474136	497.291250	339.340000
5.963888	50.474151	497.283010	339.780000
5.963938	50.474167	497.274770	339.940000
5.963988	50.474183	497.266530	342.400000
5.962877	50.473834	492.001089	361.530000
5.962928	50.473850	491.992849	359.710000
5.962978	50.473867	491.984609	357.370000
5.963028	50.473883	491.976369	354.520000
5.963080	50.473899	491.968129	351.910000
5.963130	50.473916	491.959889	349.350000
5.963179	50.473932	491.951649	348.030000
5.963229	50.473949	491.943409	347.750000
5.963279	50.473965	491.935169	347.400000
5.963330	50.473981	491.926929	347.070000
5.963381	50.473997	491.918689	346.750000
5.963431	50.474013	491.910449	345.860000
5.963482	50.474028	491.902209	344.270000
5.963532	50.474044	491.893969	342.090000
5.963583	50.474059	491.885729	339.520000
5.963634	50.474074	491.877489	336.870000
5.963685	50.474090	491.869249	334.320000
5.963736	50.474105	491.861009	332.690000
5.963787	50.474120	491.852769	331.230000
5.963837	50.474136	491.844529	329.920000
5.963888	50.474151	491.836289	328.913900
