# Supplementary material for: Electrical resistivity tomography data across the Hockai Fault Zone (Ardenne, Belgium)
Source: Data Brief. 2016 Dec 21;11:1–4. doi: 10.1016/j.dib.2016.12.028 (PMC5220259; doi:10.1016/j.dib.2016.12.028)
Supplement: Supplementary file 2 — Supplementary material [file mmc2.zip › output/ASCII/vecquee02.wgs84]

5.965134597	50.47453757	531.062
5.965179895	50.47455299	530.892
5.965238079	50.47456979	530.829
5.965281279	50.47458481	530.712
5.965331605	50.47460129	530.549
5.96538228	50.47461636	530.307
5.965433814	50.47463006	530.151
5.965485175	50.47464392	530.168
5.965537443	50.47465855	530.017
5.965588409	50.47467376	529.85
5.965641795	50.47468777	529.862
5.96569102	50.47470264	529.813
5.965741619	50.47471808	529.772
5.965794467	50.4747316	529.645
5.965847403	50.47474428	529.543
5.965899957	50.47475739	529.391
5.96595287	50.4747697	529.262
5.966003912	50.47478386	529.257
5.966056748	50.47479652	529.251
5.966108605	50.47480998	529.296
5.966161071	50.47482325	529.269
5.966214069	50.47483601	529.19
5.966265807	50.4748487	529.077
5.966320546	50.47486269	528.991
5.966372399	50.47487541	528.777
5.966425668	50.47488688	528.73
5.966476585	50.47490201	528.6454
5.966527501	50.47491714	528.5608
5.966578417	50.47493226	528.4762
5.966629333	50.47494739	528.3916
5.966680249	50.47496252	528.307
5.9667315	50.47497664	528.42
5.966780582	50.47499124	528.156
5.96683375	50.47500514	527.731
5.96688469	50.4750197	527.25
5.966935693	50.47503347	527.033
5.966988557	50.47504814	526.863
5.967040497	50.47506245	526.754
5.967091541	50.47507846	526.61
5.967141887	50.47509253	526.433
5.967194227	50.47510715	526.158
5.967244931	50.47512132	525.979
5.967297036	50.47513579	525.721
5.967348835	50.47514967	525.503
5.96740056	50.47516459	525.299
5.967450289	50.4751803	525.215
5.967502208	50.4751945	525.093
5.967554017	50.47520874	525.047
5.967606126	50.47522306	524.891
5.967657141	50.47523701	524.767
5.967713279	50.47524814	524.628
5.96776186	50.47526239	524.565
5.967814658	50.47527621	524.536
5.967866292	50.47528902	524.5
5.967919637	50.47530213	524.355
5.967968516	50.47531754	524.325
5.968023077	50.47532891	524.274
5.968075645	50.47534266	524.119
5.968129111	50.47535612	523.957
5.968180418	50.47536979	523.858
5.96823236	50.47538344	523.647
5.96828409	50.47539553	523.614
5.968339097	50.4754093	523.46
5.96838707	50.47542372	523.34
