# Supplementary material for: Electrical resistivity tomography data across the Hockai Fault Zone (Ardenne, Belgium)
Source: Data Brief. 2016 Dec 21;11:1–4. doi: 10.1016/j.dib.2016.12.028 (PMC5220259; doi:10.1016/j.dib.2016.12.028)
Supplement: Supplementary file 2 — Supplementary material [file mmc2.zip › output/ASCII/vecquee02_combined.out.wgs84]

5.965209	50.474561	529.804410	615.200000
5.965260	50.474577	529.707275	564.550000
5.965306	50.474593	529.569565	552.100000
5.965357	50.474609	529.382855	618.210000
5.965408	50.474623	529.195945	551.740000
5.965459	50.474637	529.115285	645.780000
5.965511	50.474651	529.038900	665.390000
5.965563	50.474666	528.884865	655.770000
5.965615	50.474681	528.795630	768.240000
5.965666	50.474695	528.754695	743.380000
5.965716	50.474710	528.692585	742.840000
5.965768	50.474725	528.598550	659.390000
5.965821	50.474738	528.480715	636.160000
5.965874	50.474751	528.355105	707.080000
5.965926	50.474764	528.217770	1033.600000
5.965978	50.474777	528.138585	1129.900000
5.966030	50.474790	528.104900	708.630000
5.966083	50.474803	528.086990	541.430000
5.966135	50.474817	528.059205	607.150000
5.966188	50.474830	527.982770	624.590000
5.966240	50.474842	527.877735	629.650000
5.966293	50.474856	527.768975	686.130000
5.966346	50.474869	527.625790	658.340000
5.966399	50.474881	527.496480	643.600000
5.966451	50.474894	527.411595	602.020000
5.966502	50.474910	527.312485	518.250000
5.966553	50.474925	527.212900	452.790000
5.966604	50.474940	527.112965	494.850000
5.966655	50.474955	527.012505	502.380000
5.966706	50.474970	526.970345	471.180000
5.966756	50.474984	526.874835	486.770000
5.966807	50.474998	526.612175	497.250000
5.966859	50.475012	526.262340	495.470000
5.966910	50.475027	525.974555	414.700000
5.966962	50.475041	525.796095	370.970000
5.967015	50.475055	525.659010	341.780000
5.967066	50.475070	525.533350	295.140000
5.967117	50.475085	525.380915	289.960000
5.967168	50.475100	525.177655	251.260000
5.967220	50.475114	524.973745	199.630000
5.967271	50.475129	524.772260	176.230000
5.967323	50.475143	524.553925	168.510000
5.967375	50.475157	524.358915	169.380000
5.967425	50.475172	524.221080	192.890000
5.967476	50.475187	524.112070	188.060000
5.967528	50.475202	524.019185	208.230000
5.967580	50.475216	523.914075	216.590000
5.967632	50.475230	523.776340	283.770000
5.967685	50.475243	523.646730	320.500000
5.967738	50.475255	523.541470	296.260000
5.967788	50.475269	523.480460	285.270000
5.967840	50.475283	523.426750	289.470000
5.967893	50.475296	523.328940	261.110000
5.967944	50.475310	523.234630	304.680000
5.967996	50.475323	523.171320	277.860000
5.968049	50.475336	523.061110	266.300000
5.968102	50.475349	522.912300	238.770000
5.968155	50.475363	522.782815	251.860000
5.968206	50.475377	522.633805	279.880000
5.968258	50.475389	522.508120	241.830000
5.968312	50.475402	522.405810	202.506700
5.965209	50.474561	527.822235	538.210000
5.965260	50.474577	527.713175	521.950000
5.965306	50.474593	527.579390	541.560000
5.965357	50.474609	527.415230	606.150000
5.965408	50.474623	527.250570	576.770000
5.965459	50.474637	527.152035	654.080000
5.965511	50.474651	527.056400	684.330000
5.965563	50.474666	526.912465	671.220000
5.965615	50.474681	526.807955	765.960000
5.965666	50.474695	526.732270	749.810000
5.965716	50.474710	526.642260	745.670000
5.965768	50.474725	526.533600	678.440000
5.965821	50.474738	526.411315	654.300000
5.965874	50.474751	526.284730	731.220000
5.965926	50.474764	526.151695	959.250000
5.965978	50.474777	526.050085	1032.900000
5.966030	50.474790	525.971450	687.100000
5.966083	50.474803	525.896015	538.270000
5.966135	50.474817	525.812205	581.880000
5.966188	50.474830	525.704820	587.140000
5.966240	50.474842	525.585535	597.050000
5.966293	50.474856	525.464500	647.840000
5.966346	50.474869	525.331065	638.710000
5.966399	50.474881	525.202780	653.450000
5.966451	50.474894	525.090045	640.080000
5.966502	50.474910	524.971535	583.130000
5.966553	50.474925	524.852175	524.960000
5.966604	50.474940	524.732190	550.410000
5.966655	50.474955	524.611330	553.580000
5.966706	50.474970	524.497620	527.680000
5.966756	50.474984	524.376110	530.980000
5.966807	50.474998	524.219700	519.250000
5.966859	50.475012	524.016190	483.950000
5.966910	50.475027	523.820305	417.200000
5.966962	50.475041	523.667495	364.900000
5.967015	50.475055	523.535010	331.510000
5.967066	50.475070	523.408325	299.880000
5.967117	50.475085	523.267765	293.870000
5.967168	50.475100	523.099305	252.640000
5.967220	50.475114	522.929495	205.070000
5.967271	50.475129	522.758610	176.640000
5.967323	50.475143	522.576450	173.100000
5.967375	50.475157	522.406915	174.010000
5.967425	50.475172	522.272855	188.760000
5.967476	50.475187	522.156945	191.400000
5.967528	50.475202	522.050785	205.580000
5.967580	50.475216	521.937150	221.650000
5.967632	50.475230	521.803290	284.580000
5.967685	50.475243	521.674380	324.970000
5.967738	50.475255	521.560345	305.120000
5.967788	50.475269	521.472760	300.230000
5.967840	50.475283	521.388325	307.820000
5.967893	50.475296	521.277790	287.800000
5.967944	50.475310	521.168530	322.800000
5.967996	50.475323	521.075970	301.620000
5.968049	50.475336	520.957635	283.460000
5.968102	50.475349	520.818675	261.640000
5.968155	50.475363	520.689990	274.240000
5.968206	50.475377	520.550630	289.600000
5.968258	50.475389	520.423970	246.670000
5.968312	50.475402	520.310085	214.447000
5.965260	50.474577	525.467700	464.000000
5.965306	50.474593	525.336490	485.900000
5.965357	50.474609	525.187405	539.180000
5.965408	50.474623	525.037795	558.750000
5.965459	50.474637	524.927235	622.500000
5.965511	50.474651	524.818550	675.300000
5.965563	50.474666	524.681340	690.970000
5.965615	50.474681	524.566880	762.600000
5.965666	50.474695	524.468720	755.160000
5.965716	50.474710	524.361485	747.850000
5.965768	50.474725	524.243925	690.620000
5.965821	50.474738	524.119015	657.330000
5.965874	50.474751	523.991880	687.820000
5.965926	50.474764	523.861370	771.390000
5.965978	50.474777	523.746860	779.890000
5.966030	50.474790	523.643200	570.560000
5.966083	50.474803	523.538565	483.230000
5.966135	50.474817	523.428430	524.650000
5.966188	50.474830	523.307795	538.070000
5.966240	50.474842	523.182735	560.560000
5.966293	50.474856	523.056950	620.710000
5.966346	50.474869	522.927440	632.480000
5.966399	50.474881	522.799530	676.510000
5.966451	50.474894	522.676070	704.170000
5.966502	50.474910	522.550585	689.180000
5.966553	50.474925	522.424550	643.440000
5.966604	50.474940	522.298115	642.720000
5.966655	50.474955	522.171155	630.850000
5.966706	50.474970	522.041270	598.490000
5.966756	50.474984	521.913235	577.510000
5.966807	50.474998	521.784650	533.330000
5.966859	50.475012	521.635140	472.410000
5.966910	50.475027	521.480980	419.550000
5.966962	50.475041	521.341695	371.720000
5.967015	50.475055	521.211685	343.570000
5.967066	50.475070	521.084425	330.360000
5.967117	50.475085	520.950465	325.840000
5.967168	50.475100	520.802055	276.580000
5.967220	50.475114	520.652370	225.510000
5.967271	50.475129	520.500735	193.220000
5.967323	50.475143	520.342000	191.120000
5.967375	50.475157	520.189590	189.100000
5.967425	50.475172	520.058105	193.650000
5.967476	50.475187	519.937470	200.950000
5.967528	50.475202	519.822410	214.430000
5.967580	50.475216	519.703000	238.180000
5.967632	50.475230	519.571690	294.310000
5.967685	50.475243	519.443255	334.040000
5.967738	50.475255	519.323445	325.840000
5.967788	50.475269	519.218610	335.920000
5.967840	50.475283	519.114825	357.850000
5.967893	50.475296	518.996440	356.360000
5.967944	50.475310	518.878330	383.360000
5.967996	50.475323	518.768670	367.490000
5.968049	50.475336	518.645685	344.870000
5.968102	50.475349	518.512325	329.120000
5.968155	50.475363	518.384090	336.100000
5.968206	50.475377	518.250380	320.540000
5.968258	50.475389	518.123170	259.355700
5.965306	50.474593	522.834165	422.940000
5.965357	50.474609	522.694630	476.730000
5.965408	50.474623	522.554670	514.130000
5.965459	50.474637	522.436460	575.120000
5.965511	50.474651	522.319375	637.220000
5.965563	50.474666	522.186415	676.550000
5.965615	50.474681	522.065830	725.190000
5.965666	50.474695	521.953920	711.100000
5.965716	50.474710	521.836660	694.970000
5.965768	50.474725	521.714000	638.960000
5.965821	50.474738	521.587640	590.180000
5.965874	50.474751	521.460205	570.970000
5.965926	50.474764	521.331095	572.550000
5.965978	50.474777	521.209610	546.810000
5.966030	50.474790	521.092900	426.020000
5.966083	50.474803	520.974565	394.690000
5.966135	50.474817	520.853155	457.480000
5.966188	50.474830	520.727495	490.190000
5.966240	50.474842	520.600410	519.320000
5.966293	50.474856	520.473050	576.560000
5.966346	50.474869	520.344865	578.340000
5.966399	50.474881	520.217080	618.080000
5.966451	50.474894	520.090145	672.520000
5.966502	50.474910	519.962635	711.440000
5.966553	50.474925	519.834875	704.650000
5.966604	50.474940	519.706915	700.820000
5.966655	50.474955	519.578755	669.920000
5.966706	50.474970	519.447945	611.740000
5.966756	50.474984	519.319210	560.800000
5.966807	50.474998	519.194550	496.770000
5.966859	50.475012	519.062115	434.210000
5.966910	50.475027	518.925180	398.200000
5.966962	50.475041	518.792520	369.260000
5.967015	50.475055	518.663760	358.730000
5.967066	50.475070	518.536200	366.390000
5.967117	50.475085	518.405665	371.590000
5.967168	50.475100	518.268105	319.710000
5.967220	50.475114	518.129595	266.010000
5.967271	50.475129	517.989385	233.810000
5.967323	50.475143	517.845000	233.040000
5.967375	50.475157	517.703515	226.630000
5.967425	50.475172	517.573680	222.130000
5.967476	50.475187	517.449970	227.160000
5.967528	50.475202	517.329260	238.290000
5.967580	50.475216	517.206150	259.360000
5.967632	50.475230	517.076440	301.940000
5.967685	50.475243	516.948305	333.430000
5.967738	50.475255	516.824895	336.320000
5.967788	50.475269	516.709485	364.090000
5.967840	50.475283	516.594200	406.420000
5.967893	50.475296	516.471240	425.900000
5.967944	50.475310	516.348205	449.390000
5.967996	50.475323	516.229170	436.310000
5.968049	50.475336	516.103660	414.400000
5.968102	50.475349	515.973275	399.730000
5.968155	50.475363	515.845290	396.970000
5.968206	50.475377	515.714680	333.837300
5.965408	50.474623	519.791970	436.690000
5.965459	50.474637	519.669185	512.280000
5.965511	50.474651	519.547050	550.750000
5.965563	50.474666	519.416615	563.910000
5.965615	50.474681	519.292480	555.610000
5.965666	50.474695	519.172670	514.160000
5.965716	50.474710	519.049910	470.330000
5.965768	50.474725	518.924550	419.910000
5.965821	50.474738	518.797440	378.520000
5.965874	50.474751	518.669805	353.040000
5.965926	50.474764	518.541445	339.000000
5.965978	50.474777	518.416460	320.350000
5.966030	50.474790	518.293375	291.740000
5.966083	50.474803	518.169140	312.180000
5.966135	50.474817	518.043405	386.410000
5.966188	50.474830	517.916095	439.670000
5.966240	50.474842	517.788435	463.420000
5.966293	50.474856	517.660675	477.460000
5.966346	50.474869	517.532840	449.730000
5.966399	50.474881	517.405080	435.500000
5.966451	50.474894	517.277320	439.430000
5.966502	50.474910	517.149435	444.370000
5.966553	50.474925	517.021450	428.170000
5.966604	50.474940	516.893390	399.410000
5.966655	50.474955	516.765280	359.020000
5.966706	50.474970	516.635945	321.200000
5.966756	50.474984	516.507610	303.370000
5.966807	50.474998	516.381850	299.090000
5.966859	50.475012	516.253715	304.750000
5.966910	50.475027	516.123155	320.310000
5.966962	50.475041	515.993470	336.770000
5.967015	50.475055	515.865310	357.690000
5.967066	50.475070	515.737625	385.030000
5.967117	50.475085	515.608690	403.150000
5.967168	50.475100	515.476605	385.170000
5.967220	50.475114	515.343945	365.340000
5.967271	50.475129	515.210110	362.310000
5.967323	50.475143	515.074000	374.650000
5.967375	50.475157	514.939065	369.210000
5.967425	50.475172	514.810205	349.500000
5.967476	50.475187	514.684620	331.240000
5.967528	50.475202	514.560535	314.540000
5.967580	50.475216	514.435200	301.320000
5.967632	50.475230	514.306440	297.790000
5.967685	50.475243	514.178505	300.180000
5.967738	50.475255	514.052970	310.410000
5.967788	50.475269	513.931410	344.880000
5.967840	50.475283	513.809725	393.110000
5.967893	50.475296	513.684265	430.260000
5.967944	50.475310	513.558655	447.890000
5.967996	50.475323	513.434820	448.120000
5.968049	50.475336	513.308060	436.980000
5.968102	50.475349	513.179175	417.969500
5.965511	50.474651	516.484025	544.510000
5.965563	50.474666	516.354990	513.880000
5.965615	50.474681	516.228955	478.390000
5.965666	50.474695	516.104895	415.360000
5.965716	50.474710	515.979335	366.540000
5.965768	50.474725	515.852625	325.520000
5.965821	50.474738	515.725140	300.600000
5.965874	50.474751	515.597430	290.140000
5.965926	50.474764	515.469420	287.800000
5.965978	50.474777	515.342810	284.270000
5.966030	50.474790	515.216875	283.750000
5.966083	50.474803	515.090290	314.320000
5.966135	50.474817	514.963080	377.180000
5.966188	50.474830	514.835345	427.220000
5.966240	50.474842	514.707560	444.580000
5.966293	50.474856	514.579775	436.520000
5.966346	50.474869	514.452040	400.750000
5.966399	50.474881	514.324280	366.470000
5.966451	50.474894	514.196420	342.560000
5.966502	50.474910	514.068535	322.450000
5.966553	50.474925	513.940625	298.250000
5.966604	50.474940	513.812715	271.540000
5.966655	50.474955	513.684780	243.900000
5.966706	50.474970	513.556445	224.750000
5.966756	50.474984	513.428460	223.650000
5.966807	50.474998	513.301525	238.070000
5.966859	50.475012	513.174040	261.770000
5.966910	50.475027	513.045555	288.680000
5.966962	50.475041	512.917095	313.130000
5.967015	50.475055	512.789210	335.460000
5.967066	50.475070	512.661500	357.330000
5.967117	50.475085	512.533265	374.870000
5.967168	50.475100	512.403730	383.300000
5.967220	50.475114	512.273895	397.630000
5.967271	50.475129	512.143385	425.370000
5.967323	50.475143	512.011725	456.500000
5.967375	50.475157	511.880465	464.990000
5.967425	50.475172	511.752155	445.500000
5.967476	50.475187	511.625495	410.170000
5.967528	50.475202	511.499535	368.090000
5.967580	50.475216	511.372950	327.760000
5.967632	50.475230	511.244715	298.430000
5.967685	50.475243	511.116880	283.360000
5.967738	50.475255	510.990170	283.650000
5.967788	50.475269	510.865285	301.010000
5.967840	50.475283	510.740275	326.040000
5.967893	50.475296	510.613540	348.220000
5.967944	50.475310	510.486680	360.330000
5.967996	50.475323	510.360570	372.358600
5.965615	50.474681	512.852105	508.840000
5.965666	50.474695	512.725945	394.050000
5.965716	50.474710	512.599085	344.730000
5.965768	50.474725	512.471725	307.290000
5.965821	50.474738	512.344065	289.070000
5.965874	50.474751	512.216355	285.320000
5.965926	50.474764	512.088495	289.700000
5.965978	50.474777	511.961160	295.560000
5.966030	50.474790	511.834075	306.670000
5.966083	50.474803	511.706665	336.230000
5.966135	50.474817	511.579030	382.670000
5.966188	50.474830	511.451220	420.050000
5.966240	50.474842	511.323410	430.370000
5.966293	50.474856	511.195650	414.480000
5.966346	50.474869	511.067940	380.210000
5.966399	50.474881	510.940180	345.080000
5.966451	50.474894	510.812345	317.120000
5.966502	50.474910	510.684535	294.560000
5.966553	50.474925	510.556700	273.650000
5.966604	50.474940	510.428865	253.580000
5.966655	50.474955	510.301055	235.510000
5.966706	50.474970	510.173145	225.220000
5.966756	50.474984	510.045310	228.250000
5.966807	50.474998	509.917800	243.050000
5.966859	50.475012	509.790215	263.660000
5.966910	50.475027	509.662305	283.800000
5.966962	50.475041	509.534320	299.730000
5.967015	50.475055	509.406535	312.080000
5.967066	50.475070	509.278825	323.660000
5.967117	50.475085	509.150890	336.640000
5.967168	50.475100	509.022455	353.610000
5.967220	50.475114	508.893895	380.720000
5.967271	50.475129	508.764985	418.780000
5.967323	50.475143	508.635525	457.020000
5.967375	50.475157	508.506190	476.620000
5.967425	50.475172	508.378180	467.650000
5.967476	50.475187	508.250920	434.830000
5.967528	50.475202	508.123985	388.850000
5.967580	50.475216	507.996750	341.490000
5.967632	50.475230	507.868765	304.250000
5.967685	50.475243	507.740980	281.620000
5.967738	50.475255	507.613695	272.220000
5.967788	50.475269	507.487160	271.280000
5.967840	50.475283	507.360550	279.210000
5.967893	50.475296	507.233215	290.240800
5.965716	50.474710	508.879510	380.410000
5.965768	50.474725	508.751900	324.920000
5.965821	50.474738	508.624165	306.870000
5.965874	50.474751	508.496430	304.870000
5.965926	50.474764	508.368645	310.450000
5.965978	50.474777	508.241010	319.600000
5.966030	50.474790	508.113475	333.290000
5.966083	50.474803	507.985815	356.960000
5.966135	50.474817	507.858080	387.510000
5.966188	50.474830	507.730295	409.530000
5.966240	50.474842	507.602510	411.110000
5.966293	50.474856	507.474750	392.410000
5.966346	50.474869	507.347015	363.020000
5.966399	50.474881	507.219255	334.730000
5.966451	50.474894	507.091470	313.110000
5.966502	50.474910	506.963710	297.320000
5.966553	50.474925	506.835900	284.540000
5.966604	50.474940	506.708090	273.090000
5.966655	50.474955	506.580330	263.490000
5.966706	50.474970	506.452545	258.760000
5.966756	50.474984	506.324760	261.500000
5.966807	50.474998	506.197075	270.270000
5.966859	50.475012	506.069390	280.750000
5.966910	50.475027	505.941605	288.880000
5.966962	50.475041	505.813770	293.190000
5.967015	50.475055	505.686010	295.320000
5.967066	50.475070	505.558275	298.540000
5.967117	50.475085	505.430440	306.100000
5.967168	50.475100	505.302455	320.900000
5.967220	50.475114	505.174420	345.130000
5.967271	50.475129	505.046235	377.240000
5.967323	50.475143	504.917800	409.410000
5.967375	50.475157	504.789365	429.880000
5.967425	50.475172	504.661505	429.870000
5.967476	50.475187	504.533970	409.730000
5.967528	50.475202	504.406560	375.800000
5.967580	50.475216	504.279000	335.440000
5.967632	50.475230	504.151140	301.950000
5.967685	50.475243	504.023380	283.030000
5.967738	50.475255	503.895820	269.580000
5.967788	50.475269	503.768535	252.907200
5.965874	50.474751	504.404230	333.370000
5.965926	50.474764	504.276470	338.880000
5.965978	50.474777	504.148735	345.690000
5.966030	50.474790	504.021025	355.600000
5.966083	50.474803	503.893290	371.980000
5.966135	50.474817	503.765530	390.420000
5.966188	50.474830	503.637770	399.500000
5.966240	50.474842	503.510010	392.940000
5.966293	50.474856	503.382250	371.830000
5.966346	50.474869	503.254490	346.040000
5.966399	50.474881	503.126730	324.210000
5.966451	50.474894	502.998970	309.880000
5.966502	50.474910	502.871210	301.860000
5.966553	50.474925	502.743425	297.380000
5.966604	50.474940	502.615640	294.210000
5.966655	50.474955	502.487880	291.720000
5.966706	50.474970	502.360120	290.720000
5.966756	50.474984	502.232360	291.830000
5.966807	50.474998	502.104625	293.970000
5.966859	50.475012	501.976890	294.950000
5.966910	50.475027	501.849130	293.190000
5.966962	50.475041	501.721345	288.910000
5.967015	50.475055	501.593585	284.130000
5.967066	50.475070	501.465825	281.620000
5.967117	50.475085	501.338040	283.830000
5.967168	50.475100	501.210230	292.460000
5.967220	50.475114	501.082370	307.980000
5.967271	50.475129	500.954460	328.770000
5.967323	50.475143	500.826475	350.050000
5.967375	50.475157	500.698440	365.470000
5.967425	50.475172	500.570630	368.500000
5.967476	50.475187	500.442970	359.390000
5.967528	50.475202	500.315360	341.530000
5.967580	50.475216	500.187675	315.410000
5.967632	50.475230	500.059865	278.905400
5.966030	50.474790	499.519450	370.560000
5.966083	50.474803	499.391690	387.200000
5.966135	50.474817	499.263930	396.840000
5.966188	50.474830	499.136170	397.370000
5.966240	50.474842	499.008410	385.580000
5.966293	50.474856	498.880650	360.100000
5.966346	50.474869	498.752890	334.130000
5.966399	50.474881	498.625130	314.420000
5.966451	50.474894	498.497370	303.570000
5.966502	50.474910	498.369610	299.780000
5.966553	50.474925	498.241850	300.100000
5.966604	50.474940	498.114090	301.870000
5.966655	50.474955	497.986330	303.520000
5.966706	50.474970	497.858570	304.430000
5.966756	50.474984	497.730810	304.290000
5.966807	50.474998	497.603050	302.390000
5.966859	50.475012	497.475290	298.040000
5.966910	50.475027	497.347530	291.140000
5.966962	50.475041	497.219770	282.620000
5.967015	50.475055	497.092010	274.290000
5.967066	50.475070	496.964250	268.180000
5.967117	50.475085	496.836490	265.850000
5.967168	50.475100	496.708730	268.030000
5.967220	50.475114	496.580945	274.730000
5.967271	50.475129	496.453110	285.410000
5.967323	50.475143	496.325275	296.940000
5.967375	50.475157	496.197440	307.380000
5.967425	50.475172	496.069655	310.320000
5.967476	50.475187	495.941920	307.984900
5.966135	50.474817	494.312280	415.740000
5.966188	50.474830	494.184520	412.440000
5.966240	50.474842	494.056760	396.530000
5.966293	50.474856	493.929000	362.130000
5.966346	50.474869	493.801240	330.790000
5.966399	50.474881	493.673480	306.910000
5.966451	50.474894	493.545720	294.950000
5.966502	50.474910	493.417960	291.230000
5.966553	50.474925	493.290200	292.440000
5.966604	50.474940	493.162440	295.480000
5.966655	50.474955	493.034680	298.240000
5.966706	50.474970	492.906920	299.560000
5.966756	50.474984	492.779160	298.810000
5.966807	50.474998	492.651400	295.550000
5.966859	50.475012	492.523640	289.690000
5.966910	50.475027	492.395880	281.540000
5.966962	50.475041	492.268120	272.040000
5.967015	50.475055	492.140360	262.570000
5.967066	50.475070	492.012600	254.530000
5.967117	50.475085	491.884840	248.990000
5.967168	50.475100	491.757080	245.950000
5.967220	50.475114	491.629320	245.270000
5.967271	50.475129	491.501535	246.960000
5.967323	50.475143	491.373750	253.910000
5.967375	50.475157	491.245990	267.795100
5.966240	50.474842	488.610039	450.930000
5.966293	50.474856	488.482279	375.350000
5.966346	50.474869	488.354519	325.680000
5.966399	50.474881	488.226759	296.450000
5.966451	50.474894	488.098999	282.300000
5.966502	50.474910	487.971239	277.110000
5.966553	50.474925	487.843479	277.860000
5.966604	50.474940	487.715719	280.440000
5.966655	50.474955	487.587959	282.570000
5.966706	50.474970	487.460199	283.240000
5.966756	50.474984	487.332439	282.120000
5.966807	50.474998	487.204679	278.990000
5.966859	50.475012	487.076919	273.840000
5.966910	50.475027	486.949159	266.740000
5.966962	50.475041	486.821399	258.220000
5.967015	50.475055	486.693639	249.120000
5.967066	50.475070	486.565879	240.350000
5.967117	50.475085	486.438119	233.560000
5.967168	50.475100	486.310359	227.260000
5.967220	50.475114	486.182599	220.310000
5.967271	50.475129	486.054839	210.772500
