# Supplementary material for: Electrical resistivity tomography data across the Hockai Fault Zone (Ardenne, Belgium)
Source: Data Brief. 2016 Dec 21;11:1–4. doi: 10.1016/j.dib.2016.12.028 (PMC5220259; doi:10.1016/j.dib.2016.12.028)
Supplement: Supplementary file 2 — Supplementary material [file mmc2.zip › output/ASCII/vecquee02_normal.out.wgs84]

5.965209	50.474561	529.804410	651.080000
5.965260	50.474577	529.707275	569.810000
5.965306	50.474593	529.569565	545.730000
5.965357	50.474609	529.382855	606.790000
5.965408	50.474623	529.195945	540.430000
5.965459	50.474637	529.115285	632.770000
5.965511	50.474651	529.038900	653.370000
5.965563	50.474666	528.884865	646.960000
5.965615	50.474681	528.795630	760.820000
5.965666	50.474695	528.754695	739.820000
5.965716	50.474710	528.692585	741.410000
5.965768	50.474725	528.598550	660.160000
5.965821	50.474738	528.480715	638.510000
5.965874	50.474751	528.355105	709.870000
5.965926	50.474764	528.217770	1035.400000
5.965978	50.474777	528.138585	1131.000000
5.966030	50.474790	528.104900	711.290000
5.966083	50.474803	528.086990	544.830000
5.966135	50.474817	528.059205	611.320000
5.966188	50.474830	527.982770	628.960000
5.966240	50.474842	527.877735	633.660000
5.966293	50.474856	527.768975	689.320000
5.966346	50.474869	527.625790	660.050000
5.966399	50.474881	527.496480	643.810000
5.966451	50.474894	527.411595	600.750000
5.966502	50.474910	527.312485	515.570000
5.966553	50.474925	527.212900	449.690000
5.966604	50.474940	527.112965	492.240000
5.966655	50.474955	527.012505	500.800000
5.966706	50.474970	526.970345	470.270000
5.966756	50.474984	526.874835	486.520000
5.966807	50.474998	526.612175	497.290000
5.966859	50.475012	526.262340	494.530000
5.966910	50.475027	525.974555	412.670000
5.966962	50.475041	525.796095	368.450000
5.967015	50.475055	525.659010	339.190000
5.967066	50.475070	525.533350	292.970000
5.967117	50.475085	525.380915	287.810000
5.967168	50.475100	525.177655	249.370000
5.967220	50.475114	524.973745	198.270000
5.967271	50.475129	524.772260	175.220000
5.967323	50.475143	524.553925	167.720000
5.967375	50.475157	524.358915	168.680000
5.967425	50.475172	524.221080	192.150000
5.967476	50.475187	524.112070	187.510000
5.967528	50.475202	524.019185	207.780000
5.967580	50.475216	523.914075	216.240000
5.967632	50.475230	523.776340	283.280000
5.967685	50.475243	523.646730	320.230000
5.967738	50.475255	523.541470	296.590000
5.967788	50.475269	523.480460	285.460000
5.967840	50.475283	523.426750	288.970000
5.967893	50.475296	523.328940	260.310000
5.967944	50.475310	523.234630	303.350000
5.967996	50.475323	523.171320	276.950000
5.968049	50.475336	523.061110	266.060000
5.968102	50.475349	522.912300	238.970000
5.968155	50.475363	522.782815	252.280000
5.968206	50.475377	522.633805	280.620000
5.968258	50.475389	522.508120	242.520000
5.968312	50.475402	522.405810	202.287600
5.965209	50.474561	527.822235	559.870000
5.965260	50.474577	527.713175	517.820000
5.965306	50.474593	527.579390	530.380000
5.965357	50.474609	527.415230	593.180000
5.965408	50.474623	527.250570	566.500000
5.965459	50.474637	527.152035	643.840000
5.965511	50.474651	527.056400	677.110000
5.965563	50.474666	526.912465	666.950000
5.965615	50.474681	526.807955	760.310000
5.965666	50.474695	526.732270	748.410000
5.965716	50.474710	526.642260	744.300000
5.965768	50.474725	526.533600	679.340000
5.965821	50.474738	526.411315	655.620000
5.965874	50.474751	526.284730	732.520000
5.965926	50.474764	526.151695	959.240000
5.965978	50.474777	526.050085	1032.400000
5.966030	50.474790	525.971450	689.090000
5.966083	50.474803	525.896015	541.200000
5.966135	50.474817	525.812205	583.820000
5.966188	50.474830	525.704820	589.040000
5.966240	50.474842	525.585535	598.400000
5.966293	50.474856	525.464500	647.250000
5.966346	50.474869	525.331065	637.780000
5.966399	50.474881	525.202780	651.800000
5.966451	50.474894	525.090045	637.860000
5.966502	50.474910	524.971535	582.650000
5.966553	50.474925	524.852175	527.700000
5.966604	50.474940	524.732190	553.180000
5.966655	50.474955	524.611330	555.380000
5.966706	50.474970	524.497620	529.150000
5.966756	50.474984	524.376110	530.200000
5.966807	50.474998	524.219700	517.200000
5.966859	50.475012	524.016190	482.400000
5.966910	50.475027	523.820305	416.120000
5.966962	50.475041	523.667495	363.230000
5.967015	50.475055	523.535010	329.830000
5.967066	50.475070	523.408325	298.520000
5.967117	50.475085	523.267765	291.920000
5.967168	50.475100	523.099305	251.160000
5.967220	50.475114	522.929495	204.170000
5.967271	50.475129	522.758610	175.960000
5.967323	50.475143	522.576450	172.480000
5.967375	50.475157	522.406915	173.640000
5.967425	50.475172	522.272855	188.160000
5.967476	50.475187	522.156945	191.090000
5.967528	50.475202	522.050785	205.230000
5.967580	50.475216	521.937150	221.520000
5.967632	50.475230	521.803290	284.240000
5.967685	50.475243	521.674380	324.780000
5.967738	50.475255	521.560345	305.320000
5.967788	50.475269	521.472760	300.390000
5.967840	50.475283	521.388325	307.420000
5.967893	50.475296	521.277790	287.350000
5.967944	50.475310	521.168530	321.690000
5.967996	50.475323	521.075970	300.890000
5.968049	50.475336	520.957635	282.950000
5.968102	50.475349	520.818675	261.650000
5.968155	50.475363	520.689990	274.800000
5.968206	50.475377	520.550630	290.170000
5.968258	50.475389	520.423970	246.380000
5.968312	50.475402	520.310085	212.628700
5.965260	50.474577	525.467700	467.340000
5.965306	50.474593	525.336490	476.060000
5.965357	50.474609	525.187405	524.790000
5.965408	50.474623	525.037795	545.620000
5.965459	50.474637	524.927235	610.340000
5.965511	50.474651	524.818550	668.710000
5.965563	50.474666	524.681340	688.900000
5.965615	50.474681	524.566880	758.500000
5.965666	50.474695	524.468720	756.010000
5.965716	50.474710	524.361485	746.920000
5.965768	50.474725	524.243925	688.680000
5.965821	50.474738	524.119015	653.520000
5.965874	50.474751	523.991880	682.660000
5.965926	50.474764	523.861370	764.550000
5.965978	50.474777	523.746860	772.930000
5.966030	50.474790	523.643200	568.330000
5.966083	50.474803	523.538565	482.670000
5.966135	50.474817	523.428430	521.600000
5.966188	50.474830	523.307795	533.770000
5.966240	50.474842	523.182735	554.740000
5.966293	50.474856	523.056950	612.820000
5.966346	50.474869	522.927440	628.070000
5.966399	50.474881	522.799530	673.970000
5.966451	50.474894	522.676070	700.220000
5.966502	50.474910	522.550585	686.840000
5.966553	50.474925	522.424550	645.710000
5.966604	50.474940	522.298115	638.600000
5.966655	50.474955	522.171155	623.750000
5.966706	50.474970	522.041270	594.960000
5.966756	50.474984	521.913235	570.960000
5.966807	50.474998	521.784650	525.570000
5.966859	50.475012	521.635140	469.330000
5.966910	50.475027	521.480980	420.670000
5.966962	50.475041	521.341695	373.660000
5.967015	50.475055	521.211685	346.220000
5.967066	50.475070	521.084425	332.890000
5.967117	50.475085	520.950465	326.700000
5.967168	50.475100	520.802055	277.760000
5.967220	50.475114	520.652370	226.670000
5.967271	50.475129	520.500735	194.050000
5.967323	50.475143	520.342000	191.510000
5.967375	50.475157	520.189590	189.790000
5.967425	50.475172	520.058105	194.070000
5.967476	50.475187	519.937470	201.600000
5.967528	50.475202	519.822410	215.020000
5.967580	50.475216	519.703000	239.040000
5.967632	50.475230	519.571690	294.960000
5.967685	50.475243	519.443255	334.290000
5.967738	50.475255	519.323445	325.510000
5.967788	50.475269	519.218610	335.240000
5.967840	50.475283	519.114825	357.090000
5.967893	50.475296	518.996440	355.890000
5.967944	50.475310	518.878330	382.500000
5.967996	50.475323	518.768670	366.580000
5.968049	50.475336	518.645685	344.050000
5.968102	50.475349	518.512325	329.080000
5.968155	50.475363	518.384090	337.000000
5.968206	50.475377	518.250380	319.970000
5.968258	50.475389	518.123170	255.207900
5.965306	50.474593	522.834165	440.630000
5.965357	50.474609	522.694630	479.570000
5.965408	50.474623	522.554670	511.710000
5.965459	50.474637	522.436460	569.990000
5.965511	50.474651	522.319375	634.600000
5.965563	50.474666	522.186415	676.310000
5.965615	50.474681	522.065830	721.260000
5.965666	50.474695	521.953920	710.650000
5.965716	50.474710	521.836660	690.670000
5.965768	50.474725	521.714000	630.650000
5.965821	50.474738	521.587640	580.210000
5.965874	50.474751	521.460205	562.130000
5.965926	50.474764	521.331095	564.050000
5.965978	50.474777	521.209610	537.120000
5.966030	50.474790	521.092900	419.250000
5.966083	50.474803	520.974565	388.870000
5.966135	50.474817	520.853155	448.000000
5.966188	50.474830	520.727495	477.410000
5.966240	50.474842	520.600410	503.910000
5.966293	50.474856	520.473050	560.290000
5.966346	50.474869	520.344865	570.960000
5.966399	50.474881	520.217080	615.820000
5.966451	50.474894	520.090145	665.270000
5.966502	50.474910	519.962635	695.990000
5.966553	50.474925	519.834875	684.270000
5.966604	50.474940	519.706915	665.180000
5.966655	50.474955	519.578755	636.830000
5.966706	50.474970	519.447945	596.400000
5.966756	50.474984	519.319210	550.730000
5.966807	50.474998	519.194550	489.380000
5.966859	50.475012	519.062115	433.410000
5.966910	50.475027	518.925180	403.740000
5.966962	50.475041	518.792520	377.750000
5.967015	50.475055	518.663760	369.340000
5.967066	50.475070	518.536200	377.270000
5.967117	50.475085	518.405665	380.010000
5.967168	50.475100	518.268105	327.400000
5.967220	50.475114	518.129595	271.930000
5.967271	50.475129	517.989385	238.020000
5.967323	50.475143	517.845000	235.780000
5.967375	50.475157	517.703515	229.530000
5.967425	50.475172	517.573680	224.980000
5.967476	50.475187	517.449970	230.480000
5.967528	50.475202	517.329260	241.960000
5.967580	50.475216	517.206150	263.660000
5.967632	50.475230	517.076440	306.120000
5.967685	50.475243	516.948305	335.910000
5.967738	50.475255	516.824895	336.020000
5.967788	50.475269	516.709485	361.780000
5.967840	50.475283	516.594200	402.860000
5.967893	50.475296	516.471240	421.440000
5.967944	50.475310	516.348205	443.680000
5.967996	50.475323	516.229170	429.350000
5.968049	50.475336	516.103660	407.670000
5.968102	50.475349	515.973275	395.170000
5.968155	50.475363	515.845290	394.320000
5.968206	50.475377	515.714680	328.951000
5.965408	50.474623	519.791970	520.850000
5.965459	50.474637	519.669185	560.720000
5.965511	50.474651	519.547050	581.130000
5.965563	50.474666	519.416615	576.300000
5.965615	50.474681	519.292480	556.310000
5.965666	50.474695	519.172670	513.220000
5.965716	50.474710	519.049910	467.950000
5.965768	50.474725	518.924550	417.450000
5.965821	50.474738	518.797440	378.070000
5.965874	50.474751	518.669805	355.540000
5.965926	50.474764	518.541445	342.050000
5.965978	50.474777	518.416460	320.410000
5.966030	50.474790	518.293375	289.530000
5.966083	50.474803	518.169140	309.950000
5.966135	50.474817	518.043405	386.020000
5.966188	50.474830	517.916095	441.640000
5.966240	50.474842	517.788435	465.730000
5.966293	50.474856	517.660675	478.010000
5.966346	50.474869	517.532840	449.270000
5.966399	50.474881	517.405080	431.370000
5.966451	50.474894	517.277320	427.920000
5.966502	50.474910	517.149435	426.270000
5.966553	50.474925	517.021450	408.060000
5.966604	50.474940	516.893390	379.090000
5.966655	50.474955	516.765280	349.380000
5.966706	50.474970	516.635945	326.290000
5.966756	50.474984	516.507610	314.880000
5.966807	50.474998	516.381850	311.390000
5.966859	50.475012	516.253715	316.520000
5.966910	50.475027	516.123155	332.420000
5.966962	50.475041	515.993470	349.200000
5.967015	50.475055	515.865310	370.680000
5.967066	50.475070	515.737625	398.030000
5.967117	50.475085	515.608690	415.330000
5.967168	50.475100	515.476605	398.110000
5.967220	50.475114	515.343945	377.240000
5.967271	50.475129	515.210110	371.710000
5.967323	50.475143	515.074000	381.080000
5.967375	50.475157	514.939065	375.200000
5.967425	50.475172	514.810205	356.450000
5.967476	50.475187	514.684620	339.790000
5.967528	50.475202	514.560535	324.360000
5.967580	50.475216	514.435200	311.580000
5.967632	50.475230	514.306440	306.650000
5.967685	50.475243	514.178505	305.530000
5.967738	50.475255	514.052970	311.380000
5.967788	50.475269	513.931410	341.810000
5.967840	50.475283	513.809725	385.320000
5.967893	50.475296	513.684265	417.300000
5.967944	50.475310	513.558655	430.100000
5.967996	50.475323	513.434820	427.000000
5.968049	50.475336	513.308060	416.460000
5.968102	50.475349	513.179175	407.009800
5.965511	50.474651	516.484025	587.830000
5.965563	50.474666	516.354990	518.090000
5.965615	50.474681	516.228955	471.140000
5.965666	50.474695	516.104895	413.320000
5.965716	50.474710	515.979335	368.300000
5.965768	50.474725	515.852625	331.620000
5.965821	50.474738	515.725140	310.110000
5.965874	50.474751	515.597430	301.530000
5.965926	50.474764	515.469420	298.520000
5.965978	50.474777	515.342810	291.730000
5.966030	50.474790	515.216875	288.330000
5.966083	50.474803	515.090290	319.010000
5.966135	50.474817	514.963080	385.210000
5.966188	50.474830	514.835345	439.110000
5.966240	50.474842	514.707560	457.170000
5.966293	50.474856	514.579775	445.490000
5.966346	50.474869	514.452040	404.060000
5.966399	50.474881	514.324280	363.980000
5.966451	50.474894	514.196420	335.120000
5.966502	50.474910	514.068535	312.420000
5.966553	50.474925	513.940625	288.280000
5.966604	50.474940	513.812715	263.530000
5.966655	50.474955	513.684780	242.310000
5.966706	50.474970	513.556445	230.930000
5.966756	50.474984	513.428460	234.080000
5.966807	50.474998	513.301525	249.520000
5.966859	50.475012	513.174040	272.500000
5.966910	50.475027	513.045555	297.910000
5.966962	50.475041	512.917095	319.920000
5.967015	50.475055	512.789210	339.220000
5.967066	50.475070	512.661500	358.040000
5.967117	50.475085	512.533265	373.390000
5.967168	50.475100	512.403730	381.570000
5.967220	50.475114	512.273895	394.830000
5.967271	50.475129	512.143385	419.460000
5.967323	50.475143	512.011725	446.640000
5.967375	50.475157	511.880465	454.080000
5.967425	50.475172	511.752155	436.850000
5.967476	50.475187	511.625495	405.310000
5.967528	50.475202	511.499535	366.830000
5.967580	50.475216	511.372950	328.840000
5.967632	50.475230	511.244715	299.870000
5.967685	50.475243	511.116880	283.570000
5.967738	50.475255	510.990170	282.610000
5.967788	50.475269	510.865285	299.370000
5.967840	50.475283	510.740275	323.170000
5.967893	50.475296	510.613540	344.570000
5.967944	50.475310	510.486680	354.290000
5.967996	50.475323	510.360570	366.135300
5.965615	50.474681	512.852105	456.620000
5.965666	50.474695	512.725945	378.600000
5.965716	50.474710	512.599085	340.930000
5.965768	50.474725	512.471725	315.430000
5.965821	50.474738	512.344065	303.560000
5.965874	50.474751	512.216355	302.000000
5.965926	50.474764	512.088495	305.620000
5.965978	50.474777	511.961160	308.810000
5.966030	50.474790	511.834075	317.430000
5.966083	50.474803	511.706665	346.940000
5.966135	50.474817	511.579030	396.190000
5.966188	50.474830	511.451220	437.580000
5.966240	50.474842	511.323410	450.590000
5.966293	50.474856	511.195650	434.280000
5.966346	50.474869	511.067940	396.450000
5.966399	50.474881	510.940180	356.170000
5.966451	50.474894	510.812345	322.900000
5.966502	50.474910	510.684535	295.920000
5.966553	50.474925	510.556700	271.930000
5.966604	50.474940	510.428865	250.550000
5.966655	50.474955	510.301055	234.010000
5.966706	50.474970	510.173145	226.660000
5.966756	50.474984	510.045310	231.520000
5.966807	50.474998	509.917800	246.530000
5.966859	50.475012	509.790215	266.090000
5.966910	50.475027	509.662305	283.960000
5.966962	50.475041	509.534320	296.220000
5.967015	50.475055	509.406535	304.010000
5.967066	50.475070	509.278825	311.020000
5.967117	50.475085	509.150890	320.200000
5.967168	50.475100	509.022455	334.240000
5.967220	50.475114	508.893895	357.750000
5.967271	50.475129	508.764985	390.630000
5.967323	50.475143	508.635525	423.450000
5.967375	50.475157	508.506190	440.670000
5.967425	50.475172	508.378180	433.960000
5.967476	50.475187	508.250920	406.870000
5.967528	50.475202	508.123985	368.000000
5.967580	50.475216	507.996750	327.500000
5.967632	50.475230	507.868765	295.340000
5.967685	50.475243	507.740980	275.870000
5.967738	50.475255	507.613695	270.210000
5.967788	50.475269	507.487160	275.080000
5.967840	50.475283	507.360550	286.170000
5.967893	50.475296	507.233215	303.842300
5.965716	50.474710	508.879510	351.570000
5.965768	50.474725	508.751900	328.370000
5.965821	50.474738	508.624165	320.570000
5.965874	50.474751	508.496430	321.270000
5.965926	50.474764	508.368645	327.400000
5.965978	50.474777	508.241010	335.050000
5.966030	50.474790	508.113475	346.740000
5.966083	50.474803	507.985815	370.020000
5.966135	50.474817	507.858080	402.980000
5.966188	50.474830	507.730295	430.320000
5.966240	50.474842	507.602510	438.830000
5.966293	50.474856	507.474750	425.940000
5.966346	50.474869	507.347015	398.130000
5.966399	50.474881	507.219255	366.720000
5.966451	50.474894	507.091470	338.680000
5.966502	50.474910	506.963710	314.980000
5.966553	50.474925	506.835900	294.350000
5.966604	50.474940	506.708090	276.450000
5.966655	50.474955	506.580330	262.730000
5.966706	50.474970	506.452545	255.790000
5.966756	50.474984	506.324760	256.930000
5.966807	50.474998	506.197075	263.950000
5.966859	50.475012	506.069390	272.300000
5.966910	50.475027	505.941605	277.610000
5.966962	50.475041	505.813770	278.280000
5.967015	50.475055	505.686010	276.300000
5.967066	50.475070	505.558275	275.480000
5.967117	50.475085	505.430440	279.340000
5.967168	50.475100	505.302455	290.580000
5.967220	50.475114	505.174420	310.640000
5.967271	50.475129	505.046235	337.660000
5.967323	50.475143	504.917800	364.810000
5.967375	50.475157	504.789365	382.610000
5.967425	50.475172	504.661505	384.170000
5.967476	50.475187	504.533970	369.570000
5.967528	50.475202	504.406560	343.830000
5.967580	50.475216	504.279000	313.850000
5.967632	50.475230	504.151140	290.230000
5.967685	50.475243	504.023380	276.760000
5.967738	50.475255	503.895820	270.970000
5.967788	50.475269	503.768535	270.612100
5.965874	50.474751	504.404230	340.280000
5.965926	50.474764	504.276470	349.540000
5.965978	50.474777	504.148735	356.470000
5.966030	50.474790	504.021025	365.080000
5.966083	50.474803	503.893290	380.740000
5.966135	50.474817	503.765530	401.550000
5.966188	50.474830	503.637770	417.640000
5.966240	50.474842	503.510010	422.300000
5.966293	50.474856	503.382250	413.520000
5.966346	50.474869	503.254490	395.350000
5.966399	50.474881	503.126730	374.130000
5.966451	50.474894	502.998970	354.250000
5.966502	50.474910	502.871210	336.760000
5.966553	50.474925	502.743425	321.190000
5.966604	50.474940	502.615640	307.260000
5.966655	50.474955	502.487880	295.650000
5.966706	50.474970	502.360120	287.520000
5.966756	50.474984	502.232360	283.110000
5.966807	50.474998	502.104625	280.810000
5.966859	50.475012	501.976890	278.080000
5.966910	50.475027	501.849130	273.000000
5.966962	50.475041	501.721345	265.600000
5.967015	50.475055	501.593585	257.960000
5.967066	50.475070	501.465825	252.950000
5.967117	50.475085	501.338040	253.040000
5.967168	50.475100	501.210230	259.750000
5.967220	50.475114	501.082370	273.180000
5.967271	50.475129	500.954460	291.470000
5.967323	50.475143	500.826475	310.070000
5.967375	50.475157	500.698440	323.970000
5.967425	50.475172	500.570630	328.700000
5.967476	50.475187	500.442970	324.230000
5.967528	50.475202	500.315360	312.750000
5.967580	50.475216	500.187675	297.390000
5.967632	50.475230	500.059865	280.081900
5.966030	50.474790	499.519450	368.540000
5.966083	50.474803	499.391690	382.600000
5.966135	50.474817	499.263930	393.950000
5.966188	50.474830	499.136170	402.290000
5.966240	50.474842	499.008410	404.380000
5.966293	50.474856	498.880650	398.350000
5.966346	50.474869	498.752890	386.740000
5.966399	50.474881	498.625130	373.040000
5.966451	50.474894	498.497370	359.930000
5.966502	50.474910	498.369610	348.010000
5.966553	50.474925	498.241850	336.970000
5.966604	50.474940	498.114090	326.350000
5.966655	50.474955	497.986330	316.200000
5.966706	50.474970	497.858570	306.770000
5.966756	50.474984	497.730810	298.010000
5.966807	50.474998	497.603050	289.180000
5.966859	50.475012	497.475290	279.460000
5.966910	50.475027	497.347530	268.530000
5.966962	50.475041	497.219770	257.170000
5.967015	50.475055	497.092010	247.050000
5.967066	50.475070	496.964250	240.110000
5.967117	50.475085	496.836490	237.810000
5.967168	50.475100	496.708730	240.820000
5.967220	50.475114	496.580945	248.740000
5.967271	50.475129	496.453110	260.410000
5.967323	50.475143	496.325275	271.680000
5.967375	50.475157	496.197440	281.510000
5.967425	50.475172	496.069655	286.430000
5.967476	50.475187	495.941920	289.335100
5.966135	50.474817	494.312280	385.870000
5.966188	50.474830	494.184520	389.700000
5.966240	50.474842	494.056760	389.830000
5.966293	50.474856	493.929000	384.940000
5.966346	50.474869	493.801240	377.200000
5.966399	50.474881	493.673480	367.470000
5.966451	50.474894	493.545720	358.340000
5.966502	50.474910	493.417960	349.740000
5.966553	50.474925	493.290200	341.390000
5.966604	50.474940	493.162440	332.710000
5.966655	50.474955	493.034680	323.350000
5.966706	50.474970	492.906920	313.220000
5.966756	50.474984	492.779160	302.250000
5.966807	50.474998	492.651400	290.340000
5.966859	50.475012	492.523640	277.580000
5.966910	50.475027	492.395880	264.400000
5.966962	50.475041	492.268120	251.740000
5.967015	50.475055	492.140360	240.910000
5.967066	50.475070	492.012600	233.230000
5.967117	50.475085	491.884840	229.720000
5.967168	50.475100	491.757080	230.580000
5.967220	50.475114	491.629320	234.820000
5.967271	50.475129	491.501535	241.530000
5.967323	50.475143	491.373750	249.090000
5.967375	50.475157	491.245990	259.140600
5.966240	50.474842	488.610039	384.120000
5.966293	50.474856	488.482279	378.130000
5.966346	50.474869	488.354519	370.720000
5.966399	50.474881	488.226759	363.000000
5.966451	50.474894	488.098999	355.850000
5.966502	50.474910	487.971239	348.270000
5.966553	50.474925	487.843479	340.940000
5.966604	50.474940	487.715719	333.010000
5.966655	50.474955	487.587959	323.960000
5.966706	50.474970	487.460199	313.560000
5.966756	50.474984	487.332439	301.840000
5.966807	50.474998	487.204679	288.930000
5.966859	50.475012	487.076919	275.240000
5.966910	50.475027	486.949159	261.420000
5.966962	50.475041	486.821399	248.410000
5.967015	50.475055	486.693639	237.310000
5.967066	50.475070	486.565879	229.160000
5.967117	50.475085	486.438119	225.420000
5.967168	50.475100	486.310359	225.170000
5.967220	50.475114	486.182599	228.040000
5.967271	50.475129	486.054839	233.181800
