# Supplementary material for: Electrical resistivity tomography data across the Hockai Fault Zone (Ardenne, Belgium)
Source: Data Brief. 2016 Dec 21;11:1–4. doi: 10.1016/j.dib.2016.12.028 (PMC5220259; doi:10.1016/j.dib.2016.12.028)
Supplement: Supplementary file 2 — Supplementary material [file mmc2.zip › output/ASCII/vecquee02_robust.out.wgs84]

5.965209	50.474561	529.804410	583.620000
5.965260	50.474577	529.707275	525.930000
5.965306	50.474593	529.569565	524.580000
5.965357	50.474609	529.382855	580.930000
5.965408	50.474623	529.195945	538.550000
5.965459	50.474637	529.115285	632.500000
5.965511	50.474651	529.038900	661.640000
5.965563	50.474666	528.884865	661.850000
5.965615	50.474681	528.795630	766.960000
5.965666	50.474695	528.754695	751.730000
5.965716	50.474710	528.692585	750.650000
5.965768	50.474725	528.598550	669.270000
5.965821	50.474738	528.480715	646.200000
5.965874	50.474751	528.355105	710.410000
5.965926	50.474764	528.217770	1029.300000
5.965978	50.474777	528.138585	1122.000000
5.966030	50.474790	528.104900	698.670000
5.966083	50.474803	528.086990	531.570000
5.966135	50.474817	528.059205	592.890000
5.966188	50.474830	527.982770	607.230000
5.966240	50.474842	527.877735	612.900000
5.966293	50.474856	527.768975	672.810000
5.966346	50.474869	527.625790	658.610000
5.966399	50.474881	527.496480	658.780000
5.966451	50.474894	527.411595	637.400000
5.966502	50.474910	527.312485	560.900000
5.966553	50.474925	527.212900	489.970000
5.966604	50.474940	527.112965	535.790000
5.966655	50.474955	527.012505	538.160000
5.966706	50.474970	526.970345	503.050000
5.966756	50.474984	526.874835	508.110000
5.966807	50.474998	526.612175	506.710000
5.966859	50.475012	526.262340	492.040000
5.966910	50.475027	525.974555	413.930000
5.966962	50.475041	525.796095	372.910000
5.967015	50.475055	525.659010	347.150000
5.967066	50.475070	525.533350	305.930000
5.967117	50.475085	525.380915	302.990000
5.967168	50.475100	525.177655	261.500000
5.967220	50.475114	524.973745	207.730000
5.967271	50.475129	524.772260	182.050000
5.967323	50.475143	524.553925	174.750000
5.967375	50.475157	524.358915	174.690000
5.967425	50.475172	524.221080	194.870000
5.967476	50.475187	524.112070	192.810000
5.967528	50.475202	524.019185	211.980000
5.967580	50.475216	523.914075	221.120000
5.967632	50.475230	523.776340	288.250000
5.967685	50.475243	523.646730	325.630000
5.967738	50.475255	523.541470	306.430000
5.967788	50.475269	523.480460	302.240000
5.967840	50.475283	523.426750	308.810000
5.967893	50.475296	523.328940	281.950000
5.967944	50.475310	523.234630	331.000000
5.967996	50.475323	523.171320	304.510000
5.968049	50.475336	523.061110	291.540000
5.968102	50.475349	522.912300	262.700000
5.968155	50.475363	522.782815	273.300000
5.968206	50.475377	522.633805	293.000000
5.968258	50.475389	522.508120	249.150000
5.968312	50.475402	522.405810	209.744000
5.965209	50.474561	527.822235	554.730000
5.965260	50.474577	527.713175	525.720000
5.965306	50.474593	527.579390	524.690000
5.965357	50.474609	527.415230	563.020000
5.965408	50.474623	527.250570	538.630000
5.965459	50.474637	527.152035	632.450000
5.965511	50.474651	527.056400	661.670000
5.965563	50.474666	526.912465	662.270000
5.965615	50.474681	526.807955	765.470000
5.965666	50.474695	526.732270	752.040000
5.965716	50.474710	526.642260	750.640000
5.965768	50.474725	526.533600	669.280000
5.965821	50.474738	526.411315	647.980000
5.965874	50.474751	526.284730	710.360000
5.965926	50.474764	526.151695	1028.300000
5.965978	50.474777	526.050085	1090.000000
5.966030	50.474790	525.971450	696.240000
5.966083	50.474803	525.896015	531.530000
5.966135	50.474817	525.812205	585.170000
5.966188	50.474830	525.704820	602.000000
5.966240	50.474842	525.585535	611.640000
5.966293	50.474856	525.464500	658.960000
5.966346	50.474869	525.331065	658.120000
5.966399	50.474881	525.202780	658.050000
5.966451	50.474894	525.090045	637.560000
5.966502	50.474910	524.971535	562.930000
5.966553	50.474925	524.852175	533.900000
5.966604	50.474940	524.732190	538.970000
5.966655	50.474955	524.611330	539.330000
5.966706	50.474970	524.497620	509.650000
5.966756	50.474984	524.376110	509.170000
5.966807	50.474998	524.219700	506.850000
5.966859	50.475012	524.016190	492.020000
5.966910	50.475027	523.820305	413.970000
5.966962	50.475041	523.667495	372.930000
5.967015	50.475055	523.535010	347.190000
5.967066	50.475070	523.408325	306.150000
5.967117	50.475085	523.267765	303.040000
5.967168	50.475100	523.099305	261.530000
5.967220	50.475114	522.929495	207.790000
5.967271	50.475129	522.758610	182.060000
5.967323	50.475143	522.576450	174.940000
5.967375	50.475157	522.406915	174.950000
5.967425	50.475172	522.272855	194.840000
5.967476	50.475187	522.156945	193.730000
5.967528	50.475202	522.050785	211.990000
5.967580	50.475216	521.937150	221.210000
5.967632	50.475230	521.803290	288.320000
5.967685	50.475243	521.674380	325.620000
5.967738	50.475255	521.560345	306.800000
5.967788	50.475269	521.472760	305.060000
5.967840	50.475283	521.388325	308.840000
5.967893	50.475296	521.277790	300.140000
5.967944	50.475310	521.168530	331.040000
5.967996	50.475323	521.075970	307.070000
5.968049	50.475336	520.957635	291.680000
5.968102	50.475349	520.818675	270.880000
5.968155	50.475363	520.689990	276.270000
5.968206	50.475377	520.550630	293.030000
5.968258	50.475389	520.423970	249.160000
5.968312	50.475402	520.310085	210.434600
5.965260	50.474577	525.467700	525.150000
5.965306	50.474593	525.336490	524.760000
5.965357	50.474609	525.187405	537.160000
5.965408	50.474623	525.037795	538.210000
5.965459	50.474637	524.927235	627.750000
5.965511	50.474651	524.818550	661.560000
5.965563	50.474666	524.681340	664.730000
5.965615	50.474681	524.566880	756.150000
5.965666	50.474695	524.468720	752.290000
5.965716	50.474710	524.361485	750.540000
5.965768	50.474725	524.243925	669.190000
5.965821	50.474738	524.119015	648.170000
5.965874	50.474751	523.991880	677.410000
5.965926	50.474764	523.861370	675.160000
5.965978	50.474777	523.746860	674.450000
5.966030	50.474790	523.643200	516.460000
5.966083	50.474803	523.538565	505.650000
5.966135	50.474817	523.428430	518.530000
5.966188	50.474830	523.307795	566.640000
5.966240	50.474842	523.182735	599.040000
5.966293	50.474856	523.056950	649.900000
5.966346	50.474869	522.927440	651.630000
5.966399	50.474881	522.799530	651.790000
5.966451	50.474894	522.676070	637.740000
5.966502	50.474910	522.550585	583.220000
5.966553	50.474925	522.424550	555.300000
5.966604	50.474940	522.298115	552.860000
5.966655	50.474955	522.171155	550.970000
5.966706	50.474970	522.041270	525.180000
5.966756	50.474984	521.913235	516.270000
5.966807	50.474998	521.784650	507.150000
5.966859	50.475012	521.635140	492.000000
5.966910	50.475027	521.480980	414.050000
5.966962	50.475041	521.341695	373.120000
5.967015	50.475055	521.211685	352.240000
5.967066	50.475070	521.084425	335.590000
5.967117	50.475085	520.950465	326.510000
5.967168	50.475100	520.802055	283.080000
5.967220	50.475114	520.652370	226.680000
5.967271	50.475129	520.500735	197.140000
5.967323	50.475143	520.342000	195.960000
5.967375	50.475157	520.189590	195.970000
5.967425	50.475172	520.058105	199.200000
5.967476	50.475187	519.937470	199.710000
5.967528	50.475202	519.822410	214.240000
5.967580	50.475216	519.703000	231.930000
5.967632	50.475230	519.571690	295.070000
5.967685	50.475243	519.443255	325.940000
5.967738	50.475255	519.323445	326.020000
5.967788	50.475269	519.218610	326.600000
5.967840	50.475283	519.114825	344.170000
5.967893	50.475296	518.996440	349.210000
5.967944	50.475310	518.878330	353.170000
5.967996	50.475323	518.768670	352.950000
5.968049	50.475336	518.645685	339.800000
5.968102	50.475349	518.512325	329.380000
5.968155	50.475363	518.384090	328.330000
5.968206	50.475377	518.250380	307.930000
5.968258	50.475389	518.123170	249.189600
5.965306	50.474593	522.834165	524.850000
5.965357	50.474609	522.694630	530.550000
5.965408	50.474623	522.554670	537.520000
5.965459	50.474637	522.436460	620.070000
5.965511	50.474651	522.319375	659.630000
5.965563	50.474666	522.186415	664.770000
5.965615	50.474681	522.065830	745.840000
5.965666	50.474695	521.953920	745.620000
5.965716	50.474710	521.836660	739.460000
5.965768	50.474725	521.714000	656.060000
5.965821	50.474738	521.587640	594.890000
5.965874	50.474751	521.460205	561.820000
5.965926	50.474764	521.331095	457.930000
5.965978	50.474777	521.209610	451.110000
5.966030	50.474790	521.092900	401.870000
5.966083	50.474803	520.974565	404.190000
5.966135	50.474817	520.853155	446.370000
5.966188	50.474830	520.727495	529.290000
5.966240	50.474842	520.600410	574.210000
5.966293	50.474856	520.473050	624.970000
5.966346	50.474869	520.344865	634.770000
5.966399	50.474881	520.217080	637.490000
5.966451	50.474894	520.090145	636.770000
5.966502	50.474910	519.962635	583.300000
5.966553	50.474925	519.834875	555.720000
5.966604	50.474940	519.706915	553.170000
5.966655	50.474955	519.578755	551.310000
5.966706	50.474970	519.447945	525.950000
5.966756	50.474984	519.319210	516.380000
5.966807	50.474998	519.194550	507.140000
5.966859	50.475012	519.062115	491.220000
5.966910	50.475027	518.925180	413.990000
5.966962	50.475041	518.792520	373.150000
5.967015	50.475055	518.663760	354.370000
5.967066	50.475070	518.536200	352.520000
5.967117	50.475085	518.405665	349.850000
5.967168	50.475100	518.268105	333.580000
5.967220	50.475114	518.129595	285.240000
5.967271	50.475129	517.989385	251.550000
5.967323	50.475143	517.845000	246.120000
5.967375	50.475157	517.703515	245.020000
5.967425	50.475172	517.573680	244.010000
5.967476	50.475187	517.449970	243.780000
5.967528	50.475202	517.329260	244.520000
5.967580	50.475216	517.206150	258.910000
5.967632	50.475230	517.076440	307.220000
5.967685	50.475243	516.948305	327.420000
5.967738	50.475255	516.824895	328.850000
5.967788	50.475269	516.709485	333.440000
5.967840	50.475283	516.594200	353.510000
5.967893	50.475296	516.471240	362.110000
5.967944	50.475310	516.348205	363.860000
5.967996	50.475323	516.229170	363.860000
5.968049	50.475336	516.103660	363.250000
5.968102	50.475349	515.973275	359.880000
5.968155	50.475363	515.845290	356.110000
5.968206	50.475377	515.714680	308.565500
5.965408	50.474623	519.791970	525.430000
5.965459	50.474637	519.669185	525.150000
5.965511	50.474651	519.547050	524.110000
5.965563	50.474666	519.416615	520.270000
5.965615	50.474681	519.292480	514.520000
5.965666	50.474695	519.172670	438.870000
5.965716	50.474710	519.049910	379.870000
5.965768	50.474725	518.924550	356.870000
5.965821	50.474738	518.797440	353.720000
5.965874	50.474751	518.669805	353.610000
5.965926	50.474764	518.541445	353.730000
5.965978	50.474777	518.416460	354.210000
5.966030	50.474790	518.293375	355.370000
5.966083	50.474803	518.169140	364.230000
5.966135	50.474817	518.043405	383.360000
5.966188	50.474830	517.916095	442.010000
5.966240	50.474842	517.788435	468.210000
5.966293	50.474856	517.660675	473.240000
5.966346	50.474869	517.532840	473.580000
5.966399	50.474881	517.405080	473.600000
5.966451	50.474894	517.277320	473.220000
5.966502	50.474910	517.149435	464.190000
5.966553	50.474925	517.021450	435.960000
5.966604	50.474940	516.893390	405.400000
5.966655	50.474955	516.765280	378.390000
5.966706	50.474970	516.635945	359.300000
5.966756	50.474984	516.507610	355.900000
5.966807	50.474998	516.381850	354.260000
5.966859	50.475012	516.253715	354.010000
5.966910	50.475027	516.123155	354.150000
5.966962	50.475041	515.993470	354.330000
5.967015	50.475055	515.865310	354.000000
5.967066	50.475070	515.737625	352.620000
5.967117	50.475085	515.608690	349.750000
5.967168	50.475100	515.476605	346.180000
5.967220	50.475114	515.343945	336.500000
5.967271	50.475129	515.210110	331.400000
5.967323	50.475143	515.074000	330.280000
5.967375	50.475157	514.939065	329.520000
5.967425	50.475172	514.810205	328.650000
5.967476	50.475187	514.684620	327.290000
5.967528	50.475202	514.560535	326.680000
5.967580	50.475216	514.435200	326.410000
5.967632	50.475230	514.306440	326.430000
5.967685	50.475243	514.178505	327.560000
5.967738	50.475255	514.052970	328.920000
5.967788	50.475269	513.931410	334.010000
5.967840	50.475283	513.809725	353.410000
5.967893	50.475296	513.684265	361.940000
5.967944	50.475310	513.558655	363.760000
5.967996	50.475323	513.434820	363.790000
5.968049	50.475336	513.308060	363.480000
5.968102	50.475349	513.179175	363.076800
5.965511	50.474651	516.484025	519.570000
5.965563	50.474666	516.354990	465.580000
5.965615	50.474681	516.228955	439.120000
5.965666	50.474695	516.104895	376.830000
5.965716	50.474710	515.979335	360.100000
5.965768	50.474725	515.852625	356.090000
5.965821	50.474738	515.725140	353.790000
5.965874	50.474751	515.597430	353.680000
5.965926	50.474764	515.469420	353.830000
5.965978	50.474777	515.342810	354.320000
5.966030	50.474790	515.216875	355.510000
5.966083	50.474803	515.090290	364.290000
5.966135	50.474817	514.963080	378.470000
5.966188	50.474830	514.835345	407.800000
5.966240	50.474842	514.707560	415.540000
5.966293	50.474856	514.579775	415.580000
5.966346	50.474869	514.452040	415.280000
5.966399	50.474881	514.324280	414.170000
5.966451	50.474894	514.196420	400.090000
5.966502	50.474910	514.068535	366.910000
5.966553	50.474925	513.940625	328.030000
5.966604	50.474940	513.812715	298.540000
5.966655	50.474955	513.684780	282.870000
5.966706	50.474970	513.556445	278.970000
5.966756	50.474984	513.428460	278.760000
5.966807	50.474998	513.301525	278.860000
5.966859	50.475012	513.174040	279.930000
5.966910	50.475027	513.045555	289.620000
5.966962	50.475041	512.917095	312.370000
5.967015	50.475055	512.789210	335.400000
5.967066	50.475070	512.661500	344.490000
5.967117	50.475085	512.533265	344.660000
5.967168	50.475100	512.403730	344.150000
5.967220	50.475114	512.273895	336.340000
5.967271	50.475129	512.143385	330.990000
5.967323	50.475143	512.011725	330.160000
5.967375	50.475157	511.880465	329.470000
5.967425	50.475172	511.752155	328.630000
5.967476	50.475187	511.625495	327.290000
5.967528	50.475202	511.499535	326.670000
5.967580	50.475216	511.372950	326.390000
5.967632	50.475230	511.244715	326.390000
5.967685	50.475243	511.116880	327.300000
5.967738	50.475255	510.990170	328.630000
5.967788	50.475269	510.865285	333.810000
5.967840	50.475283	510.740275	351.020000
5.967893	50.475296	510.613540	360.920000
5.967944	50.475310	510.486680	362.730000
5.967996	50.475323	510.360570	363.180000
5.965615	50.474681	512.852105	435.900000
5.965666	50.474695	512.725945	366.870000
5.965716	50.474710	512.599085	359.930000
5.965768	50.474725	512.471725	356.510000
5.965821	50.474738	512.344065	354.330000
5.965874	50.474751	512.216355	354.280000
5.965926	50.474764	512.088495	354.460000
5.965978	50.474777	511.961160	354.950000
5.966030	50.474790	511.834075	356.100000
5.966083	50.474803	511.706665	364.600000
5.966135	50.474817	511.579030	377.100000
5.966188	50.474830	511.451220	387.570000
5.966240	50.474842	511.323410	388.110000
5.966293	50.474856	511.195650	388.250000
5.966346	50.474869	511.067940	388.060000
5.966399	50.474881	510.940180	386.100000
5.966451	50.474894	510.812345	371.670000
5.966502	50.474910	510.684535	342.700000
5.966553	50.474925	510.556700	312.220000
5.966604	50.474940	510.428865	289.540000
5.966655	50.474955	510.301055	276.540000
5.966706	50.474970	510.173145	271.250000
5.966756	50.474984	510.045310	270.510000
5.966807	50.474998	509.917800	270.370000
5.966859	50.475012	509.790215	270.480000
5.966910	50.475027	509.662305	272.340000
5.966962	50.475041	509.534320	280.660000
5.967015	50.475055	509.406535	295.640000
5.967066	50.475070	509.278825	311.110000
5.967117	50.475085	509.150890	322.180000
5.967168	50.475100	509.022455	327.100000
5.967220	50.475114	508.893895	328.000000
5.967271	50.475129	508.764985	328.460000
5.967323	50.475143	508.635525	328.560000
5.967375	50.475157	508.506190	328.390000
5.967425	50.475172	508.378180	327.820000
5.967476	50.475187	508.250920	326.700000
5.967528	50.475202	508.123985	326.040000
5.967580	50.475216	507.996750	325.700000
5.967632	50.475230	507.868765	325.560000
5.967685	50.475243	507.740980	325.600000
5.967738	50.475255	507.613695	326.010000
5.967788	50.475269	507.487160	329.610000
5.967840	50.475283	507.360550	338.190000
5.967893	50.475296	507.233215	356.001000
5.965716	50.474710	508.879510	359.990000
5.965768	50.474725	508.751900	357.680000
5.965821	50.474738	508.624165	357.170000
5.965874	50.474751	508.496430	357.180000
5.965926	50.474764	508.368645	357.360000
5.965978	50.474777	508.241010	357.830000
5.966030	50.474790	508.113475	359.560000
5.966083	50.474803	507.985815	366.120000
5.966135	50.474817	507.858080	375.030000
5.966188	50.474830	507.730295	377.990000
5.966240	50.474842	507.602510	378.090000
5.966293	50.474856	507.474750	377.430000
5.966346	50.474869	507.347015	377.150000
5.966399	50.474881	507.219255	373.660000
5.966451	50.474894	507.091470	360.750000
5.966502	50.474910	506.963710	336.880000
5.966553	50.474925	506.835900	310.450000
5.966604	50.474940	506.708090	289.210000
5.966655	50.474955	506.580330	276.440000
5.966706	50.474970	506.452545	271.130000
5.966756	50.474984	506.324760	269.900000
5.966807	50.474998	506.197075	269.670000
5.966859	50.475012	506.069390	269.610000
5.966910	50.475027	505.941605	269.700000
5.966962	50.475041	505.813770	270.880000
5.967015	50.475055	505.686010	274.700000
5.967066	50.475070	505.558275	281.260000
5.967117	50.475085	505.430440	289.430000
5.967168	50.475100	505.302455	297.400000
5.967220	50.475114	505.174420	303.540000
5.967271	50.475129	505.046235	307.250000
5.967323	50.475143	504.917800	308.940000
5.967375	50.475157	504.789365	310.400000
5.967425	50.475172	504.661505	311.600000
5.967476	50.475187	504.533970	312.980000
5.967528	50.475202	504.406560	314.300000
5.967580	50.475216	504.279000	315.260000
5.967632	50.475230	504.151140	315.920000
5.967685	50.475243	504.023380	316.530000
5.967738	50.475255	503.895820	317.630000
5.967788	50.475269	503.768535	323.709600
5.965874	50.474751	504.404230	358.850000
5.965926	50.474764	504.276470	359.550000
5.965978	50.474777	504.148735	360.180000
5.966030	50.474790	504.021025	361.440000
5.966083	50.474803	503.893290	366.810000
5.966135	50.474817	503.765530	372.110000
5.966188	50.474830	503.637770	373.160000
5.966240	50.474842	503.510010	373.370000
5.966293	50.474856	503.382250	373.420000
5.966346	50.474869	503.254490	372.580000
5.966399	50.474881	503.126730	368.080000
5.966451	50.474894	502.998970	357.390000
5.966502	50.474910	502.871210	335.700000
5.966553	50.474925	502.743425	310.220000
5.966604	50.474940	502.615640	289.130000
5.966655	50.474955	502.487880	276.420000
5.966706	50.474970	502.360120	271.110000
5.966756	50.474984	502.232360	269.770000
5.966807	50.474998	502.104625	269.500000
5.966859	50.475012	501.976890	269.380000
5.966910	50.475027	501.849130	269.340000
5.966962	50.475041	501.721345	269.390000
5.967015	50.475055	501.593585	269.800000
5.967066	50.475070	501.465825	271.180000
5.967117	50.475085	501.338040	273.910000
5.967168	50.475100	501.210230	277.800000
5.967220	50.475114	501.082370	282.120000
5.967271	50.475129	500.954460	286.100000
5.967323	50.475143	500.826475	289.190000
5.967375	50.475157	500.698440	291.070000
5.967425	50.475172	500.570630	294.000000
5.967476	50.475187	500.442970	297.080000
5.967528	50.475202	500.315360	300.740000
5.967580	50.475216	500.187675	303.560000
5.967632	50.475230	500.059865	308.816300
5.966030	50.474790	499.519450	361.670000
5.966083	50.474803	499.391690	367.470000
5.966135	50.474817	499.263930	369.260000
5.966188	50.474830	499.136170	369.590000
5.966240	50.474842	499.008410	369.730000
5.966293	50.474856	498.880650	369.760000
5.966346	50.474869	498.752890	369.720000
5.966399	50.474881	498.625130	367.180000
5.966451	50.474894	498.497370	356.880000
5.966502	50.474910	498.369610	335.400000
5.966553	50.474925	498.241850	310.090000
5.966604	50.474940	498.114090	289.090000
5.966655	50.474955	497.986330	276.430000
5.966706	50.474970	497.858570	271.120000
5.966756	50.474984	497.730810	269.700000
5.966807	50.474998	497.603050	269.410000
5.966859	50.475012	497.475290	269.260000
5.966910	50.475027	497.347530	269.180000
5.966962	50.475041	497.219770	269.150000
5.967015	50.475055	497.092010	269.170000
5.967066	50.475070	496.964250	269.340000
5.967117	50.475085	496.836490	269.950000
5.967168	50.475100	496.708730	271.080000
5.967220	50.475114	496.580945	272.480000
5.967271	50.475129	496.453110	274.010000
5.967323	50.475143	496.325275	275.580000
5.967375	50.475157	496.197440	278.140000
5.967425	50.475172	496.069655	281.100000
5.967476	50.475187	495.941920	291.119900
5.966135	50.474817	494.312280	368.230000
5.966188	50.474830	494.184520	368.430000
5.966240	50.474842	494.056760	368.510000
5.966293	50.474856	493.929000	368.500000
5.966346	50.474869	493.801240	368.350000
5.966399	50.474881	493.673480	366.070000
5.966451	50.474894	493.545720	356.620000
5.966502	50.474910	493.417960	335.220000
5.966553	50.474925	493.290200	310.000000
5.966604	50.474940	493.162440	289.060000
5.966655	50.474955	493.034680	276.430000
5.966706	50.474970	492.906920	271.130000
5.966756	50.474984	492.779160	269.670000
5.966807	50.474998	492.651400	269.350000
5.966859	50.475012	492.523640	269.200000
5.966910	50.475027	492.395880	269.100000
5.966962	50.475041	492.268120	269.050000
5.967015	50.475055	492.140360	269.040000
5.967066	50.475070	492.012600	269.080000
5.967117	50.475085	491.884840	269.160000
5.967168	50.475100	491.757080	269.310000
5.967220	50.475114	491.629320	269.550000
5.967271	50.475129	491.501535	269.940000
5.967323	50.475143	491.373750	270.260000
5.967375	50.475157	491.245990	271.411100
5.966240	50.474842	488.610039	368.370000
5.966293	50.474856	488.482279	368.350000
5.966346	50.474869	488.354519	368.160000
5.966399	50.474881	488.226759	365.880000
5.966451	50.474894	488.098999	356.540000
5.966502	50.474910	487.971239	335.130000
5.966553	50.474925	487.843479	309.950000
5.966604	50.474940	487.715719	289.030000
5.966655	50.474955	487.587959	276.430000
5.966706	50.474970	487.460199	271.130000
5.966756	50.474984	487.332439	269.650000
5.966807	50.474998	487.204679	269.320000
5.966859	50.475012	487.076919	269.160000
5.966910	50.475027	486.949159	269.060000
5.966962	50.475041	486.821399	269.000000
5.967015	50.475055	486.693639	268.980000
5.967066	50.475070	486.565879	269.010000
5.967117	50.475085	486.438119	269.070000
5.967168	50.475100	486.310359	269.150000
5.967220	50.475114	486.182599	269.240000
5.967271	50.475129	486.054839	269.320900
