# Supplementary material for: Electrical resistivity tomography data across the Hockai Fault Zone (Ardenne, Belgium)
Source: Data Brief. 2016 Dec 21;11:1–4. doi: 10.1016/j.dib.2016.12.028 (PMC5220259; doi:10.1016/j.dib.2016.12.028)
Supplement: Supplementary file 2 — Supplementary material [file mmc2.zip › output/ASCII/vecquee03.wgs84]

5.963284646	50.47602702	546.531
5.963308281	50.4759954	545.841
5.963333909	50.47596342	545.475
5.963359877	50.47593146	545.11
5.963391154	50.47590189	544.777
5.963421797	50.475872	544.4855
5.96345244	50.4758421	544.194
5.963483702	50.47581252	543.894
5.963514464	50.47578238	543.592
5.963544556	50.47575237	543.329
5.963576347	50.47572224	543.083
5.963606641	50.47569206	542.837
5.963638115	50.47566295	542.453
5.963668404	50.47563336	542.056
5.963699991	50.47560335	541.762
5.963731286	50.4755734	541.48
5.96376113	50.4755428	541.158
5.963789319	50.4755121	540.859
5.963817424	50.47548119	540.435
5.963846447	50.47545076	540.155
5.963874538	50.47541916	539.897
5.963902899	50.47538852	539.662
5.96393163	50.47535724	539.434
5.963959495	50.47532679	539.143
5.963987466	50.47529577	538.875
5.964016047	50.47526457	538.582
5.964044028	50.47523393	538.285
5.964073253	50.47520314	537.937
5.96409984	50.47517095	537.633
5.964126458	50.47513992	537.319
5.964153222	50.47510809	536.938
5.964179357	50.47507702	536.557
5.964206372	50.4750449	536.263
5.964233513	50.47501437	535.966
5.964259771	50.47498233	535.674
5.964286299	50.47495079	535.442
5.964312852	50.47491896	535.207
5.964338278	50.47488759	535.048
5.964366037	50.4748559	534.769
5.964391932	50.47482392	534.427
5.964419577	50.47479243	534.184
5.964446918	50.47476125	533.986
5.964474718	50.47472954	533.716
5.964501118	50.47469888	533.526
5.964528813	50.47466751	533.301
5.964556692	50.4746366	532.979
5.96458424	50.47460491	532.86
5.964612445	50.47457426	532.679
5.964638749	50.47454252	532.419
5.964666493	50.47451127	532.189
5.964694062	50.47447992	531.96
5.964723577	50.47444791	531.707
5.964750725	50.47441657	531.482
5.964778956	50.47438589	531.195
5.964807265	50.47435556	530.905
5.964834925	50.47432409	530.641
5.964863836	50.47429324	530.382
5.964891772	50.47426212	530.193
5.964920628	50.47423107	529.999
5.964948559	50.47420034	529.761
5.964976689	50.47416961	529.549
5.965005614	50.47413854	529.311
5.965035613	50.47410639	529.072
5.96506275	50.47407625	528.813
