# Supplementary material for: Electrical resistivity tomography data across the Hockai Fault Zone (Ardenne, Belgium)
Source: Data Brief. 2016 Dec 21;11:1–4. doi: 10.1016/j.dib.2016.12.028 (PMC5220259; doi:10.1016/j.dib.2016.12.028)
Supplement: Supplementary file 2 — Supplementary material [file mmc2.zip › output/ASCII/vecquee03_normal.out.wgs84]

5.963321	50.475979	544.260115	257.680000
5.963347	50.475947	543.921545	253.980000
5.963376	50.475917	543.592500	262.750000
5.963406	50.475887	543.291705	276.600000
5.963437	50.475857	543.001635	208.110000
5.963468	50.475827	542.707840	228.140000
5.963499	50.475797	542.413945	260.770000
5.963530	50.475767	542.134800	282.800000
5.963560	50.475737	541.874130	266.690000
5.963591	50.475707	541.620710	277.950000
5.963622	50.475678	541.315540	286.060000
5.963653	50.475648	540.953995	265.190000
5.963684	50.475618	540.625425	270.070000
5.963716	50.475588	540.338505	313.390000
5.963746	50.475558	540.043785	323.180000
5.963775	50.475527	539.741265	336.310000
5.963803	50.475497	539.394945	355.640000
5.963832	50.475466	539.056375	361.160000
5.963860	50.475435	538.788955	328.550000
5.963889	50.475404	538.537385	298.760000
5.963917	50.475373	538.293565	274.270000
5.963946	50.475342	538.030020	245.050000
5.963973	50.475311	537.754650	271.670000
5.964002	50.475280	537.475305	328.460000
5.964030	50.475249	537.180185	342.110000
5.964059	50.475219	536.869065	426.410000
5.964087	50.475187	536.553820	473.140000
5.964113	50.475155	536.250350	471.830000
5.964140	50.475124	535.918230	482.000000
5.964166	50.475093	535.556960	426.900000
5.964193	50.475061	535.228040	408.650000
5.964220	50.475030	534.936095	347.900000
5.964247	50.474998	534.644100	344.840000
5.964273	50.474967	534.377030	327.880000
5.964300	50.474935	534.138960	341.430000
5.964326	50.474903	533.929240	405.410000
5.964352	50.474872	533.698845	472.040000
5.964379	50.474840	533.394875	459.570000
5.964406	50.474808	533.103180	337.200000
5.964433	50.474777	532.872560	335.140000
5.964461	50.474745	532.633740	291.140000
5.964488	50.474714	532.394495	249.500000
5.964515	50.474683	532.171100	229.200000
5.964543	50.474652	531.895680	230.070000
5.964570	50.474621	531.663385	257.380000
5.964598	50.474590	531.485665	321.230000
5.964626	50.474558	531.252645	353.750000
5.964653	50.474527	531.000050	317.560000
5.964680	50.474496	530.758655	325.470000
5.964709	50.474464	530.509510	355.130000
5.964737	50.474432	530.260065	374.820000
5.964765	50.474401	529.999445	363.500000
5.964793	50.474371	529.712925	364.770000
5.964821	50.474340	529.433780	355.540000
5.964849	50.474309	529.169410	371.020000
5.964878	50.474278	528.930465	389.250000
5.964906	50.474247	528.716320	432.600000
5.964935	50.474216	528.483450	428.140000
5.964963	50.474185	528.242730	484.210000
5.964991	50.474154	528.001610	539.990000
5.965021	50.474122	527.749790	512.148400
5.963321	50.475979	541.976740	154.760000
5.963347	50.475947	541.676670	195.550000
5.963376	50.475917	541.378750	248.380000
5.963406	50.475887	541.091955	277.340000
5.963437	50.475857	540.809610	222.770000
5.963468	50.475827	540.525490	231.890000
5.963499	50.475797	540.241170	256.480000
5.963530	50.475767	539.963650	273.500000
5.963560	50.475737	539.694680	303.180000
5.963591	50.475707	539.428860	322.760000
5.963622	50.475678	539.139115	313.100000
5.963653	50.475648	538.821895	270.230000
5.963684	50.475618	538.519425	258.940000
5.963716	50.475588	538.237680	297.260000
5.963746	50.475558	537.951710	313.680000
5.963775	50.475527	537.661540	326.730000
5.963803	50.475497	537.346170	318.250000
5.963832	50.475466	537.034925	315.210000
5.963860	50.475435	536.763830	317.240000
5.963889	50.475404	536.501810	310.870000
5.963917	50.475373	536.243965	296.050000
5.963946	50.475342	535.974895	264.420000
5.963973	50.475311	535.699200	279.010000
5.964002	50.475280	535.421280	322.450000
5.964030	50.475249	535.134510	348.780000
5.964059	50.475219	534.838415	393.850000
5.964087	50.475187	534.539645	446.420000
5.964113	50.475155	534.247400	457.830000
5.964140	50.475124	533.937455	470.090000
5.964166	50.475093	533.608710	445.030000
5.964193	50.475061	533.299315	444.460000
5.964220	50.475030	533.013045	393.960000
5.964247	50.474998	532.726675	405.970000
5.964273	50.474967	532.456355	405.860000
5.964300	50.474935	532.204610	411.360000
5.964326	50.474903	531.970065	435.280000
5.964352	50.474872	531.722395	469.940000
5.964379	50.474840	531.429100	421.030000
5.964406	50.474808	531.143405	287.380000
5.964433	50.474777	530.895135	324.890000
5.964461	50.474745	530.641740	295.920000
5.964488	50.474714	530.387395	261.100000
5.964515	50.474683	530.142100	244.650000
5.964543	50.474652	529.866405	250.170000
5.964570	50.474621	529.614685	275.840000
5.964598	50.474590	529.392640	341.340000
5.964626	50.474558	529.139245	380.760000
5.964653	50.474527	528.875050	354.140000
5.964680	50.474496	528.616205	371.360000
5.964709	50.474464	528.353210	408.020000
5.964737	50.474432	528.089690	438.120000
5.964765	50.474401	527.820845	431.340000
5.964793	50.474371	527.539900	420.990000
5.964821	50.474340	527.262380	404.050000
5.964849	50.474309	526.991710	419.270000
5.964878	50.474278	526.732165	448.640000
5.964906	50.474247	526.482545	495.440000
5.964935	50.474216	526.223925	494.760000
5.964963	50.474185	525.961005	517.770000
5.964991	50.474154	525.697360	507.990000
5.965021	50.474122	525.429340	409.466200
5.963347	50.475947	539.294895	117.810000
5.963376	50.475917	539.010750	202.980000
5.963406	50.475887	538.730455	265.090000
5.963437	50.475857	538.451785	211.790000
5.963468	50.475827	538.172315	195.070000
5.963499	50.475797	537.892720	205.380000
5.963530	50.475767	537.616025	238.460000
5.963560	50.475737	537.342955	324.070000
5.963591	50.475707	537.071135	367.900000
5.963622	50.475678	536.789090	331.300000
5.963653	50.475648	536.494570	259.500000
5.963684	50.475618	536.206075	231.550000
5.963716	50.475588	535.927205	272.980000
5.963746	50.475558	535.646185	327.180000
5.963775	50.475527	535.363040	351.500000
5.963803	50.475497	535.066220	295.090000
5.963832	50.475466	534.771450	261.100000
5.963860	50.475435	534.498080	275.080000
5.963889	50.475404	534.229610	278.650000
5.963917	50.475373	533.963240	258.880000
5.963946	50.475342	533.690870	222.790000
5.963973	50.475311	533.414975	224.790000
5.964002	50.475280	533.137905	258.650000
5.964030	50.475249	532.856160	301.690000
5.964059	50.475219	532.569240	344.000000
5.964087	50.475187	532.280745	438.090000
5.964113	50.475155	531.995650	501.800000
5.964140	50.475124	531.700155	516.220000
5.964166	50.475093	531.393185	493.410000
5.964193	50.475061	531.097165	488.670000
5.964220	50.475030	530.814870	454.140000
5.964247	50.474998	530.532450	486.770000
5.964273	50.474967	530.259855	506.410000
5.964300	50.474935	529.998585	483.650000
5.964326	50.474903	529.747165	444.420000
5.964352	50.474872	529.487820	453.850000
5.964379	50.474840	529.201650	394.210000
5.964406	50.474808	528.919955	253.300000
5.964433	50.474777	528.660010	366.010000
5.964461	50.474745	528.396990	350.850000
5.964488	50.474714	528.133045	298.940000
5.964515	50.474683	527.874000	284.290000
5.964543	50.474652	527.598105	300.790000
5.964570	50.474621	527.334785	335.710000
5.964598	50.474590	527.086690	414.430000
5.964626	50.474558	526.821820	470.010000
5.964653	50.474527	526.551350	467.410000
5.964680	50.474496	526.283255	512.150000
5.964709	50.474464	526.013085	584.220000
5.964737	50.474432	525.742465	640.830000
5.964765	50.474401	525.469495	632.430000
5.964793	50.474371	525.191325	591.890000
5.964821	50.474340	524.914605	552.070000
5.964849	50.474309	524.640810	566.160000
5.964878	50.474278	524.371465	628.470000
5.964906	50.474247	524.105595	683.960000
5.964935	50.474216	523.835750	692.620000
5.964963	50.474185	523.563855	580.930000
5.964991	50.474154	523.291460	404.368100
5.963376	50.475917	536.442325	131.200000
5.963406	50.475887	536.164755	227.750000
5.963437	50.475857	535.887685	178.730000
5.963468	50.475827	535.610290	143.640000
5.963499	50.475797	535.332820	139.960000
5.963530	50.475767	535.056475	173.880000
5.963560	50.475737	534.781555	263.830000
5.963591	50.475707	534.507060	321.050000
5.963622	50.475678	534.228565	289.180000
5.963653	50.475648	533.944845	224.900000
5.963684	50.475618	533.663325	203.230000
5.963716	50.475588	533.385955	260.310000
5.963746	50.475558	533.107560	367.690000
5.963775	50.475527	532.828140	422.190000
5.963803	50.475497	532.541795	315.740000
5.963832	50.475466	532.256400	240.000000
5.963860	50.475435	531.981705	235.440000
5.963889	50.475404	531.709485	224.440000
5.963917	50.475373	531.438240	191.860000
5.963946	50.475342	531.163995	157.890000
5.963973	50.475311	530.887975	160.920000
5.964002	50.475280	530.611380	185.470000
5.964030	50.475249	530.332460	218.980000
5.964059	50.475219	530.050840	262.240000
5.964087	50.475187	529.768395	391.160000
5.964113	50.475155	529.487575	522.370000
5.964140	50.475124	529.200980	545.880000
5.964166	50.475093	528.907810	489.450000
5.964193	50.475061	528.620465	449.370000
5.964220	50.475030	528.340795	418.570000
5.964247	50.474998	528.061025	448.810000
5.964273	50.474967	527.786930	453.910000
5.964300	50.474935	527.519335	400.450000
5.964326	50.474903	527.257065	342.730000
5.964352	50.474872	526.990270	367.890000
5.964379	50.474840	526.708600	342.970000
5.964406	50.474808	526.429430	220.470000
5.964433	50.474777	526.162160	429.430000
5.964461	50.474745	525.893165	424.770000
5.964488	50.474714	525.623470	328.850000
5.964515	50.474683	525.356250	304.290000
5.964543	50.474652	525.080230	326.970000
5.964570	50.474621	524.810410	367.870000
5.964598	50.474590	524.547915	452.670000
5.964626	50.474558	524.276995	529.570000
5.964653	50.474527	524.003350	579.990000
5.964680	50.474496	523.730680	702.200000
5.964709	50.474464	523.457060	880.220000
5.964737	50.474432	523.183140	1012.600000
5.964765	50.474401	522.908270	998.080000
5.964793	50.474371	522.631350	907.520000
5.964821	50.474340	522.354980	831.990000
5.964849	50.474309	522.079760	837.930000
5.964878	50.474278	521.806165	907.090000
5.964906	50.474247	521.533595	830.020000
5.964935	50.474216	521.259400	767.420000
5.964963	50.474185	520.984330	456.512600
5.963437	50.475857	533.082260	114.470000
5.963468	50.475827	532.805740	96.780000
5.963499	50.475797	532.529145	85.650000
5.963530	50.475767	532.252925	92.090000
5.963560	50.475737	531.977230	118.600000
5.963591	50.475707	531.701660	150.440000
5.963622	50.475678	531.424690	167.140000
5.963653	50.475648	531.145695	176.560000
5.963684	50.475618	530.867400	205.270000
5.963716	50.475588	530.590755	290.710000
5.963746	50.475558	530.313660	435.570000
5.963775	50.475527	530.036090	525.880000
5.963803	50.475497	529.755245	437.590000
5.963832	50.475466	529.474825	335.620000
5.963860	50.475435	529.199405	290.710000
5.963889	50.475404	528.925160	250.450000
5.963917	50.475373	528.651315	202.630000
5.963946	50.475342	528.376045	167.130000
5.963973	50.475311	528.099950	162.560000
5.964002	50.475280	527.823630	166.100000
5.964030	50.475249	527.546210	174.890000
5.964059	50.475219	527.267465	210.090000
5.964087	50.475187	526.988320	318.580000
5.964113	50.475155	526.709900	464.280000
5.964140	50.475124	526.428505	519.200000
5.964166	50.475093	526.143560	444.790000
5.964193	50.475061	525.861465	335.910000
5.964220	50.475030	525.583420	248.810000
5.964247	50.474998	525.305325	197.860000
5.964273	50.474967	525.030305	165.140000
5.964300	50.474935	524.758785	153.250000
5.964326	50.474903	524.489940	173.480000
5.964352	50.474872	524.218695	243.150000
5.964379	50.474840	523.939700	277.710000
5.964406	50.474808	523.662005	244.980000
5.964433	50.474777	523.390435	435.760000
5.964461	50.474745	523.117965	443.870000
5.964488	50.474714	522.844995	326.510000
5.964515	50.474683	522.573175	269.210000
5.964543	50.474652	522.297105	259.700000
5.964570	50.474621	522.023885	271.150000
5.964598	50.474590	521.753940	308.180000
5.964626	50.474558	521.480045	357.630000
5.964653	50.474527	521.204925	418.350000
5.964680	50.474496	520.930180	525.280000
5.964709	50.474464	520.655010	691.560000
5.964737	50.474432	520.379690	877.200000
5.964765	50.474401	520.104045	1023.700000
5.964793	50.474371	519.827625	1140.300000
5.964821	50.474340	519.551405	1210.300000
5.964849	50.474309	519.275610	1139.400000
5.964878	50.474278	519.000315	928.510000
5.964906	50.474247	518.725270	437.729900
5.963499	50.475797	529.450945	104.050000
5.963530	50.475767	529.174800	96.960000
5.963560	50.475737	528.898805	106.640000
5.963591	50.475707	528.622860	128.510000
5.963622	50.475678	528.346465	156.260000
5.963653	50.475648	528.069345	192.280000
5.963684	50.475618	527.792425	243.050000
5.963716	50.475588	527.516105	327.100000
5.963746	50.475558	527.239610	440.370000
5.963775	50.475527	526.962915	521.970000
5.963803	50.475497	526.684770	509.300000
5.963832	50.475466	526.406775	463.210000
5.963860	50.475435	526.130980	434.700000
5.963889	50.475404	525.855710	405.150000
5.963917	50.475373	525.580565	361.420000
5.963946	50.475342	525.304795	316.440000
5.963973	50.475311	525.028675	287.780000
5.964002	50.475280	524.752480	260.310000
5.964030	50.475249	524.475810	241.980000
5.964059	50.475219	524.198540	260.280000
5.964087	50.475187	523.921070	339.440000
5.964113	50.475155	523.643900	456.370000
5.964140	50.475124	523.365305	526.250000
5.964166	50.475093	523.084910	487.630000
5.964193	50.475061	522.805840	383.960000
5.964220	50.475030	522.528770	283.200000
5.964247	50.474998	522.251625	215.160000
5.964273	50.474967	521.976055	177.830000
5.964300	50.474935	521.702260	172.100000
5.964326	50.474903	521.429690	202.090000
5.964352	50.474872	521.155945	265.760000
5.964379	50.474840	520.878450	306.360000
5.964406	50.474808	520.601580	317.840000
5.964433	50.474777	520.327635	424.640000
5.964461	50.474745	520.053240	419.310000
5.964488	50.474714	519.778570	321.210000
5.964515	50.474683	519.504400	249.500000
5.964543	50.474652	519.228305	213.960000
5.964570	50.474621	518.953410	199.830000
5.964598	50.474590	518.679865	201.510000
5.964626	50.474558	518.404620	211.360000
5.964653	50.474527	518.128875	227.480000
5.964680	50.474496	517.853255	257.990000
5.964709	50.474464	517.577460	310.750000
5.964737	50.474432	517.301615	392.060000
5.964765	50.474401	517.025670	503.450000
5.964793	50.474371	516.749450	654.310000
5.964821	50.474340	516.473280	749.460000
5.964849	50.474309	516.197260	657.783600
5.963560	50.475737	525.515305	130.770000
5.963591	50.475707	525.239235	156.040000
5.963622	50.475678	524.963040	184.650000
5.963653	50.475648	524.686620	221.570000
5.963684	50.475618	524.410225	264.890000
5.963716	50.475588	524.134030	321.740000
5.963746	50.475558	523.857785	382.450000
5.963775	50.475527	523.581465	431.470000
5.963803	50.475497	523.304545	451.660000
5.963832	50.475466	523.027675	456.280000
5.963860	50.475435	522.751705	461.980000
5.963889	50.475404	522.475935	461.670000
5.963917	50.475373	522.200190	444.310000
5.963946	50.475342	521.924195	411.050000
5.963973	50.475311	521.648075	371.970000
5.964002	50.475280	521.371930	330.040000
5.964030	50.475249	521.095610	301.070000
5.964059	50.475219	520.819040	307.680000
5.964087	50.475187	520.542345	361.770000
5.964113	50.475155	520.265775	449.640000
5.964140	50.475124	519.988580	525.160000
5.964166	50.475093	519.710535	537.540000
5.964193	50.475061	519.433090	484.260000
5.964220	50.475030	519.156545	405.730000
5.964247	50.474998	518.879925	339.690000
5.964273	50.474967	518.604055	301.030000
5.964300	50.474935	518.329010	295.190000
5.964326	50.474903	518.054490	321.740000
5.964352	50.474872	517.779445	366.140000
5.964379	50.474840	517.502725	391.990000
5.964406	50.474808	517.226280	401.340000
5.964433	50.474777	516.951110	429.740000
5.964461	50.474745	516.675740	397.590000
5.964488	50.474714	516.400245	316.780000
5.964515	50.474683	516.124950	245.860000
5.964543	50.474652	515.848830	200.140000
5.964570	50.474621	515.573185	174.400000
5.964598	50.474590	515.298065	161.520000
5.964626	50.474558	515.022245	155.130000
5.964653	50.474527	514.746250	153.950000
5.964680	50.474496	514.470305	161.030000
5.964709	50.474464	514.194285	178.710000
5.964737	50.474432	513.918240	213.870000
5.964765	50.474401	513.642170	280.530000
5.964793	50.474371	513.366025	427.234000
5.963622	50.475678	521.242290	212.660000
5.963653	50.475648	520.966095	238.780000
5.963684	50.475618	520.689875	261.610000
5.963716	50.475588	520.413730	283.000000
5.963746	50.475558	520.137585	299.580000
5.963775	50.475527	519.861390	316.610000
5.963803	50.475497	519.584970	327.750000
5.963832	50.475466	519.308600	333.010000
5.963860	50.475435	519.032530	337.720000
5.963889	50.475404	518.756535	339.310000
5.963917	50.475373	518.480565	333.500000
5.963946	50.475342	518.204470	319.370000
5.963973	50.475311	517.928350	300.260000
5.964002	50.475280	517.652230	281.080000
5.964030	50.475249	517.376035	271.760000
5.964059	50.475219	517.099765	284.590000
5.964087	50.475187	516.823420	326.940000
5.964113	50.475155	516.547125	394.700000
5.964140	50.475124	516.270580	468.400000
5.964166	50.475093	515.993660	519.170000
5.964193	50.475061	515.716990	530.040000
5.964220	50.475030	515.440695	509.330000
5.964247	50.474998	515.164350	479.780000
5.964273	50.474967	514.888330	459.950000
5.964300	50.474935	514.612685	458.710000
5.964326	50.474903	514.337240	473.740000
5.964352	50.474872	514.061570	489.750000
5.964379	50.474840	513.785200	486.660000
5.964406	50.474808	513.508930	466.000000
5.964433	50.474777	513.233185	437.480000
5.964461	50.474745	512.957365	383.100000
5.964488	50.474714	512.681495	313.060000
5.964515	50.474683	512.405700	250.450000
5.964543	50.474652	512.129580	205.090000
5.964570	50.474621	511.853610	176.650000
5.964598	50.474590	511.577840	159.210000
5.964626	50.474558	511.301820	145.880000
5.964653	50.474527	511.025750	136.790000
5.964680	50.474496	510.749705	135.840000
5.964709	50.474464	510.473610	143.310000
5.964737	50.474432	510.197490	166.434700
5.963716	50.475588	516.321380	245.170000
5.963746	50.475558	516.045260	231.600000
5.963775	50.475527	515.769115	229.070000
5.963803	50.475497	515.492895	227.540000
5.963832	50.475466	515.216700	218.710000
5.963860	50.475435	514.940580	211.150000
5.963889	50.475404	514.664485	204.520000
5.963917	50.475373	514.388440	198.200000
5.963946	50.475342	514.112345	192.000000
5.963973	50.475311	513.836225	187.330000
5.964002	50.475280	513.560105	186.380000
5.964030	50.475249	513.283935	193.030000
5.964059	50.475219	513.007765	212.390000
5.964087	50.475187	512.731595	248.700000
5.964113	50.475155	512.455400	302.400000
5.964140	50.475124	512.179105	367.670000
5.964166	50.475093	511.902685	432.420000
5.964193	50.475061	511.626365	484.150000
5.964220	50.475030	511.350195	518.060000
5.964247	50.474998	511.073975	538.910000
5.964273	50.474967	510.797880	554.500000
5.964300	50.474935	510.521960	568.780000
5.964326	50.474903	510.246115	578.050000
5.964352	50.474872	509.970170	572.010000
5.964379	50.474840	509.693950	542.370000
5.964406	50.474808	509.417755	493.460000
5.964433	50.474777	509.141760	435.340000
5.964461	50.474745	508.865740	372.100000
5.964488	50.474714	508.589720	312.310000
5.964515	50.474683	508.313725	260.800000
5.964543	50.474652	508.037605	219.980000
5.964570	50.474621	507.761535	192.980000
5.964598	50.474590	507.485515	177.420000
5.964626	50.474558	507.209420	161.890000
5.964653	50.474527	506.933325	140.385600
5.963803	50.475497	510.991445	179.980000
5.963832	50.475466	510.715300	151.670000
5.963860	50.475435	510.439180	138.400000
5.963889	50.475404	510.163060	127.550000
5.963917	50.475373	509.886965	120.440000
5.963946	50.475342	509.610870	115.820000
5.963973	50.475311	509.334750	114.910000
5.964002	50.475280	509.058630	118.500000
5.964030	50.475249	508.782485	128.180000
5.964059	50.475219	508.506340	146.370000
5.964087	50.475187	508.230220	175.540000
5.964113	50.475155	507.954075	217.300000
5.964140	50.475124	507.677880	271.040000
5.964166	50.475093	507.401660	333.030000
5.964193	50.475061	507.125465	397.310000
5.964220	50.475030	506.849320	458.190000
5.964247	50.474998	506.573175	512.300000
5.964273	50.474967	506.297080	557.310000
5.964300	50.474935	506.021035	589.330000
5.964326	50.474903	505.744990	601.630000
5.964352	50.474872	505.468920	587.340000
5.964379	50.474840	505.192775	545.670000
5.964406	50.474808	504.916630	485.490000
5.964433	50.474777	504.640560	421.400000
5.964461	50.474745	504.364490	360.710000
5.964488	50.474714	504.088395	315.020000
5.964515	50.474683	503.812300	275.990000
5.964543	50.474652	503.536180	244.100000
5.964570	50.474621	503.260085	206.196700
5.963860	50.475435	505.487580	107.010000
5.963889	50.475404	505.211460	92.090000
5.963917	50.475373	504.935340	84.800000
5.963946	50.475342	504.659220	80.720000
5.963973	50.475311	504.383100	80.020000
5.964002	50.475280	504.106980	83.350000
5.964030	50.475249	503.830860	91.590000
5.964059	50.475219	503.554740	106.390000
5.964087	50.475187	503.278620	129.410000
5.964113	50.475155	503.002500	162.390000
5.964140	50.475124	502.726355	206.440000
5.964166	50.475093	502.450210	261.230000
5.964193	50.475061	502.174065	324.570000
5.964220	50.475030	501.897920	392.500000
5.964247	50.474998	501.621800	459.730000
5.964273	50.474967	501.345705	519.210000
5.964300	50.474935	501.069610	561.990000
5.964326	50.474903	500.793490	578.600000
5.964352	50.474872	500.517370	563.530000
5.964379	50.474840	500.241250	520.590000
5.964406	50.474808	499.965130	459.970000
5.964433	50.474777	499.689035	404.870000
5.964461	50.474745	499.412940	357.910000
5.964488	50.474714	499.136820	324.970000
5.964515	50.474683	498.860700	293.051900
5.963917	50.475373	499.488619	73.010000
5.963946	50.475342	499.212499	68.240000
5.963973	50.475311	498.936379	67.080000
5.964002	50.475280	498.660259	69.580000
5.964030	50.475249	498.384139	76.040000
5.964059	50.475219	498.108019	89.070000
5.964087	50.475187	497.831899	109.050000
5.964113	50.475155	497.555779	137.810000
5.964140	50.475124	497.279659	177.050000
5.964166	50.475093	497.003539	227.630000
5.964193	50.475061	496.727419	288.920000
5.964220	50.475030	496.451299	358.110000
5.964247	50.474998	496.175179	429.750000
5.964273	50.474967	495.899059	495.190000
5.964300	50.474935	495.622939	542.980000
5.964326	50.474903	495.346819	561.560000
5.964352	50.474872	495.070699	544.560000
5.964379	50.474840	494.794579	503.660000
5.964406	50.474808	494.518459	448.990000
5.964433	50.474777	494.242339	395.970000
5.964461	50.474745	493.966219	353.771100
