# Supplementary material for: Electrical resistivity tomography data across the Hockai Fault Zone (Ardenne, Belgium)
Source: Data Brief. 2016 Dec 21;11:1–4. doi: 10.1016/j.dib.2016.12.028 (PMC5220259; doi:10.1016/j.dib.2016.12.028)
Supplement: Supplementary file 2 — Supplementary material [file mmc2.zip › output/ASCII/vecquee03_robust.out.wgs84]

5.963321	50.475979	544.260115	245.300000
5.963347	50.475947	543.921545	253.630000
5.963376	50.475917	543.592500	267.390000
5.963406	50.475887	543.291705	277.450000
5.963437	50.475857	543.001635	210.100000
5.963468	50.475827	542.707840	217.700000
5.963499	50.475797	542.413945	242.140000
5.963530	50.475767	542.134800	267.690000
5.963560	50.475737	541.874130	270.500000
5.963591	50.475707	541.620710	287.690000
5.963622	50.475678	541.315540	289.050000
5.963653	50.475648	540.953995	263.720000
5.963684	50.475618	540.625425	263.980000
5.963716	50.475588	540.338505	314.110000
5.963746	50.475558	540.043785	336.060000
5.963775	50.475527	539.741265	343.760000
5.963803	50.475497	539.394945	340.930000
5.963832	50.475466	539.056375	325.710000
5.963860	50.475435	538.788955	299.510000
5.963889	50.475404	538.537385	277.460000
5.963917	50.475373	538.293565	255.010000
5.963946	50.475342	538.030020	226.150000
5.963973	50.475311	537.754650	240.620000
5.964002	50.475280	537.475305	288.190000
5.964030	50.475249	537.180185	308.510000
5.964059	50.475219	536.869065	391.830000
5.964087	50.475187	536.553820	465.460000
5.964113	50.475155	536.250350	496.090000
5.964140	50.475124	535.918230	517.610000
5.964166	50.475093	535.556960	471.700000
5.964193	50.475061	535.228040	452.260000
5.964220	50.475030	534.936095	381.910000
5.964247	50.474998	534.644100	374.270000
5.964273	50.474967	534.377030	352.930000
5.964300	50.474935	534.138960	352.920000
5.964326	50.474903	533.929240	392.890000
5.964352	50.474872	533.698845	440.660000
5.964379	50.474840	533.394875	427.270000
5.964406	50.474808	533.103180	324.950000
5.964433	50.474777	532.872560	358.760000
5.964461	50.474745	532.633740	330.710000
5.964488	50.474714	532.394495	283.600000
5.964515	50.474683	532.171100	259.330000
5.964543	50.474652	531.895680	259.340000
5.964570	50.474621	531.663385	286.990000
5.964598	50.474590	531.485665	357.640000
5.964626	50.474558	531.252645	392.760000
5.964653	50.474527	531.000050	360.130000
5.964680	50.474496	530.758655	370.880000
5.964709	50.474464	530.509510	403.080000
5.964737	50.474432	530.260065	423.540000
5.964765	50.474401	529.999445	408.930000
5.964793	50.474371	529.712925	408.640000
5.964821	50.474340	529.433780	399.440000
5.964849	50.474309	529.169410	425.060000
5.964878	50.474278	528.930465	459.240000
5.964906	50.474247	528.716320	512.680000
5.964935	50.474216	528.483450	507.570000
5.964963	50.474185	528.242730	511.730000
5.964991	50.474154	528.001610	512.040000
5.965021	50.474122	527.749790	486.496100
5.963321	50.475979	541.976740	141.080000
5.963347	50.475947	541.676670	240.200000
5.963376	50.475917	541.378750	265.150000
5.963406	50.475887	541.091955	269.680000
5.963437	50.475857	540.809610	210.290000
5.963468	50.475827	540.525490	217.660000
5.963499	50.475797	540.241170	241.800000
5.963530	50.475767	539.963650	266.620000
5.963560	50.475737	539.694680	270.580000
5.963591	50.475707	539.428860	287.930000
5.963622	50.475678	539.139115	288.970000
5.963653	50.475648	538.821895	263.730000
5.963684	50.475618	538.519425	263.910000
5.963716	50.475588	538.237680	313.990000
5.963746	50.475558	537.951710	336.140000
5.963775	50.475527	537.661540	343.720000
5.963803	50.475497	537.346170	340.950000
5.963832	50.475466	537.034925	325.640000
5.963860	50.475435	536.763830	299.520000
5.963889	50.475404	536.501810	277.480000
5.963917	50.475373	536.243965	255.010000
5.963946	50.475342	535.974895	226.470000
5.963973	50.475311	535.699200	240.610000
5.964002	50.475280	535.421280	288.170000
5.964030	50.475249	535.134510	308.500000
5.964059	50.475219	534.838415	390.970000
5.964087	50.475187	534.539645	465.310000
5.964113	50.475155	534.247400	496.140000
5.964140	50.475124	533.937455	516.680000
5.964166	50.475093	533.608710	473.180000
5.964193	50.475061	533.299315	452.440000
5.964220	50.475030	533.013045	382.440000
5.964247	50.474998	532.726675	374.280000
5.964273	50.474967	532.456355	353.350000
5.964300	50.474935	532.204610	353.300000
5.964326	50.474903	531.970065	392.890000
5.964352	50.474872	531.722395	439.740000
5.964379	50.474840	531.429100	423.670000
5.964406	50.474808	531.143405	324.960000
5.964433	50.474777	530.895135	348.510000
5.964461	50.474745	530.641740	330.780000
5.964488	50.474714	530.387395	283.630000
5.964515	50.474683	530.142100	259.450000
5.964543	50.474652	529.866405	259.500000
5.964570	50.474621	529.614685	287.010000
5.964598	50.474590	529.392640	357.850000
5.964626	50.474558	529.139245	392.890000
5.964653	50.474527	528.875050	375.500000
5.964680	50.474496	528.616205	381.640000
5.964709	50.474464	528.353210	421.640000
5.964737	50.474432	528.089690	438.130000
5.964765	50.474401	527.820845	433.390000
5.964793	50.474371	527.539900	427.370000
5.964821	50.474340	527.262380	421.050000
5.964849	50.474309	526.991710	434.300000
5.964878	50.474278	526.732165	470.440000
5.964906	50.474247	526.482545	513.330000
5.964935	50.474216	526.223925	511.220000
5.964963	50.474185	525.961005	511.580000
5.964991	50.474154	525.697360	510.780000
5.965021	50.474122	525.429340	484.304400
5.963347	50.475947	539.294895	138.410000
5.963376	50.475917	539.010750	199.500000
5.963406	50.475887	538.730455	210.600000
5.963437	50.475857	538.451785	208.890000
5.963468	50.475827	538.172315	208.980000
5.963499	50.475797	537.892720	218.400000
5.963530	50.475767	537.616025	247.010000
5.963560	50.475737	537.342955	270.490000
5.963591	50.475707	537.071135	287.680000
5.963622	50.475678	536.789090	287.770000
5.963653	50.475648	536.494570	263.670000
5.963684	50.475618	536.206075	263.710000
5.963716	50.475588	535.927205	313.920000
5.963746	50.475558	535.646185	338.450000
5.963775	50.475527	535.363040	343.770000
5.963803	50.475497	535.066220	341.150000
5.963832	50.475466	534.771450	325.720000
5.963860	50.475435	534.498080	299.540000
5.963889	50.475404	534.229610	277.450000
5.963917	50.475373	533.963240	254.300000
5.963946	50.475342	533.690870	226.860000
5.963973	50.475311	533.414975	235.020000
5.964002	50.475280	533.137905	276.720000
5.964030	50.475249	532.856160	307.610000
5.964059	50.475219	532.569240	388.530000
5.964087	50.475187	532.280745	465.290000
5.964113	50.475155	531.995650	496.720000
5.964140	50.475124	531.700155	516.600000
5.964166	50.475093	531.393185	481.080000
5.964193	50.475061	531.097165	455.720000
5.964220	50.475030	530.814870	383.560000
5.964247	50.474998	530.532450	374.010000
5.964273	50.474967	530.259855	353.280000
5.964300	50.474935	529.998585	353.240000
5.964326	50.474903	529.747165	389.740000
5.964352	50.474872	529.487820	418.340000
5.964379	50.474840	529.201650	410.330000
5.964406	50.474808	528.919955	325.990000
5.964433	50.474777	528.660010	344.010000
5.964461	50.474745	528.396990	333.010000
5.964488	50.474714	528.133045	291.250000
5.964515	50.474683	527.874000	270.960000
5.964543	50.474652	527.598105	270.970000
5.964570	50.474621	527.334785	290.810000
5.964598	50.474590	527.086690	360.940000
5.964626	50.474558	526.821820	411.110000
5.964653	50.474527	526.551350	412.890000
5.964680	50.474496	526.283255	452.260000
5.964709	50.474464	526.013085	538.890000
5.964737	50.474432	525.742465	582.780000
5.964765	50.474401	525.469495	582.630000
5.964793	50.474371	525.191325	578.450000
5.964821	50.474340	524.914605	573.870000
5.964849	50.474309	524.640810	571.910000
5.964878	50.474278	524.371465	572.600000
5.964906	50.474247	524.105595	569.820000
5.964935	50.474216	523.835750	559.880000
5.964963	50.474185	523.563855	511.170000
5.964991	50.474154	523.291460	485.953100
5.963376	50.475917	536.442325	117.320000
5.963406	50.475887	536.164755	174.550000
5.963437	50.475857	535.887685	174.780000
5.963468	50.475827	535.610290	174.770000
5.963499	50.475797	535.332820	175.990000
5.963530	50.475767	535.056475	207.030000
5.963560	50.475737	534.781555	259.300000
5.963591	50.475707	534.507060	281.180000
5.963622	50.475678	534.228565	280.980000
5.963653	50.475648	533.944845	262.720000
5.963684	50.475618	533.663325	262.900000
5.963716	50.475588	533.385955	313.730000
5.963746	50.475558	533.107560	340.410000
5.963775	50.475527	532.828140	344.200000
5.963803	50.475497	532.541795	342.090000
5.963832	50.475466	532.256400	325.820000
5.963860	50.475435	531.981705	299.570000
5.963889	50.475404	531.709485	276.790000
5.963917	50.475373	531.438240	251.080000
5.963946	50.475342	531.163995	226.560000
5.963973	50.475311	530.887975	227.120000
5.964002	50.475280	530.611380	255.550000
5.964030	50.475249	530.332460	296.470000
5.964059	50.475219	530.050840	381.150000
5.964087	50.475187	529.768395	465.310000
5.964113	50.475155	529.487575	500.400000
5.964140	50.475124	529.200980	516.540000
5.964166	50.475093	528.907810	489.860000
5.964193	50.475061	528.620465	458.740000
5.964220	50.475030	528.340795	383.800000
5.964247	50.474998	528.061025	369.680000
5.964273	50.474967	527.786930	350.010000
5.964300	50.474935	527.519335	349.940000
5.964326	50.474903	527.257065	369.200000
5.964352	50.474872	526.990270	386.800000
5.964379	50.474840	526.708600	386.700000
5.964406	50.474808	526.429430	326.840000
5.964433	50.474777	526.162160	343.550000
5.964461	50.474745	525.893165	336.420000
5.964488	50.474714	525.623470	307.600000
5.964515	50.474683	525.356250	284.860000
5.964543	50.474652	525.080230	284.480000
5.964570	50.474621	524.810410	292.120000
5.964598	50.474590	524.547915	360.970000
5.964626	50.474558	524.276995	411.150000
5.964653	50.474527	524.003350	415.390000
5.964680	50.474496	523.730680	457.420000
5.964709	50.474464	523.457060	548.080000
5.964737	50.474432	523.183140	606.710000
5.964765	50.474401	522.908270	615.490000
5.964793	50.474371	522.631350	615.250000
5.964821	50.474340	522.354980	611.810000
5.964849	50.474309	522.079760	609.840000
5.964878	50.474278	521.806165	599.810000
5.964906	50.474247	521.533595	586.120000
5.964935	50.474216	521.259400	563.810000
5.964963	50.474185	520.984330	487.512100
5.963437	50.475857	533.082260	117.190000
5.963468	50.475827	532.805740	116.760000
5.963499	50.475797	532.529145	116.680000
5.963530	50.475767	532.252925	128.620000
5.963560	50.475737	531.977230	149.670000
5.963591	50.475707	531.701660	197.590000
5.963622	50.475678	531.424690	225.070000
5.963653	50.475648	531.145695	245.500000
5.963684	50.475618	530.867400	254.310000
5.963716	50.475588	530.590755	311.310000
5.963746	50.475558	530.313660	340.730000
5.963775	50.475527	530.036090	343.830000
5.963803	50.475497	529.755245	342.240000
5.963832	50.475466	529.474825	325.960000
5.963860	50.475435	529.199405	298.970000
5.963889	50.475404	528.925160	266.310000
5.963917	50.475373	528.651315	228.760000
5.963946	50.475342	528.376045	204.110000
5.963973	50.475311	528.099950	203.220000
5.964002	50.475280	527.823630	204.460000
5.964030	50.475249	527.546210	225.380000
5.964059	50.475219	527.267465	304.230000
5.964087	50.475187	526.988320	442.880000
5.964113	50.475155	526.709900	504.870000
5.964140	50.475124	526.428505	511.770000
5.964166	50.475093	526.143560	496.260000
5.964193	50.475061	525.861465	464.200000
5.964220	50.475030	525.583420	381.060000
5.964247	50.474998	525.305325	345.510000
5.964273	50.474967	525.030305	326.730000
5.964300	50.474935	524.758785	324.890000
5.964326	50.474903	524.489940	324.710000
5.964352	50.474872	524.218695	327.010000
5.964379	50.474840	523.939700	327.490000
5.964406	50.474808	523.662005	327.510000
5.964433	50.474777	523.390435	336.530000
5.964461	50.474745	523.117965	336.200000
5.964488	50.474714	522.844995	316.540000
5.964515	50.474683	522.573175	292.690000
5.964543	50.474652	522.297105	290.230000
5.964570	50.474621	522.023885	290.920000
5.964598	50.474590	521.753940	336.620000
5.964626	50.474558	521.480045	375.180000
5.964653	50.474527	521.204925	397.140000
5.964680	50.474496	520.930180	446.370000
5.964709	50.474464	520.655010	539.360000
5.964737	50.474432	520.379690	604.250000
5.964765	50.474401	520.104045	611.210000
5.964793	50.474371	519.827625	610.870000
5.964821	50.474340	519.551405	609.790000
5.964849	50.474309	519.275610	605.440000
5.964878	50.474278	519.000315	603.410000
5.964906	50.474247	518.725270	584.539800
5.963499	50.475797	529.450945	117.180000
5.963530	50.475767	529.174800	129.350000
5.963560	50.475737	528.898805	136.440000
5.963591	50.475707	528.622860	174.590000
5.963622	50.475678	528.346465	194.920000
5.963653	50.475648	528.069345	221.200000
5.963684	50.475618	527.792425	247.570000
5.963716	50.475588	527.516105	296.530000
5.963746	50.475558	527.239610	325.140000
5.963775	50.475527	526.962915	327.550000
5.963803	50.475497	526.684770	327.530000
5.963832	50.475466	526.406775	319.120000
5.963860	50.475435	526.130980	292.270000
5.963889	50.475404	525.855710	256.810000
5.963917	50.475373	525.580565	222.110000
5.963946	50.475342	525.304795	202.390000
5.963973	50.475311	525.028675	201.830000
5.964002	50.475280	524.752480	201.370000
5.964030	50.475249	524.475810	211.740000
5.964059	50.475219	524.198540	269.760000
5.964087	50.475187	523.921070	387.970000
5.964113	50.475155	523.643900	466.400000
5.964140	50.475124	523.365305	471.580000
5.964166	50.475093	523.084910	471.430000
5.964193	50.475061	522.805840	433.890000
5.964220	50.475030	522.528770	371.890000
5.964247	50.474998	522.251625	344.710000
5.964273	50.474967	521.976055	326.400000
5.964300	50.474935	521.702260	324.380000
5.964326	50.474903	521.429690	324.000000
5.964352	50.474872	521.155945	323.480000
5.964379	50.474840	520.878450	323.950000
5.964406	50.474808	520.601580	324.730000
5.964433	50.474777	520.327635	328.830000
5.964461	50.474745	520.053240	328.810000
5.964488	50.474714	519.778570	316.370000
5.964515	50.474683	519.504400	292.500000
5.964543	50.474652	519.228305	289.070000
5.964570	50.474621	518.953410	288.120000
5.964598	50.474590	518.679865	288.210000
5.964626	50.474558	518.404620	290.880000
5.964653	50.474527	518.128875	296.850000
5.964680	50.474496	517.853255	316.210000
5.964709	50.474464	517.577460	364.880000
5.964737	50.474432	517.301615	447.400000
5.964765	50.474401	517.025670	514.300000
5.964793	50.474371	516.749450	569.920000
5.964821	50.474340	516.473280	584.460000
5.964849	50.474309	516.197260	586.606700
5.963560	50.475737	525.515305	130.710000
5.963591	50.475707	525.239235	173.110000
5.963622	50.475678	524.963040	182.860000
5.963653	50.475648	524.686620	200.610000
5.963684	50.475618	524.410225	221.510000
5.963716	50.475588	524.134030	249.930000
5.963746	50.475558	523.857785	264.010000
5.963775	50.475527	523.581465	265.480000
5.963803	50.475497	523.304545	265.510000
5.963832	50.475466	523.027675	264.740000
5.963860	50.475435	522.751705	254.820000
5.963889	50.475404	522.475935	233.810000
5.963917	50.475373	522.200190	212.300000
5.963946	50.475342	521.924195	200.680000
5.963973	50.475311	521.648075	200.110000
5.964002	50.475280	521.371930	200.030000
5.964030	50.475249	521.095610	205.140000
5.964059	50.475219	520.819040	241.300000
5.964087	50.475187	520.542345	316.450000
5.964113	50.475155	520.265775	377.390000
5.964140	50.475124	519.988580	387.620000
5.964166	50.475093	519.710535	387.630000
5.964193	50.475061	519.433090	378.360000
5.964220	50.475030	519.156545	359.800000
5.964247	50.474998	518.879925	340.540000
5.964273	50.474967	518.604055	324.910000
5.964300	50.474935	518.329010	322.480000
5.964326	50.474903	518.054490	322.240000
5.964352	50.474872	517.779445	322.450000
5.964379	50.474840	517.502725	322.500000
5.964406	50.474808	517.226280	322.510000
5.964433	50.474777	516.951110	322.110000
5.964461	50.474745	516.675740	321.320000
5.964488	50.474714	516.400245	311.180000
5.964515	50.474683	516.124950	291.170000
5.964543	50.474652	515.848830	281.180000
5.964570	50.474621	515.573185	275.990000
5.964598	50.474590	515.298065	274.830000
5.964626	50.474558	515.022245	274.130000
5.964653	50.474527	514.746250	273.300000
5.964680	50.474496	514.470305	275.010000
5.964709	50.474464	514.194285	284.980000
5.964737	50.474432	513.918240	314.450000
5.964765	50.474401	513.642170	364.730000
5.964793	50.474371	513.366025	479.555300
5.963622	50.475678	521.242290	173.180000
5.963653	50.475648	520.966095	182.790000
5.963684	50.475618	520.689875	193.330000
5.963716	50.475588	520.413730	200.430000
5.963746	50.475558	520.137585	203.340000
5.963775	50.475527	519.861390	203.790000
5.963803	50.475497	519.584970	203.820000
5.963832	50.475466	519.308600	203.830000
5.963860	50.475435	519.032530	202.680000
5.963889	50.475404	518.756535	199.010000
5.963917	50.475373	518.480565	195.220000
5.963946	50.475342	518.204470	194.550000
5.963973	50.475311	517.928350	194.550000
5.964002	50.475280	517.652230	194.860000
5.964030	50.475249	517.376035	196.150000
5.964059	50.475219	517.099765	215.150000
5.964087	50.475187	516.823420	259.240000
5.964113	50.475155	516.547125	306.300000
5.964140	50.475124	516.270580	331.840000
5.964166	50.475093	515.993660	336.340000
5.964193	50.475061	515.716990	336.390000
5.964220	50.475030	515.440695	332.160000
5.964247	50.474998	515.164350	328.720000
5.964273	50.474967	514.888330	323.710000
5.964300	50.474935	514.612685	321.570000
5.964326	50.474903	514.337240	320.930000
5.964352	50.474872	514.061570	320.140000
5.964379	50.474840	513.785200	319.140000
5.964406	50.474808	513.508930	318.280000
5.964433	50.474777	513.233185	317.430000
5.964461	50.474745	512.957365	312.960000
5.964488	50.474714	512.681495	302.660000
5.964515	50.474683	512.405700	288.310000
5.964543	50.474652	512.129580	279.770000
5.964570	50.474621	511.853610	273.410000
5.964598	50.474590	511.577840	272.350000
5.964626	50.474558	511.301820	271.990000
5.964653	50.474527	511.025750	271.630000
5.964680	50.474496	510.749705	271.190000
5.964709	50.474464	510.473610	272.540000
5.964737	50.474432	510.197490	281.200300
5.963716	50.475588	516.321380	178.730000
5.963746	50.475558	516.045260	176.840000
5.963775	50.475527	515.769115	176.270000
5.963803	50.475497	515.492895	176.110000
5.963832	50.475466	515.216700	175.840000
5.963860	50.475435	514.940580	175.330000
5.963889	50.475404	514.664485	175.170000
5.963917	50.475373	514.388440	175.320000
5.963946	50.475342	514.112345	175.430000
5.963973	50.475311	513.836225	175.610000
5.964002	50.475280	513.560105	176.140000
5.964030	50.475249	513.283935	179.380000
5.964059	50.475219	513.007765	192.650000
5.964087	50.475187	512.731595	221.810000
5.964113	50.475155	512.455400	260.200000
5.964140	50.475124	512.179105	292.510000
5.964166	50.475093	511.902685	310.820000
5.964193	50.475061	511.626365	316.040000
5.964220	50.475030	511.350195	316.470000
5.964247	50.474998	511.073975	316.720000
5.964273	50.474967	510.797880	316.840000
5.964300	50.474935	510.521960	316.750000
5.964326	50.474903	510.246115	316.410000
5.964352	50.474872	509.970170	315.900000
5.964379	50.474840	509.693950	315.110000
5.964406	50.474808	509.417755	313.680000
5.964433	50.474777	509.141760	311.380000
5.964461	50.474745	508.865740	305.300000
5.964488	50.474714	508.589720	297.140000
5.964515	50.474683	508.313725	286.370000
5.964543	50.474652	508.037605	280.140000
5.964570	50.474621	507.761535	273.180000
5.964598	50.474590	507.485515	272.600000
5.964626	50.474558	507.209420	272.370000
5.964653	50.474527	506.933325	272.130800
5.963803	50.475497	510.991445	168.350000
5.963832	50.475466	510.715300	162.780000
5.963860	50.475435	510.439180	160.970000
5.963889	50.475404	510.163060	160.430000
5.963917	50.475373	509.886965	160.360000
5.963946	50.475342	509.610870	160.350000
5.963973	50.475311	509.334750	160.330000
5.964002	50.475280	509.058630	161.230000
5.964030	50.475249	508.782485	165.890000
5.964059	50.475219	508.506340	178.850000
5.964087	50.475187	508.230220	203.250000
5.964113	50.475155	507.954075	236.470000
5.964140	50.475124	507.677880	269.720000
5.964166	50.475093	507.401660	294.120000
5.964193	50.475061	507.125465	307.620000
5.964220	50.475030	506.849320	312.520000
5.964247	50.474998	506.573175	312.880000
5.964273	50.474967	506.297080	313.070000
5.964300	50.474935	506.021035	313.160000
5.964326	50.474903	505.744990	313.120000
5.964352	50.474872	505.468920	312.880000
5.964379	50.474840	505.192775	312.330000
5.964406	50.474808	504.916630	311.170000
5.964433	50.474777	504.640560	307.580000
5.964461	50.474745	504.364490	300.410000
5.964488	50.474714	504.088395	295.340000
5.964515	50.474683	503.812300	285.420000
5.964543	50.474652	503.536180	281.090000
5.964570	50.474621	503.260085	272.832800
5.963860	50.475435	505.487580	151.010000
5.963889	50.475404	505.211460	150.800000
5.963917	50.475373	504.935340	150.780000
5.963946	50.475342	504.659220	150.760000
5.963973	50.475311	504.383100	150.920000
5.964002	50.475280	504.106980	153.310000
5.964030	50.475249	503.830860	159.570000
5.964059	50.475219	503.554740	173.680000
5.964087	50.475187	503.278620	197.270000
5.964113	50.475155	503.002500	228.970000
5.964140	50.475124	502.726355	262.410000
5.964166	50.475093	502.450210	287.870000
5.964193	50.475061	502.174065	303.720000
5.964220	50.475030	501.897920	310.930000
5.964247	50.474998	501.621800	311.240000
5.964273	50.474967	501.345705	311.460000
5.964300	50.474935	501.069610	311.580000
5.964326	50.474903	500.793490	311.620000
5.964352	50.474872	500.517370	311.520000
5.964379	50.474840	500.241250	311.200000
5.964406	50.474808	499.965130	310.300000
5.964433	50.474777	499.689035	305.860000
5.964461	50.474745	499.412940	298.530000
5.964488	50.474714	499.136820	295.320000
5.964515	50.474683	498.860700	284.701300
5.963917	50.475373	499.488619	145.820000
5.963946	50.475342	499.212499	146.630000
5.963973	50.475311	498.936379	148.350000
5.964002	50.475280	498.660259	151.690000
5.964030	50.475249	498.384139	158.000000
5.964059	50.475219	498.108019	172.850000
5.964087	50.475187	497.831899	196.490000
5.964113	50.475155	497.555779	228.130000
5.964140	50.475124	497.279659	261.600000
5.964166	50.475093	497.003539	287.350000
5.964193	50.475061	496.727419	303.480000
5.964220	50.475030	496.451299	310.460000
5.964247	50.474998	496.175179	310.770000
5.964273	50.474967	495.899059	310.990000
5.964300	50.474935	495.622939	311.110000
5.964326	50.474903	495.346819	311.170000
5.964352	50.474872	495.070699	311.100000
5.964379	50.474840	494.794579	310.820000
5.964406	50.474808	494.518459	309.870000
5.964433	50.474777	494.242339	305.590000
5.964461	50.474745	493.966219	295.874100
