# Supplementary material for: Electrical resistivity tomography data across the Hockai Fault Zone (Ardenne, Belgium)
Source: Data Brief. 2016 Dec 21;11:1–4. doi: 10.1016/j.dib.2016.12.028 (PMC5220259; doi:10.1016/j.dib.2016.12.028)
Supplement: Supplementary file 2 — Supplementary material [file mmc2.zip › output/ASCII/vecquee05.wgs84]

5.963956829	50.47564614	541.55
5.963926544	50.47561586	541.435
5.963895793	50.47558558	541.293
5.963865119	50.47555584	541.093
5.963833357	50.4755245	540.974
5.963802707	50.4754956	540.732
5.963774019	50.47546517	540.485
5.963739507	50.47543604	540.333
5.963706929	50.47540673	540.344
5.963673183	50.47537792	540.237
5.963642394	50.47534702	540.152
5.963611183	50.47531974	540.133
5.96357974	50.47528898	539.994
5.963545921	50.47525943	539.733
5.963515809	50.47522945	539.655
5.963482621	50.4752003	539.613
5.963450173	50.47517083	539.498
5.963417684	50.47514137	539.506
5.963385937	50.47511182	539.376
5.963352745	50.47508261	539.229
5.963320334	50.47505326	539.125
5.963287716	50.47502399	539.007
5.963254806	50.474995	538.89
5.9632209	50.4749661	538.735
5.963187618	50.47493748	538.599
5.963155468	50.47490713	538.427
5.963122245	50.47487809	538.298
5.963090472	50.47484903	538.161
5.963057414	50.47481925	538.047
5.963025803	50.47478985	537.88
5.962994066	50.47476001	537.806
5.962962087	50.47473058	537.654
