# Supplementary material for: Electrical resistivity tomography data across the Hockai Fault Zone (Ardenne, Belgium)
Source: Data Brief. 2016 Dec 21;11:1–4. doi: 10.1016/j.dib.2016.12.028 (PMC5220259; doi:10.1016/j.dib.2016.12.028)
Supplement: Supplementary file 2 — Supplementary material [file mmc2.zip › output/ASCII/vecquee05_combined.out.wgs84]

5.963911	50.475601	540.176110	259.120000
5.963880	50.475571	540.031350	319.100000
5.963849	50.475540	539.891515	308.960000
5.963818	50.475510	539.739755	345.000000
5.963788	50.475480	539.553170	301.730000
5.963757	50.475451	539.386635	292.830000
5.963723	50.475421	539.293400	215.930000
5.963690	50.475392	539.217990	226.730000
5.963658	50.475362	539.112455	193.220000
5.963627	50.475333	539.028070	177.060000
5.963595	50.475304	538.930085	143.620000
5.963563	50.475274	538.766800	144.970000
5.963531	50.475244	538.620090	142.860000
5.963499	50.475215	538.533780	134.460000
5.963466	50.475186	538.438770	154.090000
5.963434	50.475156	538.355235	177.040000
5.963402	50.475127	538.266600	213.900000
5.963369	50.475097	538.137065	240.470000
5.963337	50.475068	538.015055	308.830000
5.963304	50.475039	537.900595	221.130000
5.963271	50.475009	537.781110	241.900000
5.963238	50.474981	537.654025	229.740000
5.963204	50.474952	537.521790	263.610000
5.963172	50.474922	537.384080	249.290000
5.963139	50.474893	537.248795	304.050000
5.963106	50.474864	537.121185	283.220000
5.963074	50.474834	536.999000	298.710000
5.963042	50.474805	536.868515	351.460000
5.963010	50.474775	536.748980	317.038800
5.963911	50.475601	538.009635	272.460000
5.963880	50.475571	537.890425	314.930000
5.963849	50.475540	537.771140	329.860000
5.963818	50.475510	537.649805	358.690000
5.963788	50.475480	537.523095	328.790000
5.963757	50.475451	537.396185	290.790000
5.963723	50.475421	537.281450	221.030000
5.963690	50.475392	537.169990	212.210000
5.963658	50.475362	537.052630	183.430000
5.963627	50.475333	536.936420	166.510000
5.963595	50.475304	536.819035	137.900000
5.963563	50.475274	536.696025	138.050000
5.963531	50.475244	536.574715	135.430000
5.963499	50.475215	536.459205	129.150000
5.963466	50.475186	536.342395	149.100000
5.963434	50.475156	536.224410	167.850000
5.963402	50.475127	536.106325	197.530000
5.963369	50.475097	535.987340	238.770000
5.963337	50.475068	535.868355	285.120000
5.963304	50.475039	535.749420	231.410000
5.963271	50.475009	535.630460	229.000000
5.963238	50.474981	535.511400	225.110000
5.963204	50.474952	535.392215	251.880000
5.963172	50.474922	535.272530	244.050000
5.963139	50.474893	535.152770	291.400000
5.963106	50.474864	535.033185	280.340000
5.963074	50.474834	534.914000	298.350000
5.963042	50.474805	534.793965	344.110000
5.963010	50.474775	534.674955	332.010800
5.963880	50.475571	535.579150	320.820000
5.963849	50.475540	535.460190	363.080000
5.963818	50.475510	535.341080	389.550000
5.963788	50.475480	535.221345	360.660000
5.963757	50.475451	535.101360	289.740000
5.963723	50.475421	534.982900	217.490000
5.963690	50.475392	534.864940	188.930000
5.963658	50.475362	534.746155	164.750000
5.963627	50.475333	534.627370	149.720000
5.963595	50.475304	534.508485	128.640000
5.963563	50.475274	534.389200	125.510000
5.963531	50.475244	534.270090	121.190000
5.963499	50.475215	534.151430	118.350000
5.963466	50.475186	534.032620	134.740000
5.963434	50.475156	533.913685	146.860000
5.963402	50.475127	533.794750	167.050000
5.963369	50.475097	533.675790	208.270000
5.963337	50.475068	533.556830	240.770000
5.963304	50.475039	533.437870	219.800000
5.963271	50.475009	533.318910	210.680000
5.963238	50.474981	533.199950	214.770000
5.963204	50.474952	533.080990	239.400000
5.963172	50.474922	532.962005	242.050000
5.963139	50.474893	532.843020	275.170000
5.963106	50.474864	532.724035	274.680000
5.963074	50.474834	532.605050	300.170000
5.963042	50.474805	532.486015	340.854900
5.963849	50.475540	532.919140	386.060000
5.963818	50.475510	532.800180	414.350000
5.963788	50.475480	532.681170	379.110000
5.963757	50.475451	532.562110	281.050000
5.963723	50.475421	532.443175	207.030000
5.963690	50.475392	532.324315	170.290000
5.963658	50.475362	532.205380	151.270000
5.963627	50.475333	532.086420	141.580000
5.963595	50.475304	531.967460	127.290000
5.963563	50.475274	531.848475	122.800000
5.963531	50.475244	531.729515	116.560000
5.963499	50.475215	531.610580	113.350000
5.963466	50.475186	531.491620	123.110000
5.963434	50.475156	531.372660	127.210000
5.963402	50.475127	531.253700	138.180000
5.963369	50.475097	531.134740	170.520000
5.963337	50.475068	531.015780	199.280000
5.963304	50.475039	530.896820	200.750000
5.963271	50.475009	530.777860	201.210000
5.963238	50.474981	530.658900	214.060000
5.963204	50.474952	530.539940	241.020000
5.963172	50.474922	530.420980	248.580000
5.963139	50.474893	530.302020	272.520000
5.963106	50.474864	530.183060	275.920000
5.963074	50.474834	530.064100	323.924600
5.963788	50.475480	529.886120	393.450000
5.963757	50.475451	529.767160	271.640000
5.963723	50.475421	529.648200	212.730000
5.963690	50.475392	529.529240	172.080000
5.963658	50.475362	529.410280	157.450000
5.963627	50.475333	529.291320	154.870000
5.963595	50.475304	529.172360	152.500000
5.963563	50.475274	529.053400	149.670000
5.963531	50.475244	528.934440	141.860000
5.963499	50.475215	528.815480	133.200000
5.963466	50.475186	528.696520	127.340000
5.963434	50.475156	528.577560	119.910000
5.963402	50.475127	528.458600	120.090000
5.963369	50.475097	528.339640	136.020000
5.963337	50.475068	528.220680	161.420000
5.963304	50.475039	528.101720	188.870000
5.963271	50.475009	527.982760	217.060000
5.963238	50.474981	527.863800	244.860000
5.963204	50.474952	527.744840	273.770000
5.963172	50.474922	527.625880	285.270000
5.963139	50.474893	527.506920	304.284300
5.963723	50.475421	526.573600	263.350000
5.963690	50.475392	526.454640	207.020000
5.963658	50.475362	526.335680	191.610000
5.963627	50.475333	526.216720	189.810000
5.963595	50.475304	526.097760	191.230000
5.963563	50.475274	525.978800	190.670000
5.963531	50.475244	525.859840	182.810000
5.963499	50.475215	525.740880	170.260000
5.963466	50.475186	525.621920	157.180000
5.963434	50.475156	525.502960	145.990000
5.963402	50.475127	525.384000	143.680000
5.963369	50.475097	525.265040	155.330000
5.963337	50.475068	525.146080	180.210000
5.963304	50.475039	525.027120	211.510000
5.963271	50.475009	524.908160	247.450000
5.963238	50.474981	524.789200	274.880000
5.963204	50.474952	524.670240	305.411100
5.963658	50.475362	522.953630	234.620000
5.963627	50.475333	522.834670	234.840000
5.963595	50.475304	522.715710	236.650000
5.963563	50.475274	522.596750	237.970000
5.963531	50.475244	522.477790	229.900000
5.963499	50.475215	522.358830	215.370000
5.963466	50.475186	522.239870	200.740000
5.963434	50.475156	522.120910	190.440000
5.963402	50.475127	522.001950	189.890000
5.963369	50.475097	521.882990	201.270000
5.963337	50.475068	521.764030	222.750000
5.963304	50.475039	521.645070	248.870000
5.963271	50.475009	521.526110	287.377000
5.963595	50.475304	518.995410	279.650000
5.963563	50.475274	518.876450	291.060000
5.963531	50.475244	518.757490	278.660000
5.963499	50.475215	518.638530	261.590000
5.963466	50.475186	518.519570	247.540000
5.963434	50.475156	518.400610	240.840000
5.963402	50.475127	518.281650	244.470000
5.963369	50.475097	518.162690	258.350000
5.963337	50.475068	518.043730	276.025500
5.963563	50.475274	514.784025	365.900000
5.963531	50.475244	514.665065	323.100000
5.963499	50.475215	514.546105	296.670000
5.963466	50.475186	514.427145	281.340000
5.963434	50.475156	514.308185	276.700000
5.963402	50.475127	514.189225	284.940000
5.963369	50.475097	514.070265	308.378500
