# Supplementary material for: Electrical resistivity tomography data across the Hockai Fault Zone (Ardenne, Belgium)
Source: Data Brief. 2016 Dec 21;11:1–4. doi: 10.1016/j.dib.2016.12.028 (PMC5220259; doi:10.1016/j.dib.2016.12.028)
Supplement: Supplementary file 2 — Supplementary material [file mmc2.zip › output/ASCII/vecquee05_normal.out.wgs84]

5.963911	50.475601	540.176110	272.380000
5.963880	50.475571	540.031350	322.310000
5.963849	50.475540	539.891515	314.640000
5.963818	50.475510	539.739755	351.600000
5.963788	50.475480	539.553170	308.070000
5.963757	50.475451	539.386635	295.390000
5.963723	50.475421	539.293400	215.750000
5.963690	50.475392	539.217990	222.500000
5.963658	50.475362	539.112455	189.050000
5.963627	50.475333	539.028070	173.770000
5.963595	50.475304	538.930085	141.410000
5.963563	50.475274	538.766800	142.770000
5.963531	50.475244	538.620090	140.520000
5.963499	50.475215	538.533780	131.930000
5.963466	50.475186	538.438770	150.390000
5.963434	50.475156	538.355235	170.850000
5.963402	50.475127	538.266600	204.920000
5.963369	50.475097	538.137065	232.230000
5.963337	50.475068	538.015055	300.050000
5.963304	50.475039	537.900595	219.360000
5.963271	50.475009	537.781110	240.720000
5.963238	50.474981	537.654025	230.200000
5.963204	50.474952	537.521790	264.030000
5.963172	50.474922	537.384080	250.260000
5.963139	50.474893	537.248795	303.360000
5.963106	50.474864	537.121185	283.790000
5.963074	50.474834	536.999000	299.200000
5.963042	50.474805	536.868515	349.870000
5.963010	50.474775	536.748980	322.219500
5.963911	50.475601	538.009635	286.230000
5.963880	50.475571	537.890425	319.400000
5.963849	50.475540	537.771140	331.280000
5.963818	50.475510	537.649805	360.530000
5.963788	50.475480	537.523095	326.970000
5.963757	50.475451	537.396185	293.520000
5.963723	50.475421	537.281450	220.250000
5.963690	50.475392	537.169990	211.910000
5.963658	50.475362	537.052630	181.910000
5.963627	50.475333	536.936420	165.310000
5.963595	50.475304	536.819035	137.040000
5.963563	50.475274	536.696025	137.010000
5.963531	50.475244	536.574715	134.400000
5.963499	50.475215	536.459205	127.500000
5.963466	50.475186	536.342395	145.240000
5.963434	50.475156	536.224410	163.390000
5.963402	50.475127	536.106325	192.880000
5.963369	50.475097	535.987340	230.290000
5.963337	50.475068	535.868355	280.810000
5.963304	50.475039	535.749420	226.430000
5.963271	50.475009	535.630460	230.470000
5.963238	50.474981	535.511400	227.140000
5.963204	50.474952	535.392215	254.700000
5.963172	50.474922	535.272530	248.220000
5.963139	50.474893	535.152770	293.570000
5.963106	50.474864	535.033185	283.760000
5.963074	50.474834	534.914000	300.910000
5.963042	50.474805	534.793965	343.910000
5.963010	50.474775	534.674955	333.548900
5.963880	50.475571	535.579150	328.370000
5.963849	50.475540	535.460190	359.000000
5.963818	50.475510	535.341080	380.100000
5.963788	50.475480	535.221345	349.050000
5.963757	50.475451	535.101360	292.730000
5.963723	50.475421	534.982900	220.690000
5.963690	50.475392	534.864940	194.970000
5.963658	50.475362	534.746155	167.960000
5.963627	50.475333	534.627370	151.420000
5.963595	50.475304	534.508485	129.350000
5.963563	50.475274	534.389200	126.240000
5.963531	50.475244	534.270090	121.960000
5.963499	50.475215	534.151430	117.130000
5.963466	50.475186	534.032620	130.440000
5.963434	50.475156	533.913685	143.790000
5.963402	50.475127	533.794750	166.230000
5.963369	50.475097	533.675790	204.070000
5.963337	50.475068	533.556830	241.390000
5.963304	50.475039	533.437870	216.440000
5.963271	50.475009	533.318910	214.610000
5.963238	50.474981	533.199950	219.550000
5.963204	50.474952	533.080990	244.580000
5.963172	50.474922	532.962005	249.090000
5.963139	50.474893	532.843020	282.190000
5.963106	50.474864	532.724035	283.660000
5.963074	50.474834	532.605050	305.610000
5.963042	50.474805	532.486015	340.377300
5.963849	50.475540	532.919140	382.330000
5.963818	50.475510	532.800180	393.070000
5.963788	50.475480	532.681170	360.080000
5.963757	50.475451	532.562110	286.850000
5.963723	50.475421	532.443175	216.790000
5.963690	50.475392	532.324315	182.460000
5.963658	50.475362	532.205380	158.450000
5.963627	50.475333	532.086420	144.730000
5.963595	50.475304	531.967460	127.900000
5.963563	50.475274	531.848475	123.470000
5.963531	50.475244	531.729515	117.470000
5.963499	50.475215	531.610580	111.830000
5.963466	50.475186	531.491620	119.130000
5.963434	50.475156	531.372660	126.430000
5.963402	50.475127	531.253700	141.650000
5.963369	50.475097	531.134740	172.860000
5.963337	50.475068	531.015780	204.480000
5.963304	50.475039	530.896820	199.110000
5.963271	50.475009	530.777860	203.690000
5.963238	50.474981	530.658900	216.680000
5.963204	50.474952	530.539940	243.470000
5.963172	50.474922	530.420980	254.010000
5.963139	50.474893	530.302020	280.370000
5.963106	50.474864	530.183060	286.310000
5.963074	50.474834	530.064100	323.036600
5.963788	50.475480	529.886120	358.680000
5.963757	50.475451	529.767160	272.310000
5.963723	50.475421	529.648200	223.600000
5.963690	50.475392	529.529240	187.970000
5.963658	50.475362	529.410280	169.380000
5.963627	50.475333	529.291320	161.000000
5.963595	50.475304	529.172360	154.590000
5.963563	50.475274	529.053400	151.910000
5.963531	50.475244	528.934440	146.250000
5.963499	50.475215	528.815480	138.910000
5.963466	50.475186	528.696520	135.640000
5.963434	50.475156	528.577560	133.680000
5.963402	50.475127	528.458600	138.390000
5.963369	50.475097	528.339640	154.390000
5.963337	50.475068	528.220680	175.620000
5.963304	50.475039	528.101720	190.910000
5.963271	50.475009	527.982760	209.910000
5.963238	50.474981	527.863800	231.850000
5.963204	50.474952	527.744840	256.940000
5.963172	50.474922	527.625880	270.600000
5.963139	50.474893	527.506920	289.652800
5.963723	50.475421	526.573600	251.470000
5.963690	50.475392	526.454640	214.150000
5.963658	50.475362	526.335680	200.280000
5.963627	50.475333	526.216720	196.970000
5.963595	50.475304	526.097760	196.990000
5.963563	50.475274	525.978800	199.030000
5.963531	50.475244	525.859840	197.290000
5.963499	50.475215	525.740880	191.370000
5.963466	50.475186	525.621920	184.440000
5.963434	50.475156	525.502960	178.260000
5.963402	50.475127	525.384000	177.350000
5.963369	50.475097	525.265040	184.940000
5.963337	50.475068	525.146080	199.220000
5.963304	50.475039	525.027120	215.060000
5.963271	50.475009	524.908160	233.490000
5.963238	50.474981	524.789200	251.210000
5.963204	50.474952	524.670240	271.489200
5.963658	50.475362	522.953630	231.530000
5.963627	50.475333	522.834670	236.280000
5.963595	50.475304	522.715710	240.640000
5.963563	50.475274	522.596750	248.940000
5.963531	50.475244	522.477790	253.420000
5.963499	50.475215	522.358830	252.290000
5.963466	50.475186	522.239870	246.610000
5.963434	50.475156	522.120910	239.300000
5.963402	50.475127	522.001950	234.270000
5.963369	50.475097	521.882990	234.340000
5.963337	50.475068	521.764030	238.890000
5.963304	50.475039	521.645070	247.830000
5.963271	50.475009	521.526110	258.563600
5.963595	50.475304	518.995410	265.630000
5.963563	50.475274	518.876450	285.430000
5.963531	50.475244	518.757490	297.870000
5.963499	50.475215	518.638530	302.610000
5.963466	50.475186	518.519570	300.600000
5.963434	50.475156	518.400610	294.150000
5.963402	50.475127	518.281650	285.920000
5.963369	50.475097	518.162690	277.270000
5.963337	50.475068	518.043730	268.272900
5.963563	50.475274	514.784025	304.380000
5.963531	50.475244	514.665065	320.100000
5.963499	50.475215	514.546105	328.560000
5.963466	50.475186	514.427145	329.240000
5.963434	50.475156	514.308185	323.040000
5.963402	50.475127	514.189225	312.100000
5.963369	50.475097	514.070265	297.353300
