# Supplementary material for: Electrical resistivity tomography data across the Hockai Fault Zone (Ardenne, Belgium)
Source: Data Brief. 2016 Dec 21;11:1–4. doi: 10.1016/j.dib.2016.12.028 (PMC5220259; doi:10.1016/j.dib.2016.12.028)
Supplement: Supplementary file 2 — Supplementary material [file mmc2.zip › output/ASCII/vecquee05_robust.out.wgs84]

5.963911	50.475601	540.176110	312.840000
5.963880	50.475571	540.031350	327.120000
5.963849	50.475540	539.891515	324.990000
5.963818	50.475510	539.739755	347.960000
5.963788	50.475480	539.553170	313.500000
5.963757	50.475451	539.386635	295.490000
5.963723	50.475421	539.293400	214.660000
5.963690	50.475392	539.217990	212.120000
5.963658	50.475362	539.112455	178.560000
5.963627	50.475333	539.028070	164.330000
5.963595	50.475304	538.930085	135.650000
5.963563	50.475274	538.766800	135.770000
5.963531	50.475244	538.620090	134.030000
5.963499	50.475215	538.533780	126.860000
5.963466	50.475186	538.438770	141.060000
5.963434	50.475156	538.355235	156.990000
5.963402	50.475127	538.266600	185.670000
5.963369	50.475097	538.137065	213.610000
5.963337	50.475068	538.015055	277.730000
5.963304	50.475039	537.900595	213.690000
5.963271	50.475009	537.781110	230.740000
5.963238	50.474981	537.654025	228.610000
5.963204	50.474952	537.521790	256.450000
5.963172	50.474922	537.384080	252.030000
5.963139	50.474893	537.248795	294.290000
5.963106	50.474864	537.121185	288.960000
5.963074	50.474834	536.999000	301.080000
5.963042	50.474805	536.868515	333.000000
5.963010	50.474775	536.748980	331.298800
5.963911	50.475601	538.009635	315.520000
5.963880	50.475571	537.890425	327.210000
5.963849	50.475540	537.771140	328.400000
5.963818	50.475510	537.649805	346.840000
5.963788	50.475480	537.523095	318.110000
5.963757	50.475451	537.396185	294.740000
5.963723	50.475421	537.281450	216.780000
5.963690	50.475392	537.169990	210.680000
5.963658	50.475362	537.052630	178.550000
5.963627	50.475333	536.936420	163.190000
5.963595	50.475304	536.819035	135.660000
5.963563	50.475274	536.696025	135.220000
5.963531	50.475244	536.574715	133.170000
5.963499	50.475215	536.459205	126.880000
5.963466	50.475186	536.342395	140.410000
5.963434	50.475156	536.224410	156.750000
5.963402	50.475127	536.106325	184.690000
5.963369	50.475097	535.987340	213.460000
5.963337	50.475068	535.868355	265.150000
5.963304	50.475039	535.749420	218.870000
5.963271	50.475009	535.630460	228.680000
5.963238	50.474981	535.511400	228.730000
5.963204	50.474952	535.392215	253.180000
5.963172	50.474922	535.272530	252.540000
5.963139	50.474893	535.152770	289.580000
5.963106	50.474864	535.033185	289.030000
5.963074	50.474834	534.914000	301.750000
5.963042	50.474805	534.793965	331.780000
5.963010	50.474775	534.674955	331.448800
5.963880	50.475571	535.579150	327.770000
5.963849	50.475540	535.460190	332.160000
5.963818	50.475510	535.341080	342.420000
5.963788	50.475480	535.221345	319.620000
5.963757	50.475451	535.101360	292.530000
5.963723	50.475421	534.982900	219.590000
5.963690	50.475392	534.864940	208.450000
5.963658	50.475362	534.746155	178.440000
5.963627	50.475333	534.627370	162.110000
5.963595	50.475304	534.508485	136.000000
5.963563	50.475274	534.389200	135.080000
5.963531	50.475244	534.270090	132.690000
5.963499	50.475215	534.151430	127.570000
5.963466	50.475186	534.032620	139.680000
5.963434	50.475156	533.913685	155.790000
5.963402	50.475127	533.794750	181.780000
5.963369	50.475097	533.675790	211.130000
5.963337	50.475068	533.556830	238.540000
5.963304	50.475039	533.437870	220.000000
5.963271	50.475009	533.318910	226.190000
5.963238	50.474981	533.199950	229.140000
5.963204	50.474952	533.080990	249.970000
5.963172	50.474922	532.962005	252.690000
5.963139	50.474893	532.843020	284.810000
5.963106	50.474864	532.724035	288.840000
5.963074	50.474834	532.605050	302.790000
5.963042	50.474805	532.486015	330.364000
5.963849	50.475540	532.919140	332.800000
5.963818	50.475510	532.800180	336.720000
5.963788	50.475480	532.681170	320.420000
5.963757	50.475451	532.562110	288.110000
5.963723	50.475421	532.443175	221.510000
5.963690	50.475392	532.324315	208.110000
5.963658	50.475362	532.205380	178.560000
5.963627	50.475333	532.086420	162.110000
5.963595	50.475304	531.967460	138.110000
5.963563	50.475274	531.848475	135.820000
5.963531	50.475244	531.729515	133.220000
5.963499	50.475215	531.610580	130.470000
5.963466	50.475186	531.491620	139.820000
5.963434	50.475156	531.372660	155.770000
5.963402	50.475127	531.253700	181.000000
5.963369	50.475097	531.134740	208.090000
5.963337	50.475068	531.015780	226.320000
5.963304	50.475039	530.896820	221.080000
5.963271	50.475009	530.777860	225.930000
5.963238	50.474981	530.658900	229.820000
5.963204	50.474952	530.539940	248.950000
5.963172	50.474922	530.420980	253.180000
5.963139	50.474893	530.302020	282.690000
5.963106	50.474864	530.183060	288.250000
5.963074	50.474834	530.064100	308.805400
5.963788	50.475480	529.886120	322.860000
5.963757	50.475451	529.767160	271.890000
5.963723	50.475421	529.648200	235.190000
5.963690	50.475392	529.529240	212.830000
5.963658	50.475362	529.410280	192.390000
5.963627	50.475333	529.291320	178.920000
5.963595	50.475304	529.172360	169.590000
5.963563	50.475274	529.053400	166.730000
5.963531	50.475244	528.934440	165.190000
5.963499	50.475215	528.815480	164.730000
5.963466	50.475186	528.696520	165.630000
5.963434	50.475156	528.577560	171.170000
5.963402	50.475127	528.458600	185.310000
5.963369	50.475097	528.339640	208.180000
5.963337	50.475068	528.220680	221.500000
5.963304	50.475039	528.101720	221.680000
5.963271	50.475009	527.982760	227.080000
5.963238	50.474981	527.863800	233.560000
5.963204	50.474952	527.744840	248.920000
5.963172	50.474922	527.625880	253.280000
5.963139	50.474893	527.506920	282.549000
5.963723	50.475421	526.573600	254.610000
5.963690	50.475392	526.454640	226.890000
5.963658	50.475362	526.335680	214.420000
5.963627	50.475333	526.216720	207.190000
5.963595	50.475304	526.097760	203.750000
5.963563	50.475274	525.978800	202.150000
5.963531	50.475244	525.859840	201.290000
5.963499	50.475215	525.740880	200.860000
5.963466	50.475186	525.621920	200.850000
5.963434	50.475156	525.502960	201.690000
5.963402	50.475127	525.384000	206.020000
5.963369	50.475097	525.265040	215.460000
5.963337	50.475068	525.146080	224.040000
5.963304	50.475039	525.027120	227.940000
5.963271	50.475009	524.908160	233.180000
5.963238	50.474981	524.789200	238.640000
5.963204	50.474952	524.670240	251.386900
5.963658	50.475362	522.953630	232.490000
5.963627	50.475333	522.834670	228.830000
5.963595	50.475304	522.715710	227.510000
5.963563	50.475274	522.596750	227.020000
5.963531	50.475244	522.477790	226.870000
5.963499	50.475215	522.358830	226.750000
5.963466	50.475186	522.239870	226.690000
5.963434	50.475156	522.120910	226.780000
5.963402	50.475127	522.001950	227.660000
5.963369	50.475097	521.882990	229.860000
5.963337	50.475068	521.764030	232.980000
5.963304	50.475039	521.645070	235.840000
5.963271	50.475009	521.526110	239.845500
5.963595	50.475304	518.995410	237.830000
5.963563	50.475274	518.876450	238.050000
5.963531	50.475244	518.757490	239.730000
5.963499	50.475215	518.638530	240.410000
5.963466	50.475186	518.519570	240.480000
5.963434	50.475156	518.400610	240.530000
5.963402	50.475127	518.281650	240.510000
5.963369	50.475097	518.162690	240.400000
5.963337	50.475068	518.043730	240.271100
5.963563	50.475274	514.784025	249.150000
5.963531	50.475244	514.665065	247.060000
5.963499	50.475215	514.546105	246.180000
5.963466	50.475186	514.427145	245.890000
5.963434	50.475156	514.308185	245.900000
5.963402	50.475127	514.189225	246.250000
5.963369	50.475097	514.070265	247.553500
