# Supplementary material for: Electrical resistivity tomography data across the Hockai Fault Zone (Ardenne, Belgium)
Source: Data Brief. 2016 Dec 21;11:1–4. doi: 10.1016/j.dib.2016.12.028 (PMC5220259; doi:10.1016/j.dib.2016.12.028)
Supplement: Supplementary file 2 — Supplementary material [file mmc2.zip › output/ASCII/vecquee06.wgs84]

5.963896204	50.47568562	541.99
5.963865911	50.47565589	541.916
5.963834764	50.47562627	541.753
5.963804451	50.47559532	541.55
5.963774267	50.47556598	541.445
5.963742905	50.47553606	541.257
5.963712253	50.47550555	541.137
5.963682089	50.47547519	540.932
5.963649074	50.47544499	540.722
5.963615462	50.47541853	540.666
5.963585462	50.47538583	540.487
5.963558255	50.47535742	540.412
5.963521944	50.47532793	540.384
5.963489499	50.47529671	540.24
5.963460216	50.47526756	540.077
5.96342925	50.47523699	539.978
5.963398328	50.47520756	539.85
5.963364369	50.47517803	539.754
5.963333555	50.47514696	539.656
5.963302051	50.47511837	539.573
5.963268542	50.47508974	539.488
5.963237186	50.47505967	539.345
5.963203744	50.47503165	539.184
5.963171334	50.47500119	539.152
5.963139188	50.47497203	538.967
5.963109174	50.47494201	538.916
5.963075965	50.47491275	538.746
5.963043304	50.47488257	538.58
5.963012916	50.47485288	538.492
5.962980422	50.47482423	538.318
5.962947503	50.47479397	538.139
5.962915928	50.47476492	538.042
