# Supplementary material for: Electrical resistivity tomography data across the Hockai Fault Zone (Ardenne, Belgium)
Source: Data Brief. 2016 Dec 21;11:1–4. doi: 10.1016/j.dib.2016.12.028 (PMC5220259; doi:10.1016/j.dib.2016.12.028)
Supplement: Supplementary file 2 — Supplementary material [file mmc2.zip › output/ASCII/vecquee06_combined.out.wgs84]

5.963850	50.475641	540.641225	246.490000
5.963820	50.475611	540.487325	278.480000
5.963789	50.475581	540.350925	272.110000
5.963759	50.475551	540.216650	311.410000
5.963728	50.475521	540.077300	301.480000
5.963697	50.475490	539.931750	247.690000
5.963666	50.475460	539.760525	212.660000
5.963632	50.475432	539.633775	165.380000
5.963600	50.475402	539.515625	140.630000
5.963572	50.475372	539.388850	149.480000
5.963540	50.475343	539.303900	130.690000
5.963506	50.475312	539.202075	145.330000
5.963475	50.475282	539.064600	119.550000
5.963445	50.475252	538.937975	130.610000
5.963414	50.475222	538.819525	148.260000
5.963381	50.475193	538.701075	159.990000
5.963349	50.475162	538.593325	176.410000
5.963318	50.475133	538.487950	226.430000
5.963285	50.475104	538.384850	239.340000
5.963253	50.475075	538.268750	205.360000
5.963220	50.475046	538.129375	205.650000
5.963188	50.475016	538.018250	261.770000
5.963155	50.474987	537.904825	266.400000
5.963124	50.474957	537.786000	286.590000
5.963093	50.474927	537.669850	320.330000
5.963060	50.474898	537.523100	303.490000
5.963028	50.474868	537.396700	284.370000
5.962997	50.474839	537.270175	350.670000
5.962964	50.474809	537.119900	337.899400
5.963850	50.475641	538.468825	263.080000
5.963820	50.475611	538.346175	286.660000
5.963789	50.475581	538.223525	293.900000
5.963759	50.475551	538.100425	323.920000
5.963728	50.475521	537.977250	302.840000
5.963697	50.475490	537.852825	235.610000
5.963666	50.475460	537.724925	192.530000
5.963632	50.475432	537.601850	155.050000
5.963600	50.475402	537.479975	132.440000
5.963572	50.475372	537.356850	143.290000
5.963540	50.475343	537.238425	127.650000
5.963506	50.475312	537.117975	134.570000
5.963475	50.475282	536.994125	119.890000
5.963445	50.475252	536.871200	126.680000
5.963414	50.475222	536.749000	147.100000
5.963381	50.475193	536.626750	155.410000
5.963349	50.475162	536.505275	175.170000
5.963318	50.475133	536.383625	223.960000
5.963285	50.475104	536.261725	229.720000
5.963253	50.475075	536.139350	208.740000
5.963220	50.475046	536.016175	203.850000
5.963188	50.475016	535.893725	248.020000
5.963155	50.474987	535.771500	260.540000
5.963124	50.474957	535.648900	276.940000
5.963093	50.474927	535.526475	312.440000
5.963060	50.474898	535.403425	297.620000
5.963028	50.474868	535.280750	291.200000
5.962997	50.474839	535.157950	340.900000
5.962964	50.474809	535.033800	335.132800
5.963820	50.475611	536.035075	312.180000
5.963789	50.475581	535.912500	335.390000
5.963759	50.475551	535.789875	339.810000
5.963728	50.475521	535.667250	290.660000
5.963697	50.475490	535.544550	207.440000
5.963666	50.475460	535.421500	158.980000
5.963632	50.475432	535.298850	134.080000
5.963600	50.475402	535.176325	122.280000
5.963572	50.475372	535.053675	132.840000
5.963540	50.475343	534.931425	120.060000
5.963506	50.475312	534.809000	118.300000
5.963475	50.475282	534.686325	112.420000
5.963445	50.475252	534.563700	118.580000
5.963414	50.475222	534.441125	137.910000
5.963381	50.475193	534.318550	146.700000
5.963349	50.475162	534.196025	168.230000
5.963318	50.475133	534.073450	210.680000
5.963285	50.475104	533.950875	216.920000
5.963253	50.475075	533.828300	207.440000
5.963220	50.475046	533.705675	201.940000
5.963188	50.475016	533.583050	231.200000
5.963155	50.474987	533.460450	248.960000
5.963124	50.474957	533.337850	262.900000
5.963093	50.474927	533.215275	287.680000
5.963060	50.474898	533.092675	280.320000
5.963028	50.474868	532.970075	289.020000
5.962997	50.474839	532.847475	322.838400
5.963789	50.475581	533.371450	379.640000
5.963759	50.475551	533.248850	345.520000
5.963728	50.475521	533.126250	279.560000
5.963697	50.475490	533.003650	182.510000
5.963666	50.475460	532.881025	137.800000
5.963632	50.475432	532.758425	122.270000
5.963600	50.475402	532.635825	121.140000
5.963572	50.475372	532.513225	132.980000
5.963540	50.475343	532.390650	120.120000
5.963506	50.475312	532.268050	111.670000
5.963475	50.475282	532.145450	106.730000
5.963445	50.475252	532.022850	111.960000
5.963414	50.475222	531.900250	127.930000
5.963381	50.475193	531.777650	137.360000
5.963349	50.475162	531.655050	159.130000
5.963318	50.475133	531.532450	198.080000
5.963285	50.475104	531.409850	211.420000
5.963253	50.475075	531.287250	211.470000
5.963220	50.475046	531.164650	207.890000
5.963188	50.475016	531.042050	226.780000
5.963155	50.474987	530.919450	241.240000
5.963124	50.474957	530.796850	249.480000
5.963093	50.474927	530.674250	263.840000
5.963060	50.474898	530.551650	262.340000
5.963028	50.474868	530.429050	286.284500
5.963728	50.475521	530.331150	320.510000
5.963697	50.475490	530.208550	190.900000
5.963666	50.475460	530.085950	154.250000
5.963632	50.475432	529.963350	143.670000
5.963600	50.475402	529.840750	150.850000
5.963572	50.475372	529.718150	162.440000
5.963540	50.475343	529.595550	152.560000
5.963506	50.475312	529.472950	136.890000
5.963475	50.475282	529.350350	126.380000
5.963445	50.475252	529.227750	124.460000
5.963414	50.475222	529.105150	130.220000
5.963381	50.475193	528.982550	138.940000
5.963349	50.475162	528.859950	158.670000
5.963318	50.475133	528.737350	190.450000
5.963285	50.475104	528.614750	217.340000
5.963253	50.475075	528.492150	233.890000
5.963220	50.475046	528.369550	239.460000
5.963188	50.475016	528.246950	243.780000
5.963155	50.474987	528.124350	243.510000
5.963124	50.474957	528.001750	242.590000
5.963093	50.474927	527.879150	243.221800
5.963666	50.475460	527.011350	216.200000
5.963632	50.475432	526.888750	193.110000
5.963600	50.475402	526.766150	195.900000
5.963572	50.475372	526.643550	204.220000
5.963540	50.475343	526.520950	198.450000
5.963506	50.475312	526.398350	182.290000
5.963475	50.475282	526.275750	166.960000
5.963445	50.475252	526.153150	157.480000
5.963414	50.475222	526.030550	155.790000
5.963381	50.475193	525.907950	161.750000
5.963349	50.475162	525.785350	178.480000
5.963318	50.475133	525.662750	204.540000
5.963285	50.475104	525.540150	232.000000
5.963253	50.475075	525.417550	250.380000
5.963220	50.475046	525.294950	258.830000
5.963188	50.475016	525.172350	258.510000
5.963155	50.474987	525.049750	248.949300
5.963600	50.475402	523.384100	237.030000
5.963572	50.475372	523.261500	247.840000
5.963540	50.475343	523.138900	246.230000
5.963506	50.475312	523.016300	235.160000
5.963475	50.475282	522.893700	219.230000
5.963445	50.475252	522.771100	202.670000
5.963414	50.475222	522.648500	194.260000
5.963381	50.475193	522.525900	196.110000
5.963349	50.475162	522.403300	208.940000
5.963318	50.475133	522.280700	227.620000
5.963285	50.475104	522.158100	247.940000
5.963253	50.475075	522.035500	260.750000
5.963220	50.475046	521.912900	266.924000
5.963540	50.475343	519.418600	291.920000
5.963506	50.475312	519.296000	291.650000
5.963475	50.475282	519.173400	279.000000
5.963445	50.475252	519.050800	254.300000
5.963414	50.475222	518.928200	237.800000
5.963381	50.475193	518.805600	234.100000
5.963349	50.475162	518.683000	240.910000
5.963318	50.475133	518.560400	251.880000
5.963285	50.475104	518.437800	266.296400
5.963475	50.475282	515.080975	351.620000
5.963445	50.475252	514.958375	299.070000
5.963414	50.475222	514.835775	270.730000
5.963381	50.475193	514.713175	261.210000
5.963349	50.475162	514.590575	264.415500
