# Supplementary material for: Electrical resistivity tomography data across the Hockai Fault Zone (Ardenne, Belgium)
Source: Data Brief. 2016 Dec 21;11:1–4. doi: 10.1016/j.dib.2016.12.028 (PMC5220259; doi:10.1016/j.dib.2016.12.028)
Supplement: Supplementary file 2 — Supplementary material [file mmc2.zip › output/ASCII/vecquee06_normal.out.wgs84]

5.963850	50.475641	540.641225	254.210000
5.963820	50.475611	540.487325	281.000000
5.963789	50.475581	540.350925	275.930000
5.963759	50.475551	540.216650	313.880000
5.963728	50.475521	540.077300	299.920000
5.963697	50.475490	539.931750	243.190000
5.963666	50.475460	539.760525	205.480000
5.963632	50.475432	539.633775	160.650000
5.963600	50.475402	539.515625	137.490000
5.963572	50.475372	539.388850	147.280000
5.963540	50.475343	539.303900	128.590000
5.963506	50.475312	539.202075	142.060000
5.963475	50.475282	539.064600	117.720000
5.963445	50.475252	538.937975	128.550000
5.963414	50.475222	538.819525	146.170000
5.963381	50.475193	538.701075	157.530000
5.963349	50.475162	538.593325	174.520000
5.963318	50.475133	538.487950	224.710000
5.963285	50.475104	538.384850	238.010000
5.963253	50.475075	538.268750	205.830000
5.963220	50.475046	538.129375	205.730000
5.963188	50.475016	538.018250	259.940000
5.963155	50.474987	537.904825	264.910000
5.963124	50.474957	537.786000	284.460000
5.963093	50.474927	537.669850	317.950000
5.963060	50.474898	537.523100	302.180000
5.963028	50.474868	537.396700	285.280000
5.962997	50.474839	537.270175	349.160000
5.962964	50.474809	537.119900	341.405200
5.963850	50.475641	538.468825	271.130000
5.963820	50.475611	538.346175	288.710000
5.963789	50.475581	538.223525	294.340000
5.963759	50.475551	538.100425	323.150000
5.963728	50.475521	537.977250	300.490000
5.963697	50.475490	537.852825	236.150000
5.963666	50.475460	537.724925	191.700000
5.963632	50.475432	537.601850	153.010000
5.963600	50.475402	537.479975	131.720000
5.963572	50.475372	537.356850	141.930000
5.963540	50.475343	537.238425	126.490000
5.963506	50.475312	537.117975	133.700000
5.963475	50.475282	536.994125	117.440000
5.963445	50.475252	536.871200	125.010000
5.963414	50.475222	536.749000	144.030000
5.963381	50.475193	536.626750	153.800000
5.963349	50.475162	536.505275	173.670000
5.963318	50.475133	536.383625	222.140000
5.963285	50.475104	536.261725	231.410000
5.963253	50.475075	536.139350	208.420000
5.963220	50.475046	536.016175	205.450000
5.963188	50.475016	535.893725	249.770000
5.963155	50.474987	535.771500	261.330000
5.963124	50.474957	535.648900	278.260000
5.963093	50.474927	535.526475	310.790000
5.963060	50.474898	535.403425	297.360000
5.963028	50.474868	535.280750	290.410000
5.962997	50.474839	535.157950	339.280000
5.962964	50.474809	535.033800	337.289800
5.963820	50.475611	536.035075	314.110000
5.963789	50.475581	535.912500	329.870000
5.963759	50.475551	535.789875	335.140000
5.963728	50.475521	535.667250	292.170000
5.963697	50.475490	535.544550	218.610000
5.963666	50.475460	535.421500	168.640000
5.963632	50.475432	535.298850	138.570000
5.963600	50.475402	535.176325	124.910000
5.963572	50.475372	535.053675	134.100000
5.963540	50.475343	534.931425	121.900000
5.963506	50.475312	534.809000	121.350000
5.963475	50.475282	534.686325	111.900000
5.963445	50.475252	534.563700	117.480000
5.963414	50.475222	534.441125	134.580000
5.963381	50.475193	534.318550	144.740000
5.963349	50.475162	534.196025	166.310000
5.963318	50.475133	534.073450	208.830000
5.963285	50.475104	533.950875	218.970000
5.963253	50.475075	533.828300	206.210000
5.963220	50.475046	533.705675	203.530000
5.963188	50.475016	533.583050	235.040000
5.963155	50.474987	533.460450	251.740000
5.963124	50.474957	533.337850	266.900000
5.963093	50.474927	533.215275	290.150000
5.963060	50.474898	533.092675	283.560000
5.963028	50.474868	532.970075	289.620000
5.962997	50.474839	532.847475	322.868900
5.963789	50.475581	533.371450	365.170000
5.963759	50.475551	533.248850	336.550000
5.963728	50.475521	533.126250	283.080000
5.963697	50.475490	533.003650	202.000000
5.963666	50.475460	532.881025	155.190000
5.963632	50.475432	532.758425	132.570000
5.963600	50.475402	532.635825	126.850000
5.963572	50.475372	532.513225	137.020000
5.963540	50.475343	532.390650	125.180000
5.963506	50.475312	532.268050	118.620000
5.963475	50.475282	532.145450	109.740000
5.963445	50.475252	532.022850	113.050000
5.963414	50.475222	531.900250	126.400000
5.963381	50.475193	531.777650	136.010000
5.963349	50.475162	531.655050	156.740000
5.963318	50.475133	531.532450	194.160000
5.963285	50.475104	531.409850	208.290000
5.963253	50.475075	531.287250	203.780000
5.963220	50.475046	531.164650	203.330000
5.963188	50.475016	531.042050	226.380000
5.963155	50.474987	530.919450	242.080000
5.963124	50.474957	530.796850	253.260000
5.963093	50.474927	530.674250	268.880000
5.963060	50.474898	530.551650	267.430000
5.963028	50.474868	530.429050	289.512300
5.963728	50.475521	530.331150	289.220000
5.963697	50.475490	530.208550	203.060000
5.963666	50.475460	530.085950	171.170000
5.963632	50.475432	529.963350	158.260000
5.963600	50.475402	529.840750	160.340000
5.963572	50.475372	529.718150	169.240000
5.963540	50.475343	529.595550	161.260000
5.963506	50.475312	529.472950	149.130000
5.963475	50.475282	529.350350	138.180000
5.963445	50.475252	529.227750	135.670000
5.963414	50.475222	529.105150	140.220000
5.963381	50.475193	528.982550	147.110000
5.963349	50.475162	528.859950	162.280000
5.963318	50.475133	528.737350	186.350000
5.963285	50.475104	528.614750	204.100000
5.963253	50.475075	528.492150	212.410000
5.963220	50.475046	528.369550	218.370000
5.963188	50.475016	528.246950	228.580000
5.963155	50.474987	528.124350	235.480000
5.963124	50.474957	528.001750	239.880000
5.963093	50.474927	527.879150	247.571500
5.963666	50.475460	527.011350	209.220000
5.963632	50.475432	526.888750	196.470000
5.963600	50.475402	526.766150	198.240000
5.963572	50.475372	526.643550	205.510000
5.963540	50.475343	526.520950	202.870000
5.963506	50.475312	526.398350	193.770000
5.963475	50.475282	526.275750	184.410000
5.963445	50.475252	526.153150	180.190000
5.963414	50.475222	526.030550	180.980000
5.963381	50.475193	525.907950	185.230000
5.963349	50.475162	525.785350	195.040000
5.963318	50.475133	525.662750	209.840000
5.963285	50.475104	525.540150	223.400000
5.963253	50.475075	525.417550	231.860000
5.963220	50.475046	525.294950	236.480000
5.963188	50.475016	525.172350	240.190000
5.963155	50.474987	525.049750	240.405100
5.963600	50.475402	523.384100	225.220000
5.963572	50.475372	523.261500	236.950000
5.963540	50.475343	523.138900	239.220000
5.963506	50.475312	523.016300	237.890000
5.963475	50.475282	522.893700	234.370000
5.963445	50.475252	522.771100	232.810000
5.963414	50.475222	522.648500	233.520000
5.963381	50.475193	522.525900	235.610000
5.963349	50.475162	522.403300	239.810000
5.963318	50.475133	522.280700	245.600000
5.963285	50.475104	522.158100	250.080000
5.963253	50.475075	522.035500	252.950000
5.963220	50.475046	521.912900	250.456100
5.963540	50.475343	519.418600	261.740000
5.963506	50.475312	519.296000	270.490000
5.963475	50.475282	519.173400	273.310000
5.963445	50.475252	519.050800	276.730000
5.963414	50.475222	518.928200	279.100000
5.963381	50.475193	518.805600	279.070000
5.963349	50.475162	518.683000	276.790000
5.963318	50.475133	518.560400	274.880000
5.963285	50.475104	518.437800	268.111900
5.963475	50.475282	515.080975	288.960000
5.963445	50.475252	514.958375	297.870000
5.963414	50.475222	514.835775	301.960000
5.963381	50.475193	514.713175	298.940000
5.963349	50.475162	514.590575	288.225800
