# Supplementary material for: Electrical resistivity tomography data across the Hockai Fault Zone (Ardenne, Belgium)
Source: Data Brief. 2016 Dec 21;11:1–4. doi: 10.1016/j.dib.2016.12.028 (PMC5220259; doi:10.1016/j.dib.2016.12.028)
Supplement: Supplementary file 2 — Supplementary material [file mmc2.zip › output/ASCII/vecquee06_robust.out.wgs84]

5.963850	50.475641	540.641225	288.280000
5.963820	50.475611	540.487325	291.440000
5.963789	50.475581	540.350925	289.980000
5.963759	50.475551	540.216650	308.170000
5.963728	50.475521	540.077300	292.970000
5.963697	50.475490	539.931750	229.280000
5.963666	50.475460	539.760525	188.760000
5.963632	50.475432	539.633775	148.360000
5.963600	50.475402	539.515625	131.680000
5.963572	50.475372	539.388850	141.840000
5.963540	50.475343	539.303900	126.020000
5.963506	50.475312	539.202075	136.270000
5.963475	50.475282	539.064600	114.870000
5.963445	50.475252	538.937975	123.080000
5.963414	50.475222	538.819525	140.760000
5.963381	50.475193	538.701075	150.990000
5.963349	50.475162	538.593325	168.170000
5.963318	50.475133	538.487950	217.610000
5.963285	50.475104	538.384850	228.930000
5.963253	50.475075	538.268750	205.130000
5.963220	50.475046	538.129375	204.960000
5.963188	50.475016	538.018250	251.190000
5.963155	50.474987	537.904825	252.620000
5.963124	50.474957	537.786000	268.130000
5.963093	50.474927	537.669850	292.310000
5.963060	50.474898	537.523100	289.330000
5.963028	50.474868	537.396700	287.920000
5.962997	50.474839	537.270175	337.020000
5.962964	50.474809	537.119900	336.932100
5.963850	50.475641	538.468825	289.280000
5.963820	50.475611	538.346175	291.490000
5.963789	50.475581	538.223525	291.740000
5.963759	50.475551	538.100425	307.940000
5.963728	50.475521	537.977250	293.010000
5.963697	50.475490	537.852825	229.250000
5.963666	50.475460	537.724925	188.690000
5.963632	50.475432	537.601850	148.280000
5.963600	50.475402	537.479975	131.710000
5.963572	50.475372	537.356850	136.890000
5.963540	50.475343	537.238425	126.210000
5.963506	50.475312	537.117975	129.270000
5.963475	50.475282	536.994125	115.200000
5.963445	50.475252	536.871200	123.050000
5.963414	50.475222	536.749000	140.750000
5.963381	50.475193	536.626750	150.970000
5.963349	50.475162	536.505275	168.150000
5.963318	50.475133	536.383625	217.620000
5.963285	50.475104	536.261725	227.170000
5.963253	50.475075	536.139350	205.210000
5.963220	50.475046	536.016175	205.040000
5.963188	50.475016	535.893725	249.990000
5.963155	50.474987	535.771500	252.610000
5.963124	50.474957	535.648900	268.130000
5.963093	50.474927	535.526475	291.510000
5.963060	50.474898	535.403425	289.320000
5.963028	50.474868	535.280750	288.960000
5.962997	50.474839	535.157950	336.770000
5.962964	50.474809	535.033800	336.877400
5.963820	50.475611	536.035075	293.160000
5.963789	50.475581	535.912500	294.260000
5.963759	50.475551	535.789875	300.790000
5.963728	50.475521	535.667250	293.040000
5.963697	50.475490	535.544550	229.120000
5.963666	50.475460	535.421500	188.410000
5.963632	50.475432	535.298850	148.190000
5.963600	50.475402	535.176325	132.160000
5.963572	50.475372	535.053675	133.360000
5.963540	50.475343	534.931425	126.760000
5.963506	50.475312	534.809000	126.980000
5.963475	50.475282	534.686325	116.810000
5.963445	50.475252	534.563700	123.010000
5.963414	50.475222	534.441125	140.740000
5.963381	50.475193	534.318550	150.960000
5.963349	50.475162	534.196025	168.130000
5.963318	50.475133	534.073450	217.670000
5.963285	50.475104	533.950875	222.460000
5.963253	50.475075	533.828300	205.410000
5.963220	50.475046	533.705675	205.320000
5.963188	50.475016	533.583050	244.880000
5.963155	50.474987	533.460450	252.510000
5.963124	50.474957	533.337850	268.010000
5.963093	50.474927	533.215275	289.040000
5.963060	50.474898	533.092675	289.060000
5.963028	50.474868	532.970075	289.350000
5.962997	50.474839	532.847475	335.482000
5.963789	50.475581	533.371450	294.450000
5.963759	50.475551	533.248850	298.900000
5.963728	50.475521	533.126250	293.040000
5.963697	50.475490	533.003650	228.790000
5.963666	50.475460	532.881025	188.400000
5.963632	50.475432	532.758425	148.180000
5.963600	50.475402	532.635825	132.980000
5.963572	50.475372	532.513225	133.300000
5.963540	50.475343	532.390650	127.120000
5.963506	50.475312	532.268050	126.960000
5.963475	50.475282	532.145450	119.860000
5.963445	50.475252	532.022850	123.060000
5.963414	50.475222	531.900250	140.780000
5.963381	50.475193	531.777650	151.020000
5.963349	50.475162	531.655050	168.230000
5.963318	50.475133	531.532450	217.760000
5.963285	50.475104	531.409850	222.410000
5.963253	50.475075	531.287250	205.820000
5.963220	50.475046	531.164650	205.670000
5.963188	50.475016	531.042050	243.090000
5.963155	50.474987	530.919450	252.300000
5.963124	50.474957	530.796850	267.060000
5.963093	50.474927	530.674250	287.000000
5.963060	50.474898	530.551650	288.130000
5.963028	50.474868	530.429050	289.822800
5.963728	50.475521	530.331150	293.120000
5.963697	50.475490	530.208550	228.670000
5.963666	50.475460	530.085950	194.340000
5.963632	50.475432	529.963350	177.450000
5.963600	50.475402	529.840750	176.270000
5.963572	50.475372	529.718150	176.230000
5.963540	50.475343	529.595550	176.270000
5.963506	50.475312	529.472950	176.370000
5.963475	50.475282	529.350350	176.530000
5.963445	50.475252	529.227750	176.840000
5.963414	50.475222	529.105150	179.160000
5.963381	50.475193	528.982550	183.880000
5.963349	50.475162	528.859950	194.620000
5.963318	50.475133	528.737350	218.610000
5.963285	50.475104	528.614750	223.930000
5.963253	50.475075	528.492150	224.670000
5.963220	50.475046	528.369550	226.150000
5.963188	50.475016	528.246950	241.460000
5.963155	50.474987	528.124350	250.580000
5.963124	50.474957	528.001750	256.630000
5.963093	50.474927	527.879150	280.322400
5.963666	50.475460	527.011350	228.790000
5.963632	50.475432	526.888750	223.040000
5.963600	50.475402	526.766150	222.720000
5.963572	50.475372	526.643550	222.770000
5.963540	50.475343	526.520950	222.860000
5.963506	50.475312	526.398350	223.010000
5.963475	50.475282	526.275750	223.170000
5.963445	50.475252	526.153150	223.370000
5.963414	50.475222	526.030550	223.650000
5.963381	50.475193	525.907950	224.260000
5.963349	50.475162	525.785350	226.080000
5.963318	50.475133	525.662750	230.190000
5.963285	50.475104	525.540150	233.480000
5.963253	50.475075	525.417550	235.040000
5.963220	50.475046	525.294950	236.770000
5.963188	50.475016	525.172350	240.930000
5.963155	50.474987	525.049750	250.400500
5.963600	50.475402	523.384100	231.350000
5.963572	50.475372	523.261500	233.800000
5.963540	50.475343	523.138900	234.900000
5.963506	50.475312	523.016300	235.510000
5.963475	50.475282	522.893700	236.010000
5.963445	50.475252	522.771100	236.460000
5.963414	50.475222	522.648500	236.810000
5.963381	50.475193	522.525900	237.240000
5.963349	50.475162	522.403300	237.810000
5.963318	50.475133	522.280700	238.400000
5.963285	50.475104	522.158100	239.070000
5.963253	50.475075	522.035500	239.670000
5.963220	50.475046	521.912900	240.287200
5.963540	50.475343	519.418600	237.980000
5.963506	50.475312	519.296000	238.820000
5.963475	50.475282	519.173400	239.050000
5.963445	50.475252	519.050800	239.310000
5.963414	50.475222	518.928200	239.470000
5.963381	50.475193	518.805600	239.590000
5.963349	50.475162	518.683000	239.690000
5.963318	50.475133	518.560400	239.770000
5.963285	50.475104	518.437800	239.875900
5.963475	50.475282	515.080975	239.530000
5.963445	50.475252	514.958375	239.650000
5.963414	50.475222	514.835775	239.780000
5.963381	50.475193	514.713175	239.880000
5.963349	50.475162	514.590575	239.969400
