# Supplementary material for: Electrical resistivity tomography data across the Hockai Fault Zone (Ardenne, Belgium)
Source: Data Brief. 2016 Dec 21;11:1–4. doi: 10.1016/j.dib.2016.12.028 (PMC5220259; doi:10.1016/j.dib.2016.12.028)
Supplement: Supplementary file 2 — Supplementary material [file mmc2.zip › output/ASCII/vecquee07.wgs84]

5.964026741	50.47559603	541.079
5.963991815	50.47556773	540.937
5.96396331	50.47553842	540.813
5.963926914	50.47550893	540.671
5.963890772	50.47548282	540.477
5.963863683	50.47545024	540.222
5.963829852	50.47542142	540.097
5.963794904	50.47539253	539.98
5.963759276	50.47536473	539.881
5.963728965	50.47533561	539.802
5.963697022	50.47530475	539.675
5.963663056	50.47527714	539.508
5.963630791	50.47524676	539.473
5.963598817	50.47521764	539.337
5.963566158	50.47518817	539.2
5.963533016	50.47515932	539.193
5.963501577	50.47512951	539.083
5.963467996	50.47509994	539.021
5.963436128	50.47506981	538.905
5.963405192	50.47504039	538.82
5.963372012	50.4750116	538.654
5.963339888	50.47498212	538.597
5.963307668	50.47495267	538.431
5.963277012	50.47492231	538.325
5.963244113	50.47489282	538.13
5.963211302	50.47486385	537.987
5.963181448	50.47483278	537.882
5.96315044	50.47480288	537.751
5.963118426	50.47477425	537.6
5.963086339	50.47474488	537.453
5.96305451	50.4747156	537.239
5.963020597	50.47468613	537.138
