# Supplementary material for: Electrical resistivity tomography data across the Hockai Fault Zone (Ardenne, Belgium)
Source: Data Brief. 2016 Dec 21;11:1–4. doi: 10.1016/j.dib.2016.12.028 (PMC5220259; doi:10.1016/j.dib.2016.12.028)
Supplement: Supplementary file 2 — Supplementary material [file mmc2.zip › output/ASCII/vecquee07_combined.out.wgs84]

5.963978	50.475553	539.703415	288.990000
5.963945	50.475524	539.576500	314.420000
5.963909	50.475496	539.434335	310.280000
5.963877	50.475467	539.259670	339.060000
5.963847	50.475436	539.102705	298.140000
5.963812	50.475407	538.983215	293.210000
5.963777	50.475379	538.869300	241.130000
5.963744	50.475350	538.766310	232.530000
5.963713	50.475320	538.655045	267.390000
5.963680	50.475291	538.521855	237.070000
5.963647	50.475262	538.413115	161.710000
5.963615	50.475232	538.312750	147.590000
5.963582	50.475203	538.185260	150.230000
5.963550	50.475174	538.089295	141.860000
5.963517	50.475144	538.001280	163.780000
5.963485	50.475115	537.899490	183.500000
5.963452	50.475085	537.795150	212.090000
5.963421	50.475055	537.685685	263.690000
5.963389	50.475026	537.563770	275.200000
5.963356	50.474997	537.449305	292.030000
5.963324	50.474967	537.334865	261.680000
5.963292	50.474937	537.208000	250.270000
5.963261	50.474908	537.073510	255.290000
5.963228	50.474878	536.928895	269.610000
5.963196	50.474848	536.806880	288.930000
5.963166	50.474818	536.687465	299.320000
5.963134	50.474789	536.557725	289.490000
5.963102	50.474760	536.422585	322.790000
5.963070	50.474730	536.270645	276.755400
5.963978	50.475553	537.550065	296.010000
5.963945	50.475524	537.431250	320.750000
5.963909	50.475496	537.312185	330.600000
5.963877	50.475467	537.190520	359.120000
5.963847	50.475436	537.069030	327.640000
5.963812	50.475407	536.950090	305.460000
5.963777	50.475379	536.831775	254.160000
5.963744	50.475350	536.714460	242.480000
5.963713	50.475320	536.596320	271.260000
5.963680	50.475291	536.476130	223.200000
5.963647	50.475262	536.358015	156.860000
5.963615	50.475232	536.240825	142.780000
5.963582	50.475203	536.121385	144.330000
5.963550	50.475174	536.003520	137.810000
5.963517	50.475144	535.886130	154.790000
5.963485	50.475115	535.767415	171.950000
5.963452	50.475085	535.648650	199.320000
5.963421	50.475055	535.529760	249.060000
5.963389	50.475026	535.410920	274.480000
5.963356	50.474997	535.292055	272.040000
5.963324	50.474967	535.173215	251.460000
5.963292	50.474937	535.054425	244.850000
5.963261	50.474908	534.935510	248.210000
5.963228	50.474878	534.816495	258.290000
5.963196	50.474848	534.697580	280.710000
5.963166	50.474818	534.578740	288.590000
5.963134	50.474789	534.459575	286.390000
5.963102	50.474760	534.340010	316.810000
5.963070	50.474730	534.218520	299.317300
5.963945	50.475524	535.120650	337.520000
5.963909	50.475496	535.001810	376.630000
5.963877	50.475467	534.882845	414.410000
5.963847	50.475436	534.763880	392.410000
5.963812	50.475407	534.645015	345.240000
5.963777	50.475379	534.526200	285.500000
5.963744	50.475350	534.407460	263.120000
5.963713	50.475320	534.288670	265.050000
5.963680	50.475291	534.169755	202.430000
5.963647	50.475262	534.050940	148.940000
5.963615	50.475232	533.932200	138.130000
5.963582	50.475203	533.813335	138.390000
5.963550	50.475174	533.694520	131.540000
5.963517	50.475144	533.575730	137.740000
5.963485	50.475115	533.456890	146.150000
5.963452	50.475085	533.338050	166.140000
5.963421	50.475055	533.219210	207.820000
5.963389	50.475026	533.100370	236.840000
5.963356	50.474997	532.981530	228.210000
5.963324	50.474967	532.862690	221.300000
5.963292	50.474937	532.743850	226.820000
5.963261	50.474908	532.625010	235.630000
5.963228	50.474878	532.506170	248.290000
5.963196	50.474848	532.387330	271.160000
5.963166	50.474818	532.268490	280.500000
5.963134	50.474789	532.149650	290.950000
5.963102	50.474760	532.030785	320.957300
5.963909	50.475496	532.460810	414.050000
5.963877	50.475467	532.341970	477.010000
5.963847	50.475436	532.223130	458.740000
5.963812	50.475407	532.104290	384.870000
5.963777	50.475379	531.985450	313.980000
5.963744	50.475350	531.866610	274.620000
5.963713	50.475320	531.747770	251.870000
5.963680	50.475291	531.628930	187.940000
5.963647	50.475262	531.510090	146.970000
5.963615	50.475232	531.391250	142.690000
5.963582	50.475203	531.272410	143.800000
5.963550	50.475174	531.153570	133.190000
5.963517	50.475144	531.034730	127.150000
5.963485	50.475115	530.915890	123.670000
5.963452	50.475085	530.797050	132.760000
5.963421	50.475055	530.678210	161.830000
5.963389	50.475026	530.559370	187.020000
5.963356	50.474997	530.440530	186.190000
5.963324	50.474967	530.321690	194.590000
5.963292	50.474937	530.202850	215.210000
5.963261	50.474908	530.084010	235.990000
5.963228	50.474878	529.965170	253.270000
5.963196	50.474848	529.846330	276.190000
5.963166	50.474818	529.727490	285.200000
5.963134	50.474789	529.608650	323.688100
5.963847	50.475436	529.428030	513.560000
5.963812	50.475407	529.309190	415.870000
5.963777	50.475379	529.190350	348.400000
5.963744	50.475350	529.071510	281.630000
5.963713	50.475320	528.952670	237.370000
5.963680	50.475291	528.833830	194.340000
5.963647	50.475262	528.714990	175.740000
5.963615	50.475232	528.596150	178.910000
5.963582	50.475203	528.477310	178.820000
5.963550	50.475174	528.358470	160.210000
5.963517	50.475144	528.239630	135.520000
5.963485	50.475115	528.120790	115.640000
5.963452	50.475085	528.001950	109.420000
5.963421	50.475055	527.883110	118.530000
5.963389	50.475026	527.764270	135.390000
5.963356	50.474997	527.645430	153.520000
5.963324	50.474967	527.526590	186.160000
5.963292	50.474937	527.407750	227.340000
5.963261	50.474908	527.288910	271.000000
5.963228	50.474878	527.170070	294.860000
5.963196	50.474848	527.051230	326.473300
5.963777	50.475379	526.115750	391.260000
5.963744	50.475350	525.996910	298.870000
5.963713	50.475320	525.878070	258.640000
5.963680	50.475291	525.759230	229.570000
5.963647	50.475262	525.640390	219.500000
5.963615	50.475232	525.521550	222.180000
5.963582	50.475203	525.402710	218.330000
5.963550	50.475174	525.283870	196.120000
5.963517	50.475144	525.165030	166.100000
5.963485	50.475115	525.046190	141.630000
5.963452	50.475085	524.927350	130.800000
5.963421	50.475055	524.808510	134.570000
5.963389	50.475026	524.689670	150.560000
5.963356	50.474997	524.570830	175.210000
5.963324	50.474967	524.451990	214.740000
5.963292	50.474937	524.333150	254.840000
5.963261	50.474908	524.214310	310.802500
5.963713	50.475320	522.496020	300.860000
5.963680	50.475291	522.377180	274.850000
5.963647	50.475262	522.258340	267.600000
5.963615	50.475232	522.139500	269.050000
5.963582	50.475203	522.020660	262.760000
5.963550	50.475174	521.901820	239.690000
5.963517	50.475144	521.782980	211.010000
5.963485	50.475115	521.664140	188.430000
5.963452	50.475085	521.545300	178.530000
5.963421	50.475055	521.426460	181.700000
5.963389	50.475026	521.307620	196.240000
5.963356	50.474997	521.188780	220.410000
5.963324	50.474967	521.069940	266.962200
5.963647	50.475262	518.538040	307.870000
5.963615	50.475232	518.419200	318.620000
5.963582	50.475203	518.300360	313.680000
5.963550	50.475174	518.181520	289.940000
5.963517	50.475144	518.062680	264.580000
5.963485	50.475115	517.943840	248.530000
5.963452	50.475085	517.825000	245.360000
5.963421	50.475055	517.706160	248.480000
5.963389	50.475026	517.587320	258.582900
5.963582	50.475203	514.207935	374.050000
5.963550	50.475174	514.089095	336.430000
5.963517	50.475144	513.970255	309.990000
5.963485	50.475115	513.851415	300.860000
5.963452	50.475085	513.732575	315.411400
