# Supplementary material for: Electrical resistivity tomography data across the Hockai Fault Zone (Ardenne, Belgium)
Source: Data Brief. 2016 Dec 21;11:1–4. doi: 10.1016/j.dib.2016.12.028 (PMC5220259; doi:10.1016/j.dib.2016.12.028)
Supplement: Supplementary file 2 — Supplementary material [file mmc2.zip › output/ASCII/vecquee07_normal.out.wgs84]

5.963978	50.475553	539.703415	299.300000
5.963945	50.475524	539.576500	320.750000
5.963909	50.475496	539.434335	319.990000
5.963877	50.475467	539.259670	351.960000
5.963847	50.475436	539.102705	311.140000
5.963812	50.475407	538.983215	303.540000
5.963777	50.475379	538.869300	247.820000
5.963744	50.475350	538.766310	235.780000
5.963713	50.475320	538.655045	267.150000
5.963680	50.475291	538.521855	233.480000
5.963647	50.475262	538.413115	159.850000
5.963615	50.475232	538.312750	146.970000
5.963582	50.475203	538.185260	149.930000
5.963550	50.475174	538.089295	140.760000
5.963517	50.475144	538.001280	160.230000
5.963485	50.475115	537.899490	176.830000
5.963452	50.475085	537.795150	202.690000
5.963421	50.475055	537.685685	252.500000
5.963389	50.475026	537.563770	266.460000
5.963356	50.474997	537.449305	284.440000
5.963324	50.474967	537.334865	258.470000
5.963292	50.474937	537.208000	250.470000
5.963261	50.474908	537.073510	255.890000
5.963228	50.474878	536.928895	270.190000
5.963196	50.474848	536.806880	287.860000
5.963166	50.474818	536.687465	297.910000
5.963134	50.474789	536.557725	288.030000
5.963102	50.474760	536.422585	318.850000
5.963070	50.474730	536.270645	280.324300
5.963978	50.475553	537.550065	306.810000
5.963945	50.475524	537.431250	324.900000
5.963909	50.475496	537.312185	335.420000
5.963877	50.475467	537.190520	364.880000
5.963847	50.475436	537.069030	332.390000
5.963812	50.475407	536.950090	311.820000
5.963777	50.475379	536.831775	257.790000
5.963744	50.475350	536.714460	243.520000
5.963713	50.475320	536.596320	268.410000
5.963680	50.475291	536.476130	223.070000
5.963647	50.475262	536.358015	156.160000
5.963615	50.475232	536.240825	142.640000
5.963582	50.475203	536.121385	144.490000
5.963550	50.475174	536.003520	137.080000
5.963517	50.475144	535.886130	152.310000
5.963485	50.475115	535.767415	167.280000
5.963452	50.475085	535.648650	192.810000
5.963421	50.475055	535.529760	240.290000
5.963389	50.475026	535.410920	263.310000
5.963356	50.474997	535.292055	268.580000
5.963324	50.474967	535.173215	250.160000
5.963292	50.474937	535.054425	245.790000
5.963261	50.474908	534.935510	250.660000
5.963228	50.474878	534.816495	263.410000
5.963196	50.474848	534.697580	283.270000
5.963166	50.474818	534.578740	293.140000
5.963134	50.474789	534.459575	290.220000
5.963102	50.474760	534.340010	316.310000
5.963070	50.474730	534.218520	300.015900
5.963945	50.475524	535.120650	340.670000
5.963909	50.475496	535.001810	370.820000
5.963877	50.475467	534.882845	401.590000
5.963847	50.475436	534.763880	377.650000
5.963812	50.475407	534.645015	339.550000
5.963777	50.475379	534.526200	281.380000
5.963744	50.475350	534.407460	258.490000
5.963713	50.475320	534.288670	260.880000
5.963680	50.475291	534.169755	205.260000
5.963647	50.475262	534.050940	148.590000
5.963615	50.475232	533.932200	136.020000
5.963582	50.475203	533.813335	136.110000
5.963550	50.475174	533.694520	129.050000
5.963517	50.475144	533.575730	135.330000
5.963485	50.475115	533.456890	144.010000
5.963452	50.475085	533.338050	164.410000
5.963421	50.475055	533.219210	204.430000
5.963389	50.475026	533.100370	231.090000
5.963356	50.474997	532.981530	233.320000
5.963324	50.474967	532.862690	227.840000
5.963292	50.474937	532.743850	233.440000
5.963261	50.474908	532.625010	243.690000
5.963228	50.474878	532.506170	259.480000
5.963196	50.474848	532.387330	280.450000
5.963166	50.474818	532.268490	292.290000
5.963134	50.474789	532.149650	299.470000
5.963102	50.474760	532.030785	322.538600
5.963909	50.475496	532.460810	403.100000
5.963877	50.475467	532.341970	442.530000
5.963847	50.475436	532.223130	422.210000
5.963812	50.475407	532.104290	367.890000
5.963777	50.475379	531.985450	303.980000
5.963744	50.475350	531.866610	268.110000
5.963713	50.475320	531.747770	250.320000
5.963680	50.475291	531.628930	192.930000
5.963647	50.475262	531.510090	145.480000
5.963615	50.475232	531.391250	136.060000
5.963582	50.475203	531.272410	136.010000
5.963550	50.475174	531.153570	127.070000
5.963517	50.475144	531.034730	124.490000
5.963485	50.475115	530.915890	124.820000
5.963452	50.475085	530.797050	137.120000
5.963421	50.475055	530.678210	166.830000
5.963389	50.475026	530.559370	191.390000
5.963356	50.474997	530.440530	199.410000
5.963324	50.474967	530.321690	207.150000
5.963292	50.474937	530.202850	224.430000
5.963261	50.474908	530.084010	244.250000
5.963228	50.474878	529.965170	263.870000
5.963196	50.474848	529.846330	286.110000
5.963166	50.474818	529.727490	297.640000
5.963134	50.474789	529.608650	323.083800
5.963847	50.475436	529.428030	461.560000
5.963812	50.475407	529.309190	396.250000
5.963777	50.475379	529.190350	342.980000
5.963744	50.475350	529.071510	291.270000
5.963713	50.475320	528.952670	253.270000
5.963680	50.475291	528.833830	209.590000
5.963647	50.475262	528.714990	181.010000
5.963615	50.475232	528.596150	175.230000
5.963582	50.475203	528.477310	173.450000
5.963550	50.475174	528.358470	161.060000
5.963517	50.475144	528.239630	145.270000
5.963485	50.475115	528.120790	131.980000
5.963452	50.475085	528.001950	129.160000
5.963421	50.475055	527.883110	139.000000
5.963389	50.475026	527.764270	154.120000
5.963356	50.474997	527.645430	170.600000
5.963324	50.474967	527.526590	193.900000
5.963292	50.474937	527.407750	222.510000
5.963261	50.474908	527.288910	254.050000
5.963228	50.474878	527.170070	274.640000
5.963196	50.474848	527.051230	301.114800
5.963777	50.475379	526.115750	370.420000
5.963744	50.475350	525.996910	315.550000
5.963713	50.475320	525.878070	284.130000
5.963680	50.475291	525.759230	257.280000
5.963647	50.475262	525.640390	241.400000
5.963615	50.475232	525.521550	238.040000
5.963582	50.475203	525.402710	234.940000
5.963550	50.475174	525.283870	220.450000
5.963517	50.475144	525.165030	198.120000
5.963485	50.475115	525.046190	176.490000
5.963452	50.475085	524.927350	163.880000
5.963421	50.475055	524.808510	163.190000
5.963389	50.475026	524.689670	171.490000
5.963356	50.474997	524.570830	186.370000
5.963324	50.474967	524.451990	208.590000
5.963292	50.474937	524.333150	232.650000
5.963261	50.474908	524.214310	267.412900
5.963713	50.475320	522.496020	316.580000
5.963680	50.475291	522.377180	306.630000
5.963647	50.475262	522.258340	301.460000
5.963615	50.475232	522.139500	303.420000
5.963582	50.475203	522.020660	301.230000
5.963550	50.475174	521.901820	286.950000
5.963517	50.475144	521.782980	262.440000
5.963485	50.475115	521.664140	235.820000
5.963452	50.475085	521.545300	215.700000
5.963421	50.475055	521.426460	207.810000
5.963389	50.475026	521.307620	208.110000
5.963356	50.474997	521.188780	217.310000
5.963324	50.474967	521.069940	235.568600
5.963647	50.475262	518.538040	330.270000
5.963615	50.475232	518.419200	345.350000
5.963582	50.475203	518.300360	347.370000
5.963550	50.475174	518.181520	337.590000
5.963517	50.475144	518.062680	314.710000
5.963485	50.475115	517.943840	286.210000
5.963452	50.475085	517.825000	261.590000
5.963421	50.475055	517.706160	249.500000
5.963389	50.475026	517.587320	239.853200
5.963582	50.475203	514.207935	358.180000
5.963550	50.475174	514.089095	358.770000
5.963517	50.475144	513.970255	339.070000
5.963485	50.475115	513.851415	307.700000
5.963452	50.475085	513.732575	273.747500
