# Supplementary material for: Electrical resistivity tomography data across the Hockai Fault Zone (Ardenne, Belgium)
Source: Data Brief. 2016 Dec 21;11:1–4. doi: 10.1016/j.dib.2016.12.028 (PMC5220259; doi:10.1016/j.dib.2016.12.028)
Supplement: Supplementary file 2 — Supplementary material [file mmc2.zip › output/ASCII/vecquee07_robust.out.wgs84]

5.963978	50.475553	539.703415	335.510000
5.963945	50.475524	539.576500	336.520000
5.963909	50.475496	539.434335	336.420000
5.963877	50.475467	539.259670	363.280000
5.963847	50.475436	539.102705	330.260000
5.963812	50.475407	538.983215	326.200000
5.963777	50.475379	538.869300	265.150000
5.963744	50.475350	538.766310	250.710000
5.963713	50.475320	538.655045	266.760000
5.963680	50.475291	538.521855	229.160000
5.963647	50.475262	538.413115	156.120000
5.963615	50.475232	538.312750	145.320000
5.963582	50.475203	538.185260	146.050000
5.963550	50.475174	538.089295	137.990000
5.963517	50.475144	538.001280	150.000000
5.963485	50.475115	537.899490	159.070000
5.963452	50.475085	537.795150	177.930000
5.963421	50.475055	537.685685	221.070000
5.963389	50.475026	537.563770	236.000000
5.963356	50.474997	537.449305	253.200000
5.963324	50.474967	537.334865	241.300000
5.963292	50.474937	537.208000	241.430000
5.963261	50.474908	537.073510	250.240000
5.963228	50.474878	536.928895	266.250000
5.963196	50.474848	536.806880	285.580000
5.963166	50.474818	536.687465	293.410000
5.963134	50.474789	536.557725	292.980000
5.963102	50.474760	536.422585	305.020000
5.963070	50.474730	536.270645	300.545800
5.963978	50.475553	537.550065	336.200000
5.963945	50.475524	537.431250	336.790000
5.963909	50.475496	537.312185	338.840000
5.963877	50.475467	537.190520	363.250000
5.963847	50.475436	537.069030	335.650000
5.963812	50.475407	536.950090	326.330000
5.963777	50.475379	536.831775	266.080000
5.963744	50.475350	536.714460	254.160000
5.963713	50.475320	536.596320	266.580000
5.963680	50.475291	536.476130	228.980000
5.963647	50.475262	536.358015	156.140000
5.963615	50.475232	536.240825	145.280000
5.963582	50.475203	536.121385	145.270000
5.963550	50.475174	536.003520	138.030000
5.963517	50.475144	535.886130	149.150000
5.963485	50.475115	535.767415	158.610000
5.963452	50.475085	535.648650	177.650000
5.963421	50.475055	535.529760	219.890000
5.963389	50.475026	535.410920	235.930000
5.963356	50.474997	535.292055	249.520000
5.963324	50.474967	535.173215	241.170000
5.963292	50.474937	535.054425	241.280000
5.963261	50.474908	534.935510	250.050000
5.963228	50.474878	534.816495	265.950000
5.963196	50.474848	534.697580	285.490000
5.963166	50.474818	534.578740	293.210000
5.963134	50.474789	534.459575	293.570000
5.963102	50.474760	534.340010	303.460000
5.963070	50.474730	534.218520	302.316400
5.963945	50.475524	535.120650	343.510000
5.963909	50.475496	535.001810	352.280000
5.963877	50.475467	534.882845	363.480000
5.963847	50.475436	534.763880	351.970000
5.963812	50.475407	534.645015	329.980000
5.963777	50.475379	534.526200	276.350000
5.963744	50.475350	534.407460	266.250000
5.963713	50.475320	534.288670	266.420000
5.963680	50.475291	534.169755	228.860000
5.963647	50.475262	534.050940	156.330000
5.963615	50.475232	533.932200	145.460000
5.963582	50.475203	533.813335	145.210000
5.963550	50.475174	533.694520	139.130000
5.963517	50.475144	533.575730	148.190000
5.963485	50.475115	533.456890	156.770000
5.963452	50.475085	533.338050	174.210000
5.963421	50.475055	533.219210	206.660000
5.963389	50.475026	533.100370	227.540000
5.963356	50.474997	532.981530	236.800000
5.963324	50.474967	532.862690	237.010000
5.963292	50.474937	532.743850	239.420000
5.963261	50.474908	532.625010	249.450000
5.963228	50.474878	532.506170	265.060000
5.963196	50.474848	532.387330	285.170000
5.963166	50.474818	532.268490	292.730000
5.963134	50.474789	532.149650	294.960000
5.963102	50.474760	532.030785	302.447800
5.963909	50.475496	532.460810	362.610000
5.963877	50.475467	532.341970	364.390000
5.963847	50.475436	532.223130	359.700000
5.963812	50.475407	532.104290	333.160000
5.963777	50.475379	531.985450	288.540000
5.963744	50.475350	531.866610	270.940000
5.963713	50.475320	531.747770	266.670000
5.963680	50.475291	531.628930	229.110000
5.963647	50.475262	531.510090	157.980000
5.963615	50.475232	531.391250	147.210000
5.963582	50.475203	531.272410	146.040000
5.963550	50.475174	531.153570	143.080000
5.963517	50.475144	531.034730	148.260000
5.963485	50.475115	530.915890	156.620000
5.963452	50.475085	530.797050	173.530000
5.963421	50.475055	530.678210	199.900000
5.963389	50.475026	530.559370	218.320000
5.963356	50.474997	530.440530	228.610000
5.963324	50.474967	530.321690	232.530000
5.963292	50.474937	530.202850	238.180000
5.963261	50.474908	530.084010	249.160000
5.963228	50.474878	529.965170	263.630000
5.963196	50.474848	529.846330	284.970000
5.963166	50.474818	529.727490	292.010000
5.963134	50.474789	529.608650	298.279400
5.963847	50.475436	529.428030	364.530000
5.963812	50.475407	529.309190	334.900000
5.963777	50.475379	529.190350	321.220000
5.963744	50.475350	529.071510	286.930000
5.963713	50.475320	528.952670	273.430000
5.963680	50.475291	528.833830	243.990000
5.963647	50.475262	528.714990	210.860000
5.963615	50.475232	528.596150	199.160000
5.963582	50.475203	528.477310	192.550000
5.963550	50.475174	528.358470	183.640000
5.963517	50.475144	528.239630	179.060000
5.963485	50.475115	528.120790	178.570000
5.963452	50.475085	528.001950	179.070000
5.963421	50.475055	527.883110	199.540000
5.963389	50.475026	527.764270	216.020000
5.963356	50.474997	527.645430	225.090000
5.963324	50.474967	527.526590	231.560000
5.963292	50.474937	527.407750	237.950000
5.963261	50.474908	527.288910	249.150000
5.963228	50.474878	527.170070	258.320000
5.963196	50.474848	527.051230	285.041100
5.963777	50.475379	526.115750	333.740000
5.963744	50.475350	525.996910	288.930000
5.963713	50.475320	525.878070	281.080000
5.963680	50.475291	525.759230	266.300000
5.963647	50.475262	525.640390	254.450000
5.963615	50.475232	525.521550	245.980000
5.963582	50.475203	525.402710	239.180000
5.963550	50.475174	525.283870	229.370000
5.963517	50.475144	525.165030	219.420000
5.963485	50.475115	525.046190	214.690000
5.963452	50.475085	524.927350	214.370000
5.963421	50.475055	524.808510	214.760000
5.963389	50.475026	524.689670	219.140000
5.963356	50.474997	524.570830	225.950000
5.963324	50.474967	524.451990	232.520000
5.963292	50.474937	524.333150	238.550000
5.963261	50.474908	524.214310	250.580500
5.963713	50.475320	522.496020	288.830000
5.963680	50.475291	522.377180	278.810000
5.963647	50.475262	522.258340	273.930000
5.963615	50.475232	522.139500	269.380000
5.963582	50.475203	522.020660	264.330000
5.963550	50.475174	521.901820	254.280000
5.963517	50.475144	521.782980	243.730000
5.963485	50.475115	521.664140	236.830000
5.963452	50.475085	521.545300	235.030000
5.963421	50.475055	521.426460	234.840000
5.963389	50.475026	521.307620	234.910000
5.963356	50.474997	521.188780	235.830000
5.963324	50.474967	521.069940	238.922500
5.963647	50.475262	518.538040	281.100000
5.963615	50.475232	518.419200	278.430000
5.963582	50.475203	518.300360	274.890000
5.963550	50.475174	518.181520	264.470000
5.963517	50.475144	518.062680	253.390000
5.963485	50.475115	517.943840	246.190000
5.963452	50.475085	517.825000	243.410000
5.963421	50.475055	517.706160	242.310000
5.963389	50.475026	517.587320	240.673300
5.963582	50.475203	514.207935	281.370000
5.963550	50.475174	514.089095	267.750000
5.963517	50.475144	513.970255	256.140000
5.963485	50.475115	513.851415	249.570000
5.963452	50.475085	513.732575	249.253300
