# Supplementary material for: Electrical resistivity tomography data across the Hockai Fault Zone (Ardenne, Belgium)
Source: Data Brief. 2016 Dec 21;11:1–4. doi: 10.1016/j.dib.2016.12.028 (PMC5220259; doi:10.1016/j.dib.2016.12.028)
Supplement: Supplementary file 2 — Supplementary material [file mmc2.zip › output/ASCII/vecquee08.wgs84]

5.963759185	50.47577526	543.275
5.963720722	50.47574833	543.197
5.963684925	50.47572121	542.993
5.963650123	50.47569242	542.827
5.963614008	50.47566493	542.732
5.963577982	50.47563775	542.503
5.963542974	50.4756086	542.538
5.963507501	50.47558169	542.415
5.963470723	50.47555307	542.181
5.963436102	50.47552559	542.065
5.963399773	50.47549762	541.925
5.963366821	50.4754691	541.653
5.963331783	50.47544237	541.483
5.963298433	50.47541291	541.453
5.963263018	50.47538398	541.473
5.963227638	50.47535585	541.38
5.963194713	50.47532731	541.268
5.963160981	50.47529871	541.096
5.963126614	50.47527003	540.958667
5.963092247	50.47524134	540.821333
5.963057881	50.47521266	540.684
5.96302307	50.47518506	540.563
5.962989374	50.47515613	540.407
5.962956012	50.47512713	540.356
5.962921398	50.47509794	540.192
5.962888168	50.47506768	540.125
5.962856798	50.47503897	539.789
5.962823068	50.47501018	539.593
5.962792146	50.47497984	539.558
5.962764785	50.47494829	539.323
5.962734362	50.4749167	539.148
5.962704366	50.47488853	539.041
