# Supplementary material for: Electrical resistivity tomography data across the Hockai Fault Zone (Ardenne, Belgium)
Source: Data Brief. 2016 Dec 21;11:1–4. doi: 10.1016/j.dib.2016.12.028 (PMC5220259; doi:10.1016/j.dib.2016.12.028)
Supplement: Supplementary file 2 — Supplementary material [file mmc2.zip › output/ASCII/vecquee08_combined.out.wgs84]

5.963703	50.475735	541.952120	146.500000
5.963668	50.475707	541.791760	140.810000
5.963632	50.475679	541.660550	142.490000
5.963596	50.475651	541.509840	132.890000
5.963560	50.475623	541.396930	145.490000
5.963525	50.475595	541.311595	149.890000
5.963489	50.475567	541.153960	151.830000
5.963453	50.475539	541.001775	171.220000
5.963418	50.475512	540.870590	159.340000
5.963383	50.475483	540.694455	185.830000
5.963349	50.475456	540.511845	155.640000
5.963315	50.475428	540.398085	159.000000
5.963281	50.475398	540.336675	190.530000
5.963245	50.475370	540.256140	177.290000
5.963211	50.475342	540.140105	169.330000
5.963178	50.475313	540.003745	168.200000
5.963144	50.475284	539.859835	173.770000
5.963109	50.475256	539.723475	189.350000
5.963075	50.475227	539.587065	200.530000
5.963040	50.475199	539.455780	236.110000
5.963006	50.475171	539.321945	280.030000
5.962973	50.475142	539.205785	348.460000
5.962939	50.475113	539.084725	355.590000
5.962905	50.475083	538.960840	320.430000
5.962872	50.475053	538.792930	336.480000
5.962840	50.475025	538.588195	333.580000
5.962808	50.474995	538.465035	305.260000
5.962778	50.474964	538.331025	278.720000
5.962750	50.474932	538.158065	245.995900
5.963703	50.475735	539.841495	137.640000
5.963668	50.475707	539.707310	135.920000
5.963632	50.475679	539.574875	133.150000
5.963596	50.475651	539.440240	124.580000
5.963560	50.475623	539.308605	132.540000
5.963525	50.475595	539.179770	136.910000
5.963489	50.475567	539.045860	139.070000
5.963453	50.475539	538.912400	158.340000
5.963418	50.475512	538.779940	152.620000
5.963383	50.475483	538.642105	173.430000
5.963349	50.475456	538.502545	146.560000
5.963315	50.475428	538.372835	142.820000
5.963281	50.475398	538.248450	181.210000
5.963245	50.475370	538.119340	173.410000
5.963211	50.475342	537.987030	154.500000
5.963178	50.475313	537.854420	153.970000
5.963144	50.475284	537.721735	158.220000
5.963109	50.475256	537.589100	172.590000
5.963075	50.475227	537.456440	180.420000
5.963040	50.475199	537.323905	204.380000
5.963006	50.475171	537.191320	240.830000
5.962973	50.475142	537.058885	297.450000
5.962939	50.475113	536.926550	306.740000
5.962905	50.475083	536.793865	299.070000
5.962872	50.475053	536.659680	319.130000
5.962840	50.475025	536.523570	319.480000
5.962808	50.474995	536.391710	294.350000
5.962778	50.474964	536.258950	267.900000
5.962750	50.474932	536.121865	229.348700
5.963668	50.475707	537.398485	120.190000
5.963632	50.475679	537.265950	112.670000
5.963596	50.475651	537.133190	104.880000
5.963560	50.475623	537.000655	108.370000
5.963525	50.475595	536.868370	114.220000
5.963489	50.475567	536.735760	120.060000
5.963453	50.475539	536.603175	139.130000
5.963418	50.475512	536.470615	140.920000
5.963383	50.475483	536.337555	149.120000
5.963349	50.475456	536.204195	122.420000
5.963315	50.475428	536.071960	113.680000
5.963281	50.475398	535.940250	145.460000
5.963245	50.475370	535.807890	145.830000
5.963211	50.475342	535.675330	125.060000
5.963178	50.475313	535.542770	125.560000
5.963144	50.475284	535.410210	135.630000
5.963109	50.475256	535.277650	150.380000
5.963075	50.475227	535.145090	153.360000
5.963040	50.475199	535.012530	158.800000
5.963006	50.475171	534.879970	172.450000
5.962973	50.475142	534.747410	197.490000
5.962939	50.475113	534.614850	204.960000
5.962905	50.475083	534.482265	220.500000
5.962872	50.475053	534.349630	252.680000
5.962840	50.475025	534.216870	270.330000
5.962808	50.474995	534.084360	257.250000
5.962778	50.474964	533.951750	226.194600
5.963632	50.475679	534.725000	96.610000
5.963596	50.475651	534.592415	90.190000
5.963560	50.475623	534.459855	92.430000
5.963525	50.475595	534.327320	102.040000
5.963489	50.475567	534.194760	112.130000
5.963453	50.475539	534.062200	133.410000
5.963418	50.475512	533.929640	138.390000
5.963383	50.475483	533.797055	136.300000
5.963349	50.475456	533.664420	107.160000
5.963315	50.475428	533.531885	95.850000
5.963281	50.475398	533.399400	119.350000
5.963245	50.475370	533.266840	124.480000
5.963211	50.475342	533.134280	109.460000
5.963178	50.475313	533.001720	114.610000
5.963144	50.475284	532.869160	133.320000
5.963109	50.475256	532.736600	152.110000
5.963075	50.475227	532.604040	150.270000
5.963040	50.475199	532.471480	139.730000
5.963006	50.475171	532.338920	132.950000
5.962973	50.475142	532.206360	135.660000
5.962939	50.475113	532.073800	138.080000
5.962905	50.475083	531.941240	157.600000
5.962872	50.475053	531.808680	195.480000
5.962840	50.475025	531.676120	220.460000
5.962808	50.474995	531.543560	203.342800
5.963560	50.475623	531.664780	86.460000
5.963525	50.475595	531.532220	109.130000
5.963489	50.475567	531.399660	125.500000
5.963453	50.475539	531.267100	152.750000
5.963418	50.475512	531.134540	162.380000
5.963383	50.475483	531.001980	152.490000
5.963349	50.475456	530.869420	126.890000
5.963315	50.475428	530.736860	115.220000
5.963281	50.475398	530.604300	127.510000
5.963245	50.475370	530.471740	138.870000
5.963211	50.475342	530.339180	142.640000
5.963178	50.475313	530.206620	162.560000
5.963144	50.475284	530.074060	198.410000
5.963109	50.475256	529.941500	225.840000
5.963075	50.475227	529.808940	215.860000
5.963040	50.475199	529.676380	180.490000
5.963006	50.475171	529.543820	144.980000
5.962973	50.475142	529.411260	126.180000
5.962939	50.475113	529.278700	119.020000
5.962905	50.475083	529.146140	130.900000
5.962872	50.475053	529.013580	157.967300
5.963489	50.475567	528.325060	135.590000
5.963453	50.475539	528.192500	175.840000
5.963418	50.475512	528.059940	190.440000
5.963383	50.475483	527.927380	187.820000
5.963349	50.475456	527.794820	172.620000
5.963315	50.475428	527.662260	163.610000
5.963281	50.475398	527.529700	172.330000
5.963245	50.475370	527.397140	188.420000
5.963211	50.475342	527.264580	206.340000
5.963178	50.475313	527.132020	236.840000
5.963144	50.475284	526.999460	277.800000
5.963109	50.475256	526.866900	305.390000
5.963075	50.475227	526.734340	294.270000
5.963040	50.475199	526.601780	254.160000
5.963006	50.475171	526.469220	207.960000
5.962973	50.475142	526.336660	181.920000
5.962939	50.475113	526.204100	163.476000
5.963418	50.475512	524.677890	206.720000
5.963383	50.475483	524.545330	216.300000
5.963349	50.475456	524.412770	213.340000
5.963315	50.475428	524.280210	209.230000
5.963281	50.475398	524.147650	215.800000
5.963245	50.475370	524.015090	234.220000
5.963211	50.475342	523.882530	258.560000
5.963178	50.475313	523.749970	289.910000
5.963144	50.475284	523.617410	324.600000
5.963109	50.475256	523.484850	345.480000
5.963075	50.475227	523.352290	343.270000
5.963040	50.475199	523.219730	313.820000
5.963006	50.475171	523.087170	263.501800
5.963349	50.475456	520.692470	237.940000
5.963315	50.475428	520.559910	229.920000
5.963281	50.475398	520.427350	234.330000
5.963245	50.475370	520.294790	252.220000
5.963211	50.475342	520.162230	276.650000
5.963178	50.475313	520.029670	303.600000
5.963144	50.475284	519.897110	328.540000
5.963109	50.475256	519.764550	344.530000
5.963075	50.475227	519.631990	357.406200
5.963281	50.475398	516.334925	227.050000
5.963245	50.475370	516.202365	245.250000
5.963211	50.475342	516.069805	269.150000
5.963178	50.475313	515.937245	293.180000
5.963144	50.475284	515.804685	306.112800
