# Supplementary material for: Electrical resistivity tomography data across the Hockai Fault Zone (Ardenne, Belgium)
Source: Data Brief. 2016 Dec 21;11:1–4. doi: 10.1016/j.dib.2016.12.028 (PMC5220259; doi:10.1016/j.dib.2016.12.028)
Supplement: Supplementary file 2 — Supplementary material [file mmc2.zip › output/ASCII/vecquee08_normal.out.wgs84]

5.963703	50.475735	541.952120	142.940000
5.963668	50.475707	541.791760	137.440000
5.963632	50.475679	541.660550	137.180000
5.963596	50.475651	541.509840	127.160000
5.963560	50.475623	541.396930	139.170000
5.963525	50.475595	541.311595	143.890000
5.963489	50.475567	541.153960	146.870000
5.963453	50.475539	541.001775	166.350000
5.963418	50.475512	540.870590	154.890000
5.963383	50.475483	540.694455	178.900000
5.963349	50.475456	540.511845	148.510000
5.963315	50.475428	540.398085	150.780000
5.963281	50.475398	540.336675	182.840000
5.963245	50.475370	540.256140	172.000000
5.963211	50.475342	540.140105	164.450000
5.963178	50.475313	540.003745	164.130000
5.963144	50.475284	539.859835	170.080000
5.963109	50.475256	539.723475	184.940000
5.963075	50.475227	539.587065	194.040000
5.963040	50.475199	539.455780	224.650000
5.963006	50.475171	539.321945	261.530000
5.962973	50.475142	539.205785	321.820000
5.962939	50.475113	539.084725	329.470000
5.962905	50.475083	538.960840	302.820000
5.962872	50.475053	538.792930	321.430000
5.962840	50.475025	538.588195	321.350000
5.962808	50.474995	538.465035	296.210000
5.962778	50.474964	538.331025	274.610000
5.962750	50.474932	538.158065	250.633300
5.963703	50.475735	539.841495	135.560000
5.963668	50.475707	539.707310	133.630000
5.963632	50.475679	539.574875	130.440000
5.963596	50.475651	539.440240	121.670000
5.963560	50.475623	539.308605	130.070000
5.963525	50.475595	539.179770	134.490000
5.963489	50.475567	539.045860	138.130000
5.963453	50.475539	538.912400	156.760000
5.963418	50.475512	538.779940	151.200000
5.963383	50.475483	538.642105	169.890000
5.963349	50.475456	538.502545	142.880000
5.963315	50.475428	538.372835	140.530000
5.963281	50.475398	538.248450	174.980000
5.963245	50.475370	538.119340	168.540000
5.963211	50.475342	537.987030	153.910000
5.963178	50.475313	537.854420	153.540000
5.963144	50.475284	537.721735	159.100000
5.963109	50.475256	537.589100	172.890000
5.963075	50.475227	537.456440	179.800000
5.963040	50.475199	537.323905	202.230000
5.963006	50.475171	537.191320	234.490000
5.962973	50.475142	537.058885	286.800000
5.962939	50.475113	536.926550	296.140000
5.962905	50.475083	536.793865	287.390000
5.962872	50.475053	536.659680	305.730000
5.962840	50.475025	536.523570	308.120000
5.962808	50.474995	536.391710	287.390000
5.962778	50.474964	536.258950	265.660000
5.962750	50.474932	536.121865	239.733000
5.963668	50.475707	537.398485	121.460000
5.963632	50.475679	537.265950	115.070000
5.963596	50.475651	537.133190	107.240000
5.963560	50.475623	537.000655	111.110000
5.963525	50.475595	536.868370	115.700000
5.963489	50.475567	536.735760	121.830000
5.963453	50.475539	536.603175	139.810000
5.963418	50.475512	536.470615	141.580000
5.963383	50.475483	536.337555	150.310000
5.963349	50.475456	536.204195	125.570000
5.963315	50.475428	536.071960	119.720000
5.963281	50.475398	535.940250	148.770000
5.963245	50.475370	535.807890	149.400000
5.963211	50.475342	535.675330	133.200000
5.963178	50.475313	535.542770	133.390000
5.963144	50.475284	535.410210	143.760000
5.963109	50.475256	535.277650	158.270000
5.963075	50.475227	535.145090	160.960000
5.963040	50.475199	535.012530	167.540000
5.963006	50.475171	534.879970	181.840000
5.962973	50.475142	534.747410	209.740000
5.962939	50.475113	534.614850	217.470000
5.962905	50.475083	534.482265	225.900000
5.962872	50.475053	534.349630	249.370000
5.962840	50.475025	534.216870	264.170000
5.962808	50.474995	534.084360	259.990000
5.962778	50.474964	533.951750	238.618900
5.963632	50.475679	534.725000	103.820000
5.963596	50.475651	534.592415	96.400000
5.963560	50.475623	534.459855	98.160000
5.963525	50.475595	534.327320	104.450000
5.963489	50.475567	534.194760	113.190000
5.963453	50.475539	534.062200	132.890000
5.963418	50.475512	533.929640	138.490000
5.963383	50.475483	533.797055	139.800000
5.963349	50.475456	533.664420	114.380000
5.963315	50.475428	533.531885	106.280000
5.963281	50.475398	533.399400	128.810000
5.963245	50.475370	533.266840	133.460000
5.963211	50.475342	533.134280	121.110000
5.963178	50.475313	533.001720	125.210000
5.963144	50.475284	532.869160	144.000000
5.963109	50.475256	532.736600	164.070000
5.963075	50.475227	532.604040	162.810000
5.963040	50.475199	532.471480	153.620000
5.963006	50.475171	532.338920	148.610000
5.962973	50.475142	532.206360	155.490000
5.962939	50.475113	532.073800	157.630000
5.962905	50.475083	531.941240	170.090000
5.962872	50.475053	531.808680	199.040000
5.962840	50.475025	531.676120	220.990000
5.962808	50.474995	531.543560	226.867800
5.963560	50.475623	531.664780	98.060000
5.963525	50.475595	531.532220	112.870000
5.963489	50.475567	531.399660	125.360000
5.963453	50.475539	531.267100	148.580000
5.963418	50.475512	531.134540	159.400000
5.963383	50.475483	531.001980	155.300000
5.963349	50.475456	530.869420	134.690000
5.963315	50.475428	530.736860	124.310000
5.963281	50.475398	530.604300	132.040000
5.963245	50.475370	530.471740	137.840000
5.963211	50.475342	530.339180	139.580000
5.963178	50.475313	530.206620	156.000000
5.963144	50.475284	530.074060	190.060000
5.963109	50.475256	529.941500	221.210000
5.963075	50.475227	529.808940	217.650000
5.963040	50.475199	529.676380	187.280000
5.963006	50.475171	529.543820	154.650000
5.962973	50.475142	529.411260	137.220000
5.962939	50.475113	529.278700	128.990000
5.962905	50.475083	529.146140	138.530000
5.962872	50.475053	529.013580	171.260600
5.963489	50.475567	528.325060	136.970000
5.963453	50.475539	528.192500	169.370000
5.963418	50.475512	528.059940	182.940000
5.963383	50.475483	527.927380	185.500000
5.963349	50.475456	527.794820	175.070000
5.963315	50.475428	527.662260	165.950000
5.963281	50.475398	527.529700	166.620000
5.963245	50.475370	527.397140	170.920000
5.963211	50.475342	527.264580	179.530000
5.963178	50.475313	527.132020	202.210000
5.963144	50.475284	526.999460	239.060000
5.963109	50.475256	526.866900	269.350000
5.963075	50.475227	526.734340	266.700000
5.963040	50.475199	526.601780	236.310000
5.963006	50.475171	526.469220	198.210000
5.962973	50.475142	526.336660	176.250000
5.962939	50.475113	526.204100	158.285700
5.963418	50.475512	524.677890	191.600000
5.963383	50.475483	524.545330	208.090000
5.963349	50.475456	524.412770	208.680000
5.963315	50.475428	524.280210	205.830000
5.963281	50.475398	524.147650	205.010000
5.963245	50.475370	524.015090	208.160000
5.963211	50.475342	523.882530	218.450000
5.963178	50.475313	523.749970	240.380000
5.963144	50.475284	523.617410	271.080000
5.963109	50.475256	523.484850	291.410000
5.963075	50.475227	523.352290	290.140000
5.963040	50.475199	523.219730	268.440000
5.963006	50.475171	523.087170	226.480900
5.963349	50.475456	520.692470	225.780000
5.963315	50.475428	520.559910	230.830000
5.963281	50.475398	520.427350	232.340000
5.963245	50.475370	520.294790	235.900000
5.963211	50.475342	520.162230	245.750000
5.963178	50.475313	520.029670	264.110000
5.963144	50.475284	519.897110	286.000000
5.963109	50.475256	519.764550	296.700000
5.963075	50.475227	519.631990	292.648700
5.963281	50.475398	516.334925	245.100000
5.963245	50.475370	516.202365	249.470000
5.963211	50.475342	516.069805	259.420000
5.963178	50.475313	515.937245	277.280000
5.963144	50.475284	515.804685	300.763300
