# Supplementary material for: Electrical resistivity tomography data across the Hockai Fault Zone (Ardenne, Belgium)
Source: Data Brief. 2016 Dec 21;11:1–4. doi: 10.1016/j.dib.2016.12.028 (PMC5220259; doi:10.1016/j.dib.2016.12.028)
Supplement: Supplementary file 2 — Supplementary material [file mmc2.zip › output/ASCII/vecquee08_robust.out.wgs84]

5.963703	50.475735	541.952120	128.160000
5.963668	50.475707	541.791760	127.770000
5.963632	50.475679	541.660550	127.690000
5.963596	50.475651	541.509840	120.120000
5.963560	50.475623	541.396930	126.080000
5.963525	50.475595	541.311595	128.900000
5.963489	50.475567	541.153960	132.330000
5.963453	50.475539	541.001775	150.930000
5.963418	50.475512	540.870590	145.740000
5.963383	50.475483	540.694455	164.290000
5.963349	50.475456	540.511845	135.310000
5.963315	50.475428	540.398085	135.230000
5.963281	50.475398	540.336675	162.770000
5.963245	50.475370	540.256140	157.400000
5.963211	50.475342	540.140105	153.490000
5.963178	50.475313	540.003745	155.460000
5.963144	50.475284	539.859835	164.900000
5.963109	50.475256	539.723475	180.430000
5.963075	50.475227	539.587065	185.310000
5.963040	50.475199	539.455780	205.830000
5.963006	50.475171	539.321945	227.630000
5.962973	50.475142	539.205785	271.990000
5.962939	50.475113	539.084725	274.930000
5.962905	50.475083	538.960840	263.640000
5.962872	50.475053	538.792930	280.450000
5.962840	50.475025	538.588195	282.770000
5.962808	50.474995	538.465035	274.410000
5.962778	50.474964	538.331025	268.100000
5.962750	50.474932	538.158065	260.996400
5.963703	50.475735	539.841495	127.740000
5.963668	50.475707	539.707310	127.640000
5.963632	50.475679	539.574875	126.810000
5.963596	50.475651	539.440240	120.170000
5.963560	50.475623	539.308605	124.930000
5.963525	50.475595	539.179770	128.200000
5.963489	50.475567	539.045860	132.260000
5.963453	50.475539	538.912400	148.910000
5.963418	50.475512	538.779940	146.490000
5.963383	50.475483	538.642105	160.590000
5.963349	50.475456	538.502545	135.330000
5.963315	50.475428	538.372835	135.180000
5.963281	50.475398	538.248450	160.550000
5.963245	50.475370	538.119340	157.320000
5.963211	50.475342	537.987030	153.150000
5.963178	50.475313	537.854420	154.570000
5.963144	50.475284	537.721735	163.750000
5.963109	50.475256	537.589100	178.230000
5.963075	50.475227	537.456440	183.680000
5.963040	50.475199	537.323905	201.540000
5.963006	50.475171	537.191320	223.370000
5.962973	50.475142	537.058885	264.050000
5.962939	50.475113	536.926550	266.920000
5.962905	50.475083	536.793865	262.940000
5.962872	50.475053	536.659680	277.550000
5.962840	50.475025	536.523570	279.730000
5.962808	50.474995	536.391710	273.470000
5.962778	50.474964	536.258950	266.910000
5.962750	50.474932	536.121865	259.730400
5.963668	50.475707	537.398485	126.220000
5.963632	50.475679	537.265950	124.440000
5.963596	50.475651	537.133190	120.240000
5.963560	50.475623	537.000655	122.360000
5.963525	50.475595	536.868370	126.040000
5.963489	50.475567	536.735760	131.590000
5.963453	50.475539	536.603175	145.910000
5.963418	50.475512	536.470615	146.470000
5.963383	50.475483	536.337555	151.670000
5.963349	50.475456	536.204195	135.260000
5.963315	50.475428	536.071960	135.020000
5.963281	50.475398	535.940250	155.340000
5.963245	50.475370	535.807890	155.380000
5.963211	50.475342	535.675330	152.600000
5.963178	50.475313	535.542770	153.470000
5.963144	50.475284	535.410210	162.550000
5.963109	50.475256	535.277650	175.330000
5.963075	50.475227	535.145090	180.110000
5.963040	50.475199	535.012530	188.940000
5.963006	50.475171	534.879970	200.900000
5.962973	50.475142	534.747410	223.250000
5.962939	50.475113	534.614850	230.690000
5.962905	50.475083	534.482265	232.690000
5.962872	50.475053	534.349630	250.920000
5.962840	50.475025	534.216870	259.800000
5.962808	50.474995	534.084360	260.010000
5.962778	50.474964	533.951750	258.375200
5.963632	50.475679	534.725000	123.250000
5.963596	50.475651	534.592415	120.280000
5.963560	50.475623	534.459855	121.580000
5.963525	50.475595	534.327320	125.790000
5.963489	50.475567	534.194760	131.530000
5.963453	50.475539	534.062200	145.540000
5.963418	50.475512	533.929640	146.730000
5.963383	50.475483	533.797055	150.190000
5.963349	50.475456	533.664420	135.470000
5.963315	50.475428	533.531885	135.250000
5.963281	50.475398	533.399400	154.740000
5.963245	50.475370	533.266840	155.350000
5.963211	50.475342	533.134280	152.840000
5.963178	50.475313	533.001720	153.620000
5.963144	50.475284	532.869160	162.610000
5.963109	50.475256	532.736600	175.640000
5.963075	50.475227	532.604040	180.390000
5.963040	50.475199	532.471480	184.750000
5.963006	50.475171	532.338920	187.580000
5.962973	50.475142	532.206360	195.710000
5.962939	50.475113	532.073800	200.480000
5.962905	50.475083	531.941240	205.030000
5.962872	50.475053	531.808680	225.430000
5.962840	50.475025	531.676120	240.180000
5.962808	50.474995	531.543560	244.125000
5.963560	50.475623	531.664780	121.450000
5.963525	50.475595	531.532220	127.190000
5.963489	50.475567	531.399660	132.580000
5.963453	50.475539	531.267100	146.320000
5.963418	50.475512	531.134540	151.180000
5.963383	50.475483	531.001980	152.760000
5.963349	50.475456	530.869420	152.840000
5.963315	50.475428	530.736860	153.380000
5.963281	50.475398	530.604300	164.270000
5.963245	50.475370	530.471740	169.820000
5.963211	50.475342	530.339180	170.750000
5.963178	50.475313	530.206620	174.420000
5.963144	50.475284	530.074060	181.330000
5.963109	50.475256	529.941500	185.720000
5.963075	50.475227	529.808940	186.030000
5.963040	50.475199	529.676380	186.710000
5.963006	50.475171	529.543820	187.250000
5.962973	50.475142	529.411260	187.670000
5.962939	50.475113	529.278700	187.450000
5.962905	50.475083	529.146140	188.550000
5.962872	50.475053	529.013580	198.643100
5.963489	50.475567	528.325060	134.340000
5.963453	50.475539	528.192500	153.300000
5.963418	50.475512	528.059940	161.000000
5.963383	50.475483	527.927380	168.840000
5.963349	50.475456	527.794820	171.180000
5.963315	50.475428	527.662260	176.560000
5.963281	50.475398	527.529700	185.540000
5.963245	50.475370	527.397140	192.100000
5.963211	50.475342	527.264580	195.540000
5.963178	50.475313	527.132020	198.600000
5.963144	50.475284	526.999460	200.710000
5.963109	50.475256	526.866900	200.800000
5.963075	50.475227	526.734340	199.430000
5.963040	50.475199	526.601780	195.750000
5.963006	50.475171	526.469220	190.380000
5.962973	50.475142	526.336660	188.210000
5.962939	50.475113	526.204100	188.207000
5.963418	50.475512	524.677890	166.990000
5.963383	50.475483	524.545330	183.680000
5.963349	50.475456	524.412770	190.260000
5.963315	50.475428	524.280210	197.950000
5.963281	50.475398	524.147650	204.400000
5.963245	50.475370	524.015090	209.540000
5.963211	50.475342	523.882530	212.450000
5.963178	50.475313	523.749970	214.040000
5.963144	50.475284	523.617410	214.340000
5.963109	50.475256	523.484850	214.030000
5.963075	50.475227	523.352290	211.460000
5.963040	50.475199	523.219730	206.720000
5.963006	50.475171	523.087170	195.551300
5.963349	50.475456	520.692470	201.110000
5.963315	50.475428	520.559910	212.390000
5.963281	50.475398	520.427350	217.250000
5.963245	50.475370	520.294790	219.760000
5.963211	50.475342	520.162230	221.470000
5.963178	50.475313	520.029670	222.540000
5.963144	50.475284	519.897110	222.720000
5.963109	50.475256	519.764550	222.120000
5.963075	50.475227	519.631990	217.866200
5.963281	50.475398	516.334925	224.360000
5.963245	50.475370	516.202365	224.550000
5.963211	50.475342	516.069805	225.500000
5.963178	50.475313	515.937245	226.970000
5.963144	50.475284	515.804685	228.737300
