# Supplementary material for: Electrical resistivity tomography data across the Hockai Fault Zone (Ardenne, Belgium)
Source: Data Brief. 2016 Dec 21;11:1–4. doi: 10.1016/j.dib.2016.12.028 (PMC5220259; doi:10.1016/j.dib.2016.12.028)
Supplement: Supplementary file 2 — Supplementary material [file mmc2.zip › output/ASCII/vecquee09.wgs84]

5.963085763	50.47570899	544.638
5.96311405	50.4756776	544.301
5.963141169	50.47564736	543.689
5.963167654	50.47561579	543.458
5.963196207	50.47558483	543.188
5.96322383	50.47555341	543.104
5.963249863	50.47552137	542.581
5.963275548	50.47549075	542.216
5.96330158	50.47545892	541.954
5.963328335	50.47542715	541.631
5.963353753	50.47539586	541.514
5.963382357	50.47536504	541.155
5.963409611	50.47533358	540.729
5.963435086	50.47530165	540.475
5.963464439	50.47527063	540.124
5.963491451	50.47524027	539.824
5.963518742	50.47520806	539.527
5.963544115	50.47517651	539.252
5.963572365	50.47514567	539.001
5.963597622	50.47511407	538.708
5.963624163	50.4750816	538.341
5.963649986	50.47504958	537.99
5.963676278	50.47501854	537.802
5.963703726	50.47498704	537.429
5.963729171	50.47495552	537.008
5.963754437	50.47492385	536.676
5.963782625	50.47489247	536.413
5.963809473	50.47485813	536.079
5.963834394	50.47482658	535.909
5.963859536	50.47479744	535.757
5.963886393	50.47476552	535.497
5.963912991	50.4747317	535.193
5.963938771	50.47470012	534.891
5.963965531	50.47466891	534.621
5.96399081	50.47463677	534.264
5.964017117	50.47460574	534.01
5.964043105	50.47457345	533.721
5.964069093	50.47454115	533.432
5.964094377	50.47450954	533.143
5.964120145	50.47447756	532.947
5.964147299	50.47444634	532.778
5.964174806	50.47441467	532.545
5.964197911	50.47438271	532.387
5.964224268	50.47435068	532.11
5.964253195	50.47431964	531.947
5.964277393	50.47428802	531.706
5.964303381	50.47425573	531.487
5.964331278	50.47422399	531.269
5.964357327	50.47419313	531.001
5.964384901	50.47416096	530.766
5.964411243	50.4741296	530.445
5.964436646	50.47409788	530.165
5.964460109	50.474066	529.905
5.964481784	50.47403171	529.573
5.964508014	50.47400013	529.381
5.96452869	50.47396923	529.15
5.964554203	50.47393476	528.852
5.964577495	50.47390243	528.556
5.964602542	50.47387267	528.256
5.964622609	50.47383881	528.117
5.964648118	50.47380675	527.874667
5.964673626	50.47377469	527.632333
5.964699135	50.47374263	527.39
5.964726157	50.47370864	527.167
