# Supplementary material for: Electrical resistivity tomography data across the Hockai Fault Zone (Ardenne, Belgium)
Source: Data Brief. 2016 Dec 21;11:1–4. doi: 10.1016/j.dib.2016.12.028 (PMC5220259; doi:10.1016/j.dib.2016.12.028)
Supplement: Supplementary file 2 — Supplementary material [file mmc2.zip › output/ASCII/vecquee09_combined.out.wgs84]

5.963128	50.475662	542.575255	387.160000
5.963154	50.475632	542.211745	381.980000
5.963182	50.475600	541.953410	286.440000
5.963210	50.475569	541.738075	254.710000
5.963237	50.475537	541.443215	254.710000
5.963263	50.475506	541.061605	219.750000
5.963289	50.475475	540.759620	234.350000
5.963315	50.475443	540.470910	201.750000
5.963341	50.475412	540.233175	195.290000
5.963368	50.475380	539.982415	189.530000
5.963396	50.475349	539.628130	175.140000
5.963422	50.475318	539.311395	161.880000
5.963450	50.475286	539.014835	162.880000
5.963478	50.475255	538.700225	176.470000
5.963505	50.475224	538.410715	162.100000
5.963531	50.475192	538.128455	166.730000
5.963558	50.475161	537.860895	167.290000
5.963585	50.475130	537.589685	166.000000
5.963611	50.475098	537.273900	178.490000
5.963637	50.475066	536.935115	238.990000
5.963663	50.475034	536.663880	280.660000
5.963690	50.475003	536.385070	286.350000
5.963716	50.474971	536.017585	337.010000
5.963742	50.474940	535.664350	372.150000
5.963769	50.474908	535.369565	302.380000
5.963796	50.474875	535.074605	226.460000
5.963822	50.474842	534.819395	205.450000
5.963847	50.474812	534.634885	212.620000
5.963873	50.474781	534.414425	227.350000
5.963900	50.474749	534.131765	272.420000
5.963926	50.474716	533.833605	300.350000
5.963952	50.474685	533.550870	305.490000
5.963978	50.474653	533.244510	310.390000
5.964004	50.474621	532.946050	320.150000
5.964030	50.474590	532.675040	326.830000
5.964056	50.474557	532.388255	315.320000
5.964082	50.474525	532.101420	325.380000
5.964107	50.474494	531.853960	285.380000
5.964134	50.474462	531.653075	278.550000
5.964161	50.474431	531.432115	292.990000
5.964186	50.474399	531.217455	365.000000
5.964211	50.474367	530.987595	380.470000
5.964239	50.474335	530.752835	361.790000
5.964265	50.474304	530.532475	337.510000
5.964290	50.474272	530.289565	282.640000
5.964317	50.474240	530.053280	301.390000
5.964344	50.474209	529.799295	320.950000
5.964371	50.474177	529.541560	298.380000
5.964398	50.474145	529.266725	352.890000
5.964424	50.474114	528.971290	406.330000
5.964448	50.474082	528.696430	391.400000
5.964471	50.474049	528.407620	373.270000
5.964495	50.474016	528.143085	328.510000
5.964518	50.473985	527.912975	379.470000
5.964541	50.473952	527.644940	419.780000
5.964566	50.473919	527.356530	372.950000
5.964590	50.473888	527.068020	433.460000
5.964613	50.473856	526.830010	397.720000
5.964635	50.473823	526.608750	520.500000
5.964661	50.473791	526.353440	373.370000
5.964686	50.473759	526.101105	349.587000
5.963128	50.475662	540.279755	244.100000
5.963154	50.475632	539.987795	313.790000
5.963182	50.475600	539.718535	267.400000
5.963210	50.475569	539.458400	244.880000
5.963237	50.475537	539.178065	241.440000
5.963263	50.475506	538.874155	209.880000
5.963289	50.475475	538.590595	216.050000
5.963315	50.475443	538.311110	183.590000
5.963341	50.475412	538.049350	182.370000
5.963368	50.475380	537.783940	189.610000
5.963396	50.475349	537.480530	175.700000
5.963422	50.475318	537.190270	163.420000
5.963450	50.475286	536.906610	163.990000
5.963478	50.475255	536.615175	173.430000
5.963505	50.475224	536.334240	160.160000
5.963531	50.475192	536.056505	168.990000
5.963558	50.475161	535.785445	167.530000
5.963585	50.475130	535.512735	162.550000
5.963611	50.475098	535.219075	176.870000
5.963637	50.475066	534.913565	236.480000
5.963663	50.475034	534.640930	284.490000
5.963690	50.475003	534.364470	297.780000
5.963716	50.474971	534.041410	352.130000
5.963742	50.474940	533.724125	378.260000
5.963769	50.474908	533.438390	326.630000
5.963796	50.474875	533.152255	243.390000
5.963822	50.474842	532.888895	220.970000
5.963847	50.474812	532.664785	229.500000
5.963873	50.474781	532.419825	246.380000
5.963900	50.474749	532.141265	281.800000
5.963926	50.474716	531.854455	301.800000
5.963952	50.474685	531.575795	295.540000
5.963978	50.474653	531.283960	298.260000
5.964004	50.474621	530.996575	307.260000
5.964030	50.474590	530.724265	324.800000
5.964056	50.474557	530.443130	316.230000
5.964082	50.474525	530.161895	336.120000
5.964107	50.474494	529.902660	303.240000
5.964134	50.474462	529.668450	286.420000
5.964161	50.474431	529.422440	308.800000
5.964186	50.474399	529.177680	373.860000
5.964211	50.474367	528.925245	396.510000
5.964239	50.474335	528.668785	413.750000
5.964265	50.474304	528.418475	394.420000
5.964290	50.474272	528.157190	355.380000
5.964317	50.474240	527.897905	358.730000
5.964344	50.474209	527.631470	362.760000
5.964371	50.474177	527.363260	345.020000
5.964398	50.474145	527.089000	377.120000
5.964424	50.474114	526.807365	424.040000
5.964448	50.474082	526.533080	411.610000
5.964471	50.474049	526.253420	392.120000
5.964495	50.474016	525.982835	351.180000
5.964518	50.473985	525.724800	387.910000
5.964541	50.473952	525.452915	428.170000
5.964566	50.473919	525.174005	383.720000
5.964590	50.473888	524.894870	421.250000
5.964613	50.473856	524.632635	404.240000
5.964635	50.473823	524.375900	506.840000
5.964661	50.473791	524.107215	404.380000
5.964686	50.473759	523.839030	391.906300
5.963154	50.475632	537.629220	174.890000
5.963182	50.475600	537.356435	215.450000
5.963210	50.475569	537.084650	222.050000
5.963237	50.475537	536.809040	204.340000
5.963263	50.475506	536.528280	177.360000
5.963289	50.475475	536.251445	170.710000
5.963315	50.475443	535.975635	152.870000
5.963341	50.475412	535.705275	167.700000
5.963368	50.475380	535.434140	195.270000
5.963396	50.475349	535.150430	189.670000
5.963422	50.475318	534.870845	175.040000
5.963450	50.475286	534.593035	168.430000
5.963478	50.475255	534.312150	164.990000
5.963505	50.475224	534.035315	152.080000
5.963531	50.475192	533.759780	162.930000
5.963558	50.475161	533.487045	161.380000
5.963585	50.475130	533.213610	153.180000
5.963611	50.475098	532.931025	170.820000
5.963637	50.475066	532.642790	231.640000
5.963663	50.475034	532.369430	297.610000
5.963690	50.475003	532.094270	338.090000
5.963716	50.474971	531.796285	395.030000
5.963742	50.474940	531.500225	410.300000
5.963769	50.474908	531.220040	365.790000
5.963796	50.474875	530.939480	277.920000
5.963822	50.474842	530.671120	248.520000
5.963847	50.474812	530.423110	260.440000
5.963873	50.474781	530.163800	283.510000
5.963900	50.474749	529.887565	307.770000
5.963926	50.474716	529.607255	318.010000
5.963952	50.474685	529.330970	305.640000
5.963978	50.474653	529.047810	316.500000
5.964004	50.474621	528.766975	331.930000
5.964030	50.474590	528.493865	359.740000
5.964056	50.474557	528.216155	358.290000
5.964082	50.474525	527.938370	404.090000
5.964107	50.474494	527.672035	379.230000
5.964134	50.474462	527.418250	353.480000
5.964161	50.474431	527.158040	385.370000
5.964186	50.474399	526.897430	458.660000
5.964211	50.474367	526.633220	512.660000
5.964239	50.474335	526.366485	578.180000
5.964265	50.474304	526.102175	563.340000
5.964290	50.474272	525.832965	495.550000
5.964317	50.474240	525.564180	444.660000
5.964344	50.474209	525.292795	404.720000
5.964371	50.474177	525.020660	368.700000
5.964398	50.474145	524.746600	390.940000
5.964424	50.474114	524.470190	438.770000
5.964448	50.474082	524.196130	462.670000
5.964471	50.474049	523.920195	479.170000
5.964495	50.474016	523.647285	467.830000
5.964518	50.473985	523.378525	514.710000
5.964541	50.473952	523.105215	543.050000
5.964566	50.473919	522.829755	463.700000
5.964590	50.473888	522.554170	454.540000
5.964613	50.473856	522.283510	438.870000
5.964635	50.473823	522.014450	507.350000
5.964661	50.473791	521.741690	445.915300
5.963182	50.475600	534.797235	134.340000
5.963210	50.475569	534.523250	198.380000
5.963237	50.475537	534.248965	185.710000
5.963263	50.475506	533.973930	164.110000
5.963289	50.475475	533.699220	150.090000
5.963315	50.475443	533.424710	143.830000
5.963341	50.475412	533.151650	172.620000
5.963368	50.475380	532.878515	220.570000
5.963396	50.475349	532.601680	227.450000
5.963422	50.475318	532.325995	208.100000
5.963450	50.475286	532.050635	188.030000
5.963478	50.475255	531.774150	168.940000
5.963505	50.475224	531.499115	153.710000
5.963531	50.475192	531.224555	164.170000
5.963558	50.475161	530.951070	164.320000
5.963585	50.475130	530.677310	155.360000
5.963611	50.475098	530.399875	173.250000
5.963637	50.475066	530.119965	232.730000
5.963663	50.475034	529.846255	312.490000
5.963690	50.475003	529.571770	380.430000
5.963716	50.474971	529.286910	438.950000
5.963742	50.474940	529.002500	442.470000
5.963769	50.474908	528.725490	395.020000
5.963796	50.474875	528.448205	310.160000
5.963822	50.474842	528.176995	279.080000
5.963847	50.474812	527.915560	297.770000
5.963873	50.474781	527.648450	325.150000
5.963900	50.474749	527.373440	328.950000
5.963926	50.474716	527.096580	315.670000
5.963952	50.474685	526.821545	301.220000
5.963978	50.474653	526.543210	336.010000
5.964004	50.474621	526.266000	373.200000
5.964030	50.474590	525.992440	413.570000
5.964056	50.474557	525.716655	420.810000
5.964082	50.474525	525.440820	501.620000
5.964107	50.474494	525.170535	473.410000
5.964134	50.474462	524.906075	422.830000
5.964161	50.474431	524.638365	446.840000
5.964186	50.474399	524.370030	544.480000
5.964211	50.474367	524.100145	680.260000
5.964239	50.474335	523.828935	846.470000
5.964265	50.474304	523.558575	852.050000
5.964290	50.474272	523.286215	690.580000
5.964317	50.474240	523.013905	544.580000
5.964344	50.474209	522.740745	448.020000
5.964371	50.474177	522.467285	383.200000
5.964398	50.474145	522.193300	430.200000
5.964424	50.474114	521.918665	521.950000
5.964448	50.474082	521.644655	625.460000
5.964471	50.474049	521.370095	729.180000
5.964495	50.474016	521.096435	767.330000
5.964518	50.473985	520.823975	802.950000
5.964541	50.473952	520.550190	679.090000
5.964566	50.473919	520.275830	494.250000
5.964590	50.473888	520.001445	412.030000
5.964613	50.473856	519.728260	412.220000
5.964635	50.473823	519.455450	459.152400
5.963237	50.475537	531.448340	117.960000
5.963263	50.475506	531.174355	149.290000
5.963289	50.475475	530.900220	157.900000
5.963315	50.475443	530.626110	184.650000
5.963341	50.475412	530.352325	230.160000
5.963368	50.475380	530.078565	303.050000
5.963396	50.475349	529.803855	342.730000
5.963422	50.475318	529.529445	330.990000
5.963450	50.475286	529.255035	289.810000
5.963478	50.475255	528.980225	246.970000
5.963505	50.475224	528.705915	223.780000
5.963531	50.475192	528.431755	225.000000
5.963558	50.475161	528.157945	225.550000
5.963585	50.475130	527.884060	218.890000
5.963611	50.475098	527.608825	227.690000
5.963637	50.475066	527.332590	264.010000
5.963663	50.475034	527.058730	327.000000
5.963690	50.475003	526.784545	398.940000
5.963716	50.474971	526.506035	447.680000
5.963742	50.474940	526.227550	451.230000
5.963769	50.474908	525.952215	427.160000
5.963796	50.474875	525.676705	394.300000
5.963822	50.474842	525.403995	389.380000
5.963847	50.474812	525.135610	406.530000
5.963873	50.474781	524.864600	395.500000
5.963900	50.474749	524.590190	334.420000
5.963926	50.474716	524.315005	278.210000
5.963952	50.474685	524.040595	270.540000
5.963978	50.474653	523.764710	330.160000
5.964004	50.474621	523.489325	399.990000
5.964030	50.474590	523.215565	445.640000
5.964056	50.474557	522.940805	462.320000
5.964082	50.474525	522.665995	515.220000
5.964107	50.474494	522.393660	464.900000
5.964134	50.474462	522.123800	381.260000
5.964161	50.474431	521.852440	363.450000
5.964186	50.474399	521.580655	440.410000
5.964211	50.474367	521.308245	621.560000
5.964239	50.474335	521.035235	879.450000
5.964265	50.474304	520.762500	1037.200000
5.964290	50.474272	520.489015	995.650000
5.964317	50.474240	520.215530	930.540000
5.964344	50.474209	519.941795	890.690000
5.964371	50.474177	519.667960	911.700000
5.964398	50.474145	519.394000	1120.600000
5.964424	50.474114	519.119890	1357.100000
5.964448	50.474082	518.845905	1545.600000
5.964471	50.474049	518.571770	1628.300000
5.964495	50.474016	518.297885	1460.300000
5.964518	50.473985	518.024300	1085.300000
5.964541	50.473952	517.750390	532.670000
5.964566	50.473919	517.476330	347.960000
5.964590	50.473888	517.202270	247.564900
5.963289	50.475475	527.824420	113.380000
5.963315	50.475443	527.550410	170.450000
5.963341	50.475412	527.276475	214.840000
5.963368	50.475380	527.002565	283.590000
5.963396	50.475349	526.728430	332.930000
5.963422	50.475318	526.454370	347.710000
5.963450	50.475286	526.180285	326.670000
5.963478	50.475255	525.906075	294.620000
5.963505	50.475224	525.631990	273.140000
5.963531	50.475192	525.357955	266.560000
5.963558	50.475161	525.084045	263.550000
5.963585	50.475130	524.810110	258.160000
5.963611	50.475098	524.535725	259.430000
5.963637	50.475066	524.260990	276.720000
5.963663	50.475034	523.987055	314.170000
5.963690	50.475003	523.712995	363.990000
5.963716	50.474971	523.437310	406.990000
5.963742	50.474940	523.161575	432.390000
5.963769	50.474908	522.887065	447.410000
5.963796	50.474875	522.612430	460.840000
5.963822	50.474842	522.338995	477.740000
5.963847	50.474812	522.067310	477.290000
5.963873	50.474781	521.794500	426.710000
5.963900	50.474749	521.520365	341.980000
5.963926	50.474716	521.245930	283.910000
5.963952	50.474685	520.971795	285.730000
5.963978	50.474653	520.697060	349.450000
5.964004	50.474621	520.422525	426.600000
5.964030	50.474590	520.148665	468.480000
5.964056	50.474557	519.874405	471.080000
5.964082	50.474525	519.600095	461.800000
5.964107	50.474494	519.326785	393.530000
5.964134	50.474462	519.054425	311.850000
5.964161	50.474431	518.781440	272.300000
5.964186	50.474399	518.508255	289.020000
5.964211	50.474367	518.234845	360.270000
5.964239	50.474335	517.961160	475.040000
5.964265	50.474304	517.687575	596.880000
5.964290	50.474272	517.413740	707.080000
5.964317	50.474240	517.139905	864.740000
5.964344	50.474209	516.866020	1056.700000
5.964371	50.474177	516.592085	1274.000000
5.964398	50.474145	516.318125	1516.400000
5.964424	50.474114	516.044140	1625.500000
5.964448	50.474082	515.770180	1559.400000
5.964471	50.474049	515.496145	1323.100000
5.964495	50.474016	515.222185	906.730000
5.964518	50.473985	514.948325	577.570000
5.964541	50.473952	514.674390	261.744200
5.963341	50.475412	523.894075	127.550000
5.963368	50.475380	523.620140	191.010000
5.963396	50.475349	523.346155	229.330000
5.963422	50.475318	523.072170	258.020000
5.963450	50.475286	522.798185	265.050000
5.963478	50.475255	522.524175	258.920000
5.963505	50.475224	522.250165	251.250000
5.963531	50.475192	521.976180	247.640000
5.963558	50.475161	521.702245	246.440000
5.963585	50.475130	521.428285	246.030000
5.963611	50.475098	521.154200	249.750000
5.963637	50.475066	520.879990	262.860000
5.963663	50.475034	520.606030	289.350000
5.963690	50.475003	520.332045	327.630000
5.963716	50.474971	520.057485	371.080000
5.963742	50.474940	519.782900	415.070000
5.963769	50.474908	519.508740	459.350000
5.963796	50.474875	519.234505	500.840000
5.963822	50.474842	518.960745	527.360000
5.963847	50.474812	518.687635	515.720000
5.963873	50.474781	518.414075	456.010000
5.963900	50.474749	518.140040	379.280000
5.963926	50.474716	517.865905	333.490000
5.963952	50.474685	517.591870	342.170000
5.963978	50.474653	517.317660	400.790000
5.964004	50.474621	517.043500	468.510000
5.964030	50.474590	516.769565	498.090000
5.964056	50.474557	516.495505	479.500000
5.964082	50.474525	516.221420	429.770000
5.964107	50.474494	515.947710	351.060000
5.964134	50.474462	515.674300	273.970000
5.964161	50.474431	515.400665	225.680000
5.964186	50.474399	515.126955	211.400000
5.964211	50.474367	514.853170	226.450000
5.964239	50.474335	514.579285	264.550000
5.964265	50.474304	514.305425	322.990000
5.964290	50.474272	514.031490	412.600000
5.964317	50.474240	513.757555	558.020000
5.964344	50.474209	513.483620	744.960000
5.964371	50.474177	513.209660	919.580000
5.964398	50.474145	512.935700	1006.700000
5.964424	50.474114	512.661740	945.200000
5.964448	50.474082	512.387780	758.660000
5.964471	50.474049	512.113795	559.210000
5.964495	50.474016	511.839835	356.522200
5.963396	50.475349	519.625780	135.520000
5.963422	50.475318	519.351820	166.970000
5.963450	50.475286	519.077860	181.330000
5.963478	50.475255	518.803900	190.030000
5.963505	50.475224	518.529940	194.450000
5.963531	50.475192	518.255980	198.390000
5.963558	50.475161	517.982020	203.530000
5.963585	50.475130	517.708060	210.550000
5.963611	50.475098	517.434075	221.050000
5.963637	50.475066	517.160015	237.660000
5.963663	50.475034	516.886055	263.180000
5.963690	50.475003	516.612095	298.560000
5.963716	50.474971	516.337935	342.860000
5.963742	50.474940	516.063775	394.480000
5.963769	50.474908	515.789740	450.520000
5.963796	50.474875	515.515705	502.590000
5.963822	50.474842	515.241820	534.780000
5.963847	50.474812	514.968135	530.120000
5.963873	50.474781	514.694300	489.080000
5.963900	50.474749	514.420315	438.010000
5.963926	50.474716	514.146305	410.210000
5.963952	50.474685	513.872320	422.110000
5.963978	50.474653	513.598285	466.210000
5.964004	50.474621	513.324250	509.530000
5.964030	50.474590	513.050290	515.900000
5.964056	50.474557	512.776305	476.760000
5.964082	50.474525	512.502320	408.220000
5.964107	50.474494	512.228460	328.380000
5.964134	50.474462	511.954650	257.870000
5.964161	50.474431	511.680765	209.310000
5.964186	50.474399	511.406880	184.420000
5.964211	50.474367	511.132970	178.940000
5.964239	50.474335	510.859035	188.040000
5.964265	50.474304	510.585100	211.020000
5.964290	50.474272	510.311140	252.120000
5.964317	50.474240	510.037180	312.510000
5.964344	50.474209	509.763220	375.570000
5.964371	50.474177	509.489260	404.320000
5.964398	50.474145	509.215300	382.910000
5.964424	50.474114	508.941340	328.950000
5.964448	50.474082	508.667380	261.771900
5.963450	50.475286	514.985510	124.950000
5.963478	50.475255	514.711550	138.330000
5.963505	50.475224	514.437590	146.030000
5.963531	50.475192	514.163630	152.730000
5.963558	50.475161	513.889670	162.770000
5.963585	50.475130	513.615710	175.620000
5.963611	50.475098	513.341750	191.460000
5.963637	50.475066	513.067765	211.510000
5.963663	50.475034	512.793805	238.010000
5.963690	50.475003	512.519845	271.950000
5.963716	50.474971	512.245835	314.160000
5.963742	50.474940	511.971800	364.250000
5.963769	50.474908	511.697790	419.520000
5.963796	50.474875	511.423830	472.610000
5.963822	50.474842	511.149920	511.680000
5.963847	50.474812	510.876035	526.060000
5.963873	50.474781	510.602100	516.450000
5.963900	50.474749	510.328140	497.860000
5.963926	50.474716	510.054180	489.690000
5.963952	50.474685	509.780220	501.080000
5.963978	50.474653	509.506235	524.000000
5.964004	50.474621	509.232250	535.610000
5.964030	50.474590	508.958290	515.000000
5.964056	50.474557	508.684305	460.640000
5.964082	50.474525	508.410320	388.070000
5.964107	50.474494	508.136410	314.880000
5.964134	50.474462	507.862500	253.630000
5.964161	50.474431	507.588540	209.500000
5.964186	50.474399	507.314605	181.850000
5.964211	50.474367	507.040670	166.830000
5.964239	50.474335	506.766710	161.130000
5.964265	50.474304	506.492750	162.560000
5.964290	50.474272	506.218790	170.200000
5.964317	50.474240	505.944830	177.370000
5.964344	50.474209	505.670870	181.660000
5.964371	50.474177	505.396910	172.320000
5.964398	50.474145	505.122950	145.959400
5.963531	50.475192	509.662080	118.020000
5.963558	50.475161	509.388120	133.380000
5.963585	50.475130	509.114160	147.220000
5.963611	50.475098	508.840200	165.440000
5.963637	50.475066	508.566240	185.900000
5.963663	50.475034	508.292280	212.440000
5.963690	50.475003	508.018320	243.510000
5.963716	50.474971	507.744360	281.310000
5.963742	50.474940	507.470375	325.890000
5.963769	50.474908	507.196390	376.150000
5.963796	50.474875	506.922430	428.000000
5.963822	50.474842	506.648495	474.610000
5.963847	50.474812	506.374560	509.230000
5.963873	50.474781	506.100600	529.870000
5.963900	50.474749	505.826640	541.100000
5.963926	50.474716	505.552680	550.140000
5.963952	50.474685	505.278720	559.170000
5.963978	50.474653	505.004760	561.550000
5.964004	50.474621	504.730800	545.330000
5.964030	50.474590	504.456840	503.420000
5.964056	50.474557	504.182855	440.900000
5.964082	50.474525	503.908870	371.300000
5.964107	50.474494	503.634935	307.100000
5.964134	50.474462	503.361000	254.880000
5.964161	50.474431	503.087040	215.480000
5.964186	50.474399	502.813080	187.130000
5.964211	50.474367	502.539120	165.610000
5.964239	50.474335	502.265160	150.200000
5.964265	50.474304	501.991200	136.270000
5.964290	50.474272	501.717240	125.800000
5.964317	50.474240	501.443280	107.487100
5.963585	50.475130	504.162510	122.960000
5.963611	50.475098	503.888550	144.800000
5.963637	50.475066	503.614590	163.910000
5.963663	50.475034	503.340630	186.480000
5.963690	50.475003	503.066670	212.150000
5.963716	50.474971	502.792710	245.860000
5.963742	50.474940	502.518750	285.000000
5.963769	50.474908	502.244790	331.280000
5.963796	50.474875	501.970830	382.900000
5.963822	50.474842	501.696870	436.270000
5.963847	50.474812	501.422910	486.570000
5.963873	50.474781	501.148950	529.560000
5.963900	50.474749	500.874990	562.680000
5.963926	50.474716	500.601030	584.340000
5.963952	50.474685	500.327070	591.640000
5.963978	50.474653	500.053110	579.940000
5.964004	50.474621	499.779150	545.900000
5.964030	50.474590	499.505190	491.770000
5.964056	50.474557	499.231230	426.400000
5.964082	50.474525	498.957270	361.040000
5.964107	50.474494	498.683310	303.950000
5.964134	50.474462	498.409350	258.240000
5.964161	50.474431	498.135390	220.970000
5.964186	50.474399	497.861430	192.980000
5.964211	50.474367	497.587470	167.400000
5.964239	50.474335	497.313510	144.390000
5.964265	50.474304	497.039550	113.587800
5.963637	50.475066	498.167740	141.620000
5.963663	50.475034	497.893780	161.520000
5.963690	50.475003	497.619820	183.960000
5.963716	50.474971	497.345860	211.720000
5.963742	50.474940	497.071900	245.280000
5.963769	50.474908	496.797940	290.940000
5.963796	50.474875	496.523980	344.480000
5.963822	50.474842	496.250020	404.030000
5.963847	50.474812	495.976060	465.610000
5.963873	50.474781	495.702100	523.540000
5.963900	50.474749	495.428140	571.100000
5.963926	50.474716	495.154180	601.460000
5.963952	50.474685	494.880220	608.720000
5.963978	50.474653	494.606260	589.860000
5.964004	50.474621	494.332300	546.790000
5.964030	50.474590	494.058340	486.850000
5.964056	50.474557	493.784380	420.590000
5.964082	50.474525	493.510420	357.720000
5.964107	50.474494	493.236460	303.760000
5.964134	50.474462	492.962500	264.510000
5.964161	50.474431	492.688540	230.860000
5.964186	50.474399	492.414580	199.540000
5.964211	50.474367	492.140620	165.437400
5.963663	50.475034	491.902230	141.830000
5.963690	50.475003	491.628270	156.030000
5.963716	50.474971	491.354310	181.160000
5.963742	50.474940	491.080350	215.170000
5.963769	50.474908	490.806390	257.540000
5.963796	50.474875	490.532430	315.410000
5.963822	50.474842	490.258470	382.300000
5.963847	50.474812	489.984510	454.210000
5.963873	50.474781	489.710550	524.370000
5.963900	50.474749	489.436590	583.460000
5.963926	50.474716	489.162630	621.370000
5.963952	50.474685	488.888670	630.210000
5.963978	50.474653	488.614710	607.710000
5.964004	50.474621	488.340750	558.770000
5.964030	50.474590	488.066790	493.760000
5.964056	50.474557	487.792830	424.670000
5.964082	50.474525	487.518870	361.320000
5.964107	50.474494	487.244910	314.700000
5.964134	50.474462	486.970950	277.720000
5.964161	50.474431	486.696990	249.410000
5.964186	50.474399	486.423030	227.976300
5.963690	50.475003	485.037701	116.000000
5.963716	50.474971	484.763741	150.820000
5.963742	50.474940	484.489781	191.550000
5.963769	50.474908	484.215821	239.870000
5.963796	50.474875	483.941861	297.460000
5.963822	50.474842	483.667901	375.740000
5.963847	50.474812	483.393941	461.540000
5.963873	50.474781	483.119981	547.720000
5.963900	50.474749	482.846021	622.400000
5.963926	50.474716	482.572061	671.490000
5.963952	50.474685	482.298101	683.690000
5.963978	50.474653	482.024141	656.170000
5.964004	50.474621	481.750181	596.520000
5.964030	50.474590	481.476221	518.980000
5.964056	50.474557	481.202261	438.160000
5.964082	50.474525	480.928301	376.350000
5.964107	50.474494	480.654341	326.180000
5.964134	50.474462	480.380381	287.910000
5.964161	50.474431	480.106421	260.342600
