# Supplementary material for: Electrical resistivity tomography data across the Hockai Fault Zone (Ardenne, Belgium)
Source: Data Brief. 2016 Dec 21;11:1–4. doi: 10.1016/j.dib.2016.12.028 (PMC5220259; doi:10.1016/j.dib.2016.12.028)
Supplement: Supplementary file 2 — Supplementary material [file mmc2.zip › output/ASCII/vecquee09_normal.out.wgs84]

5.963128	50.475662	542.575255	407.510000
5.963154	50.475632	542.211745	386.380000
5.963182	50.475600	541.953410	281.870000
5.963210	50.475569	541.738075	243.630000
5.963237	50.475537	541.443215	240.300000
5.963263	50.475506	541.061605	209.300000
5.963289	50.475475	540.759620	225.850000
5.963315	50.475443	540.470910	198.150000
5.963341	50.475412	540.233175	195.730000
5.963368	50.475380	539.982415	193.610000
5.963396	50.475349	539.628130	179.360000
5.963422	50.475318	539.311395	164.880000
5.963450	50.475286	539.014835	163.920000
5.963478	50.475255	538.700225	174.600000
5.963505	50.475224	538.410715	158.160000
5.963531	50.475192	538.128455	161.620000
5.963558	50.475161	537.860895	161.470000
5.963585	50.475130	537.589685	159.650000
5.963611	50.475098	537.273900	172.190000
5.963637	50.475066	536.935115	231.900000
5.963663	50.475034	536.663880	274.730000
5.963690	50.475003	536.385070	283.000000
5.963716	50.474971	536.017585	335.550000
5.963742	50.474940	535.664350	372.950000
5.963769	50.474908	535.369565	308.210000
5.963796	50.474875	535.074605	233.230000
5.963822	50.474842	534.819395	213.180000
5.963847	50.474812	534.634885	221.910000
5.963873	50.474781	534.414425	237.310000
5.963900	50.474749	534.131765	280.220000
5.963926	50.474716	533.833605	304.680000
5.963952	50.474685	533.550870	305.920000
5.963978	50.474653	533.244510	312.070000
5.964004	50.474621	532.946050	323.920000
5.964030	50.474590	532.675040	333.680000
5.964056	50.474557	532.388255	323.780000
5.964082	50.474525	532.101420	337.110000
5.964107	50.474494	531.853960	297.260000
5.964134	50.474462	531.653075	289.280000
5.964161	50.474431	531.432115	303.820000
5.964186	50.474399	531.217455	375.700000
5.964211	50.474367	530.987595	390.910000
5.964239	50.474335	530.752835	374.230000
5.964265	50.474304	530.532475	348.280000
5.964290	50.474272	530.289565	289.410000
5.964317	50.474240	530.053280	302.040000
5.964344	50.474209	529.799295	311.110000
5.964371	50.474177	529.541560	285.200000
5.964398	50.474145	529.266725	333.780000
5.964424	50.474114	528.971290	389.290000
5.964448	50.474082	528.696430	385.970000
5.964471	50.474049	528.407620	381.270000
5.964495	50.474016	528.143085	347.750000
5.964518	50.473985	527.912975	411.340000
5.964541	50.473952	527.644940	460.820000
5.964566	50.473919	527.356530	404.190000
5.964590	50.473888	527.068020	452.960000
5.964613	50.473856	526.830010	406.100000
5.964635	50.473823	526.608750	523.440000
5.964661	50.473791	526.353440	381.490000
5.964686	50.473759	526.101105	344.259000
5.963128	50.475662	540.279755	281.140000
5.963154	50.475632	539.987795	316.810000
5.963182	50.475600	539.718535	256.170000
5.963210	50.475569	539.458400	229.320000
5.963237	50.475537	539.178065	227.170000
5.963263	50.475506	538.874155	202.060000
5.963289	50.475475	538.590595	211.190000
5.963315	50.475443	538.311110	185.400000
5.963341	50.475412	538.049350	186.650000
5.963368	50.475380	537.783940	193.760000
5.963396	50.475349	537.480530	180.750000
5.963422	50.475318	537.190270	167.050000
5.963450	50.475286	536.906610	165.530000
5.963478	50.475255	536.615175	172.540000
5.963505	50.475224	536.334240	158.320000
5.963531	50.475192	536.056505	164.090000
5.963558	50.475161	535.785445	162.300000
5.963585	50.475130	535.512735	158.120000
5.963611	50.475098	535.219075	172.190000
5.963637	50.475066	534.913565	230.110000
5.963663	50.475034	534.640930	278.340000
5.963690	50.475003	534.364470	294.310000
5.963716	50.474971	534.041410	348.010000
5.963742	50.474940	533.724125	378.080000
5.963769	50.474908	533.438390	324.280000
5.963796	50.474875	533.152255	244.280000
5.963822	50.474842	532.888895	222.320000
5.963847	50.474812	532.664785	231.260000
5.963873	50.474781	532.419825	247.280000
5.963900	50.474749	532.141265	282.000000
5.963926	50.474716	531.854455	301.780000
5.963952	50.474685	531.575795	295.160000
5.963978	50.474653	531.283960	299.730000
5.964004	50.474621	530.996575	311.210000
5.964030	50.474590	530.724265	327.510000
5.964056	50.474557	530.443130	321.550000
5.964082	50.474525	530.161895	340.970000
5.964107	50.474494	529.902660	307.460000
5.964134	50.474462	529.668450	293.070000
5.964161	50.474431	529.422440	314.510000
5.964186	50.474399	529.177680	382.870000
5.964211	50.474367	528.925245	408.500000
5.964239	50.474335	528.668785	419.560000
5.964265	50.474304	528.418475	397.870000
5.964290	50.474272	528.157190	355.780000
5.964317	50.474240	527.897905	353.670000
5.964344	50.474209	527.631470	348.020000
5.964371	50.474177	527.363260	333.580000
5.964398	50.474145	527.089000	365.690000
5.964424	50.474114	526.807365	415.990000
5.964448	50.474082	526.533080	415.000000
5.964471	50.474049	526.253420	404.410000
5.964495	50.474016	525.982835	370.750000
5.964518	50.473985	525.724800	416.470000
5.964541	50.473952	525.452915	455.590000
5.964566	50.473919	525.174005	399.160000
5.964590	50.473888	524.894870	430.510000
5.964613	50.473856	524.632635	404.770000
5.964635	50.473823	524.375900	495.960000
5.964661	50.473791	524.107215	389.320000
5.964686	50.473759	523.839030	354.230300
5.963154	50.475632	537.629220	192.520000
5.963182	50.475600	537.356435	200.680000
5.963210	50.475569	537.084650	193.170000
5.963237	50.475537	536.809040	186.650000
5.963263	50.475506	536.528280	169.180000
5.963289	50.475475	536.251445	169.370000
5.963315	50.475443	535.975635	157.170000
5.963341	50.475412	535.705275	172.920000
5.963368	50.475380	535.434140	198.890000
5.963396	50.475349	535.150430	195.850000
5.963422	50.475318	534.870845	182.120000
5.963450	50.475286	534.593035	175.450000
5.963478	50.475255	534.312150	172.730000
5.963505	50.475224	534.035315	160.560000
5.963531	50.475192	533.759780	167.990000
5.963558	50.475161	533.487045	164.520000
5.963585	50.475130	533.213610	156.660000
5.963611	50.475098	532.931025	171.840000
5.963637	50.475066	532.642790	226.710000
5.963663	50.475034	532.369430	286.410000
5.963690	50.475003	532.094270	323.230000
5.963716	50.474971	531.796285	375.540000
5.963742	50.474940	531.500225	394.780000
5.963769	50.474908	531.220040	346.830000
5.963796	50.474875	530.939480	265.780000
5.963822	50.474842	530.671120	238.780000
5.963847	50.474812	530.423110	248.550000
5.963873	50.474781	530.163800	265.860000
5.963900	50.474749	529.887565	290.740000
5.963926	50.474716	529.607255	305.640000
5.963952	50.474685	529.330970	295.370000
5.963978	50.474653	529.047810	303.780000
5.964004	50.474621	528.766975	321.120000
5.964030	50.474590	528.493865	346.400000
5.964056	50.474557	528.216155	351.390000
5.964082	50.474525	527.938370	388.280000
5.964107	50.474494	527.672035	361.880000
5.964134	50.474462	527.418250	341.930000
5.964161	50.474431	527.158040	372.370000
5.964186	50.474399	526.897430	450.800000
5.964211	50.474367	526.633220	511.210000
5.964239	50.474335	526.366485	568.960000
5.964265	50.474304	526.102175	561.590000
5.964290	50.474272	525.832965	519.840000
5.964317	50.474240	525.564180	467.440000
5.964344	50.474209	525.292795	421.090000
5.964371	50.474177	525.020660	409.150000
5.964398	50.474145	524.746600	427.220000
5.964424	50.474114	524.470190	471.650000
5.964448	50.474082	524.196130	494.700000
5.964471	50.474049	523.920195	502.660000
5.964495	50.474016	523.647285	484.810000
5.964518	50.473985	523.378525	528.210000
5.964541	50.473952	523.105215	542.970000
5.964566	50.473919	522.829755	453.940000
5.964590	50.473888	522.554170	449.910000
5.964613	50.473856	522.283510	424.350000
5.964635	50.473823	522.014450	454.010000
5.964661	50.473791	521.741690	367.204800
5.963182	50.475600	534.797235	144.270000
5.963210	50.475569	534.523250	165.050000
5.963237	50.475537	534.248965	159.700000
5.963263	50.475506	533.973930	144.130000
5.963289	50.475475	533.699220	140.370000
5.963315	50.475443	533.424710	138.820000
5.963341	50.475412	533.151650	168.020000
5.963368	50.475380	532.878515	214.630000
5.963396	50.475349	532.601680	227.800000
5.963422	50.475318	532.325995	215.180000
5.963450	50.475286	532.050635	200.520000
5.963478	50.475255	531.774150	187.530000
5.963505	50.475224	531.499115	176.750000
5.963531	50.475192	531.224555	187.250000
5.963558	50.475161	530.951070	184.380000
5.963585	50.475130	530.677310	173.350000
5.963611	50.475098	530.399875	187.090000
5.963637	50.475066	530.119965	238.590000
5.963663	50.475034	529.846255	307.280000
5.963690	50.475003	529.571770	363.190000
5.963716	50.474971	529.286910	412.000000
5.963742	50.474940	529.002500	417.720000
5.963769	50.474908	528.725490	368.600000
5.963796	50.474875	528.448205	291.970000
5.963822	50.474842	528.176995	264.300000
5.963847	50.474812	527.915560	276.570000
5.963873	50.474781	527.648450	292.520000
5.963900	50.474749	527.373440	304.570000
5.963926	50.474716	527.096580	310.020000
5.963952	50.474685	526.821545	300.650000
5.963978	50.474653	526.543210	322.970000
5.964004	50.474621	526.266000	357.270000
5.964030	50.474590	525.992440	397.310000
5.964056	50.474557	525.716655	417.090000
5.964082	50.474525	525.440820	478.960000
5.964107	50.474494	525.170535	446.250000
5.964134	50.474462	524.906075	405.280000
5.964161	50.474431	524.638365	428.070000
5.964186	50.474399	524.370030	523.990000
5.964211	50.474367	524.100145	657.940000
5.964239	50.474335	523.828935	820.830000
5.964265	50.474304	523.558575	872.030000
5.964290	50.474272	523.286215	808.180000
5.964317	50.474240	523.013905	659.980000
5.964344	50.474209	522.740745	543.830000
5.964371	50.474177	522.467285	514.450000
5.964398	50.474145	522.193300	533.560000
5.964424	50.474114	521.918665	589.940000
5.964448	50.474082	521.644655	657.380000
5.964471	50.474049	521.370095	710.120000
5.964495	50.474016	521.096435	715.480000
5.964518	50.473985	520.823975	748.650000
5.964541	50.473952	520.550190	664.630000
5.964566	50.473919	520.275830	505.430000
5.964590	50.473888	520.001445	451.710000
5.964613	50.473856	519.728260	427.630000
5.964635	50.473823	519.455450	379.839300
5.963237	50.475537	531.448340	148.720000
5.963263	50.475506	531.174355	139.150000
5.963289	50.475475	530.900220	137.880000
5.963315	50.475443	530.626110	148.300000
5.963341	50.475412	530.352325	183.650000
5.963368	50.475380	530.078565	243.330000
5.963396	50.475349	529.803855	284.730000
5.963422	50.475318	529.529445	289.580000
5.963450	50.475286	529.255035	272.920000
5.963478	50.475255	528.980225	255.680000
5.963505	50.475224	528.705915	254.720000
5.963531	50.475192	528.431755	272.820000
5.963558	50.475161	528.157945	282.310000
5.963585	50.475130	527.884060	278.900000
5.963611	50.475098	527.608825	288.450000
5.963637	50.475066	527.332590	324.640000
5.963663	50.475034	527.058730	385.900000
5.963690	50.475003	526.784545	450.200000
5.963716	50.474971	526.506035	487.800000
5.963742	50.474940	526.227550	482.590000
5.963769	50.474908	525.952215	449.700000
5.963796	50.474875	525.676705	411.270000
5.963822	50.474842	525.403995	398.600000
5.963847	50.474812	525.135610	401.830000
5.963873	50.474781	524.864600	385.840000
5.963900	50.474749	524.590190	350.600000
5.963926	50.474716	524.315005	322.860000
5.963952	50.474685	524.040595	319.440000
5.963978	50.474653	523.764710	362.120000
5.964004	50.474621	523.489325	424.120000
5.964030	50.474590	523.215565	479.220000
5.964056	50.474557	522.940805	511.170000
5.964082	50.474525	522.665995	545.180000
5.964107	50.474494	522.393660	483.740000
5.964134	50.474462	522.123800	401.530000
5.964161	50.474431	521.852440	379.030000
5.964186	50.474399	521.580655	447.780000
5.964211	50.474367	521.308245	624.130000
5.964239	50.474335	521.035235	902.870000
5.964265	50.474304	520.762500	1147.600000
5.964290	50.474272	520.489015	1203.700000
5.964317	50.474240	520.215530	1075.500000
5.964344	50.474209	519.941795	935.930000
5.964371	50.474177	519.667960	885.170000
5.964398	50.474145	519.394000	929.040000
5.964424	50.474114	519.119890	1008.600000
5.964448	50.474082	518.845905	1073.800000
5.964471	50.474049	518.571770	1060.500000
5.964495	50.474016	518.297885	929.880000
5.964518	50.473985	518.024300	778.300000
5.964541	50.473952	517.750390	544.350000
5.964566	50.473919	517.476330	430.650000
5.964590	50.473888	517.202270	382.815500
5.963289	50.475475	527.824420	160.320000
5.963315	50.475443	527.550410	166.690000
5.963341	50.475412	527.276475	189.720000
5.963368	50.475380	527.002565	225.910000
5.963396	50.475349	526.728430	257.550000
5.963422	50.475318	526.454370	268.110000
5.963450	50.475286	526.180285	260.400000
5.963478	50.475255	525.906075	250.120000
5.963505	50.475224	525.631990	251.780000
5.963531	50.475192	525.357955	265.710000
5.963558	50.475161	525.084045	279.560000
5.963585	50.475130	524.810110	288.150000
5.963611	50.475098	524.535725	301.140000
5.963637	50.475066	524.260990	328.970000
5.963663	50.475034	523.987055	376.340000
5.963690	50.475003	523.712995	433.210000
5.963716	50.474971	523.437310	478.430000
5.963742	50.474940	523.161575	501.090000
5.963769	50.474908	522.887065	508.920000
5.963796	50.474875	522.612430	511.930000
5.963822	50.474842	522.338995	513.800000
5.963847	50.474812	522.067310	498.010000
5.963873	50.474781	521.794500	448.220000
5.963900	50.474749	521.520365	385.010000
5.963926	50.474716	521.245930	344.870000
5.963952	50.474685	520.971795	346.580000
5.963978	50.474653	520.697060	395.440000
5.964004	50.474621	520.422525	466.040000
5.964030	50.474590	520.148665	522.880000
5.964056	50.474557	519.874405	543.320000
5.964082	50.474525	519.600095	525.780000
5.964107	50.474494	519.326785	441.000000
5.964134	50.474462	519.054425	345.590000
5.964161	50.474431	518.781440	293.920000
5.964186	50.474399	518.508255	300.630000
5.964211	50.474367	518.234845	364.090000
5.964239	50.474335	517.961160	474.500000
5.964265	50.474304	517.687575	595.320000
5.964290	50.474272	517.413740	680.820000
5.964317	50.474240	517.139905	721.690000
5.964344	50.474209	516.866020	743.850000
5.964371	50.474177	516.592085	777.960000
5.964398	50.474145	516.318125	842.780000
5.964424	50.474114	516.044140	890.790000
5.964448	50.474082	515.770180	863.560000
5.964471	50.474049	515.496145	753.580000
5.964495	50.474016	515.222185	588.760000
5.964518	50.473985	514.948325	472.030000
5.964541	50.473952	514.674390	362.868300
5.963341	50.475412	523.894075	182.830000
5.963368	50.475380	523.620140	188.620000
5.963396	50.475349	523.346155	198.820000
5.963422	50.475318	523.072170	197.500000
5.963450	50.475286	522.798185	191.460000
5.963478	50.475255	522.524175	183.030000
5.963505	50.475224	522.250165	180.810000
5.963531	50.475192	521.976180	185.470000
5.963558	50.475161	521.702245	193.920000
5.963585	50.475130	521.428285	205.030000
5.963611	50.475098	521.154200	222.010000
5.963637	50.475066	520.879990	249.820000
5.963663	50.475034	520.606030	292.440000
5.963690	50.475003	520.332045	348.000000
5.963716	50.474971	520.057485	408.060000
5.963742	50.474940	519.782900	464.360000
5.963769	50.474908	519.508740	513.280000
5.963796	50.474875	519.234505	550.280000
5.963822	50.474842	518.960745	564.660000
5.963847	50.474812	518.687635	542.180000
5.963873	50.474781	518.414075	484.900000
5.963900	50.474749	518.140040	421.900000
5.963926	50.474716	517.865905	386.100000
5.963952	50.474685	517.591870	392.920000
5.963978	50.474653	517.317660	441.290000
5.964004	50.474621	517.043500	507.690000
5.964030	50.474590	516.769565	554.750000
5.964056	50.474557	516.495505	553.780000
5.964082	50.474525	516.221420	499.140000
5.964107	50.474494	515.947710	400.620000
5.964134	50.474462	515.674300	302.760000
5.964161	50.474431	515.400665	238.460000
5.964186	50.474399	515.126955	212.330000
5.964211	50.474367	514.853170	216.590000
5.964239	50.474335	514.579285	242.690000
5.964265	50.474304	514.305425	282.050000
5.964290	50.474272	514.031490	328.050000
5.964317	50.474240	513.757555	379.020000
5.964344	50.474209	513.483620	432.820000
5.964371	50.474177	513.209660	484.330000
5.964398	50.474145	512.935700	526.740000
5.964424	50.474114	512.661740	530.880000
5.964448	50.474082	512.387780	487.560000
5.964471	50.474049	512.113795	416.780000
5.964495	50.474016	511.839835	341.658800
5.963396	50.475349	519.625780	164.420000
5.963422	50.475318	519.351820	144.500000
5.963450	50.475286	519.077860	135.590000
5.963478	50.475255	518.803900	125.480000
5.963505	50.475224	518.529940	120.530000
5.963531	50.475192	518.255980	120.210000
5.963558	50.475161	517.982020	123.700000
5.963585	50.475130	517.708060	131.950000
5.963611	50.475098	517.434075	147.010000
5.963637	50.475066	517.160015	171.680000
5.963663	50.475034	516.886055	209.240000
5.963690	50.475003	516.612095	261.090000
5.963716	50.474971	516.337935	325.480000
5.963742	50.474940	516.063775	397.360000
5.963769	50.474908	515.789740	468.660000
5.963796	50.474875	515.515705	527.090000
5.963822	50.474842	515.241820	557.310000
5.963847	50.474812	514.968135	549.230000
5.963873	50.474781	514.694300	510.790000
5.963900	50.474749	514.420315	467.310000
5.963926	50.474716	514.146305	444.730000
5.963952	50.474685	513.872320	455.420000
5.963978	50.474653	513.598285	495.860000
5.964004	50.474621	513.324250	544.240000
5.964030	50.474590	513.050290	567.500000
5.964056	50.474557	512.776305	541.340000
5.964082	50.474525	512.502320	466.610000
5.964107	50.474494	512.228460	366.330000
5.964134	50.474462	511.954650	273.900000
5.964161	50.474431	511.680765	208.790000
5.964186	50.474399	511.406880	172.230000
5.964211	50.474367	511.132970	157.610000
5.964239	50.474335	510.859035	158.770000
5.964265	50.474304	510.585100	171.740000
5.964290	50.474272	510.311140	194.600000
5.964317	50.474240	510.037180	225.850000
5.964344	50.474209	509.763220	261.940000
5.964371	50.474177	509.489260	292.820000
5.964398	50.474145	509.215300	315.400000
5.964424	50.474114	508.941340	315.390000
5.964448	50.474082	508.667380	308.416700
5.963450	50.475286	514.985510	118.140000
5.963478	50.475255	514.711550	99.730000
5.963505	50.475224	514.437590	93.120000
5.963531	50.475192	514.163630	91.310000
5.963558	50.475161	513.889670	91.400000
5.963585	50.475130	513.615710	96.400000
5.963611	50.475098	513.341750	107.720000
5.963637	50.475066	513.067765	127.290000
5.963663	50.475034	512.793805	158.310000
5.963690	50.475003	512.519845	202.800000
5.963716	50.474971	512.245835	261.700000
5.963742	50.474940	511.971800	332.440000
5.963769	50.474908	511.697790	407.830000
5.963796	50.474875	511.423830	475.590000
5.963822	50.474842	511.149920	521.640000
5.963847	50.474812	510.876035	537.760000
5.963873	50.474781	510.602100	529.100000
5.963900	50.474749	510.328140	512.270000
5.963926	50.474716	510.054180	505.010000
5.963952	50.474685	509.780220	515.820000
5.963978	50.474653	509.506235	540.020000
5.964004	50.474621	509.232250	559.850000
5.964030	50.474590	508.958290	552.380000
5.964056	50.474557	508.684305	504.870000
5.964082	50.474525	508.410320	424.660000
5.964107	50.474494	508.136410	333.360000
5.964134	50.474462	507.862500	252.960000
5.964161	50.474431	507.588540	194.380000
5.964186	50.474399	507.314605	157.800000
5.964211	50.474367	507.040670	138.640000
5.964239	50.474335	506.766710	132.770000
5.964265	50.474304	506.492750	137.180000
5.964290	50.474272	506.218790	150.810000
5.964317	50.474240	505.944830	169.940000
5.964344	50.474209	505.670870	188.130000
5.964371	50.474177	505.396910	207.460000
5.964398	50.474145	505.122950	238.428900
5.963531	50.475192	509.662080	93.180000
5.963558	50.475161	509.388120	87.320000
5.963585	50.475130	509.114160	88.670000
5.963611	50.475098	508.840200	96.320000
5.963637	50.475066	508.566240	110.570000
5.963663	50.475034	508.292280	136.100000
5.963690	50.475003	508.018320	172.740000
5.963716	50.474971	507.744360	222.900000
5.963742	50.474940	507.470375	285.120000
5.963769	50.474908	507.196390	354.810000
5.963796	50.474875	506.922430	423.070000
5.963822	50.474842	506.648495	479.270000
5.963847	50.474812	506.374560	516.060000
5.963873	50.474781	506.100600	533.920000
5.963900	50.474749	505.826640	540.470000
5.963926	50.474716	505.552680	544.930000
5.963952	50.474685	505.278720	551.350000
5.963978	50.474653	505.004760	555.490000
5.964004	50.474621	504.730800	546.450000
5.964030	50.474590	504.456840	513.410000
5.964056	50.474557	504.182855	454.300000
5.964082	50.474525	503.908870	378.670000
5.964107	50.474494	503.634935	301.840000
5.964134	50.474462	503.361000	236.380000
5.964161	50.474431	503.087040	187.630000
5.964186	50.474399	502.813080	155.800000
5.964211	50.474367	502.539120	137.330000
5.964239	50.474335	502.265160	130.850000
5.964265	50.474304	501.991200	132.880000
5.964290	50.474272	501.717240	143.430000
5.964317	50.474240	501.443280	168.922800
5.963585	50.475130	504.162510	99.380000
5.963611	50.475098	503.888550	104.810000
5.963637	50.475066	503.614590	115.420000
5.963663	50.475034	503.340630	134.580000
5.963690	50.475003	503.066670	162.270000
5.963716	50.474971	502.792710	204.300000
5.963742	50.474940	502.518750	256.060000
5.963769	50.474908	502.244790	316.530000
5.963796	50.474875	501.970830	379.930000
5.963822	50.474842	501.696870	438.870000
5.963847	50.474812	501.422910	486.800000
5.963873	50.474781	501.148950	520.740000
5.963900	50.474749	500.874990	541.520000
5.963926	50.474716	500.601030	551.570000
5.963952	50.474685	500.327070	551.540000
5.963978	50.474653	500.053110	539.030000
5.964004	50.474621	499.779150	510.150000
5.964030	50.474590	499.505190	463.340000
5.964056	50.474557	499.231230	402.420000
5.964082	50.474525	498.957270	336.140000
5.964107	50.474494	498.683310	274.130000
5.964134	50.474462	498.409350	223.240000
5.964161	50.474431	498.135390	184.270000
5.964186	50.474399	497.861430	160.600000
5.964211	50.474367	497.587470	146.380000
5.964239	50.474335	497.313510	141.260000
5.964265	50.474304	497.039550	143.967200
5.963637	50.475066	498.167740	132.480000
5.963663	50.475034	497.893780	148.410000
5.963690	50.475003	497.619820	170.910000
5.963716	50.474971	497.345860	201.640000
5.963742	50.474940	497.071900	239.920000
5.963769	50.474908	496.797940	291.240000
5.963796	50.474875	496.523980	347.360000
5.963822	50.474842	496.250020	403.360000
5.963847	50.474812	495.976060	453.550000
5.963873	50.474781	495.702100	493.160000
5.963900	50.474749	495.428140	519.130000
5.963926	50.474716	495.154180	529.940000
5.963952	50.474685	494.880220	524.620000
5.963978	50.474653	494.606260	502.700000
5.964004	50.474621	494.332300	465.030000
5.964030	50.474590	494.058340	414.890000
5.964056	50.474557	493.784380	358.130000
5.964082	50.474525	493.510420	301.810000
5.964107	50.474494	493.236460	251.760000
5.964134	50.474462	492.962500	216.040000
5.964161	50.474431	492.688540	189.120000
5.964186	50.474399	492.414580	171.330000
5.964211	50.474367	492.140620	161.135500
5.963663	50.475034	491.902230	177.800000
5.963690	50.475003	491.628270	190.660000
5.963716	50.474971	491.354310	211.460000
5.963742	50.474940	491.080350	240.460000
5.963769	50.474908	490.806390	277.030000
5.963796	50.474875	490.532430	325.180000
5.963822	50.474842	490.258470	375.820000
5.963847	50.474812	489.984510	423.500000
5.963873	50.474781	489.710550	462.680000
5.963900	50.474749	489.436590	488.660000
5.963926	50.474716	489.162630	498.250000
5.963952	50.474685	488.888670	490.060000
5.963978	50.474653	488.614710	464.790000
5.964004	50.474621	488.340750	425.520000
5.964030	50.474590	488.066790	377.320000
5.964056	50.474557	487.792830	326.420000
5.964082	50.474525	487.518870	278.900000
5.964107	50.474494	487.244910	243.850000
5.964134	50.474462	486.970950	217.290000
5.964161	50.474431	486.696990	199.680000
5.964186	50.474399	486.423030	190.540500
5.963690	50.475003	485.037701	210.990000
5.963716	50.474971	484.763741	223.090000
5.963742	50.474940	484.489781	245.200000
5.963769	50.474908	484.215821	276.130000
5.963796	50.474875	483.941861	314.040000
5.963822	50.474842	483.667901	362.110000
5.963847	50.474812	483.393941	408.000000
5.963873	50.474781	483.119981	446.140000
5.963900	50.474749	482.846021	471.400000
5.963926	50.474716	482.572061	480.130000
5.963952	50.474685	482.298101	470.820000
5.963978	50.474653	482.024141	444.670000
5.964004	50.474621	481.750181	405.420000
5.964030	50.474590	481.476221	358.590000
5.964056	50.474557	481.202261	310.190000
5.964082	50.474525	480.928301	272.770000
5.964107	50.474494	480.654341	243.030000
5.964134	50.474462	480.380381	222.640000
5.964161	50.474431	480.106421	212.499200
