# Supplementary material for: Electrical resistivity tomography data across the Hockai Fault Zone (Ardenne, Belgium)
Source: Data Brief. 2016 Dec 21;11:1–4. doi: 10.1016/j.dib.2016.12.028 (PMC5220259; doi:10.1016/j.dib.2016.12.028)
Supplement: Supplementary file 2 — Supplementary material [file mmc2.zip › output/ASCII/vecquee09_robust.out.wgs84]

5.963128	50.475662	542.575255	247.200000
5.963154	50.475632	542.211745	273.540000
5.963182	50.475600	541.953410	247.290000
5.963210	50.475569	541.738075	226.460000
5.963237	50.475537	541.443215	224.180000
5.963263	50.475506	541.061605	198.370000
5.963289	50.475475	540.759620	205.360000
5.963315	50.475443	540.470910	184.300000
5.963341	50.475412	540.233175	184.530000
5.963368	50.475380	539.982415	185.160000
5.963396	50.475349	539.628130	174.710000
5.963422	50.475318	539.311395	161.010000
5.963450	50.475286	539.014835	158.140000
5.963478	50.475255	538.700225	164.490000
5.963505	50.475224	538.410715	150.820000
5.963531	50.475192	538.128455	157.070000
5.963558	50.475161	537.860895	158.800000
5.963585	50.475130	537.589685	159.750000
5.963611	50.475098	537.273900	175.910000
5.963637	50.475066	536.935115	237.510000
5.963663	50.475034	536.663880	288.480000
5.963690	50.475003	536.385070	306.180000
5.963716	50.474971	536.017585	360.630000
5.963742	50.474940	535.664350	391.780000
5.963769	50.474908	535.369565	328.430000
5.963796	50.474875	535.074605	251.910000
5.963822	50.474842	534.819395	229.320000
5.963847	50.474812	534.634885	234.360000
5.963873	50.474781	534.414425	246.030000
5.963900	50.474749	534.131765	281.200000
5.963926	50.474716	533.833605	297.580000
5.963952	50.474685	533.550870	298.430000
5.963978	50.474653	533.244510	305.480000
5.964004	50.474621	532.946050	322.910000
5.964030	50.474590	532.675040	341.720000
5.964056	50.474557	532.388255	342.460000
5.964082	50.474525	532.101420	362.780000
5.964107	50.474494	531.853960	329.740000
5.964134	50.474462	531.653075	323.850000
5.964161	50.474431	531.432115	343.110000
5.964186	50.474399	531.217455	423.770000
5.964211	50.474367	530.987595	455.380000
5.964239	50.474335	530.752835	457.010000
5.964265	50.474304	530.532475	435.440000
5.964290	50.474272	530.289565	369.010000
5.964317	50.474240	530.053280	373.620000
5.964344	50.474209	529.799295	373.070000
5.964371	50.474177	529.541560	345.960000
5.964398	50.474145	529.266725	393.830000
5.964424	50.474114	528.971290	452.320000
5.964448	50.474082	528.696430	453.170000
5.964471	50.474049	528.407620	451.410000
5.964495	50.474016	528.143085	420.730000
5.964518	50.473985	527.912975	476.830000
5.964541	50.473952	527.644940	509.430000
5.964566	50.473919	527.356530	443.740000
5.964590	50.473888	527.068020	461.410000
5.964613	50.473856	526.830010	418.620000
5.964635	50.473823	526.608750	478.690000
5.964661	50.473791	526.353440	384.350000
5.964686	50.473759	526.101105	352.664200
5.963128	50.475662	540.279755	232.240000
5.963154	50.475632	539.987795	260.300000
5.963182	50.475600	539.718535	244.080000
5.963210	50.475569	539.458400	225.550000
5.963237	50.475537	539.178065	220.480000
5.963263	50.475506	538.874155	198.920000
5.963289	50.475475	538.590595	201.880000
5.963315	50.475443	538.311110	184.730000
5.963341	50.475412	538.049350	185.280000
5.963368	50.475380	537.783940	187.330000
5.963396	50.475349	537.480530	177.690000
5.963422	50.475318	537.190270	164.400000
5.963450	50.475286	536.906610	161.590000
5.963478	50.475255	536.615175	165.730000
5.963505	50.475224	536.334240	154.150000
5.963531	50.475192	536.056505	159.320000
5.963558	50.475161	535.785445	160.740000
5.963585	50.475130	535.512735	161.300000
5.963611	50.475098	535.219075	178.180000
5.963637	50.475066	534.913565	238.290000
5.963663	50.475034	534.640930	290.520000
5.963690	50.475003	534.364470	312.860000
5.963716	50.474971	534.041410	366.650000
5.963742	50.474940	533.724125	393.960000
5.963769	50.474908	533.438390	332.390000
5.963796	50.474875	533.152255	255.020000
5.963822	50.474842	532.888895	231.490000
5.963847	50.474812	532.664785	235.870000
5.963873	50.474781	532.419825	248.680000
5.963900	50.474749	532.141265	281.410000
5.963926	50.474716	531.854455	297.080000
5.963952	50.474685	531.575795	297.480000
5.963978	50.474653	531.283960	304.060000
5.964004	50.474621	530.996575	321.490000
5.964030	50.474590	530.724265	340.680000
5.964056	50.474557	530.443130	344.230000
5.964082	50.474525	530.161895	361.580000
5.964107	50.474494	529.902660	331.590000
5.964134	50.474462	529.668450	323.700000
5.964161	50.474431	529.422440	345.310000
5.964186	50.474399	529.177680	423.560000
5.964211	50.474367	528.925245	460.570000
5.964239	50.474335	528.668785	468.180000
5.964265	50.474304	528.418475	447.670000
5.964290	50.474272	528.157190	389.960000
5.964317	50.474240	527.897905	389.860000
5.964344	50.474209	527.631470	383.830000
5.964371	50.474177	527.363260	363.740000
5.964398	50.474145	527.089000	403.910000
5.964424	50.474114	526.807365	459.970000
5.964448	50.474082	526.533080	463.470000
5.964471	50.474049	526.253420	457.410000
5.964495	50.474016	525.982835	431.790000
5.964518	50.473985	525.724800	477.090000
5.964541	50.473952	525.452915	503.310000
5.964566	50.473919	525.174005	448.990000
5.964590	50.473888	524.894870	454.480000
5.964613	50.473856	524.632635	425.470000
5.964635	50.473823	524.375900	459.020000
5.964661	50.473791	524.107215	383.530000
5.964686	50.473759	523.839030	352.764900
5.963154	50.475632	537.629220	216.320000
5.963182	50.475600	537.356435	218.910000
5.963210	50.475569	537.084650	214.780000
5.963237	50.475537	536.809040	208.310000
5.963263	50.475506	536.528280	195.290000
5.963289	50.475475	536.251445	195.230000
5.963315	50.475443	535.975635	185.350000
5.963341	50.475412	535.705275	188.770000
5.963368	50.475380	535.434140	194.460000
5.963396	50.475349	535.150430	188.180000
5.963422	50.475318	534.870845	176.320000
5.963450	50.475286	534.593035	172.440000
5.963478	50.475255	534.312150	172.840000
5.963505	50.475224	534.035315	164.270000
5.963531	50.475192	533.759780	167.920000
5.963558	50.475161	533.487045	168.710000
5.963585	50.475130	533.213610	168.570000
5.963611	50.475098	532.931025	186.450000
5.963637	50.475066	532.642790	243.910000
5.963663	50.475034	532.369430	299.500000
5.963690	50.475003	532.094270	332.650000
5.963716	50.474971	531.796285	384.190000
5.963742	50.474940	531.500225	403.080000
5.963769	50.474908	531.220040	345.410000
5.963796	50.474875	530.939480	268.350000
5.963822	50.474842	530.671120	242.070000
5.963847	50.474812	530.423110	244.400000
5.963873	50.474781	530.163800	257.400000
5.963900	50.474749	529.887565	284.300000
5.963926	50.474716	529.607255	297.470000
5.963952	50.474685	529.330970	297.840000
5.963978	50.474653	529.047810	304.690000
5.964004	50.474621	528.766975	323.250000
5.964030	50.474590	528.493865	345.140000
5.964056	50.474557	528.216155	356.210000
5.964082	50.474525	527.938370	369.930000
5.964107	50.474494	527.672035	347.760000
5.964134	50.474462	527.418250	339.690000
5.964161	50.474431	527.158040	363.660000
5.964186	50.474399	526.897430	438.150000
5.964211	50.474367	526.633220	486.230000
5.964239	50.474335	526.366485	503.840000
5.964265	50.474304	526.102175	489.790000
5.964290	50.474272	525.832965	445.280000
5.964317	50.474240	525.564180	432.970000
5.964344	50.474209	525.292795	417.220000
5.964371	50.474177	525.020660	403.920000
5.964398	50.474145	524.746600	436.040000
5.964424	50.474114	524.470190	488.130000
5.964448	50.474082	524.196130	499.210000
5.964471	50.474049	523.920195	493.220000
5.964495	50.474016	523.647285	476.110000
5.964518	50.473985	523.378525	501.600000
5.964541	50.473952	523.105215	512.530000
5.964566	50.473919	522.829755	468.060000
5.964590	50.473888	522.554170	455.370000
5.964613	50.473856	522.283510	430.050000
5.964635	50.473823	522.014450	422.290000
5.964661	50.473791	521.741690	363.077100
5.963182	50.475600	534.797235	175.800000
5.963210	50.475569	534.523250	190.330000
5.963237	50.475537	534.248965	188.460000
5.963263	50.475506	533.973930	185.470000
5.963289	50.475475	533.699220	186.620000
5.963315	50.475443	533.424710	185.670000
5.963341	50.475412	533.151650	192.890000
5.963368	50.475380	532.878515	204.360000
5.963396	50.475349	532.601680	202.790000
5.963422	50.475318	532.325995	193.730000
5.963450	50.475286	532.050635	188.830000
5.963478	50.475255	531.774150	186.580000
5.963505	50.475224	531.499115	179.280000
5.963531	50.475192	531.224555	182.160000
5.963558	50.475161	530.951070	182.010000
5.963585	50.475130	530.677310	180.920000
5.963611	50.475098	530.399875	198.520000
5.963637	50.475066	530.119965	253.090000
5.963663	50.475034	529.846255	311.370000
5.963690	50.475003	529.571770	353.900000
5.963716	50.474971	529.286910	404.020000
5.963742	50.474940	529.002500	418.200000
5.963769	50.474908	528.725490	366.310000
5.963796	50.474875	528.448205	292.110000
5.963822	50.474842	528.176995	263.400000
5.963847	50.474812	527.915560	263.870000
5.963873	50.474781	527.648450	274.420000
5.963900	50.474749	527.373440	294.220000
5.963926	50.474716	527.096580	303.440000
5.963952	50.474685	526.821545	304.400000
5.963978	50.474653	526.543210	314.020000
5.964004	50.474621	526.266000	337.110000
5.964030	50.474590	525.992440	365.810000
5.964056	50.474557	525.716655	386.140000
5.964082	50.474525	525.440820	400.610000
5.964107	50.474494	525.170535	383.720000
5.964134	50.474462	524.906075	374.800000
5.964161	50.474431	524.638365	396.430000
5.964186	50.474399	524.370030	463.810000
5.964211	50.474367	524.100145	515.720000
5.964239	50.474335	523.828935	539.900000
5.964265	50.474304	523.558575	532.700000
5.964290	50.474272	523.286215	499.110000
5.964317	50.474240	523.013905	477.880000
5.964344	50.474209	522.740745	455.070000
5.964371	50.474177	522.467285	444.730000
5.964398	50.474145	522.193300	476.720000
5.964424	50.474114	521.918665	530.910000
5.964448	50.474082	521.644655	553.580000
5.964471	50.474049	521.370095	552.400000
5.964495	50.474016	521.096435	538.920000
5.964518	50.473985	520.823975	547.350000
5.964541	50.473952	520.550190	539.720000
5.964566	50.473919	520.275830	490.540000
5.964590	50.473888	520.001445	453.850000
5.964613	50.473856	519.728260	425.110000
5.964635	50.473823	519.455450	364.537400
5.963237	50.475537	531.448340	135.230000
5.963263	50.475506	531.174355	150.750000
5.963289	50.475475	530.900220	158.590000
5.963315	50.475443	530.626110	175.310000
5.963341	50.475412	530.352325	192.960000
5.963368	50.475380	530.078565	211.720000
5.963396	50.475349	529.803855	221.040000
5.963422	50.475318	529.529445	222.020000
5.963450	50.475286	529.255035	219.970000
5.963478	50.475255	528.980225	216.460000
5.963505	50.475224	528.705915	212.440000
5.963531	50.475192	528.431755	212.290000
5.963558	50.475161	528.157945	211.410000
5.963585	50.475130	527.884060	211.000000
5.963611	50.475098	527.608825	226.040000
5.963637	50.475066	527.332590	265.010000
5.963663	50.475034	527.058730	317.290000
5.963690	50.475003	526.784545	366.040000
5.963716	50.474971	526.506035	411.270000
5.963742	50.474940	526.227550	426.440000
5.963769	50.474908	525.952215	405.770000
5.963796	50.474875	525.676705	370.200000
5.963822	50.474842	525.403995	349.780000
5.963847	50.474812	525.135610	345.940000
5.963873	50.474781	524.864600	347.890000
5.963900	50.474749	524.590190	351.970000
5.963926	50.474716	524.315005	354.930000
5.963952	50.474685	524.040595	360.750000
5.963978	50.474653	523.764710	378.240000
5.964004	50.474621	523.489325	408.200000
5.964030	50.474590	523.215565	441.740000
5.964056	50.474557	522.940805	466.150000
5.964082	50.474525	522.665995	476.540000
5.964107	50.474494	522.393660	465.860000
5.964134	50.474462	522.123800	453.020000
5.964161	50.474431	521.852440	458.390000
5.964186	50.474399	521.580655	488.040000
5.964211	50.474367	521.308245	521.920000
5.964239	50.474335	521.035235	539.390000
5.964265	50.474304	520.762500	535.360000
5.964290	50.474272	520.489015	516.860000
5.964317	50.474240	520.215530	496.020000
5.964344	50.474209	519.941795	481.890000
5.964371	50.474177	519.667960	484.890000
5.964398	50.474145	519.394000	519.130000
5.964424	50.474114	519.119890	568.750000
5.964448	50.474082	518.845905	605.490000
5.964471	50.474049	518.571770	616.500000
5.964495	50.474016	518.297885	605.200000
5.964518	50.473985	518.024300	582.160000
5.964541	50.473952	517.750390	531.410000
5.964566	50.473919	517.476330	478.380000
5.964590	50.473888	517.202270	387.466800
5.963289	50.475475	527.824420	132.030000
5.963315	50.475443	527.550410	158.050000
5.963341	50.475412	527.276475	174.830000
5.963368	50.475380	527.002565	196.750000
5.963396	50.475349	526.728430	211.050000
5.963422	50.475318	526.454370	219.050000
5.963450	50.475286	526.180285	221.080000
5.963478	50.475255	525.906075	220.170000
5.963505	50.475224	525.631990	218.530000
5.963531	50.475192	525.357955	217.890000
5.963558	50.475161	525.084045	217.510000
5.963585	50.475130	524.810110	219.300000
5.963611	50.475098	524.535725	232.380000
5.963637	50.475066	524.260990	262.240000
5.963663	50.475034	523.987055	303.370000
5.963690	50.475003	523.712995	347.660000
5.963716	50.474971	523.437310	388.860000
5.963742	50.474940	523.161575	412.790000
5.963769	50.474908	522.887065	415.130000
5.963796	50.474875	522.612430	408.670000
5.963822	50.474842	522.338995	403.850000
5.963847	50.474812	522.067310	402.690000
5.963873	50.474781	521.794500	402.930000
5.963900	50.474749	521.520365	403.660000
5.963926	50.474716	521.245930	406.080000
5.963952	50.474685	520.971795	413.980000
5.963978	50.474653	520.697060	430.780000
5.964004	50.474621	520.422525	454.650000
5.964030	50.474590	520.148665	478.360000
5.964056	50.474557	519.874405	492.790000
5.964082	50.474525	519.600095	496.770000
5.964107	50.474494	519.326785	484.130000
5.964134	50.474462	519.054425	467.080000
5.964161	50.474431	518.781440	460.330000
5.964186	50.474399	518.508255	460.340000
5.964211	50.474367	518.234845	462.750000
5.964239	50.474335	517.961160	463.290000
5.964265	50.474304	517.687575	463.390000
5.964290	50.474272	517.413740	460.180000
5.964317	50.474240	517.139905	454.600000
5.964344	50.474209	516.866020	451.920000
5.964371	50.474177	516.592085	462.830000
5.964398	50.474145	516.318125	492.850000
5.964424	50.474114	516.044140	529.670000
5.964448	50.474082	515.770180	556.490000
5.964471	50.474049	515.496145	562.350000
5.964495	50.474016	515.222185	546.450000
5.964518	50.473985	514.948325	514.240000
5.964541	50.473952	514.674390	437.287300
5.963341	50.475412	523.894075	148.440000
5.963368	50.475380	523.620140	175.050000
5.963396	50.475349	523.346155	188.900000
5.963422	50.475318	523.072170	200.840000
5.963450	50.475286	522.798185	207.190000
5.963478	50.475255	522.524175	210.330000
5.963505	50.475224	522.250165	211.030000
5.963531	50.475192	521.976180	211.410000
5.963558	50.475161	521.702245	212.560000
5.963585	50.475130	521.428285	216.790000
5.963611	50.475098	521.154200	228.770000
5.963637	50.475066	520.879990	251.550000
5.963663	50.475034	520.606030	283.160000
5.963690	50.475003	520.332045	320.100000
5.963716	50.474971	520.057485	357.680000
5.963742	50.474940	519.782900	388.700000
5.963769	50.474908	519.508740	408.820000
5.963796	50.474875	519.234505	418.690000
5.963822	50.474842	518.960745	425.320000
5.963847	50.474812	518.687635	430.880000
5.963873	50.474781	518.414075	434.270000
5.963900	50.474749	518.140040	436.380000
5.963926	50.474716	517.865905	439.570000
5.963952	50.474685	517.591870	446.330000
5.963978	50.474653	517.317660	457.490000
5.964004	50.474621	517.043500	471.870000
5.964030	50.474590	516.769565	485.950000
5.964056	50.474557	516.495505	490.820000
5.964082	50.474525	516.221420	482.820000
5.964107	50.474494	515.947710	462.250000
5.964134	50.474462	515.674300	437.610000
5.964161	50.474431	515.400665	417.580000
5.964186	50.474399	515.126955	404.670000
5.964211	50.474367	514.853170	397.640000
5.964239	50.474335	514.579285	394.010000
5.964265	50.474304	514.305425	392.190000
5.964290	50.474272	514.031490	391.230000
5.964317	50.474240	513.757555	390.660000
5.964344	50.474209	513.483620	392.470000
5.964371	50.474177	513.209660	405.200000
5.964398	50.474145	512.935700	426.500000
5.964424	50.474114	512.661740	445.210000
5.964448	50.474082	512.387780	456.340000
5.964471	50.474049	512.113795	455.680000
5.964495	50.474016	511.839835	433.531400
5.963396	50.475349	519.625780	165.210000
5.963422	50.475318	519.351820	181.370000
5.963450	50.475286	519.077860	189.110000
5.963478	50.475255	518.803900	195.340000
5.963505	50.475224	518.529940	198.770000
5.963531	50.475192	518.255980	201.280000
5.963558	50.475161	517.982020	204.640000
5.963585	50.475130	517.708060	210.690000
5.963611	50.475098	517.434075	221.920000
5.963637	50.475066	517.160015	240.120000
5.963663	50.475034	516.886055	265.130000
5.963690	50.475003	516.612095	295.490000
5.963716	50.474971	516.337935	328.550000
5.963742	50.474940	516.063775	360.680000
5.963769	50.474908	515.789740	388.460000
5.963796	50.474875	515.515705	410.130000
5.963822	50.474842	515.241820	426.090000
5.963847	50.474812	514.968135	436.330000
5.963873	50.474781	514.694300	443.020000
5.963900	50.474749	514.420315	447.240000
5.963926	50.474716	514.146305	450.790000
5.963952	50.474685	513.872320	455.230000
5.963978	50.474653	513.598285	460.690000
5.964004	50.474621	513.324250	464.720000
5.964030	50.474590	513.050290	464.720000
5.964056	50.474557	512.776305	456.940000
5.964082	50.474525	512.502320	439.640000
5.964107	50.474494	512.228460	415.260000
5.964134	50.474462	511.954650	389.510000
5.964161	50.474431	511.680765	367.690000
5.964186	50.474399	511.406880	352.130000
5.964211	50.474367	511.132970	342.490000
5.964239	50.474335	510.859035	337.250000
5.964265	50.474304	510.585100	334.720000
5.964290	50.474272	510.311140	333.700000
5.964317	50.474240	510.037180	333.470000
5.964344	50.474209	509.763220	336.860000
5.964371	50.474177	509.489260	344.400000
5.964398	50.474145	509.215300	354.560000
5.964424	50.474114	508.941340	363.270000
5.964448	50.474082	508.667380	369.361300
5.963450	50.475286	514.985510	173.210000
5.963478	50.475255	514.711550	183.420000
5.963505	50.475224	514.437590	187.960000
5.963531	50.475192	514.163630	191.190000
5.963558	50.475161	513.889670	196.520000
5.963585	50.475130	513.615710	203.920000
5.963611	50.475098	513.341750	214.750000
5.963637	50.475066	513.067765	229.930000
5.963663	50.475034	512.793805	250.360000
5.963690	50.475003	512.519845	275.230000
5.963716	50.474971	512.245835	303.320000
5.963742	50.474940	511.971800	332.540000
5.963769	50.474908	511.697790	360.540000
5.963796	50.474875	511.423830	385.190000
5.963822	50.474842	511.149920	405.160000
5.963847	50.474812	510.876035	419.800000
5.963873	50.474781	510.602100	429.630000
5.963900	50.474749	510.328140	435.470000
5.963926	50.474716	510.054180	438.420000
5.963952	50.474685	509.780220	439.400000
5.963978	50.474653	509.506235	438.440000
5.964004	50.474621	509.232250	434.170000
5.964030	50.474590	508.958290	425.050000
5.964056	50.474557	508.684305	410.070000
5.964082	50.474525	508.410320	389.750000
5.964107	50.474494	508.136410	366.490000
5.964134	50.474462	507.862500	343.800000
5.964161	50.474431	507.588540	324.610000
5.964186	50.474399	507.314605	310.310000
5.964211	50.474367	507.040670	300.770000
5.964239	50.474335	506.766710	295.150000
5.964265	50.474304	506.492750	292.150000
5.964290	50.474272	506.218790	290.840000
5.964317	50.474240	505.944830	290.520000
5.964344	50.474209	505.670870	291.660000
5.964371	50.474177	505.396910	294.440000
5.964398	50.474145	505.122950	297.787500
5.963531	50.475192	509.662080	180.610000
5.963558	50.475161	509.388120	190.360000
5.963585	50.475130	509.114160	197.350000
5.963611	50.475098	508.840200	208.020000
5.963637	50.475066	508.566240	220.340000
5.963663	50.475034	508.292280	237.540000
5.963690	50.475003	508.018320	257.800000
5.963716	50.474971	507.744360	281.200000
5.963742	50.474940	507.470375	306.090000
5.963769	50.474908	507.196390	330.930000
5.963796	50.474875	506.922430	353.920000
5.963822	50.474842	506.648495	373.490000
5.963847	50.474812	506.374560	388.620000
5.963873	50.474781	506.100600	399.010000
5.963900	50.474749	505.826640	404.970000
5.963926	50.474716	505.552680	407.190000
5.963952	50.474685	505.278720	406.260000
5.963978	50.474653	505.004760	401.800000
5.964004	50.474621	504.730800	393.390000
5.964030	50.474590	504.456840	380.750000
5.964056	50.474557	504.182855	364.150000
5.964082	50.474525	503.908870	344.740000
5.964107	50.474494	503.634935	324.470000
5.964134	50.474462	503.361000	305.520000
5.964161	50.474431	503.087040	289.480000
5.964186	50.474399	502.813080	277.250000
5.964211	50.474367	502.539120	268.330000
5.964239	50.474335	502.265160	262.840000
5.964265	50.474304	501.991200	259.270000
5.964290	50.474272	501.717240	257.770000
5.964317	50.474240	501.443280	257.461000
5.963585	50.475130	504.162510	189.440000
5.963611	50.475098	503.888550	202.850000
5.963637	50.475066	503.614590	212.480000
5.963663	50.475034	503.340630	225.740000
5.963690	50.475003	503.066670	241.400000
5.963716	50.474971	502.792710	261.350000
5.963742	50.474940	502.518750	282.200000
5.963769	50.474908	502.244790	303.500000
5.963796	50.474875	501.970830	323.660000
5.963822	50.474842	501.696870	341.200000
5.963847	50.474812	501.422910	355.080000
5.963873	50.474781	501.148950	364.750000
5.963900	50.474749	500.874990	370.170000
5.963926	50.474716	500.601030	371.690000
5.963952	50.474685	500.327070	369.670000
5.963978	50.474653	500.053110	363.920000
5.964004	50.474621	499.779150	354.370000
5.964030	50.474590	499.505190	341.250000
5.964056	50.474557	499.231230	325.280000
5.964082	50.474525	498.957270	307.650000
5.964107	50.474494	498.683310	290.010000
5.964134	50.474462	498.409350	273.950000
5.964161	50.474431	498.135390	259.930000
5.964186	50.474399	497.861430	249.870000
5.964211	50.474367	497.587470	242.070000
5.964239	50.474335	497.313510	236.630000
5.964265	50.474304	497.039550	231.344800
5.963637	50.475066	498.167740	202.630000
5.963663	50.475034	497.893780	214.460000
5.963690	50.475003	497.619820	228.130000
5.963716	50.474971	497.345860	244.070000
5.963742	50.474940	497.071900	260.970000
5.963769	50.474908	496.797940	280.270000
5.963796	50.474875	496.523980	298.380000
5.963822	50.474842	496.250020	314.180000
5.963847	50.474812	495.976060	326.740000
5.963873	50.474781	495.702100	335.490000
5.963900	50.474749	495.428140	340.270000
5.963926	50.474716	495.154180	341.230000
5.963952	50.474685	494.880220	338.710000
5.963978	50.474653	494.606260	332.600000
5.964004	50.474621	494.332300	322.960000
5.964030	50.474590	494.058340	310.120000
5.964056	50.474557	493.784380	294.860000
5.964082	50.474525	493.510420	278.220000
5.964107	50.474494	493.236460	261.470000
5.964134	50.474462	492.962500	247.700000
5.964161	50.474431	492.688540	235.750000
5.964186	50.474399	492.414580	226.500000
5.964211	50.474367	492.140620	219.515100
5.963663	50.475034	491.902230	205.530000
5.963690	50.475003	491.628270	215.690000
5.963716	50.474971	491.354310	230.130000
5.963742	50.474940	491.080350	246.250000
5.963769	50.474908	490.806390	262.550000
5.963796	50.474875	490.532430	279.950000
5.963822	50.474842	490.258470	295.050000
5.963847	50.474812	489.984510	306.910000
5.963873	50.474781	489.710550	315.100000
5.963900	50.474749	489.436590	319.440000
5.963926	50.474716	489.162630	320.020000
5.963952	50.474685	488.888670	317.230000
5.963978	50.474653	488.614710	310.950000
5.964004	50.474621	488.340750	301.220000
5.964030	50.474590	488.066790	288.350000
5.964056	50.474557	487.792830	272.890000
5.964082	50.474525	487.518870	255.830000
5.964107	50.474494	487.244910	240.470000
5.964134	50.474462	486.970950	225.900000
5.964161	50.474431	486.696990	213.630000
5.964186	50.474399	486.423030	205.951300
5.963690	50.475003	485.037701	199.920000
5.963716	50.474971	484.763741	218.470000
5.963742	50.474940	484.489781	236.680000
5.963769	50.474908	484.215821	253.990000
5.963796	50.474875	483.941861	269.840000
5.963822	50.474842	483.667901	285.570000
5.963847	50.474812	483.393941	297.520000
5.963873	50.474781	483.119981	305.570000
5.963900	50.474749	482.846021	309.750000
5.963926	50.474716	482.572061	310.140000
5.963952	50.474685	482.298101	307.160000
5.963978	50.474653	482.024141	300.670000
5.964004	50.474621	481.750181	290.620000
5.964030	50.474590	481.476221	277.120000
5.964056	50.474557	481.202261	260.350000
5.964082	50.474525	480.928301	243.960000
5.964107	50.474494	480.654341	226.300000
5.964134	50.474462	480.380381	207.660000
5.964161	50.474431	480.106421	188.266900
