# Supplementary material for: Electrical resistivity tomography data across the Hockai Fault Zone (Ardenne, Belgium)
Source: Data Brief. 2016 Dec 21;11:1–4. doi: 10.1016/j.dib.2016.12.028 (PMC5220259; doi:10.1016/j.dib.2016.12.028)
Supplement: Supplementary file 2 — Supplementary material [file mmc2.zip › output/ASCII/vecquee10.wgs84]

5.961650935	50.47379773	533.64
5.961701046	50.47378353	533.359
5.961753898	50.47376942	533.258
5.961806478	50.47375481	533.085
5.961856591	50.47373995	532.923
5.961907158	50.47372493	532.756
5.961958258	50.47371054	532.57
5.962010337	50.47369536	532.39
5.962060987	50.47368031	532.301
5.962111784	50.47366559	532.16
5.962161884	50.47365076	531.953
5.962215113	50.47363616	531.717
5.962264729	50.47362081	531.696
5.962315652	50.47360561	531.527
5.962368361	50.47359103	531.444
5.96241876	50.47357604	531.242
5.96247163	50.47356066	531.126
5.962521201	50.47354617	531.003
5.962571763	50.47353152	530.909
5.962625802	50.47351861	530.805
5.962674888	50.47350153	530.541
5.962725493	50.47348713	530.328
5.9627773	50.47347166	530.114
5.962828619	50.47345672	530.067
5.962879948	50.47344149	529.999
5.962930688	50.47342767	529.882
5.962981953	50.47341254	529.712
5.963033809	50.4733983	529.514
5.963086427	50.47338386	529.378
5.963137853	50.47336952	529.145
5.963189265	50.47335503	528.983
5.963240677	50.47334054	528.821
5.963292088	50.47332605	528.659
5.9633435	50.47331157	528.497
5.963394911	50.47329708	528.335
5.963444547	50.47328206	528.113
5.963497163	50.47326736	527.959
5.963548327	50.47325249	527.788429
5.963599491	50.47323763	527.617857
5.963650655	50.47322276	527.447286
5.963701819	50.47320789	527.276714
5.963752982	50.47319303	527.106143
5.963804146	50.47317816	526.935571
5.96385531	50.47316329	526.765
5.963907187	50.47314895	526.575
5.963959396	50.47313474	526.409
5.96401027	50.47311991	526.268
5.964060402	50.47310516	526.023
5.964111027	50.47308951	525.93
5.964165387	50.47307611	525.759
5.964213635	50.47305963	525.589
5.964265428	50.47304531	525.442
5.964316306	50.4730302	525.247
5.964367183	50.4730151	525.052
5.964418809	50.47299967	524.874
5.964469848	50.47298479	524.752
5.96452092	50.4729702	524.507
5.964572457	50.47295549	524.2705
5.964623994	50.47294078	524.034
5.964675066	50.47292531	523.798
5.964725142	50.4729099	523.507
5.964774766	50.47289402	523.219
5.964827695	50.47287893	522.997
5.96487103	50.47286032	522.759
