# Supplementary material for: Electrical resistivity tomography data across the Hockai Fault Zone (Ardenne, Belgium)
Source: Data Brief. 2016 Dec 21;11:1–4. doi: 10.1016/j.dib.2016.12.028 (PMC5220259; doi:10.1016/j.dib.2016.12.028)
Supplement: Supplementary file 2 — Supplementary material [file mmc2.zip › output/ASCII/vecquee10_combined.out.wgs84]

5.961727	50.473776	532.214880	111.530000
5.961780	50.473762	532.070365	145.730000
5.961832	50.473747	531.901850	226.650000
5.961882	50.473732	531.736760	292.230000
5.961933	50.473718	531.564820	298.530000
5.961984	50.473703	531.386005	243.490000
5.962036	50.473688	531.241215	201.640000
5.962086	50.473673	531.109875	200.660000
5.962137	50.473658	530.938035	243.820000
5.962188	50.473643	530.735645	274.110000
5.962240	50.473628	530.597030	342.880000
5.962290	50.473613	530.479040	349.140000
5.962342	50.473598	530.336325	343.660000
5.962394	50.473584	530.184110	384.590000
5.962445	50.473568	530.025270	397.150000
5.962496	50.473553	529.888355	393.280000
5.962546	50.473539	529.756515	461.740000
5.962599	50.473525	529.629700	498.780000
5.962650	50.473510	529.452685	489.080000
5.962700	50.473494	529.246170	451.050000
5.962751	50.473479	529.050180	469.050000
5.962803	50.473464	528.906140	459.560000
5.962854	50.473449	528.806575	464.370000
5.962905	50.473435	528.681085	487.310000
5.962956	50.473420	528.526970	486.840000
5.963008	50.473405	528.350855	487.930000
5.963060	50.473391	528.185690	588.290000
5.963112	50.473377	528.009275	608.260000
5.963164	50.473362	527.824685	607.550000
5.963215	50.473348	527.662395	546.080000
5.963266	50.473333	527.500105	401.610000
5.963318	50.473319	527.337790	375.160000
5.963369	50.473304	527.175475	387.500000
5.963420	50.473290	526.993135	356.230000
5.963471	50.473275	526.813745	339.200000
5.963523	50.473260	526.651505	337.600000
5.963574	50.473245	526.483440	318.390000
5.963625	50.473230	526.315425	324.920000
5.963676	50.473215	526.147385	321.850000
5.963727	50.473200	525.979320	313.840000
5.963779	50.473186	525.811280	518.880000
5.963830	50.473171	525.640240	530.490000
5.963881	50.473156	525.466175	424.750000
5.963933	50.473142	525.295060	352.080000
5.963985	50.473127	525.135895	423.220000
5.964035	50.473113	524.952455	491.510000
5.964086	50.473097	524.784340	616.390000
5.964138	50.473083	524.640525	755.660000
5.964190	50.473068	524.472410	726.770000
5.964240	50.473052	524.310220	651.540000
5.964291	50.473038	524.142080	618.200000
5.964342	50.473023	523.958840	495.540000
5.964393	50.473007	523.778450	431.070000
5.964444	50.472992	523.622460	439.590000
5.964495	50.472977	523.447970	556.900000
5.964547	50.472963	523.235755	730.390000
5.964598	50.472948	523.021815	795.910000
5.964650	50.472933	522.809700	867.690000
5.964700	50.472918	522.578310	731.790000
5.964750	50.472902	522.323195	717.180000
5.964801	50.472886	522.091505	590.346800
5.961727	50.473776	530.208680	106.440000
5.961780	50.473762	530.050915	137.220000
5.961832	50.473747	529.884550	220.440000
5.961882	50.473732	529.719385	310.520000
5.961933	50.473718	529.551770	328.080000
5.961984	50.473703	529.381705	273.490000
5.962036	50.473688	529.223490	217.480000
5.962086	50.473673	529.069775	207.940000
5.962137	50.473658	528.902335	244.270000
5.962188	50.473643	528.724370	273.410000
5.962240	50.473628	528.567555	343.930000
5.962290	50.473613	528.418140	356.230000
5.962342	50.473598	528.259075	358.770000
5.962394	50.473584	528.097535	402.220000
5.962445	50.473568	527.933870	400.050000
5.962496	50.473553	527.775630	386.390000
5.962546	50.473539	527.617240	450.800000
5.962599	50.473525	527.458675	493.250000
5.962650	50.473510	527.291285	508.460000
5.962700	50.473494	527.118745	500.980000
5.962751	50.473479	526.946530	518.770000
5.962803	50.473464	526.785540	508.560000
5.962854	50.473449	526.632600	515.610000
5.962905	50.473435	526.472410	548.010000
5.962956	50.473420	526.308220	546.640000
5.963008	50.473405	526.142005	527.900000
5.963060	50.473391	525.976765	589.100000
5.963112	50.473377	525.810200	614.950000
5.963164	50.473362	525.642960	633.070000
5.963215	50.473348	525.478095	572.410000
5.963266	50.473333	525.313230	430.920000
5.963318	50.473319	525.148340	399.710000
5.963369	50.473304	524.983450	410.860000
5.963420	50.473290	524.815810	362.430000
5.963471	50.473275	524.648670	342.190000
5.963523	50.473260	524.483905	339.720000
5.963574	50.473245	524.318215	312.440000
5.963625	50.473230	524.152550	324.100000
5.963676	50.473215	523.986860	308.770000
5.963727	50.473200	523.821145	285.080000
5.963779	50.473186	523.655455	469.220000
5.963830	50.473171	523.489215	548.250000
5.963881	50.473156	523.322375	443.150000
5.963933	50.473142	523.156035	368.300000
5.963985	50.473127	522.991920	435.190000
5.964035	50.473113	522.822755	514.870000
5.964086	50.473097	522.656990	628.450000
5.964138	50.473083	522.496300	741.800000
5.964190	50.473068	522.330510	704.360000
5.964240	50.473052	522.165820	665.370000
5.964291	50.473038	522.000030	646.340000
5.964342	50.473023	521.831165	536.850000
5.964393	50.473007	521.662675	477.090000
5.964444	50.472992	521.499385	488.300000
5.964495	50.472977	521.331945	610.920000
5.964547	50.472963	521.155055	775.680000
5.964598	50.472948	520.975565	828.360000
5.964650	50.472933	520.794800	857.730000
5.964700	50.472918	520.604385	707.640000
5.964750	50.472902	520.401170	666.330000
5.964801	50.472886	520.205430	554.555800
5.961780	50.473762	527.766040	119.580000
5.961832	50.473747	527.600450	202.220000
5.961882	50.473732	527.435260	326.560000
5.961933	50.473718	527.269295	357.230000
5.961984	50.473703	527.102530	299.830000
5.962036	50.473688	526.939415	225.760000
5.962086	50.473673	526.777650	201.370000
5.962137	50.473658	526.611735	227.350000
5.962188	50.473643	526.442645	266.360000
5.962240	50.473628	526.279780	358.380000
5.962290	50.473613	526.119215	413.460000
5.962342	50.473598	525.955475	452.990000
5.962394	50.473584	525.791160	520.320000
5.962445	50.473568	525.626245	492.920000
5.962496	50.473553	525.462530	442.780000
5.962546	50.473539	525.298490	487.780000
5.962599	50.473525	525.134200	519.910000
5.962650	50.473510	524.968635	537.470000
5.962700	50.473494	524.802320	525.980000
5.962751	50.473479	524.635705	506.290000
5.962803	50.473464	524.471190	473.150000
5.962854	50.473449	524.307950	487.840000
5.962905	50.473435	524.143110	560.710000
5.962956	50.473420	523.977870	593.690000
5.963008	50.473405	523.812605	569.980000
5.963060	50.473391	523.647365	586.480000
5.963112	50.473377	523.482075	628.010000
5.963164	50.473362	523.316785	696.200000
5.963215	50.473348	523.151570	659.730000
5.963266	50.473333	522.986355	526.200000
5.963318	50.473319	522.821140	487.900000
5.963369	50.473304	522.655925	485.300000
5.963420	50.473290	522.490435	403.470000
5.963471	50.473275	522.325020	362.020000
5.963523	50.473260	522.159830	355.800000
5.963574	50.473245	521.994515	337.010000
5.963625	50.473230	521.829225	365.690000
5.963676	50.473215	521.663935	325.680000
5.963727	50.473200	521.498645	265.430000
5.963779	50.473186	521.333355	424.460000
5.963830	50.473171	521.167990	534.830000
5.963881	50.473156	521.002525	437.630000
5.963933	50.473142	520.837110	370.760000
5.963985	50.473127	520.672045	440.430000
5.964035	50.473113	520.506080	552.860000
5.964086	50.473097	520.340740	663.650000
5.964138	50.473083	520.176325	737.430000
5.964190	50.473068	520.011010	697.690000
5.964240	50.473052	519.845870	690.540000
5.964291	50.473038	519.680555	689.260000
5.964342	50.473023	519.514690	607.510000
5.964393	50.473007	519.348825	555.910000
5.964444	50.472992	519.183910	577.930000
5.964495	50.472977	519.018245	717.310000
5.964547	50.472963	518.850480	913.200000
5.964598	50.472948	518.681540	958.980000
5.964650	50.472933	518.511750	917.260000
5.964700	50.472918	518.338010	672.640000
5.964750	50.472902	518.158545	550.786900
5.961832	50.473747	525.066650	143.540000
5.961882	50.473732	524.901435	300.490000
5.961933	50.473718	524.736020	337.980000
5.961984	50.473703	524.570330	284.810000
5.962036	50.473688	524.405640	206.150000
5.962086	50.473673	524.241325	173.110000
5.962137	50.473658	524.075910	189.760000
5.962188	50.473643	523.909670	234.330000
5.962240	50.473628	523.745005	348.060000
5.962290	50.473613	523.580965	471.720000
5.962342	50.473598	523.416050	593.350000
5.962394	50.473584	523.251010	729.130000
5.962445	50.473568	523.085820	687.890000
5.962496	50.473553	522.920880	588.430000
5.962546	50.473539	522.755815	613.960000
5.962599	50.473525	522.590675	615.740000
5.962650	50.473510	522.425410	573.060000
5.962700	50.473494	522.260020	477.910000
5.962751	50.473479	522.094555	389.720000
5.962803	50.473464	521.929440	334.430000
5.962854	50.473449	521.764475	364.030000
5.962905	50.473435	521.599235	503.710000
5.962956	50.473420	521.433970	628.950000
5.963008	50.473405	521.268730	627.240000
5.963060	50.473391	521.103490	597.820000
5.963112	50.473377	520.938275	620.080000
5.963164	50.473362	520.773060	709.570000
5.963215	50.473348	520.607820	709.710000
5.963266	50.473333	520.442580	612.820000
5.963318	50.473319	520.277340	590.420000
5.963369	50.473304	520.112100	583.150000
5.963420	50.473290	519.946835	467.670000
5.963471	50.473275	519.781595	399.420000
5.963523	50.473260	519.616355	392.240000
5.963574	50.473245	519.451090	395.030000
5.963625	50.473230	519.285850	454.310000
5.963676	50.473215	519.120610	375.440000
5.963727	50.473200	518.955370	261.880000
5.963779	50.473186	518.790130	398.630000
5.963830	50.473171	518.624890	498.870000
5.963881	50.473156	518.459625	402.540000
5.963933	50.473142	518.294360	348.280000
5.963985	50.473127	518.129145	424.530000
5.964035	50.473113	517.963780	553.770000
5.964086	50.473097	517.798515	640.110000
5.964138	50.473083	517.633400	663.000000
5.964190	50.473068	517.468160	627.490000
5.964240	50.473052	517.302945	654.160000
5.964291	50.473038	517.137705	699.360000
5.964342	50.473023	516.972390	676.220000
5.964393	50.473007	516.807025	643.820000
5.964444	50.472992	516.641810	690.110000
5.964495	50.472977	516.476520	855.490000
5.964547	50.472963	516.310805	1067.900000
5.964598	50.472948	516.144715	1018.000000
5.964650	50.472933	515.978300	880.240000
5.964700	50.472918	515.810535	525.370500
5.961933	50.473718	521.942795	175.330000
5.961984	50.473703	521.777430	191.310000
5.962036	50.473688	521.612315	166.750000
5.962086	50.473673	521.447275	156.410000
5.962137	50.473658	521.282010	165.330000
5.962188	50.473643	521.116570	200.570000
5.962240	50.473628	520.951455	294.410000
5.962290	50.473613	520.786490	486.360000
5.962342	50.473598	520.621300	772.290000
5.962394	50.473584	520.456085	1051.600000
5.962445	50.473568	520.290845	1155.300000
5.962496	50.473553	520.125655	1154.800000
5.962546	50.473539	519.960440	1226.600000
5.962599	50.473525	519.795200	1182.200000
5.962650	50.473510	519.629960	947.640000
5.962700	50.473494	519.464695	670.610000
5.962751	50.473479	519.299430	501.610000
5.962803	50.473464	519.134215	422.880000
5.962854	50.473449	518.969000	445.960000
5.962905	50.473435	518.803760	676.740000
5.962956	50.473420	518.638520	1015.600000
5.963008	50.473405	518.473280	1056.200000
5.963060	50.473391	518.308040	854.110000
5.963112	50.473377	518.142800	686.880000
5.963164	50.473362	517.977560	633.540000
5.963215	50.473348	517.812320	609.340000
5.963266	50.473333	517.647080	591.750000
5.963318	50.473319	517.481840	613.470000
5.963369	50.473304	517.316600	608.860000
5.963420	50.473290	517.151360	514.750000
5.963471	50.473275	516.986120	447.020000
5.963523	50.473260	516.820880	446.810000
5.963574	50.473245	516.655640	492.240000
5.963625	50.473230	516.490400	564.370000
5.963676	50.473215	516.325160	474.810000
5.963727	50.473200	516.159920	341.920000
5.963779	50.473186	515.994680	390.990000
5.963830	50.473171	515.829440	407.540000
5.963881	50.473156	515.664200	321.020000
5.963933	50.473142	515.498960	273.520000
5.963985	50.473127	515.333720	301.450000
5.964035	50.473113	515.168455	362.510000
5.964086	50.473097	515.003215	390.630000
5.964138	50.473083	514.838000	377.820000
5.964190	50.473068	514.672760	356.420000
5.964240	50.473052	514.507520	364.200000
5.964291	50.473038	514.342280	394.310000
5.964342	50.473023	514.177040	427.810000
5.964393	50.473007	514.011775	467.280000
5.964444	50.472992	513.846535	552.370000
5.964495	50.472977	513.681295	625.650000
5.964547	50.472963	513.515980	642.640000
5.964598	50.472948	513.350565	512.266500
5.962036	50.473688	518.538115	172.340000
5.962086	50.473673	518.372900	195.960000
5.962137	50.473658	518.207660	211.340000
5.962188	50.473643	518.042395	253.860000
5.962240	50.473628	517.877180	328.830000
5.962290	50.473613	517.711990	494.010000
5.962342	50.473598	517.546750	744.240000
5.962394	50.473584	517.381510	1042.900000
5.962445	50.473568	517.216270	1331.700000
5.962496	50.473553	517.051030	1585.400000
5.962546	50.473539	516.885790	1787.300000
5.962599	50.473525	516.720550	1805.700000
5.962650	50.473510	516.555310	1607.400000
5.962700	50.473494	516.390070	1326.400000
5.962751	50.473479	516.224830	1114.600000
5.962803	50.473464	516.059590	972.240000
5.962854	50.473449	515.894350	936.760000
5.962905	50.473435	515.729110	1269.500000
5.962956	50.473420	515.563870	1743.200000
5.963008	50.473405	515.398630	1687.100000
5.963060	50.473391	515.233390	1206.800000
5.963112	50.473377	515.068150	789.130000
5.963164	50.473362	514.902910	576.410000
5.963215	50.473348	514.737670	490.540000
5.963266	50.473333	514.572430	469.720000
5.963318	50.473319	514.407190	484.410000
5.963369	50.473304	514.241950	488.140000
5.963420	50.473290	514.076710	456.180000
5.963471	50.473275	513.911470	439.170000
5.963523	50.473260	513.746230	470.610000
5.963574	50.473245	513.580990	542.900000
5.963625	50.473230	513.415750	612.780000
5.963676	50.473215	513.250510	565.210000
5.963727	50.473200	513.085270	466.290000
5.963779	50.473186	512.920030	450.130000
5.963830	50.473171	512.754790	409.050000
5.963881	50.473156	512.589550	319.250000
5.963933	50.473142	512.424310	258.710000
5.963985	50.473127	512.259070	243.350000
5.964035	50.473113	512.093830	246.620000
5.964086	50.473097	511.928590	240.410000
5.964138	50.473083	511.763350	223.070000
5.964190	50.473068	511.598110	208.170000
5.964240	50.473052	511.432870	205.950000
5.964291	50.473038	511.267630	216.250000
5.964342	50.473023	511.102390	236.490000
5.964393	50.473007	510.937150	263.100000
5.964444	50.472992	510.771910	297.690000
5.964495	50.472977	510.606670	279.301400
5.962137	50.473658	514.825660	252.510000
5.962188	50.473643	514.660420	340.670000
5.962240	50.473628	514.495180	405.550000
5.962290	50.473613	514.329940	522.900000
5.962342	50.473598	514.164700	672.080000
5.962394	50.473584	513.999460	877.790000
5.962445	50.473568	513.834220	1121.500000
5.962496	50.473553	513.668980	1420.000000
5.962546	50.473539	513.503740	1710.500000
5.962599	50.473525	513.338500	1895.700000
5.962650	50.473510	513.173260	1985.300000
5.962700	50.473494	513.008020	2000.300000
5.962751	50.473479	512.842780	1820.600000
5.962803	50.473464	512.677540	1518.500000
5.962854	50.473449	512.512300	1436.200000
5.962905	50.473435	512.347060	1718.800000
5.962956	50.473420	512.181820	2038.100000
5.963008	50.473405	512.016580	1785.200000
5.963060	50.473391	511.851340	1151.500000
5.963112	50.473377	511.686100	675.860000
5.963164	50.473362	511.520860	449.440000
5.963215	50.473348	511.355620	362.380000
5.963266	50.473333	511.190380	338.620000
5.963318	50.473319	511.025140	342.700000
5.963369	50.473304	510.859900	352.270000
5.963420	50.473290	510.694660	361.610000
5.963471	50.473275	510.529420	390.010000
5.963523	50.473260	510.364180	455.710000
5.963574	50.473245	510.198940	553.880000
5.963625	50.473230	510.033700	644.150000
5.963676	50.473215	509.868460	658.240000
5.963727	50.473200	509.703220	611.640000
5.963779	50.473186	509.537980	566.060000
5.963830	50.473171	509.372740	489.220000
5.963881	50.473156	509.207500	385.140000
5.963933	50.473142	509.042260	302.840000
5.963985	50.473127	508.877020	254.370000
5.964035	50.473113	508.711780	224.190000
5.964086	50.473097	508.546540	198.140000
5.964138	50.473083	508.381300	175.290000
5.964190	50.473068	508.216060	159.490000
5.964240	50.473052	508.050820	153.630000
5.964291	50.473038	507.885580	154.000000
5.964342	50.473023	507.720340	165.840000
5.964393	50.473007	507.555100	186.839100
5.962240	50.473628	510.774880	415.250000
5.962290	50.473613	510.609640	515.740000
5.962342	50.473598	510.444400	589.900000
5.962394	50.473584	510.279160	679.810000
5.962445	50.473568	510.113920	778.910000
5.962496	50.473553	509.948680	928.850000
5.962546	50.473539	509.783440	1137.400000
5.962599	50.473525	509.618200	1379.300000
5.962650	50.473510	509.452960	1610.500000
5.962700	50.473494	509.287720	1757.800000
5.962751	50.473479	509.122480	1670.200000
5.962803	50.473464	508.957240	1446.800000
5.962854	50.473449	508.792000	1336.400000
5.962905	50.473435	508.626760	1376.800000
5.962956	50.473420	508.461520	1346.500000
5.963008	50.473405	508.296280	1044.800000
5.963060	50.473391	508.131040	639.930000
5.963112	50.473377	507.965800	382.090000
5.963164	50.473362	507.800560	270.300000
5.963215	50.473348	507.635320	231.880000
5.963266	50.473333	507.470080	225.570000
5.963318	50.473319	507.304840	233.890000
5.963369	50.473304	507.139600	250.340000
5.963420	50.473290	506.974360	277.110000
5.963471	50.473275	506.809120	325.520000
5.963523	50.473260	506.643880	408.220000
5.963574	50.473245	506.478640	524.950000
5.963625	50.473230	506.313400	647.820000
5.963676	50.473215	506.148160	727.830000
5.963727	50.473200	505.982920	745.230000
5.963779	50.473186	505.817680	711.660000
5.963830	50.473171	505.652440	625.600000
5.963881	50.473156	505.487200	508.770000
5.963933	50.473142	505.321960	401.860000
5.963985	50.473127	505.156720	322.040000
5.964035	50.473113	504.991480	265.790000
5.964086	50.473097	504.826240	223.510000
5.964138	50.473083	504.661000	191.720000
5.964190	50.473068	504.495760	166.110000
5.964240	50.473052	504.330520	154.860000
5.964291	50.473038	504.165280	144.144500
5.962342	50.473598	506.352050	450.850000
5.962394	50.473584	506.186810	453.980000
5.962445	50.473568	506.021570	471.310000
5.962496	50.473553	505.856330	512.970000
5.962546	50.473539	505.691090	590.870000
5.962599	50.473525	505.525850	720.140000
5.962650	50.473510	505.360610	876.660000
5.962700	50.473494	505.195370	986.560000
5.962751	50.473479	505.030130	983.750000
5.962803	50.473464	504.864890	896.570000
5.962854	50.473449	504.699650	808.890000
5.962905	50.473435	504.534410	733.210000
5.962956	50.473420	504.369170	611.610000
5.963008	50.473405	504.203930	434.080000
5.963060	50.473391	504.038690	275.490000
5.963112	50.473377	503.873450	186.480000
5.963164	50.473362	503.708210	151.040000
5.963215	50.473348	503.542970	142.930000
5.963266	50.473333	503.377730	148.070000
5.963318	50.473319	503.212490	161.130000
5.963369	50.473304	503.047250	181.880000
5.963420	50.473290	502.882010	214.380000
5.963471	50.473275	502.716770	267.180000
5.963523	50.473260	502.551530	351.030000
5.963574	50.473245	502.386290	471.050000
5.963625	50.473230	502.221050	613.990000
5.963676	50.473215	502.055810	744.310000
5.963727	50.473200	501.890570	825.410000
5.963779	50.473186	501.725330	836.540000
5.963830	50.473171	501.560090	774.460000
5.963881	50.473156	501.394850	663.710000
5.963933	50.473142	501.229610	541.080000
5.963985	50.473127	501.064370	429.070000
5.964035	50.473113	500.899130	347.120000
5.964086	50.473097	500.733890	298.750000
5.964138	50.473083	500.568650	252.290000
5.964190	50.473068	500.403410	189.665400
5.962496	50.473553	501.354780	245.800000
5.962546	50.473539	501.189540	250.090000
5.962599	50.473525	501.024300	279.400000
5.962650	50.473510	500.859060	334.350000
5.962700	50.473494	500.693820	384.520000
5.962751	50.473479	500.528580	412.910000
5.962803	50.473464	500.363340	407.450000
5.962854	50.473449	500.198100	379.550000
5.962905	50.473435	500.032860	333.950000
5.962956	50.473420	499.867620	269.700000
5.963008	50.473405	499.702380	198.770000
5.963060	50.473391	499.537140	143.630000
5.963112	50.473377	499.371900	113.240000
5.963164	50.473362	499.206660	99.570000
5.963215	50.473348	499.041420	96.750000
5.963266	50.473333	498.876180	102.460000
5.963318	50.473319	498.710940	115.340000
5.963369	50.473304	498.545700	136.200000
5.963420	50.473290	498.380460	168.700000
5.963471	50.473275	498.215220	219.430000
5.963523	50.473260	498.049980	297.260000
5.963574	50.473245	497.884740	409.550000
5.963625	50.473230	497.719500	553.280000
5.963676	50.473215	497.554260	706.620000
5.963727	50.473200	497.389020	834.750000
5.963779	50.473186	497.223780	899.900000
5.963830	50.473171	497.058540	884.820000
5.963881	50.473156	496.893300	807.960000
5.963933	50.473142	496.728060	695.360000
5.963985	50.473127	496.562820	567.530000
5.964035	50.473113	496.397580	407.173100
5.962599	50.473525	496.072650	92.920000
5.962650	50.473510	495.907410	121.170000
5.962700	50.473494	495.742170	144.040000
5.962751	50.473479	495.576930	166.130000
5.962803	50.473464	495.411690	178.840000
5.962854	50.473449	495.246450	178.930000
5.962905	50.473435	495.081210	165.660000
5.962956	50.473420	494.915970	142.430000
5.963008	50.473405	494.750730	115.750000
5.963060	50.473391	494.585490	92.370000
5.963112	50.473377	494.420250	75.260000
5.963164	50.473362	494.255010	66.880000
5.963215	50.473348	494.089770	66.900000
5.963266	50.473333	493.924530	73.540000
5.963318	50.473319	493.759290	85.780000
5.963369	50.473304	493.594050	104.900000
5.963420	50.473290	493.428810	134.680000
5.963471	50.473275	493.263570	180.840000
5.963523	50.473260	493.098330	250.760000
5.963574	50.473245	492.933090	352.010000
5.963625	50.473230	492.767850	486.680000
5.963676	50.473215	492.602610	641.980000
5.963727	50.473200	492.437370	799.130000
5.963779	50.473186	492.272130	908.450000
5.963830	50.473171	492.106890	961.090000
5.963881	50.473156	491.941650	936.170000
5.963933	50.473142	491.776410	867.496800
5.962700	50.473494	490.295320	62.110000
5.962751	50.473479	490.130080	79.640000
5.962803	50.473464	489.964840	92.240000
5.962854	50.473449	489.799600	98.600000
5.962905	50.473435	489.634360	97.940000
5.962956	50.473420	489.469120	90.250000
5.963008	50.473405	489.303880	78.310000
5.963060	50.473391	489.138640	65.500000
5.963112	50.473377	488.973400	55.560000
5.963164	50.473362	488.808160	50.690000
5.963215	50.473348	488.642920	50.940000
5.963266	50.473333	488.477680	56.170000
5.963318	50.473319	488.312440	66.580000
5.963369	50.473304	488.147200	83.210000
5.963420	50.473290	487.981960	109.450000
5.963471	50.473275	487.816720	150.690000
5.963523	50.473260	487.651480	213.820000
5.963574	50.473245	487.486240	306.890000
5.963625	50.473230	487.321000	436.460000
5.963676	50.473215	487.155760	580.720000
5.963727	50.473200	486.990520	745.280000
5.963779	50.473186	486.825280	911.390000
5.963830	50.473171	486.660040	1073.800000
5.962751	50.473479	484.138530	50.960000
5.962803	50.473464	483.973290	60.100000
5.962854	50.473449	483.808050	67.030000
5.962905	50.473435	483.642810	69.420000
5.962956	50.473420	483.477570	67.260000
5.963008	50.473405	483.312330	60.580000
5.963060	50.473391	483.147090	52.000000
5.963112	50.473377	482.981850	44.750000
5.963164	50.473362	482.816610	40.770000
5.963215	50.473348	482.651370	40.460000
5.963266	50.473333	482.486130	44.060000
5.963318	50.473319	482.320890	52.330000
5.963369	50.473304	482.155650	66.680000
5.963420	50.473290	481.990410	90.090000
5.963471	50.473275	481.825170	127.810000
5.963523	50.473260	481.659930	187.330000
5.963574	50.473245	481.494690	277.990000
5.963625	50.473230	481.329450	391.200000
5.963676	50.473215	481.164210	539.760000
5.963727	50.473200	480.998970	718.050000
5.963779	50.473186	480.833730	901.222300
5.962803	50.473464	477.382721	33.150000
5.962854	50.473449	477.217481	47.490000
5.962905	50.473435	477.052241	53.170000
5.962956	50.473420	476.887001	53.090000
5.963008	50.473405	476.721761	48.890000
5.963060	50.473391	476.556521	41.370000
5.963112	50.473377	476.391281	34.880000
5.963164	50.473362	476.226041	31.220000
5.963215	50.473348	476.060801	30.600000
5.963266	50.473333	475.895561	33.180000
5.963318	50.473319	475.730321	39.730000
5.963369	50.473304	475.565081	52.170000
5.963420	50.473290	475.399841	73.770000
5.963471	50.473275	475.234601	109.880000
5.963523	50.473260	475.069361	170.450000
5.963574	50.473245	474.904121	252.050000
5.963625	50.473230	474.738881	371.690000
5.963676	50.473215	474.573641	541.810000
5.963727	50.473200	474.408401	771.107500
