# Supplementary material for: Electrical resistivity tomography data across the Hockai Fault Zone (Ardenne, Belgium)
Source: Data Brief. 2016 Dec 21;11:1–4. doi: 10.1016/j.dib.2016.12.028 (PMC5220259; doi:10.1016/j.dib.2016.12.028)
Supplement: Supplementary file 2 — Supplementary material [file mmc2.zip › output/ASCII/vecquee10_normal.out.wgs84]

5.961727	50.473776	532.214880	117.080000
5.961780	50.473762	532.070365	147.410000
5.961832	50.473747	531.901850	228.120000
5.961882	50.473732	531.736760	295.060000
5.961933	50.473718	531.564820	301.080000
5.961984	50.473703	531.386005	245.000000
5.962036	50.473688	531.241215	201.470000
5.962086	50.473673	531.109875	198.930000
5.962137	50.473658	530.938035	239.630000
5.962188	50.473643	530.735645	269.290000
5.962240	50.473628	530.597030	339.310000
5.962290	50.473613	530.479040	351.680000
5.962342	50.473598	530.336325	352.020000
5.962394	50.473584	530.184110	398.320000
5.962445	50.473568	530.025270	415.570000
5.962496	50.473553	529.888355	410.220000
5.962546	50.473539	529.756515	472.960000
5.962599	50.473525	529.629700	493.940000
5.962650	50.473510	529.452685	466.990000
5.962700	50.473494	529.246170	420.090000
5.962751	50.473479	529.050180	432.190000
5.962803	50.473464	528.906140	424.020000
5.962854	50.473449	528.806575	433.590000
5.962905	50.473435	528.681085	463.510000
5.962956	50.473420	528.526970	471.780000
5.963008	50.473405	528.350855	479.640000
5.963060	50.473391	528.185690	584.470000
5.963112	50.473377	528.009275	608.360000
5.963164	50.473362	527.824685	608.650000
5.963215	50.473348	527.662395	544.790000
5.963266	50.473333	527.500105	400.720000
5.963318	50.473319	527.337790	372.140000
5.963369	50.473304	527.175475	385.720000
5.963420	50.473290	526.993135	356.380000
5.963471	50.473275	526.813745	340.710000
5.963523	50.473260	526.651505	339.660000
5.963574	50.473245	526.483440	320.110000
5.963625	50.473230	526.315425	326.330000
5.963676	50.473215	526.147385	323.370000
5.963727	50.473200	525.979320	314.770000
5.963779	50.473186	525.811280	518.820000
5.963830	50.473171	525.640240	529.420000
5.963881	50.473156	525.466175	422.910000
5.963933	50.473142	525.295060	350.230000
5.963985	50.473127	525.135895	421.540000
5.964035	50.473113	524.952455	491.120000
5.964086	50.473097	524.784340	617.840000
5.964138	50.473083	524.640525	760.860000
5.964190	50.473068	524.472410	732.740000
5.964240	50.473052	524.310220	655.790000
5.964291	50.473038	524.142080	620.030000
5.964342	50.473023	523.958840	494.790000
5.964393	50.473007	523.778450	429.740000
5.964444	50.472992	523.622460	438.700000
5.964495	50.472977	523.447970	558.210000
5.964547	50.472963	523.235755	736.760000
5.964598	50.472948	523.021815	805.820000
5.964650	50.472933	522.809700	884.160000
5.964700	50.472918	522.578310	746.910000
5.964750	50.472902	522.323195	738.910000
5.964801	50.472886	522.091505	620.687000
5.961727	50.473776	530.208680	109.490000
5.961780	50.473762	530.050915	136.580000
5.961832	50.473747	529.884550	220.280000
5.961882	50.473732	529.719385	311.260000
5.961933	50.473718	529.551770	328.310000
5.961984	50.473703	529.381705	274.400000
5.962036	50.473688	529.223490	218.640000
5.962086	50.473673	529.069775	206.720000
5.962137	50.473658	528.902335	238.560000
5.962188	50.473643	528.724370	266.470000
5.962240	50.473628	528.567555	337.350000
5.962290	50.473613	528.418140	353.590000
5.962342	50.473598	528.259075	359.560000
5.962394	50.473584	528.097535	407.390000
5.962445	50.473568	527.933870	405.160000
5.962496	50.473553	527.775630	388.040000
5.962546	50.473539	527.617240	448.440000
5.962599	50.473525	527.458675	483.670000
5.962650	50.473510	527.291285	492.090000
5.962700	50.473494	527.118745	477.550000
5.962751	50.473479	526.946530	485.740000
5.962803	50.473464	526.785540	470.070000
5.962854	50.473449	526.632600	475.740000
5.962905	50.473435	526.472410	509.440000
5.962956	50.473420	526.308220	514.910000
5.963008	50.473405	526.142005	504.950000
5.963060	50.473391	525.976765	571.510000
5.963112	50.473377	525.810200	602.290000
5.963164	50.473362	525.642960	625.500000
5.963215	50.473348	525.478095	568.260000
5.963266	50.473333	525.313230	432.890000
5.963318	50.473319	525.148340	399.220000
5.963369	50.473304	524.983450	409.700000
5.963420	50.473290	524.815810	361.930000
5.963471	50.473275	524.648670	341.980000
5.963523	50.473260	524.483905	339.490000
5.963574	50.473245	524.318215	311.560000
5.963625	50.473230	524.152550	323.320000
5.963676	50.473215	523.986860	308.080000
5.963727	50.473200	523.821145	284.540000
5.963779	50.473186	523.655455	469.390000
5.963830	50.473171	523.489215	548.230000
5.963881	50.473156	523.322375	442.940000
5.963933	50.473142	523.156035	369.790000
5.963985	50.473127	522.991920	437.950000
5.964035	50.473113	522.822755	519.940000
5.964086	50.473097	522.656990	634.870000
5.964138	50.473083	522.496300	750.710000
5.964190	50.473068	522.330510	715.150000
5.964240	50.473052	522.165820	678.280000
5.964291	50.473038	522.000030	660.120000
5.964342	50.473023	521.831165	546.310000
5.964393	50.473007	521.662675	482.330000
5.964444	50.472992	521.499385	489.090000
5.964495	50.472977	521.331945	608.580000
5.964547	50.472963	521.155055	773.370000
5.964598	50.472948	520.975565	828.450000
5.964650	50.472933	520.794800	864.790000
5.964700	50.472918	520.604385	711.550000
5.964750	50.472902	520.401170	671.440000
5.964801	50.472886	520.205430	565.726500
5.961780	50.473762	527.766040	120.310000
5.961832	50.473747	527.600450	203.350000
5.961882	50.473732	527.435260	322.750000
5.961933	50.473718	527.269295	345.150000
5.961984	50.473703	527.102530	286.210000
5.962036	50.473688	526.939415	217.200000
5.962086	50.473673	526.777650	191.720000
5.962137	50.473658	526.611735	212.410000
5.962188	50.473643	526.442645	250.530000
5.962240	50.473628	526.279780	342.200000
5.962290	50.473613	526.119215	396.220000
5.962342	50.473598	525.955475	434.740000
5.962394	50.473584	525.791160	506.930000
5.962445	50.473568	525.626245	473.920000
5.962496	50.473553	525.462530	419.200000
5.962546	50.473539	525.298490	460.930000
5.962599	50.473525	525.134200	499.580000
5.962650	50.473510	524.968635	528.480000
5.962700	50.473494	524.802320	515.620000
5.962751	50.473479	524.635705	482.870000
5.962803	50.473464	524.471190	439.000000
5.962854	50.473449	524.307950	450.320000
5.962905	50.473435	524.143110	519.320000
5.962956	50.473420	523.977870	554.080000
5.963008	50.473405	523.812605	539.960000
5.963060	50.473391	523.647365	560.330000
5.963112	50.473377	523.482075	601.490000
5.963164	50.473362	523.316785	674.310000
5.963215	50.473348	523.151570	652.370000
5.963266	50.473333	522.986355	535.140000
5.963318	50.473319	522.821140	493.940000
5.963369	50.473304	522.655925	483.950000
5.963420	50.473290	522.490435	397.110000
5.963471	50.473275	522.325020	352.510000
5.963523	50.473260	522.159830	344.920000
5.963574	50.473245	521.994515	325.650000
5.963625	50.473230	521.829225	354.440000
5.963676	50.473215	521.663935	315.340000
5.963727	50.473200	521.498645	258.040000
5.963779	50.473186	521.333355	417.520000
5.963830	50.473171	521.167990	524.570000
5.963881	50.473156	521.002525	430.190000
5.963933	50.473142	520.837110	370.320000
5.963985	50.473127	520.672045	444.760000
5.964035	50.473113	520.506080	564.080000
5.964086	50.473097	520.340740	678.620000
5.964138	50.473083	520.176325	753.490000
5.964190	50.473068	520.011010	718.760000
5.964240	50.473052	519.845870	721.100000
5.964291	50.473038	519.680555	725.560000
5.964342	50.473023	519.514690	634.180000
5.964393	50.473007	519.348825	565.790000
5.964444	50.472992	519.183910	564.890000
5.964495	50.472977	519.018245	679.310000
5.964547	50.472963	518.850480	858.540000
5.964598	50.472948	518.681540	921.280000
5.964650	50.472933	518.511750	913.600000
5.964700	50.472918	518.338010	684.140000
5.964750	50.472902	518.158545	553.228200
5.961832	50.473747	525.066650	154.120000
5.961882	50.473732	524.901435	296.410000
5.961933	50.473718	524.736020	316.080000
5.961984	50.473703	524.570330	249.780000
5.962036	50.473688	524.405640	180.630000
5.962086	50.473673	524.241325	153.100000
5.962137	50.473658	524.075910	171.010000
5.962188	50.473643	523.909670	222.280000
5.962240	50.473628	523.745005	342.240000
5.962290	50.473613	523.580965	453.660000
5.962342	50.473598	523.416050	559.620000
5.962394	50.473584	523.251010	711.530000
5.962445	50.473568	523.085820	672.100000
5.962496	50.473553	522.920880	570.920000
5.962546	50.473539	522.755815	595.490000
5.962599	50.473525	522.590675	616.840000
5.962650	50.473510	522.425410	596.640000
5.962700	50.473494	522.260020	496.300000
5.962751	50.473479	522.094555	394.890000
5.962803	50.473464	521.929440	339.460000
5.962854	50.473449	521.764475	392.570000
5.962905	50.473435	521.599235	564.510000
5.962956	50.473420	521.433970	703.420000
5.963008	50.473405	521.268730	694.490000
5.963060	50.473391	521.103490	638.930000
5.963112	50.473377	520.938275	630.510000
5.963164	50.473362	520.773060	702.000000
5.963215	50.473348	520.607820	710.220000
5.963266	50.473333	520.442580	631.280000
5.963318	50.473319	520.277340	604.530000
5.963369	50.473304	520.112100	580.920000
5.963420	50.473290	519.946835	452.000000
5.963471	50.473275	519.781595	377.630000
5.963523	50.473260	519.616355	369.340000
5.963574	50.473245	519.451090	372.260000
5.963625	50.473230	519.285850	430.460000
5.963676	50.473215	519.120610	353.760000
5.963727	50.473200	518.955370	247.570000
5.963779	50.473186	518.790130	382.440000
5.963830	50.473171	518.624890	471.400000
5.963881	50.473156	518.459625	378.260000
5.963933	50.473142	518.294360	333.050000
5.963985	50.473127	518.129145	412.600000
5.964035	50.473113	517.963780	549.450000
5.964086	50.473097	517.798515	642.730000
5.964138	50.473083	517.633400	665.720000
5.964190	50.473068	517.468160	636.130000
5.964240	50.473052	517.302945	672.640000
5.964291	50.473038	517.137705	722.990000
5.964342	50.473023	516.972390	686.980000
5.964393	50.473007	516.807025	625.850000
5.964444	50.472992	516.641810	623.270000
5.964495	50.472977	516.476520	734.670000
5.964547	50.472963	516.310805	914.680000
5.964598	50.472948	516.144715	925.520000
5.964650	50.472933	515.978300	868.800000
5.964700	50.472918	515.810535	579.345300
5.961933	50.473718	521.942795	195.850000
5.961984	50.473703	521.777430	167.240000
5.962036	50.473688	521.612315	135.340000
5.962086	50.473673	521.447275	129.180000
5.962137	50.473658	521.282010	156.180000
5.962188	50.473643	521.116570	234.600000
5.962240	50.473628	520.951455	381.930000
5.962290	50.473613	520.786490	583.030000
5.962342	50.473598	520.621300	862.190000
5.962394	50.473584	520.456085	1309.700000
5.962445	50.473568	520.290845	1604.400000
5.962496	50.473553	520.125655	1659.900000
5.962546	50.473539	519.960440	1682.700000
5.962599	50.473525	519.795200	1499.000000
5.962650	50.473510	519.629960	1110.000000
5.962700	50.473494	519.464695	726.780000
5.962751	50.473479	519.299430	529.240000
5.962803	50.473464	519.134215	517.900000
5.962854	50.473449	518.969000	781.030000
5.962905	50.473435	518.803760	1464.500000
5.962956	50.473420	518.638520	2104.400000
5.963008	50.473405	518.473280	1913.000000
5.963060	50.473391	518.308040	1301.000000
5.963112	50.473377	518.142800	875.730000
5.963164	50.473362	517.977560	695.530000
5.963215	50.473348	517.812320	611.980000
5.963266	50.473333	517.647080	574.410000
5.963318	50.473319	517.481840	587.380000
5.963369	50.473304	517.316600	577.960000
5.963420	50.473290	517.151360	488.470000
5.963471	50.473275	516.986120	430.930000
5.963523	50.473260	516.820880	445.900000
5.963574	50.473245	516.655640	508.120000
5.963625	50.473230	516.490400	593.330000
5.963676	50.473215	516.325160	495.970000
5.963727	50.473200	516.159920	353.030000
5.963779	50.473186	515.994680	397.300000
5.963830	50.473171	515.829440	397.830000
5.963881	50.473156	515.664200	301.790000
5.963933	50.473142	515.498960	248.820000
5.963985	50.473127	515.333720	265.630000
5.964035	50.473113	515.168455	318.470000
5.964086	50.473097	515.003215	350.510000
5.964138	50.473083	514.838000	343.350000
5.964190	50.473068	514.672760	321.670000
5.964240	50.473052	514.507520	318.870000
5.964291	50.473038	514.342280	332.500000
5.964342	50.473023	514.177040	352.750000
5.964393	50.473007	514.011775	387.810000
5.964444	50.472992	513.846535	466.790000
5.964495	50.472977	513.681295	575.330000
5.964547	50.472963	513.515980	631.630000
5.964598	50.472948	513.350565	529.182200
5.962036	50.473688	518.538115	163.200000
5.962086	50.473673	518.372900	172.270000
5.962137	50.473658	518.207660	204.890000
5.962188	50.473643	518.042395	294.860000
5.962240	50.473628	517.877180	435.530000
5.962290	50.473613	517.711990	663.590000
5.962342	50.473598	517.546750	1015.000000
5.962394	50.473584	517.381510	1630.100000
5.962445	50.473568	517.216270	2317.700000
5.962496	50.473553	517.051030	2759.000000
5.962546	50.473539	516.885790	2797.500000
5.962599	50.473525	516.720550	2327.000000
5.962650	50.473510	516.555310	1626.300000
5.962700	50.473494	516.390070	1092.400000
5.962751	50.473479	516.224830	865.090000
5.962803	50.473464	516.059590	936.960000
5.962854	50.473449	515.894350	1446.300000
5.962905	50.473435	515.729110	2525.200000
5.962956	50.473420	515.563870	3312.600000
5.963008	50.473405	515.398630	2707.200000
5.963060	50.473391	515.233390	1595.400000
5.963112	50.473377	515.068150	889.050000
5.963164	50.473362	514.902910	574.120000
5.963215	50.473348	514.737670	446.080000
5.963266	50.473333	514.572430	408.360000
5.963318	50.473319	514.407190	421.290000
5.963369	50.473304	514.241950	436.700000
5.963420	50.473290	514.076710	426.330000
5.963471	50.473275	513.911470	433.640000
5.963523	50.473260	513.746230	494.360000
5.963574	50.473245	513.580990	604.270000
5.963625	50.473230	513.415750	709.890000
5.963676	50.473215	513.250510	661.880000
5.963727	50.473200	513.085270	542.190000
5.963779	50.473186	512.920030	513.200000
5.963830	50.473171	512.754790	451.490000
5.963881	50.473156	512.589550	338.500000
5.963933	50.473142	512.424310	259.410000
5.963985	50.473127	512.259070	229.490000
5.964035	50.473113	512.093830	225.360000
5.964086	50.473097	511.928590	220.840000
5.964138	50.473083	511.763350	206.140000
5.964190	50.473068	511.598110	187.890000
5.964240	50.473052	511.432870	176.310000
5.964291	50.473038	511.267630	176.590000
5.964342	50.473023	511.102390	194.660000
5.964393	50.473007	510.937150	237.310000
5.964444	50.472992	510.771910	310.800000
5.964495	50.472977	510.606670	406.946100
5.962137	50.473658	514.825660	257.680000
5.962188	50.473643	514.660420	356.080000
5.962240	50.473628	514.495180	455.800000
5.962290	50.473613	514.329940	607.500000
5.962342	50.473598	514.164700	828.370000
5.962394	50.473584	513.999460	1216.300000
5.962445	50.473568	513.834220	1663.600000
5.962496	50.473553	513.668980	2002.700000
5.962546	50.473539	513.503740	2066.200000
5.962599	50.473525	513.338500	1809.800000
5.962650	50.473510	513.173260	1410.100000
5.962700	50.473494	513.008020	1097.900000
5.962751	50.473479	512.842780	980.190000
5.962803	50.473464	512.677540	1094.300000
5.962854	50.473449	512.512300	1502.000000
5.962905	50.473435	512.347060	2116.100000
5.962956	50.473420	512.181820	2358.900000
5.963008	50.473405	512.016580	1832.800000
5.963060	50.473391	511.851340	1093.200000
5.963112	50.473377	511.686100	616.070000
5.963164	50.473362	511.520860	390.600000
5.963215	50.473348	511.355620	297.990000
5.963266	50.473333	511.190380	272.120000
5.963318	50.473319	511.025140	283.730000
5.963369	50.473304	510.859900	312.120000
5.963420	50.473290	510.694660	347.090000
5.963471	50.473275	510.529420	403.480000
5.963523	50.473260	510.364180	502.540000
5.963574	50.473245	510.198940	644.460000
5.963625	50.473230	510.033700	780.340000
5.963676	50.473215	509.868460	811.880000
5.963727	50.473200	509.703220	753.960000
5.963779	50.473186	509.537980	690.350000
5.963830	50.473171	509.372740	587.220000
5.963881	50.473156	509.207500	450.780000
5.963933	50.473142	509.042260	339.130000
5.963985	50.473127	508.877020	270.270000
5.964035	50.473113	508.711780	230.430000
5.964086	50.473097	508.546540	202.430000
5.964138	50.473083	508.381300	178.110000
5.964190	50.473068	508.216060	156.580000
5.964240	50.473052	508.050820	142.220000
5.964291	50.473038	507.885580	135.560000
5.964342	50.473023	507.720340	149.910000
5.964393	50.473007	507.555100	197.729100
5.962240	50.473628	510.774880	451.860000
5.962290	50.473613	510.609640	491.450000
5.962342	50.473598	510.444400	555.180000
5.962394	50.473584	510.279160	651.330000
5.962445	50.473568	510.113920	756.010000
5.962496	50.473553	509.948680	847.010000
5.962546	50.473539	509.783440	881.470000
5.962599	50.473525	509.618200	845.800000
5.962650	50.473510	509.452960	765.640000
5.962700	50.473494	509.287720	696.560000
5.962751	50.473479	509.122480	682.970000
5.962803	50.473464	508.957240	748.140000
5.962854	50.473449	508.792000	887.340000
5.962905	50.473435	508.626760	1023.200000
5.962956	50.473420	508.461520	1006.700000
5.963008	50.473405	508.296280	793.640000
5.963060	50.473391	508.131040	528.940000
5.963112	50.473377	507.965800	339.250000
5.963164	50.473362	507.800560	237.090000
5.963215	50.473348	507.635320	192.550000
5.963266	50.473333	507.470080	183.090000
5.963318	50.473319	507.304840	197.690000
5.963369	50.473304	507.139600	230.890000
5.963420	50.473290	506.974360	282.360000
5.963471	50.473275	506.809120	360.510000
5.963523	50.473260	506.643880	477.800000
5.963574	50.473245	506.478640	634.500000
5.963625	50.473230	506.313400	796.900000
5.963676	50.473215	506.148160	899.720000
5.963727	50.473200	505.982920	916.250000
5.963779	50.473186	505.817680	867.450000
5.963830	50.473171	505.652440	757.320000
5.963881	50.473156	505.487200	610.150000
5.963933	50.473142	505.321960	472.530000
5.963985	50.473127	505.156720	369.210000
5.964035	50.473113	504.991480	299.410000
5.964086	50.473097	504.826240	249.530000
5.964138	50.473083	504.661000	212.020000
5.964190	50.473068	504.495760	179.400000
5.964240	50.473052	504.330520	158.200000
5.964291	50.473038	504.165280	132.877600
5.962342	50.473598	506.352050	402.210000
5.962394	50.473584	506.186810	345.630000
5.962445	50.473568	506.021570	336.920000
5.962496	50.473553	505.856330	342.500000
5.962546	50.473539	505.691090	343.920000
5.962599	50.473525	505.525850	345.200000
5.962650	50.473510	505.360610	344.060000
5.962700	50.473494	505.195370	344.630000
5.962751	50.473479	505.030130	353.630000
5.962803	50.473464	504.864890	373.860000
5.962854	50.473449	504.699650	397.870000
5.962905	50.473435	504.534410	405.430000
5.962956	50.473420	504.369170	376.050000
5.963008	50.473405	504.203930	311.140000
5.963060	50.473391	504.038690	236.660000
5.963112	50.473377	503.873450	177.630000
5.963164	50.473362	503.708210	142.050000
5.963215	50.473348	503.542970	127.170000
5.963266	50.473333	503.377730	129.160000
5.963318	50.473319	503.212490	146.580000
5.963369	50.473304	503.047250	180.440000
5.963420	50.473290	502.882010	234.580000
5.963471	50.473275	502.716770	316.370000
5.963523	50.473260	502.551530	434.440000
5.963574	50.473245	502.386290	589.440000
5.963625	50.473230	502.221050	760.630000
5.963676	50.473215	502.055810	904.360000
5.963727	50.473200	501.890570	981.790000
5.963779	50.473186	501.725330	978.800000
5.963830	50.473171	501.560090	899.890000
5.963881	50.473156	501.394850	771.800000
5.963933	50.473142	501.229610	630.690000
5.963985	50.473127	501.064370	502.130000
5.964035	50.473113	500.899130	409.870000
5.964086	50.473097	500.733890	352.160000
5.964138	50.473083	500.568650	296.930000
5.964190	50.473068	500.403410	225.013800
5.962496	50.473553	501.354780	203.450000
5.962546	50.473539	501.189540	170.480000
5.962599	50.473525	501.024300	164.590000
5.962650	50.473510	500.859060	165.910000
5.962700	50.473494	500.693820	169.680000
5.962751	50.473479	500.528580	173.890000
5.962803	50.473464	500.363340	177.000000
5.962854	50.473449	500.198100	176.820000
5.962905	50.473435	500.032860	170.400000
5.962956	50.473420	499.867620	156.470000
5.963008	50.473405	499.702380	136.960000
5.963060	50.473391	499.537140	116.550000
5.963112	50.473377	499.371900	100.100000
5.963164	50.473362	499.206660	90.620000
5.963215	50.473348	499.041420	89.340000
5.963266	50.473333	498.876180	97.150000
5.963318	50.473319	498.710940	115.690000
5.963369	50.473304	498.545700	148.070000
5.963420	50.473290	498.380460	199.140000
5.963471	50.473275	498.215220	275.550000
5.963523	50.473260	498.049980	383.850000
5.963574	50.473245	497.884740	525.020000
5.963625	50.473230	497.719500	686.380000
5.963676	50.473215	497.554260	838.980000
5.963727	50.473200	497.389020	949.720000
5.963779	50.473186	497.223780	992.740000
5.963830	50.473171	497.058540	962.780000
5.963881	50.473156	496.893300	882.900000
5.963933	50.473142	496.728060	772.000000
5.963985	50.473127	496.562820	646.460000
5.964035	50.473113	496.397580	490.250800
5.962599	50.473525	496.072650	102.130000
5.962650	50.473510	495.907410	97.420000
5.962700	50.473494	495.742170	96.230000
5.962751	50.473479	495.576930	94.670000
5.962803	50.473464	495.411690	92.750000
5.962854	50.473449	495.246450	89.480000
5.962905	50.473435	495.081210	84.890000
5.962956	50.473420	494.915970	79.180000
5.963008	50.473405	494.750730	73.100000
5.963060	50.473391	494.585490	67.710000
5.963112	50.473377	494.420250	64.240000
5.963164	50.473362	494.255010	63.930000
5.963215	50.473348	494.089770	68.060000
5.963266	50.473333	493.924530	78.190000
5.963318	50.473319	493.759290	96.540000
5.963369	50.473304	493.594050	126.450000
5.963420	50.473290	493.428810	172.500000
5.963471	50.473275	493.263570	240.300000
5.963523	50.473260	493.098330	334.950000
5.963574	50.473245	492.933090	457.460000
5.963625	50.473230	492.767850	599.540000
5.963676	50.473215	492.602610	740.310000
5.963727	50.473200	492.437370	861.250000
5.963779	50.473186	492.272130	931.670000
5.963830	50.473171	492.106890	956.080000
5.963881	50.473156	491.941650	929.880000
5.963933	50.473142	491.776410	873.249100
5.962700	50.473494	490.295320	65.700000
5.962751	50.473479	490.130080	59.900000
5.962803	50.473464	489.964840	56.150000
5.962854	50.473449	489.799600	53.420000
5.962905	50.473435	489.634360	51.150000
5.962956	50.473420	489.469120	48.910000
5.963008	50.473405	489.303880	47.280000
5.963060	50.473391	489.138640	46.570000
5.963112	50.473377	488.973400	47.290000
5.963164	50.473362	488.808160	50.190000
5.963215	50.473348	488.642920	56.300000
5.963266	50.473333	488.477680	67.080000
5.963318	50.473319	488.312440	84.660000
5.963369	50.473304	488.147200	112.020000
5.963420	50.473290	487.981960	153.160000
5.963471	50.473275	487.816720	212.790000
5.963523	50.473260	487.651480	295.150000
5.963574	50.473245	487.486240	401.510000
5.963625	50.473230	487.321000	527.230000
5.963676	50.473215	487.155760	643.860000
5.963727	50.473200	486.990520	754.420000
5.963779	50.473186	486.825280	848.300000
5.963830	50.473171	486.660040	927.866000
5.962751	50.473479	484.138530	40.350000
5.962803	50.473464	483.973290	38.330000
5.962854	50.473449	483.808050	37.020000
5.962905	50.473435	483.642810	36.210000
5.962956	50.473420	483.477570	35.840000
5.963008	50.473405	483.312330	35.980000
5.963060	50.473391	483.147090	36.980000
5.963112	50.473377	482.981850	39.210000
5.963164	50.473362	482.816610	43.260000
5.963215	50.473348	482.651370	50.040000
5.963266	50.473333	482.486130	60.860000
5.963318	50.473319	482.320890	77.620000
5.963369	50.473304	482.155650	103.020000
5.963420	50.473290	481.990410	140.630000
5.963471	50.473275	481.825170	194.710000
5.963523	50.473260	481.659930	269.360000
5.963574	50.473245	481.494690	366.040000
5.963625	50.473230	481.329450	465.800000
5.963676	50.473215	481.164210	571.550000
5.963727	50.473200	480.998970	673.440000
5.963779	50.473186	480.833730	761.895600
5.962803	50.473464	477.382721	29.960000
5.962854	50.473449	477.217481	30.060000
5.962905	50.473435	477.052241	30.270000
5.962956	50.473420	476.887001	30.710000
5.963008	50.473405	476.721761	31.530000
5.963060	50.473391	476.556521	33.190000
5.963112	50.473377	476.391281	35.920000
5.963164	50.473362	476.226041	40.300000
5.963215	50.473348	476.060801	47.200000
5.963266	50.473333	475.895561	57.860000
5.963318	50.473319	475.730321	74.100000
5.963369	50.473304	475.565081	98.510000
5.963420	50.473290	475.399841	134.640000
5.963471	50.473275	475.234601	187.130000
5.963523	50.473260	475.069361	261.680000
5.963574	50.473245	474.904121	344.490000
5.963625	50.473230	474.738881	440.690000
5.963676	50.473215	474.573641	543.620000
5.963727	50.473200	474.408401	642.391700
