# Supplementary material for: Electrical resistivity tomography data across the Hockai Fault Zone (Ardenne, Belgium)
Source: Data Brief. 2016 Dec 21;11:1–4. doi: 10.1016/j.dib.2016.12.028 (PMC5220259; doi:10.1016/j.dib.2016.12.028)
Supplement: Supplementary file 2 — Supplementary material [file mmc2.zip › output/ASCII/vecquee10_robust.out.wgs84]

5.961727	50.473776	532.214880	121.630000
5.961780	50.473762	532.070365	138.440000
5.961832	50.473747	531.901850	181.970000
5.961882	50.473732	531.736760	227.460000
5.961933	50.473718	531.564820	239.130000
5.961984	50.473703	531.386005	213.740000
5.962036	50.473688	531.241215	189.290000
5.962086	50.473673	531.109875	194.200000
5.962137	50.473658	530.938035	243.040000
5.962188	50.473643	530.735645	300.290000
5.962240	50.473628	530.597030	403.550000
5.962290	50.473613	530.479040	450.770000
5.962342	50.473598	530.336325	472.950000
5.962394	50.473584	530.184110	516.400000
5.962445	50.473568	530.025270	506.680000
5.962496	50.473553	529.888355	490.020000
5.962546	50.473539	529.756515	526.910000
5.962599	50.473525	529.629700	537.630000
5.962650	50.473510	529.452685	515.160000
5.962700	50.473494	529.246170	464.120000
5.962751	50.473479	529.050180	461.150000
5.962803	50.473464	528.906140	452.020000
5.962854	50.473449	528.806575	469.680000
5.962905	50.473435	528.681085	520.850000
5.962956	50.473420	528.526970	554.760000
5.963008	50.473405	528.350855	574.800000
5.963060	50.473391	528.185690	672.410000
5.963112	50.473377	528.009275	697.890000
5.963164	50.473362	527.824685	697.750000
5.963215	50.473348	527.662395	633.670000
5.963266	50.473333	527.500105	489.330000
5.963318	50.473319	527.337790	451.050000
5.963369	50.473304	527.175475	448.190000
5.963420	50.473290	526.993135	406.090000
5.963471	50.473275	526.813745	379.960000
5.963523	50.473260	526.651505	372.760000
5.963574	50.473245	526.483440	356.000000
5.963625	50.473230	526.315425	357.960000
5.963676	50.473215	526.147385	344.200000
5.963727	50.473200	525.979320	329.530000
5.963779	50.473186	525.811280	481.280000
5.963830	50.473171	525.640240	507.920000
5.963881	50.473156	525.466175	425.250000
5.963933	50.473142	525.295060	365.060000
5.963985	50.473127	525.135895	415.270000
5.964035	50.473113	524.952455	478.440000
5.964086	50.473097	524.784340	576.940000
5.964138	50.473083	524.640525	676.380000
5.964190	50.473068	524.472410	671.960000
5.964240	50.473052	524.310220	640.360000
5.964291	50.473038	524.142080	630.590000
5.964342	50.473023	523.958840	541.390000
5.964393	50.473007	523.778450	497.740000
5.964444	50.472992	523.622460	508.790000
5.964495	50.472977	523.447970	617.350000
5.964547	50.472963	523.235755	764.280000
5.964598	50.472948	523.021815	808.700000
5.964650	50.472933	522.809700	823.150000
5.964700	50.472918	522.578310	751.430000
5.964750	50.472902	522.323195	727.790000
5.964801	50.472886	522.091505	690.114600
5.961727	50.473776	530.208680	121.870000
5.961780	50.473762	530.050915	137.510000
5.961832	50.473747	529.884550	181.180000
5.961882	50.473732	529.719385	228.520000
5.961933	50.473718	529.551770	240.250000
5.961984	50.473703	529.381705	215.810000
5.962036	50.473688	529.223490	190.670000
5.962086	50.473673	529.069775	195.210000
5.962137	50.473658	528.902335	242.630000
5.962188	50.473643	528.724370	301.720000
5.962240	50.473628	528.567555	403.170000
5.962290	50.473613	528.418140	453.050000
5.962342	50.473598	528.259075	478.650000
5.962394	50.473584	528.097535	518.970000
5.962445	50.473568	527.933870	510.970000
5.962496	50.473553	527.775630	499.030000
5.962546	50.473539	527.617240	532.290000
5.962599	50.473525	527.458675	544.070000
5.962650	50.473510	527.291285	523.440000
5.962700	50.473494	527.118745	477.360000
5.962751	50.473479	526.946530	471.460000
5.962803	50.473464	526.785540	465.360000
5.962854	50.473449	526.632600	482.860000
5.962905	50.473435	526.472410	531.100000
5.962956	50.473420	526.308220	564.330000
5.963008	50.473405	526.142005	586.870000
5.963060	50.473391	525.976765	675.610000
5.963112	50.473377	525.810200	704.400000
5.963164	50.473362	525.642960	701.620000
5.963215	50.473348	525.478095	633.520000
5.963266	50.473333	525.313230	494.260000
5.963318	50.473319	525.148340	452.730000
5.963369	50.473304	524.983450	446.410000
5.963420	50.473290	524.815810	405.570000
5.963471	50.473275	524.648670	379.270000
5.963523	50.473260	524.483905	370.740000
5.963574	50.473245	524.318215	355.110000
5.963625	50.473230	524.152550	355.270000
5.963676	50.473215	523.986860	340.000000
5.963727	50.473200	523.821145	333.630000
5.963779	50.473186	523.655455	470.150000
5.963830	50.473171	523.489215	503.560000
5.963881	50.473156	523.322375	424.520000
5.963933	50.473142	523.156035	366.280000
5.963985	50.473127	522.991920	410.770000
5.964035	50.473113	522.822755	477.000000
5.964086	50.473097	522.656990	576.200000
5.964138	50.473083	522.496300	671.490000
5.964190	50.473068	522.330510	670.820000
5.964240	50.473052	522.165820	640.100000
5.964291	50.473038	522.000030	624.400000
5.964342	50.473023	521.831165	539.490000
5.964393	50.473007	521.662675	496.720000
5.964444	50.472992	521.499385	508.760000
5.964495	50.472977	521.331945	616.530000
5.964547	50.472963	521.155055	760.860000
5.964598	50.472948	520.975565	809.160000
5.964650	50.472933	520.794800	816.740000
5.964700	50.472918	520.604385	749.560000
5.964750	50.472902	520.401170	719.370000
5.964801	50.472886	520.205430	686.526300
5.961780	50.473762	527.766040	131.980000
5.961832	50.473747	527.600450	174.560000
5.961882	50.473732	527.435260	227.020000
5.961933	50.473718	527.269295	239.910000
5.961984	50.473703	527.102530	218.730000
5.962036	50.473688	526.939415	195.000000
5.962086	50.473673	526.777650	199.740000
5.962137	50.473658	526.611735	245.870000
5.962188	50.473643	526.442645	311.790000
5.962240	50.473628	526.279780	415.890000
5.962290	50.473613	526.119215	480.740000
5.962342	50.473598	525.955475	520.690000
5.962394	50.473584	525.791160	558.020000
5.962445	50.473568	525.626245	554.760000
5.962496	50.473553	525.462530	548.870000
5.962546	50.473539	525.298490	571.160000
5.962599	50.473525	525.134200	579.160000
5.962650	50.473510	524.968635	557.410000
5.962700	50.473494	524.802320	516.320000
5.962751	50.473479	524.635705	504.220000
5.962803	50.473464	524.471190	499.210000
5.962854	50.473449	524.307950	513.070000
5.962905	50.473435	524.143110	551.590000
5.962956	50.473420	523.977870	583.150000
5.963008	50.473405	523.812605	610.600000
5.963060	50.473391	523.647365	686.300000
5.963112	50.473377	523.482075	718.810000
5.963164	50.473362	523.316785	712.850000
5.963215	50.473348	523.151570	641.750000
5.963266	50.473333	522.986355	513.790000
5.963318	50.473319	522.821140	466.380000
5.963369	50.473304	522.655925	451.400000
5.963420	50.473290	522.490435	411.820000
5.963471	50.473275	522.325020	384.260000
5.963523	50.473260	522.159830	373.110000
5.963574	50.473245	521.994515	359.310000
5.963625	50.473230	521.829225	355.680000
5.963676	50.473215	521.663935	340.210000
5.963727	50.473200	521.498645	342.440000
5.963779	50.473186	521.333355	454.680000
5.963830	50.473171	521.167990	486.850000
5.963881	50.473156	521.002525	417.690000
5.963933	50.473142	520.837110	363.550000
5.963985	50.473127	520.672045	394.780000
5.964035	50.473113	520.506080	462.360000
5.964086	50.473097	520.340740	559.330000
5.964138	50.473083	520.176325	643.050000
5.964190	50.473068	520.011010	645.940000
5.964240	50.473052	519.845870	620.020000
5.964291	50.473038	519.680555	593.420000
5.964342	50.473023	519.514690	521.750000
5.964393	50.473007	519.348825	486.710000
5.964444	50.472992	519.183910	501.380000
5.964495	50.472977	519.018245	604.530000
5.964547	50.472963	518.850480	740.670000
5.964598	50.472948	518.681540	792.230000
5.964650	50.472933	518.511750	793.440000
5.964700	50.472918	518.338010	732.040000
5.964750	50.472902	518.158545	689.426100
5.961832	50.473747	525.066650	151.970000
5.961882	50.473732	524.901435	220.360000
5.961933	50.473718	524.736020	232.450000
5.961984	50.473703	524.570330	220.300000
5.962036	50.473688	524.405640	201.820000
5.962086	50.473673	524.241325	208.880000
5.962137	50.473658	524.075910	256.270000
5.962188	50.473643	523.909670	334.420000
5.962240	50.473628	523.745005	452.240000
5.962290	50.473613	523.580965	546.260000
5.962342	50.473598	523.416050	612.680000
5.962394	50.473584	523.251010	658.670000
5.962445	50.473568	523.085820	657.710000
5.962496	50.473553	522.920880	649.090000
5.962546	50.473539	522.755815	657.140000
5.962599	50.473525	522.590675	654.330000
5.962650	50.473510	522.425410	619.230000
5.962700	50.473494	522.260020	570.740000
5.962751	50.473479	522.094555	546.520000
5.962803	50.473464	521.929440	535.000000
5.962854	50.473449	521.764475	535.220000
5.962905	50.473435	521.599235	560.210000
5.962956	50.473420	521.433970	589.800000
5.963008	50.473405	521.268730	621.470000
5.963060	50.473391	521.103490	692.480000
5.963112	50.473377	520.938275	727.180000
5.963164	50.473362	520.773060	720.090000
5.963215	50.473348	520.607820	652.660000
5.963266	50.473333	520.442580	542.810000
5.963318	50.473319	520.277340	495.530000
5.963369	50.473304	520.112100	475.360000
5.963420	50.473290	519.946835	437.300000
5.963471	50.473275	519.781595	408.570000
5.963523	50.473260	519.616355	395.010000
5.963574	50.473245	519.451090	381.820000
5.963625	50.473230	519.285850	373.540000
5.963676	50.473215	519.120610	356.250000
5.963727	50.473200	518.955370	359.080000
5.963779	50.473186	518.790130	448.630000
5.963830	50.473171	518.624890	469.400000
5.963881	50.473156	518.459625	404.470000
5.963933	50.473142	518.294360	351.680000
5.963985	50.473127	518.129145	367.100000
5.964035	50.473113	517.963780	423.810000
5.964086	50.473097	517.798515	505.650000
5.964138	50.473083	517.633400	569.950000
5.964190	50.473068	517.468160	573.150000
5.964240	50.473052	517.302945	552.490000
5.964291	50.473038	517.137705	525.170000
5.964342	50.473023	516.972390	474.490000
5.964393	50.473007	516.807025	453.690000
5.964444	50.472992	516.641810	473.800000
5.964495	50.472977	516.476520	570.970000
5.964547	50.472963	516.310805	687.570000
5.964598	50.472948	516.144715	742.100000
5.964650	50.472933	515.978300	741.130000
5.964700	50.472918	515.810535	676.469400
5.961933	50.473718	521.942795	195.420000
5.961984	50.473703	521.777430	217.890000
5.962036	50.473688	521.612315	222.280000
5.962086	50.473673	521.447275	247.370000
5.962137	50.473658	521.282010	296.430000
5.962188	50.473643	521.116570	396.370000
5.962240	50.473628	520.951455	524.260000
5.962290	50.473613	520.786490	665.680000
5.962342	50.473598	520.621300	787.550000
5.962394	50.473584	520.456085	867.270000
5.962445	50.473568	520.290845	880.610000
5.962496	50.473553	520.125655	869.850000
5.962546	50.473539	519.960440	849.690000
5.962599	50.473525	519.795200	807.830000
5.962650	50.473510	519.629960	737.230000
5.962700	50.473494	519.464695	654.580000
5.962751	50.473479	519.299430	583.380000
5.962803	50.473464	519.134215	538.350000
5.962854	50.473449	518.969000	535.940000
5.962905	50.473435	518.803760	546.750000
5.962956	50.473420	518.638520	565.330000
5.963008	50.473405	518.473280	591.830000
5.963060	50.473391	518.308040	636.670000
5.963112	50.473377	518.142800	673.510000
5.963164	50.473362	517.977560	684.900000
5.963215	50.473348	517.812320	644.640000
5.963266	50.473333	517.647080	582.050000
5.963318	50.473319	517.481840	561.130000
5.963369	50.473304	517.316600	548.980000
5.963420	50.473290	517.151360	531.870000
5.963471	50.473275	516.986120	515.370000
5.963523	50.473260	516.820880	502.840000
5.963574	50.473245	516.655640	489.100000
5.963625	50.473230	516.490400	471.680000
5.963676	50.473215	516.325160	448.670000
5.963727	50.473200	516.159920	439.650000
5.963779	50.473186	515.994680	450.430000
5.963830	50.473171	515.829440	433.010000
5.963881	50.473156	515.664200	377.570000
5.963933	50.473142	515.498960	326.410000
5.963985	50.473127	515.333720	312.200000
5.964035	50.473113	515.168455	319.610000
5.964086	50.473097	515.003215	338.500000
5.964138	50.473083	514.838000	353.150000
5.964190	50.473068	514.672760	353.330000
5.964240	50.473052	514.507520	346.630000
5.964291	50.473038	514.342280	339.410000
5.964342	50.473023	514.177040	334.310000
5.964393	50.473007	514.011775	340.440000
5.964444	50.472992	513.846535	372.340000
5.964495	50.472977	513.681295	441.660000
5.964547	50.472963	513.515980	499.470000
5.964598	50.472948	513.350565	562.011400
5.962036	50.473688	518.538115	221.110000
5.962086	50.473673	518.372900	269.770000
5.962137	50.473658	518.207660	313.180000
5.962188	50.473643	518.042395	414.080000
5.962240	50.473628	517.877180	530.370000
5.962290	50.473613	517.711990	673.860000
5.962342	50.473598	517.546750	799.290000
5.962394	50.473584	517.381510	881.860000
5.962445	50.473568	517.216270	900.970000
5.962496	50.473553	517.051030	887.890000
5.962546	50.473539	516.885790	853.200000
5.962599	50.473525	516.720550	796.130000
5.962650	50.473510	516.555310	721.940000
5.962700	50.473494	516.390070	642.050000
5.962751	50.473479	516.224830	572.670000
5.962803	50.473464	516.059590	524.050000
5.962854	50.473449	515.894350	500.240000
5.962905	50.473435	515.729110	499.010000
5.962956	50.473420	515.563870	502.820000
5.963008	50.473405	515.398630	512.870000
5.963060	50.473391	515.233390	532.930000
5.963112	50.473377	515.068150	557.680000
5.963164	50.473362	514.902910	576.730000
5.963215	50.473348	514.737670	581.950000
5.963266	50.473333	514.572430	579.720000
5.963318	50.473319	514.407190	576.300000
5.963369	50.473304	514.241950	574.430000
5.963420	50.473290	514.076710	572.230000
5.963471	50.473275	513.911470	568.170000
5.963523	50.473260	513.746230	561.910000
5.963574	50.473245	513.580990	551.300000
5.963625	50.473230	513.415750	533.790000
5.963676	50.473215	513.250510	508.820000
5.963727	50.473200	513.085270	484.210000
5.963779	50.473186	512.920030	462.410000
5.963830	50.473171	512.754790	429.350000
5.963881	50.473156	512.589550	374.900000
5.963933	50.473142	512.424310	324.450000
5.963985	50.473127	512.259070	295.210000
5.964035	50.473113	512.093830	282.370000
5.964086	50.473097	511.928590	281.900000
5.964138	50.473083	511.763350	281.870000
5.964190	50.473068	511.598110	278.500000
5.964240	50.473052	511.432870	274.590000
5.964291	50.473038	511.267630	272.910000
5.964342	50.473023	511.102390	275.410000
5.964393	50.473007	510.937150	289.970000
5.964444	50.472992	510.771910	316.220000
5.964495	50.472977	510.606670	382.863500
5.962137	50.473658	514.825660	294.610000
5.962188	50.473643	514.660420	402.110000
5.962240	50.473628	514.495180	480.630000
5.962290	50.473613	514.329940	583.990000
5.962342	50.473598	514.164700	675.760000
5.962394	50.473584	513.999460	744.080000
5.962445	50.473568	513.834220	762.670000
5.962496	50.473553	513.668980	754.710000
5.962546	50.473539	513.503740	730.260000
5.962599	50.473525	513.338500	688.110000
5.962650	50.473510	513.173260	631.330000
5.962700	50.473494	513.008020	567.220000
5.962751	50.473479	512.842780	506.260000
5.962803	50.473464	512.677540	458.440000
5.962854	50.473449	512.512300	429.930000
5.962905	50.473435	512.347060	424.850000
5.962956	50.473420	512.181820	423.500000
5.963008	50.473405	512.016580	424.010000
5.963060	50.473391	511.851340	432.450000
5.963112	50.473377	511.686100	450.070000
5.963164	50.473362	511.520860	474.580000
5.963215	50.473348	511.355620	501.790000
5.963266	50.473333	511.190380	529.000000
5.963318	50.473319	511.025140	554.730000
5.963369	50.473304	510.859900	572.740000
5.963420	50.473290	510.694660	580.330000
5.963471	50.473275	510.529420	582.810000
5.963523	50.473260	510.364180	579.760000
5.963574	50.473245	510.198940	571.510000
5.963625	50.473230	510.033700	556.970000
5.963676	50.473215	509.868460	533.440000
5.963727	50.473200	509.703220	503.400000
5.963779	50.473186	509.537980	469.040000
5.963830	50.473171	509.372740	430.390000
5.963881	50.473156	509.207500	380.540000
5.963933	50.473142	509.042260	332.290000
5.963985	50.473127	508.877020	297.960000
5.964035	50.473113	508.711780	277.740000
5.964086	50.473097	508.546540	266.820000
5.964138	50.473083	508.381300	259.780000
5.964190	50.473068	508.216060	253.910000
5.964240	50.473052	508.050820	251.070000
5.964291	50.473038	507.885580	250.470000
5.964342	50.473023	507.720340	255.300000
5.964393	50.473007	507.555100	272.648700
5.962240	50.473628	510.774880	399.340000
5.962290	50.473613	510.609640	470.820000
5.962342	50.473598	510.444400	523.160000
5.962394	50.473584	510.279160	561.650000
5.962445	50.473568	510.113920	574.270000
5.962496	50.473553	509.948680	570.900000
5.962546	50.473539	509.783440	558.270000
5.962599	50.473525	509.618200	533.670000
5.962650	50.473510	509.452960	497.540000
5.962700	50.473494	509.287720	454.490000
5.962751	50.473479	509.122480	411.390000
5.962803	50.473464	508.957240	375.870000
5.962854	50.473449	508.792000	354.590000
5.962905	50.473435	508.626760	352.040000
5.962956	50.473420	508.461520	349.850000
5.963008	50.473405	508.296280	348.380000
5.963060	50.473391	508.131040	352.670000
5.963112	50.473377	507.965800	366.110000
5.963164	50.473362	507.800560	388.210000
5.963215	50.473348	507.635320	418.360000
5.963266	50.473333	507.470080	453.690000
5.963318	50.473319	507.304840	491.130000
5.963369	50.473304	507.139600	525.640000
5.963420	50.473290	506.974360	552.500000
5.963471	50.473275	506.809120	569.600000
5.963523	50.473260	506.643880	575.060000
5.963574	50.473245	506.478640	571.930000
5.963625	50.473230	506.313400	559.380000
5.963676	50.473215	506.148160	537.340000
5.963727	50.473200	505.982920	507.160000
5.963779	50.473186	505.817680	470.220000
5.963830	50.473171	505.652440	431.820000
5.963881	50.473156	505.487200	389.100000
5.963933	50.473142	505.321960	345.410000
5.963985	50.473127	505.156720	309.750000
5.964035	50.473113	504.991480	285.120000
5.964086	50.473097	504.826240	269.790000
5.964138	50.473083	504.661000	259.960000
5.964190	50.473068	504.495760	251.780000
5.964240	50.473052	504.330520	248.380000
5.964291	50.473038	504.165280	245.249600
5.962342	50.473598	506.352050	402.180000
5.962394	50.473584	506.186810	420.610000
5.962445	50.473568	506.021570	425.770000
5.962496	50.473553	505.856330	424.480000
5.962546	50.473539	505.691090	416.230000
5.962599	50.473525	505.525850	400.270000
5.962650	50.473510	505.360610	377.380000
5.962700	50.473494	505.195370	350.510000
5.962751	50.473479	505.030130	323.500000
5.962803	50.473464	504.864890	302.130000
5.962854	50.473449	504.699650	291.070000
5.962905	50.473435	504.534410	290.790000
5.962956	50.473420	504.369170	289.230000
5.963008	50.473405	504.203930	288.680000
5.963060	50.473391	504.038690	292.610000
5.963112	50.473377	503.873450	303.800000
5.963164	50.473362	503.708210	323.470000
5.963215	50.473348	503.542970	351.660000
5.963266	50.473333	503.377730	384.950000
5.963318	50.473319	503.212490	422.780000
5.963369	50.473304	503.047250	461.150000
5.963420	50.473290	502.882010	495.430000
5.963471	50.473275	502.716770	521.460000
5.963523	50.473260	502.551530	535.920000
5.963574	50.473245	502.386290	537.420000
5.963625	50.473230	502.221050	533.250000
5.963676	50.473215	502.055810	520.560000
5.963727	50.473200	501.890570	498.410000
5.963779	50.473186	501.725330	468.420000
5.963830	50.473171	501.560090	432.370000
5.963881	50.473156	501.394850	397.180000
5.963933	50.473142	501.229610	359.200000
5.963985	50.473127	501.064370	324.260000
5.964035	50.473113	500.899130	298.200000
5.964086	50.473097	500.733890	284.370000
5.964138	50.473083	500.568650	272.830000
5.964190	50.473068	500.403410	256.439300
5.962496	50.473553	501.354780	346.220000
5.962546	50.473539	501.189540	323.370000
5.962599	50.473525	501.024300	307.340000
5.962650	50.473510	500.859060	289.490000
5.962700	50.473494	500.693820	272.530000
5.962751	50.473479	500.528580	255.630000
5.962803	50.473464	500.363340	244.570000
5.962854	50.473449	500.198100	241.590000
5.962905	50.473435	500.032860	241.480000
5.962956	50.473420	499.867620	241.430000
5.963008	50.473405	499.702380	242.950000
5.963060	50.473391	499.537140	248.180000
5.963112	50.473377	499.371900	259.030000
5.963164	50.473362	499.206660	276.560000
5.963215	50.473348	499.041420	300.970000
5.963266	50.473333	498.876180	331.390000
5.963318	50.473319	498.710940	366.020000
5.963369	50.473304	498.545700	402.340000
5.963420	50.473290	498.380460	436.550000
5.963471	50.473275	498.215220	465.360000
5.963523	50.473260	498.049980	485.440000
5.963574	50.473245	497.884740	494.580000
5.963625	50.473230	497.719500	494.190000
5.963676	50.473215	497.554260	489.220000
5.963727	50.473200	497.389020	476.830000
5.963779	50.473186	497.223780	456.580000
5.963830	50.473171	497.058540	431.860000
5.963881	50.473156	496.893300	403.490000
5.963933	50.473142	496.728060	371.860000
5.963985	50.473127	496.562820	342.250000
5.964035	50.473113	496.397580	304.314700
5.962599	50.473525	496.072650	244.270000
5.962650	50.473510	495.907410	225.560000
5.962700	50.473494	495.742170	213.650000
5.962751	50.473479	495.576930	204.530000
5.962803	50.473464	495.411690	200.510000
5.962854	50.473449	495.246450	200.740000
5.962905	50.473435	495.081210	201.680000
5.962956	50.473420	494.915970	203.700000
5.963008	50.473405	494.750730	207.750000
5.963060	50.473391	494.585490	215.050000
5.963112	50.473377	494.420250	226.700000
5.963164	50.473362	494.255010	243.450000
5.963215	50.473348	494.089770	265.540000
5.963266	50.473333	493.924530	292.660000
5.963318	50.473319	493.759290	323.970000
5.963369	50.473304	493.594050	358.110000
5.963420	50.473290	493.428810	389.100000
5.963471	50.473275	493.263570	417.640000
5.963523	50.473260	493.098330	440.660000
5.963574	50.473245	492.933090	455.820000
5.963625	50.473230	492.767850	461.720000
5.963676	50.473215	492.602610	460.870000
5.963727	50.473200	492.437370	455.220000
5.963779	50.473186	492.272130	444.740000
5.963830	50.473171	492.106890	432.120000
5.963881	50.473156	491.941650	411.750000
5.963933	50.473142	491.776410	383.084400
5.962700	50.473494	490.295320	170.290000
5.962751	50.473479	490.130080	163.140000
5.962803	50.473464	489.964840	162.930000
5.962854	50.473449	489.799600	164.680000
5.962905	50.473435	489.634360	167.870000
5.962956	50.473420	489.469120	172.990000
5.963008	50.473405	489.303880	180.240000
5.963060	50.473391	489.138640	190.140000
5.963112	50.473377	488.973400	203.310000
5.963164	50.473362	488.808160	220.240000
5.963215	50.473348	488.642920	241.180000
5.963266	50.473333	488.477680	266.010000
5.963318	50.473319	488.312440	294.120000
5.963369	50.473304	488.147200	324.310000
5.963420	50.473290	487.981960	354.550000
5.963471	50.473275	487.816720	382.910000
5.963523	50.473260	487.651480	407.740000
5.963574	50.473245	487.486240	427.330000
5.963625	50.473230	487.321000	440.390000
5.963676	50.473215	487.155760	445.500000
5.963727	50.473200	486.990520	445.470000
5.963779	50.473186	486.825280	444.130000
5.963830	50.473171	486.660040	435.431200
5.962751	50.473479	484.138530	123.890000
5.962803	50.473464	483.973290	126.220000
5.962854	50.473449	483.808050	132.120000
5.962905	50.473435	483.642810	139.650000
5.962956	50.473420	483.477570	148.190000
5.963008	50.473405	483.312330	159.250000
5.963060	50.473391	483.147090	171.980000
5.963112	50.473377	482.981850	186.900000
5.963164	50.473362	482.816610	204.490000
5.963215	50.473348	482.651370	225.100000
5.963266	50.473333	482.486130	248.770000
5.963318	50.473319	482.320890	275.170000
5.963369	50.473304	482.155650	303.540000
5.963420	50.473290	481.990410	332.700000
5.963471	50.473275	481.825170	361.340000
5.963523	50.473260	481.659930	387.830000
5.963574	50.473245	481.494690	410.520000
5.963625	50.473230	481.329450	426.610000
5.963676	50.473215	481.164210	439.100000
5.963727	50.473200	480.998970	447.240000
5.963779	50.473186	480.833730	450.383000
5.962803	50.473464	477.382721	93.340000
5.962854	50.473449	477.217481	107.820000
5.962905	50.473435	477.052241	121.170000
5.962956	50.473420	476.887001	133.740000
5.963008	50.473405	476.721761	146.100000
5.963060	50.473391	476.556521	161.090000
5.963112	50.473377	476.391281	177.250000
5.963164	50.473362	476.226041	195.370000
5.963215	50.473348	476.060801	215.960000
5.963266	50.473333	475.895561	239.270000
5.963318	50.473319	475.730321	265.110000
5.963369	50.473304	475.565081	292.950000
5.963420	50.473290	475.399841	321.940000
5.963471	50.473275	475.234601	351.190000
5.963523	50.473260	475.069361	380.020000
5.963574	50.473245	474.904121	402.510000
5.963625	50.473230	474.738881	422.710000
5.963676	50.473215	474.573641	440.650000
5.963727	50.473200	474.408401	456.874100
