# Supplementary material for: Electrical resistivity tomography data across the Hockai Fault Zone (Ardenne, Belgium)
Source: Data Brief. 2016 Dec 21;11:1–4. doi: 10.1016/j.dib.2016.12.028 (PMC5220259; doi:10.1016/j.dib.2016.12.028)
Supplement: Supplementary file 2 — Supplementary material [file mmc2.zip › output/INV/20090806-1_combined.INV]

C:\__DATA__\__DATA__\Active Faults\HockaiFZ\Donn�es\ERT\working_dir\20090806-1.DAT
      5.0000
7
2144
1
0
      7.5000,       5.0000,   1.00000,    331.6894
     12.5000,       5.0000,   1.00000,    379.8085
     17.5000,       5.0000,   1.00000,    439.6273
     22.5000,       5.0000,   1.00000,    510.6765
     27.5000,       5.0000,   1.00000,    527.3064
     32.5000,       5.0000,   1.00000,    612.4638
     37.5000,       5.0000,   1.00000,    538.2462
     42.5000,       5.0000,   1.00000,    620.8813
     47.5000,       5.0000,   1.00000,    623.0620
     52.5000,       5.0000,   1.00000,    729.8962
     57.5000,       5.0000,   1.00000,    684.7870
     62.5000,       5.0000,   1.00000,    755.7371
     67.5000,       5.0000,   1.00000,    822.9372
     72.5000,       5.0000,   1.00000,    808.7555
     77.5000,       5.0000,   1.00000,    770.3656
     82.5000,       5.0000,   1.00000,    820.3404
     87.5000,       5.0000,   1.00000,    813.9649
     92.5000,       5.0000,   1.00000,    783.5417
     97.5000,       5.0000,   1.00000,    634.1336
    102.5000,       5.0000,   1.00000,    710.2455
    107.5000,       5.0000,   1.00000,    623.1987
    112.5000,       5.0000,   1.00000,    751.0142
    117.5000,       5.0000,   1.00000,    629.5891
    122.5000,       5.0000,   1.00000,    661.6292
    127.5000,       5.0000,   1.00000,    636.0439
    132.5000,       5.0000,   1.00000,    579.5231
    137.5000,       5.0000,   1.00000,    647.1730
    142.5000,       5.0000,   1.00000,    521.1478
    147.5000,       5.0000,   1.00000,    616.6448
    152.5000,       5.0000,   1.00000,    634.2189
    157.5000,       5.0000,   1.00000,    593.5106
    162.5000,       5.0000,   1.00000,    582.7917
    167.5000,       5.0000,   1.00000,    579.3547
    172.5000,       5.0000,   1.00000,    481.9891
    177.5000,       5.0000,   1.00000,    472.3897
    182.5000,       5.0000,   1.00000,    532.2304
    187.5000,       5.0000,   1.00000,    401.8191
    192.5000,       5.0000,   1.00000,    374.2662
    197.5000,       5.0000,   1.00000,    356.5316
    202.5000,       5.0000,   1.00000,    319.9707
    207.5000,       5.0000,   1.00000,    306.6708
    212.5000,       5.0000,   1.00000,    387.2768
    217.5000,       5.0000,   1.00000,    346.8301
    222.5000,       5.0000,   1.00000,    527.9939
    227.5000,       5.0000,   1.00000,    506.5639
    232.5000,       5.0000,   1.00000,    705.0253
    237.5000,       5.0000,   1.00000,    764.0713
    242.5000,       5.0000,   1.00000,    945.6176
    247.5000,       5.0000,   1.00000,   1175.0332
    252.5000,       5.0000,   1.00000,    923.4960
    257.5000,       5.0000,   1.00000,   1269.4662
    262.5000,       5.0000,   1.00000,    982.9136
    267.5000,       5.0000,   1.00000,   1057.1708
    272.5000,       5.0000,   1.00000,   1118.3064
    277.5000,       5.0000,   1.00000,   1125.8678
    282.5000,       5.0000,   1.00000,   1152.9017
    287.5000,       5.0000,   1.00000,   1112.6195
    292.5000,       5.0000,   1.00000,   1382.5769
    297.5000,       5.0000,   1.00000,   1302.6088
    302.5000,       5.0000,   1.00000,   1320.6072
    307.5000,       5.0000,   1.00000,   1462.2040
    312.5000,       5.0000,   1.00000,   1158.5708
    317.5000,       5.0000,   1.00000,   1242.3848
    322.5000,       5.0000,   1.00000,   1014.9071
    327.5000,       5.0000,   1.00000,    963.4750
    332.5000,       5.0000,   1.00000,    798.3495
    337.5000,       5.0000,   1.00000,    780.9439
    342.5000,       5.0000,   1.00000,    733.5719
    347.5000,       5.0000,   1.00000,    692.6953
    352.5000,       5.0000,   1.00000,    704.4526
    357.5000,       5.0000,   1.00000,    864.3538
    362.5000,       5.0000,   1.00000,    868.7289
    367.5000,       5.0000,   1.00000,    964.8621
    372.5000,       5.0000,   1.00000,    893.0085
    377.5000,       5.0000,   1.00000,   1051.6187
    382.5000,       5.0000,   1.00000,   1074.5646
    387.5000,       5.0000,   1.00000,   1131.0515
    392.5000,       5.0000,   1.00000,   1096.4780
    397.5000,       5.0000,   1.00000,   1017.0590
    402.5000,       5.0000,   1.00000,   1079.5996
    407.5000,       5.0000,   1.00000,    819.8668
    412.5000,       5.0000,   1.00000,    886.6439
    417.5000,       5.0000,   1.00000,    808.0610
    422.5000,       5.0000,   1.00000,    714.4642
    427.5000,       5.0000,   1.00000,    758.4954
    432.5000,       5.0000,   1.00000,    844.8397
    437.5000,       5.0000,   1.00000,    743.0078
    442.5000,       5.0000,   1.00000,    794.2934
    447.5000,       5.0000,   1.00000,    771.1335
    452.5000,       5.0000,   1.00000,    729.8982
    457.5000,       5.0000,   1.00000,    741.0521
    462.5000,       5.0000,   1.00000,    723.6069
    467.5000,       5.0000,   1.00000,    773.2894
    472.5000,       5.0000,   1.00000,    933.7998
    477.5000,       5.0000,   1.00000,    837.5815
    482.5000,       5.0000,   1.00000,    923.8804
    487.5000,       5.0000,   1.00000,   1043.1040
    492.5000,       5.0000,   1.00000,   1021.3906
    497.5000,       5.0000,   1.00000,   1023.0074
    502.5000,       5.0000,   1.00000,   1043.3735
    507.5000,       5.0000,   1.00000,    901.4714
    512.5000,       5.0000,   1.00000,    899.4780
    517.5000,       5.0000,   1.00000,    872.1133
    522.5000,       5.0000,   1.00000,    838.8557
    527.5000,       5.0000,   1.00000,    850.6853
    532.5000,       5.0000,   1.00000,    789.0840
    537.5000,       5.0000,   1.00000,    967.8602
    542.5000,       5.0000,   1.00000,    858.2507
    547.5000,       5.0000,   1.00000,   1045.8108
    552.5000,       5.0000,   1.00000,   1095.5864
    557.5000,       5.0000,   1.00000,   1035.5308
    562.5000,       5.0000,   1.00000,   1240.2012
    567.5000,       5.0000,   1.00000,   1187.4414
    572.5000,       5.0000,   1.00000,   1185.6500
    577.5000,       5.0000,   1.00000,   1091.7046
    582.5000,       5.0000,   1.00000,   1115.9960
    587.5000,       5.0000,   1.00000,    947.0760
    592.5000,       5.0000,   1.00000,   1011.1362
    597.5000,       5.0000,   1.00000,   1045.3906
    602.5000,       5.0000,   1.00000,    961.8145
    607.5000,       5.0000,   1.00000,   1231.3795
    612.5000,       5.0000,   1.00000,   1117.8784
    617.5000,       5.0000,   1.00000,   1375.3127
    622.5000,       5.0000,   1.00000,   1456.3921
    627.5000,       5.0000,   1.00000,   1751.4553
     12.5000,       5.0000,   2.00000,    566.8415
     17.5000,       5.0000,   2.00000,    601.2871
     22.5000,       5.0000,   2.00000,    572.4323
     27.5000,       5.0000,   2.00000,    631.5032
     32.5000,       5.0000,   2.00000,    713.8351
     37.5000,       5.0000,   2.00000,    685.1526
     42.5000,       5.0000,   2.00000,    791.8066
     47.5000,       5.0000,   2.00000,    933.5006
     52.5000,       5.0000,   2.00000,   1115.7959
     57.5000,       5.0000,   2.00000,   1020.0233
     62.5000,       5.0000,   2.00000,   1162.0057
     67.5000,       5.0000,   2.00000,   1390.8258
     72.5000,       5.0000,   2.00000,   1292.3574
     77.5000,       5.0000,   2.00000,   1190.7892
     82.5000,       5.0000,   2.00000,   1319.8540
     87.5000,       5.0000,   2.00000,   1394.7284
     92.5000,       5.0000,   2.00000,   1268.0386
     97.5000,       5.0000,   2.00000,   1016.9648
    102.5000,       5.0000,   2.00000,   1100.0546
    107.5000,       5.0000,   2.00000,   1013.3922
    112.5000,       5.0000,   2.00000,   1128.3655
    117.5000,       5.0000,   2.00000,    935.8666
    122.5000,       5.0000,   2.00000,    908.7891
    127.5000,       5.0000,   2.00000,    912.9414
    132.5000,       5.0000,   2.00000,    887.9803
    137.5000,       5.0000,   2.00000,    968.5080
    142.5000,       5.0000,   2.00000,    747.2791
    147.5000,       5.0000,   2.00000,    877.3901
    152.5000,       5.0000,   2.00000,    937.5964
    157.5000,       5.0000,   2.00000,    807.3784
    162.5000,       5.0000,   2.00000,    836.1409
    167.5000,       5.0000,   2.00000,    867.3260
    172.5000,       5.0000,   2.00000,    649.7975
    177.5000,       5.0000,   2.00000,    654.5620
    182.5000,       5.0000,   2.00000,    808.3444
    187.5000,       5.0000,   2.00000,    552.7618
    192.5000,       5.0000,   2.00000,    527.0725
    197.5000,       5.0000,   2.00000,    589.7814
    202.5000,       5.0000,   2.00000,    480.9964
    207.5000,       5.0000,   2.00000,    433.3635
    212.5000,       5.0000,   2.00000,    537.2407
    217.5000,       5.0000,   2.00000,    507.7944
    222.5000,       5.0000,   2.00000,    706.1161
    227.5000,       5.0000,   2.00000,    639.7869
    232.5000,       5.0000,   2.00000,    666.5610
    237.5000,       5.0000,   2.00000,    748.4620
    242.5000,       5.0000,   2.00000,    937.4656
    247.5000,       5.0000,   2.00000,   1000.5133
    252.5000,       5.0000,   2.00000,    859.4852
    257.5000,       5.0000,   2.00000,   1127.3223
    262.5000,       5.0000,   2.00000,    936.9662
    267.5000,       5.0000,   2.00000,    954.9604
    272.5000,       5.0000,   2.00000,   1168.2920
    277.5000,       5.0000,   2.00000,   1125.2180
    282.5000,       5.0000,   2.00000,   1022.4844
    287.5000,       5.0000,   2.00000,   1075.7177
    292.5000,       5.0000,   2.00000,   1431.6530
    297.5000,       5.0000,   2.00000,   1171.8469
    302.5000,       5.0000,   2.00000,   1181.7445
    307.5000,       5.0000,   2.00000,   1379.9652
    312.5000,       5.0000,   2.00000,   1088.4747
    317.5000,       5.0000,   2.00000,   1195.0900
    322.5000,       5.0000,   2.00000,   1117.3354
    327.5000,       5.0000,   2.00000,    906.9344
    332.5000,       5.0000,   2.00000,    831.2902
    337.5000,       5.0000,   2.00000,    901.9649
    342.5000,       5.0000,   2.00000,    872.7357
    347.5000,       5.0000,   2.00000,    776.3923
    352.5000,       5.0000,   2.00000,    771.7468
    357.5000,       5.0000,   2.00000,    970.3212
    362.5000,       5.0000,   2.00000,   1076.1547
    367.5000,       5.0000,   2.00000,   1105.3988
    372.5000,       5.0000,   2.00000,    925.2496
    377.5000,       5.0000,   2.00000,   1101.4457
    382.5000,       5.0000,   2.00000,   1265.9014
    387.5000,       5.0000,   2.00000,   1091.3103
    392.5000,       5.0000,   2.00000,   1054.7394
    397.5000,       5.0000,   2.00000,   1077.9114
    402.5000,       5.0000,   2.00000,   1088.6531
    407.5000,       5.0000,   2.00000,    893.9813
    412.5000,       5.0000,   2.00000,    993.2432
    417.5000,       5.0000,   2.00000,    968.1275
    422.5000,       5.0000,   2.00000,    783.7101
    427.5000,       5.0000,   2.00000,    901.9767
    432.5000,       5.0000,   2.00000,   1028.6698
    437.5000,       5.0000,   2.00000,    875.7732
    442.5000,       5.0000,   2.00000,    928.8936
    447.5000,       5.0000,   2.00000,    945.7226
    452.5000,       5.0000,   2.00000,    933.2629
    457.5000,       5.0000,   2.00000,    930.8494
    462.5000,       5.0000,   2.00000,    856.3881
    467.5000,       5.0000,   2.00000,    961.1784
    472.5000,       5.0000,   2.00000,   1134.4498
    477.5000,       5.0000,   2.00000,    948.3561
    482.5000,       5.0000,   2.00000,    969.5186
    487.5000,       5.0000,   2.00000,   1210.8788
    492.5000,       5.0000,   2.00000,   1145.5840
    497.5000,       5.0000,   2.00000,   1138.0521
    502.5000,       5.0000,   2.00000,   1221.0616
    507.5000,       5.0000,   2.00000,   1107.8599
    512.5000,       5.0000,   2.00000,   1094.4490
    517.5000,       5.0000,   2.00000,   1130.6454
    522.5000,       5.0000,   2.00000,   1082.7203
    527.5000,       5.0000,   2.00000,   1044.7230
    532.5000,       5.0000,   2.00000,   1055.4825
    537.5000,       5.0000,   2.00000,   1243.6630
    542.5000,       5.0000,   2.00000,   1122.6439
    547.5000,       5.0000,   2.00000,   1368.3971
    552.5000,       5.0000,   2.00000,   1329.6565
    557.5000,       5.0000,   2.00000,   1282.4034
    562.5000,       5.0000,   2.00000,   1455.7106
    567.5000,       5.0000,   2.00000,   1439.2085
    572.5000,       5.0000,   2.00000,   1395.8667
    577.5000,       5.0000,   2.00000,   1354.9980
    582.5000,       5.0000,   2.00000,   1367.6957
    587.5000,       5.0000,   2.00000,   1211.3661
    592.5000,       5.0000,   2.00000,   1252.2765
    597.5000,       5.0000,   2.00000,   1237.7717
    602.5000,       5.0000,   2.00000,   1120.9973
    607.5000,       5.0000,   2.00000,   1368.0762
    612.5000,       5.0000,   2.00000,   1308.1908
    617.5000,       5.0000,   2.00000,   1172.5127
    622.5000,       5.0000,   2.00000,   1394.1251
     17.5000,       5.0000,   3.00000,    715.5145
     22.5000,       5.0000,   3.00000,    657.7275
     27.5000,       5.0000,   3.00000,    683.4792
     32.5000,       5.0000,   3.00000,    810.7519
     37.5000,       5.0000,   3.00000,    735.2859
     42.5000,       5.0000,   3.00000,    913.0692
     47.5000,       5.0000,   3.00000,   1110.1426
     52.5000,       5.0000,   3.00000,   1323.0404
     57.5000,       5.0000,   3.00000,   1190.2216
     62.5000,       5.0000,   3.00000,   1380.7261
     67.5000,       5.0000,   3.00000,   1592.4943
     72.5000,       5.0000,   3.00000,   1504.2892
     77.5000,       5.0000,   3.00000,   1359.8667
     82.5000,       5.0000,   3.00000,   1586.8885
     87.5000,       5.0000,   3.00000,   1700.5958
     92.5000,       5.0000,   3.00000,   1581.5149
     97.5000,       5.0000,   3.00000,   1189.4130
    102.5000,       5.0000,   3.00000,   1305.6405
    107.5000,       5.0000,   3.00000,   1213.0248
    112.5000,       5.0000,   3.00000,   1383.3951
    117.5000,       5.0000,   3.00000,   1102.2245
    122.5000,       5.0000,   3.00000,   1033.6184
    127.5000,       5.0000,   3.00000,   1050.6735
    132.5000,       5.0000,   3.00000,   1045.7870
    137.5000,       5.0000,   3.00000,   1101.3507
    142.5000,       5.0000,   3.00000,    867.5698
    147.5000,       5.0000,   3.00000,    994.4025
    152.5000,       5.0000,   3.00000,   1037.7738
    157.5000,       5.0000,   3.00000,    962.3435
    162.5000,       5.0000,   3.00000,    950.8764
    167.5000,       5.0000,   3.00000,    884.2382
    172.5000,       5.0000,   3.00000,    699.2204
    177.5000,       5.0000,   3.00000,    722.2615
    182.5000,       5.0000,   3.00000,    899.1888
    187.5000,       5.0000,   3.00000,    697.7700
    192.5000,       5.0000,   3.00000,    648.9059
    197.5000,       5.0000,   3.00000,    648.2401
    202.5000,       5.0000,   3.00000,    543.1525
    207.5000,       5.0000,   3.00000,    477.1265
    212.5000,       5.0000,   3.00000,    601.4684
    217.5000,       5.0000,   3.00000,    581.5839
    222.5000,       5.0000,   3.00000,    781.7068
    227.5000,       5.0000,   3.00000,    667.1437
    232.5000,       5.0000,   3.00000,    672.5532
    237.5000,       5.0000,   3.00000,    711.4809
    242.5000,       5.0000,   3.00000,    878.9476
    247.5000,       5.0000,   3.00000,    984.0827
    252.5000,       5.0000,   3.00000,    847.2037
    257.5000,       5.0000,   3.00000,    973.5726
    262.5000,       5.0000,   3.00000,    808.8599
    267.5000,       5.0000,   3.00000,    915.3757
    272.5000,       5.0000,   3.00000,   1073.3698
    277.5000,       5.0000,   3.00000,   1014.8278
    282.5000,       5.0000,   3.00000,    964.2518
    287.5000,       5.0000,   3.00000,   1013.4130
    292.5000,       5.0000,   3.00000,   1252.0387
    297.5000,       5.0000,   3.00000,   1046.9998
    302.5000,       5.0000,   3.00000,   1030.3312
    307.5000,       5.0000,   3.00000,   1111.8428
    312.5000,       5.0000,   3.00000,    952.7431
    317.5000,       5.0000,   3.00000,   1088.5402
    322.5000,       5.0000,   3.00000,    996.2333
    327.5000,       5.0000,   3.00000,    922.7589
    332.5000,       5.0000,   3.00000,    842.5967
    337.5000,       5.0000,   3.00000,    938.2028
    342.5000,       5.0000,   3.00000,    893.3452
    347.5000,       5.0000,   3.00000,    780.1850
    352.5000,       5.0000,   3.00000,    753.4109
    357.5000,       5.0000,   3.00000,    984.0945
    362.5000,       5.0000,   3.00000,   1123.7080
    367.5000,       5.0000,   3.00000,   1077.9469
    372.5000,       5.0000,   3.00000,    869.0916
    377.5000,       5.0000,   3.00000,   1014.7923
    382.5000,       5.0000,   3.00000,   1155.6541
    387.5000,       5.0000,   3.00000,   1022.7697
    392.5000,       5.0000,   3.00000,    951.8157
    397.5000,       5.0000,   3.00000,    963.1578
    402.5000,       5.0000,   3.00000,   1011.1898
    407.5000,       5.0000,   3.00000,    897.5540
    412.5000,       5.0000,   3.00000,   1007.2902
    417.5000,       5.0000,   3.00000,    930.7008
    422.5000,       5.0000,   3.00000,    833.8998
    427.5000,       5.0000,   3.00000,    910.7271
    432.5000,       5.0000,   3.00000,   1059.7329
    437.5000,       5.0000,   3.00000,    950.5437
    442.5000,       5.0000,   3.00000,    971.4803
    447.5000,       5.0000,   3.00000,    993.4988
    452.5000,       5.0000,   3.00000,   1009.5967
    457.5000,       5.0000,   3.00000,    984.9150
    462.5000,       5.0000,   3.00000,    953.4564
    467.5000,       5.0000,   3.00000,   1052.4210
    472.5000,       5.0000,   3.00000,   1221.9355
    477.5000,       5.0000,   3.00000,    994.8780
    482.5000,       5.0000,   3.00000,   1005.3879
    487.5000,       5.0000,   3.00000,   1178.3860
    492.5000,       5.0000,   3.00000,   1249.5302
    497.5000,       5.0000,   3.00000,   1275.5433
    502.5000,       5.0000,   3.00000,   1293.9716
    507.5000,       5.0000,   3.00000,   1205.6476
    512.5000,       5.0000,   3.00000,   1205.0056
    517.5000,       5.0000,   3.00000,   1266.9951
    522.5000,       5.0000,   3.00000,   1197.7057
    527.5000,       5.0000,   3.00000,   1208.4296
    532.5000,       5.0000,   3.00000,   1215.0994
    537.5000,       5.0000,   3.00000,   1472.0818
    542.5000,       5.0000,   3.00000,   1338.4366
    547.5000,       5.0000,   3.00000,   1548.9922
    552.5000,       5.0000,   3.00000,   1443.2151
    557.5000,       5.0000,   3.00000,   1393.0670
    562.5000,       5.0000,   3.00000,   1490.5811
    567.5000,       5.0000,   3.00000,   1519.9590
    572.5000,       5.0000,   3.00000,   1609.1628
    577.5000,       5.0000,   3.00000,   1502.9933
    582.5000,       5.0000,   3.00000,   1517.0938
    587.5000,       5.0000,   3.00000,   1361.5133
    592.5000,       5.0000,   3.00000,   1347.7457
    597.5000,       5.0000,   3.00000,   1260.5140
    602.5000,       5.0000,   3.00000,   1181.2394
    607.5000,       5.0000,   3.00000,   1394.6362
    612.5000,       5.0000,   3.00000,   1283.8776
    617.5000,       5.0000,   3.00000,   1205.6951
     22.5000,      15.0000,   1.00000,    761.1268
     27.5000,      15.0000,   1.00000,    793.3224
     32.5000,      15.0000,   1.00000,    784.2927
     37.5000,      15.0000,   1.00000,    871.0236
     42.5000,      15.0000,   1.00000,   1011.4633
     47.5000,      15.0000,   1.00000,   1185.5729
     52.5000,      15.0000,   1.00000,   1226.7358
     57.5000,      15.0000,   1.00000,   1355.2925
     62.5000,      15.0000,   1.00000,   1392.0178
     67.5000,      15.0000,   1.00000,   1395.2100
     72.5000,      15.0000,   1.00000,   1396.4821
     77.5000,      15.0000,   1.00000,   1491.8207
     82.5000,      15.0000,   1.00000,   1537.8967
     87.5000,      15.0000,   1.00000,   1646.5153
     92.5000,      15.0000,   1.00000,   1545.4225
     97.5000,      15.0000,   1.00000,   1426.6952
    102.5000,      15.0000,   1.00000,   1279.2261
    107.5000,      15.0000,   1.00000,   1356.4604
    112.5000,      15.0000,   1.00000,   1304.3002
    117.5000,      15.0000,   1.00000,   1234.1694
    122.5000,      15.0000,   1.00000,   1111.4088
    127.5000,      15.0000,   1.00000,   1078.9755
    132.5000,      15.0000,   1.00000,   1060.5978
    137.5000,      15.0000,   1.00000,   1037.4052
    142.5000,      15.0000,   1.00000,   1018.1390
    147.5000,      15.0000,   1.00000,    974.7646
    152.5000,      15.0000,   1.00000,   1027.2639
    157.5000,      15.0000,   1.00000,   1031.0476
    162.5000,      15.0000,   1.00000,    921.3619
    167.5000,      15.0000,   1.00000,    794.1606
    172.5000,      15.0000,   1.00000,    748.5125
    177.5000,      15.0000,   1.00000,    755.0812
    182.5000,      15.0000,   1.00000,    789.0781
    187.5000,      15.0000,   1.00000,    835.5287
    192.5000,      15.0000,   1.00000,    741.9497
    197.5000,      15.0000,   1.00000,    641.6854
    202.5000,      15.0000,   1.00000,    546.3091
    207.5000,      15.0000,   1.00000,    554.6968
    212.5000,      15.0000,   1.00000,    555.3447
    217.5000,      15.0000,   1.00000,    677.2851
    222.5000,      15.0000,   1.00000,    698.6973
    227.5000,      15.0000,   1.00000,    708.0213
    232.5000,      15.0000,   1.00000,    706.1755
    237.5000,      15.0000,   1.00000,    759.3315
    242.5000,      15.0000,   1.00000,    858.7889
    247.5000,      15.0000,   1.00000,    921.6591
    252.5000,      15.0000,   1.00000,    906.2985
    257.5000,      15.0000,   1.00000,    817.6713
    262.5000,      15.0000,   1.00000,    814.8179
    267.5000,      15.0000,   1.00000,    863.2302
    272.5000,      15.0000,   1.00000,    893.8624
    277.5000,      15.0000,   1.00000,    939.1896
    282.5000,      15.0000,   1.00000,    982.0081
    287.5000,      15.0000,   1.00000,   1010.6846
    292.5000,      15.0000,   1.00000,   1016.6587
    297.5000,      15.0000,   1.00000,   1044.7169
    302.5000,      15.0000,   1.00000,    947.7675
    307.5000,      15.0000,   1.00000,    888.0546
    312.5000,      15.0000,   1.00000,    941.0086
    317.5000,      15.0000,   1.00000,    923.2522
    322.5000,      15.0000,   1.00000,    921.8909
    327.5000,      15.0000,   1.00000,    906.2449
    332.5000,      15.0000,   1.00000,    930.1182
    337.5000,      15.0000,   1.00000,    876.7541
    342.5000,      15.0000,   1.00000,    852.7797
    347.5000,      15.0000,   1.00000,    766.4056
    352.5000,      15.0000,   1.00000,    813.0108
    357.5000,      15.0000,   1.00000,    928.0139
    362.5000,      15.0000,   1.00000,    989.4625
    367.5000,      15.0000,   1.00000,    948.7186
    372.5000,      15.0000,   1.00000,    934.7549
    377.5000,      15.0000,   1.00000,    903.7066
    382.5000,      15.0000,   1.00000,    910.8459
    387.5000,      15.0000,   1.00000,    957.9743
    392.5000,      15.0000,   1.00000,    900.4014
    397.5000,      15.0000,   1.00000,    859.2503
    402.5000,      15.0000,   1.00000,    910.7034
    407.5000,      15.0000,   1.00000,    952.8323
    412.5000,      15.0000,   1.00000,    907.1068
    417.5000,      15.0000,   1.00000,    918.1102
    422.5000,      15.0000,   1.00000,    880.4100
    427.5000,      15.0000,   1.00000,    923.8646
    432.5000,      15.0000,   1.00000,    943.8381
    437.5000,      15.0000,   1.00000,    961.1724
    442.5000,      15.0000,   1.00000,    959.3177
    447.5000,      15.0000,   1.00000,    955.0377
    452.5000,      15.0000,   1.00000,    937.8937
    457.5000,      15.0000,   1.00000,    969.8098
    462.5000,      15.0000,   1.00000,   1003.4380
    467.5000,      15.0000,   1.00000,   1078.9041
    472.5000,      15.0000,   1.00000,   1082.6550
    477.5000,      15.0000,   1.00000,   1057.0936
    482.5000,      15.0000,   1.00000,   1052.5162
    487.5000,      15.0000,   1.00000,   1143.0634
    492.5000,      15.0000,   1.00000,   1243.1873
    497.5000,      15.0000,   1.00000,   1331.1903
    502.5000,      15.0000,   1.00000,   1290.6603
    507.5000,      15.0000,   1.00000,   1227.8088
    512.5000,      15.0000,   1.00000,   1233.6226
    517.5000,      15.0000,   1.00000,   1198.3715
    522.5000,      15.0000,   1.00000,   1234.3834
    527.5000,      15.0000,   1.00000,   1251.9080
    532.5000,      15.0000,   1.00000,   1368.5636
    537.5000,      15.0000,   1.00000,   1433.3947
    542.5000,      15.0000,   1.00000,   1559.3951
    547.5000,      15.0000,   1.00000,   1500.8176
    552.5000,      15.0000,   1.00000,   1440.7422
    557.5000,      15.0000,   1.00000,   1376.8264
    562.5000,      15.0000,   1.00000,   1405.5267
    567.5000,      15.0000,   1.00000,   1495.5806
    572.5000,      15.0000,   1.00000,   1574.8745
    577.5000,      15.0000,   1.00000,   1607.3794
    582.5000,      15.0000,   1.00000,   1528.6737
    587.5000,      15.0000,   1.00000,   1417.3444
    592.5000,      15.0000,   1.00000,   1290.1431
    597.5000,      15.0000,   1.00000,   1239.9476
    602.5000,      15.0000,   1.00000,   1221.1271
    607.5000,      15.0000,   1.00000,   1210.5458
    612.5000,      15.0000,   1.00000,   1266.0203
     22.5000,       5.0000,   4.00000,    738.3414
     27.5000,       5.0000,   4.00000,    787.0767
     32.5000,       5.0000,   4.00000,    867.7936
     37.5000,       5.0000,   4.00000,    786.4823
     42.5000,       5.0000,   4.00000,    987.2194
     47.5000,       5.0000,   4.00000,   1186.1138
     52.5000,       5.0000,   4.00000,   1391.8541
     57.5000,       5.0000,   4.00000,   1307.2240
     62.5000,       5.0000,   4.00000,   1425.9165
     67.5000,       5.0000,   4.00000,   1561.5413
     72.5000,       5.0000,   4.00000,   1453.9252
     77.5000,       5.0000,   4.00000,   1453.2515
     82.5000,       5.0000,   4.00000,   1641.6736
     87.5000,       5.0000,   4.00000,   1781.0333
     92.5000,       5.0000,   4.00000,   1665.4021
     97.5000,       5.0000,   4.00000,   1298.7925
    102.5000,       5.0000,   4.00000,   1397.8781
    107.5000,       5.0000,   4.00000,   1284.5255
    112.5000,       5.0000,   4.00000,   1493.4167
    117.5000,       5.0000,   4.00000,   1187.0155
    122.5000,       5.0000,   4.00000,   1125.3110
    127.5000,       5.0000,   4.00000,   1129.3831
    132.5000,       5.0000,   4.00000,   1039.8781
    137.5000,       5.0000,   4.00000,   1180.3080
    142.5000,       5.0000,   4.00000,    896.5257
    147.5000,       5.0000,   4.00000,   1027.3055
    152.5000,       5.0000,   4.00000,   1114.5217
    157.5000,       5.0000,   4.00000,   1007.7083
    162.5000,       5.0000,   4.00000,    943.3488
    167.5000,       5.0000,   4.00000,    871.8359
    172.5000,       5.0000,   4.00000,    688.6154
    177.5000,       5.0000,   4.00000,    718.6451
    182.5000,       5.0000,   4.00000,    959.9637
    187.5000,       5.0000,   4.00000,    771.4861
    192.5000,       5.0000,   4.00000,    724.3618
    197.5000,       5.0000,   4.00000,    663.7753
    202.5000,       5.0000,   4.00000,    518.9087
    207.5000,       5.0000,   4.00000,    513.6506
    212.5000,       5.0000,   4.00000,    658.1199
    217.5000,       5.0000,   4.00000,    594.8979
    222.5000,       5.0000,   4.00000,    786.4228
    227.5000,       5.0000,   4.00000,    655.2368
    232.5000,       5.0000,   4.00000,    684.3116
    237.5000,       5.0000,   4.00000,    748.9723
    242.5000,       5.0000,   4.00000,    874.7389
    247.5000,       5.0000,   4.00000,   1008.4116
    252.5000,       5.0000,   4.00000,    782.2220
    257.5000,       5.0000,   4.00000,    896.8074
    262.5000,       5.0000,   4.00000,    722.2218
    267.5000,       5.0000,   4.00000,    814.4811
    272.5000,       5.0000,   4.00000,    928.0812
    277.5000,       5.0000,   4.00000,    914.3493
    282.5000,       5.0000,   4.00000,    926.6346
    287.5000,       5.0000,   4.00000,    897.7839
    292.5000,       5.0000,   4.00000,   1121.8533
    297.5000,       5.0000,   4.00000,    898.1613
    302.5000,       5.0000,   4.00000,    900.5976
    307.5000,       5.0000,   4.00000,    988.6165
    312.5000,       5.0000,   4.00000,    784.5558
    317.5000,       5.0000,   4.00000,    962.0839
    322.5000,       5.0000,   4.00000,    901.8262
    327.5000,       5.0000,   4.00000,    878.1075
    332.5000,       5.0000,   4.00000,    871.4297
    337.5000,       5.0000,   4.00000,    885.5975
    342.5000,       5.0000,   4.00000,    828.5102
    347.5000,       5.0000,   4.00000,    725.6498
    352.5000,       5.0000,   4.00000,    732.9022
    357.5000,       5.0000,   4.00000,    942.7642
    362.5000,       5.0000,   4.00000,   1008.7089
    367.5000,       5.0000,   4.00000,   1009.0458
    372.5000,       5.0000,   4.00000,    829.8377
    377.5000,       5.0000,   4.00000,    873.3123
    382.5000,       5.0000,   4.00000,    951.7999
    387.5000,       5.0000,   4.00000,    900.0229
    392.5000,       5.0000,   4.00000,    863.4046
    397.5000,       5.0000,   4.00000,    838.1403
    402.5000,       5.0000,   4.00000,    926.1988
    407.5000,       5.0000,   4.00000,    848.0677
    412.5000,       5.0000,   4.00000,    914.7059
    417.5000,       5.0000,   4.00000,    920.2491
    422.5000,       5.0000,   4.00000,    801.9182
    427.5000,       5.0000,   4.00000,    901.1722
    432.5000,       5.0000,   4.00000,   1026.7208
    437.5000,       5.0000,   4.00000,    905.8091
    442.5000,       5.0000,   4.00000,    988.3984
    447.5000,       5.0000,   4.00000,    979.2439
    452.5000,       5.0000,   4.00000,    957.0707
    457.5000,       5.0000,   4.00000,    992.9163
    462.5000,       5.0000,   4.00000,    958.3389
    467.5000,       5.0000,   4.00000,   1028.1674
    472.5000,       5.0000,   4.00000,   1213.3993
    477.5000,       5.0000,   4.00000,    995.4922
    482.5000,       5.0000,   4.00000,   1018.8741
    487.5000,       5.0000,   4.00000,   1219.7401
    492.5000,       5.0000,   4.00000,   1248.8287
    497.5000,       5.0000,   4.00000,   1331.4180
    502.5000,       5.0000,   4.00000,   1371.2861
    507.5000,       5.0000,   4.00000,   1221.8406
    512.5000,       5.0000,   4.00000,   1246.1338
    517.5000,       5.0000,   4.00000,   1266.3849
    522.5000,       5.0000,   4.00000,   1242.2104
    527.5000,       5.0000,   4.00000,   1272.1116
    532.5000,       5.0000,   4.00000,   1307.0852
    537.5000,       5.0000,   4.00000,   1609.8800
    542.5000,       5.0000,   4.00000,   1433.4661
    547.5000,       5.0000,   4.00000,   1651.3928
    552.5000,       5.0000,   4.00000,   1476.5837
    557.5000,       5.0000,   4.00000,   1363.2015
    562.5000,       5.0000,   4.00000,   1483.1049
    567.5000,       5.0000,   4.00000,   1521.3263
    572.5000,       5.0000,   4.00000,   1669.3058
    577.5000,       5.0000,   4.00000,   1586.0028
    582.5000,       5.0000,   4.00000,   1586.3201
    587.5000,       5.0000,   4.00000,   1352.4220
    592.5000,       5.0000,   4.00000,   1310.9292
    597.5000,       5.0000,   4.00000,   1280.9688
    602.5000,       5.0000,   4.00000,   1128.7754
    607.5000,       5.0000,   4.00000,   1302.2502
    612.5000,       5.0000,   4.00000,   1273.7166
     30.0000,      20.0000,   1.00000,    902.5990
     35.0000,      20.0000,   1.00000,    945.3282
     40.0000,      20.0000,   1.00000,   1023.3761
     45.0000,      20.0000,   1.00000,   1146.4915
     50.0000,      20.0000,   1.00000,   1239.4086
     55.0000,      20.0000,   1.00000,   1288.2964
     60.0000,      20.0000,   1.00000,   1311.7179
     65.0000,      20.0000,   1.00000,   1264.6927
     70.0000,      20.0000,   1.00000,   1282.7760
     75.0000,      20.0000,   1.00000,   1342.8712
     80.0000,      20.0000,   1.00000,   1440.2943
     85.0000,      20.0000,   1.00000,   1496.6010
     90.0000,      20.0000,   1.00000,   1496.9498
     95.0000,      20.0000,   1.00000,   1506.1122
    100.0000,      20.0000,   1.00000,   1434.0208
    105.0000,      20.0000,   1.00000,   1376.6759
    110.0000,      20.0000,   1.00000,   1309.5225
    115.0000,      20.0000,   1.00000,   1274.2238
    120.0000,      20.0000,   1.00000,   1258.8552
    125.0000,      20.0000,   1.00000,   1117.6960
    130.0000,      20.0000,   1.00000,   1089.6893
    135.0000,      20.0000,   1.00000,   1022.4170
    140.0000,      20.0000,   1.00000,    996.4830
    145.0000,      20.0000,   1.00000,   1063.0896
    150.0000,      20.0000,   1.00000,   1023.7724
    155.0000,      20.0000,   1.00000,   1004.3021
    160.0000,      20.0000,   1.00000,    960.0985
    165.0000,      20.0000,   1.00000,    837.4745
    170.0000,      20.0000,   1.00000,    794.1705
    175.0000,      20.0000,   1.00000,    794.0992
    180.0000,      20.0000,   1.00000,    784.5359
    185.0000,      20.0000,   1.00000,    808.6633
    190.0000,      20.0000,   1.00000,    824.5472
    195.0000,      20.0000,   1.00000,    683.8757
    200.0000,      20.0000,   1.00000,    613.6190
    205.0000,      20.0000,   1.00000,    581.0905
    210.0000,      20.0000,   1.00000,    553.2899
    215.0000,      20.0000,   1.00000,    633.0933
    220.0000,      20.0000,   1.00000,    650.4990
    225.0000,      20.0000,   1.00000,    689.0354
    230.0000,      20.0000,   1.00000,    744.5812
    235.0000,      20.0000,   1.00000,    790.5286
    240.0000,      20.0000,   1.00000,    880.3307
    245.0000,      20.0000,   1.00000,    872.6107
    250.0000,      20.0000,   1.00000,    867.4271
    255.0000,      20.0000,   1.00000,    809.7017
    260.0000,      20.0000,   1.00000,    738.5019
    265.0000,      20.0000,   1.00000,    712.2984
    270.0000,      20.0000,   1.00000,    706.5203
    275.0000,      20.0000,   1.00000,    782.8243
    280.0000,      20.0000,   1.00000,    831.1258
    285.0000,      20.0000,   1.00000,    887.1709
    290.0000,      20.0000,   1.00000,    901.4933
    295.0000,      20.0000,   1.00000,    867.4667
    300.0000,      20.0000,   1.00000,    884.4522
    305.0000,      20.0000,   1.00000,    783.1572
    310.0000,      20.0000,   1.00000,    798.1930
    315.0000,      20.0000,   1.00000,    803.6700
    320.0000,      20.0000,   1.00000,    789.7993
    325.0000,      20.0000,   1.00000,    855.7838
    330.0000,      20.0000,   1.00000,    841.5882
    335.0000,      20.0000,   1.00000,    817.1600
    340.0000,      20.0000,   1.00000,    771.8231
    345.0000,      20.0000,   1.00000,    720.4464
    350.0000,      20.0000,   1.00000,    761.1071
    355.0000,      20.0000,   1.00000,    784.0688
    360.0000,      20.0000,   1.00000,    840.9858
    365.0000,      20.0000,   1.00000,    845.1548
    370.0000,      20.0000,   1.00000,    839.8999
    375.0000,      20.0000,   1.00000,    807.7756
    380.0000,      20.0000,   1.00000,    758.9115
    385.0000,      20.0000,   1.00000,    722.4359
    390.0000,      20.0000,   1.00000,    737.5588
    395.0000,      20.0000,   1.00000,    775.6790
    400.0000,      20.0000,   1.00000,    800.5550
    405.0000,      20.0000,   1.00000,    804.9540
    410.0000,      20.0000,   1.00000,    856.1720
    415.0000,      20.0000,   1.00000,    835.3741
    420.0000,      20.0000,   1.00000,    859.2791
    425.0000,      20.0000,   1.00000,    890.6980
    430.0000,      20.0000,   1.00000,    846.8273
    435.0000,      20.0000,   1.00000,    893.5989
    440.0000,      20.0000,   1.00000,    906.1062
    445.0000,      20.0000,   1.00000,    876.4152
    450.0000,      20.0000,   1.00000,    890.1353
    455.0000,      20.0000,   1.00000,    877.1523
    460.0000,      20.0000,   1.00000,    901.0970
    465.0000,      20.0000,   1.00000,   1013.1713
    470.0000,      20.0000,   1.00000,    993.8555
    475.0000,      20.0000,   1.00000,   1023.2373
    480.0000,      20.0000,   1.00000,   1115.4847
    485.0000,      20.0000,   1.00000,   1158.5668
    490.0000,      20.0000,   1.00000,   1243.0823
    495.0000,      20.0000,   1.00000,   1322.1683
    500.0000,      20.0000,   1.00000,   1310.5806
    505.0000,      20.0000,   1.00000,   1336.4749
    510.0000,      20.0000,   1.00000,   1239.0240
    515.0000,      20.0000,   1.00000,   1169.0767
    520.0000,      20.0000,   1.00000,   1189.7637
    525.0000,      20.0000,   1.00000,   1230.2500
    530.0000,      20.0000,   1.00000,   1356.6388
    535.0000,      20.0000,   1.00000,   1408.7527
    540.0000,      20.0000,   1.00000,   1515.1677
    545.0000,      20.0000,   1.00000,   1542.0927
    550.0000,      20.0000,   1.00000,   1432.3484
    555.0000,      20.0000,   1.00000,   1415.3075
    560.0000,      20.0000,   1.00000,   1390.2848
    565.0000,      20.0000,   1.00000,   1444.6495
    570.0000,      20.0000,   1.00000,   1527.7939
    575.0000,      20.0000,   1.00000,   1565.9817
    580.0000,      20.0000,   1.00000,   1552.9512
    585.0000,      20.0000,   1.00000,   1428.5282
    590.0000,      20.0000,   1.00000,   1308.7655
    595.0000,      20.0000,   1.00000,   1169.6792
    600.0000,      20.0000,   1.00000,   1141.3990
    605.0000,      20.0000,   1.00000,   1146.4558
     27.5000,       5.0000,   5.00000,    867.8134
     32.5000,       5.0000,   5.00000,    955.4509
     37.5000,       5.0000,   5.00000,    823.0065
     42.5000,       5.0000,   5.00000,    993.2432
     47.5000,       5.0000,   5.00000,   1223.1038
     52.5000,       5.0000,   5.00000,   1442.2194
     57.5000,       5.0000,   5.00000,   1269.9912
     62.5000,       5.0000,   5.00000,   1367.7046
     67.5000,       5.0000,   5.00000,   1459.6815
     72.5000,       5.0000,   5.00000,   1392.3447
     77.5000,       5.0000,   5.00000,   1353.8539
     82.5000,       5.0000,   5.00000,   1632.3258
     87.5000,       5.0000,   5.00000,   1701.5499
     92.5000,       5.0000,   5.00000,   1625.4003
     97.5000,       5.0000,   5.00000,   1322.0356
    102.5000,       5.0000,   5.00000,   1433.5403
    107.5000,       5.0000,   5.00000,   1299.8031
    112.5000,       5.0000,   5.00000,   1460.2908
    117.5000,       5.0000,   5.00000,   1225.2585
    122.5000,       5.0000,   5.00000,   1167.5668
    127.5000,       5.0000,   5.00000,   1107.5715
    132.5000,       5.0000,   5.00000,   1063.7159
    137.5000,       5.0000,   5.00000,   1131.8104
    142.5000,       5.0000,   5.00000,    893.6128
    147.5000,       5.0000,   5.00000,   1051.6038
    152.5000,       5.0000,   5.00000,   1144.4426
    157.5000,       5.0000,   5.00000,    964.5459
    162.5000,       5.0000,   5.00000,    916.4547
    167.5000,       5.0000,   5.00000,    881.4116
    172.5000,       5.0000,   5.00000,    674.1999
    177.5000,       5.0000,   5.00000,    725.8853
    182.5000,       5.0000,   5.00000,    998.8608
    187.5000,       5.0000,   5.00000,    786.4064
    192.5000,       5.0000,   5.00000,    736.5215
    197.5000,       5.0000,   5.00000,    651.5808
    202.5000,       5.0000,   5.00000,    512.1220
    207.5000,       5.0000,   5.00000,    506.1329
    212.5000,       5.0000,   5.00000,    683.7408
    217.5000,       5.0000,   5.00000,    601.2604
    222.5000,       5.0000,   5.00000,    756.8587
    227.5000,       5.0000,   5.00000,    670.9006
    232.5000,       5.0000,   5.00000,    690.0412
    237.5000,       5.0000,   5.00000,    778.2355
    242.5000,       5.0000,   5.00000,    935.4623
    247.5000,       5.0000,   5.00000,    963.3126
    252.5000,       5.0000,   5.00000,    764.2365
    257.5000,       5.0000,   5.00000,    843.4221
    262.5000,       5.0000,   5.00000,    669.0577
    267.5000,       5.0000,   5.00000,    680.8407
    272.5000,       5.0000,   5.00000,    808.9922
    277.5000,       5.0000,   5.00000,    847.2454
    282.5000,       5.0000,   5.00000,    810.7757
    287.5000,       5.0000,   5.00000,    849.7718
    292.5000,       5.0000,   5.00000,   1048.9733
    297.5000,       5.0000,   5.00000,    788.5387
    302.5000,       5.0000,   5.00000,    818.3846
    307.5000,       5.0000,   5.00000,    890.0884
    312.5000,       5.0000,   5.00000,    690.5771
    317.5000,       5.0000,   5.00000,    854.7057
    322.5000,       5.0000,   5.00000,    859.0156
    327.5000,       5.0000,   5.00000,    829.7387
    332.5000,       5.0000,   5.00000,    799.1541
    337.5000,       5.0000,   5.00000,    842.0438
    342.5000,       5.0000,   5.00000,    722.4710
    347.5000,       5.0000,   5.00000,    675.5374
    352.5000,       5.0000,   5.00000,    691.6255
    357.5000,       5.0000,   5.00000,    846.8221
    362.5000,       5.0000,   5.00000,    928.1802
    367.5000,       5.0000,   5.00000,    924.7324
    372.5000,       5.0000,   5.00000,    761.3218
    377.5000,       5.0000,   5.00000,    763.7840
    382.5000,       5.0000,   5.00000,    821.2974
    387.5000,       5.0000,   5.00000,    735.3989
    392.5000,       5.0000,   5.00000,    733.5560
    397.5000,       5.0000,   5.00000,    797.0140
    402.5000,       5.0000,   5.00000,    828.7281
    407.5000,       5.0000,   5.00000,    763.6355
    412.5000,       5.0000,   5.00000,    866.6840
    417.5000,       5.0000,   5.00000,    858.0645
    422.5000,       5.0000,   5.00000,    765.6862
    427.5000,       5.0000,   5.00000,    851.4659
    432.5000,       5.0000,   5.00000,    964.2042
    437.5000,       5.0000,   5.00000,    872.1233
    442.5000,       5.0000,   5.00000,    926.4860
    447.5000,       5.0000,   5.00000,    934.8084
    452.5000,       5.0000,   5.00000,    917.0343
    457.5000,       5.0000,   5.00000,    908.3796
    462.5000,       5.0000,   5.00000,    907.3725
    467.5000,       5.0000,   5.00000,    974.4540
    472.5000,       5.0000,   5.00000,   1176.0377
    477.5000,       5.0000,   5.00000,    976.3013
    482.5000,       5.0000,   5.00000,   1051.3511
    487.5000,       5.0000,   5.00000,   1261.8768
    492.5000,       5.0000,   5.00000,   1272.9932
    497.5000,       5.0000,   5.00000,   1314.7239
    502.5000,       5.0000,   5.00000,   1425.7482
    507.5000,       5.0000,   5.00000,   1268.2970
    512.5000,       5.0000,   5.00000,   1196.9327
    517.5000,       5.0000,   5.00000,   1270.1100
    522.5000,       5.0000,   5.00000,   1214.7664
    527.5000,       5.0000,   5.00000,   1261.3323
    532.5000,       5.0000,   5.00000,   1345.4275
    537.5000,       5.0000,   5.00000,   1621.8186
    542.5000,       5.0000,   5.00000,   1453.2019
    547.5000,       5.0000,   5.00000,   1647.5883
    552.5000,       5.0000,   5.00000,   1452.6074
    557.5000,       5.0000,   5.00000,   1362.7854
    562.5000,       5.0000,   5.00000,   1475.0480
    567.5000,       5.0000,   5.00000,   1545.5800
    572.5000,       5.0000,   5.00000,   1626.1879
    577.5000,       5.0000,   5.00000,   1598.2902
    582.5000,       5.0000,   5.00000,   1570.1904
    587.5000,       5.0000,   5.00000,   1296.0283
    592.5000,       5.0000,   5.00000,   1262.2633
    597.5000,       5.0000,   5.00000,   1196.8191
    602.5000,       5.0000,   5.00000,   1075.0105
    607.5000,       5.0000,   5.00000,   1249.1132
     32.5000,       5.0000,   6.00000,   1018.5313
     37.5000,       5.0000,   6.00000,    833.3173
     42.5000,       5.0000,   6.00000,    980.6229
     47.5000,       5.0000,   6.00000,   1239.9891
     52.5000,       5.0000,   6.00000,   1404.8966
     57.5000,       5.0000,   6.00000,   1168.3752
     62.5000,       5.0000,   6.00000,   1232.7903
     67.5000,       5.0000,   6.00000,   1426.7219
     72.5000,       5.0000,   6.00000,   1294.6462
     77.5000,       5.0000,   6.00000,   1243.3596
     82.5000,       5.0000,   6.00000,   1450.4822
     87.5000,       5.0000,   6.00000,   1630.5573
     92.5000,       5.0000,   6.00000,   1551.8070
     97.5000,       5.0000,   6.00000,   1249.4142
    102.5000,       5.0000,   6.00000,   1403.3153
    107.5000,       5.0000,   6.00000,   1259.4219
    112.5000,       5.0000,   6.00000,   1444.6981
    117.5000,       5.0000,   6.00000,   1171.7664
    122.5000,       5.0000,   6.00000,   1100.7770
    127.5000,       5.0000,   6.00000,   1114.4047
    132.5000,       5.0000,   6.00000,   1022.1515
    137.5000,       5.0000,   6.00000,   1109.4323
    142.5000,       5.0000,   6.00000,    862.0086
    147.5000,       5.0000,   6.00000,   1057.2926
    152.5000,       5.0000,   6.00000,   1088.0229
    157.5000,       5.0000,   6.00000,    938.5535
    162.5000,       5.0000,   6.00000,    906.4916
    167.5000,       5.0000,   6.00000,    866.8356
    172.5000,       5.0000,   6.00000,    704.8409
    177.5000,       5.0000,   6.00000,    748.0610
    182.5000,       5.0000,   6.00000,    974.7908
    187.5000,       5.0000,   6.00000,    767.9501
    192.5000,       5.0000,   6.00000,    702.1262
    197.5000,       5.0000,   6.00000,    626.6732
    202.5000,       5.0000,   6.00000,    511.4295
    207.5000,       5.0000,   6.00000,    493.0163
    212.5000,       5.0000,   6.00000,    644.2335
    217.5000,       5.0000,   6.00000,    589.5651
    222.5000,       5.0000,   6.00000,    762.6277
    227.5000,       5.0000,   6.00000,    676.4306
    232.5000,       5.0000,   6.00000,    722.9748
    237.5000,       5.0000,   6.00000,    810.0688
    242.5000,       5.0000,   6.00000,    927.8494
    247.5000,       5.0000,   6.00000,    979.9826
    252.5000,       5.0000,   6.00000,    709.8652
    257.5000,       5.0000,   6.00000,    803.0394
    262.5000,       5.0000,   6.00000,    595.3782
    267.5000,       5.0000,   6.00000,    629.5861
    272.5000,       5.0000,   6.00000,    721.9453
    277.5000,       5.0000,   6.00000,    725.1267
    282.5000,       5.0000,   6.00000,    750.1354
    287.5000,       5.0000,   6.00000,    759.3895
    292.5000,       5.0000,   6.00000,    961.4816
    297.5000,       5.0000,   6.00000,    720.1171
    302.5000,       5.0000,   6.00000,    746.0991
    307.5000,       5.0000,   6.00000,    805.8271
    312.5000,       5.0000,   6.00000,    645.0363
    317.5000,       5.0000,   6.00000,    829.7803
    322.5000,       5.0000,   6.00000,    772.9386
    327.5000,       5.0000,   6.00000,    766.2892
    332.5000,       5.0000,   6.00000,    726.9992
    337.5000,       5.0000,   6.00000,    740.4398
    342.5000,       5.0000,   6.00000,    688.3004
    347.5000,       5.0000,   6.00000,    606.1486
    352.5000,       5.0000,   6.00000,    607.4196
    357.5000,       5.0000,   6.00000,    778.1400
    362.5000,       5.0000,   6.00000,    857.4521
    367.5000,       5.0000,   6.00000,    828.7841
    372.5000,       5.0000,   6.00000,    670.6796
    377.5000,       5.0000,   6.00000,    695.9984
    382.5000,       5.0000,   6.00000,    725.7688
    387.5000,       5.0000,   6.00000,    617.7437
    392.5000,       5.0000,   6.00000,    633.7473
    397.5000,       5.0000,   6.00000,    700.2103
    402.5000,       5.0000,   6.00000,    753.7972
    407.5000,       5.0000,   6.00000,    698.4521
    412.5000,       5.0000,   6.00000,    790.4572
    417.5000,       5.0000,   6.00000,    808.0590
    422.5000,       5.0000,   6.00000,    725.6260
    427.5000,       5.0000,   6.00000,    792.2048
    432.5000,       5.0000,   6.00000,    906.8030
    437.5000,       5.0000,   6.00000,    806.8938
    442.5000,       5.0000,   6.00000,    852.7957
    447.5000,       5.0000,   6.00000,    876.5909
    452.5000,       5.0000,   6.00000,    861.7359
    457.5000,       5.0000,   6.00000,    817.8862
    462.5000,       5.0000,   6.00000,    806.2965
    467.5000,       5.0000,   6.00000,    898.7034
    472.5000,       5.0000,   6.00000,   1120.7913
    477.5000,       5.0000,   6.00000,    955.3230
    482.5000,       5.0000,   6.00000,   1058.3954
    487.5000,       5.0000,   6.00000,   1281.1471
    492.5000,       5.0000,   6.00000,   1304.9867
    497.5000,       5.0000,   6.00000,   1343.1031
    502.5000,       5.0000,   6.00000,   1397.9889
    507.5000,       5.0000,   6.00000,   1250.2336
    512.5000,       5.0000,   6.00000,   1216.6033
    517.5000,       5.0000,   6.00000,   1204.8688
    522.5000,       5.0000,   6.00000,   1172.4979
    527.5000,       5.0000,   6.00000,   1222.3873
    532.5000,       5.0000,   6.00000,   1266.1630
    537.5000,       5.0000,   6.00000,   1564.6782
    542.5000,       5.0000,   6.00000,   1373.8958
    547.5000,       5.0000,   6.00000,   1571.8429
    552.5000,       5.0000,   6.00000,   1423.2760
    557.5000,       5.0000,   6.00000,   1348.0133
    562.5000,       5.0000,   6.00000,   1485.1490
    567.5000,       5.0000,   6.00000,   1498.5231
    572.5000,       5.0000,   6.00000,   1609.3756
    577.5000,       5.0000,   6.00000,   1488.9524
    582.5000,       5.0000,   6.00000,   1452.8129
    587.5000,       5.0000,   6.00000,   1256.1761
    592.5000,       5.0000,   6.00000,   1164.6418
    597.5000,       5.0000,   6.00000,   1091.7227
    602.5000,       5.0000,   6.00000,   1010.5940
     37.5000,      25.0000,   1.00000,   1041.3444
     42.5000,      25.0000,   1.00000,   1141.4258
     47.5000,      25.0000,   1.00000,   1125.7767
     52.5000,      25.0000,   1.00000,   1148.8860
     57.5000,      25.0000,   1.00000,   1160.0271
     62.5000,      25.0000,   1.00000,   1169.7761
     67.5000,      25.0000,   1.00000,   1136.2540
     72.5000,      25.0000,   1.00000,   1214.8854
     77.5000,      25.0000,   1.00000,   1231.1487
     82.5000,      25.0000,   1.00000,   1258.3993
     87.5000,      25.0000,   1.00000,   1292.3376
     92.5000,      25.0000,   1.00000,   1394.3312
     97.5000,      25.0000,   1.00000,   1368.5764
    102.5000,      25.0000,   1.00000,   1331.4230
    107.5000,      25.0000,   1.00000,   1285.8185
    112.5000,      25.0000,   1.00000,   1258.8649
    117.5000,      25.0000,   1.00000,   1155.8611
    122.5000,      25.0000,   1.00000,   1137.6063
    127.5000,      25.0000,   1.00000,   1065.0284
    132.5000,      25.0000,   1.00000,   1009.4718
    137.5000,      25.0000,   1.00000,    999.5395
    142.5000,      25.0000,   1.00000,   1028.2119
    147.5000,      25.0000,   1.00000,    984.2472
    152.5000,      25.0000,   1.00000,    957.0360
    157.5000,      25.0000,   1.00000,    961.9650
    162.5000,      25.0000,   1.00000,    901.8558
    167.5000,      25.0000,   1.00000,    845.2292
    172.5000,      25.0000,   1.00000,    875.1549
    177.5000,      25.0000,   1.00000,    835.2573
    182.5000,      25.0000,   1.00000,    774.9235
    187.5000,      25.0000,   1.00000,    743.4537
    192.5000,      25.0000,   1.00000,    720.0818
    197.5000,      25.0000,   1.00000,    627.6640
    202.5000,      25.0000,   1.00000,    603.4846
    207.5000,      25.0000,   1.00000,    556.2107
    212.5000,      25.0000,   1.00000,    540.1802
    217.5000,      25.0000,   1.00000,    587.6969
    222.5000,      25.0000,   1.00000,    672.3669
    227.5000,      25.0000,   1.00000,    731.0048
    232.5000,      25.0000,   1.00000,    835.2573
    237.5000,      25.0000,   1.00000,    870.5282
    242.5000,      25.0000,   1.00000,    859.5209
    247.5000,      25.0000,   1.00000,    859.9766
    252.5000,      25.0000,   1.00000,    834.4745
    257.5000,      25.0000,   1.00000,    717.0104
    262.5000,      25.0000,   1.00000,    667.4776
    267.5000,      25.0000,   1.00000,    659.5367
    272.5000,      25.0000,   1.00000,    622.9084
    277.5000,      25.0000,   1.00000,    664.1932
    282.5000,      25.0000,   1.00000,    759.6724
    287.5000,      25.0000,   1.00000,    769.2728
    292.5000,      25.0000,   1.00000,    770.6698
    297.5000,      25.0000,   1.00000,    798.0939
    302.5000,      25.0000,   1.00000,    740.0654
    307.5000,      25.0000,   1.00000,    711.3234
    312.5000,      25.0000,   1.00000,    746.4260
    317.5000,      25.0000,   1.00000,    770.4716
    322.5000,      25.0000,   1.00000,    721.5976
    327.5000,      25.0000,   1.00000,    732.9219
    332.5000,      25.0000,   1.00000,    717.8427
    337.5000,      25.0000,   1.00000,    689.4277
    342.5000,      25.0000,   1.00000,    670.1278
    347.5000,      25.0000,   1.00000,    673.5262
    352.5000,      25.0000,   1.00000,    672.1391
    357.5000,      25.0000,   1.00000,    718.1993
    362.5000,      25.0000,   1.00000,    721.0229
    367.5000,      25.0000,   1.00000,    726.9973
    372.5000,      25.0000,   1.00000,    726.4424
    377.5000,      25.0000,   1.00000,    679.3220
    382.5000,      25.0000,   1.00000,    633.3312
    387.5000,      25.0000,   1.00000,    640.2763
    392.5000,      25.0000,   1.00000,    644.9725
    397.5000,      25.0000,   1.00000,    645.6661
    402.5000,      25.0000,   1.00000,    709.2330
    407.5000,      25.0000,   1.00000,    768.6090
    412.5000,      25.0000,   1.00000,    762.4714
    417.5000,      25.0000,   1.00000,    778.4374
    422.5000,      25.0000,   1.00000,    817.9487
    427.5000,      25.0000,   1.00000,    804.9797
    432.5000,      25.0000,   1.00000,    806.9514
    437.5000,      25.0000,   1.00000,    815.8681
    442.5000,      25.0000,   1.00000,    818.5828
    447.5000,      25.0000,   1.00000,    779.3092
    452.5000,      25.0000,   1.00000,    775.4453
    457.5000,      25.0000,   1.00000,    785.6699
    462.5000,      25.0000,   1.00000,    853.4474
    467.5000,      25.0000,   1.00000,    881.2183
    472.5000,      25.0000,   1.00000,    944.9934
    477.5000,      25.0000,   1.00000,   1057.0083
    482.5000,      25.0000,   1.00000,   1154.8257
    487.5000,      25.0000,   1.00000,   1223.2175
    492.5000,      25.0000,   1.00000,   1332.0225
    497.5000,      25.0000,   1.00000,   1354.7603
    502.5000,      25.0000,   1.00000,   1276.5996
    507.5000,      25.0000,   1.00000,   1236.7117
    512.5000,      25.0000,   1.00000,   1209.4164
    517.5000,      25.0000,   1.00000,   1138.1315
    522.5000,      25.0000,   1.00000,   1148.7424
    527.5000,      25.0000,   1.00000,   1226.9528
    532.5000,      25.0000,   1.00000,   1248.9674
    537.5000,      25.0000,   1.00000,   1338.9874
    542.5000,      25.0000,   1.00000,   1384.8000
    547.5000,      25.0000,   1.00000,   1398.0563
    552.5000,      25.0000,   1.00000,   1379.7177
    557.5000,      25.0000,   1.00000,   1428.9285
    562.5000,      25.0000,   1.00000,   1440.2825
    567.5000,      25.0000,   1.00000,   1456.7092
    572.5000,      25.0000,   1.00000,   1471.4515
    577.5000,      25.0000,   1.00000,   1423.6971
    582.5000,      25.0000,   1.00000,   1354.3441
    587.5000,      25.0000,   1.00000,   1274.0138
    592.5000,      25.0000,   1.00000,   1130.7107
    597.5000,      25.0000,   1.00000,   1078.7158
     37.5000,       5.0000,   7.00000,    834.4194
     42.5000,       5.0000,   7.00000,    981.5939
     47.5000,       5.0000,   7.00000,   1182.7174
     52.5000,       5.0000,   7.00000,   1294.1261
     57.5000,       5.0000,   7.00000,   1070.5598
     62.5000,       5.0000,   7.00000,   1152.9789
     67.5000,       5.0000,   7.00000,   1301.7549
     72.5000,       5.0000,   7.00000,   1230.9315
     77.5000,       5.0000,   7.00000,   1115.4451
     82.5000,       5.0000,   7.00000,   1307.3586
     87.5000,       5.0000,   7.00000,   1470.0885
     92.5000,       5.0000,   7.00000,   1451.7235
     97.5000,       5.0000,   7.00000,   1157.1678
    102.5000,       5.0000,   7.00000,   1268.8262
    107.5000,       5.0000,   7.00000,   1223.3861
    112.5000,       5.0000,   7.00000,   1386.6707
    117.5000,       5.0000,   7.00000,   1078.9377
    122.5000,       5.0000,   7.00000,   1032.4183
    127.5000,       5.0000,   7.00000,   1047.1741
    132.5000,       5.0000,   7.00000,   1002.5107
    137.5000,       5.0000,   7.00000,   1088.0369
    142.5000,       5.0000,   7.00000,    854.1232
    147.5000,       5.0000,   7.00000,    971.5517
    152.5000,       5.0000,   7.00000,   1064.8729
    157.5000,       5.0000,   7.00000,    916.4576
    162.5000,       5.0000,   7.00000,    905.9992
    167.5000,       5.0000,   7.00000,    891.3796
    172.5000,       5.0000,   7.00000,    726.3337
    177.5000,       5.0000,   7.00000,    755.1521
    182.5000,       5.0000,   7.00000,    992.3179
    187.5000,       5.0000,   7.00000,    738.4702
    192.5000,       5.0000,   7.00000,    675.6108
    197.5000,       5.0000,   7.00000,    597.2430
    202.5000,       5.0000,   7.00000,    477.8418
    207.5000,       5.0000,   7.00000,    469.7774
    212.5000,       5.0000,   7.00000,    594.3270
    217.5000,       5.0000,   7.00000,    580.3335
    222.5000,       5.0000,   7.00000,    761.5587
    227.5000,       5.0000,   7.00000,    695.4159
    232.5000,       5.0000,   7.00000,    750.6630
    237.5000,       5.0000,   7.00000,    833.4005
    242.5000,       5.0000,   7.00000,    951.5823
    247.5000,       5.0000,   7.00000,    970.9413
    252.5000,       5.0000,   7.00000,    740.8195
    257.5000,       5.0000,   7.00000,    762.6050
    262.5000,       5.0000,   7.00000,    574.2147
    267.5000,       5.0000,   7.00000,    588.2914
    272.5000,       5.0000,   7.00000,    645.0921
    277.5000,       5.0000,   7.00000,    645.4810
    282.5000,       5.0000,   7.00000,    660.8615
    287.5000,       5.0000,   7.00000,    693.4039
    292.5000,       5.0000,   7.00000,    886.5338
    297.5000,       5.0000,   7.00000,    672.4402
    302.5000,       5.0000,   7.00000,    677.4951
    307.5000,       5.0000,   7.00000,    744.5531
    312.5000,       5.0000,   7.00000,    610.8815
    317.5000,       5.0000,   7.00000,    822.6924
    322.5000,       5.0000,   7.00000,    724.2112
    327.5000,       5.0000,   7.00000,    672.1140
    337.5000,       5.0000,   7.00000,    683.3208
    342.5000,       5.0000,   7.00000,    617.4651
    347.5000,       5.0000,   7.00000,    547.2780
    352.5000,       5.0000,   7.00000,    530.8497
    357.5000,       5.0000,   7.00000,    704.8264
    362.5000,       5.0000,   7.00000,    780.3039
    367.5000,       5.0000,   7.00000,    747.9105
    372.5000,       5.0000,   7.00000,    619.1683
    377.5000,       5.0000,   7.00000,    614.5859
    382.5000,       5.0000,   7.00000,    657.8821
    387.5000,       5.0000,   7.00000,    574.1314
    392.5000,       5.0000,   7.00000,    549.1417
    397.5000,       5.0000,   7.00000,    600.9849
    402.5000,       5.0000,   7.00000,    671.3670
    407.5000,       5.0000,   7.00000,    662.3484
    412.5000,       5.0000,   7.00000,    728.0396
    417.5000,       5.0000,   7.00000,    750.9654
    422.5000,       5.0000,   7.00000,    674.8875
    427.5000,       5.0000,   7.00000,    749.4557
    432.5000,       5.0000,   7.00000,    858.4231
    437.5000,       5.0000,   7.00000,    748.9503
    442.5000,       5.0000,   7.00000,    805.3819
    447.5000,       5.0000,   7.00000,    806.2232
    452.5000,       5.0000,   7.00000,    770.2343
    457.5000,       5.0000,   7.00000,    729.9808
    462.5000,       5.0000,   7.00000,    724.6027
    467.5000,       5.0000,   7.00000,    808.1243
    472.5000,       5.0000,   7.00000,   1088.2085
    477.5000,       5.0000,   7.00000,    926.3334
    482.5000,       5.0000,   7.00000,   1027.5919
    487.5000,       5.0000,   7.00000,   1282.0863
    492.5000,       5.0000,   7.00000,   1330.9664
    497.5000,       5.0000,   7.00000,   1366.3805
    502.5000,       5.0000,   7.00000,   1368.3219
    507.5000,       5.0000,   7.00000,   1200.1943
    512.5000,       5.0000,   7.00000,   1182.7596
    517.5000,       5.0000,   7.00000,   1184.4374
    522.5000,       5.0000,   7.00000,   1122.5138
    527.5000,       5.0000,   7.00000,   1132.3141
    532.5000,       5.0000,   7.00000,   1160.1095
    537.5000,       5.0000,   7.00000,   1418.4620
    542.5000,       5.0000,   7.00000,   1290.7417
    547.5000,       5.0000,   7.00000,   1482.5281
    552.5000,       5.0000,   7.00000,   1383.6747
    557.5000,       5.0000,   7.00000,   1358.2081
    562.5000,       5.0000,   7.00000,   1488.1307
    567.5000,       5.0000,   7.00000,   1487.3893
    572.5000,       5.0000,   7.00000,   1524.8772
    577.5000,       5.0000,   7.00000,   1402.5310
    582.5000,       5.0000,   7.00000,   1328.4696
    587.5000,       5.0000,   7.00000,   1158.7020
    592.5000,       5.0000,   7.00000,   1094.3340
    597.5000,       5.0000,   7.00000,   1043.5426
     42.5000,       5.0000,   8.00000,    940.4736
     47.5000,       5.0000,   8.00000,   1085.0328
     52.5000,       5.0000,   8.00000,   1177.0542
     57.5000,       5.0000,   8.00000,   1030.0341
     62.5000,       5.0000,   8.00000,   1077.1504
     67.5000,       5.0000,   8.00000,   1211.2948
     72.5000,       5.0000,   8.00000,   1092.3804
     77.5000,       5.0000,   8.00000,   1049.4340
     82.5000,       5.0000,   8.00000,   1208.4414
     87.5000,       5.0000,   8.00000,   1319.2595
     92.5000,       5.0000,   8.00000,   1281.2739
     97.5000,       5.0000,   8.00000,   1044.2651
    102.5000,       5.0000,   8.00000,   1169.3146
    107.5000,       5.0000,   8.00000,   1108.3407
    112.5000,       5.0000,   8.00000,   1272.9636
    117.5000,       5.0000,   8.00000,   1022.3723
    122.5000,       5.0000,   8.00000,    939.8351
    127.5000,       5.0000,   8.00000,    962.5749
    132.5000,       5.0000,   8.00000,    962.0633
    137.5000,       5.0000,   8.00000,   1086.9232
    142.5000,       5.0000,   8.00000,    808.1838
    147.5000,       5.0000,   8.00000,    945.3956
    152.5000,       5.0000,   8.00000,   1011.5940
    157.5000,       5.0000,   8.00000,    917.3969
    162.5000,       5.0000,   8.00000,    922.8539
    167.5000,       5.0000,   8.00000,    925.9625
    172.5000,       5.0000,   8.00000,    724.6371
    177.5000,       5.0000,   8.00000,    756.0073
    182.5000,       5.0000,   8.00000,    936.4351
    187.5000,       5.0000,   8.00000,    707.7076
    192.5000,       5.0000,   8.00000,    642.3669
    197.5000,       5.0000,   8.00000,    547.9200
    202.5000,       5.0000,   8.00000,    431.5735
    207.5000,       5.0000,   8.00000,    422.1573
    212.5000,       5.0000,   8.00000,    591.0515
    217.5000,       5.0000,   8.00000,    549.7686
    222.5000,       5.0000,   8.00000,    730.6954
    227.5000,       5.0000,   8.00000,    701.1851
    232.5000,       5.0000,   8.00000,    748.8945
    237.5000,       5.0000,   8.00000,    827.7287
    242.5000,       5.0000,   8.00000,    974.7855
    247.5000,       5.0000,   8.00000,    985.4884
    252.5000,       5.0000,   8.00000,    690.9446
    257.5000,       5.0000,   8.00000,    738.7642
    262.5000,       5.0000,   8.00000,    551.4118
    267.5000,       5.0000,   8.00000,    545.4233
    272.5000,       5.0000,   8.00000,    601.6182
    277.5000,       5.0000,   8.00000,    584.4807
    282.5000,       5.0000,   8.00000,    582.6709
    287.5000,       5.0000,   8.00000,    618.8076
    292.5000,       5.0000,   8.00000,    830.4236
    297.5000,       5.0000,   8.00000,    601.6755
    302.5000,       5.0000,   8.00000,    643.0089
    307.5000,       5.0000,   8.00000,    719.7112
    312.5000,       5.0000,   8.00000,    583.8267
    317.5000,       5.0000,   8.00000,    774.4783
    322.5000,       5.0000,   8.00000,    667.3098
    327.5000,       5.0000,   8.00000,    602.3940
    332.5000,       5.0000,   8.00000,    585.0853
    337.5000,       5.0000,   8.00000,    622.0365
    342.5000,       5.0000,   8.00000,    540.7152
    347.5000,       5.0000,   8.00000,    487.4940
    352.5000,       5.0000,   8.00000,    503.5151
    357.5000,       5.0000,   8.00000,    621.4659
    362.5000,       5.0000,   8.00000,    704.1113
    367.5000,       5.0000,   8.00000,    684.2108
    372.5000,       5.0000,   8.00000,    549.3870
    377.5000,       5.0000,   8.00000,    559.5475
    382.5000,       5.0000,   8.00000,    606.6515
    387.5000,       5.0000,   8.00000,    535.5842
    392.5000,       5.0000,   8.00000,    507.4020
    397.5000,       5.0000,   8.00000,    542.7463
    402.5000,       5.0000,   8.00000,    591.0773
    407.5000,       5.0000,   8.00000,    599.8684
    412.5000,       5.0000,   8.00000,    678.5520
    417.5000,       5.0000,   8.00000,    684.8451
    422.5000,       5.0000,   8.00000,    622.0616
    427.5000,       5.0000,   8.00000,    702.0739
    432.5000,       5.0000,   8.00000,    797.9473
    437.5000,       5.0000,   8.00000,    699.9487
    442.5000,       5.0000,   8.00000,    750.4385
    447.5000,       5.0000,   8.00000,    739.5365
    452.5000,       5.0000,   8.00000,    689.5398
    457.5000,       5.0000,   8.00000,    648.6923
    462.5000,       5.0000,   8.00000,    670.5083
    467.5000,       5.0000,   8.00000,    757.1658
    472.5000,       5.0000,   8.00000,   1031.7384
    477.5000,       5.0000,   8.00000,    897.5302
    482.5000,       5.0000,   8.00000,   1001.8212
    487.5000,       5.0000,   8.00000,   1266.3782
    492.5000,       5.0000,   8.00000,   1347.6285
    497.5000,       5.0000,   8.00000,   1360.1342
    502.5000,       5.0000,   8.00000,   1369.1224
    507.5000,       5.0000,   8.00000,   1161.0807
    512.5000,       5.0000,   8.00000,   1118.6670
    517.5000,       5.0000,   8.00000,   1154.3790
    522.5000,       5.0000,   8.00000,   1051.1847
    527.5000,       5.0000,   8.00000,   1035.3484
    532.5000,       5.0000,   8.00000,   1033.4316
    537.5000,       5.0000,   8.00000,   1273.1406
    542.5000,       5.0000,   8.00000,   1159.6348
    547.5000,       5.0000,   8.00000,   1413.6351
    552.5000,       5.0000,   8.00000,   1349.5281
    557.5000,       5.0000,   8.00000,   1317.0737
    562.5000,       5.0000,   8.00000,   1469.5188
    567.5000,       5.0000,   8.00000,   1445.5215
    572.5000,       5.0000,   8.00000,   1444.1925
    577.5000,       5.0000,   8.00000,   1316.1208
    582.5000,       5.0000,   8.00000,   1233.7446
    587.5000,       5.0000,   8.00000,   1046.4766
    592.5000,       5.0000,   8.00000,   1027.9664
     52.5000,      35.0000,   1.00000,    949.4766
     57.5000,      35.0000,   1.00000,    955.0734
     62.5000,      35.0000,   1.00000,    921.2916
     67.5000,      35.0000,   1.00000,    938.5604
     72.5000,      35.0000,   1.00000,    961.1694
     77.5000,      35.0000,   1.00000,    984.0143
     82.5000,      35.0000,   1.00000,    981.0391
     87.5000,      35.0000,   1.00000,    971.8151
     92.5000,      35.0000,   1.00000,    970.1924
     97.5000,      35.0000,   1.00000,   1019.6410
    102.5000,      35.0000,   1.00000,   1008.7316
    107.5000,      35.0000,   1.00000,   1008.3364
    112.5000,      35.0000,   1.00000,    942.0211
    117.5000,      35.0000,   1.00000,    945.3016
    122.5000,      35.0000,   1.00000,    965.4347
    127.5000,      35.0000,   1.00000,    947.7635
    132.5000,      35.0000,   1.00000,    884.0699
    137.5000,      35.0000,   1.00000,    906.0200
    142.5000,      35.0000,   1.00000,    934.6766
    147.5000,      35.0000,   1.00000,    949.4349
    152.5000,      35.0000,   1.00000,    949.2338
    157.5000,      35.0000,   1.00000,    928.3586
    162.5000,      35.0000,   1.00000,    927.2490
    167.5000,      35.0000,   1.00000,    965.6256
    172.5000,      35.0000,   1.00000,    865.4763
    177.5000,      35.0000,   1.00000,    800.7492
    182.5000,      35.0000,   1.00000,    727.3391
    187.5000,      35.0000,   1.00000,    633.1508
    192.5000,      35.0000,   1.00000,    573.9234
    197.5000,      35.0000,   1.00000,    532.8318
    202.5000,      35.0000,   1.00000,    489.5419
    207.5000,      35.0000,   1.00000,    490.1866
    212.5000,      35.0000,   1.00000,    509.9243
    217.5000,      35.0000,   1.00000,    551.2172
    222.5000,      35.0000,   1.00000,    625.7023
    227.5000,      35.0000,   1.00000,    713.1194
    232.5000,      35.0000,   1.00000,    791.0536
    237.5000,      35.0000,   1.00000,    855.9264
    242.5000,      35.0000,   1.00000,    838.8795
    247.5000,      35.0000,   1.00000,    818.7948
    252.5000,      35.0000,   1.00000,    787.1421
    257.5000,      35.0000,   1.00000,    723.9893
    262.5000,      35.0000,   1.00000,    655.9125
    267.5000,      35.0000,   1.00000,    580.7338
    272.5000,      35.0000,   1.00000,    545.2529
    277.5000,      35.0000,   1.00000,    553.3533
    282.5000,      35.0000,   1.00000,    556.6545
    287.5000,      35.0000,   1.00000,    557.2371
    292.5000,      35.0000,   1.00000,    574.9776
    297.5000,      35.0000,   1.00000,    592.2187
    302.5000,      35.0000,   1.00000,    661.8491
    307.5000,      35.0000,   1.00000,    663.6799
    312.5000,      35.0000,   1.00000,    630.4877
    317.5000,      35.0000,   1.00000,    607.0325
    322.5000,      35.0000,   1.00000,    603.2319
    327.5000,      35.0000,   1.00000,    579.0139
    332.5000,      35.0000,   1.00000,    551.0786
    337.5000,      35.0000,   1.00000,    514.7980
    342.5000,      35.0000,   1.00000,    520.8683
    347.5000,      35.0000,   1.00000,    551.5085
    352.5000,      35.0000,   1.00000,    548.8870
    357.5000,      35.0000,   1.00000,    543.2000
    362.5000,      35.0000,   1.00000,    526.1808
    367.5000,      35.0000,   1.00000,    530.1479
    372.5000,      35.0000,   1.00000,    570.8580
    377.5000,      35.0000,   1.00000,    563.1044
    382.5000,      35.0000,   1.00000,    547.5832
    387.5000,      35.0000,   1.00000,    544.5039
    392.5000,      35.0000,   1.00000,    551.8276
    397.5000,      35.0000,   1.00000,    568.8467
    402.5000,      35.0000,   1.00000,    576.2953
    407.5000,      35.0000,   1.00000,    576.8223
    412.5000,      35.0000,   1.00000,    625.2029
    417.5000,      35.0000,   1.00000,    682.0031
    422.5000,      35.0000,   1.00000,    691.9482
    427.5000,      35.0000,   1.00000,    704.5150
    432.5000,      35.0000,   1.00000,    707.0673
    437.5000,      35.0000,   1.00000,    673.5281
    442.5000,      35.0000,   1.00000,    642.2638
    447.5000,      35.0000,   1.00000,    630.3906
    452.5000,      35.0000,   1.00000,    608.8218
    457.5000,      35.0000,   1.00000,    689.5764
    462.5000,      35.0000,   1.00000,    721.7145
    467.5000,      35.0000,   1.00000,    773.3409
    472.5000,      35.0000,   1.00000,    873.3409
    477.5000,      35.0000,   1.00000,    974.8112
    482.5000,      35.0000,   1.00000,   1100.5759
    487.5000,      35.0000,   1.00000,   1197.2400
    492.5000,      35.0000,   1.00000,   1219.8212
    497.5000,      35.0000,   1.00000,   1232.9568
    502.5000,      35.0000,   1.00000,   1229.2394
    507.5000,      35.0000,   1.00000,   1176.7532
    512.5000,      35.0000,   1.00000,   1071.0176
    517.5000,      35.0000,   1.00000,    997.6284
    522.5000,      35.0000,   1.00000,    958.6242
    527.5000,      35.0000,   1.00000,    957.6255
    532.5000,      35.0000,   1.00000,    983.5913
    537.5000,      35.0000,   1.00000,    993.7584
    542.5000,      35.0000,   1.00000,   1053.9984
    547.5000,      35.0000,   1.00000,   1140.1069
    552.5000,      35.0000,   1.00000,   1246.2726
    557.5000,      35.0000,   1.00000,   1299.8407
    562.5000,      35.0000,   1.00000,   1312.2411
    567.5000,      35.0000,   1.00000,   1311.4921
    572.5000,      35.0000,   1.00000,   1260.3094
    577.5000,      35.0000,   1.00000,   1197.5314
    582.5000,      35.0000,   1.00000,   1135.8347
     52.5000,       5.0000,  10.00000,   1047.2197
     57.5000,       5.0000,  10.00000,    885.3216
     62.5000,       5.0000,  10.00000,    915.1865
     67.5000,       5.0000,  10.00000,   1024.2242
     72.5000,       5.0000,  10.00000,    942.7272
     77.5000,       5.0000,  10.00000,    881.5136
     82.5000,       5.0000,  10.00000,   1017.8559
     87.5000,       5.0000,  10.00000,   1079.7566
     92.5000,       5.0000,  10.00000,   1009.5145
     97.5000,       5.0000,  10.00000,    805.4473
    102.5000,       5.0000,  10.00000,    897.9938
    107.5000,       5.0000,  10.00000,    902.8640
    112.5000,       5.0000,  10.00000,   1035.1642
    117.5000,       5.0000,  10.00000,    836.0616
    122.5000,       5.0000,  10.00000,    825.0963
    127.5000,       5.0000,  10.00000,    877.3292
    132.5000,       5.0000,  10.00000,    844.2907
    137.5000,       5.0000,  10.00000,    958.0179
    142.5000,       5.0000,  10.00000,    754.3558
    147.5000,       5.0000,  10.00000,    915.1023
    152.5000,       5.0000,  10.00000,    999.0925
    157.5000,       5.0000,  10.00000,    940.6371
    162.5000,       5.0000,  10.00000,    919.1169
    167.5000,       5.0000,  10.00000,    927.3542
    172.5000,       5.0000,  10.00000,    697.7989
    177.5000,       5.0000,  10.00000,    707.2504
    182.5000,       5.0000,  10.00000,    879.5466
    187.5000,       5.0000,  10.00000,    658.2094
    192.5000,       5.0000,  10.00000,    561.8603
    197.5000,       5.0000,  10.00000,    438.0288
    202.5000,       5.0000,  10.00000,    355.5620
    207.5000,       5.0000,  10.00000,    370.1505
    212.5000,       5.0000,  10.00000,    544.1756
    217.5000,       5.0000,  10.00000,    525.3329
    227.5000,       5.0000,  10.00000,    660.1503
    232.5000,       5.0000,  10.00000,    709.1229
    237.5000,       5.0000,  10.00000,    840.6965
    242.5000,       5.0000,  10.00000,    968.6205
    247.5000,       5.0000,  10.00000,   1002.2095
    252.5000,       5.0000,  10.00000,    719.5037
    257.5000,       5.0000,  10.00000,    713.8400
    262.5000,       5.0000,  10.00000,    509.1209
    267.5000,       5.0000,  10.00000,    510.7963
    272.5000,       5.0000,  10.00000,    536.0313
    277.5000,       5.0000,  10.00000,    515.9648
    282.5000,       5.0000,  10.00000,    506.4190
    287.5000,       5.0000,  10.00000,    507.5071
    292.5000,       5.0000,  10.00000,    690.1295
    297.5000,       5.0000,  10.00000,    518.1193
    302.5000,       5.0000,  10.00000,    569.2194
    307.5000,       5.0000,  10.00000,    637.9814
    312.5000,       5.0000,  10.00000,    521.6262
    317.5000,       5.0000,  10.00000,    696.8387
    322.5000,       5.0000,  10.00000,    568.0226
    327.5000,       5.0000,  10.00000,    534.2656
    342.5000,       5.0000,  10.00000,    444.9987
    347.5000,       5.0000,  10.00000,    419.3503
    352.5000,       5.0000,  10.00000,    410.2862
    357.5000,       5.0000,  10.00000,    531.4459
    362.5000,       5.0000,  10.00000,    587.4195
    367.5000,       5.0000,  10.00000,    550.4105
    372.5000,       5.0000,  10.00000,    483.4124
    377.5000,       5.0000,  10.00000,    495.8656
    382.5000,       5.0000,  10.00000,    534.4627
    387.5000,       5.0000,  10.00000,    476.1140
    392.5000,       5.0000,  10.00000,    455.0049
    397.5000,       5.0000,  10.00000,    499.1890
    402.5000,       5.0000,  10.00000,    504.2563
    407.5000,       5.0000,  10.00000,    507.3525
    412.5000,       5.0000,  10.00000,    553.0898
    417.5000,       5.0000,  10.00000,    618.5776
    422.5000,       5.0000,  10.00000,    571.2338
    427.5000,       5.0000,  10.00000,    634.5786
    432.5000,       5.0000,  10.00000,    716.5937
    437.5000,       5.0000,  10.00000,    618.5830
    442.5000,       5.0000,  10.00000,    643.5004
    447.5000,       5.0000,  10.00000,    633.5575
    452.5000,       5.0000,  10.00000,    582.5263
    457.5000,       5.0000,  10.00000,    551.1044
    462.5000,       5.0000,  10.00000,    578.7896
    467.5000,       5.0000,  10.00000,    685.0184
    472.5000,       5.0000,  10.00000,    973.3346
    477.5000,       5.0000,  10.00000,    825.0029
    482.5000,       5.0000,  10.00000,    933.5029
    487.5000,       5.0000,  10.00000,   1201.4954
    492.5000,       5.0000,  10.00000,   1266.3157
    497.5000,       5.0000,  10.00000,   1292.6484
    502.5000,       5.0000,  10.00000,   1298.1207
    507.5000,       5.0000,  10.00000,   1120.3917
    512.5000,       5.0000,  10.00000,   1006.3389
    517.5000,       5.0000,  10.00000,    994.1786
    522.5000,       5.0000,  10.00000,    878.3243
    527.5000,       5.0000,  10.00000,    870.8562
    532.5000,       5.0000,  10.00000,    865.0032
    537.5000,       5.0000,  10.00000,   1049.9320
    542.5000,       5.0000,  10.00000,    994.3264
    547.5000,       5.0000,  10.00000,   1209.3302
    552.5000,       5.0000,  10.00000,   1209.6260
    557.5000,       5.0000,  10.00000,   1212.7959
    562.5000,       5.0000,  10.00000,   1299.4075
    567.5000,       5.0000,  10.00000,   1330.0311
    572.5000,       5.0000,  10.00000,   1310.1443
    577.5000,       5.0000,  10.00000,   1187.0024
    582.5000,       5.0000,  10.00000,   1098.5677
     67.5000,      45.0000,   1.00000,    799.6862
     72.5000,      45.0000,   1.00000,    777.1801
     77.5000,      45.0000,   1.00000,    749.0654
     82.5000,      45.0000,   1.00000,    746.0693
     87.5000,      45.0000,   1.00000,    724.9988
     92.5000,      45.0000,   1.00000,    724.0333
     97.5000,      45.0000,   1.00000,    709.8492
    102.5000,      45.0000,   1.00000,    721.5392
    107.5000,      45.0000,   1.00000,    713.3982
    112.5000,      45.0000,   1.00000,    712.5510
    117.5000,      45.0000,   1.00000,    725.7835
    122.5000,      45.0000,   1.00000,    769.1193
    127.5000,      45.0000,   1.00000,    790.1808
    132.5000,      45.0000,   1.00000,    832.4107
    137.5000,      45.0000,   1.00000,    847.5693
    142.5000,      45.0000,   1.00000,    898.1365
    147.5000,      45.0000,   1.00000,    912.5996
    152.5000,      45.0000,   1.00000,    910.1058
    157.5000,      45.0000,   1.00000,    900.8384
    162.5000,      45.0000,   1.00000,    891.9661
    167.5000,      45.0000,   1.00000,    862.5049
    172.5000,      45.0000,   1.00000,    804.5011
    177.5000,      45.0000,   1.00000,    694.4945
    182.5000,      45.0000,   1.00000,    605.2462
    187.5000,      45.0000,   1.00000,    537.1842
    192.5000,      45.0000,   1.00000,    491.2805
    197.5000,      45.0000,   1.00000,    475.9257
    202.5000,      45.0000,   1.00000,    477.2454
    207.5000,      45.0000,   1.00000,    460.1608
    212.5000,      45.0000,   1.00000,    471.8348
    217.5000,      45.0000,   1.00000,    508.8287
    222.5000,      45.0000,   1.00000,    568.8923
    227.5000,      45.0000,   1.00000,    638.3425
    232.5000,      45.0000,   1.00000,    699.3096
    237.5000,      45.0000,   1.00000,    750.0463
    242.5000,      45.0000,   1.00000,    745.4095
    247.5000,      45.0000,   1.00000,    728.5300
    252.5000,      45.0000,   1.00000,    734.8699
    257.5000,      45.0000,   1.00000,    715.6630
    262.5000,      45.0000,   1.00000,    676.3042
    267.5000,      45.0000,   1.00000,    615.0457
    272.5000,      45.0000,   1.00000,    551.1568
    277.5000,      45.0000,   1.00000,    511.7713
    282.5000,      45.0000,   1.00000,    495.9707
    287.5000,      45.0000,   1.00000,    500.8571
    292.5000,      45.0000,   1.00000,    491.5390
    297.5000,      45.0000,   1.00000,    498.3069
    302.5000,      45.0000,   1.00000,    489.0869
    307.5000,      45.0000,   1.00000,    495.9350
    317.5000,      45.0000,   1.00000,    492.2791
    322.5000,      45.0000,   1.00000,    491.5301
    327.5000,      45.0000,   1.00000,    496.4265
    332.5000,      45.0000,   1.00000,    461.5800
    337.5000,      45.0000,   1.00000,    459.6079
    342.5000,      45.0000,   1.00000,    456.7285
    347.5000,      45.0000,   1.00000,    442.7574
    352.5000,      45.0000,   1.00000,    429.5048
    357.5000,      45.0000,   1.00000,    439.0993
    362.5000,      45.0000,   1.00000,    452.2427
    367.5000,      45.0000,   1.00000,    454.2400
    372.5000,      45.0000,   1.00000,    465.1364
    377.5000,      45.0000,   1.00000,    489.7468
    382.5000,      45.0000,   1.00000,    487.9456
    387.5000,      45.0000,   1.00000,    506.9027
    392.5000,      45.0000,   1.00000,    503.8578
    397.5000,      45.0000,   1.00000,    533.1992
    402.5000,      45.0000,   1.00000,    543.6756
    407.5000,      45.0000,   1.00000,    549.5607
    412.5000,      45.0000,   1.00000,    575.9188
    417.5000,      45.0000,   1.00000,    582.5707
    422.5000,      45.0000,   1.00000,    576.0258
    427.5000,      45.0000,   1.00000,    583.6943
    432.5000,      45.0000,   1.00000,    578.6830
    437.5000,      45.0000,   1.00000,    559.4048
    442.5000,      45.0000,   1.00000,    551.7275
    447.5000,      45.0000,   1.00000,    574.8131
    452.5000,      45.0000,   1.00000,    633.3073
    457.5000,      45.0000,   1.00000,    652.3536
    462.5000,      45.0000,   1.00000,    692.2119
    467.5000,      45.0000,   1.00000,    773.6936
    472.5000,      45.0000,   1.00000,    838.3405
    477.5000,      45.0000,   1.00000,    923.5138
    482.5000,      45.0000,   1.00000,    988.2142
    487.5000,      45.0000,   1.00000,   1023.8457
    492.5000,      45.0000,   1.00000,   1037.5776
    497.5000,      45.0000,   1.00000,   1012.2004
    502.5000,      45.0000,   1.00000,   1007.9203
    507.5000,      45.0000,   1.00000,    959.5199
    512.5000,      45.0000,   1.00000,    902.2740
    517.5000,      45.0000,   1.00000,    879.4826
    522.5000,      45.0000,   1.00000,    831.4389
    527.5000,      45.0000,   1.00000,    822.5045
    532.5000,      45.0000,   1.00000,    820.3256
    537.5000,      45.0000,   1.00000,    834.9700
    542.5000,      45.0000,   1.00000,    870.7103
    547.5000,      45.0000,   1.00000,    887.2581
    552.5000,      45.0000,   1.00000,    927.0984
    557.5000,      45.0000,   1.00000,    972.4731
    562.5000,      45.0000,   1.00000,   1007.1356
    567.5000,      45.0000,   1.00000,   1041.9468
     67.5000,      15.0000,   4.00000,    796.6276
     72.5000,      15.0000,   4.00000,    754.1837
     77.5000,      15.0000,   4.00000,    740.3329
     82.5000,      15.0000,   4.00000,    756.7993
     87.5000,      15.0000,   4.00000,    759.5040
     92.5000,      15.0000,   4.00000,    694.7977
     97.5000,      15.0000,   4.00000,    633.9079
    102.5000,      15.0000,   4.00000,    606.7888
    107.5000,      15.0000,   4.00000,    664.8221
    112.5000,      15.0000,   4.00000,    668.6714
    117.5000,      15.0000,   4.00000,    683.8004
    122.5000,      15.0000,   4.00000,    668.8201
    127.5000,      15.0000,   4.00000,    706.9245
    132.5000,      15.0000,   4.00000,    783.3005
    137.5000,      15.0000,   4.00000,    787.3839
    142.5000,      15.0000,   4.00000,    839.1310
    147.5000,      15.0000,   4.00000,    842.5789
    152.5000,      15.0000,   4.00000,    915.6002
    157.5000,      15.0000,   4.00000,    913.3784
    162.5000,      15.0000,   4.00000,    870.8959
    167.5000,      15.0000,   4.00000,    779.5965
    172.5000,      15.0000,   4.00000,    704.1010
    177.5000,      15.0000,   4.00000,    655.8926
    182.5000,      15.0000,   4.00000,    612.6739
    187.5000,      15.0000,   4.00000,    567.4087
    192.5000,      15.0000,   4.00000,    449.5933
    197.5000,      15.0000,   4.00000,    380.5556
    202.5000,      15.0000,   4.00000,    343.5206
    207.5000,      15.0000,   4.00000,    369.0175
    212.5000,      15.0000,   4.00000,    413.3334
    222.5000,      15.0000,   4.00000,    546.6349
    227.5000,      15.0000,   4.00000,    622.9252
    232.5000,      15.0000,   4.00000,    664.5103
    237.5000,      15.0000,   4.00000,    780.3395
    242.5000,      15.0000,   4.00000,    862.5997
    247.5000,      15.0000,   4.00000,    857.3807
    252.5000,      15.0000,   4.00000,    791.4558
    257.5000,      15.0000,   4.00000,    631.1111
    262.5000,      15.0000,   4.00000,    556.6710
    267.5000,      15.0000,   4.00000,    503.2646
    272.5000,      15.0000,   4.00000,    484.3016
    277.5000,      15.0000,   4.00000,    466.2896
    282.5000,      15.0000,   4.00000,    468.5117
    287.5000,      15.0000,   4.00000,    518.7460
    292.5000,      15.0000,   4.00000,    504.5522
    297.5000,      15.0000,   4.00000,    489.7705
    302.5000,      15.0000,   4.00000,    432.0046
    307.5000,      15.0000,   4.00000,    422.5391
    312.5000,      15.0000,   4.00000,    499.2266
    317.5000,      15.0000,   4.00000,    498.3901
    327.5000,      15.0000,   4.00000,    460.9395
    332.5000,      15.0000,   4.00000,    430.3561
    337.5000,      15.0000,   4.00000,    405.0609
    342.5000,      15.0000,   4.00000,    378.6671
    347.5000,      15.0000,   4.00000,    346.3831
    352.5000,      15.0000,   4.00000,    363.5680
    357.5000,      15.0000,   4.00000,    416.1630
    362.5000,      15.0000,   4.00000,    479.9879
    367.5000,      15.0000,   4.00000,    466.5877
    372.5000,      15.0000,   4.00000,    444.6515
    377.5000,      15.0000,   4.00000,    440.5414
    382.5000,      15.0000,   4.00000,    436.0617
    387.5000,      15.0000,   4.00000,    450.3802
    392.5000,      15.0000,   4.00000,    437.7558
    397.5000,      15.0000,   4.00000,    458.4428
    402.5000,      15.0000,   4.00000,    470.5089
    407.5000,      15.0000,   4.00000,    486.2385
    412.5000,      15.0000,   4.00000,    517.3647
    417.5000,      15.0000,   4.00000,    518.0756
    422.5000,      15.0000,   4.00000,    520.3438
    427.5000,      15.0000,   4.00000,    546.9978
    432.5000,      15.0000,   4.00000,    548.3104
    437.5000,      15.0000,   4.00000,    557.9700
    442.5000,      15.0000,   4.00000,    551.4319
    447.5000,      15.0000,   4.00000,    560.4511
    452.5000,      15.0000,   4.00000,    536.4287
    457.5000,      15.0000,   4.00000,    533.8888
    462.5000,      15.0000,   4.00000,    570.1607
    467.5000,      15.0000,   4.00000,    719.8311
    472.5000,      15.0000,   4.00000,    772.6712
    477.5000,      15.0000,   4.00000,    832.7703
    482.5000,      15.0000,   4.00000,    885.4390
    487.5000,      15.0000,   4.00000,   1003.3807
    492.5000,      15.0000,   4.00000,   1115.6709
    497.5000,      15.0000,   4.00000,   1115.0171
    502.5000,      15.0000,   4.00000,   1063.7157
    507.5000,      15.0000,   4.00000,    938.3450
    512.5000,      15.0000,   4.00000,    853.4521
    517.5000,      15.0000,   4.00000,    798.3014
    522.5000,      15.0000,   4.00000,    753.0927
    527.5000,      15.0000,   4.00000,    726.5415
    532.5000,      15.0000,   4.00000,    763.7811
    537.5000,      15.0000,   4.00000,    797.5787
    542.5000,      15.0000,   4.00000,    887.8441
    547.5000,      15.0000,   4.00000,    889.8600
    552.5000,      15.0000,   4.00000,    915.5703
    557.5000,      15.0000,   4.00000,    934.4955
    562.5000,      15.0000,   4.00000,   1000.7036
    567.5000,      15.0000,   4.00000,   1087.7809
     82.5000,      55.0000,   1.00000,    567.2358
     87.5000,      55.0000,   1.00000,    567.1813
     92.5000,      55.0000,   1.00000,    564.1407
     97.5000,      55.0000,   1.00000,    560.1301
    102.5000,      55.0000,   1.00000,    560.6859
    107.5000,      55.0000,   1.00000,    574.9409
    112.5000,      55.0000,   1.00000,    600.3449
    117.5000,      55.0000,   1.00000,    611.2869
    122.5000,      55.0000,   1.00000,    626.6970
    127.5000,      55.0000,   1.00000,    696.1848
    132.5000,      55.0000,   1.00000,    745.0310
    137.5000,      55.0000,   1.00000,    803.8601
    142.5000,      55.0000,   1.00000,    796.5038
    147.5000,      55.0000,   1.00000,    805.2769
    152.5000,      55.0000,   1.00000,    810.3555
    157.5000,      55.0000,   1.00000,    811.4344
    162.5000,      55.0000,   1.00000,    759.7001
    167.5000,      55.0000,   1.00000,    690.7029
    172.5000,      55.0000,   1.00000,    667.9145
    177.5000,      55.0000,   1.00000,    609.3251
    182.5000,      55.0000,   1.00000,    544.9379
    187.5000,      55.0000,   1.00000,    513.5724
    192.5000,      55.0000,   1.00000,    477.3247
    197.5000,      55.0000,   1.00000,    464.3120
    202.5000,      55.0000,   1.00000,    457.4679
    207.5000,      55.0000,   1.00000,    461.4439
    212.5000,      55.0000,   1.00000,    450.7328
    217.5000,      55.0000,   1.00000,    484.3105
    222.5000,      55.0000,   1.00000,    532.8298
    227.5000,      55.0000,   1.00000,    546.5053
    232.5000,      55.0000,   1.00000,    598.8625
    242.5000,      55.0000,   1.00000,    630.1400
    247.5000,      55.0000,   1.00000,    649.0604
    252.5000,      55.0000,   1.00000,    651.1747
    257.5000,      55.0000,   1.00000,    640.8757
    262.5000,      55.0000,   1.00000,    635.7535
    267.5000,      55.0000,   1.00000,    652.8421
    272.5000,      55.0000,   1.00000,    609.0963
    277.5000,      55.0000,   1.00000,    543.5211
    282.5000,      55.0000,   1.00000,    502.7831
    287.5000,      55.0000,   1.00000,    449.0653
    292.5000,      55.0000,   1.00000,    451.8008
    297.5000,      55.0000,   1.00000,    448.6620
    307.5000,      55.0000,   1.00000,    409.2537
    312.5000,      55.0000,   1.00000,    411.4447
    317.5000,      55.0000,   1.00000,    399.7068
    322.5000,      55.0000,   1.00000,    377.2967
    327.5000,      55.0000,   1.00000,    389.1572
    332.5000,      55.0000,   1.00000,    408.9704
    337.5000,      55.0000,   1.00000,    410.4744
    342.5000,      55.0000,   1.00000,    430.0042
    347.5000,      55.0000,   1.00000,    402.8334
    352.5000,      55.0000,   1.00000,    392.3396
    357.5000,      55.0000,   1.00000,    399.2273
    362.5000,      55.0000,   1.00000,    403.6738
    367.5000,      55.0000,   1.00000,    402.6275
    372.5000,      55.0000,   1.00000,    413.4605
    377.5000,      55.0000,   1.00000,    441.0986
    382.5000,      55.0000,   1.00000,    469.8484
    387.5000,      55.0000,   1.00000,    486.7401
    392.5000,      55.0000,   1.00000,    494.9200
    402.5000,      55.0000,   1.00000,    521.0891
    407.5000,      55.0000,   1.00000,    535.6322
    412.5000,      55.0000,   1.00000,    526.2576
    417.5000,      55.0000,   1.00000,    525.2990
    422.5000,      55.0000,   1.00000,    527.6967
    427.5000,      55.0000,   1.00000,    527.5878
    432.5000,      55.0000,   1.00000,    518.8473
    437.5000,      55.0000,   1.00000,    522.1385
    442.5000,      55.0000,   1.00000,    541.4721
    447.5000,      55.0000,   1.00000,    604.8350
    452.5000,      55.0000,   1.00000,    637.3992
    457.5000,      55.0000,   1.00000,    658.5201
    462.5000,      55.0000,   1.00000,    719.1148
    467.5000,      55.0000,   1.00000,    760.8989
    472.5000,      55.0000,   1.00000,    833.1984
    477.5000,      55.0000,   1.00000,    855.0691
    482.5000,      55.0000,   1.00000,    848.9356
    487.5000,      55.0000,   1.00000,    858.6569
    492.5000,      55.0000,   1.00000,    825.4824
    497.5000,      55.0000,   1.00000,    801.8113
    502.5000,      55.0000,   1.00000,    780.3530
    507.5000,      55.0000,   1.00000,    763.9287
    512.5000,      55.0000,   1.00000,    783.4585
    517.5000,      55.0000,   1.00000,    777.5734
    522.5000,      55.0000,   1.00000,    773.6064
    527.5000,      55.0000,   1.00000,    758.3052
    532.5000,      55.0000,   1.00000,    712.2772
    537.5000,      55.0000,   1.00000,    712.2355
    542.5000,      55.0000,   1.00000,    710.2218
    547.5000,      55.0000,   1.00000,    703.2469
    552.5000,      55.0000,   1.00000,    719.5071
     82.5000,      15.0000,   5.00000,    578.4567
     87.5000,      15.0000,   5.00000,    576.3445
     92.5000,      15.0000,   5.00000,    526.0471
     97.5000,      15.0000,   5.00000,    490.7514
    102.5000,      15.0000,   5.00000,    467.4851
    107.5000,      15.0000,   5.00000,    527.9642
    112.5000,      15.0000,   5.00000,    540.3817
    117.5000,      15.0000,   5.00000,    565.1118
    122.5000,      15.0000,   5.00000,    558.3705
    127.5000,      15.0000,   5.00000,    611.2378
    132.5000,      15.0000,   5.00000,    699.2499
    137.5000,      15.0000,   5.00000,    708.6169
    142.5000,      15.0000,   5.00000,    735.6367
    147.5000,      15.0000,   5.00000,    752.5785
    152.5000,      15.0000,   5.00000,    810.9326
    157.5000,      15.0000,   5.00000,    802.0237
    162.5000,      15.0000,   5.00000,    736.9508
    167.5000,      15.0000,   5.00000,    641.2617
    172.5000,      15.0000,   5.00000,    576.6391
    177.5000,      15.0000,   5.00000,    556.9733
    182.5000,      15.0000,   5.00000,    540.7501
    187.5000,      15.0000,   5.00000,    511.6927
    192.5000,      15.0000,   5.00000,    415.2051
    197.5000,      15.0000,   5.00000,    362.4189
    202.5000,      15.0000,   5.00000,    346.8475
    207.5000,      15.0000,   5.00000,    337.4582
    212.5000,      15.0000,   5.00000,    372.5822
    217.5000,      15.0000,   5.00000,    452.2441
    222.5000,      15.0000,   5.00000,    491.2453
    227.5000,      15.0000,   5.00000,    538.8427
    232.5000,      15.0000,   5.00000,    588.5797
    242.5000,      15.0000,   5.00000,    785.5553
    247.5000,      15.0000,   5.00000,    787.4434
    252.5000,      15.0000,   5.00000,    726.0956
    257.5000,      15.0000,   5.00000,    579.4534
    262.5000,      15.0000,   5.00000,    515.1432
    267.5000,      15.0000,   5.00000,    486.4565
    272.5000,      15.0000,   5.00000,    497.2904
    277.5000,      15.0000,   5.00000,    486.8131
    282.5000,      15.0000,   5.00000,    458.8998
    287.5000,      15.0000,   5.00000,    487.2589
    292.5000,      15.0000,   5.00000,    468.9768
    297.5000,      15.0000,   5.00000,    443.5221
    307.5000,      15.0000,   5.00000,    348.1310
    312.5000,      15.0000,   5.00000,    406.8707
    317.5000,      15.0000,   5.00000,    402.9505
    332.5000,      15.0000,   5.00000,    373.6143
    337.5000,      15.0000,   5.00000,    358.0098
    347.5000,      15.0000,   5.00000,    309.5916
    352.5000,      15.0000,   5.00000,    325.5042
    357.5000,      15.0000,   5.00000,    379.1594
    362.5000,      15.0000,   5.00000,    433.3589
    367.5000,      15.0000,   5.00000,    425.5101
    372.5000,      15.0000,   5.00000,    404.5556
    377.5000,      15.0000,   5.00000,    411.5027
    382.5000,      15.0000,   5.00000,    419.8080
    387.5000,      15.0000,   5.00000,    423.8576
    392.5000,      15.0000,   5.00000,    416.5199
    402.5000,      15.0000,   5.00000,    450.6685
    407.5000,      15.0000,   5.00000,    458.1495
    412.5000,      15.0000,   5.00000,    479.5400
    417.5000,      15.0000,   5.00000,    471.8036
    422.5000,      15.0000,   5.00000,    481.0406
    427.5000,      15.0000,   5.00000,    503.7627
    432.5000,      15.0000,   5.00000,    511.7992
    437.5000,      15.0000,   5.00000,    524.1082
    442.5000,      15.0000,   5.00000,    528.9417
    447.5000,      15.0000,   5.00000,    545.2628
    452.5000,      15.0000,   5.00000,    527.2686
    457.5000,      15.0000,   5.00000,    518.8624
    462.5000,      15.0000,   5.00000,    552.6212
    467.5000,      15.0000,   5.00000,    675.1941
    472.5000,      15.0000,   5.00000,    720.8347
    477.5000,      15.0000,   5.00000,    754.7187
    482.5000,      15.0000,   5.00000,    772.4631
    487.5000,      15.0000,   5.00000,    858.7755
    492.5000,      15.0000,   5.00000,    919.1256
    497.5000,      15.0000,   5.00000,    919.6796
    502.5000,      15.0000,   5.00000,    874.7366
    507.5000,      15.0000,   5.00000,    780.0027
    512.5000,      15.0000,   5.00000,    733.4656
    517.5000,      15.0000,   5.00000,    698.9722
    522.5000,      15.0000,   5.00000,    685.7617
    527.5000,      15.0000,   5.00000,    660.7354
    532.5000,      15.0000,   5.00000,    671.8836
    537.5000,      15.0000,   5.00000,    681.3312
    542.5000,      15.0000,   5.00000,    703.6713
    547.5000,      15.0000,   5.00000,    695.0883
    552.5000,      15.0000,   5.00000,    712.9218
     97.5000,      65.0000,   1.00000,    492.1127
    102.5000,      65.0000,   1.00000,    500.9611
    107.5000,      65.0000,   1.00000,    522.6121
    112.5000,      65.0000,   1.00000,    549.8980
    117.5000,      65.0000,   1.00000,    568.0339
    122.5000,      65.0000,   1.00000,    593.1472
    127.5000,      65.0000,   1.00000,    609.0100
    132.5000,      65.0000,   1.00000,    649.4528
    137.5000,      65.0000,   1.00000,    662.6545
    142.5000,      65.0000,   1.00000,    662.7834
    147.5000,      65.0000,   1.00000,    649.0405
    152.5000,      65.0000,   1.00000,    649.9679
    157.5000,      65.0000,   1.00000,    642.1370
    162.5000,      65.0000,   1.00000,    622.2248
    167.5000,      65.0000,   1.00000,    610.7617
    172.5000,      65.0000,   1.00000,    571.9934
    177.5000,      65.0000,   1.00000,    547.6055
    182.5000,      65.0000,   1.00000,    534.8564
    187.5000,      65.0000,   1.00000,    501.6853
    192.5000,      65.0000,   1.00000,    483.8387
    197.5000,      65.0000,   1.00000,    455.0961
    202.5000,      65.0000,   1.00000,    442.3708
    207.5000,      65.0000,   1.00000,    451.6615
    212.5000,      65.0000,   1.00000,    480.5755
    217.5000,      65.0000,   1.00000,    492.3316
    257.5000,      65.0000,   1.00000,    598.7062
    262.5000,      65.0000,   1.00000,    614.9090
    267.5000,      65.0000,   1.00000,    605.9447
    272.5000,      65.0000,   1.00000,    572.1608
    277.5000,      65.0000,   1.00000,    535.0927
    282.5000,      65.0000,   1.00000,    491.8036
    287.5000,      65.0000,   1.00000,    468.2592
    292.5000,      65.0000,   1.00000,    437.6052
    297.5000,      65.0000,   1.00000,    422.6904
    302.5000,      65.0000,   1.00000,    402.3274
    307.5000,      65.0000,   1.00000,    383.6130
    312.5000,      65.0000,   1.00000,    368.6208
    317.5000,      65.0000,   1.00000,    355.7410
    322.5000,      65.0000,   1.00000,    340.7489
    327.5000,      65.0000,   1.00000,    329.1055
    332.5000,      65.0000,   1.00000,    338.9972
    337.5000,      65.0000,   1.00000,    354.1697
    342.5000,      65.0000,   1.00000,    371.6090
    347.5000,      65.0000,   1.00000,    384.7722
    352.5000,      65.0000,   1.00000,    377.7170
    357.5000,      65.0000,   1.00000,    382.3137
    362.5000,      65.0000,   1.00000,    383.3296
    367.5000,      65.0000,   1.00000,    391.8560
    372.5000,      65.0000,   1.00000,    404.7359
    377.5000,      65.0000,   1.00000,    414.1628
    417.5000,      65.0000,   1.00000,    516.1207
    422.5000,      65.0000,   1.00000,    516.9450
    427.5000,      65.0000,   1.00000,    522.6895
    432.5000,      65.0000,   1.00000,    531.9371
    437.5000,      65.0000,   1.00000,    544.9457
    442.5000,      65.0000,   1.00000,    589.4843
    447.5000,      65.0000,   1.00000,    603.9353
    452.5000,      65.0000,   1.00000,    611.0708
    457.5000,      65.0000,   1.00000,    653.4455
    462.5000,      65.0000,   1.00000,    697.6748
    467.5000,      65.0000,   1.00000,    723.6921
    472.5000,      65.0000,   1.00000,    747.3395
    477.5000,      65.0000,   1.00000,    732.2443
    482.5000,      65.0000,   1.00000,    719.3129
    487.5000,      65.0000,   1.00000,    701.9509
    492.5000,      65.0000,   1.00000,    692.9866
    497.5000,      65.0000,   1.00000,    689.2256
    502.5000,      65.0000,   1.00000,    690.4106
    507.5000,      65.0000,   1.00000,    689.9469
    512.5000,      65.0000,   1.00000,    686.6912
    517.5000,      65.0000,   1.00000,    676.1622
    522.5000,      65.0000,   1.00000,    660.0826
    527.5000,      65.0000,   1.00000,    629.5257
    532.5000,      65.0000,   1.00000,    621.2202
    537.5000,      65.0000,   1.00000,    621.9978
     97.5000,      15.0000,   6.00000,    408.0076
    102.5000,      15.0000,   6.00000,    402.7850
    107.5000,      15.0000,   6.00000,    467.4759
    112.5000,      15.0000,   6.00000,    498.0929
    117.5000,      15.0000,   6.00000,    502.5307
    122.5000,      15.0000,   6.00000,    508.0797
    127.5000,      15.0000,   6.00000,    531.5240
    132.5000,      15.0000,   6.00000,    605.3824
    137.5000,      15.0000,   6.00000,    585.0987
    142.5000,      15.0000,   6.00000,    612.1299
    147.5000,      15.0000,   6.00000,    619.3080
    152.5000,      15.0000,   6.00000,    650.6206
    157.5000,      15.0000,   6.00000,    645.9499
    162.5000,      15.0000,   6.00000,    615.3259
    167.5000,      15.0000,   6.00000,    565.7526
    172.5000,      15.0000,   6.00000,    517.0227
    177.5000,      15.0000,   6.00000,    505.9597
    182.5000,      15.0000,   6.00000,    501.8110
    187.5000,      15.0000,   6.00000,    485.2259
    192.5000,      15.0000,   6.00000,    400.7515
    197.5000,      15.0000,   6.00000,    331.4305
    202.5000,      15.0000,   6.00000,    293.2180
    207.5000,      15.0000,   6.00000,    314.7341
    212.5000,      15.0000,   6.00000,    360.6073
    217.5000,      15.0000,   6.00000,    428.9216
    257.5000,      15.0000,   6.00000,    555.6774
    262.5000,      15.0000,   6.00000,    492.6891
    267.5000,      15.0000,   6.00000,    451.6541
    272.5000,      15.0000,   6.00000,    451.7166
    277.5000,      15.0000,   6.00000,    448.5957
    282.5000,      15.0000,   6.00000,    447.7817
    287.5000,      15.0000,   6.00000,    481.3650
    292.5000,      15.0000,   6.00000,    451.9021
    297.5000,      15.0000,   6.00000,    428.4348
    302.5000,      15.0000,   6.00000,    350.4662
    307.5000,      15.0000,   6.00000,    322.8652
    312.5000,      15.0000,   6.00000,    376.8788
    322.5000,      15.0000,   6.00000,    374.5059
    332.5000,      15.0000,   6.00000,    313.5863
    337.5000,      15.0000,   6.00000,    300.1041
    342.5000,      15.0000,   6.00000,    291.6153
    347.5000,      15.0000,   6.00000,    276.2692
    352.5000,      15.0000,   6.00000,    302.9279
    357.5000,      15.0000,   6.00000,    361.6013
    362.5000,      15.0000,   6.00000,    414.4673
    367.5000,      15.0000,   6.00000,    412.9552
    372.5000,      15.0000,   6.00000,    402.4691
    377.5000,      15.0000,   6.00000,    385.3862
    417.5000,      15.0000,   6.00000,    460.8391
    422.5000,      15.0000,   6.00000,    480.9017
    427.5000,      15.0000,   6.00000,    507.1230
    432.5000,      15.0000,   6.00000,    522.9713
    437.5000,      15.0000,   6.00000,    539.7037
    442.5000,      15.0000,   6.00000,    534.1691
    447.5000,      15.0000,   6.00000,    530.6749
    452.5000,      15.0000,   6.00000,    503.9120
    457.5000,      15.0000,   6.00000,    489.9076
    462.5000,      15.0000,   6.00000,    512.0399
    467.5000,      15.0000,   6.00000,    623.7109
    472.5000,      15.0000,   6.00000,    649.5184
    477.5000,      15.0000,   6.00000,    670.4277
    482.5000,      15.0000,   6.00000,    683.7358
    487.5000,      15.0000,   6.00000,    754.2782
    492.5000,      15.0000,   6.00000,    816.5170
    497.5000,      15.0000,   6.00000,    822.6647
    502.5000,      15.0000,   6.00000,    785.9631
    507.5000,      15.0000,   6.00000,    719.1512
    512.5000,      15.0000,   6.00000,    660.0232
    517.5000,      15.0000,   6.00000,    605.0406
    522.5000,      15.0000,   6.00000,    577.0005
    527.5000,      15.0000,   6.00000,    554.2688
    532.5000,      15.0000,   6.00000,    577.6340
    537.5000,      15.0000,   6.00000,    595.3574
    105.0000,      30.0000,   3.00000,    440.4485
    110.0000,      30.0000,   3.00000,    439.7031
    115.0000,      30.0000,   3.00000,    466.0561
    120.0000,      30.0000,   3.00000,    491.0652
    125.0000,      30.0000,   3.00000,    525.0216
    130.0000,      30.0000,   3.00000,    510.3099
    135.0000,      30.0000,   3.00000,    536.7812
    140.0000,      30.0000,   3.00000,    568.1461
    145.0000,      30.0000,   3.00000,    560.3281
    150.0000,      30.0000,   3.00000,    571.8884
    155.0000,      30.0000,   3.00000,    567.5475
    160.0000,      30.0000,   3.00000,    581.4077
    165.0000,      30.0000,   3.00000,    561.3441
    170.0000,      30.0000,   3.00000,    548.8619
    175.0000,      30.0000,   3.00000,    522.5125
    180.0000,      30.0000,   3.00000,    489.4257
    185.0000,      30.0000,   3.00000,    442.0236
    190.0000,      30.0000,   3.00000,    405.4569
    195.0000,      30.0000,   3.00000,    384.4893
    200.0000,      30.0000,   3.00000,    356.3525
    205.0000,      30.0000,   3.00000,    343.6607
    210.0000,      30.0000,   3.00000,    356.0443
    265.0000,      30.0000,   3.00000,    492.3505
    270.0000,      30.0000,   3.00000,    457.5393
    275.0000,      30.0000,   3.00000,    431.6448
    280.0000,      30.0000,   3.00000,    452.7598
    285.0000,      30.0000,   3.00000,    442.0597
    290.0000,      30.0000,   3.00000,    431.1455
    295.0000,      30.0000,   3.00000,    418.5193
    300.0000,      30.0000,   3.00000,    390.8183
    305.0000,      30.0000,   3.00000,    402.8970
    310.0000,      30.0000,   3.00000,    357.7067
    315.0000,      30.0000,   3.00000,    344.5455
    320.0000,      30.0000,   3.00000,    341.6207
    330.0000,      30.0000,   3.00000,    330.8849
    335.0000,      30.0000,   3.00000,    288.4263
    340.0000,      30.0000,   3.00000,    276.1037
    355.0000,      30.0000,   3.00000,    336.7047
    360.0000,      30.0000,   3.00000,    356.4636
    365.0000,      30.0000,   3.00000,    379.9478
    370.0000,      30.0000,   3.00000,    405.7329
    425.0000,      30.0000,   3.00000,    502.9990
    430.0000,      30.0000,   3.00000,    521.9543
    435.0000,      30.0000,   3.00000,    532.2496
    440.0000,      30.0000,   3.00000,    538.1472
    445.0000,      30.0000,   3.00000,    522.6989
    450.0000,      30.0000,   3.00000,    508.6900
    455.0000,      30.0000,   3.00000,    515.7482
    460.0000,      30.0000,   3.00000,    559.6849
    465.0000,      30.0000,   3.00000,    562.6862
    470.0000,      30.0000,   3.00000,    575.0984
    475.0000,      30.0000,   3.00000,    632.4514
    480.0000,      30.0000,   3.00000,    684.8109
    485.0000,      30.0000,   3.00000,    730.2761
    490.0000,      30.0000,   3.00000,    748.1446
    495.0000,      30.0000,   3.00000,    750.3880
    500.0000,      30.0000,   3.00000,    747.6214
    505.0000,      30.0000,   3.00000,    709.4080
    510.0000,      30.0000,   3.00000,    658.3110
    515.0000,      30.0000,   3.00000,    598.5308
    520.0000,      30.0000,   3.00000,    554.1068
    525.0000,      30.0000,   3.00000,    552.7844
    530.0000,      30.0000,   3.00000,    555.0923
    112.5000,      25.0000,   4.00000,    429.2447
    117.5000,      25.0000,   4.00000,    450.6951
    122.5000,      25.0000,   4.00000,    465.5636
    127.5000,      25.0000,   4.00000,    473.5710
    132.5000,      25.0000,   4.00000,    470.2535
    137.5000,      25.0000,   4.00000,    488.6411
    142.5000,      25.0000,   4.00000,    507.9251
    147.5000,      25.0000,   4.00000,    546.2041
    152.5000,      25.0000,   4.00000,    531.5408
    157.5000,      25.0000,   4.00000,    554.0931
    162.5000,      25.0000,   4.00000,    541.2040
    167.5000,      25.0000,   4.00000,    515.1374
    172.5000,      25.0000,   4.00000,    507.0217
    177.5000,      25.0000,   4.00000,    485.0744
    182.5000,      25.0000,   4.00000,    446.1376
    187.5000,      25.0000,   4.00000,    428.1554
    192.5000,      25.0000,   4.00000,    392.8859
    197.5000,      25.0000,   4.00000,    351.3222
    202.5000,      25.0000,   4.00000,    340.0643
    272.5000,      25.0000,   4.00000,    417.3066
    277.5000,      25.0000,   4.00000,    420.6752
    282.5000,      25.0000,   4.00000,    452.5775
    287.5000,      25.0000,   4.00000,    432.9605
    292.5000,      25.0000,   4.00000,    418.8423
    297.5000,      25.0000,   4.00000,    412.3140
    302.5000,      25.0000,   4.00000,    385.3849
    307.5000,      25.0000,   4.00000,    367.3704
    312.5000,      25.0000,   4.00000,    363.6076
    317.5000,      25.0000,   4.00000,    353.2047
    327.5000,      25.0000,   4.00000,    348.8453
    337.5000,      25.0000,   4.00000,    274.8358
    352.5000,      25.0000,   4.00000,    288.8965
    362.5000,      25.0000,   4.00000,    359.1378
    432.5000,      25.0000,   4.00000,    523.7533
    437.5000,      25.0000,   4.00000,    532.2344
    442.5000,      25.0000,   4.00000,    535.2313
    447.5000,      25.0000,   4.00000,    506.0486
    452.5000,      25.0000,   4.00000,    499.5394
    457.5000,      25.0000,   4.00000,    491.9128
    462.5000,      25.0000,   4.00000,    533.2850
    467.5000,      25.0000,   4.00000,    568.2979
    472.5000,      25.0000,   4.00000,    587.5186
    477.5000,      25.0000,   4.00000,    626.9507
    482.5000,      25.0000,   4.00000,    689.5665
    487.5000,      25.0000,   4.00000,    721.8652
    492.5000,      25.0000,   4.00000,    743.2654
    497.5000,      25.0000,   4.00000,    739.6987
    502.5000,      25.0000,   4.00000,    683.6219
    512.5000,      25.0000,   4.00000,    577.0166
    517.5000,      25.0000,   4.00000,    542.1420
    522.5000,      25.0000,   4.00000,    523.1194
INVERSION RESULTS
INITIAL RMS ERROR
 38.52
NUMBER OF LAYERS
12
NUMBER OF BLOCKS
1304
ITERATION 1
MODEL RESISTIVITY
LAYER 1
125,     2.5000
     10.0000,     248.82
     15.0000,     321.57
     20.0000,     409.44
     25.0000,     450.55
     30.0000,     506.58
     35.0000,     588.86
     40.0000,     558.76
     45.0000,     686.21
     50.0000,     842.76
     55.0000,     962.83
     60.0000,     848.60
     65.0000,     894.64
     70.0000,     979.85
     75.0000,     916.58
     80.0000,     871.59
     85.0000,     1003.2
     90.0000,     1082.2
     95.0000,     1012.8
    100.0000,     804.33
    105.0000,     859.86
    110.0000,     808.82
    115.0000,     912.40
    120.0000,     750.78
    125.0000,     718.27
    130.0000,     734.45
    135.0000,     732.48
    140.0000,     813.16
    145.0000,     672.56
    150.0000,     809.69
    155.0000,     887.69
    160.0000,     806.96
    165.0000,     778.98
    170.0000,     716.75
    175.0000,     541.64
    180.0000,     541.03
    185.0000,     651.38
    190.0000,     475.33
    195.0000,     402.22
    200.0000,     344.93
    205.0000,     269.79
    210.0000,     263.26
    215.0000,     357.59
    220.0000,     383.68
    225.0000,     573.39
    230.0000,     594.64
    235.0000,     734.28
    240.0000,     936.02
    245.0000,     1216.7
    250.0000,     1375.5
    255.0000,     1108.0
    260.0000,     1184.7
    265.0000,     915.15
    270.0000,     953.07
    275.0000,     1095.9
    280.0000,     1119.3
    285.0000,     1140.0
    290.0000,     1222.5
    295.0000,     1590.3
    300.0000,     1268.2
    305.0000,     1262.3
    310.0000,     1350.7
    315.0000,     1084.2
    320.0000,     1277.2
    325.0000,     1124.2
    330.0000,     999.75
    335.0000,     908.44
    340.0000,     914.35
    345.0000,     809.19
    350.0000,     719.90
    355.0000,     739.77
    360.0000,     980.51
    365.0000,     1142.8
    370.0000,     1166.4
    375.0000,     998.83
    380.0000,     1081.5
    385.0000,     1190.0
    390.0000,     1072.9
    395.0000,     1027.1
    400.0000,     1083.8
    405.0000,     1144.0
    410.0000,     1043.5
    415.0000,     1120.3
    420.0000,     1072.8
    425.0000,     907.77
    430.0000,     945.59
    435.0000,     1007.5
    440.0000,     847.11
    445.0000,     841.92
    450.0000,     800.53
    455.0000,     748.57
    460.0000,     725.87
    465.0000,     737.82
    470.0000,     841.35
    475.0000,     1071.9
    480.0000,     951.82
    485.0000,     1045.7
    490.0000,     1275.6
    495.0000,     1326.1
    500.0000,     1334.1
    505.0000,     1271.1
    510.0000,     1037.8
    515.0000,     924.80
    520.0000,     877.16
    525.0000,     801.03
    530.0000,     798.35
    535.0000,     831.68
    540.0000,     1036.1
    545.0000,     992.86
    550.0000,     1187.1
    555.0000,     1161.4
    560.0000,     1160.2
    565.0000,     1334.5
    570.0000,     1417.7
    575.0000,     1517.2
    580.0000,     1452.4
    585.0000,     1401.2
    590.0000,     1194.9
    595.0000,     1140.8
    600.0000,     1098.4
    605.0000,     1052.1
    610.0000,     1311.9
    615.0000,     1371.2
    620.0000,     1438.3
    625.0000,     1539.2
             1518.2
LAYER 2
125,     5.2500
     10.0000,     257.55
     15.0000,     318.90
     20.0000,     412.13
     25.0000,     464.88
     30.0000,     524.01
     35.0000,     600.36
     40.0000,     576.61
     45.0000,     700.18
     50.0000,     871.36
     55.0000,     994.65
     60.0000,     897.13
     65.0000,     947.41
     70.0000,     1041.1
     75.0000,     985.75
     80.0000,     946.89
     85.0000,     1081.1
     90.0000,     1162.5
     95.0000,     1077.8
    100.0000,     870.54
    105.0000,     906.20
    110.0000,     870.37
    115.0000,     953.80
    120.0000,     802.84
    125.0000,     759.49
    130.0000,     773.66
    135.0000,     777.56
    140.0000,     838.35
    145.0000,     718.26
    150.0000,     838.48
    155.0000,     917.94
    160.0000,     851.85
    165.0000,     821.64
    170.0000,     752.74
    175.0000,     589.75
    180.0000,     589.18
    185.0000,     683.10
    190.0000,     522.90
    195.0000,     436.19
    200.0000,     367.09
    205.0000,     293.53
    210.0000,     292.14
    215.0000,     382.65
    220.0000,     419.73
    225.0000,     581.05
    230.0000,     614.97
    235.0000,     739.94
    240.0000,     938.15
    245.0000,     1198.8
    250.0000,     1327.2
    255.0000,     1110.7
    260.0000,     1131.1
    265.0000,     913.52
    270.0000,     941.39
    275.0000,     1067.9
    280.0000,     1099.4
    285.0000,     1126.8
    290.0000,     1225.8
    295.0000,     1528.3
    300.0000,     1268.2
    305.0000,     1259.1
    310.0000,     1323.3
    315.0000,     1115.6
    320.0000,     1274.4
    325.0000,     1142.7
    330.0000,     1012.3
    335.0000,     926.16
    340.0000,     917.20
    345.0000,     816.47
    350.0000,     735.47
    355.0000,     765.03
    360.0000,     996.34
    365.0000,     1169.2
    370.0000,     1188.5
    375.0000,     1040.9
    380.0000,     1105.8
    385.0000,     1202.2
    390.0000,     1093.6
    395.0000,     1047.3
    400.0000,     1098.6
    405.0000,     1138.8
    410.0000,     1060.1
    415.0000,     1113.5
    420.0000,     1069.1
    425.0000,     927.12
    430.0000,     961.38
    435.0000,     1015.8
    440.0000,     880.93
    445.0000,     870.75
    450.0000,     831.10
    455.0000,     774.68
    460.0000,     742.05
    465.0000,     753.80
    470.0000,     859.36
    475.0000,     1071.5
    480.0000,     976.34
    485.0000,     1059.6
    490.0000,     1273.1
    495.0000,     1335.9
    500.0000,     1347.2
    505.0000,     1281.2
    510.0000,     1066.8
    515.0000,     956.31
    520.0000,     910.54
    525.0000,     838.10
    530.0000,     831.97
    535.0000,     874.06
    540.0000,     1061.6
    545.0000,     1043.0
    550.0000,     1221.0
    555.0000,     1208.2
    560.0000,     1216.8
    565.0000,     1376.0
    570.0000,     1463.8
    575.0000,     1547.7
    580.0000,     1477.4
    585.0000,     1403.7
    590.0000,     1211.6
    595.0000,     1148.4
    600.0000,     1102.6
    605.0000,     1069.2
    610.0000,     1296.9
    615.0000,     1371.6
    620.0000,     1433.0
    625.0000,     1523.6
             1489.3
LAYER 3
123,     8.2750
     15.0000,     309.11
     20.0000,     420.18
     25.0000,     514.78
     30.0000,     588.86
     35.0000,     666.04
     40.0000,     663.17
     45.0000,     799.55
     50.0000,     1014.5
     55.0000,     1166.9
     60.0000,     1105.1
     65.0000,     1173.5
     70.0000,     1292.1
     75.0000,     1255.3
     80.0000,     1227.8
     85.0000,     1370.9
     90.0000,     1450.6
     95.0000,     1328.0
    100.0000,     1101.4
    105.0000,     1102.9
    110.0000,     1081.4
    115.0000,     1135.5
    120.0000,     987.05
    125.0000,     925.54
    130.0000,     937.55
    135.0000,     949.95
    140.0000,     985.68
    145.0000,     881.81
    150.0000,     978.13
    155.0000,     1053.7
    160.0000,     1001.9
    165.0000,     962.24
    170.0000,     877.48
    175.0000,     721.90
    180.0000,     713.12
    185.0000,     776.86
    190.0000,     628.17
    195.0000,     514.97
    200.0000,     424.90
    205.0000,     354.00
    210.0000,     363.34
    215.0000,     455.18
    220.0000,     506.08
    225.0000,     631.13
    230.0000,     671.42
    235.0000,     779.73
    240.0000,     964.25
    245.0000,     1186.0
    250.0000,     1269.9
    255.0000,     1102.4
    260.0000,     1057.6
    265.0000,     896.25
    270.0000,     906.01
    275.0000,     997.41
    280.0000,     1033.5
    285.0000,     1070.2
    290.0000,     1172.8
    295.0000,     1369.4
    300.0000,     1197.1
    305.0000,     1181.5
    310.0000,     1227.4
    315.0000,     1126.9
    320.0000,     1257.9
    325.0000,     1172.3
    330.0000,     1052.1
    335.0000,     975.65
    340.0000,     949.95
    345.0000,     858.59
    350.0000,     792.46
    355.0000,     836.60
    360.0000,     1052.7
    365.0000,     1227.4
    370.0000,     1240.0
    375.0000,     1114.3
    380.0000,     1140.9
    385.0000,     1197.3
    390.0000,     1103.2
    395.0000,     1058.4
    400.0000,     1098.0
    405.0000,     1123.0
    410.0000,     1079.3
    415.0000,     1115.2
    420.0000,     1086.9
    425.0000,     988.74
    430.0000,     1020.0
    435.0000,     1064.0
    440.0000,     967.17
    445.0000,     951.61
    450.0000,     909.66
    455.0000,     839.58
    460.0000,     789.71
    465.0000,     801.46
    470.0000,     914.09
    475.0000,     1106.8
    480.0000,     1057.8
    485.0000,     1131.9
    490.0000,     1322.1
    495.0000,     1404.2
    500.0000,     1424.2
    505.0000,     1358.6
    510.0000,     1173.5
    515.0000,     1070.1
    520.0000,     1026.2
    525.0000,     959.04
    530.0000,     948.52
    535.0000,     1001.3
    540.0000,     1168.5
    545.0000,     1189.8
    550.0000,     1353.0
    555.0000,     1371.8
    560.0000,     1402.9
    565.0000,     1547.6
    570.0000,     1635.7
    575.0000,     1686.4
    580.0000,     1591.9
    585.0000,     1475.5
    590.0000,     1290.6
    595.0000,     1205.5
    600.0000,     1144.3
    605.0000,     1119.1
    610.0000,     1275.7
    615.0000,     1350.3
    620.0000,     1381.1
             1416.4
LAYER 4
121,    11.6025
     20.0000,     410.19
     25.0000,     595.63
     30.0000,     687.53
     35.0000,     802.19
     40.0000,     830.83
     45.0000,     1012.7
     50.0000,     1306.2
     55.0000,     1529.0
     60.0000,     1514.6
     65.0000,     1624.5
     70.0000,     1791.3
     75.0000,     1773.0
     80.0000,     1745.4
     85.0000,     1888.7
     90.0000,     1940.3
     95.0000,     1747.8
    100.0000,     1468.5
    105.0000,     1434.0
    110.0000,     1418.2
    115.0000,     1456.1
    120.0000,     1300.5
    125.0000,     1225.9
    130.0000,     1242.7
    135.0000,     1263.2
    140.0000,     1277.0
    145.0000,     1159.7
    150.0000,     1225.7
    155.0000,     1281.1
    160.0000,     1221.0
    165.0000,     1159.7
    170.0000,     1049.6
    175.0000,     883.89
    180.0000,     853.88
    185.0000,     881.86
    190.0000,     730.63
    195.0000,     595.23
    200.0000,     491.16
    205.0000,     426.86
    210.0000,     451.17
    215.0000,     551.95
    220.0000,     611.31
    225.0000,     708.36
    230.0000,     742.08
    235.0000,     834.83
    240.0000,     1000.0
    245.0000,     1183.7
    250.0000,     1233.1
    255.0000,     1086.3
    260.0000,     1005.6
    265.0000,     869.30
    270.0000,     859.15
    275.0000,     914.07
    280.0000,     939.17
    285.0000,     969.66
    290.0000,     1049.1
    295.0000,     1161.8
    300.0000,     1041.6
    305.0000,     1025.9
    310.0000,     1075.2
    315.0000,     1064.7
    320.0000,     1201.7
    325.0000,     1169.0
    330.0000,     1076.2
    335.0000,     1012.8
    340.0000,     980.74
    345.0000,     900.11
    350.0000,     847.46
    355.0000,     898.35
    360.0000,     1090.8
    365.0000,     1244.6
    370.0000,     1242.7
    375.0000,     1124.7
    380.0000,     1111.4
    385.0000,     1123.7
    390.0000,     1038.8
    395.0000,     996.77
    400.0000,     1024.4
    405.0000,     1044.9
    410.0000,     1030.5
    415.0000,     1069.5
    420.0000,     1070.3
    425.0000,     1021.2
    430.0000,     1061.1
    435.0000,     1106.1
    440.0000,     1043.8
    445.0000,     1031.1
    450.0000,     985.94
    455.0000,     901.91
    460.0000,     839.03
    465.0000,     854.00
    470.0000,     979.97
    475.0000,     1175.8
    480.0000,     1171.3
    485.0000,     1248.9
    490.0000,     1428.6
    495.0000,     1527.4
    500.0000,     1560.7
    505.0000,     1505.1
    510.0000,     1346.6
    515.0000,     1255.4
    520.0000,     1216.3
    525.0000,     1150.7
    530.0000,     1133.4
    535.0000,     1188.4
    540.0000,     1345.2
    545.0000,     1399.3
    550.0000,     1573.5
    555.0000,     1638.5
    560.0000,     1706.2
    565.0000,     1853.8
    570.0000,     1931.3
    575.0000,     1934.1
    580.0000,     1789.5
    585.0000,     1620.3
    590.0000,     1416.8
    595.0000,     1300.6
    600.0000,     1207.0
    605.0000,     1164.1
    610.0000,     1238.9
    615.0000,     1281.7
             1241.8
LAYER 5
117,    15.2628
     30.0000,     800.09
     35.0000,     1118.8
     40.0000,     1278.3
     45.0000,     1598.1
     50.0000,     1996.7
     55.0000,     2381.7
     60.0000,     2575.7
     65.0000,     2787.6
     70.0000,     2984.6
     75.0000,     2993.7
     80.0000,     2912.5
     85.0000,     2860.4
     90.0000,     2698.6
     95.0000,     2386.2
    100.0000,     2083.7
    105.0000,     1973.6
    110.0000,     1955.8
    115.0000,     1977.1
    120.0000,     1917.4
    125.0000,     1897.8
    130.0000,     1940.0
    135.0000,     1967.9
    140.0000,     1930.2
    145.0000,     1795.3
    150.0000,     1731.2
    155.0000,     1663.6
    160.0000,     1541.9
    165.0000,     1407.0
    170.0000,     1247.6
    175.0000,     1080.4
    180.0000,     983.20
    185.0000,     913.73
    190.0000,     787.54
    195.0000,     669.74
    200.0000,     589.02
    205.0000,     561.67
    210.0000,     605.80
    215.0000,     695.87
    220.0000,     760.86
    225.0000,     814.20
    230.0000,     842.96
    235.0000,     903.25
    240.0000,     1001.3
    245.0000,     1091.8
    250.0000,     1100.0
    255.0000,     1012.8
    260.0000,     920.66
    265.0000,     824.03
    270.0000,     778.13
    275.0000,     764.51
    280.0000,     751.97
    285.0000,     746.10
    290.0000,     752.42
    295.0000,     752.15
    300.0000,     704.17
    305.0000,     695.52
    310.0000,     735.78
    315.0000,     799.32
    320.0000,     902.22
    325.0000,     942.19
    330.0000,     926.44
    335.0000,     897.48
    340.0000,     866.72
    345.0000,     823.27
    350.0000,     800.58
    355.0000,     829.94
    360.0000,     908.65
    365.0000,     961.42
    370.0000,     940.63
    375.0000,     870.26
    380.0000,     820.48
    385.0000,     782.23
    390.0000,     732.19
    395.0000,     704.33
    400.0000,     706.73
    405.0000,     719.57
    410.0000,     738.65
    415.0000,     781.07
    420.0000,     826.08
    425.0000,     864.34
    430.0000,     924.05
    435.0000,     979.30
    440.0000,     994.34
    445.0000,     1002.9
    450.0000,     978.59
    455.0000,     924.95
    460.0000,     892.20
    465.0000,     931.59
    470.0000,     1062.5
    475.0000,     1240.6
    480.0000,     1342.0
    485.0000,     1451.1
    490.0000,     1594.6
    495.0000,     1701.0
    500.0000,     1753.9
    505.0000,     1738.8
    510.0000,     1665.6
    515.0000,     1612.2
    520.0000,     1576.5
    525.0000,     1523.3
    530.0000,     1495.4
    535.0000,     1527.5
    540.0000,     1631.8
    545.0000,     1741.4
    550.0000,     1927.0
    555.0000,     2096.4
    560.0000,     2253.0
    565.0000,     2388.9
    570.0000,     2411.7
    575.0000,     2303.8
    580.0000,     2076.0
    585.0000,     1828.2
    590.0000,     1581.4
    595.0000,     1403.5
    600.0000,     1229.6
    605.0000,     1141.8
             1025.4
LAYER 6
113,    19.2890
     40.0000,     1324.4
     45.0000,     1736.5
     50.0000,     2056.6
     55.0000,     2399.1
     60.0000,     2640.5
     65.0000,     2834.2
     70.0000,     2948.2
     75.0000,     2920.7
     80.0000,     2779.6
     85.0000,     2589.5
     90.0000,     2346.6
     95.0000,     2075.1
    100.0000,     1855.9
    105.0000,     1752.2
    110.0000,     1735.7
    115.0000,     1765.9
    120.0000,     1796.5
    125.0000,     1845.7
    130.0000,     1909.6
    135.0000,     1943.3
    140.0000,     1909.3
    145.0000,     1806.3
    150.0000,     1696.4
    155.0000,     1576.1
    160.0000,     1437.1
    165.0000,     1291.9
    170.0000,     1143.7
    175.0000,     1005.3
    180.0000,     899.44
    185.0000,     812.84
    190.0000,     723.14
    195.0000,     647.68
    200.0000,     602.44
    205.0000,     597.83
    210.0000,     636.88
    215.0000,     699.71
    220.0000,     752.35
    225.0000,     790.45
    230.0000,     818.40
    235.0000,     858.28
    240.0000,     911.38
    245.0000,     953.57
    250.0000,     953.04
    255.0000,     904.58
    260.0000,     837.75
    265.0000,     767.99
    270.0000,     715.78
    275.0000,     678.47
    280.0000,     646.64
    285.0000,     619.39
    290.0000,     595.65
    295.0000,     569.79
    300.0000,     539.83
    305.0000,     531.65
    310.0000,     553.39
    315.0000,     597.86
    320.0000,     654.72
    325.0000,     689.01
    330.0000,     693.29
    335.0000,     680.12
    340.0000,     659.11
    345.0000,     635.66
    350.0000,     622.91
    355.0000,     629.95
    360.0000,     650.47
    365.0000,     659.75
    370.0000,     642.60
    375.0000,     606.79
    380.0000,     571.96
    385.0000,     541.55
    390.0000,     514.12
    395.0000,     497.91
    400.0000,     495.90
    405.0000,     504.87
    410.0000,     525.06
    415.0000,     560.23
    420.0000,     606.17
    425.0000,     658.64
    430.0000,     719.21
    435.0000,     777.96
    440.0000,     822.05
    445.0000,     852.61
    450.0000,     862.20
    455.0000,     857.63
    460.0000,     868.09
    465.0000,     925.03
    470.0000,     1039.0
    475.0000,     1183.4
    480.0000,     1306.9
    485.0000,     1419.4
    490.0000,     1528.4
    495.0000,     1612.1
    500.0000,     1658.2
    505.0000,     1661.2
    510.0000,     1631.5
    515.0000,     1597.2
    520.0000,     1561.9
    525.0000,     1519.9
    530.0000,     1493.0
    535.0000,     1505.4
    540.0000,     1568.3
    545.0000,     1669.8
    550.0000,     1820.9
    555.0000,     1985.5
    560.0000,     2134.9
    565.0000,     2231.3
    570.0000,     2222.8
    575.0000,     2101.2
    580.0000,     1889.9
    585.0000,     1671.3
    590.0000,     1442.9
    595.0000,     1280.0
             1045.0
LAYER 7
109,    23.7179
     50.0000,     1696.9
     55.0000,     1946.7
     60.0000,     2098.7
     65.0000,     2192.8
     70.0000,     2230.7
     75.0000,     2180.2
     80.0000,     2038.4
     85.0000,     1857.3
     90.0000,     1665.4
     95.0000,     1483.7
    100.0000,     1346.5
    105.0000,     1275.2
    110.0000,     1263.2
    115.0000,     1293.0
    120.0000,     1345.1
    125.0000,     1411.0
    130.0000,     1476.4
    135.0000,     1516.6
    140.0000,     1511.4
    145.0000,     1459.7
    150.0000,     1381.2
    155.0000,     1286.0
    160.0000,     1179.8
    165.0000,     1070.0
    170.0000,     962.31
    175.0000,     863.83
    180.0000,     781.73
    185.0000,     713.61
    190.0000,     654.95
    195.0000,     610.74
    200.0000,     587.78
    205.0000,     590.29
    210.0000,     616.58
    215.0000,     655.05
    220.0000,     690.58
    225.0000,     718.17
    230.0000,     740.58
    235.0000,     765.31
    240.0000,     791.85
    245.0000,     809.65
    250.0000,     806.18
    255.0000,     778.44
    260.0000,     735.51
    265.0000,     686.88
    270.0000,     641.50
    275.0000,     601.07
    280.0000,     563.91
    285.0000,     529.49
    290.0000,     497.48
    295.0000,     467.77
    300.0000,     443.17
    305.0000,     432.08
    310.0000,     437.68
    315.0000,     456.27
    320.0000,     479.61
    325.0000,     494.86
    330.0000,     496.92
    335.0000,     488.77
    340.0000,     475.41
    345.0000,     461.63
    350.0000,     452.54
    355.0000,     450.53
    360.0000,     452.49
    365.0000,     450.93
    370.0000,     441.07
    375.0000,     424.67
    380.0000,     407.02
    385.0000,     390.87
    390.0000,     377.75
    395.0000,     370.46
    400.0000,     370.74
    405.0000,     379.09
    410.0000,     396.60
    415.0000,     424.74
    420.0000,     462.99
    425.0000,     509.71
    430.0000,     563.16
    435.0000,     618.54
    440.0000,     669.86
    445.0000,     713.83
    450.0000,     748.04
    455.0000,     777.26
    460.0000,     815.79
    465.0000,     879.21
    470.0000,     972.15
    475.0000,     1081.5
    480.0000,     1185.2
    485.0000,     1276.5
    490.0000,     1353.2
    495.0000,     1408.2
    500.0000,     1436.6
    505.0000,     1437.5
    510.0000,     1417.4
    515.0000,     1387.1
    520.0000,     1352.1
    525.0000,     1317.2
    530.0000,     1294.6
    535.0000,     1298.4
    540.0000,     1336.3
    545.0000,     1407.6
    550.0000,     1508.3
    555.0000,     1619.0
    560.0000,     1717.1
    565.0000,     1772.3
    570.0000,     1753.5
    575.0000,     1662.7
    580.0000,     1516.4
    585.0000,     1368.8
             1153.5
LAYER 8
105,    28.5897
     60.0000,     1543.3
     65.0000,     1540.7
     70.0000,     1537.1
     75.0000,     1495.5
     80.0000,     1374.4
     85.0000,     1241.2
     90.0000,     1118.6
     95.0000,     1003.3
    100.0000,     916.16
    105.0000,     869.06
    110.0000,     860.72
    115.0000,     884.25
    120.0000,     929.68
    125.0000,     987.11
    130.0000,     1044.3
    135.0000,     1087.0
    140.0000,     1103.8
    145.0000,     1091.9
    150.0000,     1056.4
    155.0000,     1004.0
    160.0000,     941.14
    165.0000,     873.50
    170.0000,     806.01
    175.0000,     743.22
    180.0000,     688.61
    185.0000,     642.96
    190.0000,     606.30
    195.0000,     580.58
    200.0000,     568.38
    205.0000,     570.70
    210.0000,     585.28
    215.0000,     606.08
    220.0000,     626.40
    225.0000,     643.10
    230.0000,     656.68
    235.0000,     669.11
    240.0000,     679.61
    245.0000,     683.96
    250.0000,     677.42
    255.0000,     658.44
    260.0000,     629.63
    265.0000,     595.18
    270.0000,     559.13
    275.0000,     523.46
    280.0000,     488.80
    285.0000,     455.67
    290.0000,     424.74
    295.0000,     397.17
    300.0000,     375.08
    305.0000,     361.28
    310.0000,     356.51
    315.0000,     358.57
    320.0000,     363.17
    325.0000,     365.37
    330.0000,     362.74
    335.0000,     355.88
    340.0000,     346.85
    345.0000,     338.04
    350.0000,     331.44
    355.0000,     327.75
    360.0000,     325.83
    365.0000,     323.40
    370.0000,     318.81
    375.0000,     312.29
    380.0000,     305.23
    385.0000,     298.94
    390.0000,     294.63
    395.0000,     293.69
    400.0000,     297.36
    405.0000,     306.69
    410.0000,     322.78
    415.0000,     346.65
    420.0000,     378.64
    425.0000,     418.29
    430.0000,     464.39
    435.0000,     514.54
    440.0000,     565.62
    445.0000,     615.08
    450.0000,     661.72
    455.0000,     707.67
    460.0000,     758.84
    465.0000,     821.43
    470.0000,     896.60
    475.0000,     977.81
    480.0000,     1054.6
    485.0000,     1120.1
    490.0000,     1170.2
    495.0000,     1201.7
    500.0000,     1212.9
    505.0000,     1204.9
    510.0000,     1181.5
    515.0000,     1149.0
    520.0000,     1112.9
    525.0000,     1080.2
    530.0000,     1059.2
    535.0000,     1058.2
    540.0000,     1081.3
    545.0000,     1127.4
    550.0000,     1189.1
    555.0000,     1251.9
    560.0000,     1307.3
    565.0000,     1337.8
    570.0000,     1324.9
    575.0000,     1269.9
             1161.9
LAYER 9
99,    33.9487
     75.0000,     1074.0
     80.0000,     911.08
     85.0000,     829.08
     90.0000,     763.71
     95.0000,     682.13
    100.0000,     618.54
    105.0000,     584.97
    110.0000,     579.66
    115.0000,     599.60
    120.0000,     637.80
    125.0000,     686.53
    130.0000,     736.77
    135.0000,     779.70
    140.0000,     808.33
    145.0000,     819.40
    150.0000,     813.61
    155.0000,     794.00
    160.0000,     764.56
    165.0000,     729.29
    170.0000,     691.86
    175.0000,     655.45
    180.0000,     622.50
    185.0000,     594.42
    190.0000,     572.16
    195.0000,     556.75
    200.0000,     549.07
    205.0000,     549.02
    210.0000,     554.93
    215.0000,     563.81
    220.0000,     572.65
    225.0000,     579.66
    230.0000,     584.53
    235.0000,     587.48
    240.0000,     587.89
    245.0000,     584.13
    250.0000,     574.46
    255.0000,     558.19
    260.0000,     536.06
    265.0000,     509.73
    270.0000,     481.04
    275.0000,     451.36
    280.0000,     421.70
    285.0000,     392.92
    290.0000,     365.95
    295.0000,     341.86
    300.0000,     321.83
    305.0000,     306.82
    310.0000,     296.85
    315.0000,     290.74
    320.0000,     286.55
    325.0000,     282.33
    330.0000,     277.00
    335.0000,     270.60
    340.0000,     263.88
    345.0000,     257.79
    350.0000,     253.08
    355.0000,     249.98
    360.0000,     248.12
    365.0000,     246.78
    370.0000,     245.34
    375.0000,     243.77
    380.0000,     242.42
    385.0000,     241.88
    390.0000,     242.87
    395.0000,     246.21
    400.0000,     252.79
    405.0000,     263.53
    410.0000,     279.35
    415.0000,     301.08
    420.0000,     329.26
    425.0000,     363.94
    430.0000,     404.61
    435.0000,     450.13
    440.0000,     498.86
    445.0000,     549.20
    450.0000,     600.19
    455.0000,     652.17
    460.0000,     706.74
    465.0000,     765.43
    470.0000,     827.56
    475.0000,     889.30
    480.0000,     945.11
    485.0000,     990.16
    490.0000,     1021.1
    495.0000,     1035.8
    500.0000,     1033.9
    505.0000,     1016.4
    510.0000,     986.53
    515.0000,     948.65
    520.0000,     908.37
    525.0000,     872.74
    530.0000,     849.04
    535.0000,     844.02
    540.0000,     858.82
    545.0000,     892.08
    550.0000,     933.65
    555.0000,     963.30
    560.0000,     990.80
             1030.5
LAYER 10
93,    39.8436
     90.0000,     565.84
     95.0000,     461.57
    100.0000,     415.80
    105.0000,     390.20
    110.0000,     387.64
    115.0000,     408.94
    120.0000,     445.79
    125.0000,     491.99
    130.0000,     539.73
    135.0000,     583.34
    140.0000,     618.04
    145.0000,     641.15
    150.0000,     652.20
    155.0000,     652.44
    160.0000,     644.12
    165.0000,     629.81
    170.0000,     612.07
    175.0000,     593.17
    180.0000,     574.94
    185.0000,     558.70
    190.0000,     545.37
    195.0000,     535.57
    200.0000,     529.61
    205.0000,     527.18
    210.0000,     527.31
    215.0000,     528.56
    220.0000,     529.52
    225.0000,     529.25
    230.0000,     527.32
    235.0000,     523.57
    240.0000,     517.61
    245.0000,     508.82
    250.0000,     496.58
    255.0000,     480.65
    260.0000,     461.27
    265.0000,     439.15
    270.0000,     415.18
    275.0000,     390.23
    280.0000,     365.13
    285.0000,     340.67
    290.0000,     317.62
    295.0000,     296.73
    300.0000,     278.64
    305.0000,     263.71
    310.0000,     251.88
    315.0000,     242.56
    320.0000,     234.94
    325.0000,     228.22
    330.0000,     221.91
    335.0000,     215.95
    340.0000,     210.54
    345.0000,     206.01
    350.0000,     202.61
    355.0000,     200.42
    360.0000,     199.32
    365.0000,     199.06
    370.0000,     199.43
    375.0000,     200.37
    380.0000,     202.03
    385.0000,     204.70
    390.0000,     208.79
    395.0000,     214.86
    400.0000,     223.55
    405.0000,     235.57
    410.0000,     251.64
    415.0000,     272.47
    420.0000,     298.60
    425.0000,     330.29
    430.0000,     367.46
    435.0000,     409.63
    440.0000,     455.89
    445.0000,     505.23
    450.0000,     556.68
    455.0000,     609.61
    460.0000,     663.64
    465.0000,     718.17
    470.0000,     771.65
    475.0000,     821.27
    480.0000,     863.52
    485.0000,     895.08
    490.0000,     913.37
    495.0000,     916.87
    500.0000,     905.20
    505.0000,     879.24
    510.0000,     841.38
    515.0000,     795.50
    520.0000,     746.55
    525.0000,     702.88
    530.0000,     671.63
    535.0000,     663.48
    540.0000,     674.49
    545.0000,     700.12
           758.1537
LAYER 11
89,    46.3279
    100.0000,     273.94
    105.0000,     247.43
    110.0000,     247.71
    115.0000,     277.20
    120.0000,     318.06
    125.0000,     368.42
    130.0000,     417.34
    135.0000,     463.04
    140.0000,     501.51
    145.0000,     530.86
    150.0000,     550.67
    155.0000,     561.63
    160.0000,     565.14
    165.0000,     562.94
    170.0000,     556.81
    175.0000,     548.41
    180.0000,     539.15
    185.0000,     530.07
    190.0000,     521.89
    195.0000,     515.05
    200.0000,     509.68
    205.0000,     505.56
    210.0000,     502.18
    215.0000,     498.83
    220.0000,     494.88
    225.0000,     489.81
    230.0000,     483.32
    235.0000,     475.25
    240.0000,     465.40
    245.0000,     453.54
    250.0000,     439.50
    255.0000,     423.21
    260.0000,     404.84
    265.0000,     384.75
    270.0000,     363.46
    275.0000,     341.54
    280.0000,     319.61
    285.0000,     298.27
    290.0000,     278.11
    295.0000,     259.63
    300.0000,     243.19
    305.0000,     228.98
    310.0000,     216.96
    315.0000,     206.86
    320.0000,     198.32
    325.0000,     191.00
    330.0000,     184.64
    335.0000,     179.16
    340.0000,     174.58
    345.0000,     171.00
    350.0000,     168.46
    355.0000,     167.00
    360.0000,     166.57
    365.0000,     167.08
    370.0000,     168.46
    375.0000,     170.71
    380.0000,     173.92
    385.0000,     178.28
    390.0000,     184.10
    395.0000,     191.77
    400.0000,     201.79
    405.0000,     214.71
    410.0000,     231.14
    415.0000,     251.68
    420.0000,     276.84
    425.0000,     307.00
    430.0000,     342.26
    435.0000,     382.47
    440.0000,     427.09
    445.0000,     475.36
    450.0000,     526.31
    455.0000,     578.84
    460.0000,     631.73
    465.0000,     683.48
    470.0000,     732.11
    475.0000,     775.15
    480.0000,     809.83
    485.0000,     833.56
    490.0000,     844.21
    495.0000,     840.32
    500.0000,     821.27
    505.0000,     787.34
    510.0000,     740.17
    515.0000,     683.66
    520.0000,     619.41
    525.0000,     562.16
    530.0000,     515.74
    535.0000,     505.68
           522.4501
LAYER 12
85, 
    110.0000,     136.57
    115.0000,     191.01
    120.0000,     245.75
    125.0000,     298.92
    130.0000,     347.74
    135.0000,     397.38
    140.0000,     438.27
    145.0000,     470.33
    150.0000,     493.77
    155.0000,     509.31
    160.0000,     518.09
    165.0000,     521.46
    170.0000,     520.81
    175.0000,     517.48
    180.0000,     512.61
    185.0000,     507.03
    190.0000,     501.33
    195.0000,     495.84
    200.0000,     490.66
    205.0000,     485.66
    210.0000,     480.49
    215.0000,     474.79
    220.0000,     468.24
    225.0000,     460.53
    230.0000,     451.47
    235.0000,     440.97
    240.0000,     428.99
    245.0000,     415.42
    250.0000,     400.28
    255.0000,     383.57
    260.0000,     365.42
    265.0000,     346.14
    270.0000,     326.06
    275.0000,     305.64
    280.0000,     285.38
    285.0000,     265.77
    290.0000,     247.24
    295.0000,     230.18
    300.0000,     214.87
    305.0000,     201.42
    310.0000,     189.83
    315.0000,     179.93
    320.0000,     171.51
    325.0000,     164.36
    330.0000,     158.31
    335.0000,     153.29
    340.0000,     149.27
    345.0000,     146.26
    350.0000,     144.27
    355.0000,     143.29
    360.0000,     143.30
    365.0000,     144.28
    370.0000,     146.19
    375.0000,     149.05
    380.0000,     152.95
    385.0000,     158.05
    390.0000,     164.62
    395.0000,     173.00
    400.0000,     183.62
    405.0000,     196.99
    410.0000,     213.65
    415.0000,     234.15
    420.0000,     259.06
    425.0000,     288.77
    430.0000,     323.52
    435.0000,     363.28
    440.0000,     407.68
    445.0000,     456.04
    450.0000,     507.38
    455.0000,     560.40
    460.0000,     613.50
    465.0000,     664.84
    470.0000,     712.21
    475.0000,     753.12
    480.0000,     784.98
    485.0000,     805.40
    490.0000,     812.38
    495.0000,     804.40
    500.0000,     780.44
    505.0000,     739.76
    510.0000,     681.68
    515.0000,     617.61
    520.0000,     540.91
    525.0000,     454.55
           360.3468
CALCULATED APPARENT RESISTIVITY
      7.5000,       5.0000,   1.00000,    335.3668
     12.5000,       5.0000,   1.00000,    393.6549
     17.5000,       5.0000,   1.00000,    465.0463
     22.5000,       5.0000,   1.00000,    526.4319
     27.5000,       5.0000,   1.00000,    585.3159
     32.5000,       5.0000,   1.00000,    690.9532
     37.5000,       5.0000,   1.00000,    704.2203
     42.5000,       5.0000,   1.00000,    845.5010
     47.5000,       5.0000,   1.00000,    926.4326
     52.5000,       5.0000,   1.00000,   1063.8209
     57.5000,       5.0000,   1.00000,   1030.8622
     62.5000,       5.0000,   1.00000,   1093.9468
     67.5000,       5.0000,   1.00000,   1140.1119
     72.5000,       5.0000,   1.00000,   1123.1327
     77.5000,       5.0000,   1.00000,   1112.6987
     82.5000,       5.0000,   1.00000,   1181.9321
     87.5000,       5.0000,   1.00000,   1167.4359
     92.5000,       5.0000,   1.00000,   1159.4119
     97.5000,       5.0000,   1.00000,    998.9751
    102.5000,       5.0000,   1.00000,   1059.5571
    107.5000,       5.0000,   1.00000,    927.4381
    112.5000,       5.0000,   1.00000,   1014.9983
    117.5000,       5.0000,   1.00000,    877.8120
    122.5000,       5.0000,   1.00000,    877.4489
    127.5000,       5.0000,   1.00000,    874.3544
    132.5000,       5.0000,   1.00000,    824.3033
    137.5000,       5.0000,   1.00000,    923.0164
    142.5000,       5.0000,   1.00000,    809.5018
    147.5000,       5.0000,   1.00000,    909.1111
    152.5000,       5.0000,   1.00000,    923.3187
    157.5000,       5.0000,   1.00000,    871.7349
    162.5000,       5.0000,   1.00000,    831.3282
    167.5000,       5.0000,   1.00000,    790.3023
    172.5000,       5.0000,   1.00000,    672.7323
    177.5000,       5.0000,   1.00000,    619.1725
    182.5000,       5.0000,   1.00000,    648.3002
    187.5000,       5.0000,   1.00000,    508.9455
    192.5000,       5.0000,   1.00000,    468.3619
    197.5000,       5.0000,   1.00000,    403.5837
    202.5000,       5.0000,   1.00000,    351.2067
    207.5000,       5.0000,   1.00000,    340.1121
    212.5000,       5.0000,   1.00000,    432.8441
    217.5000,       5.0000,   1.00000,    435.5480
    222.5000,       5.0000,   1.00000,    613.2495
    227.5000,       5.0000,   1.00000,    656.5013
    232.5000,       5.0000,   1.00000,    832.8223
    237.5000,       5.0000,   1.00000,    973.5341
    242.5000,       5.0000,   1.00000,   1117.8900
    247.5000,       5.0000,   1.00000,   1271.6288
    252.5000,       5.0000,   1.00000,   1097.8380
    257.5000,       5.0000,   1.00000,   1235.4242
    262.5000,       5.0000,   1.00000,   1025.3322
    267.5000,       5.0000,   1.00000,   1071.0542
    272.5000,       5.0000,   1.00000,   1122.8365
    277.5000,       5.0000,   1.00000,   1149.3101
    282.5000,       5.0000,   1.00000,   1250.0153
    287.5000,       5.0000,   1.00000,   1233.9109
    292.5000,       5.0000,   1.00000,   1466.8816
    297.5000,       5.0000,   1.00000,   1293.0778
    302.5000,       5.0000,   1.00000,   1325.0671
    307.5000,       5.0000,   1.00000,   1384.4231
    312.5000,       5.0000,   1.00000,   1162.1030
    317.5000,       5.0000,   1.00000,   1303.4020
    322.5000,       5.0000,   1.00000,   1132.2855
    327.5000,       5.0000,   1.00000,   1101.5867
    332.5000,       5.0000,   1.00000,    991.9365
    337.5000,       5.0000,   1.00000,    964.2660
    342.5000,       5.0000,   1.00000,    890.4301
    347.5000,       5.0000,   1.00000,    873.8207
    352.5000,       5.0000,   1.00000,    890.0361
    357.5000,       5.0000,   1.00000,   1038.5336
    362.5000,       5.0000,   1.00000,   1091.0035
    367.5000,       5.0000,   1.00000,   1188.2891
    372.5000,       5.0000,   1.00000,   1128.0657
    377.5000,       5.0000,   1.00000,   1172.8723
    382.5000,       5.0000,   1.00000,   1195.9728
    387.5000,       5.0000,   1.00000,   1143.6941
    392.5000,       5.0000,   1.00000,   1153.0033
    397.5000,       5.0000,   1.00000,   1140.9485
    402.5000,       5.0000,   1.00000,   1186.9747
    407.5000,       5.0000,   1.00000,   1114.8719
    412.5000,       5.0000,   1.00000,   1151.5985
    417.5000,       5.0000,   1.00000,   1119.3809
    422.5000,       5.0000,   1.00000,   1036.3578
    427.5000,       5.0000,   1.00000,   1031.2607
    432.5000,       5.0000,   1.00000,   1050.4045
    437.5000,       5.0000,   1.00000,    935.5023
    442.5000,       5.0000,   1.00000,    947.8748
    447.5000,       5.0000,   1.00000,    889.8885
    452.5000,       5.0000,   1.00000,    857.7953
    457.5000,       5.0000,   1.00000,    855.5379
    462.5000,       5.0000,   1.00000,    884.2553
    467.5000,       5.0000,   1.00000,    925.1688
    472.5000,       5.0000,   1.00000,   1113.5203
    477.5000,       5.0000,   1.00000,   1075.6554
    482.5000,       5.0000,   1.00000,   1200.5802
    487.5000,       5.0000,   1.00000,   1344.9397
    492.5000,       5.0000,   1.00000,   1362.4535
    497.5000,       5.0000,   1.00000,   1365.1825
    502.5000,       5.0000,   1.00000,   1339.2103
    507.5000,       5.0000,   1.00000,   1181.7529
    512.5000,       5.0000,   1.00000,   1090.6865
    517.5000,       5.0000,   1.00000,   1029.5360
    522.5000,       5.0000,   1.00000,    961.8175
    527.5000,       5.0000,   1.00000,    989.2766
    532.5000,       5.0000,   1.00000,    983.1123
    537.5000,       5.0000,   1.00000,   1171.6178
    542.5000,       5.0000,   1.00000,   1120.7413
    547.5000,       5.0000,   1.00000,   1322.7548
    552.5000,       5.0000,   1.00000,   1326.8417
    557.5000,       5.0000,   1.00000,   1381.5497
    562.5000,       5.0000,   1.00000,   1521.9932
    567.5000,       5.0000,   1.00000,   1543.1387
    572.5000,       5.0000,   1.00000,   1628.3375
    577.5000,       5.0000,   1.00000,   1544.7192
    582.5000,       5.0000,   1.00000,   1528.4121
    587.5000,       5.0000,   1.00000,   1360.4031
    592.5000,       5.0000,   1.00000,   1312.3994
    597.5000,       5.0000,   1.00000,   1291.6091
    602.5000,       5.0000,   1.00000,   1235.2195
    607.5000,       5.0000,   1.00000,   1415.5314
    612.5000,       5.0000,   1.00000,   1435.3970
    617.5000,       5.0000,   1.00000,   1519.7878
    622.5000,       5.0000,   1.00000,   1596.1978
    627.5000,       5.0000,   1.00000,   1586.5057
     12.5000,       5.0000,   2.00000,    412.2154
     17.5000,       5.0000,   2.00000,    492.9489
     22.5000,       5.0000,   2.00000,    521.2038
     27.5000,       5.0000,   2.00000,    598.5403
     32.5000,       5.0000,   2.00000,    716.8979
     37.5000,       5.0000,   2.00000,    702.4666
     42.5000,       5.0000,   2.00000,    810.7277
     47.5000,       5.0000,   2.00000,    974.1764
     52.5000,       5.0000,   2.00000,   1092.3334
     57.5000,       5.0000,   2.00000,    998.1071
     62.5000,       5.0000,   2.00000,   1091.6780
     67.5000,       5.0000,   2.00000,   1247.0341
     72.5000,       5.0000,   2.00000,   1165.5856
     77.5000,       5.0000,   2.00000,   1094.0841
     82.5000,       5.0000,   2.00000,   1195.7588
     87.5000,       5.0000,   2.00000,   1265.0930
     92.5000,       5.0000,   2.00000,   1176.7976
     97.5000,       5.0000,   2.00000,   1007.6558
    102.5000,       5.0000,   2.00000,   1053.5898
    107.5000,       5.0000,   2.00000,    989.8779
    112.5000,       5.0000,   2.00000,   1065.3615
    117.5000,       5.0000,   2.00000,    911.4899
    122.5000,       5.0000,   2.00000,    884.8261
    127.5000,       5.0000,   2.00000,    895.0128
    132.5000,       5.0000,   2.00000,    886.2835
    137.5000,       5.0000,   2.00000,    960.8833
    142.5000,       5.0000,   2.00000,    791.6058
    147.5000,       5.0000,   2.00000,    889.6310
    152.5000,       5.0000,   2.00000,    948.1549
    157.5000,       5.0000,   2.00000,    817.9459
    162.5000,       5.0000,   2.00000,    820.9467
    167.5000,       5.0000,   2.00000,    821.2566
    172.5000,       5.0000,   2.00000,    633.3157
    177.5000,       5.0000,   2.00000,    611.8478
    182.5000,       5.0000,   2.00000,    691.3403
    187.5000,       5.0000,   2.00000,    515.7728
    192.5000,       5.0000,   2.00000,    468.8991
    197.5000,       5.0000,   2.00000,    455.9328
    202.5000,       5.0000,   2.00000,    374.9393
    207.5000,       5.0000,   2.00000,    377.3452
    212.5000,       5.0000,   2.00000,    468.2669
    217.5000,       5.0000,   2.00000,    464.9010
    222.5000,       5.0000,   2.00000,    624.0079
    227.5000,       5.0000,   2.00000,    660.1346
    232.5000,       5.0000,   2.00000,    741.1726
    237.5000,       5.0000,   2.00000,    834.3526
    242.5000,       5.0000,   2.00000,   1008.6538
    247.5000,       5.0000,   2.00000,   1058.1548
    252.5000,       5.0000,   2.00000,    926.5822
    257.5000,       5.0000,   2.00000,   1092.3949
    262.5000,       5.0000,   2.00000,    938.5433
    267.5000,       5.0000,   2.00000,    940.7020
    272.5000,       5.0000,   2.00000,   1060.5027
    277.5000,       5.0000,   2.00000,   1051.9795
    282.5000,       5.0000,   2.00000,   1001.9547
    287.5000,       5.0000,   2.00000,   1061.1829
    292.5000,       5.0000,   2.00000,   1294.2722
    297.5000,       5.0000,   2.00000,   1055.6803
    302.5000,       5.0000,   2.00000,   1104.7942
    307.5000,       5.0000,   2.00000,   1213.4773
    312.5000,       5.0000,   2.00000,    990.6507
    317.5000,       5.0000,   2.00000,   1129.8309
    322.5000,       5.0000,   2.00000,   1056.4700
    327.5000,       5.0000,   2.00000,    937.4026
    332.5000,       5.0000,   2.00000,    898.3327
    337.5000,       5.0000,   2.00000,    923.9393
    342.5000,       5.0000,   2.00000,    882.3345
    347.5000,       5.0000,   2.00000,    814.4797
    352.5000,       5.0000,   2.00000,    814.6305
    357.5000,       5.0000,   2.00000,    945.2776
    362.5000,       5.0000,   2.00000,   1026.7994
    367.5000,       5.0000,   2.00000,   1036.5193
    372.5000,       5.0000,   2.00000,    935.4545
    377.5000,       5.0000,   2.00000,   1020.0204
    382.5000,       5.0000,   2.00000,   1106.9600
    387.5000,       5.0000,   2.00000,   1005.9076
    392.5000,       5.0000,   2.00000,    975.2834
    397.5000,       5.0000,   2.00000,   1026.8585
    402.5000,       5.0000,   2.00000,   1039.9341
    407.5000,       5.0000,   2.00000,    944.3339
    412.5000,       5.0000,   2.00000,   1023.2037
    417.5000,       5.0000,   2.00000,   1021.8384
    422.5000,       5.0000,   2.00000,    881.5725
    427.5000,       5.0000,   2.00000,    940.4921
    432.5000,       5.0000,   2.00000,    995.7587
    437.5000,       5.0000,   2.00000,    849.7756
    442.5000,       5.0000,   2.00000,    866.3864
    447.5000,       5.0000,   2.00000,    870.7160
    452.5000,       5.0000,   2.00000,    839.6284
    457.5000,       5.0000,   2.00000,    841.1971
    462.5000,       5.0000,   2.00000,    818.1282
    467.5000,       5.0000,   2.00000,    907.5667
    472.5000,       5.0000,   2.00000,   1116.1632
    477.5000,       5.0000,   2.00000,    982.9862
    482.5000,       5.0000,   2.00000,   1053.4376
    487.5000,       5.0000,   2.00000,   1266.7163
    492.5000,       5.0000,   2.00000,   1221.6768
    497.5000,       5.0000,   2.00000,   1214.2134
    502.5000,       5.0000,   2.00000,   1248.6375
    507.5000,       5.0000,   2.00000,   1110.4744
    512.5000,       5.0000,   2.00000,   1062.5748
    517.5000,       5.0000,   2.00000,   1060.5405
    522.5000,       5.0000,   2.00000,   1002.8086
    527.5000,       5.0000,   2.00000,    979.9427
    532.5000,       5.0000,   2.00000,   1013.7441
    537.5000,       5.0000,   2.00000,   1167.3529
    542.5000,       5.0000,   2.00000,   1103.9604
    547.5000,       5.0000,   2.00000,   1294.3153
    552.5000,       5.0000,   2.00000,   1307.5214
    557.5000,       5.0000,   2.00000,   1295.8915
    562.5000,       5.0000,   2.00000,   1438.9601
    567.5000,       5.0000,   2.00000,   1457.6541
    572.5000,       5.0000,   2.00000,   1469.9462
    577.5000,       5.0000,   2.00000,   1428.0723
    582.5000,       5.0000,   2.00000,   1405.8779
    587.5000,       5.0000,   2.00000,   1267.8007
    592.5000,       5.0000,   2.00000,   1260.9032
    597.5000,       5.0000,   2.00000,   1215.7931
    602.5000,       5.0000,   2.00000,   1125.1755
    607.5000,       5.0000,   2.00000,   1288.2625
    612.5000,       5.0000,   2.00000,   1269.3533
    617.5000,       5.0000,   2.00000,   1264.0089
    622.5000,       5.0000,   2.00000,   1345.0663
     17.5000,       5.0000,   3.00000,    566.3610
     22.5000,       5.0000,   3.00000,    626.3499
     27.5000,       5.0000,   3.00000,    695.7952
     32.5000,       5.0000,   3.00000,    798.5266
     37.5000,       5.0000,   3.00000,    753.0297
     42.5000,       5.0000,   3.00000,    900.9692
     47.5000,       5.0000,   3.00000,   1077.1863
     52.5000,       5.0000,   3.00000,   1208.1775
     57.5000,       5.0000,   3.00000,   1083.7622
     62.5000,       5.0000,   3.00000,   1192.9053
     67.5000,       5.0000,   3.00000,   1333.1058
     72.5000,       5.0000,   3.00000,   1256.3164
     77.5000,       5.0000,   3.00000,   1151.8015
     82.5000,       5.0000,   3.00000,   1308.7318
     87.5000,       5.0000,   3.00000,   1403.7372
     92.5000,       5.0000,   3.00000,   1327.9648
     97.5000,       5.0000,   3.00000,   1053.8239
    102.5000,       5.0000,   3.00000,   1134.3833
    107.5000,       5.0000,   3.00000,   1099.5891
    112.5000,       5.0000,   3.00000,   1225.7146
    117.5000,       5.0000,   3.00000,   1014.1913
    122.5000,       5.0000,   3.00000,    959.9845
    127.5000,       5.0000,   3.00000,    988.4376
    132.5000,       5.0000,   3.00000,    994.5948
    137.5000,       5.0000,   3.00000,   1041.7631
    142.5000,       5.0000,   3.00000,    845.9673
    147.5000,       5.0000,   3.00000,    946.3406
    152.5000,       5.0000,   3.00000,    977.6919
    157.5000,       5.0000,   3.00000,    914.3586
    162.5000,       5.0000,   3.00000,    878.0464
    167.5000,       5.0000,   3.00000,    817.3115
    172.5000,       5.0000,   3.00000,    662.4274
    177.5000,       5.0000,   3.00000,    646.9908
    182.5000,       5.0000,   3.00000,    752.4728
    187.5000,       5.0000,   3.00000,    599.2877
    192.5000,       5.0000,   3.00000,    540.4907
    197.5000,       5.0000,   3.00000,    488.6156
    202.5000,       5.0000,   3.00000,    434.7032
    207.5000,       5.0000,   3.00000,    418.1643
    212.5000,       5.0000,   3.00000,    533.9555
    217.5000,       5.0000,   3.00000,    532.1832
    222.5000,       5.0000,   3.00000,    695.5338
    227.5000,       5.0000,   3.00000,    658.9291
    232.5000,       5.0000,   3.00000,    701.7769
    237.5000,       5.0000,   3.00000,    796.8986
    242.5000,       5.0000,   3.00000,    944.7341
    247.5000,       5.0000,   3.00000,   1033.8967
    252.5000,       5.0000,   3.00000,    884.5005
    257.5000,       5.0000,   3.00000,    994.3937
    262.5000,       5.0000,   3.00000,    861.6899
    267.5000,       5.0000,   3.00000,    931.3046
    272.5000,       5.0000,   3.00000,   1025.7114
    277.5000,       5.0000,   3.00000,    980.4886
    282.5000,       5.0000,   3.00000,    945.2348
    287.5000,       5.0000,   3.00000,    975.6842
    292.5000,       5.0000,   3.00000,   1170.7994
    297.5000,       5.0000,   3.00000,    996.6754
    302.5000,       5.0000,   3.00000,    981.1379
    307.5000,       5.0000,   3.00000,   1045.7175
    312.5000,       5.0000,   3.00000,    930.9373
    317.5000,       5.0000,   3.00000,   1075.0200
    322.5000,       5.0000,   3.00000,    972.6101
    327.5000,       5.0000,   3.00000,    917.1080
    332.5000,       5.0000,   3.00000,    857.6473
    337.5000,       5.0000,   3.00000,    946.4597
    342.5000,       5.0000,   3.00000,    886.9553
    347.5000,       5.0000,   3.00000,    795.6876
    352.5000,       5.0000,   3.00000,    766.7793
    357.5000,       5.0000,   3.00000,    945.4924
    362.5000,       5.0000,   3.00000,   1025.5096
    367.5000,       5.0000,   3.00000,    979.8995
    372.5000,       5.0000,   3.00000,    840.6065
    377.5000,       5.0000,   3.00000,    928.8625
    382.5000,       5.0000,   3.00000,   1032.5885
    387.5000,       5.0000,   3.00000,    954.7473
    392.5000,       5.0000,   3.00000,    915.9752
    397.5000,       5.0000,   3.00000,    936.6903
    402.5000,       5.0000,   3.00000,    971.8131
    407.5000,       5.0000,   3.00000,    910.6300
    412.5000,       5.0000,   3.00000,    975.7053
    417.5000,       5.0000,   3.00000,    944.8241
    422.5000,       5.0000,   3.00000,    860.8757
    427.5000,       5.0000,   3.00000,    902.8079
    432.5000,       5.0000,   3.00000,    979.2278
    437.5000,       5.0000,   3.00000,    867.5048
    442.5000,       5.0000,   3.00000,    880.9337
    447.5000,       5.0000,   3.00000,    894.4196
    452.5000,       5.0000,   3.00000,    898.4964
    457.5000,       5.0000,   3.00000,    849.2547
    462.5000,       5.0000,   3.00000,    865.2990
    467.5000,       5.0000,   3.00000,    975.5892
    472.5000,       5.0000,   3.00000,   1164.5273
    477.5000,       5.0000,   3.00000,   1004.0352
    482.5000,       5.0000,   3.00000,   1044.5364
    487.5000,       5.0000,   3.00000,   1205.2788
    492.5000,       5.0000,   3.00000,   1260.7834
    497.5000,       5.0000,   3.00000,   1251.7050
    502.5000,       5.0000,   3.00000,   1246.7147
    507.5000,       5.0000,   3.00000,   1145.6033
    512.5000,       5.0000,   3.00000,   1122.6234
    517.5000,       5.0000,   3.00000,   1151.2014
    522.5000,       5.0000,   3.00000,   1088.3705
    527.5000,       5.0000,   3.00000,   1089.0012
    532.5000,       5.0000,   3.00000,   1089.2443
    537.5000,       5.0000,   3.00000,   1280.6558
    542.5000,       5.0000,   3.00000,   1214.2529
    547.5000,       5.0000,   3.00000,   1388.9412
    552.5000,       5.0000,   3.00000,   1340.7997
    557.5000,       5.0000,   3.00000,   1327.2693
    562.5000,       5.0000,   3.00000,   1432.9908
    567.5000,       5.0000,   3.00000,   1466.3456
    572.5000,       5.0000,   3.00000,   1520.8661
    577.5000,       5.0000,   3.00000,   1443.4819
    582.5000,       5.0000,   3.00000,   1430.9951
    587.5000,       5.0000,   3.00000,   1308.8813
    592.5000,       5.0000,   3.00000,   1282.8079
    597.5000,       5.0000,   3.00000,   1230.4590
    602.5000,       5.0000,   3.00000,   1149.8169
    607.5000,       5.0000,   3.00000,   1286.7539
    612.5000,       5.0000,   3.00000,   1261.0448
    617.5000,       5.0000,   3.00000,   1247.3296
     22.5000,      15.0000,   1.00000,    702.0803
     27.5000,      15.0000,   1.00000,    775.4360
     32.5000,      15.0000,   1.00000,    780.6984
     37.5000,      15.0000,   1.00000,    856.0007
     42.5000,      15.0000,   1.00000,    960.4686
     47.5000,      15.0000,   1.00000,   1088.3798
     52.5000,      15.0000,   1.00000,   1138.4105
     57.5000,      15.0000,   1.00000,   1206.3208
     62.5000,      15.0000,   1.00000,   1213.1365
     67.5000,      15.0000,   1.00000,   1217.8804
     72.5000,      15.0000,   1.00000,   1207.5134
     77.5000,      15.0000,   1.00000,   1260.9021
     82.5000,      15.0000,   1.00000,   1300.0002
     87.5000,      15.0000,   1.00000,   1367.6229
     92.5000,      15.0000,   1.00000,   1291.9415
     97.5000,      15.0000,   1.00000,   1212.5835
    102.5000,      15.0000,   1.00000,   1122.6089
    107.5000,      15.0000,   1.00000,   1189.8358
    112.5000,      15.0000,   1.00000,   1168.3724
    117.5000,      15.0000,   1.00000,   1124.4132
    122.5000,      15.0000,   1.00000,   1038.4106
    127.5000,      15.0000,   1.00000,   1022.7842
    132.5000,      15.0000,   1.00000,   1023.8203
    137.5000,      15.0000,   1.00000,    986.8448
    142.5000,      15.0000,   1.00000,    971.5822
    147.5000,      15.0000,   1.00000,    927.8085
    152.5000,      15.0000,   1.00000,    961.3826
    157.5000,      15.0000,   1.00000,    955.7750
    162.5000,      15.0000,   1.00000,    879.7045
    167.5000,      15.0000,   1.00000,    774.1164
    172.5000,      15.0000,   1.00000,    716.6861
    177.5000,      15.0000,   1.00000,    702.6713
    182.5000,      15.0000,   1.00000,    697.3674
    187.5000,      15.0000,   1.00000,    696.0961
    192.5000,      15.0000,   1.00000,    599.6926
    197.5000,      15.0000,   1.00000,    528.4125
    202.5000,      15.0000,   1.00000,    475.3635
    207.5000,      15.0000,   1.00000,    505.0675
    212.5000,      15.0000,   1.00000,    537.6301
    217.5000,      15.0000,   1.00000,    642.1747
    222.5000,      15.0000,   1.00000,    659.9300
    227.5000,      15.0000,   1.00000,    671.8908
    232.5000,      15.0000,   1.00000,    703.4190
    237.5000,      15.0000,   1.00000,    778.8143
    242.5000,      15.0000,   1.00000,    877.0755
    247.5000,      15.0000,   1.00000,    924.3011
    252.5000,      15.0000,   1.00000,    926.1043
    257.5000,      15.0000,   1.00000,    844.0377
    262.5000,      15.0000,   1.00000,    867.3185
    267.5000,      15.0000,   1.00000,    902.8695
    272.5000,      15.0000,   1.00000,    923.7120
    277.5000,      15.0000,   1.00000,    929.5945
    282.5000,      15.0000,   1.00000,    946.3798
    287.5000,      15.0000,   1.00000,    968.0741
    292.5000,      15.0000,   1.00000,    974.9521
    297.5000,      15.0000,   1.00000,    980.6951
    302.5000,      15.0000,   1.00000,    924.7715
    307.5000,      15.0000,   1.00000,    888.3656
    312.5000,      15.0000,   1.00000,    936.8578
    317.5000,      15.0000,   1.00000,    932.9836
    322.5000,      15.0000,   1.00000,    925.1578
    327.5000,      15.0000,   1.00000,    879.9941
    332.5000,      15.0000,   1.00000,    899.5963
    337.5000,      15.0000,   1.00000,    860.2214
    342.5000,      15.0000,   1.00000,    844.4799
    347.5000,      15.0000,   1.00000,    782.6315
    352.5000,      15.0000,   1.00000,    816.1569
    357.5000,      15.0000,   1.00000,    883.7294
    362.5000,      15.0000,   1.00000,    935.4376
    367.5000,      15.0000,   1.00000,    898.0109
    372.5000,      15.0000,   1.00000,    863.8879
    377.5000,      15.0000,   1.00000,    849.7660
    382.5000,      15.0000,   1.00000,    877.2437
    387.5000,      15.0000,   1.00000,    911.7736
    392.5000,      15.0000,   1.00000,    893.2303
    397.5000,      15.0000,   1.00000,    870.8693
    402.5000,      15.0000,   1.00000,    883.8022
    407.5000,      15.0000,   1.00000,    922.1555
    412.5000,      15.0000,   1.00000,    888.0181
    417.5000,      15.0000,   1.00000,    874.5451
    422.5000,      15.0000,   1.00000,    867.8423
    427.5000,      15.0000,   1.00000,    880.3812
    432.5000,      15.0000,   1.00000,    879.6252
    437.5000,      15.0000,   1.00000,    905.5882
    442.5000,      15.0000,   1.00000,    895.9263
    447.5000,      15.0000,   1.00000,    900.2166
    452.5000,      15.0000,   1.00000,    876.0985
    457.5000,      15.0000,   1.00000,    892.5607
    462.5000,      15.0000,   1.00000,    932.1495
    467.5000,      15.0000,   1.00000,   1028.9910
    472.5000,      15.0000,   1.00000,   1047.9058
    477.5000,      15.0000,   1.00000,   1067.1207
    482.5000,      15.0000,   1.00000,   1065.1449
    487.5000,      15.0000,   1.00000,   1126.7834
    492.5000,      15.0000,   1.00000,   1207.6674
    497.5000,      15.0000,   1.00000,   1257.5854
    502.5000,      15.0000,   1.00000,   1210.0275
    507.5000,      15.0000,   1.00000,   1171.9946
    512.5000,      15.0000,   1.00000,   1164.1398
    517.5000,      15.0000,   1.00000,   1139.9794
    522.5000,      15.0000,   1.00000,   1152.7306
    527.5000,      15.0000,   1.00000,   1141.7762
    532.5000,      15.0000,   1.00000,   1208.6071
    537.5000,      15.0000,   1.00000,   1252.8367
    542.5000,      15.0000,   1.00000,   1355.5804
    547.5000,      15.0000,   1.00000,   1342.2438
    552.5000,      15.0000,   1.00000,   1335.7628
    557.5000,      15.0000,   1.00000,   1328.0581
    562.5000,      15.0000,   1.00000,   1360.0769
    567.5000,      15.0000,   1.00000,   1421.4063
    572.5000,      15.0000,   1.00000,   1457.7195
    577.5000,      15.0000,   1.00000,   1454.9855
    582.5000,      15.0000,   1.00000,   1392.2225
    587.5000,      15.0000,   1.00000,   1336.4685
    592.5000,      15.0000,   1.00000,   1259.2440
    597.5000,      15.0000,   1.00000,   1218.4779
    602.5000,      15.0000,   1.00000,   1225.6293
    607.5000,      15.0000,   1.00000,   1234.0630
    612.5000,      15.0000,   1.00000,   1259.9639
     22.5000,       5.0000,   4.00000,    715.7813
     27.5000,       5.0000,   4.00000,    781.9479
     32.5000,       5.0000,   4.00000,    852.9302
     37.5000,       5.0000,   4.00000,    808.6118
     42.5000,       5.0000,   4.00000,    964.3176
     47.5000,       5.0000,   4.00000,   1126.6273
     52.5000,       5.0000,   4.00000,   1269.1260
     57.5000,       5.0000,   4.00000,   1172.0820
     62.5000,       5.0000,   4.00000,   1229.8130
     67.5000,       5.0000,   4.00000,   1318.3070
     72.5000,       5.0000,   4.00000,   1232.4927
     77.5000,       5.0000,   4.00000,   1218.0740
     82.5000,       5.0000,   4.00000,   1360.2983
     87.5000,       5.0000,   4.00000,   1466.5629
     92.5000,       5.0000,   4.00000,   1376.0791
     97.5000,       5.0000,   4.00000,   1123.8309
    102.5000,       5.0000,   4.00000,   1190.4052
    107.5000,       5.0000,   4.00000,   1148.8425
    112.5000,       5.0000,   4.00000,   1312.5364
    117.5000,       5.0000,   4.00000,   1089.1914
    122.5000,       5.0000,   4.00000,   1040.1023
    127.5000,       5.0000,   4.00000,   1054.2941
    132.5000,       5.0000,   4.00000,   1011.1052
    137.5000,       5.0000,   4.00000,   1102.9775
    142.5000,       5.0000,   4.00000,    881.1064
    147.5000,       5.0000,   4.00000,    969.7901
    152.5000,       5.0000,   4.00000,   1040.9604
    157.5000,       5.0000,   4.00000,    955.3654
    162.5000,       5.0000,   4.00000,    904.2222
    167.5000,       5.0000,   4.00000,    827.7738
    172.5000,       5.0000,   4.00000,    665.2814
    177.5000,       5.0000,   4.00000,    676.6423
    182.5000,       5.0000,   4.00000,    819.2391
    187.5000,       5.0000,   4.00000,    665.0718
    192.5000,       5.0000,   4.00000,    605.1129
    197.5000,       5.0000,   4.00000,    542.2327
    202.5000,       5.0000,   4.00000,    447.5446
    207.5000,       5.0000,   4.00000,    457.6364
    212.5000,       5.0000,   4.00000,    586.0983
    217.5000,       5.0000,   4.00000,    576.4691
    222.5000,       5.0000,   4.00000,    725.9493
    227.5000,       5.0000,   4.00000,    642.0551
    232.5000,       5.0000,   4.00000,    685.8152
    237.5000,       5.0000,   4.00000,    753.9752
    242.5000,       5.0000,   4.00000,    907.7448
    247.5000,       5.0000,   4.00000,   1019.7297
    252.5000,       5.0000,   4.00000,    832.9771
    257.5000,       5.0000,   4.00000,    918.0804
    262.5000,       5.0000,   4.00000,    775.1246
    267.5000,       5.0000,   4.00000,    851.8065
    272.5000,       5.0000,   4.00000,    934.5373
    277.5000,       5.0000,   4.00000,    905.3129
    282.5000,       5.0000,   4.00000,    907.0790
    287.5000,       5.0000,   4.00000,    886.3405
    292.5000,       5.0000,   4.00000,   1088.5544
    297.5000,       5.0000,   4.00000,    884.3752
    302.5000,       5.0000,   4.00000,    874.9359
    307.5000,       5.0000,   4.00000,    935.0477
    312.5000,       5.0000,   4.00000,    809.1623
    317.5000,       5.0000,   4.00000,    995.4706
    322.5000,       5.0000,   4.00000,    901.2067
    327.5000,       5.0000,   4.00000,    858.0316
    332.5000,       5.0000,   4.00000,    853.7587
    337.5000,       5.0000,   4.00000,    876.5201
    342.5000,       5.0000,   4.00000,    825.5264
    347.5000,       5.0000,   4.00000,    734.7990
    352.5000,       5.0000,   4.00000,    735.2431
    357.5000,       5.0000,   4.00000,    892.4220
    362.5000,       5.0000,   4.00000,    955.5242
    367.5000,       5.0000,   4.00000,    929.7077
    372.5000,       5.0000,   4.00000,    787.0870
    377.5000,       5.0000,   4.00000,    823.9224
    382.5000,       5.0000,   4.00000,    902.3925
    387.5000,       5.0000,   4.00000,    866.0493
    392.5000,       5.0000,   4.00000,    846.4934
    397.5000,       5.0000,   4.00000,    843.7926
    402.5000,       5.0000,   4.00000,    895.1912
    407.5000,       5.0000,   4.00000,    855.6415
    412.5000,       5.0000,   4.00000,    897.3480
    417.5000,       5.0000,   4.00000,    886.7737
    422.5000,       5.0000,   4.00000,    801.3140
    427.5000,       5.0000,   4.00000,    864.4564
    432.5000,       5.0000,   4.00000,    938.4668
    437.5000,       5.0000,   4.00000,    854.8389
    442.5000,       5.0000,   4.00000,    907.9333
    447.5000,       5.0000,   4.00000,    907.2620
    452.5000,       5.0000,   4.00000,    869.8846
    457.5000,       5.0000,   4.00000,    878.7435
    462.5000,       5.0000,   4.00000,    893.2181
    467.5000,       5.0000,   4.00000,    984.0225
    472.5000,       5.0000,   4.00000,   1176.9935
    477.5000,       5.0000,   4.00000,   1002.9150
    482.5000,       5.0000,   4.00000,   1024.1957
    487.5000,       5.0000,   4.00000,   1194.3213
    492.5000,       5.0000,   4.00000,   1232.8350
    497.5000,       5.0000,   4.00000,   1283.9939
    502.5000,       5.0000,   4.00000,   1281.5610
    507.5000,       5.0000,   4.00000,   1150.1342
    512.5000,       5.0000,   4.00000,   1154.6366
    517.5000,       5.0000,   4.00000,   1168.7072
    522.5000,       5.0000,   4.00000,   1136.5757
    527.5000,       5.0000,   4.00000,   1141.1211
    532.5000,       5.0000,   4.00000,   1152.8129
    537.5000,       5.0000,   4.00000,   1368.4795
    542.5000,       5.0000,   4.00000,   1278.0670
    547.5000,       5.0000,   4.00000,   1439.6853
    552.5000,       5.0000,   4.00000,   1346.4490
    557.5000,       5.0000,   4.00000,   1288.2053
    562.5000,       5.0000,   4.00000,   1408.9208
    567.5000,       5.0000,   4.00000,   1436.8027
    572.5000,       5.0000,   4.00000,   1525.1262
    577.5000,       5.0000,   4.00000,   1462.0442
    582.5000,       5.0000,   4.00000,   1444.7545
    587.5000,       5.0000,   4.00000,   1287.7968
    592.5000,       5.0000,   4.00000,   1254.0117
    597.5000,       5.0000,   4.00000,   1215.3683
    602.5000,       5.0000,   4.00000,   1123.9624
    607.5000,       5.0000,   4.00000,   1286.2887
    612.5000,       5.0000,   4.00000,   1248.1542
     30.0000,      20.0000,   1.00000,    844.5140
     35.0000,      20.0000,   1.00000,    908.8466
     40.0000,      20.0000,   1.00000,    976.5463
     45.0000,      20.0000,   1.00000,   1061.7908
     50.0000,      20.0000,   1.00000,   1137.8672
     55.0000,      20.0000,   1.00000,   1187.1665
     60.0000,      20.0000,   1.00000,   1201.6716
     65.0000,      20.0000,   1.00000,   1155.7395
     70.0000,      20.0000,   1.00000,   1158.9724
     75.0000,      20.0000,   1.00000,   1207.4349
     80.0000,      20.0000,   1.00000,   1274.2683
     85.0000,      20.0000,   1.00000,   1306.4323
     90.0000,      20.0000,   1.00000,   1296.8029
     95.0000,      20.0000,   1.00000,   1295.6320
    100.0000,      20.0000,   1.00000,   1248.5308
    105.0000,      20.0000,   1.00000,   1219.4141
    110.0000,      20.0000,   1.00000,   1175.9943
    115.0000,      20.0000,   1.00000,   1166.1741
    120.0000,      20.0000,   1.00000,   1168.4176
    125.0000,      20.0000,   1.00000,   1076.2443
    130.0000,      20.0000,   1.00000,   1043.5875
    135.0000,      20.0000,   1.00000,    992.1109
    140.0000,      20.0000,   1.00000,    969.8597
    145.0000,      20.0000,   1.00000,   1017.7017
    150.0000,      20.0000,   1.00000,    977.4669
    155.0000,      20.0000,   1.00000,    955.9552
    160.0000,      20.0000,   1.00000,    923.5024
    165.0000,      20.0000,   1.00000,    833.7739
    170.0000,      20.0000,   1.00000,    790.7230
    175.0000,      20.0000,   1.00000,    768.7829
    180.0000,      20.0000,   1.00000,    738.8060
    185.0000,      20.0000,   1.00000,    743.0940
    190.0000,      20.0000,   1.00000,    728.7239
    195.0000,      20.0000,   1.00000,    618.9509
    200.0000,      20.0000,   1.00000,    563.2086
    205.0000,      20.0000,   1.00000,    550.5504
    210.0000,      20.0000,   1.00000,    549.7944
    215.0000,      20.0000,   1.00000,    622.8340
    220.0000,      20.0000,   1.00000,    638.6744
    225.0000,      20.0000,   1.00000,    664.2513
    230.0000,      20.0000,   1.00000,    695.3428
    235.0000,      20.0000,   1.00000,    746.8316
    240.0000,      20.0000,   1.00000,    818.6756
    245.0000,      20.0000,   1.00000,    829.7003
    250.0000,      20.0000,   1.00000,    848.1265
    255.0000,      20.0000,   1.00000,    822.8949
    260.0000,      20.0000,   1.00000,    772.0161
    265.0000,      20.0000,   1.00000,    759.2655
    270.0000,      20.0000,   1.00000,    749.7626
    275.0000,      20.0000,   1.00000,    804.3932
    280.0000,      20.0000,   1.00000,    845.1329
    285.0000,      20.0000,   1.00000,    897.4458
    290.0000,      20.0000,   1.00000,    871.5701
    295.0000,      20.0000,   1.00000,    837.2482
    300.0000,      20.0000,   1.00000,    845.8866
    305.0000,      20.0000,   1.00000,    785.2444
    310.0000,      20.0000,   1.00000,    800.8935
    315.0000,      20.0000,   1.00000,    800.4556
    320.0000,      20.0000,   1.00000,    790.1133
    325.0000,      20.0000,   1.00000,    857.4150
    330.0000,      20.0000,   1.00000,    821.5303
    335.0000,      20.0000,   1.00000,    774.5713
    340.0000,      20.0000,   1.00000,    732.7330
    345.0000,      20.0000,   1.00000,    710.2470
    350.0000,      20.0000,   1.00000,    746.1085
    355.0000,      20.0000,   1.00000,    765.1171
    360.0000,      20.0000,   1.00000,    795.9329
    365.0000,      20.0000,   1.00000,    808.8121
    370.0000,      20.0000,   1.00000,    815.0079
    375.0000,      20.0000,   1.00000,    791.5367
    380.0000,      20.0000,   1.00000,    747.9268
    385.0000,      20.0000,   1.00000,    737.3591
    390.0000,      20.0000,   1.00000,    759.5499
    395.0000,      20.0000,   1.00000,    788.1648
    400.0000,      20.0000,   1.00000,    797.3774
    405.0000,      20.0000,   1.00000,    793.0118
    410.0000,      20.0000,   1.00000,    810.6049
    415.0000,      20.0000,   1.00000,    796.7983
    420.0000,      20.0000,   1.00000,    806.0568
    425.0000,      20.0000,   1.00000,    821.3452
    430.0000,      20.0000,   1.00000,    818.6046
    435.0000,      20.0000,   1.00000,    869.3767
    440.0000,      20.0000,   1.00000,    893.5070
    445.0000,      20.0000,   1.00000,    866.9539
    450.0000,      20.0000,   1.00000,    884.4852
    455.0000,      20.0000,   1.00000,    886.0872
    460.0000,      20.0000,   1.00000,    906.8794
    465.0000,      20.0000,   1.00000,    986.2958
    470.0000,      20.0000,   1.00000,    984.4641
    475.0000,      20.0000,   1.00000,   1005.6948
    480.0000,      20.0000,   1.00000,   1080.4447
    485.0000,      20.0000,   1.00000,   1100.2473
    490.0000,      20.0000,   1.00000,   1154.3020
    495.0000,      20.0000,   1.00000,   1214.8367
    500.0000,      20.0000,   1.00000,   1214.7645
    505.0000,      20.0000,   1.00000,   1234.9337
    510.0000,      20.0000,   1.00000,   1180.2418
    515.0000,      20.0000,   1.00000,   1133.1674
    520.0000,      20.0000,   1.00000,   1134.3759
    525.0000,      20.0000,   1.00000,   1155.7834
    530.0000,      20.0000,   1.00000,   1237.1938
    535.0000,      20.0000,   1.00000,   1278.1079
    540.0000,      20.0000,   1.00000,   1341.8000
    545.0000,      20.0000,   1.00000,   1354.3348
    550.0000,      20.0000,   1.00000,   1307.4146
    555.0000,      20.0000,   1.00000,   1309.9363
    560.0000,      20.0000,   1.00000,   1301.0320
    565.0000,      20.0000,   1.00000,   1328.5000
    570.0000,      20.0000,   1.00000,   1392.2467
    575.0000,      20.0000,   1.00000,   1417.7312
    580.0000,      20.0000,   1.00000,   1396.8612
    585.0000,      20.0000,   1.00000,   1324.7787
    590.0000,      20.0000,   1.00000,   1247.9501
    595.0000,      20.0000,   1.00000,   1167.5964
    600.0000,      20.0000,   1.00000,   1179.6644
    605.0000,      20.0000,   1.00000,   1191.9680
     27.5000,       5.0000,   5.00000,    823.2931
     32.5000,       5.0000,   5.00000,    922.8511
     37.5000,       5.0000,   5.00000,    853.8981
     42.5000,       5.0000,   5.00000,    981.1956
     47.5000,       5.0000,   5.00000,   1156.7598
     52.5000,       5.0000,   5.00000,   1314.8497
     57.5000,       5.0000,   5.00000,   1170.7446
     62.5000,       5.0000,   5.00000,   1212.9758
     67.5000,       5.0000,   5.00000,   1269.1906
     72.5000,       5.0000,   5.00000,   1209.8328
     77.5000,       5.0000,   5.00000,   1180.5331
     82.5000,       5.0000,   5.00000,   1385.9188
     87.5000,       5.0000,   5.00000,   1448.2747
     92.5000,       5.0000,   5.00000,   1379.3755
     97.5000,       5.0000,   5.00000,   1156.6686
    102.5000,       5.0000,   5.00000,   1235.5162
    107.5000,       5.0000,   5.00000,   1172.1479
    112.5000,       5.0000,   5.00000,   1310.5057
    117.5000,       5.0000,   5.00000,   1137.3718
    122.5000,       5.0000,   5.00000,   1092.8451
    127.5000,       5.0000,   5.00000,   1060.8346
    132.5000,       5.0000,   5.00000,   1027.2855
    137.5000,       5.0000,   5.00000,   1090.3595
    142.5000,       5.0000,   5.00000,    891.6508
    147.5000,       5.0000,   5.00000,   1011.7281
    152.5000,       5.0000,   5.00000,   1079.1088
    157.5000,       5.0000,   5.00000,    949.5136
    162.5000,       5.0000,   5.00000,    905.3375
    167.5000,       5.0000,   5.00000,    863.5941
    172.5000,       5.0000,   5.00000,    674.2219
    177.5000,       5.0000,   5.00000,    699.8115
    182.5000,       5.0000,   5.00000,    882.5701
    187.5000,       5.0000,   5.00000,    705.1375
    192.5000,       5.0000,   5.00000,    650.7513
    197.5000,       5.0000,   5.00000,    579.9723
    202.5000,       5.0000,   5.00000,    474.2694
    207.5000,       5.0000,   5.00000,    469.5290
    212.5000,       5.0000,   5.00000,    617.8652
    217.5000,       5.0000,   5.00000,    585.3747
    222.5000,       5.0000,   5.00000,    710.9847
    227.5000,       5.0000,   5.00000,    656.8395
    232.5000,       5.0000,   5.00000,    668.9338
    237.5000,       5.0000,   5.00000,    744.8770
    242.5000,       5.0000,   5.00000,    906.7882
    247.5000,       5.0000,   5.00000,    958.4556
    252.5000,       5.0000,   5.00000,    793.0278
    257.5000,       5.0000,   5.00000,    861.3256
    262.5000,       5.0000,   5.00000,    710.4205
    267.5000,       5.0000,   5.00000,    719.9480
    272.5000,       5.0000,   5.00000,    829.9279
    277.5000,       5.0000,   5.00000,    851.5985
    282.5000,       5.0000,   5.00000,    816.0786
    287.5000,       5.0000,   5.00000,    857.1233
    292.5000,       5.0000,   5.00000,    990.2332
    297.5000,       5.0000,   5.00000,    785.1243
    302.5000,       5.0000,   5.00000,    785.8558
    307.5000,       5.0000,   5.00000,    849.8656
    312.5000,       5.0000,   5.00000,    719.3580
    317.5000,       5.0000,   5.00000,    867.2705
    322.5000,       5.0000,   5.00000,    854.2596
    327.5000,       5.0000,   5.00000,    818.3809
    332.5000,       5.0000,   5.00000,    779.8373
    337.5000,       5.0000,   5.00000,    808.2593
    342.5000,       5.0000,   5.00000,    718.8901
    347.5000,       5.0000,   5.00000,    677.4977
    352.5000,       5.0000,   5.00000,    680.6091
    357.5000,       5.0000,   5.00000,    814.2458
    362.5000,       5.0000,   5.00000,    876.9414
    367.5000,       5.0000,   5.00000,    870.9579
    372.5000,       5.0000,   5.00000,    736.2013
    377.5000,       5.0000,   5.00000,    748.7969
    382.5000,       5.0000,   5.00000,    796.8758
    387.5000,       5.0000,   5.00000,    749.5471
    392.5000,       5.0000,   5.00000,    745.0273
    397.5000,       5.0000,   5.00000,    791.8174
    402.5000,       5.0000,   5.00000,    821.9647
    407.5000,       5.0000,   5.00000,    761.8873
    412.5000,       5.0000,   5.00000,    840.7670
    417.5000,       5.0000,   5.00000,    829.8893
    422.5000,       5.0000,   5.00000,    746.1951
    427.5000,       5.0000,   5.00000,    814.3875
    432.5000,       5.0000,   5.00000,    916.4775
    437.5000,       5.0000,   5.00000,    837.3333
    442.5000,       5.0000,   5.00000,    900.0247
    447.5000,       5.0000,   5.00000,    889.3923
    452.5000,       5.0000,   5.00000,    865.8857
    457.5000,       5.0000,   5.00000,    869.5784
    462.5000,       5.0000,   5.00000,    884.2244
    467.5000,       5.0000,   5.00000,    964.4976
    472.5000,       5.0000,   5.00000,   1153.6973
    477.5000,       5.0000,   5.00000,    976.3254
    482.5000,       5.0000,   5.00000,   1021.2083
    487.5000,       5.0000,   5.00000,   1203.5901
    492.5000,       5.0000,   5.00000,   1226.5651
    497.5000,       5.0000,   5.00000,   1263.4031
    502.5000,       5.0000,   5.00000,   1318.1801
    507.5000,       5.0000,   5.00000,   1177.3761
    512.5000,       5.0000,   5.00000,   1125.9022
    517.5000,       5.0000,   5.00000,   1170.9700
    522.5000,       5.0000,   5.00000,   1125.6558
    527.5000,       5.0000,   5.00000,   1148.1309
    532.5000,       5.0000,   5.00000,   1197.4127
    537.5000,       5.0000,   5.00000,   1404.6047
    542.5000,       5.0000,   5.00000,   1293.8877
    547.5000,       5.0000,   5.00000,   1436.2279
    552.5000,       5.0000,   5.00000,   1330.9397
    557.5000,       5.0000,   5.00000,   1253.3352
    562.5000,       5.0000,   5.00000,   1360.9445
    567.5000,       5.0000,   5.00000,   1420.1693
    572.5000,       5.0000,   5.00000,   1482.8295
    577.5000,       5.0000,   5.00000,   1467.1107
    582.5000,       5.0000,   5.00000,   1424.5251
    587.5000,       5.0000,   5.00000,   1242.3276
    592.5000,       5.0000,   5.00000,   1208.6261
    597.5000,       5.0000,   5.00000,   1159.1835
    602.5000,       5.0000,   5.00000,   1089.7582
    607.5000,       5.0000,   5.00000,   1253.9862
     32.5000,       5.0000,   6.00000,    960.0744
     37.5000,       5.0000,   6.00000,    870.3036
     42.5000,       5.0000,   6.00000,    996.5894
     47.5000,       5.0000,   6.00000,   1176.2185
     52.5000,       5.0000,   6.00000,   1300.2537
     57.5000,       5.0000,   6.00000,   1120.4175
     62.5000,       5.0000,   6.00000,   1147.0280
     67.5000,       5.0000,   6.00000,   1260.9756
     72.5000,       5.0000,   6.00000,   1163.3152
     77.5000,       5.0000,   6.00000,   1128.0983
     82.5000,       5.0000,   6.00000,   1293.3870
     87.5000,       5.0000,   6.00000,   1435.4470
     92.5000,       5.0000,   6.00000,   1368.8250
     97.5000,       5.0000,   6.00000,   1137.0132
    102.5000,       5.0000,   6.00000,   1243.0170
    107.5000,       5.0000,   6.00000,   1167.3219
    112.5000,       5.0000,   6.00000,   1317.3524
    117.5000,       5.0000,   6.00000,   1118.4008
    122.5000,       5.0000,   6.00000,   1068.7654
    127.5000,       5.0000,   6.00000,   1069.3009
    132.5000,       5.0000,   6.00000,   1010.9283
    137.5000,       5.0000,   6.00000,   1072.6990
    142.5000,       5.0000,   6.00000,    882.6680
    147.5000,       5.0000,   6.00000,   1033.9272
    152.5000,       5.0000,   6.00000,   1062.5272
    157.5000,       5.0000,   6.00000,    951.1699
    162.5000,       5.0000,   6.00000,    914.7744
    167.5000,       5.0000,   6.00000,    867.9252
    172.5000,       5.0000,   6.00000,    715.6613
    177.5000,       5.0000,   6.00000,    730.4696
    182.5000,       5.0000,   6.00000,    902.0118
    187.5000,       5.0000,   6.00000,    739.3905
    192.5000,       5.0000,   6.00000,    666.7681
    197.5000,       5.0000,   6.00000,    600.7982
    202.5000,       5.0000,   6.00000,    498.7296
    207.5000,       5.0000,   6.00000,    481.4471
    212.5000,       5.0000,   6.00000,    598.5604
    217.5000,       5.0000,   6.00000,    566.7653
    222.5000,       5.0000,   6.00000,    714.9877
    227.5000,       5.0000,   6.00000,    644.9424
    232.5000,       5.0000,   6.00000,    688.9035
    237.5000,       5.0000,   6.00000,    760.8001
    242.5000,       5.0000,   6.00000,    880.0629
    247.5000,       5.0000,   6.00000,    934.0634
    252.5000,       5.0000,   6.00000,    742.2651
    257.5000,       5.0000,   6.00000,    815.7050
    262.5000,       5.0000,   6.00000,    626.0082
    267.5000,       5.0000,   6.00000,    645.2358
    272.5000,       5.0000,   6.00000,    730.5444
    277.5000,       5.0000,   6.00000,    742.7897
    282.5000,       5.0000,   6.00000,    774.1263
    287.5000,       5.0000,   6.00000,    770.8439
    292.5000,       5.0000,   6.00000,    926.1690
    297.5000,       5.0000,   6.00000,    722.8392
    302.5000,       5.0000,   6.00000,    712.5822
    307.5000,       5.0000,   6.00000,    765.0840
    312.5000,       5.0000,   6.00000,    653.9031
    317.5000,       5.0000,   6.00000,    802.9612
    322.5000,       5.0000,   6.00000,    774.3553
    327.5000,       5.0000,   6.00000,    758.2563
    332.5000,       5.0000,   6.00000,    698.3704
    337.5000,       5.0000,   6.00000,    703.0945
    342.5000,       5.0000,   6.00000,    661.4881
    347.5000,       5.0000,   6.00000,    594.7847
    352.5000,       5.0000,   6.00000,    602.1914
    357.5000,       5.0000,   6.00000,    741.1327
    362.5000,       5.0000,   6.00000,    812.2114
    367.5000,       5.0000,   6.00000,    797.2795
    372.5000,       5.0000,   6.00000,    673.2610
    377.5000,       5.0000,   6.00000,    698.9199
    382.5000,       5.0000,   6.00000,    724.3158
    387.5000,       5.0000,   6.00000,    650.8443
    392.5000,       5.0000,   6.00000,    661.2850
    397.5000,       5.0000,   6.00000,    712.9062
    402.5000,       5.0000,   6.00000,    750.6288
    407.5000,       5.0000,   6.00000,    702.6086
    412.5000,       5.0000,   6.00000,    768.6134
    417.5000,       5.0000,   6.00000,    777.2188
    422.5000,       5.0000,   6.00000,    708.2372
    427.5000,       5.0000,   6.00000,    781.3336
    432.5000,       5.0000,   6.00000,    890.7713
    437.5000,       5.0000,   6.00000,    824.6066
    442.5000,       5.0000,   6.00000,    851.8176
    447.5000,       5.0000,   6.00000,    871.4941
    452.5000,       5.0000,   6.00000,    863.5022
    457.5000,       5.0000,   6.00000,    834.9796
    462.5000,       5.0000,   6.00000,    837.4962
    467.5000,       5.0000,   6.00000,    930.0896
    472.5000,       5.0000,   6.00000,   1101.9288
    477.5000,       5.0000,   6.00000,    955.9335
    482.5000,       5.0000,   6.00000,   1017.0646
    487.5000,       5.0000,   6.00000,   1206.1410
    492.5000,       5.0000,   6.00000,   1243.0457
    497.5000,       5.0000,   6.00000,   1270.0200
    502.5000,       5.0000,   6.00000,   1300.5648
    507.5000,       5.0000,   6.00000,   1171.5559
    512.5000,       5.0000,   6.00000,   1125.6536
    517.5000,       5.0000,   6.00000,   1122.6207
    522.5000,       5.0000,   6.00000,   1094.3175
    527.5000,       5.0000,   6.00000,   1132.7426
    532.5000,       5.0000,   6.00000,   1174.1082
    537.5000,       5.0000,   6.00000,   1394.7916
    542.5000,       5.0000,   6.00000,   1266.2091
    547.5000,       5.0000,   6.00000,   1400.7529
    552.5000,       5.0000,   6.00000,   1296.0945
    557.5000,       5.0000,   6.00000,   1236.3160
    562.5000,       5.0000,   6.00000,   1340.0914
    567.5000,       5.0000,   6.00000,   1370.8904
    572.5000,       5.0000,   6.00000,   1476.2032
    577.5000,       5.0000,   6.00000,   1399.5319
    582.5000,       5.0000,   6.00000,   1375.7081
    587.5000,       5.0000,   6.00000,   1202.3925
    592.5000,       5.0000,   6.00000,   1143.2145
    597.5000,       5.0000,   6.00000,   1101.2913
    602.5000,       5.0000,   6.00000,   1034.1418
     37.5000,      25.0000,   1.00000,    984.4958
     42.5000,      25.0000,   1.00000,   1081.7853
     47.5000,      25.0000,   1.00000,   1078.1699
     52.5000,      25.0000,   1.00000,   1087.8378
     57.5000,      25.0000,   1.00000,   1109.1134
     62.5000,      25.0000,   1.00000,   1122.6958
     67.5000,      25.0000,   1.00000,   1093.3595
     72.5000,      25.0000,   1.00000,   1147.9127
     77.5000,      25.0000,   1.00000,   1160.1964
     82.5000,      25.0000,   1.00000,   1180.3218
     87.5000,      25.0000,   1.00000,   1201.1379
     92.5000,      25.0000,   1.00000,   1271.7563
     97.5000,      25.0000,   1.00000,   1258.0536
    102.5000,      25.0000,   1.00000,   1226.8912
    107.5000,      25.0000,   1.00000,   1189.4714
    112.5000,      25.0000,   1.00000,   1168.0629
    117.5000,      25.0000,   1.00000,   1107.9021
    122.5000,      25.0000,   1.00000,   1087.6056
    127.5000,      25.0000,   1.00000,   1043.4871
    132.5000,      25.0000,   1.00000,    985.6437
    137.5000,      25.0000,   1.00000,    975.1458
    142.5000,      25.0000,   1.00000,    995.5401
    147.5000,      25.0000,   1.00000,    961.9492
    152.5000,      25.0000,   1.00000,    939.4429
    157.5000,      25.0000,   1.00000,    938.3207
    162.5000,      25.0000,   1.00000,    889.0922
    167.5000,      25.0000,   1.00000,    844.0732
    172.5000,      25.0000,   1.00000,    850.2099
    177.5000,      25.0000,   1.00000,    816.3515
    182.5000,      25.0000,   1.00000,    756.5347
    187.5000,      25.0000,   1.00000,    736.5700
    192.5000,      25.0000,   1.00000,    710.2549
    197.5000,      25.0000,   1.00000,    622.2339
    202.5000,      25.0000,   1.00000,    603.3541
    207.5000,      25.0000,   1.00000,    571.7670
    212.5000,      25.0000,   1.00000,    566.4277
    217.5000,      25.0000,   1.00000,    592.0082
    222.5000,      25.0000,   1.00000,    637.3967
    227.5000,      25.0000,   1.00000,    682.9034
    232.5000,      25.0000,   1.00000,    764.7376
    237.5000,      25.0000,   1.00000,    801.0109
    242.5000,      25.0000,   1.00000,    786.2595
    247.5000,      25.0000,   1.00000,    791.8613
    252.5000,      25.0000,   1.00000,    773.8607
    257.5000,      25.0000,   1.00000,    703.6970
    262.5000,      25.0000,   1.00000,    680.4819
    267.5000,      25.0000,   1.00000,    676.8622
    272.5000,      25.0000,   1.00000,    649.1190
    277.5000,      25.0000,   1.00000,    694.8008
    282.5000,      25.0000,   1.00000,    766.7813
    287.5000,      25.0000,   1.00000,    773.9149
    292.5000,      25.0000,   1.00000,    756.5073
    297.5000,      25.0000,   1.00000,    776.5210
    302.5000,      25.0000,   1.00000,    737.3349
    307.5000,      25.0000,   1.00000,    706.7040
    312.5000,      25.0000,   1.00000,    721.8105
    317.5000,      25.0000,   1.00000,    736.5422
    322.5000,      25.0000,   1.00000,    710.6590
    327.5000,      25.0000,   1.00000,    713.7856
    332.5000,      25.0000,   1.00000,    686.9637
    337.5000,      25.0000,   1.00000,    645.2503
    342.5000,      25.0000,   1.00000,    623.1479
    347.5000,      25.0000,   1.00000,    642.7551
    352.5000,      25.0000,   1.00000,    648.5614
    357.5000,      25.0000,   1.00000,    683.5541
    362.5000,      25.0000,   1.00000,    694.2360
    367.5000,      25.0000,   1.00000,    716.3022
    372.5000,      25.0000,   1.00000,    727.9406
    377.5000,      25.0000,   1.00000,    701.4336
    382.5000,      25.0000,   1.00000,    659.3428
    387.5000,      25.0000,   1.00000,    663.9404
    392.5000,      25.0000,   1.00000,    674.6586
    397.5000,      25.0000,   1.00000,    670.2767
    402.5000,      25.0000,   1.00000,    707.6734
    407.5000,      25.0000,   1.00000,    733.8247
    412.5000,      25.0000,   1.00000,    720.8107
    417.5000,      25.0000,   1.00000,    731.7070
    422.5000,      25.0000,   1.00000,    784.5231
    427.5000,      25.0000,   1.00000,    794.3950
    432.5000,      25.0000,   1.00000,    810.3807
    437.5000,      25.0000,   1.00000,    825.4601
    442.5000,      25.0000,   1.00000,    849.2458
    447.5000,      25.0000,   1.00000,    841.7592
    452.5000,      25.0000,   1.00000,    849.6105
    457.5000,      25.0000,   1.00000,    863.3463
    462.5000,      25.0000,   1.00000,    899.8250
    467.5000,      25.0000,   1.00000,    895.7916
    472.5000,      25.0000,   1.00000,    939.2670
    477.5000,      25.0000,   1.00000,   1021.2531
    482.5000,      25.0000,   1.00000,   1094.2865
    487.5000,      25.0000,   1.00000,   1129.8340
    492.5000,      25.0000,   1.00000,   1193.7919
    497.5000,      25.0000,   1.00000,   1221.7919
    502.5000,      25.0000,   1.00000,   1183.0983
    507.5000,      25.0000,   1.00000,   1172.8784
    512.5000,      25.0000,   1.00000,   1148.9366
    517.5000,      25.0000,   1.00000,   1094.4119
    522.5000,      25.0000,   1.00000,   1098.5186
    527.5000,      25.0000,   1.00000,   1171.1764
    532.5000,      25.0000,   1.00000,   1197.0304
    537.5000,      25.0000,   1.00000,   1252.8896
    542.5000,      25.0000,   1.00000,   1280.1295
    547.5000,      25.0000,   1.00000,   1272.6693
    552.5000,      25.0000,   1.00000,   1268.9399
    557.5000,      25.0000,   1.00000,   1297.8319
    562.5000,      25.0000,   1.00000,   1300.5260
    567.5000,      25.0000,   1.00000,   1321.6375
    572.5000,      25.0000,   1.00000,   1330.0674
    577.5000,      25.0000,   1.00000,   1315.7324
    582.5000,      25.0000,   1.00000,   1269.6733
    587.5000,      25.0000,   1.00000,   1217.2556
    592.5000,      25.0000,   1.00000,   1146.6801
    597.5000,      25.0000,   1.00000,   1107.6470
     37.5000,       5.0000,   7.00000,    880.1459
     42.5000,       5.0000,   7.00000,   1022.4099
     47.5000,       5.0000,   7.00000,   1163.9703
     52.5000,       5.0000,   7.00000,   1238.0225
     57.5000,       5.0000,   7.00000,   1060.2285
     62.5000,       5.0000,   7.00000,   1119.1576
     67.5000,       5.0000,   7.00000,   1206.9954
     72.5000,       5.0000,   7.00000,   1141.4067
     77.5000,       5.0000,   7.00000,   1059.8958
     82.5000,       5.0000,   7.00000,   1222.4177
     87.5000,       5.0000,   7.00000,   1361.0524
     92.5000,       5.0000,   7.00000,   1340.0890
     97.5000,       5.0000,   7.00000,   1109.0884
    102.5000,       5.0000,   7.00000,   1187.5811
    107.5000,       5.0000,   7.00000,   1164.4412
    112.5000,       5.0000,   7.00000,   1301.9114
    117.5000,       5.0000,   7.00000,   1065.1115
    122.5000,       5.0000,   7.00000,   1016.5002
    127.5000,       5.0000,   7.00000,   1026.8569
    132.5000,       5.0000,   7.00000,    991.4871
    137.5000,       5.0000,   7.00000,   1061.2205
    142.5000,       5.0000,   7.00000,    875.0532
    147.5000,       5.0000,   7.00000,    973.4654
    152.5000,       5.0000,   7.00000,   1056.7686
    157.5000,       5.0000,   7.00000,    955.3469
    162.5000,       5.0000,   7.00000,    922.3055
    167.5000,       5.0000,   7.00000,    894.3164
    172.5000,       5.0000,   7.00000,    734.9625
    177.5000,       5.0000,   7.00000,    762.8853
    182.5000,       5.0000,   7.00000,    925.7357
    187.5000,       5.0000,   7.00000,    734.9722
    192.5000,       5.0000,   7.00000,    677.6619
    197.5000,       5.0000,   7.00000,    608.5937
    202.5000,       5.0000,   7.00000,    501.0065
    207.5000,       5.0000,   7.00000,    477.6899
    212.5000,       5.0000,   7.00000,    572.1631
    217.5000,       5.0000,   7.00000,    545.9769
    222.5000,       5.0000,   7.00000,    696.9056
    227.5000,       5.0000,   7.00000,    653.7354
    232.5000,       5.0000,   7.00000,    701.0061
    237.5000,       5.0000,   7.00000,    768.0842
    242.5000,       5.0000,   7.00000,    881.3550
    247.5000,       5.0000,   7.00000,    907.3354
    252.5000,       5.0000,   7.00000,    718.8251
    257.5000,       5.0000,   7.00000,    725.0345
    262.5000,       5.0000,   7.00000,    580.5506
    267.5000,       5.0000,   7.00000,    590.6175
    272.5000,       5.0000,   7.00000,    647.3221
    277.5000,       5.0000,   7.00000,    663.5788
    282.5000,       5.0000,   7.00000,    675.4252
    287.5000,       5.0000,   7.00000,    710.2012
    292.5000,       5.0000,   7.00000,    846.7474
    297.5000,       5.0000,   7.00000,    685.2572
    302.5000,       5.0000,   7.00000,    656.9027
    307.5000,       5.0000,   7.00000,    698.2149
    312.5000,       5.0000,   7.00000,    610.5346
    317.5000,       5.0000,   7.00000,    759.4201
    322.5000,       5.0000,   7.00000,    706.2372
    327.5000,       5.0000,   7.00000,    653.1605
    337.5000,       5.0000,   7.00000,    634.8837
    342.5000,       5.0000,   7.00000,    583.0426
    347.5000,       5.0000,   7.00000,    529.3021
    352.5000,       5.0000,   7.00000,    524.1081
    357.5000,       5.0000,   7.00000,    669.0884
    362.5000,       5.0000,   7.00000,    742.7386
    367.5000,       5.0000,   7.00000,    728.5428
    372.5000,       5.0000,   7.00000,    617.4572
    377.5000,       5.0000,   7.00000,    640.5955
    382.5000,       5.0000,   7.00000,    667.9657
    387.5000,       5.0000,   7.00000,    606.5142
    392.5000,       5.0000,   7.00000,    590.0488
    397.5000,       5.0000,   7.00000,    623.8299
    402.5000,       5.0000,   7.00000,    682.5375
    407.5000,       5.0000,   7.00000,    656.3608
    412.5000,       5.0000,   7.00000,    714.0341
    417.5000,       5.0000,   7.00000,    725.8156
    422.5000,       5.0000,   7.00000,    682.3209
    427.5000,       5.0000,   7.00000,    766.1062
    432.5000,       5.0000,   7.00000,    868.2966
    437.5000,       5.0000,   7.00000,    777.9716
    442.5000,       5.0000,   7.00000,    834.3105
    447.5000,       5.0000,   7.00000,    844.3799
    452.5000,       5.0000,   7.00000,    819.8517
    457.5000,       5.0000,   7.00000,    797.8505
    462.5000,       5.0000,   7.00000,    786.7874
    467.5000,       5.0000,   7.00000,    862.9707
    472.5000,       5.0000,   7.00000,   1068.2249
    477.5000,       5.0000,   7.00000,    933.4331
    482.5000,       5.0000,   7.00000,   1001.3630
    487.5000,       5.0000,   7.00000,   1210.7748
    492.5000,       5.0000,   7.00000,   1257.5469
    497.5000,       5.0000,   7.00000,   1287.7305
    502.5000,       5.0000,   7.00000,   1272.8951
    507.5000,       5.0000,   7.00000,   1134.1760
    512.5000,       5.0000,   7.00000,   1099.0719
    517.5000,       5.0000,   7.00000,   1093.0494
    522.5000,       5.0000,   7.00000,   1049.0486
    527.5000,       5.0000,   7.00000,   1077.3141
    532.5000,       5.0000,   7.00000,   1115.2472
    537.5000,       5.0000,   7.00000,   1316.0836
    542.5000,       5.0000,   7.00000,   1217.5896
    547.5000,       5.0000,   7.00000,   1347.6403
    552.5000,       5.0000,   7.00000,   1266.7906
    557.5000,       5.0000,   7.00000,   1219.1235
    562.5000,       5.0000,   7.00000,   1325.2108
    567.5000,       5.0000,   7.00000,   1365.9365
    572.5000,       5.0000,   7.00000,   1407.0455
    577.5000,       5.0000,   7.00000,   1350.3643
    582.5000,       5.0000,   7.00000,   1296.9585
    587.5000,       5.0000,   7.00000,   1140.6973
    592.5000,       5.0000,   7.00000,   1093.2990
    597.5000,       5.0000,   7.00000,   1038.0400
     42.5000,       5.0000,   8.00000,    997.1140
     47.5000,       5.0000,   8.00000,   1114.5317
     52.5000,       5.0000,   8.00000,   1172.5908
     57.5000,       5.0000,   8.00000,   1023.9180
     62.5000,       5.0000,   8.00000,   1067.6780
     67.5000,       5.0000,   8.00000,   1156.0496
     72.5000,       5.0000,   8.00000,   1057.7932
     77.5000,       5.0000,   8.00000,   1020.2012
     82.5000,       5.0000,   8.00000,   1164.0752
     87.5000,       5.0000,   8.00000,   1273.0554
     92.5000,       5.0000,   8.00000,   1249.3640
     97.5000,       5.0000,   8.00000,   1051.1056
    102.5000,       5.0000,   8.00000,   1148.8623
    107.5000,       5.0000,   8.00000,   1105.3904
    112.5000,       5.0000,   8.00000,   1237.9934
    117.5000,       5.0000,   8.00000,   1022.1093
    122.5000,       5.0000,   8.00000,    957.1787
    127.5000,       5.0000,   8.00000,    961.4091
    132.5000,       5.0000,   8.00000,    963.5568
    137.5000,       5.0000,   8.00000,   1056.2244
    142.5000,       5.0000,   8.00000,    829.4947
    147.5000,       5.0000,   8.00000,    949.2496
    152.5000,       5.0000,   8.00000,   1021.9691
    157.5000,       5.0000,   8.00000,    958.0528
    162.5000,       5.0000,   8.00000,    944.2345
    167.5000,       5.0000,   8.00000,    918.7028
    172.5000,       5.0000,   8.00000,    746.6608
    177.5000,       5.0000,   8.00000,    772.2559
    182.5000,       5.0000,   8.00000,    942.4570
    187.5000,       5.0000,   8.00000,    734.4383
    192.5000,       5.0000,   8.00000,    668.2258
    197.5000,       5.0000,   8.00000,    601.9252
    202.5000,       5.0000,   8.00000,    482.7846
    207.5000,       5.0000,   8.00000,    451.0826
    212.5000,       5.0000,   8.00000,    566.0081
    217.5000,       5.0000,   8.00000,    526.4878
    222.5000,       5.0000,   8.00000,    679.6451
    227.5000,       5.0000,   8.00000,    657.1617
    232.5000,       5.0000,   8.00000,    698.4429
    237.5000,       5.0000,   8.00000,    768.1982
    242.5000,       5.0000,   8.00000,    890.1913
    247.5000,       5.0000,   8.00000,    906.8300
    252.5000,       5.0000,   8.00000,    666.6104
    257.5000,       5.0000,   8.00000,    692.6915
    262.5000,       5.0000,   8.00000,    534.1149
    267.5000,       5.0000,   8.00000,    541.6310
    272.5000,       5.0000,   8.00000,    602.0051
    277.5000,       5.0000,   8.00000,    589.2634
    282.5000,       5.0000,   8.00000,    590.3348
    287.5000,       5.0000,   8.00000,    629.0862
    292.5000,       5.0000,   8.00000,    792.6036
    297.5000,       5.0000,   8.00000,    626.7914
    302.5000,       5.0000,   8.00000,    623.5204
    307.5000,       5.0000,   8.00000,    665.6495
    312.5000,       5.0000,   8.00000,    576.9293
    317.5000,       5.0000,   8.00000,    700.8705
    322.5000,       5.0000,   8.00000,    635.5062
    327.5000,       5.0000,   8.00000,    575.9915
    332.5000,       5.0000,   8.00000,    542.7054
    337.5000,       5.0000,   8.00000,    573.9637
    342.5000,       5.0000,   8.00000,    514.0964
    347.5000,       5.0000,   8.00000,    464.7896
    352.5000,       5.0000,   8.00000,    476.6870
    357.5000,       5.0000,   8.00000,    589.9670
    362.5000,       5.0000,   8.00000,    666.9240
    367.5000,       5.0000,   8.00000,    670.9949
    372.5000,       5.0000,   8.00000,    566.4803
    377.5000,       5.0000,   8.00000,    583.6060
    382.5000,       5.0000,   8.00000,    627.7154
    387.5000,       5.0000,   8.00000,    570.2817
    392.5000,       5.0000,   8.00000,    540.9612
    397.5000,       5.0000,   8.00000,    565.4329
    402.5000,       5.0000,   8.00000,    615.6040
    407.5000,       5.0000,   8.00000,    602.6608
    412.5000,       5.0000,   8.00000,    680.8055
    417.5000,       5.0000,   8.00000,    695.7061
    422.5000,       5.0000,   8.00000,    658.8701
    427.5000,       5.0000,   8.00000,    749.8245
    432.5000,       5.0000,   8.00000,    829.2941
    437.5000,       5.0000,   8.00000,    756.6074
    442.5000,       5.0000,   8.00000,    806.4669
    447.5000,       5.0000,   8.00000,    802.8399
    452.5000,       5.0000,   8.00000,    765.9923
    457.5000,       5.0000,   8.00000,    743.1617
    462.5000,       5.0000,   8.00000,    737.5384
    467.5000,       5.0000,   8.00000,    818.6262
    472.5000,       5.0000,   8.00000,   1018.6330
    477.5000,       5.0000,   8.00000,    910.0989
    482.5000,       5.0000,   8.00000,    985.6575
    487.5000,       5.0000,   8.00000,   1205.3165
    492.5000,       5.0000,   8.00000,   1264.9896
    497.5000,       5.0000,   8.00000,   1272.0044
    502.5000,       5.0000,   8.00000,   1267.9993
    507.5000,       5.0000,   8.00000,   1093.7316
    512.5000,       5.0000,   8.00000,   1041.9030
    517.5000,       5.0000,   8.00000,   1066.6494
    522.5000,       5.0000,   8.00000,   1000.6809
    527.5000,       5.0000,   8.00000,    999.4224
    532.5000,       5.0000,   8.00000,   1026.3341
    537.5000,       5.0000,   8.00000,   1219.8672
    542.5000,       5.0000,   8.00000,   1133.9587
    547.5000,       5.0000,   8.00000,   1303.0721
    552.5000,       5.0000,   8.00000,   1236.4976
    557.5000,       5.0000,   8.00000,   1196.5186
    562.5000,       5.0000,   8.00000,   1324.0844
    567.5000,       5.0000,   8.00000,   1336.5314
    572.5000,       5.0000,   8.00000,   1366.8271
    577.5000,       5.0000,   8.00000,   1277.1285
    582.5000,       5.0000,   8.00000,   1234.8391
    587.5000,       5.0000,   8.00000,   1066.0187
    592.5000,       5.0000,   8.00000,   1033.6641
     52.5000,      35.0000,   1.00000,    981.8419
     57.5000,      35.0000,   1.00000,    998.9745
     62.5000,      35.0000,   1.00000,    968.1264
     67.5000,      35.0000,   1.00000,    976.1521
     72.5000,      35.0000,   1.00000,    995.6786
     77.5000,      35.0000,   1.00000,   1021.4938
     82.5000,      35.0000,   1.00000,   1018.2226
     87.5000,      35.0000,   1.00000,   1012.8892
     92.5000,      35.0000,   1.00000,   1023.1848
     97.5000,      35.0000,   1.00000,   1068.1451
    102.5000,      35.0000,   1.00000,   1056.9747
    107.5000,      35.0000,   1.00000,   1026.3643
    112.5000,      35.0000,   1.00000,    966.9106
    117.5000,      35.0000,   1.00000,    948.5778
    122.5000,      35.0000,   1.00000,    956.6441
    127.5000,      35.0000,   1.00000,    932.3212
    132.5000,      35.0000,   1.00000,    870.0599
    137.5000,      35.0000,   1.00000,    880.7503
    142.5000,      35.0000,   1.00000,    897.7605
    147.5000,      35.0000,   1.00000,    907.7841
    152.5000,      35.0000,   1.00000,    911.2717
    157.5000,      35.0000,   1.00000,    895.8645
    162.5000,      35.0000,   1.00000,    909.1297
    167.5000,      35.0000,   1.00000,    942.3137
    172.5000,      35.0000,   1.00000,    885.0350
    177.5000,      35.0000,   1.00000,    835.0804
    182.5000,      35.0000,   1.00000,    778.0022
    187.5000,      35.0000,   1.00000,    703.7541
    192.5000,      35.0000,   1.00000,    660.8228
    197.5000,      35.0000,   1.00000,    615.5965
    202.5000,      35.0000,   1.00000,    558.4837
    207.5000,      35.0000,   1.00000,    550.8131
    212.5000,      35.0000,   1.00000,    549.5400
    217.5000,      35.0000,   1.00000,    568.8971
    222.5000,      35.0000,   1.00000,    613.9119
    227.5000,      35.0000,   1.00000,    676.5767
    232.5000,      35.0000,   1.00000,    729.4940
    237.5000,      35.0000,   1.00000,    763.3461
    242.5000,      35.0000,   1.00000,    738.9530
    247.5000,      35.0000,   1.00000,    712.5528
    252.5000,      35.0000,   1.00000,    687.2523
    257.5000,      35.0000,   1.00000,    650.6487
    262.5000,      35.0000,   1.00000,    609.5753
    267.5000,      35.0000,   1.00000,    559.4505
    272.5000,      35.0000,   1.00000,    539.0356
    277.5000,      35.0000,   1.00000,    547.5116
    282.5000,      35.0000,   1.00000,    550.7612
    287.5000,      35.0000,   1.00000,    559.9350
    292.5000,      35.0000,   1.00000,    581.0179
    297.5000,      35.0000,   1.00000,    606.8874
    302.5000,      35.0000,   1.00000,    658.9815
    307.5000,      35.0000,   1.00000,    657.0779
    312.5000,      35.0000,   1.00000,    611.2473
    317.5000,      35.0000,   1.00000,    567.1895
    322.5000,      35.0000,   1.00000,    549.4659
    327.5000,      35.0000,   1.00000,    522.3770
    332.5000,      35.0000,   1.00000,    502.0645
    337.5000,      35.0000,   1.00000,    473.3808
    342.5000,      35.0000,   1.00000,    477.0721
    347.5000,      35.0000,   1.00000,    504.1229
    352.5000,      35.0000,   1.00000,    509.4161
    357.5000,      35.0000,   1.00000,    503.8375
    362.5000,      35.0000,   1.00000,    514.8576
    367.5000,      35.0000,   1.00000,    532.6987
    372.5000,      35.0000,   1.00000,    573.2202
    377.5000,      35.0000,   1.00000,    582.8027
    382.5000,      35.0000,   1.00000,    570.4266
    387.5000,      35.0000,   1.00000,    564.7281
    392.5000,      35.0000,   1.00000,    571.4586
    397.5000,      35.0000,   1.00000,    581.1495
    402.5000,      35.0000,   1.00000,    582.8153
    407.5000,      35.0000,   1.00000,    592.1997
    412.5000,      35.0000,   1.00000,    638.9983
    417.5000,      35.0000,   1.00000,    696.7612
    422.5000,      35.0000,   1.00000,    704.4931
    427.5000,      35.0000,   1.00000,    728.0076
    432.5000,      35.0000,   1.00000,    744.1252
    437.5000,      35.0000,   1.00000,    739.6353
    442.5000,      35.0000,   1.00000,    733.2282
    447.5000,      35.0000,   1.00000,    719.0150
    452.5000,      35.0000,   1.00000,    708.4612
    457.5000,      35.0000,   1.00000,    755.3471
    462.5000,      35.0000,   1.00000,    768.5574
    467.5000,      35.0000,   1.00000,    801.0777
    472.5000,      35.0000,   1.00000,    875.9515
    477.5000,      35.0000,   1.00000,    951.9355
    482.5000,      35.0000,   1.00000,   1042.7048
    487.5000,      35.0000,   1.00000,   1107.7617
    492.5000,      35.0000,   1.00000,   1110.5135
    497.5000,      35.0000,   1.00000,   1114.0927
    502.5000,      35.0000,   1.00000,   1118.0616
    507.5000,      35.0000,   1.00000,   1086.8611
    512.5000,      35.0000,   1.00000,   1039.6530
    517.5000,      35.0000,   1.00000,    991.4589
    522.5000,      35.0000,   1.00000,    971.4765
    527.5000,      35.0000,   1.00000,    971.6251
    532.5000,      35.0000,   1.00000,    979.4402
    537.5000,      35.0000,   1.00000,    996.0643
    542.5000,      35.0000,   1.00000,   1041.5704
    547.5000,      35.0000,   1.00000,   1112.8738
    552.5000,      35.0000,   1.00000,   1198.5422
    557.5000,      35.0000,   1.00000,   1234.5352
    562.5000,      35.0000,   1.00000,   1249.0446
    567.5000,      35.0000,   1.00000,   1224.1359
    572.5000,      35.0000,   1.00000,   1182.4075
    577.5000,      35.0000,   1.00000,   1147.0662
    582.5000,      35.0000,   1.00000,   1096.1434
     52.5000,       5.0000,  10.00000,   1108.9352
     57.5000,       5.0000,  10.00000,    961.3573
     62.5000,       5.0000,  10.00000,    963.7005
     67.5000,       5.0000,  10.00000,   1026.9347
     72.5000,       5.0000,  10.00000,    957.9179
     77.5000,       5.0000,  10.00000,    913.9866
     82.5000,       5.0000,  10.00000,   1047.4490
     87.5000,       5.0000,  10.00000,   1124.9998
     92.5000,       5.0000,  10.00000,   1074.7797
     97.5000,       5.0000,  10.00000,    893.0514
    102.5000,       5.0000,  10.00000,    971.5897
    107.5000,       5.0000,  10.00000,    946.8837
    112.5000,       5.0000,  10.00000,   1054.2083
    117.5000,       5.0000,  10.00000,    876.7441
    122.5000,       5.0000,  10.00000,    859.6046
    127.5000,       5.0000,  10.00000,    877.9244
    132.5000,       5.0000,  10.00000,    842.2692
    137.5000,       5.0000,  10.00000,    927.9429
    142.5000,       5.0000,  10.00000,    780.0660
    147.5000,       5.0000,  10.00000,    917.8354
    152.5000,       5.0000,  10.00000,   1004.6296
    157.5000,       5.0000,  10.00000,    951.9426
    162.5000,       5.0000,  10.00000,    946.3973
    167.5000,       5.0000,  10.00000,    937.4276
    172.5000,       5.0000,  10.00000,    749.5355
    177.5000,       5.0000,  10.00000,    762.9224
    182.5000,       5.0000,  10.00000,    923.8869
    187.5000,       5.0000,  10.00000,    717.2783
    192.5000,       5.0000,  10.00000,    630.2978
    197.5000,       5.0000,  10.00000,    528.2645
    202.5000,       5.0000,  10.00000,    425.9070
    207.5000,       5.0000,  10.00000,    408.6596
    212.5000,       5.0000,  10.00000,    524.7511
    217.5000,       5.0000,  10.00000,    515.8826
    227.5000,       5.0000,  10.00000,    622.0254
    232.5000,       5.0000,  10.00000,    667.0027
    237.5000,       5.0000,  10.00000,    757.1167
    242.5000,       5.0000,  10.00000,    859.2344
    247.5000,       5.0000,  10.00000,    877.6724
    252.5000,       5.0000,  10.00000,    661.3364
    257.5000,       5.0000,  10.00000,    653.0693
    262.5000,       5.0000,  10.00000,    489.9069
    267.5000,       5.0000,  10.00000,    478.3037
    272.5000,       5.0000,  10.00000,    508.3203
    277.5000,       5.0000,  10.00000,    501.2539
    282.5000,       5.0000,  10.00000,    493.7271
    287.5000,       5.0000,  10.00000,    508.2834
    292.5000,       5.0000,  10.00000,    633.3970
    297.5000,       5.0000,  10.00000,    536.7727
    302.5000,       5.0000,  10.00000,    562.0710
    307.5000,       5.0000,  10.00000,    602.7645
    312.5000,       5.0000,  10.00000,    506.2090
    317.5000,       5.0000,  10.00000,    582.7637
    322.5000,       5.0000,  10.00000,    526.7773
    327.5000,       5.0000,  10.00000,    483.8699
    342.5000,       5.0000,  10.00000,    412.1547
    347.5000,       5.0000,  10.00000,    385.0673
    352.5000,       5.0000,  10.00000,    385.0172
    357.5000,       5.0000,  10.00000,    486.7296
    362.5000,       5.0000,  10.00000,    549.6245
    367.5000,       5.0000,  10.00000,    544.8558
    372.5000,       5.0000,  10.00000,    481.6814
    377.5000,       5.0000,  10.00000,    512.2344
    382.5000,       5.0000,  10.00000,    542.8710
    387.5000,       5.0000,  10.00000,    496.4061
    392.5000,       5.0000,  10.00000,    485.7974
    397.5000,       5.0000,  10.00000,    508.4359
    402.5000,       5.0000,  10.00000,    543.4033
    407.5000,       5.0000,  10.00000,    530.0929
    412.5000,       5.0000,  10.00000,    619.0344
    417.5000,       5.0000,  10.00000,    658.2109
    422.5000,       5.0000,  10.00000,    614.4117
    427.5000,       5.0000,  10.00000,    690.8017
    432.5000,       5.0000,  10.00000,    785.0809
    437.5000,       5.0000,  10.00000,    704.0328
    442.5000,       5.0000,  10.00000,    722.9913
    447.5000,       5.0000,  10.00000,    701.7700
    452.5000,       5.0000,  10.00000,    661.3868
    457.5000,       5.0000,  10.00000,    646.6557
    462.5000,       5.0000,  10.00000,    657.0263
    467.5000,       5.0000,  10.00000,    751.4589
    472.5000,       5.0000,  10.00000,    952.8873
    477.5000,       5.0000,  10.00000,    853.3677
    482.5000,       5.0000,  10.00000,    945.0029
    487.5000,       5.0000,  10.00000,   1156.6941
    492.5000,       5.0000,  10.00000,   1206.5656
    497.5000,       5.0000,  10.00000,   1215.8257
    502.5000,       5.0000,  10.00000,   1202.0232
    507.5000,       5.0000,  10.00000,   1041.3981
    512.5000,       5.0000,  10.00000,    965.7837
    517.5000,       5.0000,  10.00000,    934.8531
    522.5000,       5.0000,  10.00000,    859.6154
    527.5000,       5.0000,  10.00000,    858.8109
    532.5000,       5.0000,  10.00000,    858.0540
    537.5000,       5.0000,  10.00000,   1023.4019
    542.5000,       5.0000,  10.00000,    984.6492
    547.5000,       5.0000,  10.00000,   1163.3120
    552.5000,       5.0000,  10.00000,   1155.6377
    557.5000,       5.0000,  10.00000,   1143.3047
    562.5000,       5.0000,  10.00000,   1251.8401
    567.5000,       5.0000,  10.00000,   1267.5969
    572.5000,       5.0000,  10.00000,   1289.9530
    577.5000,       5.0000,  10.00000,   1188.7844
    582.5000,       5.0000,  10.00000,   1115.9974
     67.5000,      45.0000,   1.00000,    922.8007
     72.5000,      45.0000,   1.00000,    909.9348
     77.5000,      45.0000,   1.00000,    875.5270
     82.5000,      45.0000,   1.00000,    864.0897
     87.5000,      45.0000,   1.00000,    842.9526
     92.5000,      45.0000,   1.00000,    833.7579
     97.5000,      45.0000,   1.00000,    812.1105
    102.5000,      45.0000,   1.00000,    803.6372
    107.5000,      45.0000,   1.00000,    790.0524
    112.5000,      45.0000,   1.00000,    773.8934
    117.5000,      45.0000,   1.00000,    757.6984
    122.5000,      45.0000,   1.00000,    768.1840
    127.5000,      45.0000,   1.00000,    769.6527
    132.5000,      45.0000,   1.00000,    794.5291
    137.5000,      45.0000,   1.00000,    806.9815
    142.5000,      45.0000,   1.00000,    834.3774
    147.5000,      45.0000,   1.00000,    850.4835
    152.5000,      45.0000,   1.00000,    862.6627
    157.5000,      45.0000,   1.00000,    871.0054
    162.5000,      45.0000,   1.00000,    876.6446
    167.5000,      45.0000,   1.00000,    864.4512
    172.5000,      45.0000,   1.00000,    830.7885
    177.5000,      45.0000,   1.00000,    759.5109
    182.5000,      45.0000,   1.00000,    692.3636
    187.5000,      45.0000,   1.00000,    625.1520
    192.5000,      45.0000,   1.00000,    571.6994
    197.5000,      45.0000,   1.00000,    555.8844
    202.5000,      45.0000,   1.00000,    557.6362
    207.5000,      45.0000,   1.00000,    527.2909
    212.5000,      45.0000,   1.00000,    515.5098
    217.5000,      45.0000,   1.00000,    531.6069
    222.5000,      45.0000,   1.00000,    574.4047
    227.5000,      45.0000,   1.00000,    611.6523
    232.5000,      45.0000,   1.00000,    640.4869
    237.5000,      45.0000,   1.00000,    661.3975
    242.5000,      45.0000,   1.00000,    653.2905
    247.5000,      45.0000,   1.00000,    643.8638
    252.5000,      45.0000,   1.00000,    650.4047
    257.5000,      45.0000,   1.00000,    635.9848
    262.5000,      45.0000,   1.00000,    610.1441
    267.5000,      45.0000,   1.00000,    567.0898
    272.5000,      45.0000,   1.00000,    521.7770
    277.5000,      45.0000,   1.00000,    490.4648
    282.5000,      45.0000,   1.00000,    473.6780
    287.5000,      45.0000,   1.00000,    485.0292
    292.5000,      45.0000,   1.00000,    490.5552
    297.5000,      45.0000,   1.00000,    491.9991
    302.5000,      45.0000,   1.00000,    486.2574
    307.5000,      45.0000,   1.00000,    490.5573
    317.5000,      45.0000,   1.00000,    476.2182
    322.5000,      45.0000,   1.00000,    456.1889
    327.5000,      45.0000,   1.00000,    441.0815
    332.5000,      45.0000,   1.00000,    412.5401
    337.5000,      45.0000,   1.00000,    413.1294
    342.5000,      45.0000,   1.00000,    413.8291
    347.5000,      45.0000,   1.00000,    412.1285
    352.5000,      45.0000,   1.00000,    404.3343
    357.5000,      45.0000,   1.00000,    413.1933
    362.5000,      45.0000,   1.00000,    431.6352
    367.5000,      45.0000,   1.00000,    432.8576
    372.5000,      45.0000,   1.00000,    449.5251
    377.5000,      45.0000,   1.00000,    478.1796
    382.5000,      45.0000,   1.00000,    492.4235
    387.5000,      45.0000,   1.00000,    507.1748
    392.5000,      45.0000,   1.00000,    524.4302
    397.5000,      45.0000,   1.00000,    553.8238
    402.5000,      45.0000,   1.00000,    568.1462
    407.5000,      45.0000,   1.00000,    576.2717
    412.5000,      45.0000,   1.00000,    607.3472
    417.5000,      45.0000,   1.00000,    622.1319
    422.5000,      45.0000,   1.00000,    627.2438
    427.5000,      45.0000,   1.00000,    630.1985
    432.5000,      45.0000,   1.00000,    630.2229
    437.5000,      45.0000,   1.00000,    615.8419
    442.5000,      45.0000,   1.00000,    605.9227
    447.5000,      45.0000,   1.00000,    624.3524
    452.5000,      45.0000,   1.00000,    665.5190
    457.5000,      45.0000,   1.00000,    678.5782
    462.5000,      45.0000,   1.00000,    711.9795
    467.5000,      45.0000,   1.00000,    773.4318
    472.5000,      45.0000,   1.00000,    822.7538
    477.5000,      45.0000,   1.00000,    877.2668
    482.5000,      45.0000,   1.00000,    920.7529
    487.5000,      45.0000,   1.00000,    947.2353
    492.5000,      45.0000,   1.00000,    959.3765
    497.5000,      45.0000,   1.00000,    947.7295
    502.5000,      45.0000,   1.00000,    946.5050
    507.5000,      45.0000,   1.00000,    923.1304
    512.5000,      45.0000,   1.00000,    888.5639
    517.5000,      45.0000,   1.00000,    868.0384
    522.5000,      45.0000,   1.00000,    840.5488
    527.5000,      45.0000,   1.00000,    830.6320
    532.5000,      45.0000,   1.00000,    834.5651
    537.5000,      45.0000,   1.00000,    859.8763
    542.5000,      45.0000,   1.00000,    902.9590
    547.5000,      45.0000,   1.00000,    937.6335
    552.5000,      45.0000,   1.00000,    982.7047
    557.5000,      45.0000,   1.00000,   1031.5446
    562.5000,      45.0000,   1.00000,   1054.1155
    567.5000,      45.0000,   1.00000,   1067.1843
     67.5000,      15.0000,   4.00000,    891.9281
     72.5000,      15.0000,   4.00000,    853.1581
     77.5000,      15.0000,   4.00000,    840.0609
     82.5000,      15.0000,   4.00000,    860.8364
     87.5000,      15.0000,   4.00000,    873.5241
     92.5000,      15.0000,   4.00000,    810.7367
     97.5000,      15.0000,   4.00000,    750.9523
    102.5000,      15.0000,   4.00000,    700.6912
    107.5000,      15.0000,   4.00000,    740.2195
    112.5000,      15.0000,   4.00000,    731.0181
    117.5000,      15.0000,   4.00000,    719.2635
    122.5000,      15.0000,   4.00000,    694.6636
    127.5000,      15.0000,   4.00000,    700.1575
    132.5000,      15.0000,   4.00000,    746.8017
    137.5000,      15.0000,   4.00000,    759.9927
    142.5000,      15.0000,   4.00000,    807.9233
    147.5000,      15.0000,   4.00000,    838.0173
    152.5000,      15.0000,   4.00000,    913.6176
    157.5000,      15.0000,   4.00000,    931.8864
    162.5000,      15.0000,   4.00000,    900.9116
    167.5000,      15.0000,   4.00000,    820.6522
    172.5000,      15.0000,   4.00000,    753.1691
    177.5000,      15.0000,   4.00000,    726.3813
    182.5000,      15.0000,   4.00000,    698.2524
    187.5000,      15.0000,   4.00000,    649.8110
    192.5000,      15.0000,   4.00000,    529.2123
    197.5000,      15.0000,   4.00000,    454.6584
    202.5000,      15.0000,   4.00000,    400.1484
    207.5000,      15.0000,   4.00000,    401.4184
    212.5000,      15.0000,   4.00000,    422.8626
    222.5000,      15.0000,   4.00000,    546.5411
    227.5000,      15.0000,   4.00000,    592.7928
    232.5000,      15.0000,   4.00000,    623.9874
    237.5000,      15.0000,   4.00000,    705.7972
    242.5000,      15.0000,   4.00000,    767.8168
    247.5000,      15.0000,   4.00000,    757.9604
    252.5000,      15.0000,   4.00000,    715.6628
    257.5000,      15.0000,   4.00000,    591.2708
    262.5000,      15.0000,   4.00000,    530.1602
    267.5000,      15.0000,   4.00000,    472.6219
    272.5000,      15.0000,   4.00000,    456.2737
    277.5000,      15.0000,   4.00000,    444.1249
    282.5000,      15.0000,   4.00000,    437.8352
    287.5000,      15.0000,   4.00000,    468.4595
    292.5000,      15.0000,   4.00000,    471.3029
    297.5000,      15.0000,   4.00000,    462.4109
    302.5000,      15.0000,   4.00000,    431.6360
    307.5000,      15.0000,   4.00000,    424.3577
    312.5000,      15.0000,   4.00000,    450.9435
    317.5000,      15.0000,   4.00000,    445.2213
    327.5000,      15.0000,   4.00000,    410.2833
    332.5000,      15.0000,   4.00000,    383.8363
    337.5000,      15.0000,   4.00000,    359.4906
    342.5000,      15.0000,   4.00000,    341.7869
    347.5000,      15.0000,   4.00000,    320.1653
    352.5000,      15.0000,   4.00000,    336.3993
    357.5000,      15.0000,   4.00000,    384.1427
    362.5000,      15.0000,   4.00000,    439.2027
    367.5000,      15.0000,   4.00000,    431.9568
    372.5000,      15.0000,   4.00000,    422.9798
    377.5000,      15.0000,   4.00000,    425.8855
    382.5000,      15.0000,   4.00000,    433.7038
    387.5000,      15.0000,   4.00000,    443.8618
    392.5000,      15.0000,   4.00000,    448.7369
    397.5000,      15.0000,   4.00000,    478.6319
    402.5000,      15.0000,   4.00000,    502.4221
    407.5000,      15.0000,   4.00000,    531.7098
    412.5000,      15.0000,   4.00000,    558.8243
    417.5000,      15.0000,   4.00000,    572.9032
    422.5000,      15.0000,   4.00000,    580.4697
    427.5000,      15.0000,   4.00000,    609.9282
    432.5000,      15.0000,   4.00000,    621.4018
    437.5000,      15.0000,   4.00000,    619.2524
    442.5000,      15.0000,   4.00000,    596.9260
    447.5000,      15.0000,   4.00000,    595.0166
    452.5000,      15.0000,   4.00000,    585.6797
    457.5000,      15.0000,   4.00000,    583.8939
    462.5000,      15.0000,   4.00000,    619.8110
    467.5000,      15.0000,   4.00000,    722.3771
    472.5000,      15.0000,   4.00000,    773.3935
    477.5000,      15.0000,   4.00000,    827.1621
    482.5000,      15.0000,   4.00000,    879.7973
    487.5000,      15.0000,   4.00000,    973.9594
    492.5000,      15.0000,   4.00000,   1046.5210
    497.5000,      15.0000,   4.00000,   1052.2174
    502.5000,      15.0000,   4.00000,    999.1544
    507.5000,      15.0000,   4.00000,    905.9761
    512.5000,      15.0000,   4.00000,    818.6953
    517.5000,      15.0000,   4.00000,    758.5605
    522.5000,      15.0000,   4.00000,    725.0554
    527.5000,      15.0000,   4.00000,    704.1934
    532.5000,      15.0000,   4.00000,    752.5157
    537.5000,      15.0000,   4.00000,    799.9158
    542.5000,      15.0000,   4.00000,    893.8609
    547.5000,      15.0000,   4.00000,    912.2238
    552.5000,      15.0000,   4.00000,    948.7485
    557.5000,      15.0000,   4.00000,    986.9135
    562.5000,      15.0000,   4.00000,   1043.5479
    567.5000,      15.0000,   4.00000,   1116.2134
     82.5000,      55.0000,   1.00000,    732.9253
     87.5000,      55.0000,   1.00000,    716.7068
     92.5000,      55.0000,   1.00000,    693.4319
     97.5000,      55.0000,   1.00000,    668.5726
    102.5000,      55.0000,   1.00000,    645.5470
    107.5000,      55.0000,   1.00000,    643.3115
    112.5000,      55.0000,   1.00000,    644.8065
    117.5000,      55.0000,   1.00000,    634.5226
    122.5000,      55.0000,   1.00000,    640.4872
    127.5000,      55.0000,   1.00000,    684.9899
    132.5000,      55.0000,   1.00000,    718.1649
    137.5000,      55.0000,   1.00000,    759.7719
    142.5000,      55.0000,   1.00000,    755.2272
    147.5000,      55.0000,   1.00000,    756.6868
    152.5000,      55.0000,   1.00000,    765.9041
    157.5000,      55.0000,   1.00000,    772.7325
    162.5000,      55.0000,   1.00000,    742.8170
    167.5000,      55.0000,   1.00000,    698.7413
    172.5000,      55.0000,   1.00000,    687.1562
    177.5000,      55.0000,   1.00000,    644.6404
    182.5000,      55.0000,   1.00000,    590.5698
    187.5000,      55.0000,   1.00000,    563.2485
    192.5000,      55.0000,   1.00000,    529.2416
    197.5000,      55.0000,   1.00000,    517.8036
    202.5000,      55.0000,   1.00000,    510.9511
    207.5000,      55.0000,   1.00000,    506.7707
    212.5000,      55.0000,   1.00000,    481.0553
    217.5000,      55.0000,   1.00000,    491.1290
    222.5000,      55.0000,   1.00000,    513.8030
    227.5000,      55.0000,   1.00000,    513.6096
    232.5000,      55.0000,   1.00000,    545.1025
    242.5000,      55.0000,   1.00000,    574.8282
    247.5000,      55.0000,   1.00000,    593.9488
    252.5000,      55.0000,   1.00000,    595.1026
    257.5000,      55.0000,   1.00000,    588.3925
    262.5000,      55.0000,   1.00000,    584.5101
    267.5000,      55.0000,   1.00000,    596.2971
    272.5000,      55.0000,   1.00000,    564.7934
    277.5000,      55.0000,   1.00000,    516.5010
    282.5000,      55.0000,   1.00000,    487.1878
    287.5000,      55.0000,   1.00000,    441.4920
    292.5000,      55.0000,   1.00000,    431.6899
    297.5000,      55.0000,   1.00000,    425.1962
    307.5000,      55.0000,   1.00000,    401.4102
    312.5000,      55.0000,   1.00000,    397.0319
    317.5000,      55.0000,   1.00000,    391.8794
    322.5000,      55.0000,   1.00000,    373.5353
    327.5000,      55.0000,   1.00000,    377.0157
    332.5000,      55.0000,   1.00000,    387.9201
    337.5000,      55.0000,   1.00000,    385.6333
    342.5000,      55.0000,   1.00000,    397.2390
    347.5000,      55.0000,   1.00000,    381.6444
    352.5000,      55.0000,   1.00000,    372.4015
    357.5000,      55.0000,   1.00000,    377.5939
    362.5000,      55.0000,   1.00000,    380.6799
    367.5000,      55.0000,   1.00000,    383.2593
    372.5000,      55.0000,   1.00000,    397.2076
    377.5000,      55.0000,   1.00000,    430.0849
    382.5000,      55.0000,   1.00000,    457.3531
    387.5000,      55.0000,   1.00000,    484.2485
    392.5000,      55.0000,   1.00000,    499.5130
    402.5000,      55.0000,   1.00000,    537.1035
    407.5000,      55.0000,   1.00000,    557.2116
    412.5000,      55.0000,   1.00000,    552.7495
    417.5000,      55.0000,   1.00000,    550.0067
    422.5000,      55.0000,   1.00000,    545.0060
    427.5000,      55.0000,   1.00000,    541.0563
    432.5000,      55.0000,   1.00000,    535.8806
    437.5000,      55.0000,   1.00000,    538.1601
    442.5000,      55.0000,   1.00000,    558.1777
    447.5000,      55.0000,   1.00000,    601.5469
    452.5000,      55.0000,   1.00000,    632.6283
    457.5000,      55.0000,   1.00000,    650.8519
    462.5000,      55.0000,   1.00000,    690.7763
    467.5000,      55.0000,   1.00000,    726.2271
    472.5000,      55.0000,   1.00000,    754.8942
    477.5000,      55.0000,   1.00000,    780.5309
    482.5000,      55.0000,   1.00000,    781.7960
    487.5000,      55.0000,   1.00000,    778.4504
    492.5000,      55.0000,   1.00000,    768.0075
    497.5000,      55.0000,   1.00000,    758.1061
    502.5000,      55.0000,   1.00000,    737.6698
    507.5000,      55.0000,   1.00000,    736.9625
    512.5000,      55.0000,   1.00000,    759.1129
    517.5000,      55.0000,   1.00000,    767.8677
    522.5000,      55.0000,   1.00000,    781.6905
    527.5000,      55.0000,   1.00000,    778.1119
    532.5000,      55.0000,   1.00000,    766.8806
    537.5000,      55.0000,   1.00000,    774.3283
    542.5000,      55.0000,   1.00000,    783.2637
    547.5000,      55.0000,   1.00000,    797.9871
    552.5000,      55.0000,   1.00000,    817.7957
     82.5000,      15.0000,   5.00000,    719.4030
     87.5000,      15.0000,   5.00000,    717.9507
     92.5000,      15.0000,   5.00000,    658.6216
     97.5000,      15.0000,   5.00000,    607.1442
    102.5000,      15.0000,   5.00000,    556.6871
    107.5000,      15.0000,   5.00000,    587.0236
    112.5000,      15.0000,   5.00000,    578.7656
    117.5000,      15.0000,   5.00000,    585.0513
    122.5000,      15.0000,   5.00000,    573.0978
    127.5000,      15.0000,   5.00000,    605.7794
    132.5000,      15.0000,   5.00000,    667.5302
    137.5000,      15.0000,   5.00000,    688.2122
    142.5000,      15.0000,   5.00000,    722.6020
    147.5000,      15.0000,   5.00000,    757.4243
    152.5000,      15.0000,   5.00000,    815.3541
    157.5000,      15.0000,   5.00000,    814.6140
    162.5000,      15.0000,   5.00000,    758.1407
    167.5000,      15.0000,   5.00000,    677.9656
    172.5000,      15.0000,   5.00000,    621.5046
    177.5000,      15.0000,   5.00000,    601.4012
    182.5000,      15.0000,   5.00000,    582.9410
    187.5000,      15.0000,   5.00000,    552.4735
    192.5000,      15.0000,   5.00000,    458.9395
    197.5000,      15.0000,   5.00000,    398.7138
    202.5000,      15.0000,   5.00000,    348.8909
    207.5000,      15.0000,   5.00000,    347.4956
    212.5000,      15.0000,   5.00000,    365.7036
    217.5000,      15.0000,   5.00000,    434.5884
    222.5000,      15.0000,   5.00000,    470.7545
    227.5000,      15.0000,   5.00000,    515.0220
    232.5000,      15.0000,   5.00000,    552.7247
    242.5000,      15.0000,   5.00000,    714.6309
    247.5000,      15.0000,   5.00000,    715.3152
    252.5000,      15.0000,   5.00000,    677.5154
    257.5000,      15.0000,   5.00000,    562.6908
    262.5000,      15.0000,   5.00000,    511.8500
    267.5000,      15.0000,   5.00000,    472.7391
    272.5000,      15.0000,   5.00000,    469.6360
    277.5000,      15.0000,   5.00000,    458.3893
    282.5000,      15.0000,   5.00000,    431.9489
    287.5000,      15.0000,   5.00000,    434.7682
    292.5000,      15.0000,   5.00000,    415.0090
    297.5000,      15.0000,   5.00000,    400.8529
    307.5000,      15.0000,   5.00000,    353.7381
    312.5000,      15.0000,   5.00000,    366.2720
    317.5000,      15.0000,   5.00000,    360.7986
    332.5000,      15.0000,   5.00000,    346.0625
    337.5000,      15.0000,   5.00000,    329.2156
    347.5000,      15.0000,   5.00000,    292.9258
    352.5000,      15.0000,   5.00000,    305.3813
    357.5000,      15.0000,   5.00000,    346.8031
    362.5000,      15.0000,   5.00000,    386.8142
    367.5000,      15.0000,   5.00000,    383.6416
    372.5000,      15.0000,   5.00000,    376.5495
    377.5000,      15.0000,   5.00000,    386.0863
    382.5000,      15.0000,   5.00000,    400.4456
    387.5000,      15.0000,   5.00000,    407.2997
    392.5000,      15.0000,   5.00000,    409.1101
    402.5000,      15.0000,   5.00000,    461.3456
    407.5000,      15.0000,   5.00000,    488.5970
    412.5000,      15.0000,   5.00000,    502.3086
    417.5000,      15.0000,   5.00000,    501.8740
    422.5000,      15.0000,   5.00000,    502.6178
    427.5000,      15.0000,   5.00000,    525.8892
    432.5000,      15.0000,   5.00000,    538.5444
    437.5000,      15.0000,   5.00000,    545.5356
    442.5000,      15.0000,   5.00000,    541.1480
    447.5000,      15.0000,   5.00000,    551.3961
    452.5000,      15.0000,   5.00000,    550.6243
    457.5000,      15.0000,   5.00000,    542.7903
    462.5000,      15.0000,   5.00000,    573.8556
    467.5000,      15.0000,   5.00000,    654.6133
    472.5000,      15.0000,   5.00000,    694.0604
    477.5000,      15.0000,   5.00000,    731.1473
    482.5000,      15.0000,   5.00000,    765.7787
    487.5000,      15.0000,   5.00000,    830.1390
    492.5000,      15.0000,   5.00000,    866.0922
    497.5000,      15.0000,   5.00000,    857.2089
    502.5000,      15.0000,   5.00000,    801.8335
    507.5000,      15.0000,   5.00000,    736.0111
    512.5000,      15.0000,   5.00000,    678.4158
    517.5000,      15.0000,   5.00000,    651.4326
    522.5000,      15.0000,   5.00000,    636.2886
    527.5000,      15.0000,   5.00000,    624.5373
    532.5000,      15.0000,   5.00000,    667.9023
    537.5000,      15.0000,   5.00000,    694.4813
    542.5000,      15.0000,   5.00000,    752.3456
    547.5000,      15.0000,   5.00000,    762.2817
    552.5000,      15.0000,   5.00000,    790.3370
     97.5000,      65.0000,   1.00000,    605.7554
    102.5000,      65.0000,   1.00000,    593.6759
    107.5000,      65.0000,   1.00000,    598.3791
    112.5000,      65.0000,   1.00000,    605.3766
    117.5000,      65.0000,   1.00000,    615.4055
    122.5000,      65.0000,   1.00000,    628.0461
    127.5000,      65.0000,   1.00000,    627.5710
    132.5000,      65.0000,   1.00000,    644.4905
    137.5000,      65.0000,   1.00000,    645.6892
    142.5000,      65.0000,   1.00000,    638.1190
    147.5000,      65.0000,   1.00000,    618.3775
    152.5000,      65.0000,   1.00000,    615.5534
    157.5000,      65.0000,   1.00000,    602.9869
    162.5000,      65.0000,   1.00000,    584.0380
    167.5000,      65.0000,   1.00000,    577.0951
    172.5000,      65.0000,   1.00000,    551.2504
    177.5000,      65.0000,   1.00000,    534.7780
    182.5000,      65.0000,   1.00000,    524.0558
    187.5000,      65.0000,   1.00000,    505.3630
    192.5000,      65.0000,   1.00000,    495.0502
    197.5000,      65.0000,   1.00000,    464.2524
    202.5000,      65.0000,   1.00000,    449.3827
    207.5000,      65.0000,   1.00000,    453.7049
    212.5000,      65.0000,   1.00000,    468.3376
    217.5000,      65.0000,   1.00000,    464.8504
    257.5000,      65.0000,   1.00000,    556.3993
    262.5000,      65.0000,   1.00000,    573.3549
    267.5000,      65.0000,   1.00000,    569.8604
    272.5000,      65.0000,   1.00000,    548.0509
    277.5000,      65.0000,   1.00000,    520.2525
    282.5000,      65.0000,   1.00000,    485.1989
    287.5000,      65.0000,   1.00000,    462.6280
    292.5000,      65.0000,   1.00000,    432.4037
    297.5000,      65.0000,   1.00000,    415.9538
    302.5000,      65.0000,   1.00000,    396.7641
    307.5000,      65.0000,   1.00000,    376.8436
    312.5000,      65.0000,   1.00000,    365.3759
    317.5000,      65.0000,   1.00000,    352.1886
    322.5000,      65.0000,   1.00000,    347.4371
    327.5000,      65.0000,   1.00000,    340.0930
    332.5000,      65.0000,   1.00000,    347.5420
    337.5000,      65.0000,   1.00000,    355.3155
    342.5000,      65.0000,   1.00000,    359.8896
    347.5000,      65.0000,   1.00000,    372.7592
    352.5000,      65.0000,   1.00000,    371.5418
    357.5000,      65.0000,   1.00000,    372.5635
    362.5000,      65.0000,   1.00000,    373.1999
    367.5000,      65.0000,   1.00000,    383.0615
    372.5000,      65.0000,   1.00000,    397.5835
    377.5000,      65.0000,   1.00000,    406.9617
    417.5000,      65.0000,   1.00000,    491.6174
    422.5000,      65.0000,   1.00000,    496.8328
    427.5000,      65.0000,   1.00000,    504.3864
    432.5000,      65.0000,   1.00000,    513.1241
    437.5000,      65.0000,   1.00000,    530.8796
    442.5000,      65.0000,   1.00000,    558.3665
    447.5000,      65.0000,   1.00000,    571.2337
    452.5000,      65.0000,   1.00000,    581.6608
    457.5000,      65.0000,   1.00000,    617.2430
    462.5000,      65.0000,   1.00000,    651.3964
    467.5000,      65.0000,   1.00000,    667.8902
    472.5000,      65.0000,   1.00000,    674.2225
    477.5000,      65.0000,   1.00000,    658.8089
    482.5000,      65.0000,   1.00000,    643.6079
    487.5000,      65.0000,   1.00000,    629.2692
    492.5000,      65.0000,   1.00000,    623.5745
    497.5000,      65.0000,   1.00000,    626.6047
    502.5000,      65.0000,   1.00000,    635.8870
    507.5000,      65.0000,   1.00000,    650.9295
    512.5000,      65.0000,   1.00000,    666.7032
    517.5000,      65.0000,   1.00000,    690.7171
    522.5000,      65.0000,   1.00000,    692.8942
    527.5000,      65.0000,   1.00000,    691.7594
    532.5000,      65.0000,   1.00000,    700.5448
    537.5000,      65.0000,   1.00000,    699.4585
     97.5000,      15.0000,   6.00000,    532.4436
    102.5000,      15.0000,   6.00000,    500.6740
    107.5000,      15.0000,   6.00000,    537.6575
    112.5000,      15.0000,   6.00000,    540.7552
    117.5000,      15.0000,   6.00000,    547.3247
    122.5000,      15.0000,   6.00000,    538.6240
    127.5000,      15.0000,   6.00000,    552.7234
    132.5000,      15.0000,   6.00000,    595.7875
    137.5000,      15.0000,   6.00000,    588.3788
    142.5000,      15.0000,   6.00000,    612.4792
    147.5000,      15.0000,   6.00000,    627.2853
    152.5000,      15.0000,   6.00000,    653.1114
    157.5000,      15.0000,   6.00000,    646.6248
    162.5000,      15.0000,   6.00000,    607.7995
    167.5000,      15.0000,   6.00000,    561.8419
    172.5000,      15.0000,   6.00000,    516.2025
    177.5000,      15.0000,   6.00000,    504.4832
    182.5000,      15.0000,   6.00000,    497.7757
    187.5000,      15.0000,   6.00000,    476.7027
    192.5000,      15.0000,   6.00000,    399.8241
    197.5000,      15.0000,   6.00000,    335.5746
    202.5000,      15.0000,   6.00000,    295.3333
    207.5000,      15.0000,   6.00000,    296.5921
    212.5000,      15.0000,   6.00000,    322.1911
    217.5000,      15.0000,   6.00000,    386.5306
    257.5000,      15.0000,   6.00000,    544.8483
    262.5000,      15.0000,   6.00000,    503.5215
    267.5000,      15.0000,   6.00000,    457.3509
    272.5000,      15.0000,   6.00000,    447.8221
    277.5000,      15.0000,   6.00000,    440.5919
    282.5000,      15.0000,   6.00000,    428.1089
    287.5000,      15.0000,   6.00000,    438.1200
    292.5000,      15.0000,   6.00000,    420.2116
    297.5000,      15.0000,   6.00000,    399.7217
    302.5000,      15.0000,   6.00000,    358.4569
    307.5000,      15.0000,   6.00000,    335.2207
    312.5000,      15.0000,   6.00000,    343.5675
    322.5000,      15.0000,   6.00000,    338.9917
    332.5000,      15.0000,   6.00000,    306.3517
    337.5000,      15.0000,   6.00000,    296.1650
    342.5000,      15.0000,   6.00000,    288.9284
    347.5000,      15.0000,   6.00000,    278.5189
    352.5000,      15.0000,   6.00000,    295.7127
    357.5000,      15.0000,   6.00000,    338.6522
    362.5000,      15.0000,   6.00000,    378.1825
    367.5000,      15.0000,   6.00000,    376.3470
    372.5000,      15.0000,   6.00000,    368.7716
    377.5000,      15.0000,   6.00000,    366.2028
    417.5000,      15.0000,   6.00000,    448.0327
    422.5000,      15.0000,   6.00000,    462.0732
    427.5000,      15.0000,   6.00000,    494.9568
    432.5000,      15.0000,   6.00000,    517.2021
    437.5000,      15.0000,   6.00000,    533.1229
    442.5000,      15.0000,   6.00000,    520.1506
    447.5000,      15.0000,   6.00000,    520.1305
    452.5000,      15.0000,   6.00000,    503.9824
    457.5000,      15.0000,   6.00000,    497.8172
    462.5000,      15.0000,   6.00000,    523.8994
    467.5000,      15.0000,   6.00000,    594.1270
    472.5000,      15.0000,   6.00000,    619.7301
    477.5000,      15.0000,   6.00000,    636.0741
    482.5000,      15.0000,   6.00000,    656.5429
    487.5000,      15.0000,   6.00000,    702.7922
    492.5000,      15.0000,   6.00000,    741.6381
    497.5000,      15.0000,   6.00000,    740.2249
    502.5000,      15.0000,   6.00000,    702.9868
    507.5000,      15.0000,   6.00000,    653.1848
    512.5000,      15.0000,   6.00000,    601.1554
    517.5000,      15.0000,   6.00000,    570.0513
    522.5000,      15.0000,   6.00000,    548.9344
    527.5000,      15.0000,   6.00000,    538.1349
    532.5000,      15.0000,   6.00000,    581.1216
    537.5000,      15.0000,   6.00000,    606.9559
    105.0000,      30.0000,   3.00000,    541.0938
    110.0000,      30.0000,   3.00000,    527.1094
    115.0000,      30.0000,   3.00000,    537.4136
    120.0000,      30.0000,   3.00000,    537.1829
    125.0000,      30.0000,   3.00000,    556.5948
    130.0000,      30.0000,   3.00000,    541.8954
    135.0000,      30.0000,   3.00000,    554.2391
    140.0000,      30.0000,   3.00000,    568.1209
    145.0000,      30.0000,   3.00000,    557.4189
    150.0000,      30.0000,   3.00000,    560.0694
    155.0000,      30.0000,   3.00000,    549.7891
    160.0000,      30.0000,   3.00000,    552.7503
    165.0000,      30.0000,   3.00000,    535.6087
    170.0000,      30.0000,   3.00000,    520.9099
    175.0000,      30.0000,   3.00000,    496.0845
    180.0000,      30.0000,   3.00000,    460.8592
    185.0000,      30.0000,   3.00000,    419.9868
    190.0000,      30.0000,   3.00000,    390.1492
    195.0000,      30.0000,   3.00000,    365.9990
    200.0000,      30.0000,   3.00000,    331.6915
    205.0000,      30.0000,   3.00000,    311.2841
    210.0000,      30.0000,   3.00000,    321.5010
    265.0000,      30.0000,   3.00000,    490.7499
    270.0000,      30.0000,   3.00000,    469.4415
    275.0000,      30.0000,   3.00000,    439.4185
    280.0000,      30.0000,   3.00000,    441.0267
    285.0000,      30.0000,   3.00000,    430.7601
    290.0000,      30.0000,   3.00000,    419.7954
    295.0000,      30.0000,   3.00000,    408.7835
    300.0000,      30.0000,   3.00000,    389.5243
    305.0000,      30.0000,   3.00000,    381.6464
    310.0000,      30.0000,   3.00000,    351.3972
    315.0000,      30.0000,   3.00000,    337.3762
    320.0000,      30.0000,   3.00000,    328.7090
    330.0000,      30.0000,   3.00000,    313.7629
    335.0000,      30.0000,   3.00000,    295.4645
    340.0000,      30.0000,   3.00000,    283.7736
    355.0000,      30.0000,   3.00000,    330.1040
    360.0000,      30.0000,   3.00000,    339.4120
    365.0000,      30.0000,   3.00000,    358.0809
    370.0000,      30.0000,   3.00000,    374.1259
    425.0000,      30.0000,   3.00000,    478.7283
    430.0000,      30.0000,   3.00000,    496.0484
    435.0000,      30.0000,   3.00000,    502.8624
    440.0000,      30.0000,   3.00000,    512.9047
    445.0000,      30.0000,   3.00000,    508.1748
    450.0000,      30.0000,   3.00000,    496.8266
    455.0000,      30.0000,   3.00000,    506.4732
    460.0000,      30.0000,   3.00000,    532.7991
    465.0000,      30.0000,   3.00000,    540.2872
    470.0000,      30.0000,   3.00000,    554.6630
    475.0000,      30.0000,   3.00000,    592.4297
    480.0000,      30.0000,   3.00000,    625.8120
    485.0000,      30.0000,   3.00000,    656.5071
    490.0000,      30.0000,   3.00000,    667.9058
    495.0000,      30.0000,   3.00000,    673.1937
    500.0000,      30.0000,   3.00000,    670.1202
    505.0000,      30.0000,   3.00000,    642.8978
    510.0000,      30.0000,   3.00000,    608.8019
    515.0000,      30.0000,   3.00000,    572.1981
    520.0000,      30.0000,   3.00000,    541.5109
    525.0000,      30.0000,   3.00000,    545.9570
    530.0000,      30.0000,   3.00000,    547.2386
    112.5000,      25.0000,   4.00000,    522.1439
    117.5000,      25.0000,   4.00000,    522.3751
    122.5000,      25.0000,   4.00000,    522.8693
    127.5000,      25.0000,   4.00000,    518.1847
    132.5000,      25.0000,   4.00000,    501.0585
    137.5000,      25.0000,   4.00000,    498.3518
    142.5000,      25.0000,   4.00000,    512.1409
    147.5000,      25.0000,   4.00000,    513.0131
    152.5000,      25.0000,   4.00000,    507.9484
    157.5000,      25.0000,   4.00000,    520.2501
    162.5000,      25.0000,   4.00000,    499.8910
    167.5000,      25.0000,   4.00000,    473.7311
    172.5000,      25.0000,   4.00000,    466.0906
    177.5000,      25.0000,   4.00000,    438.0792
    182.5000,      25.0000,   4.00000,    402.1132
    187.5000,      25.0000,   4.00000,    382.6681
    192.5000,      25.0000,   4.00000,    350.9120
    197.5000,      25.0000,   4.00000,    300.8543
    202.5000,      25.0000,   4.00000,    290.0214
    272.5000,      25.0000,   4.00000,    427.6094
    277.5000,      25.0000,   4.00000,    426.6525
    282.5000,      25.0000,   4.00000,    440.8997
    287.5000,      25.0000,   4.00000,    422.5394
    292.5000,      25.0000,   4.00000,    407.5476
    297.5000,      25.0000,   4.00000,    406.8994
    302.5000,      25.0000,   4.00000,    387.7022
    307.5000,      25.0000,   4.00000,    362.6843
    312.5000,      25.0000,   4.00000,    354.7247
    317.5000,      25.0000,   4.00000,    342.1763
    327.5000,      25.0000,   4.00000,    318.8957
    337.5000,      25.0000,   4.00000,    282.8688
    352.5000,      25.0000,   4.00000,    303.0734
    362.5000,      25.0000,   4.00000,    345.7309
    432.5000,      25.0000,   4.00000,    488.3263
    437.5000,      25.0000,   4.00000,    501.0787
    442.5000,      25.0000,   4.00000,    500.4370
    447.5000,      25.0000,   4.00000,    486.8954
    452.5000,      25.0000,   4.00000,    480.7521
    457.5000,      25.0000,   4.00000,    481.4190
    462.5000,      25.0000,   4.00000,    505.0135
    467.5000,      25.0000,   4.00000,    512.2966
    472.5000,      25.0000,   4.00000,    532.9752
    477.5000,      25.0000,   4.00000,    583.9347
    482.5000,      25.0000,   4.00000,    627.2570
    487.5000,      25.0000,   4.00000,    644.7720
    492.5000,      25.0000,   4.00000,    677.0186
    497.5000,      25.0000,   4.00000,    676.6202
    502.5000,      25.0000,   4.00000,    643.3712
    512.5000,      25.0000,   4.00000,    558.6193
    517.5000,      25.0000,   4.00000,    517.8557
    522.5000,      25.0000,   4.00000,    497.7614
   9.07
ITERATION 2
MODEL RESISTIVITY
LAYER 1
125,     2.5000
     10.0000,     224.68
     15.0000,     365.05
     20.0000,     446.73
     25.0000,     426.53
     30.0000,     437.52
     35.0000,     481.78
     40.0000,     403.83
     45.0000,     465.03
     50.0000,     525.64
     55.0000,     586.25
     60.0000,     491.83
     65.0000,     526.42
     70.0000,     591.25
     75.0000,     545.59
     80.0000,     510.54
     85.0000,     605.28
     90.0000,     664.86
     95.0000,     616.16
    100.0000,     466.94
    105.0000,     518.24
    110.0000,     486.77
    115.0000,     577.71
    120.0000,     462.84
    125.0000,     449.88
    130.0000,     465.97
    135.0000,     464.29
    140.0000,     535.28
    145.0000,     438.41
    150.0000,     564.11
    155.0000,     642.37
    160.0000,     586.89
    165.0000,     567.57
    170.0000,     517.56
    175.0000,     377.54
    180.0000,     393.60
    185.0000,     512.37
    190.0000,     365.05
    195.0000,     322.55
    200.0000,     293.62
    205.0000,     216.87
    210.0000,     194.83
    215.0000,     263.60
    220.0000,     275.87
    225.0000,     458.53
    230.0000,     485.88
    235.0000,     654.87
    240.0000,     906.17
    245.0000,     1294.7
    250.0000,     1538.7
    255.0000,     1187.6
    260.0000,     1274.1
    265.0000,     885.94
    270.0000,     902.90
    275.0000,     1055.3
    280.0000,     1048.7
    285.0000,     1031.1
    290.0000,     1090.9
    295.0000,     1495.2
    300.0000,     1103.4
    305.0000,     1061.6
    310.0000,     1163.1
    315.0000,     898.55
    320.0000,     1125.6
    325.0000,     998.29
    330.0000,     896.57
    335.0000,     807.61
    340.0000,     820.63
    345.0000,     708.53
    350.0000,     594.05
    355.0000,     603.24
    360.0000,     847.30
    365.0000,     1002.0
    370.0000,     1001.4
    375.0000,     800.65
    380.0000,     876.40
    385.0000,     974.07
    390.0000,     855.57
    395.0000,     807.72
    400.0000,     878.65
    405.0000,     986.27
    410.0000,     888.80
    415.0000,     985.92
    420.0000,     910.52
    425.0000,     697.96
    430.0000,     698.90
    435.0000,     724.72
    440.0000,     554.89
    445.0000,     529.31
    450.0000,     490.55
    455.0000,     462.55
    460.0000,     473.11
    465.0000,     501.77
    470.0000,     604.64
    475.0000,     817.92
    480.0000,     725.71
    485.0000,     845.13
    490.0000,     1107.4
    495.0000,     1162.8
    500.0000,     1138.4
    505.0000,     1027.7
    510.0000,     768.13
    515.0000,     651.12
    520.0000,     605.88
    525.0000,     551.79
    530.0000,     558.17
    535.0000,     587.95
    540.0000,     769.19
    545.0000,     700.99
    550.0000,     840.72
    555.0000,     777.81
    560.0000,     740.73
    565.0000,     878.74
    570.0000,     936.62
    575.0000,     1015.6
    580.0000,     977.12
    585.0000,     952.11
    590.0000,     765.59
    595.0000,     720.84
    600.0000,     692.64
    605.0000,     670.65
    610.0000,     964.39
    615.0000,     1082.3
    620.0000,     1273.8
    625.0000,     1574.3
             1701.9
LAYER 2
125,     5.2500
     10.0000,     248.27
     15.0000,     369.77
     20.0000,     470.76
     25.0000,     462.24
     30.0000,     488.17
     35.0000,     528.79
     40.0000,     444.70
     45.0000,     500.94
     50.0000,     610.56
     55.0000,     697.46
     60.0000,     622.21
     65.0000,     687.56
     70.0000,     794.01
     75.0000,     762.41
     80.0000,     739.83
     85.0000,     844.37
     90.0000,     896.80
     95.0000,     813.03
    100.0000,     652.14
    105.0000,     682.51
    110.0000,     666.57
    115.0000,     747.05
    120.0000,     637.23
    125.0000,     602.06
    130.0000,     625.81
    135.0000,     629.52
    140.0000,     700.61
    145.0000,     572.92
    150.0000,     712.38
    155.0000,     802.85
    160.0000,     736.80
    165.0000,     739.50
    170.0000,     704.13
    175.0000,     558.71
    180.0000,     570.45
    185.0000,     682.23
    190.0000,     544.27
    195.0000,     454.50
    200.0000,     358.75
    205.0000,     282.42
    210.0000,     290.59
    215.0000,     371.01
    220.0000,     401.25
    225.0000,     532.40
    230.0000,     563.01
    235.0000,     675.13
    240.0000,     873.24
    245.0000,     1115.8
    250.0000,     1283.3
    255.0000,     1041.7
    260.0000,     1130.8
    265.0000,     916.50
    270.0000,     963.18
    275.0000,     1085.9
    280.0000,     1102.6
    285.0000,     1139.3
    290.0000,     1241.7
    295.0000,     1571.3
    300.0000,     1260.1
    305.0000,     1334.1
    310.0000,     1359.1
    315.0000,     1078.1
    320.0000,     1245.0
    325.0000,     1070.8
    330.0000,     928.56
    335.0000,     862.16
    340.0000,     842.51
    345.0000,     731.57
    350.0000,     672.74
    355.0000,     703.48
    360.0000,     926.64
    365.0000,     1099.2
    370.0000,     1131.1
    375.0000,     997.59
    380.0000,     1044.2
    385.0000,     1175.0
    390.0000,     1031.0
    395.0000,     999.19
    400.0000,     1068.5
    405.0000,     1044.9
    410.0000,     989.77
    415.0000,     987.47
    420.0000,     932.70
    425.0000,     783.69
    430.0000,     802.77
    435.0000,     841.19
    440.0000,     726.41
    445.0000,     718.59
    450.0000,     694.94
    455.0000,     661.81
    460.0000,     622.64
    465.0000,     642.10
    470.0000,     723.26
    475.0000,     950.58
    480.0000,     839.73
    485.0000,     905.35
    490.0000,     1104.4
    495.0000,     1134.1
    500.0000,     1137.7
    505.0000,     1078.1
    510.0000,     886.48
    515.0000,     789.07
    520.0000,     761.85
    525.0000,     694.00
    530.0000,     687.83
    535.0000,     731.65
    540.0000,     877.87
    545.0000,     852.10
    550.0000,     991.10
    555.0000,     956.05
    560.0000,     973.74
    565.0000,     1059.5
    570.0000,     1121.3
    575.0000,     1181.8
    580.0000,     1096.5
    585.0000,     1024.9
    590.0000,     886.38
    595.0000,     837.37
    600.0000,     815.04
    605.0000,     805.24
    610.0000,     1039.7
    615.0000,     1186.7
    620.0000,     1278.6
    625.0000,     1564.7
             1551.4
LAYER 3
123,     8.2750
     15.0000,     375.34
     20.0000,     562.51
     25.0000,     625.76
     30.0000,     683.69
     35.0000,     746.50
     40.0000,     658.60
     45.0000,     783.42
     50.0000,     1132.3
     55.0000,     1434.3
     60.0000,     1428.0
     65.0000,     1624.2
     70.0000,     1895.3
     75.0000,     1945.4
     80.0000,     1981.9
     85.0000,     2096.1
     90.0000,     2070.0
     95.0000,     1821.3
    100.0000,     1544.2
    105.0000,     1485.1
    110.0000,     1454.9
    115.0000,     1494.5
    120.0000,     1336.2
    125.0000,     1254.0
    130.0000,     1337.0
    135.0000,     1437.0
    140.0000,     1586.9
    145.0000,     1293.9
    150.0000,     1542.6
    155.0000,     1682.5
    160.0000,     1509.9
    165.0000,     1538.2
    170.0000,     1511.6
    175.0000,     1247.6
    180.0000,     1158.7
    185.0000,     1183.5
    190.0000,     993.07
    195.0000,     701.75
    200.0000,     452.88
    205.0000,     394.25
    210.0000,     488.54
    215.0000,     625.16
    220.0000,     724.56
    225.0000,     781.67
    230.0000,     774.26
    235.0000,     855.36
    240.0000,     1021.9
    245.0000,     1174.3
    250.0000,     1208.8
    255.0000,     908.31
    260.0000,     986.30
    265.0000,     900.61
    270.0000,     951.44
    275.0000,     1018.5
    280.0000,     1082.9
    285.0000,     1215.7
    290.0000,     1363.6
    295.0000,     1502.4
    300.0000,     1342.4
    305.0000,     1439.8
    310.0000,     1371.9
    315.0000,     1255.4
    320.0000,     1360.1
    325.0000,     1176.8
    330.0000,     1030.5
    335.0000,     1013.8
    340.0000,     985.67
    345.0000,     884.69
    350.0000,     900.50
    355.0000,     981.86
    360.0000,     1200.4
    365.0000,     1371.7
    370.0000,     1444.5
    375.0000,     1368.3
    380.0000,     1333.5
    385.0000,     1398.1
    390.0000,     1265.4
    395.0000,     1275.6
    400.0000,     1343.6
    405.0000,     1221.1
    410.0000,     1211.5
    415.0000,     1189.3
    420.0000,     1216.9
    425.0000,     1177.2
    430.0000,     1234.2
    435.0000,     1283.4
    440.0000,     1256.8
    445.0000,     1308.2
    450.0000,     1324.0
    455.0000,     1219.1
    460.0000,     1013.0
    465.0000,     979.26
    470.0000,     1073.7
    475.0000,     1418.1
    480.0000,     1311.3
    485.0000,     1323.7
    490.0000,     1504.0
    495.0000,     1520.1
    500.0000,     1581.4
    505.0000,     1587.7
    510.0000,     1416.1
    515.0000,     1314.0
    520.0000,     1267.8
    525.0000,     1128.8
    530.0000,     1065.9
    535.0000,     1105.7
    540.0000,     1201.3
    545.0000,     1286.0
    550.0000,     1476.7
    555.0000,     1591.0
    560.0000,     1767.5
    565.0000,     1806.3
    570.0000,     1882.4
    575.0000,     1918.9
    580.0000,     1703.6
    585.0000,     1515.3
    590.0000,     1389.3
    595.0000,     1320.2
    600.0000,     1284.4
    605.0000,     1263.1
    610.0000,     1393.2
    615.0000,     1493.6
    620.0000,     1335.8
             1345.7
LAYER 4
121,    11.6025
     20.0000,     649.13
     25.0000,     895.97
     30.0000,     991.81
     35.0000,     1130.6
     40.0000,     1064.8
     45.0000,     1399.4
     50.0000,     2336.3
     55.0000,     3285.2
     60.0000,     3539.8
     65.0000,     3958.1
     70.0000,     4413.1
     75.0000,     4657.3
     80.0000,     4805.8
     85.0000,     4633.6
     90.0000,     4226.7
     95.0000,     3676.6
    100.0000,     3231.8
    105.0000,     2941.1
    110.0000,     2817.3
    115.0000,     2736.1
    120.0000,     2512.8
    125.0000,     2411.2
    130.0000,     2654.7
    135.0000,     3022.5
    140.0000,     3318.2
    145.0000,     2611.7
    150.0000,     2914.3
    155.0000,     2967.9
    160.0000,     2517.5
    165.0000,     2532.0
    170.0000,     2515.6
    175.0000,     2025.5
    180.0000,     1665.8
    185.0000,     1499.0
    190.0000,     1262.6
    195.0000,     797.91
    200.0000,     477.48
    205.0000,     473.76
    210.0000,     686.60
    215.0000,     918.60
    220.0000,     1131.9
    225.0000,     1084.3
    230.0000,     973.03
    235.0000,     1032.3
    240.0000,     1207.4
    245.0000,     1344.0
    250.0000,     1261.1
    255.0000,     843.93
    260.0000,     894.15
    265.0000,     821.09
    270.0000,     823.32
    275.0000,     843.41
    280.0000,     926.90
    285.0000,     1087.4
    290.0000,     1196.4
    295.0000,     1182.9
    300.0000,     1139.5
    305.0000,     1181.0
    310.0000,     1127.3
    315.0000,     1257.9
    320.0000,     1356.8
    325.0000,     1185.8
    330.0000,     1048.5
    335.0000,     1057.8
    340.0000,     1030.8
    345.0000,     940.54
    350.0000,     997.92
    355.0000,     1107.6
    360.0000,     1285.8
    365.0000,     1393.4
    370.0000,     1460.7
    375.0000,     1414.6
    380.0000,     1323.8
    385.0000,     1313.0
    390.0000,     1241.9
    395.0000,     1287.4
    400.0000,     1316.7
    405.0000,     1144.1
    410.0000,     1122.0
    415.0000,     1149.4
    420.0000,     1311.4
    425.0000,     1449.7
    430.0000,     1614.0
    435.0000,     1734.8
    440.0000,     1866.2
    445.0000,     2032.0
    450.0000,     2088.5
    455.0000,     1803.3
    460.0000,     1342.6
    465.0000,     1228.2
    470.0000,     1395.5
    475.0000,     1923.0
    480.0000,     1882.3
    485.0000,     1884.8
    490.0000,     2100.0
    495.0000,     2119.6
    500.0000,     2283.7
    505.0000,     2420.8
    510.0000,     2271.1
    515.0000,     2167.1
    520.0000,     2073.1
    525.0000,     1804.0
    530.0000,     1604.9
    535.0000,     1558.1
    540.0000,     1567.0
    545.0000,     1791.3
    550.0000,     2093.3
    555.0000,     2503.8
    560.0000,     2967.0
    565.0000,     2997.4
    570.0000,     3063.9
    575.0000,     3028.1
    580.0000,     2632.0
    585.0000,     2305.7
    590.0000,     2184.8
    595.0000,     2128.6
    600.0000,     2063.3
    605.0000,     1963.5
    610.0000,     1833.1
    615.0000,     1756.1
             1113.5
LAYER 5
117,    15.2628
     30.0000,     1244.1
     35.0000,     1411.4
     40.0000,     1499.6
     45.0000,     2065.3
     50.0000,     3148.6
     55.0000,     4318.0
     60.0000,     4863.6
     65.0000,     5074.2
     70.0000,     5136.3
     75.0000,     5285.4
     80.0000,     5369.2
     85.0000,     5070.9
     90.0000,     4659.1
     95.0000,     4289.3
    100.0000,     3963.1
    105.0000,     3523.2
    110.0000,     3196.4
    115.0000,     2945.4
    120.0000,     2759.5
    125.0000,     2686.6
    130.0000,     2760.8
    135.0000,     2821.0
    140.0000,     2630.6
    145.0000,     2032.2
    150.0000,     1825.3
    155.0000,     1637.3
    160.0000,     1409.0
    165.0000,     1398.3
    170.0000,     1412.3
    175.0000,     1197.0
    180.0000,     947.69
    185.0000,     820.58
    190.0000,     759.38
    195.0000,     610.93
    200.0000,     532.53
    205.0000,     694.45
    210.0000,     1077.5
    215.0000,     1381.5
    220.0000,     1484.2
    225.0000,     1197.0
    230.0000,     928.25
    235.0000,     913.71
    240.0000,     1085.0
    245.0000,     1283.3
    250.0000,     1223.0
    255.0000,     894.13
    260.0000,     826.54
    265.0000,     715.85
    270.0000,     636.93
    275.0000,     608.47
    280.0000,     632.88
    285.0000,     653.20
    290.0000,     595.44
    295.0000,     502.57
    300.0000,     484.95
    305.0000,     490.66
    310.0000,     561.33
    315.0000,     826.30
    320.0000,     1005.1
    325.0000,     975.51
    330.0000,     887.36
    335.0000,     829.91
    340.0000,     748.00
    345.0000,     665.04
    350.0000,     673.73
    355.0000,     742.85
    360.0000,     837.67
    365.0000,     886.19
    370.0000,     898.45
    375.0000,     852.27
    380.0000,     765.83
    385.0000,     703.99
    390.0000,     677.46
    395.0000,     681.49
    400.0000,     657.69
    405.0000,     583.30
    410.0000,     561.21
    415.0000,     609.51
    420.0000,     744.01
    425.0000,     905.13
    430.0000,     1082.2
    435.0000,     1261.8
    440.0000,     1466.5
    445.0000,     1620.6
    450.0000,     1613.7
    455.0000,     1350.7
    460.0000,     1043.2
    465.0000,     978.29
    470.0000,     1163.1
    475.0000,     1500.1
    480.0000,     1570.5
    485.0000,     1601.1
    490.0000,     1721.8
    495.0000,     1796.6
    500.0000,     1990.5
    505.0000,     2246.4
    510.0000,     2422.0
    515.0000,     2660.9
    520.0000,     2893.9
    525.0000,     2884.8
    530.0000,     2666.6
    535.0000,     2420.9
    540.0000,     2279.5
    545.0000,     2517.0
    550.0000,     2861.8
    555.0000,     3374.8
    560.0000,     3757.8
    565.0000,     3703.6
    570.0000,     3551.1
    575.0000,     3308.9
    580.0000,     2930.3
    585.0000,     2682.6
    590.0000,     2648.1
    595.0000,     2689.0
    600.0000,     2526.1
    605.0000,     2207.4
             1397.7
LAYER 6
113,    19.2890
     40.0000,     1021.5
     45.0000,     1364.8
     50.0000,     1881.6
     55.0000,     2773.0
     60.0000,     3427.6
     65.0000,     3871.8
     70.0000,     4083.5
     75.0000,     4181.8
     80.0000,     4153.2
     85.0000,     3875.5
     90.0000,     3416.9
     95.0000,     2914.5
    100.0000,     2451.5
    105.0000,     2036.4
    110.0000,     1737.1
    115.0000,     1540.7
    120.0000,     1428.2
    125.0000,     1392.4
    130.0000,     1402.6
    135.0000,     1375.7
    140.0000,     1228.0
    145.0000,     979.68
    150.0000,     816.18
    155.0000,     701.50
    160.0000,     620.42
    165.0000,     599.90
    170.0000,     589.24
    175.0000,     528.66
    180.0000,     455.34
    185.0000,     422.12
    190.0000,     429.97
    195.0000,     443.73
    200.0000,     506.90
    205.0000,     698.99
    210.0000,     985.79
    215.0000,     1161.2
    220.0000,     1129.6
    225.0000,     910.55
    230.0000,     728.55
    235.0000,     702.03
    240.0000,     805.37
    245.0000,     948.95
    250.0000,     972.94
    255.0000,     851.28
    260.0000,     784.13
    265.0000,     705.44
    270.0000,     644.98
    275.0000,     619.90
    280.0000,     614.38
    285.0000,     581.89
    290.0000,     501.10
    295.0000,     422.37
    300.0000,     399.92
    305.0000,     413.92
    310.0000,     495.21
    315.0000,     683.73
    320.0000,     824.66
    325.0000,     828.36
    330.0000,     753.25
    335.0000,     662.22
    340.0000,     568.72
    345.0000,     500.95
    350.0000,     491.97
    355.0000,     531.85
    360.0000,     593.08
    365.0000,     634.23
    370.0000,     641.67
    375.0000,     609.79
    380.0000,     552.09
    385.0000,     497.96
    390.0000,     461.21
    395.0000,     434.22
    400.0000,     399.93
    405.0000,     359.59
    410.0000,     341.95
    415.0000,     360.13
    420.0000,     414.73
    425.0000,     486.26
    430.0000,     563.07
    435.0000,     636.79
    440.0000,     703.57
    445.0000,     737.65
    450.0000,     716.52
    455.0000,     640.29
    460.0000,     572.25
    465.0000,     589.77
    470.0000,     710.54
    475.0000,     880.08
    480.0000,     971.95
    485.0000,     1025.2
    490.0000,     1091.2
    495.0000,     1153.5
    500.0000,     1252.7
    505.0000,     1384.6
    510.0000,     1536.8
    515.0000,     1768.6
    520.0000,     2064.3
    525.0000,     2297.2
    530.0000,     2366.5
    535.0000,     2303.7
    540.0000,     2247.2
    545.0000,     2360.6
    550.0000,     2543.2
    555.0000,     2773.6
    560.0000,     2885.6
    565.0000,     2784.3
    570.0000,     2572.8
    575.0000,     2280.6
    580.0000,     1947.7
    585.0000,     1752.4
    590.0000,     1634.2
    595.0000,     1585.6
             1350.8
LAYER 7
109,    23.7179
     50.0000,     688.62
     55.0000,     1242.4
     60.0000,     1692.7
     65.0000,     2252.1
     70.0000,     2607.0
     75.0000,     2749.2
     80.0000,     2715.8
     85.0000,     2465.3
     90.0000,     2066.3
     95.0000,     1648.5
    100.0000,     1286.1
    105.0000,     1000.8
    110.0000,     801.69
    115.0000,     676.87
    120.0000,     611.53
    125.0000,     592.62
    130.0000,     600.18
    135.0000,     602.28
    140.0000,     569.78
    145.0000,     506.09
    150.0000,     450.13
    155.0000,     409.57
    160.0000,     384.57
    165.0000,     376.69
    170.0000,     370.87
    175.0000,     352.12
    180.0000,     331.43
    185.0000,     329.82
    190.0000,     356.34
    195.0000,     408.74
    200.0000,     503.82
    205.0000,     659.83
    210.0000,     831.29
    215.0000,     912.19
    220.0000,     863.35
    225.0000,     732.08
    230.0000,     622.55
    235.0000,     593.17
    240.0000,     636.96
    245.0000,     710.20
    250.0000,     747.79
    255.0000,     730.24
    260.0000,     709.26
    265.0000,     684.02
    270.0000,     666.98
    275.0000,     662.84
    280.0000,     654.80
    285.0000,     616.44
    290.0000,     546.80
    295.0000,     482.66
    300.0000,     456.29
    305.0000,     466.33
    310.0000,     523.63
    315.0000,     623.40
    320.0000,     690.14
    325.0000,     680.69
    330.0000,     617.52
    335.0000,     538.11
    340.0000,     465.79
    345.0000,     419.20
    350.0000,     410.12
    355.0000,     433.74
    360.0000,     473.50
    365.0000,     506.22
    370.0000,     516.78
    375.0000,     500.69
    380.0000,     464.98
    385.0000,     423.37
    390.0000,     385.51
    395.0000,     351.65
    400.0000,     319.00
    405.0000,     290.43
    410.0000,     275.22
    415.0000,     278.93
    420.0000,     300.41
    425.0000,     331.21
    430.0000,     362.92
    435.0000,     388.78
    440.0000,     404.88
    445.0000,     406.64
    450.0000,     394.61
    455.0000,     377.39
    460.0000,     375.50
    465.0000,     412.57
    470.0000,     496.53
    475.0000,     604.31
    480.0000,     690.24
    485.0000,     748.35
    490.0000,     790.66
    495.0000,     819.32
    500.0000,     847.91
    505.0000,     886.16
    510.0000,     950.00
    515.0000,     1071.1
    520.0000,     1259.3
    525.0000,     1479.5
    530.0000,     1667.0
    535.0000,     1775.9
    540.0000,     1827.1
    545.0000,     1874.8
    550.0000,     1911.4
    555.0000,     1924.8
    560.0000,     1851.4
    565.0000,     1683.4
    570.0000,     1477.5
    575.0000,     1244.9
    580.0000,     998.59
    585.0000,     878.91
           754.6566
LAYER 8
105,    28.5897
     60.0000,     559.19
     65.0000,     984.57
     70.0000,     1240.9
     75.0000,     1356.6
     80.0000,     1418.9
     85.0000,     1334.8
     90.0000,     1142.1
     95.0000,     918.31
    100.0000,     710.37
    105.0000,     543.76
    110.0000,     424.79
    115.0000,     349.40
    120.0000,     310.57
    125.0000,     300.67
    130.0000,     310.84
    135.0000,     329.36
    140.0000,     343.94
    145.0000,     349.16
    150.0000,     350.03
    155.0000,     350.91
    160.0000,     353.93
    165.0000,     359.25
    170.0000,     362.31
    175.0000,     359.96
    180.0000,     359.02
    185.0000,     371.70
    190.0000,     406.83
    195.0000,     467.66
    200.0000,     558.00
    205.0000,     670.44
    210.0000,     767.52
    215.0000,     799.38
    220.0000,     755.20
    225.0000,     668.82
    230.0000,     592.03
    235.0000,     555.68
    240.0000,     558.99
    245.0000,     582.21
    250.0000,     600.82
    255.0000,     605.70
    260.0000,     607.53
    265.0000,     610.40
    270.0000,     617.92
    275.0000,     627.42
    280.0000,     626.59
    285.0000,     602.86
    290.0000,     558.75
    295.0000,     513.99
    300.0000,     486.64
    305.0000,     480.79
    310.0000,     496.75
    315.0000,     523.12
    320.0000,     532.38
    325.0000,     510.87
    330.0000,     467.04
    335.0000,     417.22
    340.0000,     374.56
    345.0000,     348.04
    350.0000,     341.73
    355.0000,     353.01
    360.0000,     373.74
    365.0000,     393.06
    370.0000,     402.16
    375.0000,     397.46
    380.0000,     380.94
    385.0000,     357.73
    390.0000,     332.98
    395.0000,     309.24
    400.0000,     287.66
    405.0000,     270.39
    410.0000,     261.01
    415.0000,     262.10
    420.0000,     273.15
    425.0000,     289.94
    430.0000,     306.78
    435.0000,     318.61
    440.0000,     323.06
    445.0000,     320.67
    450.0000,     315.77
    455.0000,     315.93
    460.0000,     331.49
    465.0000,     372.79
    470.0000,     443.05
    475.0000,     530.45
    480.0000,     611.23
    485.0000,     669.48
    490.0000,     700.08
    495.0000,     703.85
    500.0000,     690.98
    505.0000,     677.06
    510.0000,     681.73
    515.0000,     725.87
    520.0000,     821.73
    525.0000,     964.98
    530.0000,     1127.6
    535.0000,     1262.6
    540.0000,     1337.3
    545.0000,     1348.4
    550.0000,     1307.5
    555.0000,     1230.6
    560.0000,     1085.0
    565.0000,     904.51
    570.0000,     783.59
    575.0000,     644.97
           447.4138
LAYER 9
99,    33.9487
     75.0000,     583.78
     80.0000,     697.49
     85.0000,     710.11
     90.0000,     654.05
     95.0000,     556.11
    100.0000,     445.22
    105.0000,     351.83
    110.0000,     281.56
    115.0000,     235.01
    120.0000,     211.77
    125.0000,     208.97
    130.0000,     223.34
    135.0000,     250.77
    140.0000,     285.88
    145.0000,     323.20
    150.0000,     359.19
    155.0000,     391.91
    160.0000,     420.13
    165.0000,     442.79
    170.0000,     458.78
    175.0000,     469.39
    180.0000,     480.98
    185.0000,     502.34
    190.0000,     540.09
    195.0000,     595.63
    200.0000,     665.15
    205.0000,     734.67
    210.0000,     779.72
    215.0000,     778.83
    220.0000,     732.57
    225.0000,     662.23
    230.0000,     595.21
    235.0000,     548.58
    240.0000,     523.94
    245.0000,     513.44
    250.0000,     507.98
    255.0000,     503.58
    260.0000,     501.79
    265.0000,     503.88
    270.0000,     509.79
    275.0000,     515.99
    280.0000,     515.72
    285.0000,     503.45
    290.0000,     479.94
    295.0000,     452.48
    300.0000,     428.75
    305.0000,     412.01
    310.0000,     401.96
    315.0000,     393.92
    320.0000,     380.98
    325.0000,     360.24
    330.0000,     334.41
    335.0000,     308.63
    340.0000,     287.52
    345.0000,     274.16
    350.0000,     269.64
    355.0000,     272.72
    360.0000,     280.32
    365.0000,     288.58
    370.0000,     294.07
    375.0000,     295.08
    380.0000,     291.63
    385.0000,     284.94
    390.0000,     276.79
    395.0000,     268.70
    400.0000,     261.89
    405.0000,     257.77
    410.0000,     258.11
    415.0000,     264.39
    420.0000,     276.64
    425.0000,     292.65
    430.0000,     308.61
    435.0000,     320.66
    440.0000,     327.12
    445.0000,     329.52
    450.0000,     332.61
    455.0000,     343.15
    460.0000,     368.69
    465.0000,     415.63
    470.0000,     485.37
    475.0000,     569.62
    480.0000,     650.60
    485.0000,     709.01
    490.0000,     731.67
    495.0000,     716.49
    500.0000,     674.80
    505.0000,     626.42
    510.0000,     592.44
    515.0000,     589.51
    520.0000,     627.00
    525.0000,     705.17
    530.0000,     808.33
    535.0000,     899.02
    540.0000,     941.52
    545.0000,     919.84
    550.0000,     848.80
    555.0000,     774.54
    560.0000,     650.23
           450.3899
LAYER 10
93,    39.8436
     90.0000,     424.24
     95.0000,     360.57
    100.0000,     310.14
    105.0000,     262.33
    110.0000,     224.71
    115.0000,     196.75
    120.0000,     184.71
    125.0000,     188.64
    130.0000,     208.87
    135.0000,     245.55
    140.0000,     297.22
    145.0000,     360.13
    150.0000,     428.36
    155.0000,     495.13
    160.0000,     554.28
    165.0000,     601.68
    170.0000,     636.31
    175.0000,     660.91
    180.0000,     681.72
    185.0000,     705.47
    190.0000,     736.34
    195.0000,     773.39
    200.0000,     810.48
    205.0000,     836.00
    210.0000,     836.90
    215.0000,     805.99
    220.0000,     747.92
    225.0000,     676.25
    230.0000,     606.19
    235.0000,     547.57
    240.0000,     502.69
    245.0000,     469.04
    250.0000,     443.26
    255.0000,     423.37
    260.0000,     408.94
    265.0000,     399.69
    270.0000,     394.68
    275.0000,     391.64
    280.0000,     387.33
    285.0000,     379.11
    290.0000,     366.29
    295.0000,     350.31
    300.0000,     333.42
    305.0000,     317.22
    310.0000,     302.29
    315.0000,     288.06
    320.0000,     273.62
    325.0000,     258.72
    330.0000,     244.12
    335.0000,     231.10
    340.0000,     220.76
    345.0000,     213.83
    350.0000,     210.47
    355.0000,     210.23
    360.0000,     212.24
    365.0000,     215.42
    370.0000,     218.76
    375.0000,     221.68
    380.0000,     224.01
    385.0000,     225.93
    390.0000,     227.93
    395.0000,     230.66
    400.0000,     234.85
    405.0000,     241.44
    410.0000,     251.55
    415.0000,     266.20
    420.0000,     285.59
    425.0000,     308.42
    430.0000,     331.93
    435.0000,     353.02
    440.0000,     370.11
    445.0000,     384.57
    450.0000,     400.82
    455.0000,     425.18
    460.0000,     464.36
    465.0000,     523.45
    470.0000,     602.87
    475.0000,     694.64
    480.0000,     781.36
    485.0000,     840.90
    490.0000,     855.57
    495.0000,     821.56
    500.0000,     752.47
    505.0000,     672.33
    510.0000,     604.85
    515.0000,     566.00
    520.0000,     562.09
    525.0000,     591.93
    530.0000,     642.09
    535.0000,     676.66
    540.0000,     675.00
    545.0000,     633.63
           532.2088
LAYER 11
89,    46.3279
    100.0000,     234.75
    105.0000,     206.87
    110.0000,     190.80
    115.0000,     183.47
    120.0000,     183.63
    125.0000,     195.76
    130.0000,     223.99
    135.0000,     273.21
    140.0000,     344.60
    145.0000,     436.20
    150.0000,     541.19
    155.0000,     648.63
    160.0000,     746.57
    165.0000,     825.96
    170.0000,     883.54
    175.0000,     921.69
    180.0000,     946.53
    185.0000,     963.92
    190.0000,     977.01
    195.0000,     984.57
    200.0000,     982.02
    205.0000,     962.74
    210.0000,     921.81
    215.0000,     859.18
    220.0000,     780.92
    225.0000,     696.49
    230.0000,     615.18
    235.0000,     543.05
    240.0000,     482.25
    245.0000,     432.18
    250.0000,     391.45
    255.0000,     358.81
    260.0000,     333.43
    265.0000,     314.57
    270.0000,     301.26
    275.0000,     292.07
    280.0000,     285.23
    285.0000,     279.00
    290.0000,     272.01
    295.0000,     263.59
    300.0000,     253.70
    305.0000,     242.77
    310.0000,     231.42
    315.0000,     220.17
    320.0000,     209.39
    325.0000,     199.39
    330.0000,     190.49
    335.0000,     182.98
    340.0000,     177.06
    345.0000,     172.84
    350.0000,     170.34
    355.0000,     169.42
    360.0000,     169.90
    365.0000,     171.52
    370.0000,     174.04
    375.0000,     177.32
    380.0000,     181.34
    385.0000,     186.23
    390.0000,     192.27
    395.0000,     199.89
    400.0000,     209.76
    405.0000,     222.73
    410.0000,     239.89
    415.0000,     262.30
    420.0000,     290.42
    425.0000,     323.50
    430.0000,     359.40
    435.0000,     395.38
    440.0000,     429.72
    445.0000,     463.32
    450.0000,     500.11
    455.0000,     546.18
    460.0000,     608.06
    465.0000,     690.43
    470.0000,     792.72
    475.0000,     905.23
    480.0000,     1007.4
    485.0000,     1072.1
    490.0000,     1077.4
    495.0000,     1018.8
    500.0000,     913.93
    505.0000,     793.33
    510.0000,     686.14
    515.0000,     611.65
    520.0000,     571.36
    525.0000,     562.99
    530.0000,     569.63
    535.0000,     567.62
           532.5801
LAYER 12
85, 
    110.0000,     148.84
    115.0000,     165.89
    120.0000,     181.05
    125.0000,     202.71
    130.0000,     239.27
    135.0000,     307.38
    140.0000,     406.18
    145.0000,     536.17
    150.0000,     689.18
    155.0000,     848.55
    160.0000,     994.21
    165.0000,     1109.9
    170.0000,     1189.4
    175.0000,     1235.0
    180.0000,     1254.9
    185.0000,     1256.6
    190.0000,     1244.3
    195.0000,     1217.8
    200.0000,     1175.2
    205.0000,     1113.4
    210.0000,     1032.1
    215.0000,     934.87
    220.0000,     829.18
    225.0000,     723.09
    230.0000,     623.72
    235.0000,     535.58
    240.0000,     460.39
    245.0000,     397.67
    250.0000,     346.34
    255.0000,     305.08
    260.0000,     272.83
    265.0000,     248.64
    270.0000,     231.49
    275.0000,     220.16
    280.0000,     213.27
    285.0000,     209.33
    290.0000,     206.76
    295.0000,     204.05
    300.0000,     200.17
    305.0000,     194.72
    310.0000,     187.99
    315.0000,     180.49
    320.0000,     172.84
    325.0000,     165.57
    330.0000,     159.02
    335.0000,     153.45
    340.0000,     148.98
    345.0000,     145.66
    350.0000,     143.54
    355.0000,     142.61
    360.0000,     142.84
    365.0000,     144.17
    370.0000,     146.52
    375.0000,     149.86
    380.0000,     154.28
    385.0000,     159.96
    390.0000,     167.22
    395.0000,     176.61
    400.0000,     188.93
    405.0000,     205.25
    410.0000,     226.99
    415.0000,     255.60
    420.0000,     292.10
    425.0000,     336.18
    430.0000,     386.01
    435.0000,     438.81
    440.0000,     492.47
    445.0000,     547.73
    450.0000,     608.84
    455.0000,     682.74
    460.0000,     777.32
    465.0000,     898.39
    470.0000,     1044.9
    475.0000,     1203.5
    480.0000,     1344.9
    485.0000,     1429.7
    490.0000,     1425.9
    495.0000,     1327.6
    500.0000,     1162.1
    505.0000,     974.64
    510.0000,     804.74
    515.0000,     694.74
    520.0000,     624.01
    525.0000,     587.63
           570.5941
CALCULATED APPARENT RESISTIVITY
      7.5000,       5.0000,   1.00000,    331.4506
     12.5000,       5.0000,   1.00000,    436.5758
     17.5000,       5.0000,   1.00000,    493.7663
     22.5000,       5.0000,   1.00000,    527.1604
     27.5000,       5.0000,   1.00000,    550.3013
     32.5000,       5.0000,   1.00000,    615.2267
     37.5000,       5.0000,   1.00000,    564.3076
     42.5000,       5.0000,   1.00000,    656.8539
     47.5000,       5.0000,   1.00000,    691.3127
     52.5000,       5.0000,   1.00000,    797.2712
     57.5000,       5.0000,   1.00000,    745.4854
     62.5000,       5.0000,   1.00000,    807.4203
     67.5000,       5.0000,   1.00000,    862.7328
     72.5000,       5.0000,   1.00000,    844.6572
     77.5000,       5.0000,   1.00000,    827.5057
     82.5000,       5.0000,   1.00000,    892.5836
     87.5000,       5.0000,   1.00000,    882.9294
     92.5000,       5.0000,   1.00000,    868.2207
     97.5000,       5.0000,   1.00000,    719.1545
    102.5000,       5.0000,   1.00000,    785.4545
    107.5000,       5.0000,   1.00000,    677.0012
    112.5000,       5.0000,   1.00000,    771.9437
    117.5000,       5.0000,   1.00000,    650.9418
    122.5000,       5.0000,   1.00000,    660.2852
    127.5000,       5.0000,   1.00000,    666.7632
    132.5000,       5.0000,   1.00000,    628.2980
    137.5000,       5.0000,   1.00000,    729.7416
    142.5000,       5.0000,   1.00000,    624.6962
    147.5000,       5.0000,   1.00000,    736.9229
    152.5000,       5.0000,   1.00000,    764.6990
    157.5000,       5.0000,   1.00000,    723.1359
    162.5000,       5.0000,   1.00000,    698.1757
    167.5000,       5.0000,   1.00000,    672.6018
    172.5000,       5.0000,   1.00000,    561.5042
    177.5000,       5.0000,   1.00000,    528.0593
    182.5000,       5.0000,   1.00000,    583.8201
    187.5000,       5.0000,   1.00000,    447.6176
    192.5000,       5.0000,   1.00000,    420.5062
    197.5000,       5.0000,   1.00000,    366.7937
    202.5000,       5.0000,   1.00000,    307.8728
    207.5000,       5.0000,   1.00000,    289.8325
    212.5000,       5.0000,   1.00000,    376.0507
    217.5000,       5.0000,   1.00000,    364.6353
    222.5000,       5.0000,   1.00000,    547.4349
    227.5000,       5.0000,   1.00000,    581.1074
    232.5000,       5.0000,   1.00000,    778.3521
    237.5000,       5.0000,   1.00000,    939.9291
    242.5000,       5.0000,   1.00000,   1110.4296
    247.5000,       5.0000,   1.00000,   1306.2064
    252.5000,       5.0000,   1.00000,   1094.9399
    257.5000,       5.0000,   1.00000,   1271.9816
    262.5000,       5.0000,   1.00000,   1002.2679
    267.5000,       5.0000,   1.00000,   1049.9457
    272.5000,       5.0000,   1.00000,   1098.8557
    277.5000,       5.0000,   1.00000,   1108.2266
    282.5000,       5.0000,   1.00000,   1202.1089
    287.5000,       5.0000,   1.00000,   1156.1857
    292.5000,       5.0000,   1.00000,   1422.2083
    297.5000,       5.0000,   1.00000,   1198.2921
    302.5000,       5.0000,   1.00000,   1223.5267
    307.5000,       5.0000,   1.00000,   1299.7769
    312.5000,       5.0000,   1.00000,   1042.2838
    317.5000,       5.0000,   1.00000,   1212.5780
    322.5000,       5.0000,   1.00000,   1033.5022
    327.5000,       5.0000,   1.00000,   1014.7596
    332.5000,       5.0000,   1.00000,    903.7325
    337.5000,       5.0000,   1.00000,    881.3823
    342.5000,       5.0000,   1.00000,    806.3867
    347.5000,       5.0000,   1.00000,    778.9510
    352.5000,       5.0000,   1.00000,    790.0326
    357.5000,       5.0000,   1.00000,    946.0497
    362.5000,       5.0000,   1.00000,    989.6670
    367.5000,       5.0000,   1.00000,   1086.2054
    372.5000,       5.0000,   1.00000,    999.3099
    377.5000,       5.0000,   1.00000,   1048.0332
    382.5000,       5.0000,   1.00000,   1070.8401
    387.5000,       5.0000,   1.00000,   1011.4753
    392.5000,       5.0000,   1.00000,   1019.5831
    397.5000,       5.0000,   1.00000,   1013.8833
    402.5000,       5.0000,   1.00000,   1080.0699
    407.5000,       5.0000,   1.00000,    989.0342
    412.5000,       5.0000,   1.00000,   1033.8837
    417.5000,       5.0000,   1.00000,    985.2682
    422.5000,       5.0000,   1.00000,    872.0817
    427.5000,       5.0000,   1.00000,    853.7081
    432.5000,       5.0000,   1.00000,    860.3150
    437.5000,       5.0000,   1.00000,    729.1761
    442.5000,       5.0000,   1.00000,    736.8951
    447.5000,       5.0000,   1.00000,    686.7811
    452.5000,       5.0000,   1.00000,    662.9871
    457.5000,       5.0000,   1.00000,    674.0287
    462.5000,       5.0000,   1.00000,    706.3942
    467.5000,       5.0000,   1.00000,    756.8240
    472.5000,       5.0000,   1.00000,    955.4435
    477.5000,       5.0000,   1.00000,    914.2916
    482.5000,       5.0000,   1.00000,   1047.5636
    487.5000,       5.0000,   1.00000,   1204.3536
    492.5000,       5.0000,   1.00000,   1213.6477
    497.5000,       5.0000,   1.00000,   1205.8828
    502.5000,       5.0000,   1.00000,   1166.7168
    507.5000,       5.0000,   1.00000,    991.0143
    512.5000,       5.0000,   1.00000,    898.5001
    517.5000,       5.0000,   1.00000,    840.1546
    522.5000,       5.0000,   1.00000,    776.4980
    527.5000,       5.0000,   1.00000,    800.4770
    532.5000,       5.0000,   1.00000,    786.8484
    537.5000,       5.0000,   1.00000,    965.5023
    542.5000,       5.0000,   1.00000,    886.5548
    547.5000,       5.0000,   1.00000,   1066.1523
    552.5000,       5.0000,   1.00000,   1040.7745
    557.5000,       5.0000,   1.00000,   1059.2795
    562.5000,       5.0000,   1.00000,   1181.5182
    567.5000,       5.0000,   1.00000,   1183.7850
    572.5000,       5.0000,   1.00000,   1254.9692
    577.5000,       5.0000,   1.00000,   1174.3536
    582.5000,       5.0000,   1.00000,   1170.1431
    587.5000,       5.0000,   1.00000,   1012.1357
    592.5000,       5.0000,   1.00000,    985.5080
    597.5000,       5.0000,   1.00000,    983.7678
    602.5000,       5.0000,   1.00000,    941.9261
    607.5000,       5.0000,   1.00000,   1182.4769
    612.5000,       5.0000,   1.00000,   1245.1545
    617.5000,       5.0000,   1.00000,   1402.7404
    622.5000,       5.0000,   1.00000,   1573.7065
    627.5000,       5.0000,   1.00000,   1640.2825
     12.5000,       5.0000,   2.00000,    481.9756
     17.5000,       5.0000,   2.00000,    558.5599
     22.5000,       5.0000,   2.00000,    524.2586
     27.5000,       5.0000,   2.00000,    592.3596
     32.5000,       5.0000,   2.00000,    706.3353
     37.5000,       5.0000,   2.00000,    639.1297
     42.5000,       5.0000,   2.00000,    730.1624
     47.5000,       5.0000,   2.00000,    873.6349
     52.5000,       5.0000,   2.00000,    991.8178
     57.5000,       5.0000,   2.00000,    878.5095
     62.5000,       5.0000,   2.00000,    981.7130
     67.5000,       5.0000,   2.00000,   1155.5615
     72.5000,       5.0000,   2.00000,   1066.4197
     77.5000,       5.0000,   2.00000,    985.0491
     82.5000,       5.0000,   2.00000,   1099.6896
     87.5000,       5.0000,   2.00000,   1173.8905
     92.5000,       5.0000,   2.00000,   1073.2511
     97.5000,       5.0000,   2.00000,    880.8264
    102.5000,       5.0000,   2.00000,    942.8285
    107.5000,       5.0000,   2.00000,    877.3107
    112.5000,       5.0000,   2.00000,    974.2628
    117.5000,       5.0000,   2.00000,    809.3384
    122.5000,       5.0000,   2.00000,    790.5419
    127.5000,       5.0000,   2.00000,    808.9735
    132.5000,       5.0000,   2.00000,    802.0820
    137.5000,       5.0000,   2.00000,    895.1484
    142.5000,       5.0000,   2.00000,    712.5941
    147.5000,       5.0000,   2.00000,    840.2903
    152.5000,       5.0000,   2.00000,    915.9354
    157.5000,       5.0000,   2.00000,    781.6710
    162.5000,       5.0000,   2.00000,    798.9670
    167.5000,       5.0000,   2.00000,    807.7946
    172.5000,       5.0000,   2.00000,    602.2894
    177.5000,       5.0000,   2.00000,    599.6069
    182.5000,       5.0000,   2.00000,    712.8541
    187.5000,       5.0000,   2.00000,    506.8007
    192.5000,       5.0000,   2.00000,    463.5725
    197.5000,       5.0000,   2.00000,    463.2928
    202.5000,       5.0000,   2.00000,    365.9731
    207.5000,       5.0000,   2.00000,    360.1151
    212.5000,       5.0000,   2.00000,    455.6469
    217.5000,       5.0000,   2.00000,    439.9606
    222.5000,       5.0000,   2.00000,    618.9762
    227.5000,       5.0000,   2.00000,    635.3112
    232.5000,       5.0000,   2.00000,    717.7709
    237.5000,       5.0000,   2.00000,    804.5114
    242.5000,       5.0000,   2.00000,    991.8760
    247.5000,       5.0000,   2.00000,   1046.3871
    252.5000,       5.0000,   2.00000,    890.3928
    257.5000,       5.0000,   2.00000,   1094.7405
    262.5000,       5.0000,   2.00000,    903.6413
    267.5000,       5.0000,   2.00000,    913.6830
    272.5000,       5.0000,   2.00000,   1069.9154
    277.5000,       5.0000,   2.00000,   1054.8716
    282.5000,       5.0000,   2.00000,    978.3269
    287.5000,       5.0000,   2.00000,   1040.7148
    292.5000,       5.0000,   2.00000,   1339.2236
    297.5000,       5.0000,   2.00000,   1033.5266
    302.5000,       5.0000,   2.00000,   1082.3820
    307.5000,       5.0000,   2.00000,   1221.5819
    312.5000,       5.0000,   2.00000,    946.5546
    317.5000,       5.0000,   2.00000,   1110.6819
    322.5000,       5.0000,   2.00000,   1024.6194
    327.5000,       5.0000,   2.00000,    892.6307
    332.5000,       5.0000,   2.00000,    851.7142
    337.5000,       5.0000,   2.00000,    887.7484
    342.5000,       5.0000,   2.00000,    847.7252
    347.5000,       5.0000,   2.00000,    766.0721
    352.5000,       5.0000,   2.00000,    764.6854
    357.5000,       5.0000,   2.00000,    921.3718
    362.5000,       5.0000,   2.00000,   1015.9966
    367.5000,       5.0000,   2.00000,   1021.5324
    372.5000,       5.0000,   2.00000,    889.9568
    377.5000,       5.0000,   2.00000,    993.5534
    382.5000,       5.0000,   2.00000,   1106.3207
    387.5000,       5.0000,   2.00000,    978.4321
    392.5000,       5.0000,   2.00000,    929.9642
    397.5000,       5.0000,   2.00000,    992.7809
    402.5000,       5.0000,   2.00000,   1013.5875
    407.5000,       5.0000,   2.00000,    892.1581
    412.5000,       5.0000,   2.00000,    984.4922
    417.5000,       5.0000,   2.00000,    979.9077
    422.5000,       5.0000,   2.00000,    807.9655
    427.5000,       5.0000,   2.00000,    877.7982
    432.5000,       5.0000,   2.00000,    951.9188
    437.5000,       5.0000,   2.00000,    785.5514
    442.5000,       5.0000,   2.00000,    803.2947
    447.5000,       5.0000,   2.00000,    807.1498
    452.5000,       5.0000,   2.00000,    778.7392
    457.5000,       5.0000,   2.00000,    788.0198
    462.5000,       5.0000,   2.00000,    763.0285
    467.5000,       5.0000,   2.00000,    853.8387
    472.5000,       5.0000,   2.00000,   1084.9781
    477.5000,       5.0000,   2.00000,    918.3774
    482.5000,       5.0000,   2.00000,    992.4631
    487.5000,       5.0000,   2.00000,   1234.5697
    492.5000,       5.0000,   2.00000,   1179.5647
    497.5000,       5.0000,   2.00000,   1171.6833
    502.5000,       5.0000,   2.00000,   1208.9666
    507.5000,       5.0000,   2.00000,   1050.3689
    512.5000,       5.0000,   2.00000,   1002.5834
    517.5000,       5.0000,   2.00000,   1005.6917
    522.5000,       5.0000,   2.00000,    940.7916
    527.5000,       5.0000,   2.00000,    910.9009
    532.5000,       5.0000,   2.00000,    935.8085
    537.5000,       5.0000,   2.00000,   1101.6952
    542.5000,       5.0000,   2.00000,   1009.7641
    547.5000,       5.0000,   2.00000,   1210.5862
    552.5000,       5.0000,   2.00000,   1196.1001
    557.5000,       5.0000,   2.00000,   1161.3301
    562.5000,       5.0000,   2.00000,   1310.4407
    567.5000,       5.0000,   2.00000,   1319.5444
    572.5000,       5.0000,   2.00000,   1328.3047
    577.5000,       5.0000,   2.00000,   1282.3658
    582.5000,       5.0000,   2.00000,   1272.7175
    587.5000,       5.0000,   2.00000,   1121.1985
    592.5000,       5.0000,   2.00000,   1130.5406
    597.5000,       5.0000,   2.00000,   1098.2688
    602.5000,       5.0000,   2.00000,   1006.0786
    607.5000,       5.0000,   2.00000,   1238.2323
    612.5000,       5.0000,   2.00000,   1217.2394
    617.5000,       5.0000,   2.00000,   1199.2844
    622.5000,       5.0000,   2.00000,   1342.3500
     17.5000,       5.0000,   3.00000,    637.9524
     22.5000,       5.0000,   3.00000,    640.4500
     27.5000,       5.0000,   3.00000,    687.2664
     32.5000,       5.0000,   3.00000,    808.6271
     37.5000,       5.0000,   3.00000,    726.3293
     42.5000,       5.0000,   3.00000,    875.4215
     47.5000,       5.0000,   3.00000,   1046.5139
     52.5000,       5.0000,   3.00000,   1193.0695
     57.5000,       5.0000,   3.00000,   1038.2864
     62.5000,       5.0000,   3.00000,   1170.9613
     67.5000,       5.0000,   3.00000,   1340.5001
     72.5000,       5.0000,   3.00000,   1250.5131
     77.5000,       5.0000,   3.00000,   1130.2384
     82.5000,       5.0000,   3.00000,   1312.9352
     87.5000,       5.0000,   3.00000,   1420.6655
     92.5000,       5.0000,   3.00000,   1327.8290
     97.5000,       5.0000,   3.00000,   1008.5659
    102.5000,       5.0000,   3.00000,   1112.6637
    107.5000,       5.0000,   3.00000,   1066.5314
    112.5000,       5.0000,   3.00000,   1227.4163
    117.5000,       5.0000,   3.00000,    983.1982
    122.5000,       5.0000,   3.00000,    930.3267
    127.5000,       5.0000,   3.00000,    966.2999
    132.5000,       5.0000,   3.00000,    968.4607
    137.5000,       5.0000,   3.00000,   1037.0339
    142.5000,       5.0000,   3.00000,    813.5505
    147.5000,       5.0000,   3.00000,    956.3177
    152.5000,       5.0000,   3.00000,   1006.4940
    157.5000,       5.0000,   3.00000,    937.5466
    162.5000,       5.0000,   3.00000,    904.1301
    167.5000,       5.0000,   3.00000,    839.0309
    172.5000,       5.0000,   3.00000,    662.6461
    177.5000,       5.0000,   3.00000,    661.7437
    182.5000,       5.0000,   3.00000,    807.8898
    187.5000,       5.0000,   3.00000,    624.2753
    192.5000,       5.0000,   3.00000,    565.5508
    197.5000,       5.0000,   3.00000,    519.0460
    202.5000,       5.0000,   3.00000,    450.9859
    207.5000,       5.0000,   3.00000,    420.1991
    212.5000,       5.0000,   3.00000,    546.1285
    217.5000,       5.0000,   3.00000,    528.2031
    222.5000,       5.0000,   3.00000,    722.2991
    227.5000,       5.0000,   3.00000,    655.5311
    232.5000,       5.0000,   3.00000,    693.1743
    237.5000,       5.0000,   3.00000,    783.2883
    242.5000,       5.0000,   3.00000,    939.8416
    247.5000,       5.0000,   3.00000,   1037.3297
    252.5000,       5.0000,   3.00000,    851.2254
    257.5000,       5.0000,   3.00000,    984.5771
    262.5000,       5.0000,   3.00000,    820.1448
    267.5000,       5.0000,   3.00000,    907.0355
    272.5000,       5.0000,   3.00000,   1030.9224
    277.5000,       5.0000,   3.00000,    977.0242
    282.5000,       5.0000,   3.00000,    935.9870
    287.5000,       5.0000,   3.00000,    971.0136
    292.5000,       5.0000,   3.00000,   1222.6057
    297.5000,       5.0000,   3.00000,   1004.1150
    302.5000,       5.0000,   3.00000,    983.7790
    307.5000,       5.0000,   3.00000,   1062.5649
    312.5000,       5.0000,   3.00000,    914.4802
    317.5000,       5.0000,   3.00000,   1090.0232
    322.5000,       5.0000,   3.00000,    965.1891
    327.5000,       5.0000,   3.00000,    906.2485
    332.5000,       5.0000,   3.00000,    841.3055
    337.5000,       5.0000,   3.00000,    945.7639
    342.5000,       5.0000,   3.00000,    876.1847
    347.5000,       5.0000,   3.00000,    768.1636
    352.5000,       5.0000,   3.00000,    738.6104
    357.5000,       5.0000,   3.00000,    957.1954
    362.5000,       5.0000,   3.00000,   1055.8619
    367.5000,       5.0000,   3.00000,   1002.6379
    372.5000,       5.0000,   3.00000,    829.0371
    377.5000,       5.0000,   3.00000,    940.4787
    382.5000,       5.0000,   3.00000,   1069.2129
    387.5000,       5.0000,   3.00000,    961.7955
    392.5000,       5.0000,   3.00000,    903.7734
    397.5000,       5.0000,   3.00000,    928.0522
    402.5000,       5.0000,   3.00000,    979.3361
    407.5000,       5.0000,   3.00000,    902.4063
    412.5000,       5.0000,   3.00000,    984.6017
    417.5000,       5.0000,   3.00000,    944.9265
    422.5000,       5.0000,   3.00000,    836.8311
    427.5000,       5.0000,   3.00000,    892.7280
    432.5000,       5.0000,   3.00000,    996.5450
    437.5000,       5.0000,   3.00000,    862.0927
    442.5000,       5.0000,   3.00000,    874.1067
    447.5000,       5.0000,   3.00000,    885.1411
    452.5000,       5.0000,   3.00000,    897.4176
    457.5000,       5.0000,   3.00000,    852.7992
    462.5000,       5.0000,   3.00000,    865.0327
    467.5000,       5.0000,   3.00000,    975.1834
    472.5000,       5.0000,   3.00000,   1184.2039
    477.5000,       5.0000,   3.00000,    976.6116
    482.5000,       5.0000,   3.00000,   1021.8786
    487.5000,       5.0000,   3.00000,   1217.1367
    492.5000,       5.0000,   3.00000,   1286.6906
    497.5000,       5.0000,   3.00000,   1280.1547
    502.5000,       5.0000,   3.00000,   1275.1411
    507.5000,       5.0000,   3.00000,   1148.5055
    512.5000,       5.0000,   3.00000,   1124.5748
    517.5000,       5.0000,   3.00000,   1163.7377
    522.5000,       5.0000,   3.00000,   1093.6100
    527.5000,       5.0000,   3.00000,   1093.2631
    532.5000,       5.0000,   3.00000,   1085.7679
    537.5000,       5.0000,   3.00000,   1310.9850
    542.5000,       5.0000,   3.00000,   1207.2338
    547.5000,       5.0000,   3.00000,   1405.9077
    552.5000,       5.0000,   3.00000,   1322.9915
    557.5000,       5.0000,   3.00000,   1287.0372
    562.5000,       5.0000,   3.00000,   1408.4987
    567.5000,       5.0000,   3.00000,   1441.6467
    572.5000,       5.0000,   3.00000,   1512.4156
    577.5000,       5.0000,   3.00000,   1424.7971
    582.5000,       5.0000,   3.00000,   1423.5964
    587.5000,       5.0000,   3.00000,   1274.0604
    592.5000,       5.0000,   3.00000,   1248.5963
    597.5000,       5.0000,   3.00000,   1195.7992
    602.5000,       5.0000,   3.00000,   1105.4858
    607.5000,       5.0000,   3.00000,   1309.5289
    612.5000,       5.0000,   3.00000,   1263.5812
    617.5000,       5.0000,   3.00000,   1229.5885
     22.5000,      15.0000,   1.00000,    727.8082
     27.5000,      15.0000,   1.00000,    781.4129
     32.5000,      15.0000,   1.00000,    768.6130
     37.5000,      15.0000,   1.00000,    857.1824
     42.5000,      15.0000,   1.00000,    961.3779
     47.5000,      15.0000,   1.00000,   1097.4583
     52.5000,      15.0000,   1.00000,   1140.3580
     57.5000,      15.0000,   1.00000,   1215.3514
     62.5000,      15.0000,   1.00000,   1227.6614
     67.5000,      15.0000,   1.00000,   1240.1840
     72.5000,      15.0000,   1.00000,   1228.6206
     77.5000,      15.0000,   1.00000,   1290.2140
     82.5000,      15.0000,   1.00000,   1333.7792
     87.5000,      15.0000,   1.00000,   1410.8694
     92.5000,      15.0000,   1.00000,   1320.2463
     97.5000,      15.0000,   1.00000,   1228.2147
    102.5000,      15.0000,   1.00000,   1124.0916
    107.5000,      15.0000,   1.00000,   1211.9259
    112.5000,      15.0000,   1.00000,   1188.8875
    117.5000,      15.0000,   1.00000,   1141.8467
    122.5000,      15.0000,   1.00000,   1042.1981
    127.5000,      15.0000,   1.00000,   1021.6652
    132.5000,      15.0000,   1.00000,   1021.6218
    137.5000,      15.0000,   1.00000,    979.1956
    142.5000,      15.0000,   1.00000,    977.2670
    147.5000,      15.0000,   1.00000,    942.4894
    152.5000,      15.0000,   1.00000,    997.4648
    157.5000,      15.0000,   1.00000,    997.2725
    162.5000,      15.0000,   1.00000,    905.7484
    167.5000,      15.0000,   1.00000,    783.3386
    172.5000,      15.0000,   1.00000,    724.3425
    177.5000,      15.0000,   1.00000,    721.1791
    182.5000,      15.0000,   1.00000,    731.1049
    187.5000,      15.0000,   1.00000,    746.5296
    192.5000,      15.0000,   1.00000,    643.8074
    197.5000,      15.0000,   1.00000,    567.9212
    202.5000,      15.0000,   1.00000,    501.0712
    207.5000,      15.0000,   1.00000,    523.9127
    212.5000,      15.0000,   1.00000,    545.4245
    217.5000,      15.0000,   1.00000,    657.6880
    222.5000,      15.0000,   1.00000,    668.6282
    227.5000,      15.0000,   1.00000,    677.1022
    232.5000,      15.0000,   1.00000,    701.7640
    237.5000,      15.0000,   1.00000,    780.4125
    242.5000,      15.0000,   1.00000,    885.7651
    247.5000,      15.0000,   1.00000,    932.6432
    252.5000,      15.0000,   1.00000,    928.0353
    257.5000,      15.0000,   1.00000,    822.1910
    262.5000,      15.0000,   1.00000,    845.3590
    267.5000,      15.0000,   1.00000,    885.8024
    272.5000,      15.0000,   1.00000,    907.6690
    277.5000,      15.0000,   1.00000,    919.2178
    282.5000,      15.0000,   1.00000,    944.7368
    287.5000,      15.0000,   1.00000,    978.3687
    292.5000,      15.0000,   1.00000,    992.9460
    297.5000,      15.0000,   1.00000,   1003.5168
    302.5000,      15.0000,   1.00000,    933.1182
    307.5000,      15.0000,   1.00000,    887.4240
    312.5000,      15.0000,   1.00000,    940.9080
    317.5000,      15.0000,   1.00000,    935.7993
    322.5000,      15.0000,   1.00000,    935.0491
    327.5000,      15.0000,   1.00000,    886.1447
    332.5000,      15.0000,   1.00000,    912.8816
    337.5000,      15.0000,   1.00000,    866.8104
    342.5000,      15.0000,   1.00000,    844.3248
    347.5000,      15.0000,   1.00000,    767.8912
    352.5000,      15.0000,   1.00000,    812.0552
    357.5000,      15.0000,   1.00000,    899.5715
    362.5000,      15.0000,   1.00000,    964.8708
    367.5000,      15.0000,   1.00000,    920.7991
    372.5000,      15.0000,   1.00000,    882.3322
    377.5000,      15.0000,   1.00000,    864.2211
    382.5000,      15.0000,   1.00000,    889.2447
    387.5000,      15.0000,   1.00000,    922.3461
    392.5000,      15.0000,   1.00000,    892.2448
    397.5000,      15.0000,   1.00000,    867.0652
    402.5000,      15.0000,   1.00000,    892.1586
    407.5000,      15.0000,   1.00000,    948.6646
    412.5000,      15.0000,   1.00000,    910.4897
    417.5000,      15.0000,   1.00000,    891.2029
    422.5000,      15.0000,   1.00000,    875.1531
    427.5000,      15.0000,   1.00000,    888.5544
    432.5000,      15.0000,   1.00000,    884.6691
    437.5000,      15.0000,   1.00000,    908.8325
    442.5000,      15.0000,   1.00000,    891.7438
    447.5000,      15.0000,   1.00000,    896.3145
    452.5000,      15.0000,   1.00000,    876.6199
    457.5000,      15.0000,   1.00000,    906.6855
    462.5000,      15.0000,   1.00000,    950.6346
    467.5000,      15.0000,   1.00000,   1051.5258
    472.5000,      15.0000,   1.00000,   1053.0375
    477.5000,      15.0000,   1.00000,   1063.5739
    482.5000,      15.0000,   1.00000,   1062.5994
    487.5000,      15.0000,   1.00000,   1144.9929
    492.5000,      15.0000,   1.00000,   1251.5674
    497.5000,      15.0000,   1.00000,   1316.1018
    502.5000,      15.0000,   1.00000,   1253.4949
    507.5000,      15.0000,   1.00000,   1200.2241
    512.5000,      15.0000,   1.00000,   1185.0278
    517.5000,      15.0000,   1.00000,   1158.7242
    522.5000,      15.0000,   1.00000,   1181.5386
    527.5000,      15.0000,   1.00000,   1173.6965
    532.5000,      15.0000,   1.00000,   1258.0186
    537.5000,      15.0000,   1.00000,   1304.8351
    542.5000,      15.0000,   1.00000,   1416.7607
    547.5000,      15.0000,   1.00000,   1381.9175
    552.5000,      15.0000,   1.00000,   1357.2406
    557.5000,      15.0000,   1.00000,   1332.6521
    562.5000,      15.0000,   1.00000,   1367.7003
    567.5000,      15.0000,   1.00000,   1448.3557
    572.5000,      15.0000,   1.00000,   1498.6523
    577.5000,      15.0000,   1.00000,   1506.0605
    582.5000,      15.0000,   1.00000,   1428.9489
    587.5000,      15.0000,   1.00000,   1349.7986
    592.5000,      15.0000,   1.00000,   1245.7922
    597.5000,      15.0000,   1.00000,   1193.9401
    602.5000,      15.0000,   1.00000,   1215.0961
    607.5000,      15.0000,   1.00000,   1232.6995
    612.5000,      15.0000,   1.00000,   1272.9899
     22.5000,       5.0000,   4.00000,    733.8740
     27.5000,       5.0000,   4.00000,    786.8985
     32.5000,       5.0000,   4.00000,    862.6161
     37.5000,       5.0000,   4.00000,    792.5803
     42.5000,       5.0000,   4.00000,    972.3868
     47.5000,       5.0000,   4.00000,   1137.9476
     52.5000,       5.0000,   4.00000,   1305.7911
     57.5000,       5.0000,   4.00000,   1178.6835
     62.5000,       5.0000,   4.00000,   1261.2723
     67.5000,       5.0000,   4.00000,   1382.4517
     72.5000,       5.0000,   4.00000,   1280.2620
     77.5000,       5.0000,   4.00000,   1260.0869
     82.5000,       5.0000,   4.00000,   1428.9371
     87.5000,       5.0000,   4.00000,   1548.7183
     92.5000,       5.0000,   4.00000,   1437.2751
     97.5000,       5.0000,   4.00000,   1132.4347
    102.5000,       5.0000,   4.00000,   1227.2777
    107.5000,       5.0000,   4.00000,   1171.2347
    112.5000,       5.0000,   4.00000,   1382.6550
    117.5000,       5.0000,   4.00000,   1107.9880
    122.5000,       5.0000,   4.00000,   1055.5151
    127.5000,       5.0000,   4.00000,   1071.6571
    132.5000,       5.0000,   4.00000,   1011.0112
    137.5000,       5.0000,   4.00000,   1131.2175
    142.5000,       5.0000,   4.00000,    869.8937
    147.5000,       5.0000,   4.00000,   1001.4939
    152.5000,       5.0000,   4.00000,   1101.4741
    157.5000,       5.0000,   4.00000,    999.5179
    162.5000,       5.0000,   4.00000,    940.8218
    167.5000,       5.0000,   4.00000,    854.9667
    172.5000,       5.0000,   4.00000,    666.2606
    177.5000,       5.0000,   4.00000,    694.1112
    182.5000,       5.0000,   4.00000,    889.5206
    187.5000,       5.0000,   4.00000,    708.0959
    192.5000,       5.0000,   4.00000,    653.7321
    197.5000,       5.0000,   4.00000,    593.5252
    202.5000,       5.0000,   4.00000,    472.0632
    207.5000,       5.0000,   4.00000,    473.2841
    212.5000,       5.0000,   4.00000,    614.0460
    217.5000,       5.0000,   4.00000,    581.9221
    222.5000,       5.0000,   4.00000,    763.5309
    227.5000,       5.0000,   4.00000,    644.0342
    232.5000,       5.0000,   4.00000,    690.7731
    237.5000,       5.0000,   4.00000,    757.9734
    242.5000,       5.0000,   4.00000,    922.6596
    247.5000,       5.0000,   4.00000,   1045.2350
    252.5000,       5.0000,   4.00000,    804.7023
    257.5000,       5.0000,   4.00000,    913.4126
    262.5000,       5.0000,   4.00000,    740.3514
    267.5000,       5.0000,   4.00000,    830.6890
    272.5000,       5.0000,   4.00000,    926.5755
    277.5000,       5.0000,   4.00000,    894.7103
    282.5000,       5.0000,   4.00000,    905.6136
    287.5000,       5.0000,   4.00000,    880.5837
    292.5000,       5.0000,   4.00000,   1143.3990
    297.5000,       5.0000,   4.00000,    890.1465
    302.5000,       5.0000,   4.00000,    883.9656
    307.5000,       5.0000,   4.00000,    961.9358
    312.5000,       5.0000,   4.00000,    795.1708
    317.5000,       5.0000,   4.00000,   1024.2511
    322.5000,       5.0000,   4.00000,    910.1799
    327.5000,       5.0000,   4.00000,    866.1785
    332.5000,       5.0000,   4.00000,    866.5253
    337.5000,       5.0000,   4.00000,    893.3536
    342.5000,       5.0000,   4.00000,    832.0794
    347.5000,       5.0000,   4.00000,    721.6166
    352.5000,       5.0000,   4.00000,    726.0917
    357.5000,       5.0000,   4.00000,    920.7923
    362.5000,       5.0000,   4.00000,    996.5649
    367.5000,       5.0000,   4.00000,    972.9300
    372.5000,       5.0000,   4.00000,    797.9968
    377.5000,       5.0000,   4.00000,    844.6780
    382.5000,       5.0000,   4.00000,    935.4665
    387.5000,       5.0000,   4.00000,    879.1970
    392.5000,       5.0000,   4.00000,    848.6240
    397.5000,       5.0000,   4.00000,    848.9317
    402.5000,       5.0000,   4.00000,    919.5085
    407.5000,       5.0000,   4.00000,    871.2620
    412.5000,       5.0000,   4.00000,    930.0918
    417.5000,       5.0000,   4.00000,    919.1847
    422.5000,       5.0000,   4.00000,    804.3654
    427.5000,       5.0000,   4.00000,    881.4095
    432.5000,       5.0000,   4.00000,    972.2012
    437.5000,       5.0000,   4.00000,    859.8178
    442.5000,       5.0000,   4.00000,    919.7472
    447.5000,       5.0000,   4.00000,    917.5193
    452.5000,       5.0000,   4.00000,    882.5109
    457.5000,       5.0000,   4.00000,    906.3601
    462.5000,       5.0000,   4.00000,    914.4827
    467.5000,       5.0000,   4.00000,   1000.5544
    472.5000,       5.0000,   4.00000,   1219.2673
    477.5000,       5.0000,   4.00000,    993.9956
    482.5000,       5.0000,   4.00000,   1020.1896
    487.5000,       5.0000,   4.00000,   1232.5582
    492.5000,       5.0000,   4.00000,   1283.1790
    497.5000,       5.0000,   4.00000,   1354.3574
    502.5000,       5.0000,   4.00000,   1353.2025
    507.5000,       5.0000,   4.00000,   1185.7096
    512.5000,       5.0000,   4.00000,   1190.7123
    517.5000,       5.0000,   4.00000,   1212.5339
    522.5000,       5.0000,   4.00000,   1182.2693
    527.5000,       5.0000,   4.00000,   1194.4742
    532.5000,       5.0000,   4.00000,   1206.1710
    537.5000,       5.0000,   4.00000,   1472.3215
    542.5000,       5.0000,   4.00000,   1332.2772
    547.5000,       5.0000,   4.00000,   1527.9908
    552.5000,       5.0000,   4.00000,   1391.6890
    557.5000,       5.0000,   4.00000,   1306.2434
    562.5000,       5.0000,   4.00000,   1453.3589
    567.5000,       5.0000,   4.00000,   1485.8562
    572.5000,       5.0000,   4.00000,   1602.7279
    577.5000,       5.0000,   4.00000,   1529.0117
    582.5000,       5.0000,   4.00000,   1520.5734
    587.5000,       5.0000,   4.00000,   1308.4783
    592.5000,       5.0000,   4.00000,   1264.8998
    597.5000,       5.0000,   4.00000,   1221.2312
    602.5000,       5.0000,   4.00000,   1103.8054
    607.5000,       5.0000,   4.00000,   1335.9353
    612.5000,       5.0000,   4.00000,   1281.1108
     30.0000,      20.0000,   1.00000,    858.3710
     35.0000,      20.0000,   1.00000,    920.7145
     40.0000,      20.0000,   1.00000,    987.0085
     45.0000,      20.0000,   1.00000,   1090.1812
     50.0000,      20.0000,   1.00000,   1178.8395
     55.0000,      20.0000,   1.00000,   1230.3081
     60.0000,      20.0000,   1.00000,   1253.1099
     65.0000,      20.0000,   1.00000,   1207.3361
     70.0000,      20.0000,   1.00000,   1217.4932
     75.0000,      20.0000,   1.00000,   1273.2518
     80.0000,      20.0000,   1.00000,   1346.6434
     85.0000,      20.0000,   1.00000,   1380.7115
     90.0000,      20.0000,   1.00000,   1364.7310
     95.0000,      20.0000,   1.00000,   1361.9365
    100.0000,      20.0000,   1.00000,   1308.3475
    105.0000,      20.0000,   1.00000,   1284.9409
    110.0000,      20.0000,   1.00000,   1243.2445
    115.0000,      20.0000,   1.00000,   1233.4165
    120.0000,      20.0000,   1.00000,   1235.5453
    125.0000,      20.0000,   1.00000,   1115.2793
    130.0000,      20.0000,   1.00000,   1074.5009
    135.0000,      20.0000,   1.00000,   1009.9119
    140.0000,      20.0000,   1.00000,    987.5439
    145.0000,      20.0000,   1.00000,   1055.0656
    150.0000,      20.0000,   1.00000,   1013.2172
    155.0000,      20.0000,   1.00000,    991.0278
    160.0000,      20.0000,   1.00000,    954.1518
    165.0000,      20.0000,   1.00000,    844.0432
    170.0000,      20.0000,   1.00000,    795.4647
    175.0000,      20.0000,   1.00000,    780.1136
    180.0000,      20.0000,   1.00000,    761.3733
    185.0000,      20.0000,   1.00000,    788.3793
    190.0000,      20.0000,   1.00000,    794.0900
    195.0000,      20.0000,   1.00000,    671.7946
    200.0000,      20.0000,   1.00000,    609.4391
    205.0000,      20.0000,   1.00000,    585.6045
    210.0000,      20.0000,   1.00000,    565.7626
    215.0000,      20.0000,   1.00000,    638.9478
    220.0000,      20.0000,   1.00000,    643.9756
    225.0000,      20.0000,   1.00000,    670.4188
    230.0000,      20.0000,   1.00000,    709.1831
    235.0000,      20.0000,   1.00000,    765.0552
    240.0000,      20.0000,   1.00000,    846.9133
    245.0000,      20.0000,   1.00000,    854.7712
    250.0000,      20.0000,   1.00000,    873.2234
    255.0000,      20.0000,   1.00000,    836.3405
    260.0000,      20.0000,   1.00000,    765.8398
    265.0000,      20.0000,   1.00000,    746.7108
    270.0000,      20.0000,   1.00000,    734.1987
    275.0000,      20.0000,   1.00000,    795.9086
    280.0000,      20.0000,   1.00000,    837.6204
    285.0000,      20.0000,   1.00000,    906.5223
    290.0000,      20.0000,   1.00000,    882.3627
    295.0000,      20.0000,   1.00000,    846.9844
    300.0000,      20.0000,   1.00000,    862.2343
    305.0000,      20.0000,   1.00000,    787.4600
    310.0000,      20.0000,   1.00000,    808.3215
    315.0000,      20.0000,   1.00000,    810.1017
    320.0000,      20.0000,   1.00000,    798.8200
    325.0000,      20.0000,   1.00000,    888.9480
    330.0000,      20.0000,   1.00000,    849.7375
    335.0000,      20.0000,   1.00000,    800.2056
    340.0000,      20.0000,   1.00000,    753.8691
    345.0000,      20.0000,   1.00000,    724.8723
    350.0000,      20.0000,   1.00000,    764.0275
    355.0000,      20.0000,   1.00000,    784.9979
    360.0000,      20.0000,   1.00000,    825.9656
    365.0000,      20.0000,   1.00000,    841.0316
    370.0000,      20.0000,   1.00000,    843.8627
    375.0000,      20.0000,   1.00000,    811.8109
    380.0000,      20.0000,   1.00000,    755.0276
    385.0000,      20.0000,   1.00000,    736.6232
    390.0000,      20.0000,   1.00000,    760.5493
    395.0000,      20.0000,   1.00000,    798.2458
    400.0000,      20.0000,   1.00000,    819.5192
    405.0000,      20.0000,   1.00000,    826.5124
    410.0000,      20.0000,   1.00000,    857.6478
    415.0000,      20.0000,   1.00000,    839.4016
    420.0000,      20.0000,   1.00000,    844.3912
    425.0000,      20.0000,   1.00000,    849.0022
    430.0000,      20.0000,   1.00000,    823.5859
    435.0000,      20.0000,   1.00000,    866.1628
    440.0000,      20.0000,   1.00000,    882.9432
    445.0000,      20.0000,   1.00000,    848.8519
    450.0000,      20.0000,   1.00000,    878.9885
    455.0000,      20.0000,   1.00000,    888.5976
    460.0000,      20.0000,   1.00000,    918.2855
    465.0000,      20.0000,   1.00000,   1015.8406
    470.0000,      20.0000,   1.00000,   1004.6520
    475.0000,      20.0000,   1.00000,   1023.1732
    480.0000,      20.0000,   1.00000,   1112.6827
    485.0000,      20.0000,   1.00000,   1139.4347
    490.0000,      20.0000,   1.00000,   1212.9958
    495.0000,      20.0000,   1.00000,   1291.7417
    500.0000,      20.0000,   1.00000,   1287.4976
    505.0000,      20.0000,   1.00000,   1305.6780
    510.0000,      20.0000,   1.00000,   1230.7963
    515.0000,      20.0000,   1.00000,   1172.4403
    520.0000,      20.0000,   1.00000,   1177.2823
    525.0000,      20.0000,   1.00000,   1210.9399
    530.0000,      20.0000,   1.00000,   1321.3987
    535.0000,      20.0000,   1.00000,   1373.8173
    540.0000,      20.0000,   1.00000,   1450.9562
    545.0000,      20.0000,   1.00000,   1457.9264
    550.0000,      20.0000,   1.00000,   1386.3693
    555.0000,      20.0000,   1.00000,   1384.5314
    560.0000,      20.0000,   1.00000,   1372.3143
    565.0000,      20.0000,   1.00000,   1410.7816
    570.0000,      20.0000,   1.00000,   1494.9287
    575.0000,      20.0000,   1.00000,   1530.4373
    580.0000,      20.0000,   1.00000,   1494.3376
    585.0000,      20.0000,   1.00000,   1388.5460
    590.0000,      20.0000,   1.00000,   1278.6505
    595.0000,      20.0000,   1.00000,   1160.0122
    600.0000,      20.0000,   1.00000,   1170.1294
    605.0000,      20.0000,   1.00000,   1188.0443
     27.5000,       5.0000,   5.00000,    834.5244
     32.5000,       5.0000,   5.00000,    949.3351
     37.5000,       5.0000,   5.00000,    832.2927
     42.5000,       5.0000,   5.00000,    990.6844
     47.5000,       5.0000,   5.00000,   1190.3521
     52.5000,       5.0000,   5.00000,   1385.0560
     57.5000,       5.0000,   5.00000,   1199.8680
     62.5000,       5.0000,   5.00000,   1270.5323
     67.5000,       5.0000,   5.00000,   1361.4800
     72.5000,       5.0000,   5.00000,   1293.6879
     77.5000,       5.0000,   5.00000,   1247.7959
     82.5000,       5.0000,   5.00000,   1493.9734
     87.5000,       5.0000,   5.00000,   1559.9473
     92.5000,       5.0000,   5.00000,   1471.4397
     97.5000,       5.0000,   5.00000,   1195.5315
    102.5000,       5.0000,   5.00000,   1312.7162
    107.5000,       5.0000,   5.00000,   1229.5082
    112.5000,       5.0000,   5.00000,   1415.4514
    117.5000,       5.0000,   5.00000,   1190.0974
    122.5000,       5.0000,   5.00000,   1136.8762
    127.5000,       5.0000,   5.00000,   1097.8390
    132.5000,       5.0000,   5.00000,   1044.8597
    137.5000,       5.0000,   5.00000,   1128.8032
    142.5000,       5.0000,   5.00000,    887.1271
    147.5000,       5.0000,   5.00000,   1053.6493
    152.5000,       5.0000,   5.00000,   1145.1506
    157.5000,       5.0000,   5.00000,    982.9300
    162.5000,       5.0000,   5.00000,    933.8096
    167.5000,       5.0000,   5.00000,    887.9513
    172.5000,       5.0000,   5.00000,    664.0748
    177.5000,       5.0000,   5.00000,    710.9401
    182.5000,       5.0000,   5.00000,    958.9913
    187.5000,       5.0000,   5.00000,    751.7902
    192.5000,       5.0000,   5.00000,    708.1298
    197.5000,       5.0000,   5.00000,    639.6747
    202.5000,       5.0000,   5.00000,    505.2210
    207.5000,       5.0000,   5.00000,    488.0198
    212.5000,       5.0000,   5.00000,    652.7205
    217.5000,       5.0000,   5.00000,    592.6012
    222.5000,       5.0000,   5.00000,    743.9781
    227.5000,       5.0000,   5.00000,    666.2385
    232.5000,       5.0000,   5.00000,    682.7639
    237.5000,       5.0000,   5.00000,    763.3579
    242.5000,       5.0000,   5.00000,    943.7437
    247.5000,       5.0000,   5.00000,    992.4419
    252.5000,       5.0000,   5.00000,    776.9923
    257.5000,       5.0000,   5.00000,    866.8864
    262.5000,       5.0000,   5.00000,    685.6849
    267.5000,       5.0000,   5.00000,    695.3319
    272.5000,       5.0000,   5.00000,    823.8980
    277.5000,       5.0000,   5.00000,    846.4396
    282.5000,       5.0000,   5.00000,    805.4842
    287.5000,       5.0000,   5.00000,    858.7512
    292.5000,       5.0000,   5.00000,   1035.6056
    297.5000,       5.0000,   5.00000,    784.9000
    302.5000,       5.0000,   5.00000,    794.1351
    307.5000,       5.0000,   5.00000,    879.9728
    312.5000,       5.0000,   5.00000,    712.2834
    317.5000,       5.0000,   5.00000,    891.9909
    322.5000,       5.0000,   5.00000,    876.9101
    327.5000,       5.0000,   5.00000,    840.0704
    332.5000,       5.0000,   5.00000,    800.5876
    337.5000,       5.0000,   5.00000,    840.0973
    342.5000,       5.0000,   5.00000,    734.1169
    347.5000,       5.0000,   5.00000,    680.9227
    352.5000,       5.0000,   5.00000,    683.1086
    357.5000,       5.0000,   5.00000,    846.7982
    362.5000,       5.0000,   5.00000,    922.8571
    367.5000,       5.0000,   5.00000,    920.8221
    372.5000,       5.0000,   5.00000,    751.3971
    377.5000,       5.0000,   5.00000,    766.5556
    382.5000,       5.0000,   5.00000,    821.9111
    387.5000,       5.0000,   5.00000,    754.0038
    392.5000,       5.0000,   5.00000,    745.9490
    397.5000,       5.0000,   5.00000,    811.6428
    402.5000,       5.0000,   5.00000,    855.1871
    407.5000,       5.0000,   5.00000,    781.0256
    412.5000,       5.0000,   5.00000,    888.0114
    417.5000,       5.0000,   5.00000,    877.9716
    422.5000,       5.0000,   5.00000,    762.1305
    427.5000,       5.0000,   5.00000,    834.9407
    432.5000,       5.0000,   5.00000,    946.5435
    437.5000,       5.0000,   5.00000,    833.5855
    442.5000,       5.0000,   5.00000,    902.6133
    447.5000,       5.0000,   5.00000,    892.5894
    452.5000,       5.0000,   5.00000,    873.6783
    457.5000,       5.0000,   5.00000,    888.6966
    462.5000,       5.0000,   5.00000,    901.7240
    467.5000,       5.0000,   5.00000,    979.6403
    472.5000,       5.0000,   5.00000,   1202.4247
    477.5000,       5.0000,   5.00000,    977.3329
    482.5000,       5.0000,   5.00000,   1031.1343
    487.5000,       5.0000,   5.00000,   1258.5962
    492.5000,       5.0000,   5.00000,   1289.0483
    497.5000,       5.0000,   5.00000,   1343.4618
    502.5000,       5.0000,   5.00000,   1415.8617
    507.5000,       5.0000,   5.00000,   1235.2861
    512.5000,       5.0000,   5.00000,   1171.8726
    517.5000,       5.0000,   5.00000,   1233.4509
    522.5000,       5.0000,   5.00000,   1185.6649
    527.5000,       5.0000,   5.00000,   1223.5521
    532.5000,       5.0000,   5.00000,   1285.0620
    537.5000,       5.0000,   5.00000,   1548.0529
    542.5000,       5.0000,   5.00000,   1383.8385
    547.5000,       5.0000,   5.00000,   1564.4048
    552.5000,       5.0000,   5.00000,   1416.1482
    557.5000,       5.0000,   5.00000,   1311.3629
    562.5000,       5.0000,   5.00000,   1449.6261
    567.5000,       5.0000,   5.00000,   1520.0703
    572.5000,       5.0000,   5.00000,   1602.2754
    577.5000,       5.0000,   5.00000,   1581.7830
    582.5000,       5.0000,   5.00000,   1530.0687
    587.5000,       5.0000,   5.00000,   1279.4646
    592.5000,       5.0000,   5.00000,   1233.5065
    597.5000,       5.0000,   5.00000,   1168.1427
    602.5000,       5.0000,   5.00000,   1070.6360
    607.5000,       5.0000,   5.00000,   1304.4185
     32.5000,       5.0000,   6.00000,    995.6009
     37.5000,       5.0000,   6.00000,    854.5540
     42.5000,       5.0000,   6.00000,    997.4896
     47.5000,       5.0000,   6.00000,   1209.4552
     52.5000,       5.0000,   6.00000,   1377.6230
     57.5000,       5.0000,   6.00000,   1152.3475
     62.5000,       5.0000,   6.00000,   1206.3810
     67.5000,       5.0000,   6.00000,   1379.5742
     72.5000,       5.0000,   6.00000,   1255.2034
     77.5000,       5.0000,   6.00000,   1204.3423
     82.5000,       5.0000,   6.00000,   1394.5930
     87.5000,       5.0000,   6.00000,   1563.1598
     92.5000,       5.0000,   6.00000,   1472.9227
     97.5000,       5.0000,   6.00000,   1179.3134
    102.5000,       5.0000,   6.00000,   1333.8823
    107.5000,       5.0000,   6.00000,   1239.7255
    112.5000,       5.0000,   6.00000,   1442.9246
    117.5000,       5.0000,   6.00000,   1181.3406
    122.5000,       5.0000,   6.00000,   1123.8416
    127.5000,       5.0000,   6.00000,   1121.2726
    132.5000,       5.0000,   6.00000,   1035.6455
    137.5000,       5.0000,   6.00000,   1117.8500
    142.5000,       5.0000,   6.00000,    879.7756
    147.5000,       5.0000,   6.00000,   1078.4254
    152.5000,       5.0000,   6.00000,   1112.6277
    157.5000,       5.0000,   6.00000,    971.5269
    162.5000,       5.0000,   6.00000,    930.4094
    167.5000,       5.0000,   6.00000,    878.0997
    172.5000,       5.0000,   6.00000,    703.9069
    177.5000,       5.0000,   6.00000,    735.9491
    182.5000,       5.0000,   6.00000,    969.4636
    187.5000,       5.0000,   6.00000,    784.3871
    192.5000,       5.0000,   6.00000,    716.6127
    197.5000,       5.0000,   6.00000,    658.6901
    202.5000,       5.0000,   6.00000,    531.2706
    207.5000,       5.0000,   6.00000,    499.8079
    212.5000,       5.0000,   6.00000,    625.7842
    217.5000,       5.0000,   6.00000,    569.8823
    222.5000,       5.0000,   6.00000,    753.5659
    227.5000,       5.0000,   6.00000,    656.6737
    232.5000,       5.0000,   6.00000,    712.0972
    237.5000,       5.0000,   6.00000,    790.6818
    242.5000,       5.0000,   6.00000,    925.0644
    247.5000,       5.0000,   6.00000,    985.1611
    252.5000,       5.0000,   6.00000,    734.9390
    257.5000,       5.0000,   6.00000,    833.7079
    262.5000,       5.0000,   6.00000,    603.7260
    267.5000,       5.0000,   6.00000,    630.0579
    272.5000,       5.0000,   6.00000,    731.0263
    277.5000,       5.0000,   6.00000,    737.4789
    282.5000,       5.0000,   6.00000,    772.5685
    287.5000,       5.0000,   6.00000,    765.3109
    292.5000,       5.0000,   6.00000,    966.8416
    297.5000,       5.0000,   6.00000,    720.7927
    302.5000,       5.0000,   6.00000,    718.5306
    307.5000,       5.0000,   6.00000,    791.5916
    312.5000,       5.0000,   6.00000,    652.4573
    317.5000,       5.0000,   6.00000,    838.9315
    322.5000,       5.0000,   6.00000,    797.6595
    327.5000,       5.0000,   6.00000,    785.8292
    332.5000,       5.0000,   6.00000,    722.8580
    337.5000,       5.0000,   6.00000,    735.7990
    342.5000,       5.0000,   6.00000,    690.1130
    347.5000,       5.0000,   6.00000,    606.1337
    352.5000,       5.0000,   6.00000,    610.9620
    357.5000,       5.0000,   6.00000,    779.3322
    362.5000,       5.0000,   6.00000,    862.4223
    367.5000,       5.0000,   6.00000,    842.2572
    372.5000,       5.0000,   6.00000,    681.4248
    377.5000,       5.0000,   6.00000,    714.0730
    382.5000,       5.0000,   6.00000,    744.4598
    387.5000,       5.0000,   6.00000,    649.2346
    392.5000,       5.0000,   6.00000,    661.2470
    397.5000,       5.0000,   6.00000,    731.5165
    402.5000,       5.0000,   6.00000,    787.1641
    407.5000,       5.0000,   6.00000,    726.1893
    412.5000,       5.0000,   6.00000,    815.1224
    417.5000,       5.0000,   6.00000,    826.6305
    422.5000,       5.0000,   6.00000,    723.6985
    427.5000,       5.0000,   6.00000,    795.7214
    432.5000,       5.0000,   6.00000,    910.0394
    437.5000,       5.0000,   6.00000,    811.4067
    442.5000,       5.0000,   6.00000,    830.5028
    447.5000,       5.0000,   6.00000,    853.8882
    452.5000,       5.0000,   6.00000,    856.7448
    457.5000,       5.0000,   6.00000,    833.6287
    462.5000,       5.0000,   6.00000,    836.1847
    467.5000,       5.0000,   6.00000,    938.9924
    472.5000,       5.0000,   6.00000,   1147.9298
    477.5000,       5.0000,   6.00000,    965.3781
    482.5000,       5.0000,   6.00000,   1038.6625
    487.5000,       5.0000,   6.00000,   1271.5773
    492.5000,       5.0000,   6.00000,   1314.9136
    497.5000,       5.0000,   6.00000,   1357.9191
    502.5000,       5.0000,   6.00000,   1403.2118
    507.5000,       5.0000,   6.00000,   1236.6239
    512.5000,       5.0000,   6.00000,   1185.4904
    517.5000,       5.0000,   6.00000,   1186.6173
    522.5000,       5.0000,   6.00000,   1158.4399
    527.5000,       5.0000,   6.00000,   1212.2860
    532.5000,       5.0000,   6.00000,   1262.6869
    537.5000,       5.0000,   6.00000,   1550.5897
    542.5000,       5.0000,   6.00000,   1367.3427
    547.5000,       5.0000,   6.00000,   1546.2069
    552.5000,       5.0000,   6.00000,   1403.2384
    557.5000,       5.0000,   6.00000,   1325.9796
    562.5000,       5.0000,   6.00000,   1462.8363
    567.5000,       5.0000,   6.00000,   1492.2710
    572.5000,       5.0000,   6.00000,   1625.2651
    577.5000,       5.0000,   6.00000,   1511.2700
    582.5000,       5.0000,   6.00000,   1477.4487
    587.5000,       5.0000,   6.00000,   1240.3302
    592.5000,       5.0000,   6.00000,   1159.1475
    597.5000,       5.0000,   6.00000,   1101.2329
    602.5000,       5.0000,   6.00000,   1010.5446
     37.5000,      25.0000,   1.00000,   1010.1930
     42.5000,      25.0000,   1.00000,   1117.1163
     47.5000,      25.0000,   1.00000,   1097.4149
     52.5000,      25.0000,   1.00000,   1117.2787
     57.5000,      25.0000,   1.00000,   1156.2734
     62.5000,      25.0000,   1.00000,   1183.1412
     67.5000,      25.0000,   1.00000,   1149.2690
     72.5000,      25.0000,   1.00000,   1217.4602
     77.5000,      25.0000,   1.00000,   1223.2380
     82.5000,      25.0000,   1.00000,   1243.1528
     87.5000,      25.0000,   1.00000,   1263.9323
     92.5000,      25.0000,   1.00000,   1350.5426
     97.5000,      25.0000,   1.00000,   1332.4093
    102.5000,      25.0000,   1.00000,   1301.7605
    107.5000,      25.0000,   1.00000,   1269.5326
    112.5000,      25.0000,   1.00000,   1257.9353
    117.5000,      25.0000,   1.00000,   1187.4067
    122.5000,      25.0000,   1.00000,   1162.8519
    127.5000,      25.0000,   1.00000,   1103.3173
    132.5000,      25.0000,   1.00000,   1029.1774
    137.5000,      25.0000,   1.00000,   1015.7148
    142.5000,      25.0000,   1.00000,   1038.8269
    147.5000,      25.0000,   1.00000,    993.4542
    152.5000,      25.0000,   1.00000,    962.8312
    157.5000,      25.0000,   1.00000,    958.7880
    162.5000,      25.0000,   1.00000,    896.6748
    167.5000,      25.0000,   1.00000,    845.8707
    172.5000,      25.0000,   1.00000,    863.5670
    177.5000,      25.0000,   1.00000,    836.5000
    182.5000,      25.0000,   1.00000,    780.7209
    187.5000,      25.0000,   1.00000,    776.6619
    192.5000,      25.0000,   1.00000,    763.4138
    197.5000,      25.0000,   1.00000,    664.2678
    202.5000,      25.0000,   1.00000,    643.3283
    207.5000,      25.0000,   1.00000,    593.8917
    212.5000,      25.0000,   1.00000,    572.0764
    217.5000,      25.0000,   1.00000,    593.1431
    222.5000,      25.0000,   1.00000,    645.5379
    227.5000,      25.0000,   1.00000,    697.6212
    232.5000,      25.0000,   1.00000,    793.2289
    237.5000,      25.0000,   1.00000,    835.0508
    242.5000,      25.0000,   1.00000,    820.9687
    247.5000,      25.0000,   1.00000,    832.6094
    252.5000,      25.0000,   1.00000,    811.5353
    257.5000,      25.0000,   1.00000,    720.0016
    262.5000,      25.0000,   1.00000,    685.8986
    267.5000,      25.0000,   1.00000,    680.3918
    272.5000,      25.0000,   1.00000,    644.0638
    277.5000,      25.0000,   1.00000,    693.7188
    282.5000,      25.0000,   1.00000,    774.3315
    287.5000,      25.0000,   1.00000,    777.4783
    292.5000,      25.0000,   1.00000,    758.3306
    297.5000,      25.0000,   1.00000,    788.6761
    302.5000,      25.0000,   1.00000,    744.4691
    307.5000,      25.0000,   1.00000,    710.0568
    312.5000,      25.0000,   1.00000,    734.4307
    317.5000,      25.0000,   1.00000,    758.8211
    322.5000,      25.0000,   1.00000,    732.0629
    327.5000,      25.0000,   1.00000,    742.5953
    332.5000,      25.0000,   1.00000,    719.3665
    337.5000,      25.0000,   1.00000,    675.3627
    342.5000,      25.0000,   1.00000,    650.5020
    347.5000,      25.0000,   1.00000,    673.7475
    352.5000,      25.0000,   1.00000,    678.3997
    357.5000,      25.0000,   1.00000,    718.1653
    362.5000,      25.0000,   1.00000,    721.9418
    367.5000,      25.0000,   1.00000,    737.8685
    372.5000,      25.0000,   1.00000,    745.0040
    377.5000,      25.0000,   1.00000,    708.4933
    382.5000,      25.0000,   1.00000,    658.0977
    387.5000,      25.0000,   1.00000,    666.0910
    392.5000,      25.0000,   1.00000,    681.8455
    397.5000,      25.0000,   1.00000,    682.5657
    402.5000,      25.0000,   1.00000,    740.2772
    407.5000,      25.0000,   1.00000,    785.7991
    412.5000,      25.0000,   1.00000,    767.9693
    417.5000,      25.0000,   1.00000,    768.7636
    422.5000,      25.0000,   1.00000,    815.4766
    427.5000,      25.0000,   1.00000,    803.6419
    432.5000,      25.0000,   1.00000,    800.5177
    437.5000,      25.0000,   1.00000,    797.7859
    442.5000,      25.0000,   1.00000,    814.0571
    447.5000,      25.0000,   1.00000,    802.5594
    452.5000,      25.0000,   1.00000,    819.3992
    457.5000,      25.0000,   1.00000,    849.4999
    462.5000,      25.0000,   1.00000,    905.3777
    467.5000,      25.0000,   1.00000,    908.8511
    472.5000,      25.0000,   1.00000,    965.5953
    477.5000,      25.0000,   1.00000,   1066.8450
    482.5000,      25.0000,   1.00000,   1158.7866
    487.5000,      25.0000,   1.00000,   1203.7670
    492.5000,      25.0000,   1.00000,   1282.8525
    497.5000,      25.0000,   1.00000,   1312.3143
    502.5000,      25.0000,   1.00000,   1256.5482
    507.5000,      25.0000,   1.00000,   1241.5880
    512.5000,      25.0000,   1.00000,   1208.5096
    517.5000,      25.0000,   1.00000,   1142.5416
    522.5000,      25.0000,   1.00000,   1148.8546
    527.5000,      25.0000,   1.00000,   1241.2529
    532.5000,      25.0000,   1.00000,   1275.8744
    537.5000,      25.0000,   1.00000,   1351.1854
    542.5000,      25.0000,   1.00000,   1389.3212
    547.5000,      25.0000,   1.00000,   1379.3677
    552.5000,      25.0000,   1.00000,   1374.3577
    557.5000,      25.0000,   1.00000,   1414.5898
    562.5000,      25.0000,   1.00000,   1418.2626
    567.5000,      25.0000,   1.00000,   1445.9153
    572.5000,      25.0000,   1.00000,   1448.5107
    577.5000,      25.0000,   1.00000,   1414.0542
    582.5000,      25.0000,   1.00000,   1341.7577
    587.5000,      25.0000,   1.00000,   1259.0668
    592.5000,      25.0000,   1.00000,   1153.0116
    597.5000,      25.0000,   1.00000,   1096.4473
     37.5000,       5.0000,   7.00000,    864.7271
     42.5000,       5.0000,   7.00000,   1026.1527
     47.5000,       5.0000,   7.00000,   1176.4836
     52.5000,       5.0000,   7.00000,   1285.6078
     57.5000,       5.0000,   7.00000,   1079.6116
     62.5000,       5.0000,   7.00000,   1178.9097
     67.5000,       5.0000,   7.00000,   1311.4133
     72.5000,       5.0000,   7.00000,   1233.9139
     77.5000,       5.0000,   7.00000,   1123.6760
     82.5000,       5.0000,   7.00000,   1317.4901
     87.5000,       5.0000,   7.00000,   1476.9839
     92.5000,       5.0000,   7.00000,   1444.6393
     97.5000,       5.0000,   7.00000,   1152.6688
    102.5000,       5.0000,   7.00000,   1268.0900
    107.5000,       5.0000,   7.00000,   1242.1368
    112.5000,       5.0000,   7.00000,   1437.7188
    117.5000,       5.0000,   7.00000,   1133.6810
    122.5000,       5.0000,   7.00000,   1079.7769
    127.5000,       5.0000,   7.00000,   1087.4156
    132.5000,       5.0000,   7.00000,   1030.5896
    137.5000,       5.0000,   7.00000,   1119.2714
    142.5000,       5.0000,   7.00000,    879.5587
    147.5000,       5.0000,   7.00000,   1005.7563
    152.5000,       5.0000,   7.00000,   1100.6636
    157.5000,       5.0000,   7.00000,    963.5966
    162.5000,       5.0000,   7.00000,    925.4245
    167.5000,       5.0000,   7.00000,    900.7175
    172.5000,       5.0000,   7.00000,    719.3293
    177.5000,       5.0000,   7.00000,    768.1168
    182.5000,       5.0000,   7.00000,    985.6877
    187.5000,       5.0000,   7.00000,    764.5822
    192.5000,       5.0000,   7.00000,    718.4423
    197.5000,       5.0000,   7.00000,    657.6819
    202.5000,       5.0000,   7.00000,    527.5661
    207.5000,       5.0000,   7.00000,    490.6188
    212.5000,       5.0000,   7.00000,    590.0635
    217.5000,       5.0000,   7.00000,    547.1345
    222.5000,       5.0000,   7.00000,    738.3736
    227.5000,       5.0000,   7.00000,    672.0032
    232.5000,       5.0000,   7.00000,    728.2271
    237.5000,       5.0000,   7.00000,    803.6819
    242.5000,       5.0000,   7.00000,    936.9268
    247.5000,       5.0000,   7.00000,    966.1871
    252.5000,       5.0000,   7.00000,    722.1755
    257.5000,       5.0000,   7.00000,    741.9426
    262.5000,       5.0000,   7.00000,    569.4433
    267.5000,       5.0000,   7.00000,    585.1793
    272.5000,       5.0000,   7.00000,    652.2730
    277.5000,       5.0000,   7.00000,    666.6839
    282.5000,       5.0000,   7.00000,    674.2526
    287.5000,       5.0000,   7.00000,    707.3443
    292.5000,       5.0000,   7.00000,    878.0335
    297.5000,       5.0000,   7.00000,    683.2001
    302.5000,       5.0000,   7.00000,    661.1094
    307.5000,       5.0000,   7.00000,    723.1791
    312.5000,       5.0000,   7.00000,    615.3020
    317.5000,       5.0000,   7.00000,    804.3549
    322.5000,       5.0000,   7.00000,    734.9255
    327.5000,       5.0000,   7.00000,    676.4623
    337.5000,       5.0000,   7.00000,    671.4422
    342.5000,       5.0000,   7.00000,    611.7803
    347.5000,       5.0000,   7.00000,    544.5576
    352.5000,       5.0000,   7.00000,    536.7504
    357.5000,       5.0000,   7.00000,    712.2280
    362.5000,       5.0000,   7.00000,    790.8682
    367.5000,       5.0000,   7.00000,    765.5299
    372.5000,       5.0000,   7.00000,    622.6196
    377.5000,       5.0000,   7.00000,    650.4578
    382.5000,       5.0000,   7.00000,    686.1770
    387.5000,       5.0000,   7.00000,    609.0499
    392.5000,       5.0000,   7.00000,    588.6470
    397.5000,       5.0000,   7.00000,    635.6144
    402.5000,       5.0000,   7.00000,    713.8593
    407.5000,       5.0000,   7.00000,    680.8907
    412.5000,       5.0000,   7.00000,    755.0250
    417.5000,       5.0000,   7.00000,    764.4741
    422.5000,       5.0000,   7.00000,    689.4009
    427.5000,       5.0000,   7.00000,    772.7403
    432.5000,       5.0000,   7.00000,    878.4984
    437.5000,       5.0000,   7.00000,    748.3093
    442.5000,       5.0000,   7.00000,    798.7570
    447.5000,       5.0000,   7.00000,    804.2522
    452.5000,       5.0000,   7.00000,    786.2037
    457.5000,       5.0000,   7.00000,    779.3127
    462.5000,       5.0000,   7.00000,    770.6353
    467.5000,       5.0000,   7.00000,    858.0058
    472.5000,       5.0000,   7.00000,   1114.6893
    477.5000,       5.0000,   7.00000,    947.9771
    482.5000,       5.0000,   7.00000,   1029.7345
    487.5000,       5.0000,   7.00000,   1286.5063
    492.5000,       5.0000,   7.00000,   1338.6700
    497.5000,       5.0000,   7.00000,   1385.5028
    502.5000,       5.0000,   7.00000,   1373.7787
    507.5000,       5.0000,   7.00000,   1202.8713
    512.5000,       5.0000,   7.00000,   1162.9258
    517.5000,       5.0000,   7.00000,   1162.0269
    522.5000,       5.0000,   7.00000,   1110.9023
    527.5000,       5.0000,   7.00000,   1146.8668
    532.5000,       5.0000,   7.00000,   1191.2148
    537.5000,       5.0000,   7.00000,   1452.1370
    542.5000,       5.0000,   7.00000,   1315.7426
    547.5000,       5.0000,   7.00000,   1494.4454
    552.5000,       5.0000,   7.00000,   1388.4799
    557.5000,       5.0000,   7.00000,   1327.6707
    562.5000,       5.0000,   7.00000,   1466.7585
    567.5000,       5.0000,   7.00000,   1505.9897
    572.5000,       5.0000,   7.00000,   1542.5129
    577.5000,       5.0000,   7.00000,   1449.8394
    582.5000,       5.0000,   7.00000,   1377.6296
    587.5000,       5.0000,   7.00000,   1162.4464
    592.5000,       5.0000,   7.00000,   1097.4858
    597.5000,       5.0000,   7.00000,   1030.2350
     42.5000,       5.0000,   8.00000,    995.5130
     47.5000,       5.0000,   8.00000,   1114.3535
     52.5000,       5.0000,   8.00000,   1191.5764
     57.5000,       5.0000,   8.00000,   1034.5222
     62.5000,       5.0000,   8.00000,   1117.9407
     67.5000,       5.0000,   8.00000,   1252.1248
     72.5000,       5.0000,   8.00000,   1127.6017
     77.5000,       5.0000,   8.00000,   1076.3511
     82.5000,       5.0000,   8.00000,   1243.5482
     87.5000,       5.0000,   8.00000,   1370.1708
     92.5000,       5.0000,   8.00000,   1339.0294
     97.5000,       5.0000,   8.00000,   1095.2740
    102.5000,       5.0000,   8.00000,   1229.7312
    107.5000,       5.0000,   8.00000,   1173.1509
    112.5000,       5.0000,   8.00000,   1363.7385
    117.5000,       5.0000,   8.00000,   1093.0649
    122.5000,       5.0000,   8.00000,   1017.3506
    127.5000,       5.0000,   8.00000,   1019.2499
    132.5000,       5.0000,   8.00000,   1010.3978
    137.5000,       5.0000,   8.00000,   1127.4011
    142.5000,       5.0000,   8.00000,    834.4915
    147.5000,       5.0000,   8.00000,    981.2345
    152.5000,       5.0000,   8.00000,   1054.3843
    157.5000,       5.0000,   8.00000,    962.4832
    162.5000,       5.0000,   8.00000,    946.4458
    167.5000,       5.0000,   8.00000,    924.6397
    172.5000,       5.0000,   8.00000,    729.5103
    177.5000,       5.0000,   8.00000,    773.9899
    182.5000,       5.0000,   8.00000,    994.2806
    187.5000,       5.0000,   8.00000,    751.9844
    192.5000,       5.0000,   8.00000,    694.7489
    197.5000,       5.0000,   8.00000,    639.5319
    202.5000,       5.0000,   8.00000,    497.8099
    207.5000,       5.0000,   8.00000,    453.6416
    212.5000,       5.0000,   8.00000,    584.8720
    217.5000,       5.0000,   8.00000,    528.8555
    222.5000,       5.0000,   8.00000,    720.3806
    227.5000,       5.0000,   8.00000,    679.8530
    232.5000,       5.0000,   8.00000,    729.0661
    237.5000,       5.0000,   8.00000,    807.0519
    242.5000,       5.0000,   8.00000,    953.0900
    247.5000,       5.0000,   8.00000,    974.2108
    252.5000,       5.0000,   8.00000,    670.0780
    257.5000,       5.0000,   8.00000,    719.6066
    262.5000,       5.0000,   8.00000,    530.7428
    267.5000,       5.0000,   8.00000,    543.5419
    272.5000,       5.0000,   8.00000,    616.2848
    277.5000,       5.0000,   8.00000,    595.0168
    282.5000,       5.0000,   8.00000,    591.2059
    287.5000,       5.0000,   8.00000,    627.4265
    292.5000,       5.0000,   8.00000,    825.2124
    297.5000,       5.0000,   8.00000,    620.4330
    302.5000,       5.0000,   8.00000,    629.3844
    307.5000,       5.0000,   8.00000,    695.5279
    312.5000,       5.0000,   8.00000,    586.6833
    317.5000,       5.0000,   8.00000,    747.6324
    322.5000,       5.0000,   8.00000,    666.5801
    327.5000,       5.0000,   8.00000,    601.5979
    332.5000,       5.0000,   8.00000,    567.6640
    337.5000,       5.0000,   8.00000,    610.8685
    342.5000,       5.0000,   8.00000,    539.3993
    347.5000,       5.0000,   8.00000,    478.9739
    352.5000,       5.0000,   8.00000,    493.0854
    357.5000,       5.0000,   8.00000,    628.4223
    362.5000,       5.0000,   8.00000,    709.4529
    367.5000,       5.0000,   8.00000,    706.5156
    372.5000,       5.0000,   8.00000,    570.9407
    377.5000,       5.0000,   8.00000,    592.1417
    382.5000,       5.0000,   8.00000,    647.7164
    387.5000,       5.0000,   8.00000,    575.7688
    392.5000,       5.0000,   8.00000,    541.1631
    397.5000,       5.0000,   8.00000,    573.8751
    402.5000,       5.0000,   8.00000,    637.8730
    407.5000,       5.0000,   8.00000,    618.2436
    412.5000,       5.0000,   8.00000,    712.6607
    417.5000,       5.0000,   8.00000,    721.8320
    422.5000,       5.0000,   8.00000,    656.4349
    427.5000,       5.0000,   8.00000,    748.6171
    432.5000,       5.0000,   8.00000,    824.1628
    437.5000,       5.0000,   8.00000,    719.1255
    442.5000,       5.0000,   8.00000,    759.5724
    447.5000,       5.0000,   8.00000,    747.3457
    452.5000,       5.0000,   8.00000,    713.4233
    457.5000,       5.0000,   8.00000,    706.8331
    462.5000,       5.0000,   8.00000,    711.8820
    467.5000,       5.0000,   8.00000,    806.8945
    472.5000,       5.0000,   8.00000,   1057.9442
    477.5000,       5.0000,   8.00000,    927.4347
    482.5000,       5.0000,   8.00000,   1019.5830
    487.5000,       5.0000,   8.00000,   1289.8828
    492.5000,       5.0000,   8.00000,   1356.8488
    497.5000,       5.0000,   8.00000,   1370.3445
    502.5000,       5.0000,   8.00000,   1378.1624
    507.5000,       5.0000,   8.00000,   1161.8042
    512.5000,       5.0000,   8.00000,   1104.2729
    517.5000,       5.0000,   8.00000,   1139.3445
    522.5000,       5.0000,   8.00000,   1057.3262
    527.5000,       5.0000,   8.00000,   1054.5879
    532.5000,       5.0000,   8.00000,   1082.1290
    537.5000,       5.0000,   8.00000,   1329.3179
    542.5000,       5.0000,   8.00000,   1213.2963
    547.5000,       5.0000,   8.00000,   1448.2291
    552.5000,       5.0000,   8.00000,   1361.8489
    557.5000,       5.0000,   8.00000,   1309.6001
    562.5000,       5.0000,   8.00000,   1475.4089
    567.5000,       5.0000,   8.00000,   1468.4469
    572.5000,       5.0000,   8.00000,   1487.7814
    577.5000,       5.0000,   8.00000,   1353.8081
    582.5000,       5.0000,   8.00000,   1293.8636
    587.5000,       5.0000,   8.00000,   1066.4028
    592.5000,       5.0000,   8.00000,   1028.7094
     52.5000,      35.0000,   1.00000,    977.0012
     57.5000,      35.0000,   1.00000,    988.1700
     62.5000,      35.0000,   1.00000,    939.6019
     67.5000,      35.0000,   1.00000,    963.1906
     72.5000,      35.0000,   1.00000,    999.7424
     77.5000,      35.0000,   1.00000,   1033.0081
     82.5000,      35.0000,   1.00000,   1032.1008
     87.5000,      35.0000,   1.00000,   1028.2972
     92.5000,      35.0000,   1.00000,   1041.6510
     97.5000,      35.0000,   1.00000,   1101.9038
    102.5000,      35.0000,   1.00000,   1099.3250
    107.5000,      35.0000,   1.00000,   1080.8376
    112.5000,      35.0000,   1.00000,   1022.6943
    117.5000,      35.0000,   1.00000,   1017.7339
    122.5000,      35.0000,   1.00000,   1039.3478
    127.5000,      35.0000,   1.00000,   1015.5649
    132.5000,      35.0000,   1.00000,    936.0640
    137.5000,      35.0000,   1.00000,    945.5162
    142.5000,      35.0000,   1.00000,    955.8306
    147.5000,      35.0000,   1.00000,    955.3254
    152.5000,      35.0000,   1.00000,    949.7233
    157.5000,      35.0000,   1.00000,    919.3845
    162.5000,      35.0000,   1.00000,    929.6024
    167.5000,      35.0000,   1.00000,    968.5030
    172.5000,      35.0000,   1.00000,    897.4272
    177.5000,      35.0000,   1.00000,    845.3113
    182.5000,      35.0000,   1.00000,    789.9012
    187.5000,      35.0000,   1.00000,    712.9238
    192.5000,      35.0000,   1.00000,    669.4213
    197.5000,      35.0000,   1.00000,    619.5423
    202.5000,      35.0000,   1.00000,    558.6019
    207.5000,      35.0000,   1.00000,    554.8074
    212.5000,      35.0000,   1.00000,    553.6844
    217.5000,      35.0000,   1.00000,    574.4889
    222.5000,      35.0000,   1.00000,    625.8598
    227.5000,      35.0000,   1.00000,    697.9508
    232.5000,      35.0000,   1.00000,    760.8122
    237.5000,      35.0000,   1.00000,    806.3406
    242.5000,      35.0000,   1.00000,    780.0330
    247.5000,      35.0000,   1.00000,    755.4831
    252.5000,      35.0000,   1.00000,    732.6896
    257.5000,      35.0000,   1.00000,    693.9697
    262.5000,      35.0000,   1.00000,    645.6618
    267.5000,      35.0000,   1.00000,    580.6570
    272.5000,      35.0000,   1.00000,    553.0268
    277.5000,      35.0000,   1.00000,    560.5287
    282.5000,      35.0000,   1.00000,    560.0048
    287.5000,      35.0000,   1.00000,    566.2771
    292.5000,      35.0000,   1.00000,    588.1099
    297.5000,      35.0000,   1.00000,    615.0245
    302.5000,      35.0000,   1.00000,    675.5175
    307.5000,      35.0000,   1.00000,    673.4925
    312.5000,      35.0000,   1.00000,    625.7969
    317.5000,      35.0000,   1.00000,    584.1772
    322.5000,      35.0000,   1.00000,    573.5384
    327.5000,      35.0000,   1.00000,    549.3168
    332.5000,      35.0000,   1.00000,    530.9871
    337.5000,      35.0000,   1.00000,    498.1442
    342.5000,      35.0000,   1.00000,    502.9307
    347.5000,      35.0000,   1.00000,    534.3857
    352.5000,      35.0000,   1.00000,    535.5806
    357.5000,      35.0000,   1.00000,    522.7116
    362.5000,      35.0000,   1.00000,    530.6738
    367.5000,      35.0000,   1.00000,    547.1785
    372.5000,      35.0000,   1.00000,    591.0626
    377.5000,      35.0000,   1.00000,    596.5993
    382.5000,      35.0000,   1.00000,    579.2992
    387.5000,      35.0000,   1.00000,    573.2650
    392.5000,      35.0000,   1.00000,    584.8133
    397.5000,      35.0000,   1.00000,    600.6670
    402.5000,      35.0000,   1.00000,    602.7112
    407.5000,      35.0000,   1.00000,    607.3070
    412.5000,      35.0000,   1.00000,    654.7626
    417.5000,      35.0000,   1.00000,    712.1955
    422.5000,      35.0000,   1.00000,    703.0596
    427.5000,      35.0000,   1.00000,    711.9799
    432.5000,      35.0000,   1.00000,    711.8729
    437.5000,      35.0000,   1.00000,    692.0806
    442.5000,      35.0000,   1.00000,    679.4418
    447.5000,      35.0000,   1.00000,    664.4634
    452.5000,      35.0000,   1.00000,    658.1520
    457.5000,      35.0000,   1.00000,    724.4398
    462.5000,      35.0000,   1.00000,    753.0574
    467.5000,      35.0000,   1.00000,    807.1400
    472.5000,      35.0000,   1.00000,    911.7988
    477.5000,      35.0000,   1.00000,   1012.1635
    482.5000,      35.0000,   1.00000,   1131.5461
    487.5000,      35.0000,   1.00000,   1217.4071
    492.5000,      35.0000,   1.00000,   1220.1816
    497.5000,      35.0000,   1.00000,   1216.6654
    502.5000,      35.0000,   1.00000,   1211.7413
    507.5000,      35.0000,   1.00000,   1162.5459
    512.5000,      35.0000,   1.00000,   1095.0221
    517.5000,      35.0000,   1.00000,   1030.0442
    522.5000,      35.0000,   1.00000,   1003.4213
    527.5000,      35.0000,   1.00000,   1001.7426
    532.5000,      35.0000,   1.00000,   1013.6470
    537.5000,      35.0000,   1.00000,   1038.2928
    542.5000,      35.0000,   1.00000,   1096.9321
    547.5000,      35.0000,   1.00000,   1186.7751
    552.5000,      35.0000,   1.00000,   1296.5228
    557.5000,      35.0000,   1.00000,   1336.7020
    562.5000,      35.0000,   1.00000,   1348.9049
    567.5000,      35.0000,   1.00000,   1313.3768
    572.5000,      35.0000,   1.00000,   1255.1664
    577.5000,      35.0000,   1.00000,   1202.6665
    582.5000,      35.0000,   1.00000,   1131.5781
     52.5000,       5.0000,  10.00000,   1093.8699
     57.5000,       5.0000,  10.00000,    924.9952
     62.5000,       5.0000,  10.00000,    941.8773
     67.5000,       5.0000,  10.00000,   1049.4158
     72.5000,       5.0000,  10.00000,    987.2216
     77.5000,       5.0000,  10.00000,    935.5934
     82.5000,       5.0000,  10.00000,   1093.8060
     87.5000,       5.0000,  10.00000,   1181.3213
     92.5000,       5.0000,  10.00000,   1115.7386
     97.5000,       5.0000,  10.00000,    897.8647
    102.5000,       5.0000,  10.00000,   1010.4705
    107.5000,       5.0000,  10.00000,    988.3777
    112.5000,       5.0000,  10.00000,   1141.4789
    117.5000,       5.0000,  10.00000,    926.6617
    122.5000,       5.0000,  10.00000,    915.3862
    127.5000,       5.0000,  10.00000,    938.3585
    132.5000,       5.0000,  10.00000,    886.7474
    137.5000,       5.0000,  10.00000,    996.0896
    142.5000,       5.0000,  10.00000,    794.2642
    147.5000,       5.0000,  10.00000,    958.9553
    152.5000,       5.0000,  10.00000,   1049.6464
    157.5000,       5.0000,  10.00000,    968.9692
    162.5000,       5.0000,  10.00000,    958.3356
    167.5000,       5.0000,  10.00000,    949.5049
    172.5000,       5.0000,  10.00000,    727.4330
    177.5000,       5.0000,  10.00000,    753.5773
    182.5000,       5.0000,  10.00000,    958.0408
    187.5000,       5.0000,  10.00000,    719.6511
    192.5000,       5.0000,  10.00000,    634.3645
    197.5000,       5.0000,  10.00000,    533.8835
    202.5000,       5.0000,  10.00000,    423.8862
    207.5000,       5.0000,  10.00000,    405.4025
    212.5000,       5.0000,  10.00000,    541.8894
    217.5000,       5.0000,  10.00000,    525.4363
    227.5000,       5.0000,  10.00000,    646.2449
    232.5000,       5.0000,  10.00000,    699.1580
    237.5000,       5.0000,  10.00000,    803.5869
    242.5000,       5.0000,  10.00000,    923.9962
    247.5000,       5.0000,  10.00000,    947.3827
    252.5000,       5.0000,  10.00000,    672.1927
    257.5000,       5.0000,  10.00000,    684.3079
    262.5000,       5.0000,  10.00000,    494.5617
    267.5000,       5.0000,  10.00000,    488.4321
    272.5000,       5.0000,  10.00000,    526.4329
    277.5000,       5.0000,  10.00000,    513.4205
    282.5000,       5.0000,  10.00000,    500.6987
    287.5000,       5.0000,  10.00000,    510.1505
    292.5000,       5.0000,  10.00000,    660.9239
    297.5000,       5.0000,  10.00000,    537.6526
    302.5000,       5.0000,  10.00000,    575.8133
    307.5000,       5.0000,  10.00000,    636.8007
    312.5000,       5.0000,  10.00000,    520.5345
    317.5000,       5.0000,  10.00000,    628.1312
    322.5000,       5.0000,  10.00000,    559.2720
    327.5000,       5.0000,  10.00000,    512.1065
    342.5000,       5.0000,  10.00000,    430.2602
    347.5000,       5.0000,  10.00000,    394.9103
    352.5000,       5.0000,  10.00000,    392.0170
    357.5000,       5.0000,  10.00000,    513.8455
    362.5000,       5.0000,  10.00000,    585.4361
    367.5000,       5.0000,  10.00000,    577.4033
    372.5000,       5.0000,  10.00000,    494.2574
    377.5000,       5.0000,  10.00000,    529.9105
    382.5000,       5.0000,  10.00000,    566.9901
    387.5000,       5.0000,  10.00000,    505.0211
    392.5000,       5.0000,  10.00000,    489.7571
    397.5000,       5.0000,  10.00000,    515.9360
    402.5000,       5.0000,  10.00000,    550.8341
    407.5000,       5.0000,  10.00000,    522.3311
    412.5000,       5.0000,  10.00000,    622.5064
    417.5000,       5.0000,  10.00000,    665.0318
    422.5000,       5.0000,  10.00000,    596.5740
    427.5000,       5.0000,  10.00000,    671.0571
    432.5000,       5.0000,  10.00000,    765.8079
    437.5000,       5.0000,  10.00000,    655.9633
    442.5000,       5.0000,  10.00000,    666.5132
    447.5000,       5.0000,  10.00000,    640.4206
    452.5000,       5.0000,  10.00000,    603.8979
    457.5000,       5.0000,  10.00000,    600.6964
    462.5000,       5.0000,  10.00000,    619.6849
    467.5000,       5.0000,  10.00000,    733.0310
    472.5000,       5.0000,  10.00000,    987.5420
    477.5000,       5.0000,  10.00000,    867.8116
    482.5000,       5.0000,  10.00000,    981.8162
    487.5000,       5.0000,  10.00000,   1247.4426
    492.5000,       5.0000,  10.00000,   1308.0829
    497.5000,       5.0000,  10.00000,   1327.0491
    502.5000,       5.0000,  10.00000,   1318.0143
    507.5000,       5.0000,  10.00000,   1116.0907
    512.5000,       5.0000,  10.00000,   1024.8728
    517.5000,       5.0000,  10.00000,    988.5381
    522.5000,       5.0000,  10.00000,    893.8965
    527.5000,       5.0000,  10.00000,    891.5602
    532.5000,       5.0000,  10.00000,    886.5680
    537.5000,       5.0000,  10.00000,   1092.6467
    542.5000,       5.0000,  10.00000,   1035.4752
    547.5000,       5.0000,  10.00000,   1268.1991
    552.5000,       5.0000,  10.00000,   1254.7563
    557.5000,       5.0000,  10.00000,   1232.6794
    562.5000,       5.0000,  10.00000,   1363.0736
    567.5000,       5.0000,  10.00000,   1363.7150
    572.5000,       5.0000,  10.00000,   1377.1764
    577.5000,       5.0000,  10.00000,   1232.8584
    582.5000,       5.0000,  10.00000,   1142.1406
     67.5000,      45.0000,   1.00000,    844.0317
     72.5000,      45.0000,   1.00000,    827.5327
     77.5000,      45.0000,   1.00000,    797.5330
     82.5000,      45.0000,   1.00000,    802.9216
     87.5000,      45.0000,   1.00000,    798.4168
     92.5000,      45.0000,   1.00000,    802.5361
     97.5000,      45.0000,   1.00000,    794.2512
    102.5000,      45.0000,   1.00000,    804.3939
    107.5000,      45.0000,   1.00000,    800.8817
    112.5000,      45.0000,   1.00000,    795.6354
    117.5000,      45.0000,   1.00000,    792.3043
    122.5000,      45.0000,   1.00000,    822.1368
    127.5000,      45.0000,   1.00000,    828.3804
    132.5000,      45.0000,   1.00000,    861.9299
    137.5000,      45.0000,   1.00000,    874.0456
    142.5000,      45.0000,   1.00000,    905.3440
    147.5000,      45.0000,   1.00000,    920.4521
    152.5000,      45.0000,   1.00000,    926.9715
    157.5000,      45.0000,   1.00000,    926.4543
    162.5000,      45.0000,   1.00000,    923.4457
    167.5000,      45.0000,   1.00000,    900.9303
    172.5000,      45.0000,   1.00000,    853.3571
    177.5000,      45.0000,   1.00000,    765.1790
    182.5000,      45.0000,   1.00000,    685.7388
    187.5000,      45.0000,   1.00000,    614.8418
    192.5000,      45.0000,   1.00000,    560.9020
    197.5000,      45.0000,   1.00000,    549.2124
    202.5000,      45.0000,   1.00000,    557.4187
    207.5000,      45.0000,   1.00000,    526.7053
    212.5000,      45.0000,   1.00000,    517.4285
    217.5000,      45.0000,   1.00000,    538.9549
    222.5000,      45.0000,   1.00000,    589.6434
    227.5000,      45.0000,   1.00000,    634.4600
    232.5000,      45.0000,   1.00000,    671.5032
    237.5000,      45.0000,   1.00000,    701.5904
    242.5000,      45.0000,   1.00000,    694.3237
    247.5000,      45.0000,   1.00000,    682.3773
    252.5000,      45.0000,   1.00000,    692.8064
    257.5000,      45.0000,   1.00000,    674.8688
    262.5000,      45.0000,   1.00000,    643.6678
    267.5000,      45.0000,   1.00000,    591.9863
    272.5000,      45.0000,   1.00000,    538.5370
    277.5000,      45.0000,   1.00000,    505.5911
    282.5000,      45.0000,   1.00000,    488.8891
    287.5000,      45.0000,   1.00000,    505.1190
    292.5000,      45.0000,   1.00000,    509.7192
    297.5000,      45.0000,   1.00000,    509.8721
    302.5000,      45.0000,   1.00000,    501.5273
    307.5000,      45.0000,   1.00000,    506.3120
    317.5000,      45.0000,   1.00000,    490.7268
    322.5000,      45.0000,   1.00000,    472.0321
    327.5000,      45.0000,   1.00000,    460.4219
    332.5000,      45.0000,   1.00000,    429.1485
    337.5000,      45.0000,   1.00000,    431.3604
    342.5000,      45.0000,   1.00000,    431.7097
    347.5000,      45.0000,   1.00000,    428.7998
    352.5000,      45.0000,   1.00000,    417.6533
    357.5000,      45.0000,   1.00000,    425.7319
    362.5000,      45.0000,   1.00000,    446.4405
    367.5000,      45.0000,   1.00000,    446.4088
    372.5000,      45.0000,   1.00000,    465.5472
    377.5000,      45.0000,   1.00000,    498.5997
    382.5000,      45.0000,   1.00000,    510.7914
    387.5000,      45.0000,   1.00000,    522.4808
    392.5000,      45.0000,   1.00000,    535.4898
    397.5000,      45.0000,   1.00000,    564.8335
    402.5000,      45.0000,   1.00000,    574.9636
    407.5000,      45.0000,   1.00000,    575.4666
    412.5000,      45.0000,   1.00000,    603.1422
    417.5000,      45.0000,   1.00000,    610.1108
    422.5000,      45.0000,   1.00000,    604.2385
    427.5000,      45.0000,   1.00000,    598.6986
    432.5000,      45.0000,   1.00000,    595.3084
    437.5000,      45.0000,   1.00000,    579.6000
    442.5000,      45.0000,   1.00000,    570.0620
    447.5000,      45.0000,   1.00000,    594.9478
    452.5000,      45.0000,   1.00000,    649.3538
    457.5000,      45.0000,   1.00000,    669.2493
    462.5000,      45.0000,   1.00000,    714.5895
    467.5000,      45.0000,   1.00000,    797.7228
    472.5000,      45.0000,   1.00000,    867.9554
    477.5000,      45.0000,   1.00000,    948.0402
    482.5000,      45.0000,   1.00000,   1012.2285
    487.5000,      45.0000,   1.00000,   1050.3142
    492.5000,      45.0000,   1.00000,   1066.7697
    497.5000,      45.0000,   1.00000,   1045.7761
    502.5000,      45.0000,   1.00000,   1032.3539
    507.5000,      45.0000,   1.00000,    988.8070
    512.5000,      45.0000,   1.00000,    932.6228
    517.5000,      45.0000,   1.00000,    899.7183
    522.5000,      45.0000,   1.00000,    864.0570
    527.5000,      45.0000,   1.00000,    854.8209
    532.5000,      45.0000,   1.00000,    859.1762
    537.5000,      45.0000,   1.00000,    885.5625
    542.5000,      45.0000,   1.00000,    925.7208
    547.5000,      45.0000,   1.00000,    951.8751
    552.5000,      45.0000,   1.00000,    992.6511
    557.5000,      45.0000,   1.00000,   1041.3195
    562.5000,      45.0000,   1.00000,   1064.2388
    567.5000,      45.0000,   1.00000,   1088.7167
     67.5000,      15.0000,   4.00000,    837.9386
     72.5000,      15.0000,   4.00000,    801.3301
     77.5000,      15.0000,   4.00000,    795.7305
     82.5000,      15.0000,   4.00000,    831.3809
     87.5000,      15.0000,   4.00000,    857.6041
     92.5000,      15.0000,   4.00000,    794.5081
     97.5000,      15.0000,   4.00000,    736.4382
    102.5000,      15.0000,   4.00000,    689.9092
    107.5000,      15.0000,   4.00000,    745.5779
    112.5000,      15.0000,   4.00000,    745.8237
    117.5000,      15.0000,   4.00000,    749.1276
    122.5000,      15.0000,   4.00000,    726.0200
    127.5000,      15.0000,   4.00000,    731.8114
    132.5000,      15.0000,   4.00000,    787.3605
    137.5000,      15.0000,   4.00000,    800.1754
    142.5000,      15.0000,   4.00000,    857.2040
    147.5000,      15.0000,   4.00000,    886.6273
    152.5000,      15.0000,   4.00000,    973.4028
    157.5000,      15.0000,   4.00000,    982.8777
    162.5000,      15.0000,   4.00000,    934.3748
    167.5000,      15.0000,   4.00000,    831.9636
    172.5000,      15.0000,   4.00000,    750.0556
    177.5000,      15.0000,   4.00000,    722.5127
    182.5000,      15.0000,   4.00000,    690.5324
    187.5000,      15.0000,   4.00000,    645.2613
    192.5000,      15.0000,   4.00000,    522.5980
    197.5000,      15.0000,   4.00000,    454.0144
    202.5000,      15.0000,   4.00000,    402.5554
    207.5000,      15.0000,   4.00000,    409.2500
    212.5000,      15.0000,   4.00000,    433.9468
    222.5000,      15.0000,   4.00000,    578.2739
    227.5000,      15.0000,   4.00000,    632.1714
    232.5000,      15.0000,   4.00000,    662.2128
    237.5000,      15.0000,   4.00000,    757.3900
    242.5000,      15.0000,   4.00000,    825.5034
    247.5000,      15.0000,   4.00000,    804.2281
    252.5000,      15.0000,   4.00000,    750.8032
    257.5000,      15.0000,   4.00000,    599.0468
    262.5000,      15.0000,   4.00000,    536.2369
    267.5000,      15.0000,   4.00000,    476.7852
    272.5000,      15.0000,   4.00000,    465.3746
    277.5000,      15.0000,   4.00000,    456.0204
    282.5000,      15.0000,   4.00000,    450.0916
    287.5000,      15.0000,   4.00000,    489.4589
    292.5000,      15.0000,   4.00000,    491.1921
    297.5000,      15.0000,   4.00000,    481.4799
    302.5000,      15.0000,   4.00000,    448.0626
    307.5000,      15.0000,   4.00000,    443.6378
    312.5000,      15.0000,   4.00000,    480.7219
    317.5000,      15.0000,   4.00000,    474.2918
    327.5000,      15.0000,   4.00000,    434.4798
    332.5000,      15.0000,   4.00000,    402.1598
    337.5000,      15.0000,   4.00000,    371.8742
    342.5000,      15.0000,   4.00000,    349.9401
    347.5000,      15.0000,   4.00000,    323.1294
    352.5000,      15.0000,   4.00000,    342.4091
    357.5000,      15.0000,   4.00000,    399.6512
    362.5000,      15.0000,   4.00000,    467.9564
    367.5000,      15.0000,   4.00000,    458.4707
    372.5000,      15.0000,   4.00000,    447.4313
    377.5000,      15.0000,   4.00000,    450.1711
    382.5000,      15.0000,   4.00000,    456.2909
    387.5000,      15.0000,   4.00000,    461.5711
    392.5000,      15.0000,   4.00000,    455.3530
    397.5000,      15.0000,   4.00000,    479.2840
    402.5000,      15.0000,   4.00000,    496.7332
    407.5000,      15.0000,   4.00000,    521.9200
    412.5000,      15.0000,   4.00000,    546.9208
    417.5000,      15.0000,   4.00000,    557.0663
    422.5000,      15.0000,   4.00000,    557.8563
    427.5000,      15.0000,   4.00000,    583.8785
    432.5000,      15.0000,   4.00000,    592.4548
    437.5000,      15.0000,   4.00000,    587.1445
    442.5000,      15.0000,   4.00000,    558.6434
    447.5000,      15.0000,   4.00000,    557.3130
    452.5000,      15.0000,   4.00000,    551.2682
    457.5000,      15.0000,   4.00000,    554.2354
    462.5000,      15.0000,   4.00000,    599.5783
    467.5000,      15.0000,   4.00000,    726.6899
    472.5000,      15.0000,   4.00000,    790.1846
    477.5000,      15.0000,   4.00000,    861.1684
    482.5000,      15.0000,   4.00000,    933.5175
    487.5000,      15.0000,   4.00000,   1057.1246
    492.5000,      15.0000,   4.00000,   1154.9928
    497.5000,      15.0000,   4.00000,   1164.1732
    502.5000,      15.0000,   4.00000,   1093.8278
    507.5000,      15.0000,   4.00000,    973.8419
    512.5000,      15.0000,   4.00000,    864.7668
    517.5000,      15.0000,   4.00000,    791.8199
    522.5000,      15.0000,   4.00000,    754.9032
    527.5000,      15.0000,   4.00000,    731.3829
    532.5000,      15.0000,   4.00000,    789.9884
    537.5000,      15.0000,   4.00000,    839.1428
    542.5000,      15.0000,   4.00000,    940.4253
    547.5000,      15.0000,   4.00000,    944.0677
    552.5000,      15.0000,   4.00000,    974.1294
    557.5000,      15.0000,   4.00000,   1005.6866
    562.5000,      15.0000,   4.00000,   1063.0143
    567.5000,      15.0000,   4.00000,   1149.1691
     82.5000,      55.0000,   1.00000,    629.8517
     87.5000,      55.0000,   1.00000,    625.7983
     92.5000,      55.0000,   1.00000,    616.0327
     97.5000,      55.0000,   1.00000,    615.2292
    102.5000,      55.0000,   1.00000,    615.2127
    107.5000,      55.0000,   1.00000,    629.2941
    112.5000,      55.0000,   1.00000,    643.8292
    117.5000,      55.0000,   1.00000,    642.4039
    122.5000,      55.0000,   1.00000,    654.8925
    127.5000,      55.0000,   1.00000,    716.2497
    132.5000,      55.0000,   1.00000,    762.4404
    137.5000,      55.0000,   1.00000,    819.9785
    142.5000,      55.0000,   1.00000,    810.6685
    147.5000,      55.0000,   1.00000,    811.1896
    152.5000,      55.0000,   1.00000,    822.1612
    157.5000,      55.0000,   1.00000,    830.8060
    162.5000,      55.0000,   1.00000,    792.2948
    167.5000,      55.0000,   1.00000,    733.8865
    172.5000,      55.0000,   1.00000,    720.6595
    177.5000,      55.0000,   1.00000,    668.0027
    182.5000,      55.0000,   1.00000,    603.2916
    187.5000,      55.0000,   1.00000,    572.1240
    192.5000,      55.0000,   1.00000,    533.3004
    197.5000,      55.0000,   1.00000,    522.9152
    202.5000,      55.0000,   1.00000,    517.4820
    207.5000,      55.0000,   1.00000,    516.3003
    212.5000,      55.0000,   1.00000,    490.9277
    217.5000,      55.0000,   1.00000,    507.3257
    222.5000,      55.0000,   1.00000,    536.6566
    227.5000,      55.0000,   1.00000,    535.3317
    232.5000,      55.0000,   1.00000,    572.8994
    242.5000,      55.0000,   1.00000,    605.1296
    247.5000,      55.0000,   1.00000,    627.4370
    252.5000,      55.0000,   1.00000,    625.0928
    257.5000,      55.0000,   1.00000,    613.6744
    262.5000,      55.0000,   1.00000,    606.2536
    267.5000,      55.0000,   1.00000,    621.9228
    272.5000,      55.0000,   1.00000,    584.4269
    277.5000,      55.0000,   1.00000,    528.8115
    282.5000,      55.0000,   1.00000,    502.6255
    287.5000,      55.0000,   1.00000,    454.5508
    292.5000,      55.0000,   1.00000,    449.4758
    297.5000,      55.0000,   1.00000,    444.3780
    307.5000,      55.0000,   1.00000,    416.6881
    312.5000,      55.0000,   1.00000,    410.7496
    317.5000,      55.0000,   1.00000,    403.7001
    322.5000,      55.0000,   1.00000,    380.9413
    327.5000,      55.0000,   1.00000,    386.0421
    332.5000,      55.0000,   1.00000,    400.4780
    337.5000,      55.0000,   1.00000,    398.6797
    342.5000,      55.0000,   1.00000,    415.6790
    347.5000,      55.0000,   1.00000,    397.2953
    352.5000,      55.0000,   1.00000,    386.4748
    357.5000,      55.0000,   1.00000,    392.8783
    362.5000,      55.0000,   1.00000,    395.6474
    367.5000,      55.0000,   1.00000,    396.3359
    372.5000,      55.0000,   1.00000,    408.6622
    377.5000,      55.0000,   1.00000,    443.0898
    382.5000,      55.0000,   1.00000,    469.7359
    387.5000,      55.0000,   1.00000,    496.7169
    392.5000,      55.0000,   1.00000,    511.1360
    402.5000,      55.0000,   1.00000,    542.0930
    407.5000,      55.0000,   1.00000,    557.6337
    412.5000,      55.0000,   1.00000,    545.6429
    417.5000,      55.0000,   1.00000,    538.4914
    422.5000,      55.0000,   1.00000,    531.0388
    427.5000,      55.0000,   1.00000,    525.2067
    432.5000,      55.0000,   1.00000,    518.8215
    437.5000,      55.0000,   1.00000,    522.6170
    442.5000,      55.0000,   1.00000,    546.6000
    447.5000,      55.0000,   1.00000,    600.3650
    452.5000,      55.0000,   1.00000,    639.8489
    457.5000,      55.0000,   1.00000,    665.8691
    462.5000,      55.0000,   1.00000,    722.4326
    467.5000,      55.0000,   1.00000,    775.1917
    472.5000,      55.0000,   1.00000,    822.4780
    477.5000,      55.0000,   1.00000,    865.6038
    482.5000,      55.0000,   1.00000,    869.8766
    487.5000,      55.0000,   1.00000,    864.2247
    492.5000,      55.0000,   1.00000,    847.1741
    497.5000,      55.0000,   1.00000,    830.8184
    502.5000,      55.0000,   1.00000,    801.5389
    507.5000,      55.0000,   1.00000,    796.8214
    512.5000,      55.0000,   1.00000,    818.5486
    517.5000,      55.0000,   1.00000,    819.7609
    522.5000,      55.0000,   1.00000,    830.3165
    527.5000,      55.0000,   1.00000,    813.4488
    532.5000,      55.0000,   1.00000,    786.5938
    537.5000,      55.0000,   1.00000,    783.6747
    542.5000,      55.0000,   1.00000,    780.8384
    547.5000,      55.0000,   1.00000,    785.0252
    552.5000,      55.0000,   1.00000,    799.0834
     82.5000,      15.0000,   5.00000,    660.2679
     87.5000,      15.0000,   5.00000,    664.0468
     92.5000,      15.0000,   5.00000,    606.2000
     97.5000,      15.0000,   5.00000,    566.6969
    102.5000,      15.0000,   5.00000,    526.3985
    107.5000,      15.0000,   5.00000,    571.7137
    112.5000,      15.0000,   5.00000,    569.2188
    117.5000,      15.0000,   5.00000,    584.7003
    122.5000,      15.0000,   5.00000,    569.2770
    127.5000,      15.0000,   5.00000,    607.6367
    132.5000,      15.0000,   5.00000,    681.8647
    137.5000,      15.0000,   5.00000,    705.7189
    142.5000,      15.0000,   5.00000,    747.1154
    147.5000,      15.0000,   5.00000,    788.0172
    152.5000,      15.0000,   5.00000,    860.2215
    157.5000,      15.0000,   5.00000,    858.6864
    162.5000,      15.0000,   5.00000,    789.0162
    167.5000,      15.0000,   5.00000,    691.8905
    172.5000,      15.0000,   5.00000,    627.6094
    177.5000,      15.0000,   5.00000,    611.1979
    182.5000,      15.0000,   5.00000,    597.5965
    187.5000,      15.0000,   5.00000,    570.2032
    192.5000,      15.0000,   5.00000,    471.8120
    197.5000,      15.0000,   5.00000,    413.1147
    202.5000,      15.0000,   5.00000,    364.6954
    207.5000,      15.0000,   5.00000,    369.8807
    212.5000,      15.0000,   5.00000,    391.4902
    217.5000,      15.0000,   5.00000,    476.1262
    222.5000,      15.0000,   5.00000,    513.3519
    227.5000,      15.0000,   5.00000,    559.7264
    232.5000,      15.0000,   5.00000,    591.3518
    242.5000,      15.0000,   5.00000,    763.9266
    247.5000,      15.0000,   5.00000,    750.8406
    252.5000,      15.0000,   5.00000,    697.5129
    257.5000,      15.0000,   5.00000,    556.6114
    262.5000,      15.0000,   5.00000,    505.0143
    267.5000,      15.0000,   5.00000,    467.4136
    272.5000,      15.0000,   5.00000,    471.6692
    277.5000,      15.0000,   5.00000,    464.7990
    282.5000,      15.0000,   5.00000,    438.8054
    287.5000,      15.0000,   5.00000,    449.2672
    292.5000,      15.0000,   5.00000,    429.5318
    297.5000,      15.0000,   5.00000,    417.9945
    307.5000,      15.0000,   5.00000,    372.1458
    312.5000,      15.0000,   5.00000,    392.4091
    317.5000,      15.0000,   5.00000,    384.9614
    332.5000,      15.0000,   5.00000,    359.8424
    337.5000,      15.0000,   5.00000,    337.6566
    347.5000,      15.0000,   5.00000,    294.5884
    352.5000,      15.0000,   5.00000,    311.4340
    357.5000,      15.0000,   5.00000,    363.6967
    362.5000,      15.0000,   5.00000,    415.1129
    367.5000,      15.0000,   5.00000,    411.5140
    372.5000,      15.0000,   5.00000,    401.4739
    377.5000,      15.0000,   5.00000,    410.2374
    382.5000,      15.0000,   5.00000,    423.0410
    387.5000,      15.0000,   5.00000,    424.6987
    392.5000,      15.0000,   5.00000,    418.0876
    402.5000,      15.0000,   5.00000,    459.1915
    407.5000,      15.0000,   5.00000,    482.6672
    412.5000,      15.0000,   5.00000,    495.5055
    417.5000,      15.0000,   5.00000,    494.7458
    422.5000,      15.0000,   5.00000,    494.7320
    427.5000,      15.0000,   5.00000,    519.4251
    432.5000,      15.0000,   5.00000,    531.7303
    437.5000,      15.0000,   5.00000,    535.7712
    442.5000,      15.0000,   5.00000,    524.7224
    447.5000,      15.0000,   5.00000,    533.7227
    452.5000,      15.0000,   5.00000,    533.3989
    457.5000,      15.0000,   5.00000,    527.8638
    462.5000,      15.0000,   5.00000,    568.9800
    467.5000,      15.0000,   5.00000,    675.0527
    472.5000,      15.0000,   5.00000,    728.5526
    477.5000,      15.0000,   5.00000,    780.1043
    482.5000,      15.0000,   5.00000,    828.0374
    487.5000,      15.0000,   5.00000,    910.5935
    492.5000,      15.0000,   5.00000,    957.4963
    497.5000,      15.0000,   5.00000,    948.6530
    502.5000,      15.0000,   5.00000,    881.1346
    507.5000,      15.0000,   5.00000,    804.1652
    512.5000,      15.0000,   5.00000,    736.6919
    517.5000,      15.0000,   5.00000,    706.0273
    522.5000,      15.0000,   5.00000,    689.6780
    527.5000,      15.0000,   5.00000,    669.6634
    532.5000,      15.0000,   5.00000,    715.3704
    537.5000,      15.0000,   5.00000,    734.3824
    542.5000,      15.0000,   5.00000,    790.6505
    547.5000,      15.0000,   5.00000,    785.0328
    552.5000,      15.0000,   5.00000,    805.6646
     97.5000,      65.0000,   1.00000,    536.8033
    102.5000,      65.0000,   1.00000,    535.6369
    107.5000,      65.0000,   1.00000,    550.9575
    112.5000,      65.0000,   1.00000,    574.5273
    117.5000,      65.0000,   1.00000,    602.4018
    122.5000,      65.0000,   1.00000,    627.4594
    127.5000,      65.0000,   1.00000,    633.8428
    132.5000,      65.0000,   1.00000,    662.8289
    137.5000,      65.0000,   1.00000,    668.3763
    142.5000,      65.0000,   1.00000,    664.1538
    147.5000,      65.0000,   1.00000,    643.7020
    152.5000,      65.0000,   1.00000,    646.7007
    157.5000,      65.0000,   1.00000,    636.7684
    162.5000,      65.0000,   1.00000,    620.0939
    167.5000,      65.0000,   1.00000,    619.7689
    172.5000,      65.0000,   1.00000,    592.3374
    177.5000,      65.0000,   1.00000,    575.9128
    182.5000,      65.0000,   1.00000,    563.5401
    187.5000,      65.0000,   1.00000,    538.7712
    192.5000,      65.0000,   1.00000,    526.8484
    197.5000,      65.0000,   1.00000,    490.7969
    202.5000,      65.0000,   1.00000,    474.5747
    207.5000,      65.0000,   1.00000,    480.3171
    212.5000,      65.0000,   1.00000,    497.4523
    217.5000,      65.0000,   1.00000,    495.3588
    257.5000,      65.0000,   1.00000,    577.2296
    262.5000,      65.0000,   1.00000,    595.3600
    267.5000,      65.0000,   1.00000,    589.2332
    272.5000,      65.0000,   1.00000,    562.0551
    277.5000,      65.0000,   1.00000,    530.1537
    282.5000,      65.0000,   1.00000,    490.4497
    287.5000,      65.0000,   1.00000,    469.3984
    292.5000,      65.0000,   1.00000,    438.8594
    297.5000,      65.0000,   1.00000,    425.1737
    302.5000,      65.0000,   1.00000,    406.7119
    307.5000,      65.0000,   1.00000,    386.0616
    312.5000,      65.0000,   1.00000,    375.3528
    317.5000,      65.0000,   1.00000,    361.3191
    322.5000,      65.0000,   1.00000,    357.3351
    327.5000,      65.0000,   1.00000,    349.6557
    332.5000,      65.0000,   1.00000,    360.6647
    337.5000,      65.0000,   1.00000,    371.8369
    342.5000,      65.0000,   1.00000,    377.9847
    347.5000,      65.0000,   1.00000,    393.9438
    352.5000,      65.0000,   1.00000,    390.8233
    357.5000,      65.0000,   1.00000,    390.4944
    362.5000,      65.0000,   1.00000,    388.2344
    367.5000,      65.0000,   1.00000,    396.0217
    372.5000,      65.0000,   1.00000,    409.0693
    377.5000,      65.0000,   1.00000,    416.4794
    417.5000,      65.0000,   1.00000,    498.5876
    422.5000,      65.0000,   1.00000,    502.1010
    427.5000,      65.0000,   1.00000,    508.3931
    432.5000,      65.0000,   1.00000,    515.8038
    437.5000,      65.0000,   1.00000,    534.5023
    442.5000,      65.0000,   1.00000,    569.5643
    447.5000,      65.0000,   1.00000,    587.4175
    452.5000,      65.0000,   1.00000,    603.6382
    457.5000,      65.0000,   1.00000,    653.5733
    462.5000,      65.0000,   1.00000,    702.5770
    467.5000,      65.0000,   1.00000,    731.0790
    472.5000,      65.0000,   1.00000,    747.9094
    477.5000,      65.0000,   1.00000,    733.8991
    482.5000,      65.0000,   1.00000,    719.3909
    487.5000,      65.0000,   1.00000,    704.5546
    492.5000,      65.0000,   1.00000,    699.4144
    497.5000,      65.0000,   1.00000,    702.2897
    502.5000,      65.0000,   1.00000,    710.0630
    507.5000,      65.0000,   1.00000,    724.8210
    512.5000,      65.0000,   1.00000,    733.5041
    517.5000,      65.0000,   1.00000,    752.1497
    522.5000,      65.0000,   1.00000,    744.0164
    527.5000,      65.0000,   1.00000,    730.1668
    532.5000,      65.0000,   1.00000,    728.0065
    537.5000,      65.0000,   1.00000,    717.3336
     97.5000,      15.0000,   6.00000,    487.8455
    102.5000,      15.0000,   6.00000,    455.0675
    107.5000,      15.0000,   6.00000,    496.7301
    112.5000,      15.0000,   6.00000,    505.8676
    117.5000,      15.0000,   6.00000,    521.7786
    122.5000,      15.0000,   6.00000,    514.5515
    127.5000,      15.0000,   6.00000,    531.2831
    132.5000,      15.0000,   6.00000,    582.6053
    137.5000,      15.0000,   6.00000,    572.9311
    142.5000,      15.0000,   6.00000,    606.7972
    147.5000,      15.0000,   6.00000,    629.5178
    152.5000,      15.0000,   6.00000,    667.0132
    157.5000,      15.0000,   6.00000,    666.5479
    162.5000,      15.0000,   6.00000,    628.6241
    167.5000,      15.0000,   6.00000,    582.4932
    172.5000,      15.0000,   6.00000,    536.3937
    177.5000,      15.0000,   6.00000,    534.4364
    182.5000,      15.0000,   6.00000,    536.2321
    187.5000,      15.0000,   6.00000,    520.2037
    192.5000,      15.0000,   6.00000,    437.3039
    197.5000,      15.0000,   6.00000,    370.6579
    202.5000,      15.0000,   6.00000,    330.0580
    207.5000,      15.0000,   6.00000,    337.5478
    212.5000,      15.0000,   6.00000,    367.6850
    217.5000,      15.0000,   6.00000,    447.6789
    257.5000,      15.0000,   6.00000,    533.2601
    262.5000,      15.0000,   6.00000,    492.0719
    267.5000,      15.0000,   6.00000,    444.6750
    272.5000,      15.0000,   6.00000,    439.1600
    277.5000,      15.0000,   6.00000,    435.6021
    282.5000,      15.0000,   6.00000,    425.0518
    287.5000,      15.0000,   6.00000,    441.6925
    292.5000,      15.0000,   6.00000,    423.8221
    297.5000,      15.0000,   6.00000,    406.9491
    302.5000,      15.0000,   6.00000,    367.0193
    307.5000,      15.0000,   6.00000,    348.1279
    312.5000,      15.0000,   6.00000,    366.8264
    322.5000,      15.0000,   6.00000,    364.8903
    332.5000,      15.0000,   6.00000,    319.6651
    337.5000,      15.0000,   6.00000,    305.5799
    342.5000,      15.0000,   6.00000,    295.5775
    347.5000,      15.0000,   6.00000,    282.7782
    352.5000,      15.0000,   6.00000,    304.8348
    357.5000,      15.0000,   6.00000,    359.1013
    362.5000,      15.0000,   6.00000,    409.9656
    367.5000,      15.0000,   6.00000,    408.3040
    372.5000,      15.0000,   6.00000,    399.3669
    377.5000,      15.0000,   6.00000,    394.9442
    417.5000,      15.0000,   6.00000,    461.7810
    422.5000,      15.0000,   6.00000,    476.3160
    427.5000,      15.0000,   6.00000,    510.7283
    432.5000,      15.0000,   6.00000,    531.0917
    437.5000,      15.0000,   6.00000,    542.0616
    442.5000,      15.0000,   6.00000,    518.8613
    447.5000,      15.0000,   6.00000,    515.4868
    452.5000,      15.0000,   6.00000,    497.1115
    457.5000,      15.0000,   6.00000,    493.1128
    462.5000,      15.0000,   6.00000,    528.8182
    467.5000,      15.0000,   6.00000,    624.0334
    472.5000,      15.0000,   6.00000,    662.9401
    477.5000,      15.0000,   6.00000,    691.4154
    482.5000,      15.0000,   6.00000,    724.5977
    487.5000,      15.0000,   6.00000,    788.5434
    492.5000,      15.0000,   6.00000,    843.9246
    497.5000,      15.0000,   6.00000,    846.6154
    502.5000,      15.0000,   6.00000,    801.0914
    507.5000,      15.0000,   6.00000,    740.6743
    512.5000,      15.0000,   6.00000,    675.1404
    517.5000,      15.0000,   6.00000,    638.1186
    522.5000,      15.0000,   6.00000,    614.0444
    527.5000,      15.0000,   6.00000,    597.7164
    532.5000,      15.0000,   6.00000,    646.8889
    537.5000,      15.0000,   6.00000,    669.5296
    105.0000,      30.0000,   3.00000,    495.1738
    110.0000,      30.0000,   3.00000,    481.6481
    115.0000,      30.0000,   3.00000,    494.8877
    120.0000,      30.0000,   3.00000,    499.6506
    125.0000,      30.0000,   3.00000,    528.4500
    130.0000,      30.0000,   3.00000,    514.2516
    135.0000,      30.0000,   3.00000,    533.5533
    140.0000,      30.0000,   3.00000,    555.8591
    145.0000,      30.0000,   3.00000,    548.5521
    150.0000,      30.0000,   3.00000,    561.9048
    155.0000,      30.0000,   3.00000,    559.2570
    160.0000,      30.0000,   3.00000,    571.9470
    165.0000,      30.0000,   3.00000,    558.4774
    170.0000,      30.0000,   3.00000,    550.9291
    175.0000,      30.0000,   3.00000,    531.3725
    180.0000,      30.0000,   3.00000,    499.4244
    185.0000,      30.0000,   3.00000,    460.9919
    190.0000,      30.0000,   3.00000,    433.9427
    195.0000,      30.0000,   3.00000,    412.4034
    200.0000,      30.0000,   3.00000,    378.3072
    205.0000,      30.0000,   3.00000,    358.9683
    210.0000,      30.0000,   3.00000,    376.7088
    265.0000,      30.0000,   3.00000,    478.2685
    270.0000,      30.0000,   3.00000,    458.4438
    275.0000,      30.0000,   3.00000,    427.6076
    280.0000,      30.0000,   3.00000,    433.6193
    285.0000,      30.0000,   3.00000,    424.8127
    290.0000,      30.0000,   3.00000,    417.3586
    295.0000,      30.0000,   3.00000,    411.0093
    300.0000,      30.0000,   3.00000,    394.1856
    305.0000,      30.0000,   3.00000,    393.5056
    310.0000,      30.0000,   3.00000,    364.4449
    315.0000,      30.0000,   3.00000,    354.3754
    320.0000,      30.0000,   3.00000,    348.7017
    330.0000,      30.0000,   3.00000,    333.2872
    335.0000,      30.0000,   3.00000,    309.4573
    340.0000,      30.0000,   3.00000,    294.4945
    355.0000,      30.0000,   3.00000,    350.7637
    360.0000,      30.0000,   3.00000,    362.3113
    365.0000,      30.0000,   3.00000,    386.2898
    370.0000,      30.0000,   3.00000,    406.9447
    425.0000,      30.0000,   3.00000,    500.0846
    430.0000,      30.0000,   3.00000,    514.3118
    435.0000,      30.0000,   3.00000,    515.4496
    440.0000,      30.0000,   3.00000,    522.3966
    445.0000,      30.0000,   3.00000,    513.4241
    450.0000,      30.0000,   3.00000,    498.2336
    455.0000,      30.0000,   3.00000,    511.3419
    460.0000,      30.0000,   3.00000,    550.0954
    465.0000,      30.0000,   3.00000,    565.8287
    470.0000,      30.0000,   3.00000,    590.8977
    475.0000,      30.0000,   3.00000,    647.3116
    480.0000,      30.0000,   3.00000,    697.7819
    485.0000,      30.0000,   3.00000,    746.1099
    490.0000,      30.0000,   3.00000,    767.9182
    495.0000,      30.0000,   3.00000,    778.3993
    500.0000,      30.0000,   3.00000,    776.8409
    505.0000,      30.0000,   3.00000,    740.5908
    510.0000,      30.0000,   3.00000,    695.9162
    515.0000,      30.0000,   3.00000,    650.1347
    520.0000,      30.0000,   3.00000,    610.2725
    525.0000,      30.0000,   3.00000,    616.3412
    530.0000,      30.0000,   3.00000,    616.2510
    112.5000,      25.0000,   4.00000,    471.8803
    117.5000,      25.0000,   4.00000,    472.2935
    122.5000,      25.0000,   4.00000,    474.1445
    127.5000,      25.0000,   4.00000,    475.9246
    132.5000,      25.0000,   4.00000,    463.7815
    137.5000,      25.0000,   4.00000,    467.8988
    142.5000,      25.0000,   4.00000,    493.2821
    147.5000,      25.0000,   4.00000,    504.9955
    152.5000,      25.0000,   4.00000,    509.1958
    157.5000,      25.0000,   4.00000,    535.0768
    162.5000,      25.0000,   4.00000,    519.4592
    167.5000,      25.0000,   4.00000,    497.2564
    172.5000,      25.0000,   4.00000,    500.3906
    177.5000,      25.0000,   4.00000,    477.1905
    182.5000,      25.0000,   4.00000,    444.5296
    187.5000,      25.0000,   4.00000,    434.1028
    192.5000,      25.0000,   4.00000,    405.7724
    197.5000,      25.0000,   4.00000,    350.7027
    202.5000,      25.0000,   4.00000,    345.9822
    272.5000,      25.0000,   4.00000,    410.3258
    277.5000,      25.0000,   4.00000,    412.4626
    282.5000,      25.0000,   4.00000,    432.2887
    287.5000,      25.0000,   4.00000,    413.2434
    292.5000,      25.0000,   4.00000,    400.2764
    297.5000,      25.0000,   4.00000,    406.8518
    302.5000,      25.0000,   4.00000,    391.9435
    307.5000,      25.0000,   4.00000,    372.0685
    312.5000,      25.0000,   4.00000,    371.9900
    317.5000,      25.0000,   4.00000,    363.5165
    327.5000,      25.0000,   4.00000,    341.2390
    337.5000,      25.0000,   4.00000,    296.3085
    352.5000,      25.0000,   4.00000,    321.8027
    362.5000,      25.0000,   4.00000,    377.6375
    432.5000,      25.0000,   4.00000,    510.8350
    437.5000,      25.0000,   4.00000,    519.6248
    442.5000,      25.0000,   4.00000,    513.2888
    447.5000,      25.0000,   4.00000,    493.0932
    452.5000,      25.0000,   4.00000,    485.3509
    457.5000,      25.0000,   4.00000,    489.4137
    462.5000,      25.0000,   4.00000,    527.7078
    467.5000,      25.0000,   4.00000,    545.1885
    472.5000,      25.0000,   4.00000,    579.2535
    477.5000,      25.0000,   4.00000,    653.4174
    482.5000,      25.0000,   4.00000,    717.1088
    487.5000,      25.0000,   4.00000,    745.8563
    492.5000,      25.0000,   4.00000,    793.9565
    497.5000,      25.0000,   4.00000,    794.4930
    502.5000,      25.0000,   4.00000,    752.1559
    512.5000,      25.0000,   4.00000,    649.6263
    517.5000,      25.0000,   4.00000,    599.0769
    522.5000,      25.0000,   4.00000,    576.2571
   5.96
ITERATION 3
MODEL RESISTIVITY
LAYER 1
125,     2.5000
     10.0000,     230.37
     15.0000,     367.78
     20.0000,     471.18
     25.0000,     467.16
     30.0000,     489.84
     35.0000,     541.95
     40.0000,     454.57
     45.0000,     531.61
     50.0000,     617.34
     55.0000,     704.01
     60.0000,     604.80
     65.0000,     662.46
     70.0000,     756.48
     75.0000,     705.22
     80.0000,     662.66
     85.0000,     781.84
     90.0000,     851.00
     95.0000,     784.12
    100.0000,     592.56
    105.0000,     654.31
    110.0000,     610.75
    115.0000,     720.93
    120.0000,     574.93
    125.0000,     556.30
    130.0000,     576.82
    135.0000,     573.66
    140.0000,     656.53
    145.0000,     530.91
    150.0000,     683.60
    155.0000,     779.86
    160.0000,     714.17
    165.0000,     692.11
    170.0000,     634.67
    175.0000,     460.68
    180.0000,     469.48
    185.0000,     593.15
    190.0000,     409.29
    195.0000,     344.47
    200.0000,     300.34
    205.0000,     228.72
    210.0000,     217.99
    215.0000,     298.97
    220.0000,     303.90
    225.0000,     481.26
    230.0000,     495.03
    235.0000,     659.65
    240.0000,     897.79
    245.0000,     1252.4
    250.0000,     1462.8
    255.0000,     1139.3
    260.0000,     1217.2
    265.0000,     851.98
    270.0000,     883.07
    275.0000,     1049.6
    280.0000,     1067.2
    285.0000,     1084.9
    290.0000,     1185.3
    295.0000,     1651.7
    300.0000,     1223.5
    305.0000,     1175.0
    310.0000,     1259.7
    315.0000,     952.87
    320.0000,     1162.0
    325.0000,     1009.5
    330.0000,     905.00
    335.0000,     822.57
    340.0000,     841.51
    345.0000,     730.16
    350.0000,     615.35
    355.0000,     629.18
    360.0000,     891.84
    365.0000,     1061.1
    370.0000,     1061.7
    375.0000,     850.76
    380.0000,     931.04
    385.0000,     1037.0
    390.0000,     910.32
    395.0000,     862.96
    400.0000,     940.29
    405.0000,     1057.8
    410.0000,     967.59
    415.0000,     1086.5
    420.0000,     1005.3
    425.0000,     772.70
    430.0000,     787.46
    435.0000,     840.44
    440.0000,     667.22
    445.0000,     658.36
    450.0000,     620.26
    455.0000,     576.63
    460.0000,     567.97
    465.0000,     591.23
    470.0000,     703.70
    475.0000,     934.97
    480.0000,     802.94
    485.0000,     914.80
    490.0000,     1181.6
    495.0000,     1225.6
    500.0000,     1187.6
    505.0000,     1075.9
    510.0000,     821.00
    515.0000,     718.70
    520.0000,     690.18
    525.0000,     637.52
    530.0000,     647.63
    535.0000,     683.52
    540.0000,     893.88
    545.0000,     822.11
    550.0000,     990.17
    555.0000,     920.45
    560.0000,     880.88
    565.0000,     1035.7
    570.0000,     1100.8
    575.0000,     1194.0
    580.0000,     1153.2
    585.0000,     1129.9
    590.0000,     917.59
    595.0000,     868.12
    600.0000,     832.06
    605.0000,     788.18
    610.0000,     1086.2
    615.0000,     1166.5
    620.0000,     1305.9
    625.0000,     1565.5
             1675.5
LAYER 2
125,     5.2500
     10.0000,     258.84
     15.0000,     375.74
     20.0000,     492.65
     25.0000,     497.56
     30.0000,     533.85
     35.0000,     582.70
     40.0000,     491.51
     45.0000,     558.01
     50.0000,     690.92
     55.0000,     808.31
     60.0000,     726.28
     65.0000,     803.80
     70.0000,     927.13
     75.0000,     890.22
     80.0000,     858.99
     85.0000,     980.77
     90.0000,     1040.5
     95.0000,     942.98
    100.0000,     746.55
    105.0000,     786.95
    110.0000,     756.51
    115.0000,     848.96
    120.0000,     716.58
    125.0000,     684.75
    130.0000,     712.52
    135.0000,     722.16
    140.0000,     809.89
    145.0000,     660.45
    150.0000,     826.19
    155.0000,     927.90
    160.0000,     842.15
    165.0000,     848.58
    170.0000,     800.14
    175.0000,     613.30
    180.0000,     611.39
    185.0000,     724.54
    190.0000,     546.66
    195.0000,     447.74
    200.0000,     368.92
    205.0000,     288.42
    210.0000,     288.64
    215.0000,     380.13
    220.0000,     408.51
    225.0000,     557.81
    230.0000,     580.77
    235.0000,     703.49
    240.0000,     917.35
    245.0000,     1152.8
    250.0000,     1310.3
    255.0000,     1024.3
    260.0000,     1140.0
    265.0000,     908.02
    270.0000,     943.31
    275.0000,     1076.7
    280.0000,     1119.4
    285.0000,     1175.4
    290.0000,     1283.1
    295.0000,     1664.4
    300.0000,     1327.1
    305.0000,     1392.9
    310.0000,     1442.0
    315.0000,     1110.6
    320.0000,     1286.2
    325.0000,     1085.8
    330.0000,     923.49
    335.0000,     864.33
    340.0000,     853.52
    345.0000,     743.46
    350.0000,     688.62
    355.0000,     722.20
    360.0000,     951.72
    365.0000,     1125.3
    370.0000,     1163.7
    375.0000,     1018.4
    380.0000,     1071.9
    385.0000,     1203.2
    390.0000,     1062.8
    395.0000,     1029.9
    400.0000,     1108.3
    405.0000,     1100.7
    410.0000,     1043.6
    415.0000,     1059.4
    420.0000,     1010.9
    425.0000,     852.47
    430.0000,     878.34
    435.0000,     932.24
    440.0000,     803.65
    445.0000,     802.83
    450.0000,     773.72
    455.0000,     728.69
    460.0000,     687.86
    465.0000,     690.77
    470.0000,     779.91
    475.0000,     1038.3
    480.0000,     927.03
    485.0000,     1000.6
    490.0000,     1222.3
    495.0000,     1244.3
    500.0000,     1238.3
    505.0000,     1162.7
    510.0000,     946.76
    515.0000,     841.39
    520.0000,     810.06
    525.0000,     743.54
    530.0000,     740.43
    535.0000,     784.27
    540.0000,     952.84
    545.0000,     912.82
    550.0000,     1079.6
    555.0000,     1044.3
    560.0000,     1055.1
    565.0000,     1166.3
[truncated: 914,965 more chars]
