# Supplementary material for: Electrical resistivity tomography data across the Hockai Fault Zone (Ardenne, Belgium)
Source: Data Brief. 2016 Dec 21;11:1–4. doi: 10.1016/j.dib.2016.12.028 (PMC5220259; doi:10.1016/j.dib.2016.12.028)
Supplement: Supplementary file 2 — Supplementary material [file mmc2.zip › output/INV/20090806-1_robust.INV]

C:\__DATA__\__DATA__\Active Faults\HockaiFZ\Donn�es\ERT\working_dir\20090806-1.DAT
      5.0000
7
2144
1
0
      7.5000,       5.0000,   1.00000,    331.6894
     12.5000,       5.0000,   1.00000,    379.8085
     17.5000,       5.0000,   1.00000,    439.6273
     22.5000,       5.0000,   1.00000,    510.6765
     27.5000,       5.0000,   1.00000,    527.3064
     32.5000,       5.0000,   1.00000,    612.4638
     37.5000,       5.0000,   1.00000,    538.2462
     42.5000,       5.0000,   1.00000,    620.8813
     47.5000,       5.0000,   1.00000,    623.0620
     52.5000,       5.0000,   1.00000,    729.8962
     57.5000,       5.0000,   1.00000,    684.7870
     62.5000,       5.0000,   1.00000,    755.7371
     67.5000,       5.0000,   1.00000,    822.9372
     72.5000,       5.0000,   1.00000,    808.7555
     77.5000,       5.0000,   1.00000,    770.3656
     82.5000,       5.0000,   1.00000,    820.3404
     87.5000,       5.0000,   1.00000,    813.9649
     92.5000,       5.0000,   1.00000,    783.5417
     97.5000,       5.0000,   1.00000,    634.1336
    102.5000,       5.0000,   1.00000,    710.2455
    107.5000,       5.0000,   1.00000,    623.1987
    112.5000,       5.0000,   1.00000,    751.0142
    117.5000,       5.0000,   1.00000,    629.5891
    122.5000,       5.0000,   1.00000,    661.6292
    127.5000,       5.0000,   1.00000,    636.0439
    132.5000,       5.0000,   1.00000,    579.5231
    137.5000,       5.0000,   1.00000,    647.1730
    142.5000,       5.0000,   1.00000,    521.1478
    147.5000,       5.0000,   1.00000,    616.6448
    152.5000,       5.0000,   1.00000,    634.2189
    157.5000,       5.0000,   1.00000,    593.5106
    162.5000,       5.0000,   1.00000,    582.7917
    167.5000,       5.0000,   1.00000,    579.3547
    172.5000,       5.0000,   1.00000,    481.9891
    177.5000,       5.0000,   1.00000,    472.3897
    182.5000,       5.0000,   1.00000,    532.2304
    187.5000,       5.0000,   1.00000,    401.8191
    192.5000,       5.0000,   1.00000,    374.2662
    197.5000,       5.0000,   1.00000,    356.5316
    202.5000,       5.0000,   1.00000,    319.9707
    207.5000,       5.0000,   1.00000,    306.6708
    212.5000,       5.0000,   1.00000,    387.2768
    217.5000,       5.0000,   1.00000,    346.8301
    222.5000,       5.0000,   1.00000,    527.9939
    227.5000,       5.0000,   1.00000,    506.5639
    232.5000,       5.0000,   1.00000,    705.0253
    237.5000,       5.0000,   1.00000,    764.0713
    242.5000,       5.0000,   1.00000,    945.6176
    247.5000,       5.0000,   1.00000,   1175.0332
    252.5000,       5.0000,   1.00000,    923.4960
    257.5000,       5.0000,   1.00000,   1269.4662
    262.5000,       5.0000,   1.00000,    982.9136
    267.5000,       5.0000,   1.00000,   1057.1708
    272.5000,       5.0000,   1.00000,   1118.3064
    277.5000,       5.0000,   1.00000,   1125.8678
    282.5000,       5.0000,   1.00000,   1152.9017
    287.5000,       5.0000,   1.00000,   1112.6195
    292.5000,       5.0000,   1.00000,   1382.5769
    297.5000,       5.0000,   1.00000,   1302.6088
    302.5000,       5.0000,   1.00000,   1320.6072
    307.5000,       5.0000,   1.00000,   1462.2040
    312.5000,       5.0000,   1.00000,   1158.5708
    317.5000,       5.0000,   1.00000,   1242.3848
    322.5000,       5.0000,   1.00000,   1014.9071
    327.5000,       5.0000,   1.00000,    963.4750
    332.5000,       5.0000,   1.00000,    798.3495
    337.5000,       5.0000,   1.00000,    780.9439
    342.5000,       5.0000,   1.00000,    733.5719
    347.5000,       5.0000,   1.00000,    692.6953
    352.5000,       5.0000,   1.00000,    704.4526
    357.5000,       5.0000,   1.00000,    864.3538
    362.5000,       5.0000,   1.00000,    868.7289
    367.5000,       5.0000,   1.00000,    964.8621
    372.5000,       5.0000,   1.00000,    893.0085
    377.5000,       5.0000,   1.00000,   1051.6187
    382.5000,       5.0000,   1.00000,   1074.5646
    387.5000,       5.0000,   1.00000,   1131.0515
    392.5000,       5.0000,   1.00000,   1096.4780
    397.5000,       5.0000,   1.00000,   1017.0590
    402.5000,       5.0000,   1.00000,   1079.5996
    407.5000,       5.0000,   1.00000,    819.8668
    412.5000,       5.0000,   1.00000,    886.6439
    417.5000,       5.0000,   1.00000,    808.0610
    422.5000,       5.0000,   1.00000,    714.4642
    427.5000,       5.0000,   1.00000,    758.4954
    432.5000,       5.0000,   1.00000,    844.8397
    437.5000,       5.0000,   1.00000,    743.0078
    442.5000,       5.0000,   1.00000,    794.2934
    447.5000,       5.0000,   1.00000,    771.1335
    452.5000,       5.0000,   1.00000,    729.8982
    457.5000,       5.0000,   1.00000,    741.0521
    462.5000,       5.0000,   1.00000,    723.6069
    467.5000,       5.0000,   1.00000,    773.2894
    472.5000,       5.0000,   1.00000,    933.7998
    477.5000,       5.0000,   1.00000,    837.5815
    482.5000,       5.0000,   1.00000,    923.8804
    487.5000,       5.0000,   1.00000,   1043.1040
    492.5000,       5.0000,   1.00000,   1021.3906
    497.5000,       5.0000,   1.00000,   1023.0074
    502.5000,       5.0000,   1.00000,   1043.3735
    507.5000,       5.0000,   1.00000,    901.4714
    512.5000,       5.0000,   1.00000,    899.4780
    517.5000,       5.0000,   1.00000,    872.1133
    522.5000,       5.0000,   1.00000,    838.8557
    527.5000,       5.0000,   1.00000,    850.6853
    532.5000,       5.0000,   1.00000,    789.0840
    537.5000,       5.0000,   1.00000,    967.8602
    542.5000,       5.0000,   1.00000,    858.2507
    547.5000,       5.0000,   1.00000,   1045.8108
    552.5000,       5.0000,   1.00000,   1095.5864
    557.5000,       5.0000,   1.00000,   1035.5308
    562.5000,       5.0000,   1.00000,   1240.2012
    567.5000,       5.0000,   1.00000,   1187.4414
    572.5000,       5.0000,   1.00000,   1185.6500
    577.5000,       5.0000,   1.00000,   1091.7046
    582.5000,       5.0000,   1.00000,   1115.9960
    587.5000,       5.0000,   1.00000,    947.0760
    592.5000,       5.0000,   1.00000,   1011.1362
    597.5000,       5.0000,   1.00000,   1045.3906
    602.5000,       5.0000,   1.00000,    961.8145
    607.5000,       5.0000,   1.00000,   1231.3795
    612.5000,       5.0000,   1.00000,   1117.8784
    617.5000,       5.0000,   1.00000,   1375.3127
    622.5000,       5.0000,   1.00000,   1456.3921
    627.5000,       5.0000,   1.00000,   1751.4553
     12.5000,       5.0000,   2.00000,    566.8415
     17.5000,       5.0000,   2.00000,    601.2871
     22.5000,       5.0000,   2.00000,    572.4323
     27.5000,       5.0000,   2.00000,    631.5032
     32.5000,       5.0000,   2.00000,    713.8351
     37.5000,       5.0000,   2.00000,    685.1526
     42.5000,       5.0000,   2.00000,    791.8066
     47.5000,       5.0000,   2.00000,    933.5006
     52.5000,       5.0000,   2.00000,   1115.7959
     57.5000,       5.0000,   2.00000,   1020.0233
     62.5000,       5.0000,   2.00000,   1162.0057
     67.5000,       5.0000,   2.00000,   1390.8258
     72.5000,       5.0000,   2.00000,   1292.3574
     77.5000,       5.0000,   2.00000,   1190.7892
     82.5000,       5.0000,   2.00000,   1319.8540
     87.5000,       5.0000,   2.00000,   1394.7284
     92.5000,       5.0000,   2.00000,   1268.0386
     97.5000,       5.0000,   2.00000,   1016.9648
    102.5000,       5.0000,   2.00000,   1100.0546
    107.5000,       5.0000,   2.00000,   1013.3922
    112.5000,       5.0000,   2.00000,   1128.3655
    117.5000,       5.0000,   2.00000,    935.8666
    122.5000,       5.0000,   2.00000,    908.7891
    127.5000,       5.0000,   2.00000,    912.9414
    132.5000,       5.0000,   2.00000,    887.9803
    137.5000,       5.0000,   2.00000,    968.5080
    142.5000,       5.0000,   2.00000,    747.2791
    147.5000,       5.0000,   2.00000,    877.3901
    152.5000,       5.0000,   2.00000,    937.5964
    157.5000,       5.0000,   2.00000,    807.3784
    162.5000,       5.0000,   2.00000,    836.1409
    167.5000,       5.0000,   2.00000,    867.3260
    172.5000,       5.0000,   2.00000,    649.7975
    177.5000,       5.0000,   2.00000,    654.5620
    182.5000,       5.0000,   2.00000,    808.3444
    187.5000,       5.0000,   2.00000,    552.7618
    192.5000,       5.0000,   2.00000,    527.0725
    197.5000,       5.0000,   2.00000,    589.7814
    202.5000,       5.0000,   2.00000,    480.9964
    207.5000,       5.0000,   2.00000,    433.3635
    212.5000,       5.0000,   2.00000,    537.2407
    217.5000,       5.0000,   2.00000,    507.7944
    222.5000,       5.0000,   2.00000,    706.1161
    227.5000,       5.0000,   2.00000,    639.7869
    232.5000,       5.0000,   2.00000,    666.5610
    237.5000,       5.0000,   2.00000,    748.4620
    242.5000,       5.0000,   2.00000,    937.4656
    247.5000,       5.0000,   2.00000,   1000.5133
    252.5000,       5.0000,   2.00000,    859.4852
    257.5000,       5.0000,   2.00000,   1127.3223
    262.5000,       5.0000,   2.00000,    936.9662
    267.5000,       5.0000,   2.00000,    954.9604
    272.5000,       5.0000,   2.00000,   1168.2920
    277.5000,       5.0000,   2.00000,   1125.2180
    282.5000,       5.0000,   2.00000,   1022.4844
    287.5000,       5.0000,   2.00000,   1075.7177
    292.5000,       5.0000,   2.00000,   1431.6530
    297.5000,       5.0000,   2.00000,   1171.8469
    302.5000,       5.0000,   2.00000,   1181.7445
    307.5000,       5.0000,   2.00000,   1379.9652
    312.5000,       5.0000,   2.00000,   1088.4747
    317.5000,       5.0000,   2.00000,   1195.0900
    322.5000,       5.0000,   2.00000,   1117.3354
    327.5000,       5.0000,   2.00000,    906.9344
    332.5000,       5.0000,   2.00000,    831.2902
    337.5000,       5.0000,   2.00000,    901.9649
    342.5000,       5.0000,   2.00000,    872.7357
    347.5000,       5.0000,   2.00000,    776.3923
    352.5000,       5.0000,   2.00000,    771.7468
    357.5000,       5.0000,   2.00000,    970.3212
    362.5000,       5.0000,   2.00000,   1076.1547
    367.5000,       5.0000,   2.00000,   1105.3988
    372.5000,       5.0000,   2.00000,    925.2496
    377.5000,       5.0000,   2.00000,   1101.4457
    382.5000,       5.0000,   2.00000,   1265.9014
    387.5000,       5.0000,   2.00000,   1091.3103
    392.5000,       5.0000,   2.00000,   1054.7394
    397.5000,       5.0000,   2.00000,   1077.9114
    402.5000,       5.0000,   2.00000,   1088.6531
    407.5000,       5.0000,   2.00000,    893.9813
    412.5000,       5.0000,   2.00000,    993.2432
    417.5000,       5.0000,   2.00000,    968.1275
    422.5000,       5.0000,   2.00000,    783.7101
    427.5000,       5.0000,   2.00000,    901.9767
    432.5000,       5.0000,   2.00000,   1028.6698
    437.5000,       5.0000,   2.00000,    875.7732
    442.5000,       5.0000,   2.00000,    928.8936
    447.5000,       5.0000,   2.00000,    945.7226
    452.5000,       5.0000,   2.00000,    933.2629
    457.5000,       5.0000,   2.00000,    930.8494
    462.5000,       5.0000,   2.00000,    856.3881
    467.5000,       5.0000,   2.00000,    961.1784
    472.5000,       5.0000,   2.00000,   1134.4498
    477.5000,       5.0000,   2.00000,    948.3561
    482.5000,       5.0000,   2.00000,    969.5186
    487.5000,       5.0000,   2.00000,   1210.8788
    492.5000,       5.0000,   2.00000,   1145.5840
    497.5000,       5.0000,   2.00000,   1138.0521
    502.5000,       5.0000,   2.00000,   1221.0616
    507.5000,       5.0000,   2.00000,   1107.8599
    512.5000,       5.0000,   2.00000,   1094.4490
    517.5000,       5.0000,   2.00000,   1130.6454
    522.5000,       5.0000,   2.00000,   1082.7203
    527.5000,       5.0000,   2.00000,   1044.7230
    532.5000,       5.0000,   2.00000,   1055.4825
    537.5000,       5.0000,   2.00000,   1243.6630
    542.5000,       5.0000,   2.00000,   1122.6439
    547.5000,       5.0000,   2.00000,   1368.3971
    552.5000,       5.0000,   2.00000,   1329.6565
    557.5000,       5.0000,   2.00000,   1282.4034
    562.5000,       5.0000,   2.00000,   1455.7106
    567.5000,       5.0000,   2.00000,   1439.2085
    572.5000,       5.0000,   2.00000,   1395.8667
    577.5000,       5.0000,   2.00000,   1354.9980
    582.5000,       5.0000,   2.00000,   1367.6957
    587.5000,       5.0000,   2.00000,   1211.3661
    592.5000,       5.0000,   2.00000,   1252.2765
    597.5000,       5.0000,   2.00000,   1237.7717
    602.5000,       5.0000,   2.00000,   1120.9973
    607.5000,       5.0000,   2.00000,   1368.0762
    612.5000,       5.0000,   2.00000,   1308.1908
    617.5000,       5.0000,   2.00000,   1172.5127
    622.5000,       5.0000,   2.00000,   1394.1251
     17.5000,       5.0000,   3.00000,    715.5145
     22.5000,       5.0000,   3.00000,    657.7275
     27.5000,       5.0000,   3.00000,    683.4792
     32.5000,       5.0000,   3.00000,    810.7519
     37.5000,       5.0000,   3.00000,    735.2859
     42.5000,       5.0000,   3.00000,    913.0692
     47.5000,       5.0000,   3.00000,   1110.1426
     52.5000,       5.0000,   3.00000,   1323.0404
     57.5000,       5.0000,   3.00000,   1190.2216
     62.5000,       5.0000,   3.00000,   1380.7261
     67.5000,       5.0000,   3.00000,   1592.4943
     72.5000,       5.0000,   3.00000,   1504.2892
     77.5000,       5.0000,   3.00000,   1359.8667
     82.5000,       5.0000,   3.00000,   1586.8885
     87.5000,       5.0000,   3.00000,   1700.5958
     92.5000,       5.0000,   3.00000,   1581.5149
     97.5000,       5.0000,   3.00000,   1189.4130
    102.5000,       5.0000,   3.00000,   1305.6405
    107.5000,       5.0000,   3.00000,   1213.0248
    112.5000,       5.0000,   3.00000,   1383.3951
    117.5000,       5.0000,   3.00000,   1102.2245
    122.5000,       5.0000,   3.00000,   1033.6184
    127.5000,       5.0000,   3.00000,   1050.6735
    132.5000,       5.0000,   3.00000,   1045.7870
    137.5000,       5.0000,   3.00000,   1101.3507
    142.5000,       5.0000,   3.00000,    867.5698
    147.5000,       5.0000,   3.00000,    994.4025
    152.5000,       5.0000,   3.00000,   1037.7738
    157.5000,       5.0000,   3.00000,    962.3435
    162.5000,       5.0000,   3.00000,    950.8764
    167.5000,       5.0000,   3.00000,    884.2382
    172.5000,       5.0000,   3.00000,    699.2204
    177.5000,       5.0000,   3.00000,    722.2615
    182.5000,       5.0000,   3.00000,    899.1888
    187.5000,       5.0000,   3.00000,    697.7700
    192.5000,       5.0000,   3.00000,    648.9059
    197.5000,       5.0000,   3.00000,    648.2401
    202.5000,       5.0000,   3.00000,    543.1525
    207.5000,       5.0000,   3.00000,    477.1265
    212.5000,       5.0000,   3.00000,    601.4684
    217.5000,       5.0000,   3.00000,    581.5839
    222.5000,       5.0000,   3.00000,    781.7068
    227.5000,       5.0000,   3.00000,    667.1437
    232.5000,       5.0000,   3.00000,    672.5532
    237.5000,       5.0000,   3.00000,    711.4809
    242.5000,       5.0000,   3.00000,    878.9476
    247.5000,       5.0000,   3.00000,    984.0827
    252.5000,       5.0000,   3.00000,    847.2037
    257.5000,       5.0000,   3.00000,    973.5726
    262.5000,       5.0000,   3.00000,    808.8599
    267.5000,       5.0000,   3.00000,    915.3757
    272.5000,       5.0000,   3.00000,   1073.3698
    277.5000,       5.0000,   3.00000,   1014.8278
    282.5000,       5.0000,   3.00000,    964.2518
    287.5000,       5.0000,   3.00000,   1013.4130
    292.5000,       5.0000,   3.00000,   1252.0387
    297.5000,       5.0000,   3.00000,   1046.9998
    302.5000,       5.0000,   3.00000,   1030.3312
    307.5000,       5.0000,   3.00000,   1111.8428
    312.5000,       5.0000,   3.00000,    952.7431
    317.5000,       5.0000,   3.00000,   1088.5402
    322.5000,       5.0000,   3.00000,    996.2333
    327.5000,       5.0000,   3.00000,    922.7589
    332.5000,       5.0000,   3.00000,    842.5967
    337.5000,       5.0000,   3.00000,    938.2028
    342.5000,       5.0000,   3.00000,    893.3452
    347.5000,       5.0000,   3.00000,    780.1850
    352.5000,       5.0000,   3.00000,    753.4109
    357.5000,       5.0000,   3.00000,    984.0945
    362.5000,       5.0000,   3.00000,   1123.7080
    367.5000,       5.0000,   3.00000,   1077.9469
    372.5000,       5.0000,   3.00000,    869.0916
    377.5000,       5.0000,   3.00000,   1014.7923
    382.5000,       5.0000,   3.00000,   1155.6541
    387.5000,       5.0000,   3.00000,   1022.7697
    392.5000,       5.0000,   3.00000,    951.8157
    397.5000,       5.0000,   3.00000,    963.1578
    402.5000,       5.0000,   3.00000,   1011.1898
    407.5000,       5.0000,   3.00000,    897.5540
    412.5000,       5.0000,   3.00000,   1007.2902
    417.5000,       5.0000,   3.00000,    930.7008
    422.5000,       5.0000,   3.00000,    833.8998
    427.5000,       5.0000,   3.00000,    910.7271
    432.5000,       5.0000,   3.00000,   1059.7329
    437.5000,       5.0000,   3.00000,    950.5437
    442.5000,       5.0000,   3.00000,    971.4803
    447.5000,       5.0000,   3.00000,    993.4988
    452.5000,       5.0000,   3.00000,   1009.5967
    457.5000,       5.0000,   3.00000,    984.9150
    462.5000,       5.0000,   3.00000,    953.4564
    467.5000,       5.0000,   3.00000,   1052.4210
    472.5000,       5.0000,   3.00000,   1221.9355
    477.5000,       5.0000,   3.00000,    994.8780
    482.5000,       5.0000,   3.00000,   1005.3879
    487.5000,       5.0000,   3.00000,   1178.3860
    492.5000,       5.0000,   3.00000,   1249.5302
    497.5000,       5.0000,   3.00000,   1275.5433
    502.5000,       5.0000,   3.00000,   1293.9716
    507.5000,       5.0000,   3.00000,   1205.6476
    512.5000,       5.0000,   3.00000,   1205.0056
    517.5000,       5.0000,   3.00000,   1266.9951
    522.5000,       5.0000,   3.00000,   1197.7057
    527.5000,       5.0000,   3.00000,   1208.4296
    532.5000,       5.0000,   3.00000,   1215.0994
    537.5000,       5.0000,   3.00000,   1472.0818
    542.5000,       5.0000,   3.00000,   1338.4366
    547.5000,       5.0000,   3.00000,   1548.9922
    552.5000,       5.0000,   3.00000,   1443.2151
    557.5000,       5.0000,   3.00000,   1393.0670
    562.5000,       5.0000,   3.00000,   1490.5811
    567.5000,       5.0000,   3.00000,   1519.9590
    572.5000,       5.0000,   3.00000,   1609.1628
    577.5000,       5.0000,   3.00000,   1502.9933
    582.5000,       5.0000,   3.00000,   1517.0938
    587.5000,       5.0000,   3.00000,   1361.5133
    592.5000,       5.0000,   3.00000,   1347.7457
    597.5000,       5.0000,   3.00000,   1260.5140
    602.5000,       5.0000,   3.00000,   1181.2394
    607.5000,       5.0000,   3.00000,   1394.6362
    612.5000,       5.0000,   3.00000,   1283.8776
    617.5000,       5.0000,   3.00000,   1205.6951
     22.5000,      15.0000,   1.00000,    761.1268
     27.5000,      15.0000,   1.00000,    793.3224
     32.5000,      15.0000,   1.00000,    784.2927
     37.5000,      15.0000,   1.00000,    871.0236
     42.5000,      15.0000,   1.00000,   1011.4633
     47.5000,      15.0000,   1.00000,   1185.5729
     52.5000,      15.0000,   1.00000,   1226.7358
     57.5000,      15.0000,   1.00000,   1355.2925
     62.5000,      15.0000,   1.00000,   1392.0178
     67.5000,      15.0000,   1.00000,   1395.2100
     72.5000,      15.0000,   1.00000,   1396.4821
     77.5000,      15.0000,   1.00000,   1491.8207
     82.5000,      15.0000,   1.00000,   1537.8967
     87.5000,      15.0000,   1.00000,   1646.5153
     92.5000,      15.0000,   1.00000,   1545.4225
     97.5000,      15.0000,   1.00000,   1426.6952
    102.5000,      15.0000,   1.00000,   1279.2261
    107.5000,      15.0000,   1.00000,   1356.4604
    112.5000,      15.0000,   1.00000,   1304.3002
    117.5000,      15.0000,   1.00000,   1234.1694
    122.5000,      15.0000,   1.00000,   1111.4088
    127.5000,      15.0000,   1.00000,   1078.9755
    132.5000,      15.0000,   1.00000,   1060.5978
    137.5000,      15.0000,   1.00000,   1037.4052
    142.5000,      15.0000,   1.00000,   1018.1390
    147.5000,      15.0000,   1.00000,    974.7646
    152.5000,      15.0000,   1.00000,   1027.2639
    157.5000,      15.0000,   1.00000,   1031.0476
    162.5000,      15.0000,   1.00000,    921.3619
    167.5000,      15.0000,   1.00000,    794.1606
    172.5000,      15.0000,   1.00000,    748.5125
    177.5000,      15.0000,   1.00000,    755.0812
    182.5000,      15.0000,   1.00000,    789.0781
    187.5000,      15.0000,   1.00000,    835.5287
    192.5000,      15.0000,   1.00000,    741.9497
    197.5000,      15.0000,   1.00000,    641.6854
    202.5000,      15.0000,   1.00000,    546.3091
    207.5000,      15.0000,   1.00000,    554.6968
    212.5000,      15.0000,   1.00000,    555.3447
    217.5000,      15.0000,   1.00000,    677.2851
    222.5000,      15.0000,   1.00000,    698.6973
    227.5000,      15.0000,   1.00000,    708.0213
    232.5000,      15.0000,   1.00000,    706.1755
    237.5000,      15.0000,   1.00000,    759.3315
    242.5000,      15.0000,   1.00000,    858.7889
    247.5000,      15.0000,   1.00000,    921.6591
    252.5000,      15.0000,   1.00000,    906.2985
    257.5000,      15.0000,   1.00000,    817.6713
    262.5000,      15.0000,   1.00000,    814.8179
    267.5000,      15.0000,   1.00000,    863.2302
    272.5000,      15.0000,   1.00000,    893.8624
    277.5000,      15.0000,   1.00000,    939.1896
    282.5000,      15.0000,   1.00000,    982.0081
    287.5000,      15.0000,   1.00000,   1010.6846
    292.5000,      15.0000,   1.00000,   1016.6587
    297.5000,      15.0000,   1.00000,   1044.7169
    302.5000,      15.0000,   1.00000,    947.7675
    307.5000,      15.0000,   1.00000,    888.0546
    312.5000,      15.0000,   1.00000,    941.0086
    317.5000,      15.0000,   1.00000,    923.2522
    322.5000,      15.0000,   1.00000,    921.8909
    327.5000,      15.0000,   1.00000,    906.2449
    332.5000,      15.0000,   1.00000,    930.1182
    337.5000,      15.0000,   1.00000,    876.7541
    342.5000,      15.0000,   1.00000,    852.7797
    347.5000,      15.0000,   1.00000,    766.4056
    352.5000,      15.0000,   1.00000,    813.0108
    357.5000,      15.0000,   1.00000,    928.0139
    362.5000,      15.0000,   1.00000,    989.4625
    367.5000,      15.0000,   1.00000,    948.7186
    372.5000,      15.0000,   1.00000,    934.7549
    377.5000,      15.0000,   1.00000,    903.7066
    382.5000,      15.0000,   1.00000,    910.8459
    387.5000,      15.0000,   1.00000,    957.9743
    392.5000,      15.0000,   1.00000,    900.4014
    397.5000,      15.0000,   1.00000,    859.2503
    402.5000,      15.0000,   1.00000,    910.7034
    407.5000,      15.0000,   1.00000,    952.8323
    412.5000,      15.0000,   1.00000,    907.1068
    417.5000,      15.0000,   1.00000,    918.1102
    422.5000,      15.0000,   1.00000,    880.4100
    427.5000,      15.0000,   1.00000,    923.8646
    432.5000,      15.0000,   1.00000,    943.8381
    437.5000,      15.0000,   1.00000,    961.1724
    442.5000,      15.0000,   1.00000,    959.3177
    447.5000,      15.0000,   1.00000,    955.0377
    452.5000,      15.0000,   1.00000,    937.8937
    457.5000,      15.0000,   1.00000,    969.8098
    462.5000,      15.0000,   1.00000,   1003.4380
    467.5000,      15.0000,   1.00000,   1078.9041
    472.5000,      15.0000,   1.00000,   1082.6550
    477.5000,      15.0000,   1.00000,   1057.0936
    482.5000,      15.0000,   1.00000,   1052.5162
    487.5000,      15.0000,   1.00000,   1143.0634
    492.5000,      15.0000,   1.00000,   1243.1873
    497.5000,      15.0000,   1.00000,   1331.1903
    502.5000,      15.0000,   1.00000,   1290.6603
    507.5000,      15.0000,   1.00000,   1227.8088
    512.5000,      15.0000,   1.00000,   1233.6226
    517.5000,      15.0000,   1.00000,   1198.3715
    522.5000,      15.0000,   1.00000,   1234.3834
    527.5000,      15.0000,   1.00000,   1251.9080
    532.5000,      15.0000,   1.00000,   1368.5636
    537.5000,      15.0000,   1.00000,   1433.3947
    542.5000,      15.0000,   1.00000,   1559.3951
    547.5000,      15.0000,   1.00000,   1500.8176
    552.5000,      15.0000,   1.00000,   1440.7422
    557.5000,      15.0000,   1.00000,   1376.8264
    562.5000,      15.0000,   1.00000,   1405.5267
    567.5000,      15.0000,   1.00000,   1495.5806
    572.5000,      15.0000,   1.00000,   1574.8745
    577.5000,      15.0000,   1.00000,   1607.3794
    582.5000,      15.0000,   1.00000,   1528.6737
    587.5000,      15.0000,   1.00000,   1417.3444
    592.5000,      15.0000,   1.00000,   1290.1431
    597.5000,      15.0000,   1.00000,   1239.9476
    602.5000,      15.0000,   1.00000,   1221.1271
    607.5000,      15.0000,   1.00000,   1210.5458
    612.5000,      15.0000,   1.00000,   1266.0203
     22.5000,       5.0000,   4.00000,    738.3414
     27.5000,       5.0000,   4.00000,    787.0767
     32.5000,       5.0000,   4.00000,    867.7936
     37.5000,       5.0000,   4.00000,    786.4823
     42.5000,       5.0000,   4.00000,    987.2194
     47.5000,       5.0000,   4.00000,   1186.1138
     52.5000,       5.0000,   4.00000,   1391.8541
     57.5000,       5.0000,   4.00000,   1307.2240
     62.5000,       5.0000,   4.00000,   1425.9165
     67.5000,       5.0000,   4.00000,   1561.5413
     72.5000,       5.0000,   4.00000,   1453.9252
     77.5000,       5.0000,   4.00000,   1453.2515
     82.5000,       5.0000,   4.00000,   1641.6736
     87.5000,       5.0000,   4.00000,   1781.0333
     92.5000,       5.0000,   4.00000,   1665.4021
     97.5000,       5.0000,   4.00000,   1298.7925
    102.5000,       5.0000,   4.00000,   1397.8781
    107.5000,       5.0000,   4.00000,   1284.5255
    112.5000,       5.0000,   4.00000,   1493.4167
    117.5000,       5.0000,   4.00000,   1187.0155
    122.5000,       5.0000,   4.00000,   1125.3110
    127.5000,       5.0000,   4.00000,   1129.3831
    132.5000,       5.0000,   4.00000,   1039.8781
    137.5000,       5.0000,   4.00000,   1180.3080
    142.5000,       5.0000,   4.00000,    896.5257
    147.5000,       5.0000,   4.00000,   1027.3055
    152.5000,       5.0000,   4.00000,   1114.5217
    157.5000,       5.0000,   4.00000,   1007.7083
    162.5000,       5.0000,   4.00000,    943.3488
    167.5000,       5.0000,   4.00000,    871.8359
    172.5000,       5.0000,   4.00000,    688.6154
    177.5000,       5.0000,   4.00000,    718.6451
    182.5000,       5.0000,   4.00000,    959.9637
    187.5000,       5.0000,   4.00000,    771.4861
    192.5000,       5.0000,   4.00000,    724.3618
    197.5000,       5.0000,   4.00000,    663.7753
    202.5000,       5.0000,   4.00000,    518.9087
    207.5000,       5.0000,   4.00000,    513.6506
    212.5000,       5.0000,   4.00000,    658.1199
    217.5000,       5.0000,   4.00000,    594.8979
    222.5000,       5.0000,   4.00000,    786.4228
    227.5000,       5.0000,   4.00000,    655.2368
    232.5000,       5.0000,   4.00000,    684.3116
    237.5000,       5.0000,   4.00000,    748.9723
    242.5000,       5.0000,   4.00000,    874.7389
    247.5000,       5.0000,   4.00000,   1008.4116
    252.5000,       5.0000,   4.00000,    782.2220
    257.5000,       5.0000,   4.00000,    896.8074
    262.5000,       5.0000,   4.00000,    722.2218
    267.5000,       5.0000,   4.00000,    814.4811
    272.5000,       5.0000,   4.00000,    928.0812
    277.5000,       5.0000,   4.00000,    914.3493
    282.5000,       5.0000,   4.00000,    926.6346
    287.5000,       5.0000,   4.00000,    897.7839
    292.5000,       5.0000,   4.00000,   1121.8533
    297.5000,       5.0000,   4.00000,    898.1613
    302.5000,       5.0000,   4.00000,    900.5976
    307.5000,       5.0000,   4.00000,    988.6165
    312.5000,       5.0000,   4.00000,    784.5558
    317.5000,       5.0000,   4.00000,    962.0839
    322.5000,       5.0000,   4.00000,    901.8262
    327.5000,       5.0000,   4.00000,    878.1075
    332.5000,       5.0000,   4.00000,    871.4297
    337.5000,       5.0000,   4.00000,    885.5975
    342.5000,       5.0000,   4.00000,    828.5102
    347.5000,       5.0000,   4.00000,    725.6498
    352.5000,       5.0000,   4.00000,    732.9022
    357.5000,       5.0000,   4.00000,    942.7642
    362.5000,       5.0000,   4.00000,   1008.7089
    367.5000,       5.0000,   4.00000,   1009.0458
    372.5000,       5.0000,   4.00000,    829.8377
    377.5000,       5.0000,   4.00000,    873.3123
    382.5000,       5.0000,   4.00000,    951.7999
    387.5000,       5.0000,   4.00000,    900.0229
    392.5000,       5.0000,   4.00000,    863.4046
    397.5000,       5.0000,   4.00000,    838.1403
    402.5000,       5.0000,   4.00000,    926.1988
    407.5000,       5.0000,   4.00000,    848.0677
    412.5000,       5.0000,   4.00000,    914.7059
    417.5000,       5.0000,   4.00000,    920.2491
    422.5000,       5.0000,   4.00000,    801.9182
    427.5000,       5.0000,   4.00000,    901.1722
    432.5000,       5.0000,   4.00000,   1026.7208
    437.5000,       5.0000,   4.00000,    905.8091
    442.5000,       5.0000,   4.00000,    988.3984
    447.5000,       5.0000,   4.00000,    979.2439
    452.5000,       5.0000,   4.00000,    957.0707
    457.5000,       5.0000,   4.00000,    992.9163
    462.5000,       5.0000,   4.00000,    958.3389
    467.5000,       5.0000,   4.00000,   1028.1674
    472.5000,       5.0000,   4.00000,   1213.3993
    477.5000,       5.0000,   4.00000,    995.4922
    482.5000,       5.0000,   4.00000,   1018.8741
    487.5000,       5.0000,   4.00000,   1219.7401
    492.5000,       5.0000,   4.00000,   1248.8287
    497.5000,       5.0000,   4.00000,   1331.4180
    502.5000,       5.0000,   4.00000,   1371.2861
    507.5000,       5.0000,   4.00000,   1221.8406
    512.5000,       5.0000,   4.00000,   1246.1338
    517.5000,       5.0000,   4.00000,   1266.3849
    522.5000,       5.0000,   4.00000,   1242.2104
    527.5000,       5.0000,   4.00000,   1272.1116
    532.5000,       5.0000,   4.00000,   1307.0852
    537.5000,       5.0000,   4.00000,   1609.8800
    542.5000,       5.0000,   4.00000,   1433.4661
    547.5000,       5.0000,   4.00000,   1651.3928
    552.5000,       5.0000,   4.00000,   1476.5837
    557.5000,       5.0000,   4.00000,   1363.2015
    562.5000,       5.0000,   4.00000,   1483.1049
    567.5000,       5.0000,   4.00000,   1521.3263
    572.5000,       5.0000,   4.00000,   1669.3058
    577.5000,       5.0000,   4.00000,   1586.0028
    582.5000,       5.0000,   4.00000,   1586.3201
    587.5000,       5.0000,   4.00000,   1352.4220
    592.5000,       5.0000,   4.00000,   1310.9292
    597.5000,       5.0000,   4.00000,   1280.9688
    602.5000,       5.0000,   4.00000,   1128.7754
    607.5000,       5.0000,   4.00000,   1302.2502
    612.5000,       5.0000,   4.00000,   1273.7166
     30.0000,      20.0000,   1.00000,    902.5990
     35.0000,      20.0000,   1.00000,    945.3282
     40.0000,      20.0000,   1.00000,   1023.3761
     45.0000,      20.0000,   1.00000,   1146.4915
     50.0000,      20.0000,   1.00000,   1239.4086
     55.0000,      20.0000,   1.00000,   1288.2964
     60.0000,      20.0000,   1.00000,   1311.7179
     65.0000,      20.0000,   1.00000,   1264.6927
     70.0000,      20.0000,   1.00000,   1282.7760
     75.0000,      20.0000,   1.00000,   1342.8712
     80.0000,      20.0000,   1.00000,   1440.2943
     85.0000,      20.0000,   1.00000,   1496.6010
     90.0000,      20.0000,   1.00000,   1496.9498
     95.0000,      20.0000,   1.00000,   1506.1122
    100.0000,      20.0000,   1.00000,   1434.0208
    105.0000,      20.0000,   1.00000,   1376.6759
    110.0000,      20.0000,   1.00000,   1309.5225
    115.0000,      20.0000,   1.00000,   1274.2238
    120.0000,      20.0000,   1.00000,   1258.8552
    125.0000,      20.0000,   1.00000,   1117.6960
    130.0000,      20.0000,   1.00000,   1089.6893
    135.0000,      20.0000,   1.00000,   1022.4170
    140.0000,      20.0000,   1.00000,    996.4830
    145.0000,      20.0000,   1.00000,   1063.0896
    150.0000,      20.0000,   1.00000,   1023.7724
    155.0000,      20.0000,   1.00000,   1004.3021
    160.0000,      20.0000,   1.00000,    960.0985
    165.0000,      20.0000,   1.00000,    837.4745
    170.0000,      20.0000,   1.00000,    794.1705
    175.0000,      20.0000,   1.00000,    794.0992
    180.0000,      20.0000,   1.00000,    784.5359
    185.0000,      20.0000,   1.00000,    808.6633
    190.0000,      20.0000,   1.00000,    824.5472
    195.0000,      20.0000,   1.00000,    683.8757
    200.0000,      20.0000,   1.00000,    613.6190
    205.0000,      20.0000,   1.00000,    581.0905
    210.0000,      20.0000,   1.00000,    553.2899
    215.0000,      20.0000,   1.00000,    633.0933
    220.0000,      20.0000,   1.00000,    650.4990
    225.0000,      20.0000,   1.00000,    689.0354
    230.0000,      20.0000,   1.00000,    744.5812
    235.0000,      20.0000,   1.00000,    790.5286
    240.0000,      20.0000,   1.00000,    880.3307
    245.0000,      20.0000,   1.00000,    872.6107
    250.0000,      20.0000,   1.00000,    867.4271
    255.0000,      20.0000,   1.00000,    809.7017
    260.0000,      20.0000,   1.00000,    738.5019
    265.0000,      20.0000,   1.00000,    712.2984
    270.0000,      20.0000,   1.00000,    706.5203
    275.0000,      20.0000,   1.00000,    782.8243
    280.0000,      20.0000,   1.00000,    831.1258
    285.0000,      20.0000,   1.00000,    887.1709
    290.0000,      20.0000,   1.00000,    901.4933
    295.0000,      20.0000,   1.00000,    867.4667
    300.0000,      20.0000,   1.00000,    884.4522
    305.0000,      20.0000,   1.00000,    783.1572
    310.0000,      20.0000,   1.00000,    798.1930
    315.0000,      20.0000,   1.00000,    803.6700
    320.0000,      20.0000,   1.00000,    789.7993
    325.0000,      20.0000,   1.00000,    855.7838
    330.0000,      20.0000,   1.00000,    841.5882
    335.0000,      20.0000,   1.00000,    817.1600
    340.0000,      20.0000,   1.00000,    771.8231
    345.0000,      20.0000,   1.00000,    720.4464
    350.0000,      20.0000,   1.00000,    761.1071
    355.0000,      20.0000,   1.00000,    784.0688
    360.0000,      20.0000,   1.00000,    840.9858
    365.0000,      20.0000,   1.00000,    845.1548
    370.0000,      20.0000,   1.00000,    839.8999
    375.0000,      20.0000,   1.00000,    807.7756
    380.0000,      20.0000,   1.00000,    758.9115
    385.0000,      20.0000,   1.00000,    722.4359
    390.0000,      20.0000,   1.00000,    737.5588
    395.0000,      20.0000,   1.00000,    775.6790
    400.0000,      20.0000,   1.00000,    800.5550
    405.0000,      20.0000,   1.00000,    804.9540
    410.0000,      20.0000,   1.00000,    856.1720
    415.0000,      20.0000,   1.00000,    835.3741
    420.0000,      20.0000,   1.00000,    859.2791
    425.0000,      20.0000,   1.00000,    890.6980
    430.0000,      20.0000,   1.00000,    846.8273
    435.0000,      20.0000,   1.00000,    893.5989
    440.0000,      20.0000,   1.00000,    906.1062
    445.0000,      20.0000,   1.00000,    876.4152
    450.0000,      20.0000,   1.00000,    890.1353
    455.0000,      20.0000,   1.00000,    877.1523
    460.0000,      20.0000,   1.00000,    901.0970
    465.0000,      20.0000,   1.00000,   1013.1713
    470.0000,      20.0000,   1.00000,    993.8555
    475.0000,      20.0000,   1.00000,   1023.2373
    480.0000,      20.0000,   1.00000,   1115.4847
    485.0000,      20.0000,   1.00000,   1158.5668
    490.0000,      20.0000,   1.00000,   1243.0823
    495.0000,      20.0000,   1.00000,   1322.1683
    500.0000,      20.0000,   1.00000,   1310.5806
    505.0000,      20.0000,   1.00000,   1336.4749
    510.0000,      20.0000,   1.00000,   1239.0240
    515.0000,      20.0000,   1.00000,   1169.0767
    520.0000,      20.0000,   1.00000,   1189.7637
    525.0000,      20.0000,   1.00000,   1230.2500
    530.0000,      20.0000,   1.00000,   1356.6388
    535.0000,      20.0000,   1.00000,   1408.7527
    540.0000,      20.0000,   1.00000,   1515.1677
    545.0000,      20.0000,   1.00000,   1542.0927
    550.0000,      20.0000,   1.00000,   1432.3484
    555.0000,      20.0000,   1.00000,   1415.3075
    560.0000,      20.0000,   1.00000,   1390.2848
    565.0000,      20.0000,   1.00000,   1444.6495
    570.0000,      20.0000,   1.00000,   1527.7939
    575.0000,      20.0000,   1.00000,   1565.9817
    580.0000,      20.0000,   1.00000,   1552.9512
    585.0000,      20.0000,   1.00000,   1428.5282
    590.0000,      20.0000,   1.00000,   1308.7655
    595.0000,      20.0000,   1.00000,   1169.6792
    600.0000,      20.0000,   1.00000,   1141.3990
    605.0000,      20.0000,   1.00000,   1146.4558
     27.5000,       5.0000,   5.00000,    867.8134
     32.5000,       5.0000,   5.00000,    955.4509
     37.5000,       5.0000,   5.00000,    823.0065
     42.5000,       5.0000,   5.00000,    993.2432
     47.5000,       5.0000,   5.00000,   1223.1038
     52.5000,       5.0000,   5.00000,   1442.2194
     57.5000,       5.0000,   5.00000,   1269.9912
     62.5000,       5.0000,   5.00000,   1367.7046
     67.5000,       5.0000,   5.00000,   1459.6815
     72.5000,       5.0000,   5.00000,   1392.3447
     77.5000,       5.0000,   5.00000,   1353.8539
     82.5000,       5.0000,   5.00000,   1632.3258
     87.5000,       5.0000,   5.00000,   1701.5499
     92.5000,       5.0000,   5.00000,   1625.4003
     97.5000,       5.0000,   5.00000,   1322.0356
    102.5000,       5.0000,   5.00000,   1433.5403
    107.5000,       5.0000,   5.00000,   1299.8031
    112.5000,       5.0000,   5.00000,   1460.2908
    117.5000,       5.0000,   5.00000,   1225.2585
    122.5000,       5.0000,   5.00000,   1167.5668
    127.5000,       5.0000,   5.00000,   1107.5715
    132.5000,       5.0000,   5.00000,   1063.7159
    137.5000,       5.0000,   5.00000,   1131.8104
    142.5000,       5.0000,   5.00000,    893.6128
    147.5000,       5.0000,   5.00000,   1051.6038
    152.5000,       5.0000,   5.00000,   1144.4426
    157.5000,       5.0000,   5.00000,    964.5459
    162.5000,       5.0000,   5.00000,    916.4547
    167.5000,       5.0000,   5.00000,    881.4116
    172.5000,       5.0000,   5.00000,    674.1999
    177.5000,       5.0000,   5.00000,    725.8853
    182.5000,       5.0000,   5.00000,    998.8608
    187.5000,       5.0000,   5.00000,    786.4064
    192.5000,       5.0000,   5.00000,    736.5215
    197.5000,       5.0000,   5.00000,    651.5808
    202.5000,       5.0000,   5.00000,    512.1220
    207.5000,       5.0000,   5.00000,    506.1329
    212.5000,       5.0000,   5.00000,    683.7408
    217.5000,       5.0000,   5.00000,    601.2604
    222.5000,       5.0000,   5.00000,    756.8587
    227.5000,       5.0000,   5.00000,    670.9006
    232.5000,       5.0000,   5.00000,    690.0412
    237.5000,       5.0000,   5.00000,    778.2355
    242.5000,       5.0000,   5.00000,    935.4623
    247.5000,       5.0000,   5.00000,    963.3126
    252.5000,       5.0000,   5.00000,    764.2365
    257.5000,       5.0000,   5.00000,    843.4221
    262.5000,       5.0000,   5.00000,    669.0577
    267.5000,       5.0000,   5.00000,    680.8407
    272.5000,       5.0000,   5.00000,    808.9922
    277.5000,       5.0000,   5.00000,    847.2454
    282.5000,       5.0000,   5.00000,    810.7757
    287.5000,       5.0000,   5.00000,    849.7718
    292.5000,       5.0000,   5.00000,   1048.9733
    297.5000,       5.0000,   5.00000,    788.5387
    302.5000,       5.0000,   5.00000,    818.3846
    307.5000,       5.0000,   5.00000,    890.0884
    312.5000,       5.0000,   5.00000,    690.5771
    317.5000,       5.0000,   5.00000,    854.7057
    322.5000,       5.0000,   5.00000,    859.0156
    327.5000,       5.0000,   5.00000,    829.7387
    332.5000,       5.0000,   5.00000,    799.1541
    337.5000,       5.0000,   5.00000,    842.0438
    342.5000,       5.0000,   5.00000,    722.4710
    347.5000,       5.0000,   5.00000,    675.5374
    352.5000,       5.0000,   5.00000,    691.6255
    357.5000,       5.0000,   5.00000,    846.8221
    362.5000,       5.0000,   5.00000,    928.1802
    367.5000,       5.0000,   5.00000,    924.7324
    372.5000,       5.0000,   5.00000,    761.3218
    377.5000,       5.0000,   5.00000,    763.7840
    382.5000,       5.0000,   5.00000,    821.2974
    387.5000,       5.0000,   5.00000,    735.3989
    392.5000,       5.0000,   5.00000,    733.5560
    397.5000,       5.0000,   5.00000,    797.0140
    402.5000,       5.0000,   5.00000,    828.7281
    407.5000,       5.0000,   5.00000,    763.6355
    412.5000,       5.0000,   5.00000,    866.6840
    417.5000,       5.0000,   5.00000,    858.0645
    422.5000,       5.0000,   5.00000,    765.6862
    427.5000,       5.0000,   5.00000,    851.4659
    432.5000,       5.0000,   5.00000,    964.2042
    437.5000,       5.0000,   5.00000,    872.1233
    442.5000,       5.0000,   5.00000,    926.4860
    447.5000,       5.0000,   5.00000,    934.8084
    452.5000,       5.0000,   5.00000,    917.0343
    457.5000,       5.0000,   5.00000,    908.3796
    462.5000,       5.0000,   5.00000,    907.3725
    467.5000,       5.0000,   5.00000,    974.4540
    472.5000,       5.0000,   5.00000,   1176.0377
    477.5000,       5.0000,   5.00000,    976.3013
    482.5000,       5.0000,   5.00000,   1051.3511
    487.5000,       5.0000,   5.00000,   1261.8768
    492.5000,       5.0000,   5.00000,   1272.9932
    497.5000,       5.0000,   5.00000,   1314.7239
    502.5000,       5.0000,   5.00000,   1425.7482
    507.5000,       5.0000,   5.00000,   1268.2970
    512.5000,       5.0000,   5.00000,   1196.9327
    517.5000,       5.0000,   5.00000,   1270.1100
    522.5000,       5.0000,   5.00000,   1214.7664
    527.5000,       5.0000,   5.00000,   1261.3323
    532.5000,       5.0000,   5.00000,   1345.4275
    537.5000,       5.0000,   5.00000,   1621.8186
    542.5000,       5.0000,   5.00000,   1453.2019
    547.5000,       5.0000,   5.00000,   1647.5883
    552.5000,       5.0000,   5.00000,   1452.6074
    557.5000,       5.0000,   5.00000,   1362.7854
    562.5000,       5.0000,   5.00000,   1475.0480
    567.5000,       5.0000,   5.00000,   1545.5800
    572.5000,       5.0000,   5.00000,   1626.1879
    577.5000,       5.0000,   5.00000,   1598.2902
    582.5000,       5.0000,   5.00000,   1570.1904
    587.5000,       5.0000,   5.00000,   1296.0283
    592.5000,       5.0000,   5.00000,   1262.2633
    597.5000,       5.0000,   5.00000,   1196.8191
    602.5000,       5.0000,   5.00000,   1075.0105
    607.5000,       5.0000,   5.00000,   1249.1132
     32.5000,       5.0000,   6.00000,   1018.5313
     37.5000,       5.0000,   6.00000,    833.3173
     42.5000,       5.0000,   6.00000,    980.6229
     47.5000,       5.0000,   6.00000,   1239.9891
     52.5000,       5.0000,   6.00000,   1404.8966
     57.5000,       5.0000,   6.00000,   1168.3752
     62.5000,       5.0000,   6.00000,   1232.7903
     67.5000,       5.0000,   6.00000,   1426.7219
     72.5000,       5.0000,   6.00000,   1294.6462
     77.5000,       5.0000,   6.00000,   1243.3596
     82.5000,       5.0000,   6.00000,   1450.4822
     87.5000,       5.0000,   6.00000,   1630.5573
     92.5000,       5.0000,   6.00000,   1551.8070
     97.5000,       5.0000,   6.00000,   1249.4142
    102.5000,       5.0000,   6.00000,   1403.3153
    107.5000,       5.0000,   6.00000,   1259.4219
    112.5000,       5.0000,   6.00000,   1444.6981
    117.5000,       5.0000,   6.00000,   1171.7664
    122.5000,       5.0000,   6.00000,   1100.7770
    127.5000,       5.0000,   6.00000,   1114.4047
    132.5000,       5.0000,   6.00000,   1022.1515
    137.5000,       5.0000,   6.00000,   1109.4323
    142.5000,       5.0000,   6.00000,    862.0086
    147.5000,       5.0000,   6.00000,   1057.2926
    152.5000,       5.0000,   6.00000,   1088.0229
    157.5000,       5.0000,   6.00000,    938.5535
    162.5000,       5.0000,   6.00000,    906.4916
    167.5000,       5.0000,   6.00000,    866.8356
    172.5000,       5.0000,   6.00000,    704.8409
    177.5000,       5.0000,   6.00000,    748.0610
    182.5000,       5.0000,   6.00000,    974.7908
    187.5000,       5.0000,   6.00000,    767.9501
    192.5000,       5.0000,   6.00000,    702.1262
    197.5000,       5.0000,   6.00000,    626.6732
    202.5000,       5.0000,   6.00000,    511.4295
    207.5000,       5.0000,   6.00000,    493.0163
    212.5000,       5.0000,   6.00000,    644.2335
    217.5000,       5.0000,   6.00000,    589.5651
    222.5000,       5.0000,   6.00000,    762.6277
    227.5000,       5.0000,   6.00000,    676.4306
    232.5000,       5.0000,   6.00000,    722.9748
    237.5000,       5.0000,   6.00000,    810.0688
    242.5000,       5.0000,   6.00000,    927.8494
    247.5000,       5.0000,   6.00000,    979.9826
    252.5000,       5.0000,   6.00000,    709.8652
    257.5000,       5.0000,   6.00000,    803.0394
    262.5000,       5.0000,   6.00000,    595.3782
    267.5000,       5.0000,   6.00000,    629.5861
    272.5000,       5.0000,   6.00000,    721.9453
    277.5000,       5.0000,   6.00000,    725.1267
    282.5000,       5.0000,   6.00000,    750.1354
    287.5000,       5.0000,   6.00000,    759.3895
    292.5000,       5.0000,   6.00000,    961.4816
    297.5000,       5.0000,   6.00000,    720.1171
    302.5000,       5.0000,   6.00000,    746.0991
    307.5000,       5.0000,   6.00000,    805.8271
    312.5000,       5.0000,   6.00000,    645.0363
    317.5000,       5.0000,   6.00000,    829.7803
    322.5000,       5.0000,   6.00000,    772.9386
    327.5000,       5.0000,   6.00000,    766.2892
    332.5000,       5.0000,   6.00000,    726.9992
    337.5000,       5.0000,   6.00000,    740.4398
    342.5000,       5.0000,   6.00000,    688.3004
    347.5000,       5.0000,   6.00000,    606.1486
    352.5000,       5.0000,   6.00000,    607.4196
    357.5000,       5.0000,   6.00000,    778.1400
    362.5000,       5.0000,   6.00000,    857.4521
    367.5000,       5.0000,   6.00000,    828.7841
    372.5000,       5.0000,   6.00000,    670.6796
    377.5000,       5.0000,   6.00000,    695.9984
    382.5000,       5.0000,   6.00000,    725.7688
    387.5000,       5.0000,   6.00000,    617.7437
    392.5000,       5.0000,   6.00000,    633.7473
    397.5000,       5.0000,   6.00000,    700.2103
    402.5000,       5.0000,   6.00000,    753.7972
    407.5000,       5.0000,   6.00000,    698.4521
    412.5000,       5.0000,   6.00000,    790.4572
    417.5000,       5.0000,   6.00000,    808.0590
    422.5000,       5.0000,   6.00000,    725.6260
    427.5000,       5.0000,   6.00000,    792.2048
    432.5000,       5.0000,   6.00000,    906.8030
    437.5000,       5.0000,   6.00000,    806.8938
    442.5000,       5.0000,   6.00000,    852.7957
    447.5000,       5.0000,   6.00000,    876.5909
    452.5000,       5.0000,   6.00000,    861.7359
    457.5000,       5.0000,   6.00000,    817.8862
    462.5000,       5.0000,   6.00000,    806.2965
    467.5000,       5.0000,   6.00000,    898.7034
    472.5000,       5.0000,   6.00000,   1120.7913
    477.5000,       5.0000,   6.00000,    955.3230
    482.5000,       5.0000,   6.00000,   1058.3954
    487.5000,       5.0000,   6.00000,   1281.1471
    492.5000,       5.0000,   6.00000,   1304.9867
    497.5000,       5.0000,   6.00000,   1343.1031
    502.5000,       5.0000,   6.00000,   1397.9889
    507.5000,       5.0000,   6.00000,   1250.2336
    512.5000,       5.0000,   6.00000,   1216.6033
    517.5000,       5.0000,   6.00000,   1204.8688
    522.5000,       5.0000,   6.00000,   1172.4979
    527.5000,       5.0000,   6.00000,   1222.3873
    532.5000,       5.0000,   6.00000,   1266.1630
    537.5000,       5.0000,   6.00000,   1564.6782
    542.5000,       5.0000,   6.00000,   1373.8958
    547.5000,       5.0000,   6.00000,   1571.8429
    552.5000,       5.0000,   6.00000,   1423.2760
    557.5000,       5.0000,   6.00000,   1348.0133
    562.5000,       5.0000,   6.00000,   1485.1490
    567.5000,       5.0000,   6.00000,   1498.5231
    572.5000,       5.0000,   6.00000,   1609.3756
    577.5000,       5.0000,   6.00000,   1488.9524
    582.5000,       5.0000,   6.00000,   1452.8129
    587.5000,       5.0000,   6.00000,   1256.1761
    592.5000,       5.0000,   6.00000,   1164.6418
    597.5000,       5.0000,   6.00000,   1091.7227
    602.5000,       5.0000,   6.00000,   1010.5940
     37.5000,      25.0000,   1.00000,   1041.3444
     42.5000,      25.0000,   1.00000,   1141.4258
     47.5000,      25.0000,   1.00000,   1125.7767
     52.5000,      25.0000,   1.00000,   1148.8860
     57.5000,      25.0000,   1.00000,   1160.0271
     62.5000,      25.0000,   1.00000,   1169.7761
     67.5000,      25.0000,   1.00000,   1136.2540
     72.5000,      25.0000,   1.00000,   1214.8854
     77.5000,      25.0000,   1.00000,   1231.1487
     82.5000,      25.0000,   1.00000,   1258.3993
     87.5000,      25.0000,   1.00000,   1292.3376
     92.5000,      25.0000,   1.00000,   1394.3312
     97.5000,      25.0000,   1.00000,   1368.5764
    102.5000,      25.0000,   1.00000,   1331.4230
    107.5000,      25.0000,   1.00000,   1285.8185
    112.5000,      25.0000,   1.00000,   1258.8649
    117.5000,      25.0000,   1.00000,   1155.8611
    122.5000,      25.0000,   1.00000,   1137.6063
    127.5000,      25.0000,   1.00000,   1065.0284
    132.5000,      25.0000,   1.00000,   1009.4718
    137.5000,      25.0000,   1.00000,    999.5395
    142.5000,      25.0000,   1.00000,   1028.2119
    147.5000,      25.0000,   1.00000,    984.2472
    152.5000,      25.0000,   1.00000,    957.0360
    157.5000,      25.0000,   1.00000,    961.9650
    162.5000,      25.0000,   1.00000,    901.8558
    167.5000,      25.0000,   1.00000,    845.2292
    172.5000,      25.0000,   1.00000,    875.1549
    177.5000,      25.0000,   1.00000,    835.2573
    182.5000,      25.0000,   1.00000,    774.9235
    187.5000,      25.0000,   1.00000,    743.4537
    192.5000,      25.0000,   1.00000,    720.0818
    197.5000,      25.0000,   1.00000,    627.6640
    202.5000,      25.0000,   1.00000,    603.4846
    207.5000,      25.0000,   1.00000,    556.2107
    212.5000,      25.0000,   1.00000,    540.1802
    217.5000,      25.0000,   1.00000,    587.6969
    222.5000,      25.0000,   1.00000,    672.3669
    227.5000,      25.0000,   1.00000,    731.0048
    232.5000,      25.0000,   1.00000,    835.2573
    237.5000,      25.0000,   1.00000,    870.5282
    242.5000,      25.0000,   1.00000,    859.5209
    247.5000,      25.0000,   1.00000,    859.9766
    252.5000,      25.0000,   1.00000,    834.4745
    257.5000,      25.0000,   1.00000,    717.0104
    262.5000,      25.0000,   1.00000,    667.4776
    267.5000,      25.0000,   1.00000,    659.5367
    272.5000,      25.0000,   1.00000,    622.9084
    277.5000,      25.0000,   1.00000,    664.1932
    282.5000,      25.0000,   1.00000,    759.6724
    287.5000,      25.0000,   1.00000,    769.2728
    292.5000,      25.0000,   1.00000,    770.6698
    297.5000,      25.0000,   1.00000,    798.0939
    302.5000,      25.0000,   1.00000,    740.0654
    307.5000,      25.0000,   1.00000,    711.3234
    312.5000,      25.0000,   1.00000,    746.4260
    317.5000,      25.0000,   1.00000,    770.4716
    322.5000,      25.0000,   1.00000,    721.5976
    327.5000,      25.0000,   1.00000,    732.9219
    332.5000,      25.0000,   1.00000,    717.8427
    337.5000,      25.0000,   1.00000,    689.4277
    342.5000,      25.0000,   1.00000,    670.1278
    347.5000,      25.0000,   1.00000,    673.5262
    352.5000,      25.0000,   1.00000,    672.1391
    357.5000,      25.0000,   1.00000,    718.1993
    362.5000,      25.0000,   1.00000,    721.0229
    367.5000,      25.0000,   1.00000,    726.9973
    372.5000,      25.0000,   1.00000,    726.4424
    377.5000,      25.0000,   1.00000,    679.3220
    382.5000,      25.0000,   1.00000,    633.3312
    387.5000,      25.0000,   1.00000,    640.2763
    392.5000,      25.0000,   1.00000,    644.9725
    397.5000,      25.0000,   1.00000,    645.6661
    402.5000,      25.0000,   1.00000,    709.2330
    407.5000,      25.0000,   1.00000,    768.6090
    412.5000,      25.0000,   1.00000,    762.4714
    417.5000,      25.0000,   1.00000,    778.4374
    422.5000,      25.0000,   1.00000,    817.9487
    427.5000,      25.0000,   1.00000,    804.9797
    432.5000,      25.0000,   1.00000,    806.9514
    437.5000,      25.0000,   1.00000,    815.8681
    442.5000,      25.0000,   1.00000,    818.5828
    447.5000,      25.0000,   1.00000,    779.3092
    452.5000,      25.0000,   1.00000,    775.4453
    457.5000,      25.0000,   1.00000,    785.6699
    462.5000,      25.0000,   1.00000,    853.4474
    467.5000,      25.0000,   1.00000,    881.2183
    472.5000,      25.0000,   1.00000,    944.9934
    477.5000,      25.0000,   1.00000,   1057.0083
    482.5000,      25.0000,   1.00000,   1154.8257
    487.5000,      25.0000,   1.00000,   1223.2175
    492.5000,      25.0000,   1.00000,   1332.0225
    497.5000,      25.0000,   1.00000,   1354.7603
    502.5000,      25.0000,   1.00000,   1276.5996
    507.5000,      25.0000,   1.00000,   1236.7117
    512.5000,      25.0000,   1.00000,   1209.4164
    517.5000,      25.0000,   1.00000,   1138.1315
    522.5000,      25.0000,   1.00000,   1148.7424
    527.5000,      25.0000,   1.00000,   1226.9528
    532.5000,      25.0000,   1.00000,   1248.9674
    537.5000,      25.0000,   1.00000,   1338.9874
    542.5000,      25.0000,   1.00000,   1384.8000
    547.5000,      25.0000,   1.00000,   1398.0563
    552.5000,      25.0000,   1.00000,   1379.7177
    557.5000,      25.0000,   1.00000,   1428.9285
    562.5000,      25.0000,   1.00000,   1440.2825
    567.5000,      25.0000,   1.00000,   1456.7092
    572.5000,      25.0000,   1.00000,   1471.4515
    577.5000,      25.0000,   1.00000,   1423.6971
    582.5000,      25.0000,   1.00000,   1354.3441
    587.5000,      25.0000,   1.00000,   1274.0138
    592.5000,      25.0000,   1.00000,   1130.7107
    597.5000,      25.0000,   1.00000,   1078.7158
     37.5000,       5.0000,   7.00000,    834.4194
     42.5000,       5.0000,   7.00000,    981.5939
     47.5000,       5.0000,   7.00000,   1182.7174
     52.5000,       5.0000,   7.00000,   1294.1261
     57.5000,       5.0000,   7.00000,   1070.5598
     62.5000,       5.0000,   7.00000,   1152.9789
     67.5000,       5.0000,   7.00000,   1301.7549
     72.5000,       5.0000,   7.00000,   1230.9315
     77.5000,       5.0000,   7.00000,   1115.4451
     82.5000,       5.0000,   7.00000,   1307.3586
     87.5000,       5.0000,   7.00000,   1470.0885
     92.5000,       5.0000,   7.00000,   1451.7235
     97.5000,       5.0000,   7.00000,   1157.1678
    102.5000,       5.0000,   7.00000,   1268.8262
    107.5000,       5.0000,   7.00000,   1223.3861
    112.5000,       5.0000,   7.00000,   1386.6707
    117.5000,       5.0000,   7.00000,   1078.9377
    122.5000,       5.0000,   7.00000,   1032.4183
    127.5000,       5.0000,   7.00000,   1047.1741
    132.5000,       5.0000,   7.00000,   1002.5107
    137.5000,       5.0000,   7.00000,   1088.0369
    142.5000,       5.0000,   7.00000,    854.1232
    147.5000,       5.0000,   7.00000,    971.5517
    152.5000,       5.0000,   7.00000,   1064.8729
    157.5000,       5.0000,   7.00000,    916.4576
    162.5000,       5.0000,   7.00000,    905.9992
    167.5000,       5.0000,   7.00000,    891.3796
    172.5000,       5.0000,   7.00000,    726.3337
    177.5000,       5.0000,   7.00000,    755.1521
    182.5000,       5.0000,   7.00000,    992.3179
    187.5000,       5.0000,   7.00000,    738.4702
    192.5000,       5.0000,   7.00000,    675.6108
    197.5000,       5.0000,   7.00000,    597.2430
    202.5000,       5.0000,   7.00000,    477.8418
    207.5000,       5.0000,   7.00000,    469.7774
    212.5000,       5.0000,   7.00000,    594.3270
    217.5000,       5.0000,   7.00000,    580.3335
    222.5000,       5.0000,   7.00000,    761.5587
    227.5000,       5.0000,   7.00000,    695.4159
    232.5000,       5.0000,   7.00000,    750.6630
    237.5000,       5.0000,   7.00000,    833.4005
    242.5000,       5.0000,   7.00000,    951.5823
    247.5000,       5.0000,   7.00000,    970.9413
    252.5000,       5.0000,   7.00000,    740.8195
    257.5000,       5.0000,   7.00000,    762.6050
    262.5000,       5.0000,   7.00000,    574.2147
    267.5000,       5.0000,   7.00000,    588.2914
    272.5000,       5.0000,   7.00000,    645.0921
    277.5000,       5.0000,   7.00000,    645.4810
    282.5000,       5.0000,   7.00000,    660.8615
    287.5000,       5.0000,   7.00000,    693.4039
    292.5000,       5.0000,   7.00000,    886.5338
    297.5000,       5.0000,   7.00000,    672.4402
    302.5000,       5.0000,   7.00000,    677.4951
    307.5000,       5.0000,   7.00000,    744.5531
    312.5000,       5.0000,   7.00000,    610.8815
    317.5000,       5.0000,   7.00000,    822.6924
    322.5000,       5.0000,   7.00000,    724.2112
    327.5000,       5.0000,   7.00000,    672.1140
    337.5000,       5.0000,   7.00000,    683.3208
    342.5000,       5.0000,   7.00000,    617.4651
    347.5000,       5.0000,   7.00000,    547.2780
    352.5000,       5.0000,   7.00000,    530.8497
    357.5000,       5.0000,   7.00000,    704.8264
    362.5000,       5.0000,   7.00000,    780.3039
    367.5000,       5.0000,   7.00000,    747.9105
    372.5000,       5.0000,   7.00000,    619.1683
    377.5000,       5.0000,   7.00000,    614.5859
    382.5000,       5.0000,   7.00000,    657.8821
    387.5000,       5.0000,   7.00000,    574.1314
    392.5000,       5.0000,   7.00000,    549.1417
    397.5000,       5.0000,   7.00000,    600.9849
    402.5000,       5.0000,   7.00000,    671.3670
    407.5000,       5.0000,   7.00000,    662.3484
    412.5000,       5.0000,   7.00000,    728.0396
    417.5000,       5.0000,   7.00000,    750.9654
    422.5000,       5.0000,   7.00000,    674.8875
    427.5000,       5.0000,   7.00000,    749.4557
    432.5000,       5.0000,   7.00000,    858.4231
    437.5000,       5.0000,   7.00000,    748.9503
    442.5000,       5.0000,   7.00000,    805.3819
    447.5000,       5.0000,   7.00000,    806.2232
    452.5000,       5.0000,   7.00000,    770.2343
    457.5000,       5.0000,   7.00000,    729.9808
    462.5000,       5.0000,   7.00000,    724.6027
    467.5000,       5.0000,   7.00000,    808.1243
    472.5000,       5.0000,   7.00000,   1088.2085
    477.5000,       5.0000,   7.00000,    926.3334
    482.5000,       5.0000,   7.00000,   1027.5919
    487.5000,       5.0000,   7.00000,   1282.0863
    492.5000,       5.0000,   7.00000,   1330.9664
    497.5000,       5.0000,   7.00000,   1366.3805
    502.5000,       5.0000,   7.00000,   1368.3219
    507.5000,       5.0000,   7.00000,   1200.1943
    512.5000,       5.0000,   7.00000,   1182.7596
    517.5000,       5.0000,   7.00000,   1184.4374
    522.5000,       5.0000,   7.00000,   1122.5138
    527.5000,       5.0000,   7.00000,   1132.3141
    532.5000,       5.0000,   7.00000,   1160.1095
    537.5000,       5.0000,   7.00000,   1418.4620
    542.5000,       5.0000,   7.00000,   1290.7417
    547.5000,       5.0000,   7.00000,   1482.5281
    552.5000,       5.0000,   7.00000,   1383.6747
    557.5000,       5.0000,   7.00000,   1358.2081
    562.5000,       5.0000,   7.00000,   1488.1307
    567.5000,       5.0000,   7.00000,   1487.3893
    572.5000,       5.0000,   7.00000,   1524.8772
    577.5000,       5.0000,   7.00000,   1402.5310
    582.5000,       5.0000,   7.00000,   1328.4696
    587.5000,       5.0000,   7.00000,   1158.7020
    592.5000,       5.0000,   7.00000,   1094.3340
    597.5000,       5.0000,   7.00000,   1043.5426
     42.5000,       5.0000,   8.00000,    940.4736
     47.5000,       5.0000,   8.00000,   1085.0328
     52.5000,       5.0000,   8.00000,   1177.0542
     57.5000,       5.0000,   8.00000,   1030.0341
     62.5000,       5.0000,   8.00000,   1077.1504
     67.5000,       5.0000,   8.00000,   1211.2948
     72.5000,       5.0000,   8.00000,   1092.3804
     77.5000,       5.0000,   8.00000,   1049.4340
     82.5000,       5.0000,   8.00000,   1208.4414
     87.5000,       5.0000,   8.00000,   1319.2595
     92.5000,       5.0000,   8.00000,   1281.2739
     97.5000,       5.0000,   8.00000,   1044.2651
    102.5000,       5.0000,   8.00000,   1169.3146
    107.5000,       5.0000,   8.00000,   1108.3407
    112.5000,       5.0000,   8.00000,   1272.9636
    117.5000,       5.0000,   8.00000,   1022.3723
    122.5000,       5.0000,   8.00000,    939.8351
    127.5000,       5.0000,   8.00000,    962.5749
    132.5000,       5.0000,   8.00000,    962.0633
    137.5000,       5.0000,   8.00000,   1086.9232
    142.5000,       5.0000,   8.00000,    808.1838
    147.5000,       5.0000,   8.00000,    945.3956
    152.5000,       5.0000,   8.00000,   1011.5940
    157.5000,       5.0000,   8.00000,    917.3969
    162.5000,       5.0000,   8.00000,    922.8539
    167.5000,       5.0000,   8.00000,    925.9625
    172.5000,       5.0000,   8.00000,    724.6371
    177.5000,       5.0000,   8.00000,    756.0073
    182.5000,       5.0000,   8.00000,    936.4351
    187.5000,       5.0000,   8.00000,    707.7076
    192.5000,       5.0000,   8.00000,    642.3669
    197.5000,       5.0000,   8.00000,    547.9200
    202.5000,       5.0000,   8.00000,    431.5735
    207.5000,       5.0000,   8.00000,    422.1573
    212.5000,       5.0000,   8.00000,    591.0515
    217.5000,       5.0000,   8.00000,    549.7686
    222.5000,       5.0000,   8.00000,    730.6954
    227.5000,       5.0000,   8.00000,    701.1851
    232.5000,       5.0000,   8.00000,    748.8945
    237.5000,       5.0000,   8.00000,    827.7287
    242.5000,       5.0000,   8.00000,    974.7855
    247.5000,       5.0000,   8.00000,    985.4884
    252.5000,       5.0000,   8.00000,    690.9446
    257.5000,       5.0000,   8.00000,    738.7642
    262.5000,       5.0000,   8.00000,    551.4118
    267.5000,       5.0000,   8.00000,    545.4233
    272.5000,       5.0000,   8.00000,    601.6182
    277.5000,       5.0000,   8.00000,    584.4807
    282.5000,       5.0000,   8.00000,    582.6709
    287.5000,       5.0000,   8.00000,    618.8076
    292.5000,       5.0000,   8.00000,    830.4236
    297.5000,       5.0000,   8.00000,    601.6755
    302.5000,       5.0000,   8.00000,    643.0089
    307.5000,       5.0000,   8.00000,    719.7112
    312.5000,       5.0000,   8.00000,    583.8267
    317.5000,       5.0000,   8.00000,    774.4783
    322.5000,       5.0000,   8.00000,    667.3098
    327.5000,       5.0000,   8.00000,    602.3940
    332.5000,       5.0000,   8.00000,    585.0853
    337.5000,       5.0000,   8.00000,    622.0365
    342.5000,       5.0000,   8.00000,    540.7152
    347.5000,       5.0000,   8.00000,    487.4940
    352.5000,       5.0000,   8.00000,    503.5151
    357.5000,       5.0000,   8.00000,    621.4659
    362.5000,       5.0000,   8.00000,    704.1113
    367.5000,       5.0000,   8.00000,    684.2108
    372.5000,       5.0000,   8.00000,    549.3870
    377.5000,       5.0000,   8.00000,    559.5475
    382.5000,       5.0000,   8.00000,    606.6515
    387.5000,       5.0000,   8.00000,    535.5842
    392.5000,       5.0000,   8.00000,    507.4020
    397.5000,       5.0000,   8.00000,    542.7463
    402.5000,       5.0000,   8.00000,    591.0773
    407.5000,       5.0000,   8.00000,    599.8684
    412.5000,       5.0000,   8.00000,    678.5520
    417.5000,       5.0000,   8.00000,    684.8451
    422.5000,       5.0000,   8.00000,    622.0616
    427.5000,       5.0000,   8.00000,    702.0739
    432.5000,       5.0000,   8.00000,    797.9473
    437.5000,       5.0000,   8.00000,    699.9487
    442.5000,       5.0000,   8.00000,    750.4385
    447.5000,       5.0000,   8.00000,    739.5365
    452.5000,       5.0000,   8.00000,    689.5398
    457.5000,       5.0000,   8.00000,    648.6923
    462.5000,       5.0000,   8.00000,    670.5083
    467.5000,       5.0000,   8.00000,    757.1658
    472.5000,       5.0000,   8.00000,   1031.7384
    477.5000,       5.0000,   8.00000,    897.5302
    482.5000,       5.0000,   8.00000,   1001.8212
    487.5000,       5.0000,   8.00000,   1266.3782
    492.5000,       5.0000,   8.00000,   1347.6285
    497.5000,       5.0000,   8.00000,   1360.1342
    502.5000,       5.0000,   8.00000,   1369.1224
    507.5000,       5.0000,   8.00000,   1161.0807
    512.5000,       5.0000,   8.00000,   1118.6670
    517.5000,       5.0000,   8.00000,   1154.3790
    522.5000,       5.0000,   8.00000,   1051.1847
    527.5000,       5.0000,   8.00000,   1035.3484
    532.5000,       5.0000,   8.00000,   1033.4316
    537.5000,       5.0000,   8.00000,   1273.1406
    542.5000,       5.0000,   8.00000,   1159.6348
    547.5000,       5.0000,   8.00000,   1413.6351
    552.5000,       5.0000,   8.00000,   1349.5281
    557.5000,       5.0000,   8.00000,   1317.0737
    562.5000,       5.0000,   8.00000,   1469.5188
    567.5000,       5.0000,   8.00000,   1445.5215
    572.5000,       5.0000,   8.00000,   1444.1925
    577.5000,       5.0000,   8.00000,   1316.1208
    582.5000,       5.0000,   8.00000,   1233.7446
    587.5000,       5.0000,   8.00000,   1046.4766
    592.5000,       5.0000,   8.00000,   1027.9664
     52.5000,      35.0000,   1.00000,    949.4766
     57.5000,      35.0000,   1.00000,    955.0734
     62.5000,      35.0000,   1.00000,    921.2916
     67.5000,      35.0000,   1.00000,    938.5604
     72.5000,      35.0000,   1.00000,    961.1694
     77.5000,      35.0000,   1.00000,    984.0143
     82.5000,      35.0000,   1.00000,    981.0391
     87.5000,      35.0000,   1.00000,    971.8151
     92.5000,      35.0000,   1.00000,    970.1924
     97.5000,      35.0000,   1.00000,   1019.6410
    102.5000,      35.0000,   1.00000,   1008.7316
    107.5000,      35.0000,   1.00000,   1008.3364
    112.5000,      35.0000,   1.00000,    942.0211
    117.5000,      35.0000,   1.00000,    945.3016
    122.5000,      35.0000,   1.00000,    965.4347
    127.5000,      35.0000,   1.00000,    947.7635
    132.5000,      35.0000,   1.00000,    884.0699
    137.5000,      35.0000,   1.00000,    906.0200
    142.5000,      35.0000,   1.00000,    934.6766
    147.5000,      35.0000,   1.00000,    949.4349
    152.5000,      35.0000,   1.00000,    949.2338
    157.5000,      35.0000,   1.00000,    928.3586
    162.5000,      35.0000,   1.00000,    927.2490
    167.5000,      35.0000,   1.00000,    965.6256
    172.5000,      35.0000,   1.00000,    865.4763
    177.5000,      35.0000,   1.00000,    800.7492
    182.5000,      35.0000,   1.00000,    727.3391
    187.5000,      35.0000,   1.00000,    633.1508
    192.5000,      35.0000,   1.00000,    573.9234
    197.5000,      35.0000,   1.00000,    532.8318
    202.5000,      35.0000,   1.00000,    489.5419
    207.5000,      35.0000,   1.00000,    490.1866
    212.5000,      35.0000,   1.00000,    509.9243
    217.5000,      35.0000,   1.00000,    551.2172
    222.5000,      35.0000,   1.00000,    625.7023
    227.5000,      35.0000,   1.00000,    713.1194
    232.5000,      35.0000,   1.00000,    791.0536
    237.5000,      35.0000,   1.00000,    855.9264
    242.5000,      35.0000,   1.00000,    838.8795
    247.5000,      35.0000,   1.00000,    818.7948
    252.5000,      35.0000,   1.00000,    787.1421
    257.5000,      35.0000,   1.00000,    723.9893
    262.5000,      35.0000,   1.00000,    655.9125
    267.5000,      35.0000,   1.00000,    580.7338
    272.5000,      35.0000,   1.00000,    545.2529
    277.5000,      35.0000,   1.00000,    553.3533
    282.5000,      35.0000,   1.00000,    556.6545
    287.5000,      35.0000,   1.00000,    557.2371
    292.5000,      35.0000,   1.00000,    574.9776
    297.5000,      35.0000,   1.00000,    592.2187
    302.5000,      35.0000,   1.00000,    661.8491
    307.5000,      35.0000,   1.00000,    663.6799
    312.5000,      35.0000,   1.00000,    630.4877
    317.5000,      35.0000,   1.00000,    607.0325
    322.5000,      35.0000,   1.00000,    603.2319
    327.5000,      35.0000,   1.00000,    579.0139
    332.5000,      35.0000,   1.00000,    551.0786
    337.5000,      35.0000,   1.00000,    514.7980
    342.5000,      35.0000,   1.00000,    520.8683
    347.5000,      35.0000,   1.00000,    551.5085
    352.5000,      35.0000,   1.00000,    548.8870
    357.5000,      35.0000,   1.00000,    543.2000
    362.5000,      35.0000,   1.00000,    526.1808
    367.5000,      35.0000,   1.00000,    530.1479
    372.5000,      35.0000,   1.00000,    570.8580
    377.5000,      35.0000,   1.00000,    563.1044
    382.5000,      35.0000,   1.00000,    547.5832
    387.5000,      35.0000,   1.00000,    544.5039
    392.5000,      35.0000,   1.00000,    551.8276
    397.5000,      35.0000,   1.00000,    568.8467
    402.5000,      35.0000,   1.00000,    576.2953
    407.5000,      35.0000,   1.00000,    576.8223
    412.5000,      35.0000,   1.00000,    625.2029
    417.5000,      35.0000,   1.00000,    682.0031
    422.5000,      35.0000,   1.00000,    691.9482
    427.5000,      35.0000,   1.00000,    704.5150
    432.5000,      35.0000,   1.00000,    707.0673
    437.5000,      35.0000,   1.00000,    673.5281
    442.5000,      35.0000,   1.00000,    642.2638
    447.5000,      35.0000,   1.00000,    630.3906
    452.5000,      35.0000,   1.00000,    608.8218
    457.5000,      35.0000,   1.00000,    689.5764
    462.5000,      35.0000,   1.00000,    721.7145
    467.5000,      35.0000,   1.00000,    773.3409
    472.5000,      35.0000,   1.00000,    873.3409
    477.5000,      35.0000,   1.00000,    974.8112
    482.5000,      35.0000,   1.00000,   1100.5759
    487.5000,      35.0000,   1.00000,   1197.2400
    492.5000,      35.0000,   1.00000,   1219.8212
    497.5000,      35.0000,   1.00000,   1232.9568
    502.5000,      35.0000,   1.00000,   1229.2394
    507.5000,      35.0000,   1.00000,   1176.7532
    512.5000,      35.0000,   1.00000,   1071.0176
    517.5000,      35.0000,   1.00000,    997.6284
    522.5000,      35.0000,   1.00000,    958.6242
    527.5000,      35.0000,   1.00000,    957.6255
    532.5000,      35.0000,   1.00000,    983.5913
    537.5000,      35.0000,   1.00000,    993.7584
    542.5000,      35.0000,   1.00000,   1053.9984
    547.5000,      35.0000,   1.00000,   1140.1069
    552.5000,      35.0000,   1.00000,   1246.2726
    557.5000,      35.0000,   1.00000,   1299.8407
    562.5000,      35.0000,   1.00000,   1312.2411
    567.5000,      35.0000,   1.00000,   1311.4921
    572.5000,      35.0000,   1.00000,   1260.3094
    577.5000,      35.0000,   1.00000,   1197.5314
    582.5000,      35.0000,   1.00000,   1135.8347
     52.5000,       5.0000,  10.00000,   1047.2197
     57.5000,       5.0000,  10.00000,    885.3216
     62.5000,       5.0000,  10.00000,    915.1865
     67.5000,       5.0000,  10.00000,   1024.2242
     72.5000,       5.0000,  10.00000,    942.7272
     77.5000,       5.0000,  10.00000,    881.5136
     82.5000,       5.0000,  10.00000,   1017.8559
     87.5000,       5.0000,  10.00000,   1079.7566
     92.5000,       5.0000,  10.00000,   1009.5145
     97.5000,       5.0000,  10.00000,    805.4473
    102.5000,       5.0000,  10.00000,    897.9938
    107.5000,       5.0000,  10.00000,    902.8640
    112.5000,       5.0000,  10.00000,   1035.1642
    117.5000,       5.0000,  10.00000,    836.0616
    122.5000,       5.0000,  10.00000,    825.0963
    127.5000,       5.0000,  10.00000,    877.3292
    132.5000,       5.0000,  10.00000,    844.2907
    137.5000,       5.0000,  10.00000,    958.0179
    142.5000,       5.0000,  10.00000,    754.3558
    147.5000,       5.0000,  10.00000,    915.1023
    152.5000,       5.0000,  10.00000,    999.0925
    157.5000,       5.0000,  10.00000,    940.6371
    162.5000,       5.0000,  10.00000,    919.1169
    167.5000,       5.0000,  10.00000,    927.3542
    172.5000,       5.0000,  10.00000,    697.7989
    177.5000,       5.0000,  10.00000,    707.2504
    182.5000,       5.0000,  10.00000,    879.5466
    187.5000,       5.0000,  10.00000,    658.2094
    192.5000,       5.0000,  10.00000,    561.8603
    197.5000,       5.0000,  10.00000,    438.0288
    202.5000,       5.0000,  10.00000,    355.5620
    207.5000,       5.0000,  10.00000,    370.1505
    212.5000,       5.0000,  10.00000,    544.1756
    217.5000,       5.0000,  10.00000,    525.3329
    227.5000,       5.0000,  10.00000,    660.1503
    232.5000,       5.0000,  10.00000,    709.1229
    237.5000,       5.0000,  10.00000,    840.6965
    242.5000,       5.0000,  10.00000,    968.6205
    247.5000,       5.0000,  10.00000,   1002.2095
    252.5000,       5.0000,  10.00000,    719.5037
    257.5000,       5.0000,  10.00000,    713.8400
    262.5000,       5.0000,  10.00000,    509.1209
    267.5000,       5.0000,  10.00000,    510.7963
    272.5000,       5.0000,  10.00000,    536.0313
    277.5000,       5.0000,  10.00000,    515.9648
    282.5000,       5.0000,  10.00000,    506.4190
    287.5000,       5.0000,  10.00000,    507.5071
    292.5000,       5.0000,  10.00000,    690.1295
    297.5000,       5.0000,  10.00000,    518.1193
    302.5000,       5.0000,  10.00000,    569.2194
    307.5000,       5.0000,  10.00000,    637.9814
    312.5000,       5.0000,  10.00000,    521.6262
    317.5000,       5.0000,  10.00000,    696.8387
    322.5000,       5.0000,  10.00000,    568.0226
    327.5000,       5.0000,  10.00000,    534.2656
    342.5000,       5.0000,  10.00000,    444.9987
    347.5000,       5.0000,  10.00000,    419.3503
    352.5000,       5.0000,  10.00000,    410.2862
    357.5000,       5.0000,  10.00000,    531.4459
    362.5000,       5.0000,  10.00000,    587.4195
    367.5000,       5.0000,  10.00000,    550.4105
    372.5000,       5.0000,  10.00000,    483.4124
    377.5000,       5.0000,  10.00000,    495.8656
    382.5000,       5.0000,  10.00000,    534.4627
    387.5000,       5.0000,  10.00000,    476.1140
    392.5000,       5.0000,  10.00000,    455.0049
    397.5000,       5.0000,  10.00000,    499.1890
    402.5000,       5.0000,  10.00000,    504.2563
    407.5000,       5.0000,  10.00000,    507.3525
    412.5000,       5.0000,  10.00000,    553.0898
    417.5000,       5.0000,  10.00000,    618.5776
    422.5000,       5.0000,  10.00000,    571.2338
    427.5000,       5.0000,  10.00000,    634.5786
    432.5000,       5.0000,  10.00000,    716.5937
    437.5000,       5.0000,  10.00000,    618.5830
    442.5000,       5.0000,  10.00000,    643.5004
    447.5000,       5.0000,  10.00000,    633.5575
    452.5000,       5.0000,  10.00000,    582.5263
    457.5000,       5.0000,  10.00000,    551.1044
    462.5000,       5.0000,  10.00000,    578.7896
    467.5000,       5.0000,  10.00000,    685.0184
    472.5000,       5.0000,  10.00000,    973.3346
    477.5000,       5.0000,  10.00000,    825.0029
    482.5000,       5.0000,  10.00000,    933.5029
    487.5000,       5.0000,  10.00000,   1201.4954
    492.5000,       5.0000,  10.00000,   1266.3157
    497.5000,       5.0000,  10.00000,   1292.6484
    502.5000,       5.0000,  10.00000,   1298.1207
    507.5000,       5.0000,  10.00000,   1120.3917
    512.5000,       5.0000,  10.00000,   1006.3389
    517.5000,       5.0000,  10.00000,    994.1786
    522.5000,       5.0000,  10.00000,    878.3243
    527.5000,       5.0000,  10.00000,    870.8562
    532.5000,       5.0000,  10.00000,    865.0032
    537.5000,       5.0000,  10.00000,   1049.9320
    542.5000,       5.0000,  10.00000,    994.3264
    547.5000,       5.0000,  10.00000,   1209.3302
    552.5000,       5.0000,  10.00000,   1209.6260
    557.5000,       5.0000,  10.00000,   1212.7959
    562.5000,       5.0000,  10.00000,   1299.4075
    567.5000,       5.0000,  10.00000,   1330.0311
    572.5000,       5.0000,  10.00000,   1310.1443
    577.5000,       5.0000,  10.00000,   1187.0024
    582.5000,       5.0000,  10.00000,   1098.5677
     67.5000,      45.0000,   1.00000,    799.6862
     72.5000,      45.0000,   1.00000,    777.1801
     77.5000,      45.0000,   1.00000,    749.0654
     82.5000,      45.0000,   1.00000,    746.0693
     87.5000,      45.0000,   1.00000,    724.9988
     92.5000,      45.0000,   1.00000,    724.0333
     97.5000,      45.0000,   1.00000,    709.8492
    102.5000,      45.0000,   1.00000,    721.5392
    107.5000,      45.0000,   1.00000,    713.3982
    112.5000,      45.0000,   1.00000,    712.5510
    117.5000,      45.0000,   1.00000,    725.7835
    122.5000,      45.0000,   1.00000,    769.1193
    127.5000,      45.0000,   1.00000,    790.1808
    132.5000,      45.0000,   1.00000,    832.4107
    137.5000,      45.0000,   1.00000,    847.5693
    142.5000,      45.0000,   1.00000,    898.1365
    147.5000,      45.0000,   1.00000,    912.5996
    152.5000,      45.0000,   1.00000,    910.1058
    157.5000,      45.0000,   1.00000,    900.8384
    162.5000,      45.0000,   1.00000,    891.9661
    167.5000,      45.0000,   1.00000,    862.5049
    172.5000,      45.0000,   1.00000,    804.5011
    177.5000,      45.0000,   1.00000,    694.4945
    182.5000,      45.0000,   1.00000,    605.2462
    187.5000,      45.0000,   1.00000,    537.1842
    192.5000,      45.0000,   1.00000,    491.2805
    197.5000,      45.0000,   1.00000,    475.9257
    202.5000,      45.0000,   1.00000,    477.2454
    207.5000,      45.0000,   1.00000,    460.1608
    212.5000,      45.0000,   1.00000,    471.8348
    217.5000,      45.0000,   1.00000,    508.8287
    222.5000,      45.0000,   1.00000,    568.8923
    227.5000,      45.0000,   1.00000,    638.3425
    232.5000,      45.0000,   1.00000,    699.3096
    237.5000,      45.0000,   1.00000,    750.0463
    242.5000,      45.0000,   1.00000,    745.4095
    247.5000,      45.0000,   1.00000,    728.5300
    252.5000,      45.0000,   1.00000,    734.8699
    257.5000,      45.0000,   1.00000,    715.6630
    262.5000,      45.0000,   1.00000,    676.3042
    267.5000,      45.0000,   1.00000,    615.0457
    272.5000,      45.0000,   1.00000,    551.1568
    277.5000,      45.0000,   1.00000,    511.7713
    282.5000,      45.0000,   1.00000,    495.9707
    287.5000,      45.0000,   1.00000,    500.8571
    292.5000,      45.0000,   1.00000,    491.5390
    297.5000,      45.0000,   1.00000,    498.3069
    302.5000,      45.0000,   1.00000,    489.0869
    307.5000,      45.0000,   1.00000,    495.9350
    317.5000,      45.0000,   1.00000,    492.2791
    322.5000,      45.0000,   1.00000,    491.5301
    327.5000,      45.0000,   1.00000,    496.4265
    332.5000,      45.0000,   1.00000,    461.5800
    337.5000,      45.0000,   1.00000,    459.6079
    342.5000,      45.0000,   1.00000,    456.7285
    347.5000,      45.0000,   1.00000,    442.7574
    352.5000,      45.0000,   1.00000,    429.5048
    357.5000,      45.0000,   1.00000,    439.0993
    362.5000,      45.0000,   1.00000,    452.2427
    367.5000,      45.0000,   1.00000,    454.2400
    372.5000,      45.0000,   1.00000,    465.1364
    377.5000,      45.0000,   1.00000,    489.7468
    382.5000,      45.0000,   1.00000,    487.9456
    387.5000,      45.0000,   1.00000,    506.9027
    392.5000,      45.0000,   1.00000,    503.8578
    397.5000,      45.0000,   1.00000,    533.1992
    402.5000,      45.0000,   1.00000,    543.6756
    407.5000,      45.0000,   1.00000,    549.5607
    412.5000,      45.0000,   1.00000,    575.9188
    417.5000,      45.0000,   1.00000,    582.5707
    422.5000,      45.0000,   1.00000,    576.0258
    427.5000,      45.0000,   1.00000,    583.6943
    432.5000,      45.0000,   1.00000,    578.6830
    437.5000,      45.0000,   1.00000,    559.4048
    442.5000,      45.0000,   1.00000,    551.7275
    447.5000,      45.0000,   1.00000,    574.8131
    452.5000,      45.0000,   1.00000,    633.3073
    457.5000,      45.0000,   1.00000,    652.3536
    462.5000,      45.0000,   1.00000,    692.2119
    467.5000,      45.0000,   1.00000,    773.6936
    472.5000,      45.0000,   1.00000,    838.3405
    477.5000,      45.0000,   1.00000,    923.5138
    482.5000,      45.0000,   1.00000,    988.2142
    487.5000,      45.0000,   1.00000,   1023.8457
    492.5000,      45.0000,   1.00000,   1037.5776
    497.5000,      45.0000,   1.00000,   1012.2004
    502.5000,      45.0000,   1.00000,   1007.9203
    507.5000,      45.0000,   1.00000,    959.5199
    512.5000,      45.0000,   1.00000,    902.2740
    517.5000,      45.0000,   1.00000,    879.4826
    522.5000,      45.0000,   1.00000,    831.4389
    527.5000,      45.0000,   1.00000,    822.5045
    532.5000,      45.0000,   1.00000,    820.3256
    537.5000,      45.0000,   1.00000,    834.9700
    542.5000,      45.0000,   1.00000,    870.7103
    547.5000,      45.0000,   1.00000,    887.2581
    552.5000,      45.0000,   1.00000,    927.0984
    557.5000,      45.0000,   1.00000,    972.4731
    562.5000,      45.0000,   1.00000,   1007.1356
    567.5000,      45.0000,   1.00000,   1041.9468
     67.5000,      15.0000,   4.00000,    796.6276
     72.5000,      15.0000,   4.00000,    754.1837
     77.5000,      15.0000,   4.00000,    740.3329
     82.5000,      15.0000,   4.00000,    756.7993
     87.5000,      15.0000,   4.00000,    759.5040
     92.5000,      15.0000,   4.00000,    694.7977
     97.5000,      15.0000,   4.00000,    633.9079
    102.5000,      15.0000,   4.00000,    606.7888
    107.5000,      15.0000,   4.00000,    664.8221
    112.5000,      15.0000,   4.00000,    668.6714
    117.5000,      15.0000,   4.00000,    683.8004
    122.5000,      15.0000,   4.00000,    668.8201
    127.5000,      15.0000,   4.00000,    706.9245
    132.5000,      15.0000,   4.00000,    783.3005
    137.5000,      15.0000,   4.00000,    787.3839
    142.5000,      15.0000,   4.00000,    839.1310
    147.5000,      15.0000,   4.00000,    842.5789
    152.5000,      15.0000,   4.00000,    915.6002
    157.5000,      15.0000,   4.00000,    913.3784
    162.5000,      15.0000,   4.00000,    870.8959
    167.5000,      15.0000,   4.00000,    779.5965
    172.5000,      15.0000,   4.00000,    704.1010
    177.5000,      15.0000,   4.00000,    655.8926
    182.5000,      15.0000,   4.00000,    612.6739
    187.5000,      15.0000,   4.00000,    567.4087
    192.5000,      15.0000,   4.00000,    449.5933
    197.5000,      15.0000,   4.00000,    380.5556
    202.5000,      15.0000,   4.00000,    343.5206
    207.5000,      15.0000,   4.00000,    369.0175
    212.5000,      15.0000,   4.00000,    413.3334
    222.5000,      15.0000,   4.00000,    546.6349
    227.5000,      15.0000,   4.00000,    622.9252
    232.5000,      15.0000,   4.00000,    664.5103
    237.5000,      15.0000,   4.00000,    780.3395
    242.5000,      15.0000,   4.00000,    862.5997
    247.5000,      15.0000,   4.00000,    857.3807
    252.5000,      15.0000,   4.00000,    791.4558
    257.5000,      15.0000,   4.00000,    631.1111
    262.5000,      15.0000,   4.00000,    556.6710
    267.5000,      15.0000,   4.00000,    503.2646
    272.5000,      15.0000,   4.00000,    484.3016
    277.5000,      15.0000,   4.00000,    466.2896
    282.5000,      15.0000,   4.00000,    468.5117
    287.5000,      15.0000,   4.00000,    518.7460
    292.5000,      15.0000,   4.00000,    504.5522
    297.5000,      15.0000,   4.00000,    489.7705
    302.5000,      15.0000,   4.00000,    432.0046
    307.5000,      15.0000,   4.00000,    422.5391
    312.5000,      15.0000,   4.00000,    499.2266
    317.5000,      15.0000,   4.00000,    498.3901
    327.5000,      15.0000,   4.00000,    460.9395
    332.5000,      15.0000,   4.00000,    430.3561
    337.5000,      15.0000,   4.00000,    405.0609
    342.5000,      15.0000,   4.00000,    378.6671
    347.5000,      15.0000,   4.00000,    346.3831
    352.5000,      15.0000,   4.00000,    363.5680
    357.5000,      15.0000,   4.00000,    416.1630
    362.5000,      15.0000,   4.00000,    479.9879
    367.5000,      15.0000,   4.00000,    466.5877
    372.5000,      15.0000,   4.00000,    444.6515
    377.5000,      15.0000,   4.00000,    440.5414
    382.5000,      15.0000,   4.00000,    436.0617
    387.5000,      15.0000,   4.00000,    450.3802
    392.5000,      15.0000,   4.00000,    437.7558
    397.5000,      15.0000,   4.00000,    458.4428
    402.5000,      15.0000,   4.00000,    470.5089
    407.5000,      15.0000,   4.00000,    486.2385
    412.5000,      15.0000,   4.00000,    517.3647
    417.5000,      15.0000,   4.00000,    518.0756
    422.5000,      15.0000,   4.00000,    520.3438
    427.5000,      15.0000,   4.00000,    546.9978
    432.5000,      15.0000,   4.00000,    548.3104
    437.5000,      15.0000,   4.00000,    557.9700
    442.5000,      15.0000,   4.00000,    551.4319
    447.5000,      15.0000,   4.00000,    560.4511
    452.5000,      15.0000,   4.00000,    536.4287
    457.5000,      15.0000,   4.00000,    533.8888
    462.5000,      15.0000,   4.00000,    570.1607
    467.5000,      15.0000,   4.00000,    719.8311
    472.5000,      15.0000,   4.00000,    772.6712
    477.5000,      15.0000,   4.00000,    832.7703
    482.5000,      15.0000,   4.00000,    885.4390
    487.5000,      15.0000,   4.00000,   1003.3807
    492.5000,      15.0000,   4.00000,   1115.6709
    497.5000,      15.0000,   4.00000,   1115.0171
    502.5000,      15.0000,   4.00000,   1063.7157
    507.5000,      15.0000,   4.00000,    938.3450
    512.5000,      15.0000,   4.00000,    853.4521
    517.5000,      15.0000,   4.00000,    798.3014
    522.5000,      15.0000,   4.00000,    753.0927
    527.5000,      15.0000,   4.00000,    726.5415
    532.5000,      15.0000,   4.00000,    763.7811
    537.5000,      15.0000,   4.00000,    797.5787
    542.5000,      15.0000,   4.00000,    887.8441
    547.5000,      15.0000,   4.00000,    889.8600
    552.5000,      15.0000,   4.00000,    915.5703
    557.5000,      15.0000,   4.00000,    934.4955
    562.5000,      15.0000,   4.00000,   1000.7036
    567.5000,      15.0000,   4.00000,   1087.7809
     82.5000,      55.0000,   1.00000,    567.2358
     87.5000,      55.0000,   1.00000,    567.1813
     92.5000,      55.0000,   1.00000,    564.1407
     97.5000,      55.0000,   1.00000,    560.1301
    102.5000,      55.0000,   1.00000,    560.6859
    107.5000,      55.0000,   1.00000,    574.9409
    112.5000,      55.0000,   1.00000,    600.3449
    117.5000,      55.0000,   1.00000,    611.2869
    122.5000,      55.0000,   1.00000,    626.6970
    127.5000,      55.0000,   1.00000,    696.1848
    132.5000,      55.0000,   1.00000,    745.0310
    137.5000,      55.0000,   1.00000,    803.8601
    142.5000,      55.0000,   1.00000,    796.5038
    147.5000,      55.0000,   1.00000,    805.2769
    152.5000,      55.0000,   1.00000,    810.3555
    157.5000,      55.0000,   1.00000,    811.4344
    162.5000,      55.0000,   1.00000,    759.7001
    167.5000,      55.0000,   1.00000,    690.7029
    172.5000,      55.0000,   1.00000,    667.9145
    177.5000,      55.0000,   1.00000,    609.3251
    182.5000,      55.0000,   1.00000,    544.9379
    187.5000,      55.0000,   1.00000,    513.5724
    192.5000,      55.0000,   1.00000,    477.3247
    197.5000,      55.0000,   1.00000,    464.3120
    202.5000,      55.0000,   1.00000,    457.4679
    207.5000,      55.0000,   1.00000,    461.4439
    212.5000,      55.0000,   1.00000,    450.7328
    217.5000,      55.0000,   1.00000,    484.3105
    222.5000,      55.0000,   1.00000,    532.8298
    227.5000,      55.0000,   1.00000,    546.5053
    232.5000,      55.0000,   1.00000,    598.8625
    242.5000,      55.0000,   1.00000,    630.1400
    247.5000,      55.0000,   1.00000,    649.0604
    252.5000,      55.0000,   1.00000,    651.1747
    257.5000,      55.0000,   1.00000,    640.8757
    262.5000,      55.0000,   1.00000,    635.7535
    267.5000,      55.0000,   1.00000,    652.8421
    272.5000,      55.0000,   1.00000,    609.0963
    277.5000,      55.0000,   1.00000,    543.5211
    282.5000,      55.0000,   1.00000,    502.7831
    287.5000,      55.0000,   1.00000,    449.0653
    292.5000,      55.0000,   1.00000,    451.8008
    297.5000,      55.0000,   1.00000,    448.6620
    307.5000,      55.0000,   1.00000,    409.2537
    312.5000,      55.0000,   1.00000,    411.4447
    317.5000,      55.0000,   1.00000,    399.7068
    322.5000,      55.0000,   1.00000,    377.2967
    327.5000,      55.0000,   1.00000,    389.1572
    332.5000,      55.0000,   1.00000,    408.9704
    337.5000,      55.0000,   1.00000,    410.4744
    342.5000,      55.0000,   1.00000,    430.0042
    347.5000,      55.0000,   1.00000,    402.8334
    352.5000,      55.0000,   1.00000,    392.3396
    357.5000,      55.0000,   1.00000,    399.2273
    362.5000,      55.0000,   1.00000,    403.6738
    367.5000,      55.0000,   1.00000,    402.6275
    372.5000,      55.0000,   1.00000,    413.4605
    377.5000,      55.0000,   1.00000,    441.0986
    382.5000,      55.0000,   1.00000,    469.8484
    387.5000,      55.0000,   1.00000,    486.7401
    392.5000,      55.0000,   1.00000,    494.9200
    402.5000,      55.0000,   1.00000,    521.0891
    407.5000,      55.0000,   1.00000,    535.6322
    412.5000,      55.0000,   1.00000,    526.2576
    417.5000,      55.0000,   1.00000,    525.2990
    422.5000,      55.0000,   1.00000,    527.6967
    427.5000,      55.0000,   1.00000,    527.5878
    432.5000,      55.0000,   1.00000,    518.8473
    437.5000,      55.0000,   1.00000,    522.1385
    442.5000,      55.0000,   1.00000,    541.4721
    447.5000,      55.0000,   1.00000,    604.8350
    452.5000,      55.0000,   1.00000,    637.3992
    457.5000,      55.0000,   1.00000,    658.5201
    462.5000,      55.0000,   1.00000,    719.1148
    467.5000,      55.0000,   1.00000,    760.8989
    472.5000,      55.0000,   1.00000,    833.1984
    477.5000,      55.0000,   1.00000,    855.0691
    482.5000,      55.0000,   1.00000,    848.9356
    487.5000,      55.0000,   1.00000,    858.6569
    492.5000,      55.0000,   1.00000,    825.4824
    497.5000,      55.0000,   1.00000,    801.8113
    502.5000,      55.0000,   1.00000,    780.3530
    507.5000,      55.0000,   1.00000,    763.9287
    512.5000,      55.0000,   1.00000,    783.4585
    517.5000,      55.0000,   1.00000,    777.5734
    522.5000,      55.0000,   1.00000,    773.6064
    527.5000,      55.0000,   1.00000,    758.3052
    532.5000,      55.0000,   1.00000,    712.2772
    537.5000,      55.0000,   1.00000,    712.2355
    542.5000,      55.0000,   1.00000,    710.2218
    547.5000,      55.0000,   1.00000,    703.2469
    552.5000,      55.0000,   1.00000,    719.5071
     82.5000,      15.0000,   5.00000,    578.4567
     87.5000,      15.0000,   5.00000,    576.3445
     92.5000,      15.0000,   5.00000,    526.0471
     97.5000,      15.0000,   5.00000,    490.7514
    102.5000,      15.0000,   5.00000,    467.4851
    107.5000,      15.0000,   5.00000,    527.9642
    112.5000,      15.0000,   5.00000,    540.3817
    117.5000,      15.0000,   5.00000,    565.1118
    122.5000,      15.0000,   5.00000,    558.3705
    127.5000,      15.0000,   5.00000,    611.2378
    132.5000,      15.0000,   5.00000,    699.2499
    137.5000,      15.0000,   5.00000,    708.6169
    142.5000,      15.0000,   5.00000,    735.6367
    147.5000,      15.0000,   5.00000,    752.5785
    152.5000,      15.0000,   5.00000,    810.9326
    157.5000,      15.0000,   5.00000,    802.0237
    162.5000,      15.0000,   5.00000,    736.9508
    167.5000,      15.0000,   5.00000,    641.2617
    172.5000,      15.0000,   5.00000,    576.6391
    177.5000,      15.0000,   5.00000,    556.9733
    182.5000,      15.0000,   5.00000,    540.7501
    187.5000,      15.0000,   5.00000,    511.6927
    192.5000,      15.0000,   5.00000,    415.2051
    197.5000,      15.0000,   5.00000,    362.4189
    202.5000,      15.0000,   5.00000,    346.8475
    207.5000,      15.0000,   5.00000,    337.4582
    212.5000,      15.0000,   5.00000,    372.5822
    217.5000,      15.0000,   5.00000,    452.2441
    222.5000,      15.0000,   5.00000,    491.2453
    227.5000,      15.0000,   5.00000,    538.8427
    232.5000,      15.0000,   5.00000,    588.5797
    242.5000,      15.0000,   5.00000,    785.5553
    247.5000,      15.0000,   5.00000,    787.4434
    252.5000,      15.0000,   5.00000,    726.0956
    257.5000,      15.0000,   5.00000,    579.4534
    262.5000,      15.0000,   5.00000,    515.1432
    267.5000,      15.0000,   5.00000,    486.4565
    272.5000,      15.0000,   5.00000,    497.2904
    277.5000,      15.0000,   5.00000,    486.8131
    282.5000,      15.0000,   5.00000,    458.8998
    287.5000,      15.0000,   5.00000,    487.2589
    292.5000,      15.0000,   5.00000,    468.9768
    297.5000,      15.0000,   5.00000,    443.5221
    307.5000,      15.0000,   5.00000,    348.1310
    312.5000,      15.0000,   5.00000,    406.8707
    317.5000,      15.0000,   5.00000,    402.9505
    332.5000,      15.0000,   5.00000,    373.6143
    337.5000,      15.0000,   5.00000,    358.0098
    347.5000,      15.0000,   5.00000,    309.5916
    352.5000,      15.0000,   5.00000,    325.5042
    357.5000,      15.0000,   5.00000,    379.1594
    362.5000,      15.0000,   5.00000,    433.3589
    367.5000,      15.0000,   5.00000,    425.5101
    372.5000,      15.0000,   5.00000,    404.5556
    377.5000,      15.0000,   5.00000,    411.5027
    382.5000,      15.0000,   5.00000,    419.8080
    387.5000,      15.0000,   5.00000,    423.8576
    392.5000,      15.0000,   5.00000,    416.5199
    402.5000,      15.0000,   5.00000,    450.6685
    407.5000,      15.0000,   5.00000,    458.1495
    412.5000,      15.0000,   5.00000,    479.5400
    417.5000,      15.0000,   5.00000,    471.8036
    422.5000,      15.0000,   5.00000,    481.0406
    427.5000,      15.0000,   5.00000,    503.7627
    432.5000,      15.0000,   5.00000,    511.7992
    437.5000,      15.0000,   5.00000,    524.1082
    442.5000,      15.0000,   5.00000,    528.9417
    447.5000,      15.0000,   5.00000,    545.2628
    452.5000,      15.0000,   5.00000,    527.2686
    457.5000,      15.0000,   5.00000,    518.8624
    462.5000,      15.0000,   5.00000,    552.6212
    467.5000,      15.0000,   5.00000,    675.1941
    472.5000,      15.0000,   5.00000,    720.8347
    477.5000,      15.0000,   5.00000,    754.7187
    482.5000,      15.0000,   5.00000,    772.4631
    487.5000,      15.0000,   5.00000,    858.7755
    492.5000,      15.0000,   5.00000,    919.1256
    497.5000,      15.0000,   5.00000,    919.6796
    502.5000,      15.0000,   5.00000,    874.7366
    507.5000,      15.0000,   5.00000,    780.0027
    512.5000,      15.0000,   5.00000,    733.4656
    517.5000,      15.0000,   5.00000,    698.9722
    522.5000,      15.0000,   5.00000,    685.7617
    527.5000,      15.0000,   5.00000,    660.7354
    532.5000,      15.0000,   5.00000,    671.8836
    537.5000,      15.0000,   5.00000,    681.3312
    542.5000,      15.0000,   5.00000,    703.6713
    547.5000,      15.0000,   5.00000,    695.0883
    552.5000,      15.0000,   5.00000,    712.9218
     97.5000,      65.0000,   1.00000,    492.1127
    102.5000,      65.0000,   1.00000,    500.9611
    107.5000,      65.0000,   1.00000,    522.6121
    112.5000,      65.0000,   1.00000,    549.8980
    117.5000,      65.0000,   1.00000,    568.0339
    122.5000,      65.0000,   1.00000,    593.1472
    127.5000,      65.0000,   1.00000,    609.0100
    132.5000,      65.0000,   1.00000,    649.4528
    137.5000,      65.0000,   1.00000,    662.6545
    142.5000,      65.0000,   1.00000,    662.7834
    147.5000,      65.0000,   1.00000,    649.0405
    152.5000,      65.0000,   1.00000,    649.9679
    157.5000,      65.0000,   1.00000,    642.1370
    162.5000,      65.0000,   1.00000,    622.2248
    167.5000,      65.0000,   1.00000,    610.7617
    172.5000,      65.0000,   1.00000,    571.9934
    177.5000,      65.0000,   1.00000,    547.6055
    182.5000,      65.0000,   1.00000,    534.8564
    187.5000,      65.0000,   1.00000,    501.6853
    192.5000,      65.0000,   1.00000,    483.8387
    197.5000,      65.0000,   1.00000,    455.0961
    202.5000,      65.0000,   1.00000,    442.3708
    207.5000,      65.0000,   1.00000,    451.6615
    212.5000,      65.0000,   1.00000,    480.5755
    217.5000,      65.0000,   1.00000,    492.3316
    257.5000,      65.0000,   1.00000,    598.7062
    262.5000,      65.0000,   1.00000,    614.9090
    267.5000,      65.0000,   1.00000,    605.9447
    272.5000,      65.0000,   1.00000,    572.1608
    277.5000,      65.0000,   1.00000,    535.0927
    282.5000,      65.0000,   1.00000,    491.8036
    287.5000,      65.0000,   1.00000,    468.2592
    292.5000,      65.0000,   1.00000,    437.6052
    297.5000,      65.0000,   1.00000,    422.6904
    302.5000,      65.0000,   1.00000,    402.3274
    307.5000,      65.0000,   1.00000,    383.6130
    312.5000,      65.0000,   1.00000,    368.6208
    317.5000,      65.0000,   1.00000,    355.7410
    322.5000,      65.0000,   1.00000,    340.7489
    327.5000,      65.0000,   1.00000,    329.1055
    332.5000,      65.0000,   1.00000,    338.9972
    337.5000,      65.0000,   1.00000,    354.1697
    342.5000,      65.0000,   1.00000,    371.6090
    347.5000,      65.0000,   1.00000,    384.7722
    352.5000,      65.0000,   1.00000,    377.7170
    357.5000,      65.0000,   1.00000,    382.3137
    362.5000,      65.0000,   1.00000,    383.3296
    367.5000,      65.0000,   1.00000,    391.8560
    372.5000,      65.0000,   1.00000,    404.7359
    377.5000,      65.0000,   1.00000,    414.1628
    417.5000,      65.0000,   1.00000,    516.1207
    422.5000,      65.0000,   1.00000,    516.9450
    427.5000,      65.0000,   1.00000,    522.6895
    432.5000,      65.0000,   1.00000,    531.9371
    437.5000,      65.0000,   1.00000,    544.9457
    442.5000,      65.0000,   1.00000,    589.4843
    447.5000,      65.0000,   1.00000,    603.9353
    452.5000,      65.0000,   1.00000,    611.0708
    457.5000,      65.0000,   1.00000,    653.4455
    462.5000,      65.0000,   1.00000,    697.6748
    467.5000,      65.0000,   1.00000,    723.6921
    472.5000,      65.0000,   1.00000,    747.3395
    477.5000,      65.0000,   1.00000,    732.2443
    482.5000,      65.0000,   1.00000,    719.3129
    487.5000,      65.0000,   1.00000,    701.9509
    492.5000,      65.0000,   1.00000,    692.9866
    497.5000,      65.0000,   1.00000,    689.2256
    502.5000,      65.0000,   1.00000,    690.4106
    507.5000,      65.0000,   1.00000,    689.9469
    512.5000,      65.0000,   1.00000,    686.6912
    517.5000,      65.0000,   1.00000,    676.1622
    522.5000,      65.0000,   1.00000,    660.0826
    527.5000,      65.0000,   1.00000,    629.5257
    532.5000,      65.0000,   1.00000,    621.2202
    537.5000,      65.0000,   1.00000,    621.9978
     97.5000,      15.0000,   6.00000,    408.0076
    102.5000,      15.0000,   6.00000,    402.7850
    107.5000,      15.0000,   6.00000,    467.4759
    112.5000,      15.0000,   6.00000,    498.0929
    117.5000,      15.0000,   6.00000,    502.5307
    122.5000,      15.0000,   6.00000,    508.0797
    127.5000,      15.0000,   6.00000,    531.5240
    132.5000,      15.0000,   6.00000,    605.3824
    137.5000,      15.0000,   6.00000,    585.0987
    142.5000,      15.0000,   6.00000,    612.1299
    147.5000,      15.0000,   6.00000,    619.3080
    152.5000,      15.0000,   6.00000,    650.6206
    157.5000,      15.0000,   6.00000,    645.9499
    162.5000,      15.0000,   6.00000,    615.3259
    167.5000,      15.0000,   6.00000,    565.7526
    172.5000,      15.0000,   6.00000,    517.0227
    177.5000,      15.0000,   6.00000,    505.9597
    182.5000,      15.0000,   6.00000,    501.8110
    187.5000,      15.0000,   6.00000,    485.2259
    192.5000,      15.0000,   6.00000,    400.7515
    197.5000,      15.0000,   6.00000,    331.4305
    202.5000,      15.0000,   6.00000,    293.2180
    207.5000,      15.0000,   6.00000,    314.7341
    212.5000,      15.0000,   6.00000,    360.6073
    217.5000,      15.0000,   6.00000,    428.9216
    257.5000,      15.0000,   6.00000,    555.6774
    262.5000,      15.0000,   6.00000,    492.6891
    267.5000,      15.0000,   6.00000,    451.6541
    272.5000,      15.0000,   6.00000,    451.7166
    277.5000,      15.0000,   6.00000,    448.5957
    282.5000,      15.0000,   6.00000,    447.7817
    287.5000,      15.0000,   6.00000,    481.3650
    292.5000,      15.0000,   6.00000,    451.9021
    297.5000,      15.0000,   6.00000,    428.4348
    302.5000,      15.0000,   6.00000,    350.4662
    307.5000,      15.0000,   6.00000,    322.8652
    312.5000,      15.0000,   6.00000,    376.8788
    322.5000,      15.0000,   6.00000,    374.5059
    332.5000,      15.0000,   6.00000,    313.5863
    337.5000,      15.0000,   6.00000,    300.1041
    342.5000,      15.0000,   6.00000,    291.6153
    347.5000,      15.0000,   6.00000,    276.2692
    352.5000,      15.0000,   6.00000,    302.9279
    357.5000,      15.0000,   6.00000,    361.6013
    362.5000,      15.0000,   6.00000,    414.4673
    367.5000,      15.0000,   6.00000,    412.9552
    372.5000,      15.0000,   6.00000,    402.4691
    377.5000,      15.0000,   6.00000,    385.3862
    417.5000,      15.0000,   6.00000,    460.8391
    422.5000,      15.0000,   6.00000,    480.9017
    427.5000,      15.0000,   6.00000,    507.1230
    432.5000,      15.0000,   6.00000,    522.9713
    437.5000,      15.0000,   6.00000,    539.7037
    442.5000,      15.0000,   6.00000,    534.1691
    447.5000,      15.0000,   6.00000,    530.6749
    452.5000,      15.0000,   6.00000,    503.9120
    457.5000,      15.0000,   6.00000,    489.9076
    462.5000,      15.0000,   6.00000,    512.0399
    467.5000,      15.0000,   6.00000,    623.7109
    472.5000,      15.0000,   6.00000,    649.5184
    477.5000,      15.0000,   6.00000,    670.4277
    482.5000,      15.0000,   6.00000,    683.7358
    487.5000,      15.0000,   6.00000,    754.2782
    492.5000,      15.0000,   6.00000,    816.5170
    497.5000,      15.0000,   6.00000,    822.6647
    502.5000,      15.0000,   6.00000,    785.9631
    507.5000,      15.0000,   6.00000,    719.1512
    512.5000,      15.0000,   6.00000,    660.0232
    517.5000,      15.0000,   6.00000,    605.0406
    522.5000,      15.0000,   6.00000,    577.0005
    527.5000,      15.0000,   6.00000,    554.2688
    532.5000,      15.0000,   6.00000,    577.6340
    537.5000,      15.0000,   6.00000,    595.3574
    105.0000,      30.0000,   3.00000,    440.4485
    110.0000,      30.0000,   3.00000,    439.7031
    115.0000,      30.0000,   3.00000,    466.0561
    120.0000,      30.0000,   3.00000,    491.0652
    125.0000,      30.0000,   3.00000,    525.0216
    130.0000,      30.0000,   3.00000,    510.3099
    135.0000,      30.0000,   3.00000,    536.7812
    140.0000,      30.0000,   3.00000,    568.1461
    145.0000,      30.0000,   3.00000,    560.3281
    150.0000,      30.0000,   3.00000,    571.8884
    155.0000,      30.0000,   3.00000,    567.5475
    160.0000,      30.0000,   3.00000,    581.4077
    165.0000,      30.0000,   3.00000,    561.3441
    170.0000,      30.0000,   3.00000,    548.8619
    175.0000,      30.0000,   3.00000,    522.5125
    180.0000,      30.0000,   3.00000,    489.4257
    185.0000,      30.0000,   3.00000,    442.0236
    190.0000,      30.0000,   3.00000,    405.4569
    195.0000,      30.0000,   3.00000,    384.4893
    200.0000,      30.0000,   3.00000,    356.3525
    205.0000,      30.0000,   3.00000,    343.6607
    210.0000,      30.0000,   3.00000,    356.0443
    265.0000,      30.0000,   3.00000,    492.3505
    270.0000,      30.0000,   3.00000,    457.5393
    275.0000,      30.0000,   3.00000,    431.6448
    280.0000,      30.0000,   3.00000,    452.7598
    285.0000,      30.0000,   3.00000,    442.0597
    290.0000,      30.0000,   3.00000,    431.1455
    295.0000,      30.0000,   3.00000,    418.5193
    300.0000,      30.0000,   3.00000,    390.8183
    305.0000,      30.0000,   3.00000,    402.8970
    310.0000,      30.0000,   3.00000,    357.7067
    315.0000,      30.0000,   3.00000,    344.5455
    320.0000,      30.0000,   3.00000,    341.6207
    330.0000,      30.0000,   3.00000,    330.8849
    335.0000,      30.0000,   3.00000,    288.4263
    340.0000,      30.0000,   3.00000,    276.1037
    355.0000,      30.0000,   3.00000,    336.7047
    360.0000,      30.0000,   3.00000,    356.4636
    365.0000,      30.0000,   3.00000,    379.9478
    370.0000,      30.0000,   3.00000,    405.7329
    425.0000,      30.0000,   3.00000,    502.9990
    430.0000,      30.0000,   3.00000,    521.9543
    435.0000,      30.0000,   3.00000,    532.2496
    440.0000,      30.0000,   3.00000,    538.1472
    445.0000,      30.0000,   3.00000,    522.6989
    450.0000,      30.0000,   3.00000,    508.6900
    455.0000,      30.0000,   3.00000,    515.7482
    460.0000,      30.0000,   3.00000,    559.6849
    465.0000,      30.0000,   3.00000,    562.6862
    470.0000,      30.0000,   3.00000,    575.0984
    475.0000,      30.0000,   3.00000,    632.4514
    480.0000,      30.0000,   3.00000,    684.8109
    485.0000,      30.0000,   3.00000,    730.2761
    490.0000,      30.0000,   3.00000,    748.1446
    495.0000,      30.0000,   3.00000,    750.3880
    500.0000,      30.0000,   3.00000,    747.6214
    505.0000,      30.0000,   3.00000,    709.4080
    510.0000,      30.0000,   3.00000,    658.3110
    515.0000,      30.0000,   3.00000,    598.5308
    520.0000,      30.0000,   3.00000,    554.1068
    525.0000,      30.0000,   3.00000,    552.7844
    530.0000,      30.0000,   3.00000,    555.0923
    112.5000,      25.0000,   4.00000,    429.2447
    117.5000,      25.0000,   4.00000,    450.6951
    122.5000,      25.0000,   4.00000,    465.5636
    127.5000,      25.0000,   4.00000,    473.5710
    132.5000,      25.0000,   4.00000,    470.2535
    137.5000,      25.0000,   4.00000,    488.6411
    142.5000,      25.0000,   4.00000,    507.9251
    147.5000,      25.0000,   4.00000,    546.2041
    152.5000,      25.0000,   4.00000,    531.5408
    157.5000,      25.0000,   4.00000,    554.0931
    162.5000,      25.0000,   4.00000,    541.2040
    167.5000,      25.0000,   4.00000,    515.1374
    172.5000,      25.0000,   4.00000,    507.0217
    177.5000,      25.0000,   4.00000,    485.0744
    182.5000,      25.0000,   4.00000,    446.1376
    187.5000,      25.0000,   4.00000,    428.1554
    192.5000,      25.0000,   4.00000,    392.8859
    197.5000,      25.0000,   4.00000,    351.3222
    202.5000,      25.0000,   4.00000,    340.0643
    272.5000,      25.0000,   4.00000,    417.3066
    277.5000,      25.0000,   4.00000,    420.6752
    282.5000,      25.0000,   4.00000,    452.5775
    287.5000,      25.0000,   4.00000,    432.9605
    292.5000,      25.0000,   4.00000,    418.8423
    297.5000,      25.0000,   4.00000,    412.3140
    302.5000,      25.0000,   4.00000,    385.3849
    307.5000,      25.0000,   4.00000,    367.3704
    312.5000,      25.0000,   4.00000,    363.6076
    317.5000,      25.0000,   4.00000,    353.2047
    327.5000,      25.0000,   4.00000,    348.8453
    337.5000,      25.0000,   4.00000,    274.8358
    352.5000,      25.0000,   4.00000,    288.8965
    362.5000,      25.0000,   4.00000,    359.1378
    432.5000,      25.0000,   4.00000,    523.7533
    437.5000,      25.0000,   4.00000,    532.2344
    442.5000,      25.0000,   4.00000,    535.2313
    447.5000,      25.0000,   4.00000,    506.0486
    452.5000,      25.0000,   4.00000,    499.5394
    457.5000,      25.0000,   4.00000,    491.9128
    462.5000,      25.0000,   4.00000,    533.2850
    467.5000,      25.0000,   4.00000,    568.2979
    472.5000,      25.0000,   4.00000,    587.5186
    477.5000,      25.0000,   4.00000,    626.9507
    482.5000,      25.0000,   4.00000,    689.5665
    487.5000,      25.0000,   4.00000,    721.8652
    492.5000,      25.0000,   4.00000,    743.2654
    497.5000,      25.0000,   4.00000,    739.6987
    502.5000,      25.0000,   4.00000,    683.6219
    512.5000,      25.0000,   4.00000,    577.0166
    517.5000,      25.0000,   4.00000,    542.1420
    522.5000,      25.0000,   4.00000,    523.1194
INVERSION RESULTS
INITIAL RMS ERROR
 38.52
NUMBER OF LAYERS
12
NUMBER OF BLOCKS
1304
ITERATION 1
MODEL RESISTIVITY
LAYER 1
125,     2.5000
     10.0000,     247.15
     15.0000,     319.79
     20.0000,     408.01
     25.0000,     449.54
     30.0000,     505.67
     35.0000,     587.61
     40.0000,     557.35
     45.0000,     683.85
     50.0000,     839.16
     55.0000,     957.99
     60.0000,     844.25
     65.0000,     889.93
     70.0000,     974.75
     75.0000,     912.30
     80.0000,     868.14
     85.0000,     999.76
     90.0000,     1079.2
     95.0000,     1011.0
    100.0000,     803.66
    105.0000,     859.37
    110.0000,     808.32
    115.0000,     911.38
    120.0000,     749.80
    125.0000,     716.98
    130.0000,     732.66
    135.0000,     730.34
    140.0000,     810.44
    145.0000,     670.41
    150.0000,     806.93
    155.0000,     884.69
    160.0000,     804.54
    165.0000,     776.96
    170.0000,     715.28
    175.0000,     540.94
    180.0000,     540.50
    185.0000,     650.76
    190.0000,     475.20
    195.0000,     402.29
    200.0000,     345.10
    205.0000,     269.96
    210.0000,     263.34
    215.0000,     357.40
    220.0000,     383.27
    225.0000,     572.48
    230.0000,     593.53
    235.0000,     732.74
    240.0000,     933.72
    245.0000,     1213.4
    250.0000,     1371.8
    255.0000,     1105.7
    260.0000,     1182.8
    265.0000,     914.54
    270.0000,     952.85
    275.0000,     1095.9
    280.0000,     1119.7
    285.0000,     1140.7
    290.0000,     1223.5
    295.0000,     1591.3
    300.0000,     1269.3
    305.0000,     1263.1
    310.0000,     1351.0
    315.0000,     1084.0
    320.0000,     1275.5
    325.0000,     1121.7
    330.0000,     997.33
    335.0000,     905.90
    340.0000,     911.52
    345.0000,     807.00
    350.0000,     717.95
    355.0000,     737.79
    360.0000,     977.49
    365.0000,     1139.3
    370.0000,     1163.3
    375.0000,     997.07
    380.0000,     1080.0
    385.0000,     1188.9
    390.0000,     1072.5
    395.0000,     1027.0
    400.0000,     1084.0
    405.0000,     1144.1
    410.0000,     1043.6
    415.0000,     1120.0
    420.0000,     1072.2
    425.0000,     907.10
    430.0000,     944.33
    435.0000,     1005.7
    440.0000,     845.53
    445.0000,     840.30
    450.0000,     799.14
    455.0000,     747.52
    460.0000,     725.09
    465.0000,     737.12
    470.0000,     840.43
    475.0000,     1070.4
    480.0000,     950.74
    485.0000,     1044.4
    490.0000,     1273.8
    495.0000,     1324.3
    500.0000,     1332.4
    505.0000,     1269.8
    510.0000,     1037.3
    515.0000,     924.73
    520.0000,     877.36
    525.0000,     801.46
    530.0000,     798.88
    535.0000,     832.18
    540.0000,     1036.2
    545.0000,     992.71
    550.0000,     1186.1
    555.0000,     1160.0
    560.0000,     1158.5
    565.0000,     1332.0
    570.0000,     1414.9
    575.0000,     1514.3
    580.0000,     1450.3
    585.0000,     1400.1
    590.0000,     1194.7
    595.0000,     1141.3
    600.0000,     1099.3
    605.0000,     1053.4
    610.0000,     1313.6
    615.0000,     1373.4
    620.0000,     1441.3
    625.0000,     1543.9
             1524.8
LAYER 2
125,     5.2500
     10.0000,     255.95
     15.0000,     317.19
     20.0000,     410.77
     25.0000,     463.94
     30.0000,     523.16
     35.0000,     599.16
     40.0000,     575.07
     45.0000,     697.72
     50.0000,     867.63
     55.0000,     989.64
     60.0000,     892.29
     65.0000,     942.10
     70.0000,     1035.3
     75.0000,     980.62
     80.0000,     942.51
     85.0000,     1076.8
     90.0000,     1158.8
     95.0000,     1075.2
    100.0000,     869.09
    105.0000,     905.06
    110.0000,     869.23
    115.0000,     952.25
    120.0000,     801.27
    125.0000,     757.62
    130.0000,     771.33
    135.0000,     774.87
    140.0000,     835.21
    145.0000,     715.52
    150.0000,     835.32
    155.0000,     914.67
    160.0000,     849.13
    165.0000,     819.43
    170.0000,     751.15
    175.0000,     588.85
    180.0000,     588.57
    185.0000,     682.68
    190.0000,     522.82
    195.0000,     436.29
    200.0000,     367.25
    205.0000,     293.64
    210.0000,     292.15
    215.0000,     382.47
    220.0000,     419.29
    225.0000,     580.26
    230.0000,     613.86
    235.0000,     738.44
    240.0000,     936.03
    245.0000,     1196.0
    250.0000,     1324.1
    255.0000,     1108.4
    260.0000,     1129.3
    265.0000,     912.58
    270.0000,     940.85
    275.0000,     1067.7
    280.0000,     1099.5
    285.0000,     1127.2
    290.0000,     1226.5
    295.0000,     1529.2
    300.0000,     1268.8
    305.0000,     1259.6
    310.0000,     1323.4
    315.0000,     1115.0
    320.0000,     1272.6
    325.0000,     1140.0
    330.0000,     1009.6
    335.0000,     923.30
    340.0000,     914.23
    345.0000,     814.10
    350.0000,     733.29
    355.0000,     762.79
    360.0000,     993.36
    365.0000,     1165.9
    370.0000,     1185.6
    375.0000,     1039.1
    380.0000,     1104.4
    385.0000,     1201.3
    390.0000,     1093.2
    395.0000,     1047.1
    400.0000,     1098.8
    405.0000,     1139.0
    410.0000,     1060.3
    415.0000,     1113.4
    420.0000,     1068.7
    425.0000,     926.46
    430.0000,     960.16
    435.0000,     1014.1
    440.0000,     879.25
    445.0000,     869.05
    450.0000,     829.57
    455.0000,     773.42
    460.0000,     740.99
    465.0000,     752.78
    470.0000,     858.15
    475.0000,     1069.8
    480.0000,     974.82
    485.0000,     1057.8
    490.0000,     1270.9
    495.0000,     1333.6
    500.0000,     1344.9
    505.0000,     1279.3
    510.0000,     1065.7
    515.0000,     955.67
    520.0000,     910.21
    525.0000,     837.99
    530.0000,     831.94
    535.0000,     873.95
    540.0000,     1061.0
    545.0000,     1042.1
    550.0000,     1219.3
    555.0000,     1206.0
    560.0000,     1214.2
    565.0000,     1372.6
    570.0000,     1460.2
    575.0000,     1544.2
    580.0000,     1474.7
    585.0000,     1402.0
    590.0000,     1210.9
    595.0000,     1148.5
    600.0000,     1103.1
    605.0000,     1070.0
    610.0000,     1298.2
    615.0000,     1373.6
    620.0000,     1435.8
    625.0000,     1528.3
             1495.4
LAYER 3
123,     8.2750
     15.0000,     307.64
     20.0000,     418.69
     25.0000,     513.59
     30.0000,     587.72
     35.0000,     664.50
     40.0000,     660.87
     45.0000,     796.26
     50.0000,     1010.0
     55.0000,     1160.9
     60.0000,     1098.5
     65.0000,     1166.0
     70.0000,     1283.9
     75.0000,     1247.3
     80.0000,     1220.4
     85.0000,     1363.8
     90.0000,     1444.3
     95.0000,     1323.2
    100.0000,     1097.8
    105.0000,     1100.0
    110.0000,     1078.7
    115.0000,     1132.8
    120.0000,     984.08
    125.0000,     922.22
    130.0000,     933.80
    135.0000,     945.84
    140.0000,     981.23
    145.0000,     877.47
    150.0000,     973.73
    155.0000,     1049.5
    160.0000,     998.41
    165.0000,     959.55
    170.0000,     875.54
    175.0000,     720.53
    180.0000,     712.39
    185.0000,     776.93
    190.0000,     628.31
    195.0000,     515.06
    200.0000,     424.86
    205.0000,     353.77
    210.0000,     363.04
    215.0000,     454.86
    220.0000,     505.48
    225.0000,     630.31
    230.0000,     670.09
    235.0000,     778.05
    240.0000,     962.35
    245.0000,     1184.1
    250.0000,     1267.8
    255.0000,     1100.2
    260.0000,     1055.6
    265.0000,     894.62
    270.0000,     904.86
    275.0000,     996.89
    280.0000,     1033.4
    285.0000,     1070.5
    290.0000,     1173.9
    295.0000,     1371.5
    300.0000,     1198.4
    305.0000,     1182.6
    310.0000,     1228.5
    315.0000,     1127.1
    320.0000,     1257.7
    325.0000,     1170.9
    330.0000,     1050.3
    335.0000,     973.48
    340.0000,     947.87
    345.0000,     856.94
    350.0000,     790.87
    355.0000,     835.23
    360.0000,     1051.8
    365.0000,     1227.3
    370.0000,     1240.4
    375.0000,     1115.0
    380.0000,     1142.1
    385.0000,     1198.9
    390.0000,     1104.6
    395.0000,     1059.8
    400.0000,     1099.8
    405.0000,     1125.0
    410.0000,     1081.1
    415.0000,     1117.0
    420.0000,     1088.2
    425.0000,     989.21
    430.0000,     1019.8
    435.0000,     1063.2
    440.0000,     965.81
    445.0000,     949.95
    450.0000,     907.79
    455.0000,     837.52
    460.0000,     787.48
    465.0000,     799.06
    470.0000,     911.48
    475.0000,     1103.9
    480.0000,     1054.4
    485.0000,     1128.0
    490.0000,     1317.9
    495.0000,     1399.9
    500.0000,     1420.0
    505.0000,     1354.9
    510.0000,     1170.5
    515.0000,     1067.7
    520.0000,     1024.3
    525.0000,     957.41
    530.0000,     946.93
    535.0000,     999.53
    540.0000,     1166.3
    545.0000,     1187.0
    550.0000,     1349.5
    555.0000,     1367.8
    560.0000,     1398.5
    565.0000,     1542.9
    570.0000,     1631.2
    575.0000,     1682.4
    580.0000,     1588.9
    585.0000,     1473.5
    590.0000,     1289.3
    595.0000,     1204.9
    600.0000,     1144.0
    605.0000,     1119.2
    610.0000,     1276.6
    615.0000,     1352.1
    620.0000,     1384.0
             1420.9
LAYER 4
121,    11.6025
     20.0000,     408.98
     25.0000,     593.99
     30.0000,     685.89
     35.0000,     800.15
     40.0000,     827.59
     45.0000,     1008.9
     50.0000,     1302.2
     55.0000,     1524.3
     60.0000,     1508.3
     65.0000,     1617.3
     70.0000,     1783.7
     75.0000,     1764.7
     80.0000,     1737.0
     85.0000,     1881.4
     90.0000,     1934.4
     95.0000,     1742.8
    100.0000,     1463.9
    105.0000,     1430.8
    110.0000,     1416.1
    115.0000,     1454.9
    120.0000,     1298.4
    125.0000,     1223.3
    130.0000,     1239.9
    135.0000,     1260.2
    140.0000,     1273.7
    145.0000,     1155.6
    150.0000,     1222.0
    155.0000,     1278.3
    160.0000,     1218.8
    165.0000,     1158.2
    170.0000,     1048.5
    175.0000,     882.81
    180.0000,     853.72
    185.0000,     883.08
    190.0000,     731.31
    195.0000,     595.21
    200.0000,     490.58
    205.0000,     425.91
    210.0000,     450.29
    215.0000,     551.49
    220.0000,     610.71
    225.0000,     707.71
    230.0000,     740.72
    235.0000,     833.29
    240.0000,     998.98
    245.0000,     1183.6
    250.0000,     1233.1
    255.0000,     1085.0
    260.0000,     1003.9
    265.0000,     867.32
    270.0000,     857.73
    275.0000,     913.70
    280.0000,     939.55
    285.0000,     970.82
    290.0000,     1051.6
    295.0000,     1165.9
    300.0000,     1044.6
    305.0000,     1029.0
    310.0000,     1079.1
    315.0000,     1068.5
    320.0000,     1206.7
    325.0000,     1173.1
    330.0000,     1079.2
    335.0000,     1015.3
    340.0000,     983.39
    345.0000,     902.80
    350.0000,     850.04
    355.0000,     901.95
    360.0000,     1097.4
    365.0000,     1253.9
    370.0000,     1252.5
    375.0000,     1132.8
    380.0000,     1119.1
    385.0000,     1131.2
    390.0000,     1044.6
    395.0000,     1001.7
    400.0000,     1029.8
    405.0000,     1050.5
    410.0000,     1035.9
    415.0000,     1075.3
    420.0000,     1075.6
    425.0000,     1025.2
    430.0000,     1064.4
    435.0000,     1108.7
    440.0000,     1044.7
    445.0000,     1030.8
    450.0000,     984.40
    455.0000,     898.99
    460.0000,     835.04
    465.0000,     849.37
    470.0000,     975.06
    475.0000,     1170.7
    480.0000,     1165.2
    485.0000,     1242.0
    490.0000,     1421.5
    495.0000,     1520.5
    500.0000,     1554.3
    505.0000,     1499.5
    510.0000,     1341.5
    515.0000,     1251.2
    520.0000,     1213.0
    525.0000,     1147.7
    530.0000,     1130.3
    535.0000,     1185.2
    540.0000,     1342.1
    545.0000,     1395.6
    550.0000,     1570.0
    555.0000,     1635.0
    560.0000,     1703.1
    565.0000,     1851.9
    570.0000,     1930.7
    575.0000,     1934.4
    580.0000,     1789.9
    585.0000,     1620.5
    590.0000,     1416.4
    595.0000,     1300.1
    600.0000,     1206.2
    605.0000,     1163.4
    610.0000,     1239.2
    615.0000,     1283.0
             1243.9
LAYER 5
117,    15.2628
     30.0000,     800.26
     35.0000,     1120.0
     40.0000,     1280.3
     45.0000,     1606.0
     50.0000,     2013.2
     55.0000,     2409.0
     60.0000,     2608.6
     65.0000,     2826.2
     70.0000,     3027.4
     75.0000,     3034.1
     80.0000,     2947.7
     85.0000,     2891.8
     90.0000,     2724.7
     95.0000,     2404.9
    100.0000,     2097.2
    105.0000,     1987.3
    110.0000,     1972.4
    115.0000,     1997.6
    120.0000,     1939.1
    125.0000,     1921.2
    130.0000,     1966.0
    135.0000,     1995.3
    140.0000,     1956.1
    145.0000,     1816.5
    150.0000,     1750.0
    155.0000,     1680.4
    160.0000,     1555.6
    165.0000,     1417.6
    170.0000,     1254.9
    175.0000,     1084.8
    180.0000,     986.53
    185.0000,     916.54
    190.0000,     788.53
    195.0000,     669.02
    200.0000,     587.28
    205.0000,     559.72
    210.0000,     604.65
    215.0000,     696.20
    220.0000,     762.04
    225.0000,     815.66
    230.0000,     844.08
    235.0000,     904.79
    240.0000,     1004.4
    245.0000,     1096.6
    250.0000,     1104.8
    255.0000,     1015.6
    260.0000,     921.72
    265.0000,     823.82
    270.0000,     777.90
    275.0000,     764.96
    280.0000,     753.11
    285.0000,     747.99
    290.0000,     755.28
    295.0000,     755.73
    300.0000,     707.42
    305.0000,     699.42
    310.0000,     741.69
    315.0000,     808.04
    320.0000,     915.01
    325.0000,     957.19
    330.0000,     941.85
    335.0000,     912.89
    340.0000,     882.28
    345.0000,     838.64
    350.0000,     816.26
    355.0000,     847.72
    360.0000,     930.37
    365.0000,     985.68
    370.0000,     963.54
    375.0000,     889.06
    380.0000,     835.53
    385.0000,     793.87
    390.0000,     740.39
    395.0000,     710.41
    400.0000,     712.13
    405.0000,     725.02
    410.0000,     744.65
    415.0000,     788.32
    420.0000,     834.51
    425.0000,     873.36
    430.0000,     933.64
    435.0000,     988.76
    440.0000,     1002.1
    445.0000,     1008.3
    450.0000,     980.63
    455.0000,     923.31
    460.0000,     887.75
    465.0000,     925.66
    470.0000,     1056.4
    475.0000,     1235.0
    480.0000,     1335.9
    485.0000,     1444.9
    490.0000,     1589.3
    495.0000,     1697.2
    500.0000,     1751.7
    505.0000,     1737.9
    510.0000,     1665.7
    515.0000,     1613.5
    520.0000,     1578.8
    525.0000,     1525.7
    530.0000,     1497.4
    535.0000,     1529.9
    540.0000,     1635.7
    545.0000,     1747.6
    550.0000,     1938.1
    555.0000,     2113.4
    560.0000,     2276.7
    565.0000,     2418.9
    570.0000,     2444.0
    575.0000,     2333.2
    580.0000,     2098.1
    585.0000,     1842.4
    590.0000,     1588.1
    595.0000,     1405.7
    600.0000,     1227.6
    605.0000,     1138.8
             1021.7
LAYER 6
113,    19.2890
     40.0000,     1327.4
     45.0000,     1751.1
     50.0000,     2082.4
     55.0000,     2442.3
     60.0000,     2697.2
     65.0000,     2902.2
     70.0000,     3021.6
     75.0000,     2990.3
     80.0000,     2839.0
     85.0000,     2637.0
     90.0000,     2381.7
     95.0000,     2099.0
    100.0000,     1872.9
    105.0000,     1767.7
    110.0000,     1753.6
    115.0000,     1788.6
    120.0000,     1824.1
    125.0000,     1878.8
    130.0000,     1948.3
    135.0000,     1985.3
    140.0000,     1950.5
    145.0000,     1842.8
    150.0000,     1727.6
    155.0000,     1601.7
    160.0000,     1456.8
    165.0000,     1306.1
    170.0000,     1152.8
    175.0000,     1010.3
    180.0000,     901.91
    185.0000,     813.52
    190.0000,     722.04
    195.0000,     645.21
    200.0000,     599.33
    205.0000,     594.91
    210.0000,     635.07
    215.0000,     699.57
    220.0000,     753.56
    225.0000,     792.46
    230.0000,     820.84
    235.0000,     861.62
    240.0000,     916.26
    245.0000,     959.87
    250.0000,     959.45
    255.0000,     909.59
    260.0000,     841.04
    265.0000,     769.86
    270.0000,     717.03
    275.0000,     679.63
    280.0000,     647.85
    285.0000,     620.70
    290.0000,     597.09
    295.0000,     571.24
    300.0000,     541.21
    305.0000,     533.64
    310.0000,     556.98
    315.0000,     603.95
    320.0000,     663.96
    325.0000,     700.67
    330.0000,     706.19
    335.0000,     693.49
    340.0000,     672.63
    345.0000,     649.19
    350.0000,     636.76
    355.0000,     644.84
    360.0000,     666.75
    365.0000,     676.35
    370.0000,     657.51
    375.0000,     618.55
    380.0000,     580.35
    385.0000,     546.78
    390.0000,     516.68
    395.0000,     498.69
    400.0000,     495.88
    405.0000,     504.82
    410.0000,     525.65
    415.0000,     562.10
    420.0000,     609.68
    425.0000,     663.84
    430.0000,     726.01
    435.0000,     785.79
    440.0000,     829.77
    445.0000,     859.10
    450.0000,     866.33
    455.0000,     858.87
    460.0000,     867.01
    465.0000,     922.92
    470.0000,     1037.3
    475.0000,     1183.1
    480.0000,     1307.6
    485.0000,     1421.0
    490.0000,     1531.5
    495.0000,     1616.7
    500.0000,     1664.1
    505.0000,     1668.0
    510.0000,     1638.5
    515.0000,     1604.4
    520.0000,     1568.9
    525.0000,     1526.1
    530.0000,     1498.4
    535.0000,     1511.0
    540.0000,     1575.8
    545.0000,     1681.1
    550.0000,     1838.9
    555.0000,     2011.9
    560.0000,     2170.1
    565.0000,     2272.9
    570.0000,     2265.1
    575.0000,     2137.4
    580.0000,     1915.2
    585.0000,     1686.1
    590.0000,     1447.7
    595.0000,     1279.6
             1039.1
LAYER 7
109,    23.7179
     50.0000,     1706.9
     55.0000,     1974.3
     60.0000,     2137.4
     65.0000,     2240.7
     70.0000,     2282.5
     75.0000,     2228.8
     80.0000,     2077.8
     85.0000,     1885.6
     90.0000,     1683.3
     95.0000,     1493.1
    100.0000,     1350.7
    105.0000,     1277.6
    110.0000,     1266.6
    115.0000,     1299.6
    120.0000,     1356.3
    125.0000,     1427.6
    130.0000,     1498.8
    135.0000,     1543.2
    140.0000,     1539.4
    145.0000,     1486.2
    150.0000,     1404.4
    155.0000,     1304.8
    160.0000,     1193.8
    165.0000,     1079.5
    170.0000,     967.63
    175.0000,     865.85
    180.0000,     781.39
    185.0000,     711.61
    190.0000,     651.70
    195.0000,     606.71
    200.0000,     583.55
    205.0000,     586.51
    210.0000,     613.89
    215.0000,     653.83
    220.0000,     690.75
    225.0000,     719.45
    230.0000,     742.78
    235.0000,     768.57
    240.0000,     796.34
    245.0000,     815.14
    250.0000,     811.86
    255.0000,     783.38
    260.0000,     739.23
    265.0000,     689.36
    270.0000,     643.04
    275.0000,     601.95
    280.0000,     564.24
    285.0000,     529.33
    290.0000,     496.89
    295.0000,     466.82
    300.0000,     442.04
    305.0000,     431.21
    310.0000,     437.61
    315.0000,     457.46
    320.0000,     482.30
    325.0000,     498.81
    330.0000,     501.66
    335.0000,     493.85
    340.0000,     480.59
    345.0000,     466.82
    350.0000,     457.81
    355.0000,     455.96
    360.0000,     458.00
    365.0000,     455.98
    370.0000,     444.90
    375.0000,     426.69
    380.0000,     407.03
    385.0000,     388.97
    390.0000,     374.28
    395.0000,     365.92
    400.0000,     365.71
    405.0000,     374.11
    410.0000,     392.18
    415.0000,     421.38
    420.0000,     461.11
    425.0000,     509.63
    430.0000,     565.01
    435.0000,     622.16
    440.0000,     674.71
    445.0000,     719.13
    450.0000,     752.97
    455.0000,     781.31
    460.0000,     819.18
    465.0000,     882.78
    470.0000,     976.97
    475.0000,     1088.2
    480.0000,     1193.7
    485.0000,     1286.4
    490.0000,     1364.2
    495.0000,     1419.8
    500.0000,     1448.0
    505.0000,     1448.1
    510.0000,     1426.5
    515.0000,     1394.4
    520.0000,     1357.6
    525.0000,     1320.7
    530.0000,     1296.9
    535.0000,     1300.4
    540.0000,     1339.7
    545.0000,     1414.1
    550.0000,     1519.7
    555.0000,     1636.6
    560.0000,     1740.7
    565.0000,     1799.4
    570.0000,     1779.6
    575.0000,     1683.3
    580.0000,     1528.5
    585.0000,     1373.5
             1149.2
LAYER 8
105,    28.5897
     60.0000,     1553.2
     65.0000,     1558.0
     70.0000,     1556.8
     75.0000,     1514.0
     80.0000,     1387.6
     85.0000,     1248.0
     90.0000,     1119.6
     95.0000,     999.38
    100.0000,     908.99
    105.0000,     860.37
    110.0000,     852.00
    115.0000,     876.77
    120.0000,     924.60
    125.0000,     985.44
    130.0000,     1046.6
    135.0000,     1093.0
    140.0000,     1112.4
    145.0000,     1101.5
    150.0000,     1065.5
    155.0000,     1011.7
    160.0000,     946.63
    165.0000,     876.58
    170.0000,     806.78
    175.0000,     742.03
    180.0000,     685.92
    185.0000,     639.21
    190.0000,     601.85
    195.0000,     575.84
    200.0000,     563.76
    205.0000,     566.66
    210.0000,     582.24
    215.0000,     604.29
    220.0000,     625.88
    225.0000,     643.72
    230.0000,     658.31
    235.0000,     671.72
    240.0000,     683.13
    245.0000,     688.11
    250.0000,     681.70
    255.0000,     662.27
    260.0000,     632.59
    265.0000,     597.09
    270.0000,     560.00
    275.0000,     523.37
    280.0000,     487.81
    285.0000,     453.86
    290.0000,     422.22
    295.0000,     394.08
    300.0000,     371.63
    305.0000,     357.73
    310.0000,     353.13
    315.0000,     355.56
    320.0000,     360.61
    325.0000,     363.20
    330.0000,     360.82
    335.0000,     354.04
    340.0000,     345.00
    345.0000,     336.13
    350.0000,     329.44
    355.0000,     325.60
    360.0000,     323.42
    365.0000,     320.49
    370.0000,     315.13
    375.0000,     307.61
    380.0000,     299.47
    385.0000,     292.16
    390.0000,     287.02
    395.0000,     285.53
    400.0000,     288.98
    405.0000,     298.45
    410.0000,     315.04
    415.0000,     339.80
    420.0000,     373.07
    425.0000,     414.37
    430.0000,     462.45
    435.0000,     514.72
    440.0000,     567.85
    445.0000,     619.07
    450.0000,     667.06
    455.0000,     714.07
    460.0000,     766.31
    465.0000,     830.37
    470.0000,     907.50
    475.0000,     990.85
    480.0000,     1069.5
    485.0000,     1136.0
    490.0000,     1186.3
    495.0000,     1216.9
    500.0000,     1226.2
    505.0000,     1215.5
    510.0000,     1188.9
    515.0000,     1153.0
    520.0000,     1113.8
    525.0000,     1078.4
    530.0000,     1055.7
    535.0000,     1054.0
    540.0000,     1077.6
    545.0000,     1125.5
    550.0000,     1189.9
    555.0000,     1255.6
    560.0000,     1313.7
    565.0000,     1345.2
    570.0000,     1331.3
    575.0000,     1273.0
             1158.9
LAYER 9
99,    33.9487
     75.0000,     1074.4
     80.0000,     908.61
     85.0000,     824.39
     90.0000,     756.84
     95.0000,     672.81
    100.0000,     607.28
    105.0000,     572.56
    110.0000,     566.65
    115.0000,     586.42
    120.0000,     625.10
    125.0000,     675.13
    130.0000,     727.44
    135.0000,     772.88
    140.0000,     803.97
    145.0000,     817.00
    150.0000,     812.41
    155.0000,     793.24
    160.0000,     763.60
    165.0000,     727.72
    170.0000,     689.50
    175.0000,     652.30
    180.0000,     618.70
    185.0000,     590.18
    190.0000,     567.71
    195.0000,     552.37
    200.0000,     545.05
    205.0000,     545.67
    210.0000,     552.51
    215.0000,     562.49
    220.0000,     572.43
    225.0000,     580.48
    230.0000,     586.27
    235.0000,     590.01
    240.0000,     591.06
    245.0000,     587.65
    250.0000,     577.98
    255.0000,     561.30
    260.0000,     538.43
    265.0000,     511.14
    270.0000,     481.39
    275.0000,     450.64
    280.0000,     419.93
    285.0000,     390.18
    290.0000,     362.36
    295.0000,     337.57
    300.0000,     317.03
    305.0000,     301.69
    310.0000,     291.54
    315.0000,     285.36
    320.0000,     281.15
    325.0000,     276.90
    330.0000,     271.53
    335.0000,     265.06
    340.0000,     258.24
    345.0000,     252.01
    350.0000,     247.13
    355.0000,     243.80
    360.0000,     241.64
    365.0000,     239.88
    370.0000,     237.92
    375.0000,     235.74
    380.0000,     233.77
    385.0000,     232.66
    390.0000,     233.18
    395.0000,     236.23
    400.0000,     242.74
    405.0000,     253.66
    410.0000,     269.94
    415.0000,     292.47
    420.0000,     321.81
    425.0000,     358.04
    430.0000,     400.69
    435.0000,     448.52
    440.0000,     499.79
    445.0000,     552.73
    450.0000,     606.27
    455.0000,     660.70
    460.0000,     717.69
    465.0000,     778.83
    470.0000,     843.38
    475.0000,     907.24
    480.0000,     964.46
    485.0000,     1009.9
    490.0000,     1039.9
    495.0000,     1052.4
    500.0000,     1047.2
    505.0000,     1025.7
    510.0000,     991.32
    515.0000,     949.15
    520.0000,     905.14
    525.0000,     866.65
    530.0000,     841.06
    535.0000,     835.10
    540.0000,     849.80
    545.0000,     883.74
    550.0000,     926.31
    555.0000,     956.85
    560.0000,     984.88
             1024.5
LAYER 10
93,    39.8436
     90.0000,     558.80
     95.0000,     453.03
    100.0000,     406.33
    105.0000,     379.94
    110.0000,     376.51
    115.0000,     396.58
    120.0000,     432.45
    125.0000,     478.30
    130.0000,     526.55
    135.0000,     571.46
    140.0000,     607.97
    145.0000,     633.02
    150.0000,     645.79
    155.0000,     647.36
    160.0000,     639.91
    165.0000,     626.08
    170.0000,     608.54
    175.0000,     589.70
    180.0000,     571.50
    185.0000,     555.33
    190.0000,     542.20
    195.0000,     532.77
    200.0000,     527.36
    205.0000,     525.69
    210.0000,     526.72
    215.0000,     528.95
    220.0000,     530.90
    225.0000,     531.53
    230.0000,     530.39
    235.0000,     527.26
    240.0000,     521.72
    245.0000,     513.09
    250.0000,     500.71
    255.0000,     484.32
    260.0000,     464.22
    265.0000,     441.17
    270.0000,     416.14
    275.0000,     390.07
    280.0000,     363.87
    285.0000,     338.37
    290.0000,     314.39
    295.0000,     292.72
    300.0000,     274.00
    305.0000,     258.60
    310.0000,     246.40
    315.0000,     236.82
    320.0000,     228.99
    325.0000,     222.08
    330.0000,     215.61
    335.0000,     209.49
    340.0000,     203.91
    345.0000,     199.19
    350.0000,     195.58
    355.0000,     193.13
    360.0000,     191.73
    365.0000,     191.12
    370.0000,     191.08
    375.0000,     191.59
    380.0000,     192.82
    385.0000,     195.10
    390.0000,     198.89
    395.0000,     204.78
    400.0000,     213.46
    405.0000,     225.67
    410.0000,     242.19
    415.0000,     263.77
    420.0000,     291.02
    425.0000,     324.26
    430.0000,     363.44
    435.0000,     408.05
    440.0000,     457.16
    445.0000,     509.63
    450.0000,     564.37
    455.0000,     620.62
    460.0000,     677.91
    465.0000,     735.49
    470.0000,     791.62
    475.0000,     843.20
    480.0000,     886.37
    485.0000,     917.53
    490.0000,     934.00
    495.0000,     934.29
    500.0000,     918.29
    505.0000,     887.32
    510.0000,     844.33
    515.0000,     793.80
    520.0000,     741.12
    525.0000,     694.88
    530.0000,     662.05
    535.0000,     653.08
    540.0000,     663.64
    545.0000,     689.29
           747.4080
LAYER 11
89,    46.3279
    100.0000,     269.30
    105.0000,     242.39
    110.0000,     241.81
    115.0000,     269.17
    120.0000,     307.90
    125.0000,     356.57
    130.0000,     404.84
    135.0000,     450.90
    140.0000,     490.56
    145.0000,     521.57
    150.0000,     543.16
    155.0000,     555.77
    160.0000,     560.66
    165.0000,     559.53
    170.0000,     554.19
    175.0000,     546.41
    180.0000,     537.65
    185.0000,     529.04
    190.0000,     521.38
    195.0000,     515.15
    200.0000,     510.50
    205.0000,     507.22
    210.0000,     504.75
    215.0000,     502.34
    220.0000,     499.29
    225.0000,     495.03
    230.0000,     489.21
    235.0000,     481.64
    240.0000,     472.07
    245.0000,     460.24
    250.0000,     445.96
    255.0000,     429.16
    260.0000,     410.04
    265.0000,     389.02
    270.0000,     366.65
    275.0000,     343.59
    280.0000,     320.51
    285.0000,     298.09
    290.0000,     276.94
    295.0000,     257.59
    300.0000,     240.43
    305.0000,     225.63
    310.0000,     213.14
    315.0000,     202.66
    320.0000,     193.81
    325.0000,     186.21
    330.0000,     179.62
    335.0000,     173.91
    340.0000,     169.12
    345.0000,     165.30
    350.0000,     162.53
    355.0000,     160.80
    360.0000,     160.08
    365.0000,     160.26
    370.0000,     161.30
    375.0000,     163.20
    380.0000,     166.06
    385.0000,     170.12
    390.0000,     175.71
    395.0000,     183.26
    400.0000,     193.31
    405.0000,     206.45
    410.0000,     223.35
    415.0000,     244.67
    420.0000,     270.99
    425.0000,     302.74
    430.0000,     340.09
    435.0000,     382.89
    440.0000,     430.59
    445.0000,     482.32
    450.0000,     537.00
    455.0000,     593.34
    460.0000,     649.93
    465.0000,     705.01
    470.0000,     756.33
    475.0000,     801.08
    480.0000,     836.20
    485.0000,     858.89
    490.0000,     866.93
    495.0000,     859.02
    500.0000,     834.85
    505.0000,     795.27
    510.0000,     742.57
    515.0000,     681.44
    520.0000,     613.82
    525.0000,     554.90
    530.0000,     507.86
    535.0000,     497.23
           513.1419
LAYER 12
85, 
    110.0000,     136.68
    115.0000,     187.77
    120.0000,     239.38
    125.0000,     290.25
    130.0000,     337.88
    135.0000,     387.43
    140.0000,     429.25
    145.0000,     462.86
    150.0000,     488.13
    155.0000,     505.47
    160.0000,     515.88
    165.0000,     520.61
    170.0000,     521.07
    175.0000,     518.65
    180.0000,     514.57
    185.0000,     509.73
    190.0000,     504.77
    195.0000,     500.07
    200.0000,     495.75
    205.0000,     491.66
    210.0000,     487.46
    215.0000,     482.71
    220.0000,     477.04
    225.0000,     470.11
    230.0000,     461.68
    235.0000,     451.62
    240.0000,     439.85
    245.0000,     426.25
    250.0000,     410.81
    255.0000,     393.55
    260.0000,     374.62
    265.0000,     354.35
    270.0000,     333.16
    275.0000,     311.55
    280.0000,     290.08
    285.0000,     269.29
    290.0000,     249.68
    295.0000,     231.66
    300.0000,     215.51
    305.0000,     201.36
    310.0000,     189.19
    315.0000,     178.82
    320.0000,     170.00
    325.0000,     162.50
    330.0000,     156.15
    335.0000,     150.85
    340.0000,     146.57
    345.0000,     143.30
    350.0000,     141.05
    355.0000,     139.79
    360.0000,     139.53
    365.0000,     140.20
    370.0000,     141.80
    375.0000,     144.35
    380.0000,     147.96
    385.0000,     152.82
    390.0000,     159.22
    395.0000,     167.53
    400.0000,     178.25
    405.0000,     191.91
    410.0000,     209.11
    415.0000,     230.49
    420.0000,     256.65
    425.0000,     288.09
    430.0000,     325.08
    435.0000,     367.62
    440.0000,     415.31
    445.0000,     467.39
    450.0000,     522.73
    455.0000,     579.82
    460.0000,     636.81
    465.0000,     691.57
    470.0000,     741.53
    475.0000,     783.88
    480.0000,     815.75
    485.0000,     834.55
    490.0000,     838.28
    495.0000,     825.59
    500.0000,     795.83
    505.0000,     748.85
    510.0000,     684.69
    515.0000,     616.33
    520.0000,     536.87
    525.0000,     449.71
           356.6284
CALCULATED APPARENT RESISTIVITY
      7.5000,       5.0000,   1.00000,    333.5638
     12.5000,       5.0000,   1.00000,    391.8535
     17.5000,       5.0000,   1.00000,    463.5081
     22.5000,       5.0000,   1.00000,    525.0605
     27.5000,       5.0000,   1.00000,    584.0431
     32.5000,       5.0000,   1.00000,    689.3256
     37.5000,       5.0000,   1.00000,    702.3598
     42.5000,       5.0000,   1.00000,    842.7167
     47.5000,       5.0000,   1.00000,    923.0204
     52.5000,       5.0000,   1.00000,   1059.2552
     57.5000,       5.0000,   1.00000,   1026.1736
     62.5000,       5.0000,   1.00000,   1088.7681
     67.5000,       5.0000,   1.00000,   1134.8406
     72.5000,       5.0000,   1.00000,   1118.2523
     77.5000,       5.0000,   1.00000,   1108.3832
     82.5000,       5.0000,   1.00000,   1178.0331
     87.5000,       5.0000,   1.00000,   1164.3436
     92.5000,       5.0000,   1.00000,   1157.0500
     97.5000,       5.0000,   1.00000,    997.5395
    102.5000,       5.0000,   1.00000,   1058.2970
    107.5000,       5.0000,   1.00000,    926.4760
    112.5000,       5.0000,   1.00000,   1013.6754
    117.5000,       5.0000,   1.00000,    876.5180
    122.5000,       5.0000,   1.00000,    875.7496
    127.5000,       5.0000,   1.00000,    872.2578
    132.5000,       5.0000,   1.00000,    822.0978
    137.5000,       5.0000,   1.00000,    920.1639
    142.5000,       5.0000,   1.00000,    807.0200
    147.5000,       5.0000,   1.00000,    906.2366
    152.5000,       5.0000,   1.00000,    920.5735
    157.5000,       5.0000,   1.00000,    869.4047
    162.5000,       5.0000,   1.00000,    829.3862
    167.5000,       5.0000,   1.00000,    788.7863
    172.5000,       5.0000,   1.00000,    671.8112
    177.5000,       5.0000,   1.00000,    618.5855
    182.5000,       5.0000,   1.00000,    647.8398
    187.5000,       5.0000,   1.00000,    508.8389
    192.5000,       5.0000,   1.00000,    468.3554
    197.5000,       5.0000,   1.00000,    403.6465
    202.5000,       5.0000,   1.00000,    351.2704
    207.5000,       5.0000,   1.00000,    340.0931
    212.5000,       5.0000,   1.00000,    432.5754
    217.5000,       5.0000,   1.00000,    435.1286
    222.5000,       5.0000,   1.00000,    612.3839
    227.5000,       5.0000,   1.00000,    655.3735
    232.5000,       5.0000,   1.00000,    831.1974
    237.5000,       5.0000,   1.00000,    971.4673
    242.5000,       5.0000,   1.00000,   1115.5236
    247.5000,       5.0000,   1.00000,   1268.9692
    252.5000,       5.0000,   1.00000,   1095.9573
    257.5000,       5.0000,   1.00000,   1233.5536
    262.5000,       5.0000,   1.00000,   1024.4626
    267.5000,       5.0000,   1.00000,   1070.5332
    272.5000,       5.0000,   1.00000,   1122.7216
    277.5000,       5.0000,   1.00000,   1149.5862
    282.5000,       5.0000,   1.00000,   1250.6169
    287.5000,       5.0000,   1.00000,   1234.8251
    292.5000,       5.0000,   1.00000,   1467.8658
    297.5000,       5.0000,   1.00000,   1294.0646
    302.5000,       5.0000,   1.00000,   1325.8357
    307.5000,       5.0000,   1.00000,   1384.6428
    312.5000,       5.0000,   1.00000,   1161.8420
    317.5000,       5.0000,   1.00000,   1302.2633
    322.5000,       5.0000,   1.00000,   1130.5535
    327.5000,       5.0000,   1.00000,   1099.4987
    332.5000,       5.0000,   1.00000,    989.7355
    337.5000,       5.0000,   1.00000,    961.9387
    342.5000,       5.0000,   1.00000,    888.4662
    347.5000,       5.0000,   1.00000,    871.7565
    352.5000,       5.0000,   1.00000,    888.1068
    357.5000,       5.0000,   1.00000,   1036.3484
    362.5000,       5.0000,   1.00000,   1089.0796
    367.5000,       5.0000,   1.00000,   1186.4015
    372.5000,       5.0000,   1.00000,   1126.8577
    377.5000,       5.0000,   1.00000,   1171.9738
    382.5000,       5.0000,   1.00000,   1195.5463
    387.5000,       5.0000,   1.00000,   1143.6748
    392.5000,       5.0000,   1.00000,   1153.1827
    397.5000,       5.0000,   1.00000,   1141.3999
    402.5000,       5.0000,   1.00000,   1187.3545
    407.5000,       5.0000,   1.00000,   1115.2804
    412.5000,       5.0000,   1.00000,   1151.7487
    417.5000,       5.0000,   1.00000,   1119.2086
    422.5000,       5.0000,   1.00000,   1035.9214
    427.5000,       5.0000,   1.00000,   1030.3923
    432.5000,       5.0000,   1.00000,   1049.1273
    437.5000,       5.0000,   1.00000,    934.2050
    442.5000,       5.0000,   1.00000,    946.3611
    447.5000,       5.0000,   1.00000,    888.4785
    452.5000,       5.0000,   1.00000,    856.4741
    457.5000,       5.0000,   1.00000,    854.2586
    462.5000,       5.0000,   1.00000,    882.9578
    467.5000,       5.0000,   1.00000,    923.8170
    472.5000,       5.0000,   1.00000,   1111.6525
    477.5000,       5.0000,   1.00000,   1074.0006
    482.5000,       5.0000,   1.00000,   1198.5833
    487.5000,       5.0000,   1.00000,   1342.6637
    492.5000,       5.0000,   1.00000,   1360.2916
    497.5000,       5.0000,   1.00000,   1363.1881
    502.5000,       5.0000,   1.00000,   1337.5256
    507.5000,       5.0000,   1.00000,   1180.6829
    512.5000,       5.0000,   1.00000,   1090.0355
    517.5000,       5.0000,   1.00000,   1029.1984
    522.5000,       5.0000,   1.00000,    961.7389
    527.5000,       5.0000,   1.00000,    989.2430
    532.5000,       5.0000,   1.00000,    983.0756
    537.5000,       5.0000,   1.00000,   1171.1312
    542.5000,       5.0000,   1.00000,   1120.1406
    547.5000,       5.0000,   1.00000,   1321.4236
    552.5000,       5.0000,   1.00000,   1325.1641
    557.5000,       5.0000,   1.00000,   1379.4635
    562.5000,       5.0000,   1.00000,   1519.3826
    567.5000,       5.0000,   1.00000,   1540.6084
    572.5000,       5.0000,   1.00000,   1625.8519
    577.5000,       5.0000,   1.00000,   1542.8837
    582.5000,       5.0000,   1.00000,   1527.2096
    587.5000,       5.0000,   1.00000,   1359.9191
    592.5000,       5.0000,   1.00000,   1312.5310
    597.5000,       5.0000,   1.00000,   1292.1602
    602.5000,       5.0000,   1.00000,   1236.2125
    607.5000,       5.0000,   1.00000,   1416.9988
    612.5000,       5.0000,   1.00000,   1437.6344
    617.5000,       5.0000,   1.00000,   1522.9169
    622.5000,       5.0000,   1.00000,   1600.4128
    627.5000,       5.0000,   1.00000,   1591.8994
     12.5000,       5.0000,   2.00000,    410.6267
     17.5000,       5.0000,   2.00000,    491.6160
     22.5000,       5.0000,   2.00000,    520.1043
     27.5000,       5.0000,   2.00000,    597.3582
     32.5000,       5.0000,   2.00000,    715.3972
     37.5000,       5.0000,   2.00000,    700.9493
     42.5000,       5.0000,   2.00000,    808.8567
     47.5000,       5.0000,   2.00000,    971.6985
     52.5000,       5.0000,   2.00000,   1089.1488
     57.5000,       5.0000,   2.00000,    995.0829
     62.5000,       5.0000,   2.00000,   1088.1594
     67.5000,       5.0000,   2.00000,   1242.7965
     72.5000,       5.0000,   2.00000,   1161.9022
     77.5000,       5.0000,   2.00000,   1091.0579
     82.5000,       5.0000,   2.00000,   1192.8442
     87.5000,       5.0000,   2.00000,   1262.4747
     92.5000,       5.0000,   2.00000,   1174.9663
     97.5000,       5.0000,   2.00000,   1006.5164
    102.5000,       5.0000,   2.00000,   1052.5944
    107.5000,       5.0000,   2.00000,    988.9790
    112.5000,       5.0000,   2.00000,   1064.2249
    117.5000,       5.0000,   2.00000,    910.4763
    122.5000,       5.0000,   2.00000,    883.5308
    127.5000,       5.0000,   2.00000,    893.4227
    132.5000,       5.0000,   2.00000,    884.4388
    137.5000,       5.0000,   2.00000,    958.6677
    142.5000,       5.0000,   2.00000,    789.8647
    147.5000,       5.0000,   2.00000,    887.6368
    152.5000,       5.0000,   2.00000,    946.0840
    157.5000,       5.0000,   2.00000,    816.4813
    162.5000,       5.0000,   2.00000,    819.5917
    167.5000,       5.0000,   2.00000,    820.0658
    172.5000,       5.0000,   2.00000,    632.7221
    177.5000,       5.0000,   2.00000,    611.4084
    182.5000,       5.0000,   2.00000,    690.8619
    187.5000,       5.0000,   2.00000,    515.6436
    192.5000,       5.0000,   2.00000,    468.8500
    197.5000,       5.0000,   2.00000,    455.8803
    202.5000,       5.0000,   2.00000,    374.9110
    207.5000,       5.0000,   2.00000,    377.2456
    212.5000,       5.0000,   2.00000,    467.9408
    217.5000,       5.0000,   2.00000,    464.4783
    222.5000,       5.0000,   2.00000,    623.2681
    227.5000,       5.0000,   2.00000,    659.2292
    232.5000,       5.0000,   2.00000,    740.1445
    237.5000,       5.0000,   2.00000,    833.1734
    242.5000,       5.0000,   2.00000,   1007.1240
    247.5000,       5.0000,   2.00000,   1056.6533
    252.5000,       5.0000,   2.00000,    925.4569
    257.5000,       5.0000,   2.00000,   1091.1002
    262.5000,       5.0000,   2.00000,    937.8388
    267.5000,       5.0000,   2.00000,    940.2962
    272.5000,       5.0000,   2.00000,   1060.2864
    277.5000,       5.0000,   2.00000,   1052.1547
    282.5000,       5.0000,   2.00000,   1002.4933
    287.5000,       5.0000,   2.00000,   1062.0221
    292.5000,       5.0000,   2.00000,   1295.2285
    297.5000,       5.0000,   2.00000,   1056.6851
    302.5000,       5.0000,   2.00000,   1105.7819
    307.5000,       5.0000,   2.00000,   1214.2798
    312.5000,       5.0000,   2.00000,    991.1982
    317.5000,       5.0000,   2.00000,   1130.0128
    322.5000,       5.0000,   2.00000,   1056.0697
    327.5000,       5.0000,   2.00000,    937.2272
    332.5000,       5.0000,   2.00000,    897.9180
    337.5000,       5.0000,   2.00000,    923.2808
    342.5000,       5.0000,   2.00000,    881.9434
    347.5000,       5.0000,   2.00000,    814.1471
    352.5000,       5.0000,   2.00000,    814.4869
    357.5000,       5.0000,   2.00000,    945.3036
    362.5000,       5.0000,   2.00000,   1026.9017
    367.5000,       5.0000,   2.00000,   1036.6703
    372.5000,       5.0000,   2.00000,    936.0172
    377.5000,       5.0000,   2.00000,   1020.5599
    382.5000,       5.0000,   2.00000,   1107.7274
    387.5000,       5.0000,   2.00000,   1007.0325
    392.5000,       5.0000,   2.00000,    976.3669
    397.5000,       5.0000,   2.00000,   1028.0104
    402.5000,       5.0000,   2.00000,   1041.0018
    407.5000,       5.0000,   2.00000,    945.3826
    412.5000,       5.0000,   2.00000,   1024.0745
    417.5000,       5.0000,   2.00000,   1022.4587
    422.5000,       5.0000,   2.00000,    882.0624
    427.5000,       5.0000,   2.00000,    940.5546
    432.5000,       5.0000,   2.00000,    995.4044
    437.5000,       5.0000,   2.00000,    849.3257
    442.5000,       5.0000,   2.00000,    865.5975
    447.5000,       5.0000,   2.00000,    869.6406
    452.5000,       5.0000,   2.00000,    838.4227
    457.5000,       5.0000,   2.00000,    839.8313
    462.5000,       5.0000,   2.00000,    816.7490
    467.5000,       5.0000,   2.00000,    905.8859
    472.5000,       5.0000,   2.00000,   1113.8550
    477.5000,       5.0000,   2.00000,    981.1856
    482.5000,       5.0000,   2.00000,   1051.4763
    487.5000,       5.0000,   2.00000,   1264.3049
    492.5000,       5.0000,   2.00000,   1219.5884
    497.5000,       5.0000,   2.00000,   1212.2886
    502.5000,       5.0000,   2.00000,   1246.8369
    507.5000,       5.0000,   2.00000,   1109.2134
    512.5000,       5.0000,   2.00000,   1061.6014
    517.5000,       5.0000,   2.00000,   1059.7462
    522.5000,       5.0000,   2.00000,   1002.2653
    527.5000,       5.0000,   2.00000,    979.5382
    532.5000,       5.0000,   2.00000,   1013.3553
    537.5000,       5.0000,   2.00000,   1166.7014
    542.5000,       5.0000,   2.00000,   1103.3973
    547.5000,       5.0000,   2.00000,   1293.3412
    552.5000,       5.0000,   2.00000,   1306.4399
    557.5000,       5.0000,   2.00000,   1294.7971
    562.5000,       5.0000,   2.00000,   1437.6072
    567.5000,       5.0000,   2.00000,   1456.4515
    572.5000,       5.0000,   2.00000,   1468.9392
    577.5000,       5.0000,   2.00000,   1427.3601
    582.5000,       5.0000,   2.00000,   1405.4528
    587.5000,       5.0000,   2.00000,   1267.5697
    592.5000,       5.0000,   2.00000,   1260.9210
    597.5000,       5.0000,   2.00000,   1215.9739
    602.5000,       5.0000,   2.00000,   1125.5848
    607.5000,       5.0000,   2.00000,   1288.9764
    612.5000,       5.0000,   2.00000,   1270.4907
    617.5000,       5.0000,   2.00000,   1265.3809
    622.5000,       5.0000,   2.00000,   1347.2444
     17.5000,       5.0000,   3.00000,    565.1400
     22.5000,       5.0000,   3.00000,    625.4324
     27.5000,       5.0000,   3.00000,    694.9361
     32.5000,       5.0000,   3.00000,    797.4198
     37.5000,       5.0000,   3.00000,    752.1198
     42.5000,       5.0000,   3.00000,    899.8766
     47.5000,       5.0000,   3.00000,   1075.9059
     52.5000,       5.0000,   3.00000,   1206.4814
     57.5000,       5.0000,   3.00000,   1082.1760
     62.5000,       5.0000,   3.00000,   1190.8313
     67.5000,       5.0000,   3.00000,   1330.6173
     72.5000,       5.0000,   3.00000,   1254.1223
     77.5000,       5.0000,   3.00000,   1150.2125
     82.5000,       5.0000,   3.00000,   1307.1600
     87.5000,       5.0000,   3.00000,   1402.3225
     92.5000,       5.0000,   3.00000,   1327.0900
     97.5000,       5.0000,   3.00000,   1053.5973
    102.5000,       5.0000,   3.00000,   1134.1943
    107.5000,       5.0000,   3.00000,   1099.3719
    112.5000,       5.0000,   3.00000,   1225.2335
    117.5000,       5.0000,   3.00000,   1013.8295
    122.5000,       5.0000,   3.00000,    959.5377
    127.5000,       5.0000,   3.00000,    987.6955
    132.5000,       5.0000,   3.00000,    993.5674
    137.5000,       5.0000,   3.00000,   1040.5803
    142.5000,       5.0000,   3.00000,    845.1496
    147.5000,       5.0000,   3.00000,    945.3621
    152.5000,       5.0000,   3.00000,    976.7149
    157.5000,       5.0000,   3.00000,    913.5388
    162.5000,       5.0000,   3.00000,    877.3961
    167.5000,       5.0000,   3.00000,    816.8192
    172.5000,       5.0000,   3.00000,    662.1542
    177.5000,       5.0000,   3.00000,    646.7430
    182.5000,       5.0000,   3.00000,    752.0775
    187.5000,       5.0000,   3.00000,    599.1214
    192.5000,       5.0000,   3.00000,    540.3812
    197.5000,       5.0000,   3.00000,    488.5276
    202.5000,       5.0000,   3.00000,    434.6221
    207.5000,       5.0000,   3.00000,    418.0352
    212.5000,       5.0000,   3.00000,    533.6012
    217.5000,       5.0000,   3.00000,    531.7654
    222.5000,       5.0000,   3.00000,    694.9077
    227.5000,       5.0000,   3.00000,    658.3597
    232.5000,       5.0000,   3.00000,    701.2732
    237.5000,       5.0000,   3.00000,    796.2862
    242.5000,       5.0000,   3.00000,    943.9572
    247.5000,       5.0000,   3.00000,   1032.9899
    252.5000,       5.0000,   3.00000,    883.8801
    257.5000,       5.0000,   3.00000,    993.7473
    262.5000,       5.0000,   3.00000,    861.4326
    267.5000,       5.0000,   3.00000,    931.1298
    272.5000,       5.0000,   3.00000,   1025.7100
    277.5000,       5.0000,   3.00000,    980.7044
    282.5000,       5.0000,   3.00000,    945.7838
    287.5000,       5.0000,   3.00000,    976.5588
    292.5000,       5.0000,   3.00000,   1171.8831
    297.5000,       5.0000,   3.00000,    997.8400
    302.5000,       5.0000,   3.00000,    982.4401
    307.5000,       5.0000,   3.00000,   1047.2943
    312.5000,       5.0000,   3.00000,    932.2109
    317.5000,       5.0000,   3.00000,   1076.1821
    322.5000,       5.0000,   3.00000,    973.5573
    327.5000,       5.0000,   3.00000,    918.2268
    332.5000,       5.0000,   3.00000,    858.6071
    337.5000,       5.0000,   3.00000,    947.4063
    342.5000,       5.0000,   3.00000,    888.1568
    347.5000,       5.0000,   3.00000,    796.8774
    352.5000,       5.0000,   3.00000,    768.3210
    357.5000,       5.0000,   3.00000,    947.3007
    362.5000,       5.0000,   3.00000,   1027.6881
    367.5000,       5.0000,   3.00000,    981.9903
    372.5000,       5.0000,   3.00000,    842.4662
    377.5000,       5.0000,   3.00000,    930.8451
    382.5000,       5.0000,   3.00000,   1034.8209
    387.5000,       5.0000,   3.00000,    956.6918
    392.5000,       5.0000,   3.00000,    917.5835
    397.5000,       5.0000,   3.00000,    938.3214
    402.5000,       5.0000,   3.00000,    973.3295
    407.5000,       5.0000,   3.00000,    912.0349
    412.5000,       5.0000,   3.00000,    976.9946
    417.5000,       5.0000,   3.00000,    946.0101
    422.5000,       5.0000,   3.00000,    861.8873
    427.5000,       5.0000,   3.00000,    903.5210
    432.5000,       5.0000,   3.00000,    979.6135
    437.5000,       5.0000,   3.00000,    867.6370
    442.5000,       5.0000,   3.00000,    880.7229
    447.5000,       5.0000,   3.00000,    893.8478
    452.5000,       5.0000,   3.00000,    897.6031
    457.5000,       5.0000,   3.00000,    848.2534
    462.5000,       5.0000,   3.00000,    864.0439
    467.5000,       5.0000,   3.00000,    973.9606
    472.5000,       5.0000,   3.00000,   1162.3804
    477.5000,       5.0000,   3.00000,   1002.4112
    482.5000,       5.0000,   3.00000,   1042.8707
    487.5000,       5.0000,   3.00000,   1203.4376
    492.5000,       5.0000,   3.00000,   1258.9274
    497.5000,       5.0000,   3.00000,   1250.0372
    502.5000,       5.0000,   3.00000,   1245.2494
    507.5000,       5.0000,   3.00000,   1144.5006
    512.5000,       5.0000,   3.00000,   1121.7368
    517.5000,       5.0000,   3.00000,   1150.4280
    522.5000,       5.0000,   3.00000,   1087.8647
    527.5000,       5.0000,   3.00000,   1088.6528
    532.5000,       5.0000,   3.00000,   1089.1108
    537.5000,       5.0000,   3.00000,   1280.4224
    542.5000,       5.0000,   3.00000,   1214.2357
    547.5000,       5.0000,   3.00000,   1388.8322
    552.5000,       5.0000,   3.00000,   1340.7699
    557.5000,       5.0000,   3.00000,   1327.2386
    562.5000,       5.0000,   3.00000,   1432.9280
    567.5000,       5.0000,   3.00000,   1466.2898
    572.5000,       5.0000,   3.00000,   1520.9218
    577.5000,       5.0000,   3.00000,   1443.7769
    582.5000,       5.0000,   3.00000,   1431.3799
    587.5000,       5.0000,   3.00000,   1309.1771
    592.5000,       5.0000,   3.00000,   1283.1074
    597.5000,       5.0000,   3.00000,   1230.6240
    602.5000,       5.0000,   3.00000,   1149.9624
    607.5000,       5.0000,   3.00000,   1286.7305
    612.5000,       5.0000,   3.00000,   1260.9833
    617.5000,       5.0000,   3.00000,   1247.3713
     22.5000,      15.0000,   1.00000,    701.3214
     27.5000,      15.0000,   1.00000,    774.8459
     32.5000,      15.0000,   1.00000,    780.2771
     37.5000,      15.0000,   1.00000,    855.5178
     42.5000,      15.0000,   1.00000,    960.0117
     47.5000,      15.0000,   1.00000,   1087.9182
     52.5000,      15.0000,   1.00000,   1137.9326
     57.5000,      15.0000,   1.00000,   1205.4492
     62.5000,      15.0000,   1.00000,   1212.0697
     67.5000,      15.0000,   1.00000,   1216.8186
     72.5000,      15.0000,   1.00000,   1206.5828
     77.5000,      15.0000,   1.00000,   1260.0863
     82.5000,      15.0000,   1.00000,   1299.5728
     87.5000,      15.0000,   1.00000,   1367.4497
     92.5000,      15.0000,   1.00000,   1292.0702
     97.5000,      15.0000,   1.00000,   1212.9941
    102.5000,      15.0000,   1.00000,   1123.1793
    107.5000,      15.0000,   1.00000,   1190.2545
    112.5000,      15.0000,   1.00000,   1168.5939
    117.5000,      15.0000,   1.00000,   1124.4860
    122.5000,      15.0000,   1.00000,   1038.3452
    127.5000,      15.0000,   1.00000,   1022.5197
    132.5000,      15.0000,   1.00000,   1023.4470
    137.5000,      15.0000,   1.00000,    986.4761
    142.5000,      15.0000,   1.00000,    971.2397
    147.5000,      15.0000,   1.00000,    927.6198
    152.5000,      15.0000,   1.00000,    961.1909
    157.5000,      15.0000,   1.00000,    955.5682
    162.5000,      15.0000,   1.00000,    879.5952
    167.5000,      15.0000,   1.00000,    774.1063
    172.5000,      15.0000,   1.00000,    716.6254
    177.5000,      15.0000,   1.00000,    702.5506
    182.5000,      15.0000,   1.00000,    697.1861
    187.5000,      15.0000,   1.00000,    695.8620
    192.5000,      15.0000,   1.00000,    599.5604
    197.5000,      15.0000,   1.00000,    528.3290
    202.5000,      15.0000,   1.00000,    475.2930
    207.5000,      15.0000,   1.00000,    504.8871
    212.5000,      15.0000,   1.00000,    537.3442
    217.5000,      15.0000,   1.00000,    641.7336
    222.5000,      15.0000,   1.00000,    659.4997
    227.5000,      15.0000,   1.00000,    671.5704
    232.5000,      15.0000,   1.00000,    703.1273
    237.5000,      15.0000,   1.00000,    778.5261
    242.5000,      15.0000,   1.00000,    876.6898
    247.5000,      15.0000,   1.00000,    923.8643
    252.5000,      15.0000,   1.00000,    925.7344
    257.5000,      15.0000,   1.00000,    843.9185
    262.5000,      15.0000,   1.00000,    867.3282
    267.5000,      15.0000,   1.00000,    903.0372
    272.5000,      15.0000,   1.00000,    923.9329
    277.5000,      15.0000,   1.00000,    929.9590
    282.5000,      15.0000,   1.00000,    946.9269
    287.5000,      15.0000,   1.00000,    968.8863
    292.5000,      15.0000,   1.00000,    975.9724
    297.5000,      15.0000,   1.00000,    981.8902
    302.5000,      15.0000,   1.00000,    926.2535
    307.5000,      15.0000,   1.00000,    889.9176
    312.5000,      15.0000,   1.00000,    938.4581
    317.5000,      15.0000,   1.00000,    934.5400
    322.5000,      15.0000,   1.00000,    926.7286
    327.5000,      15.0000,   1.00000,    881.5465
    332.5000,      15.0000,   1.00000,    901.3265
    337.5000,      15.0000,   1.00000,    862.0806
    342.5000,      15.0000,   1.00000,    846.3666
    347.5000,      15.0000,   1.00000,    784.6238
    352.5000,      15.0000,   1.00000,    818.2953
    357.5000,      15.0000,   1.00000,    886.0560
    362.5000,      15.0000,   1.00000,    937.6638
    367.5000,      15.0000,   1.00000,    900.1003
    372.5000,      15.0000,   1.00000,    865.8877
    377.5000,      15.0000,   1.00000,    851.7825
    382.5000,      15.0000,   1.00000,    879.2971
    387.5000,      15.0000,   1.00000,    913.8692
    392.5000,      15.0000,   1.00000,    895.1542
    397.5000,      15.0000,   1.00000,    872.5358
    402.5000,      15.0000,   1.00000,    885.3534
    407.5000,      15.0000,   1.00000,    923.5860
    412.5000,      15.0000,   1.00000,    889.3035
    417.5000,      15.0000,   1.00000,    875.7032
    422.5000,      15.0000,   1.00000,    868.8505
    427.5000,      15.0000,   1.00000,    881.1678
    432.5000,      15.0000,   1.00000,    880.2207
    437.5000,      15.0000,   1.00000,    905.9377
    442.5000,      15.0000,   1.00000,    896.0012
    447.5000,      15.0000,   1.00000,    900.0543
    452.5000,      15.0000,   1.00000,    875.7997
    457.5000,      15.0000,   1.00000,    891.9706
    462.5000,      15.0000,   1.00000,    931.2696
    467.5000,      15.0000,   1.00000,   1027.7880
    472.5000,      15.0000,   1.00000,   1046.6548
    477.5000,      15.0000,   1.00000,   1065.8401
    482.5000,      15.0000,   1.00000,   1063.9982
    487.5000,      15.0000,   1.00000,   1125.6354
    492.5000,      15.0000,   1.00000,   1206.4615
    497.5000,      15.0000,   1.00000,   1256.3342
    502.5000,      15.0000,   1.00000,   1208.9944
    507.5000,      15.0000,   1.00000,   1171.1555
    512.5000,      15.0000,   1.00000,   1163.4590
    517.5000,      15.0000,   1.00000,   1139.5192
    522.5000,      15.0000,   1.00000,   1152.4391
    527.5000,      15.0000,   1.00000,   1141.7538
    532.5000,      15.0000,   1.00000,   1208.7769
    537.5000,      15.0000,   1.00000,   1253.2087
    542.5000,      15.0000,   1.00000,   1356.0336
    547.5000,      15.0000,   1.00000,   1342.8026
    552.5000,      15.0000,   1.00000,   1336.2924
    557.5000,      15.0000,   1.00000,   1328.5044
    562.5000,      15.0000,   1.00000,   1360.3752
    567.5000,      15.0000,   1.00000,   1421.6700
    572.5000,      15.0000,   1.00000,   1458.0298
    577.5000,      15.0000,   1.00000,   1455.4579
    582.5000,      15.0000,   1.00000,   1392.8174
    587.5000,      15.0000,   1.00000,   1337.1063
    592.5000,      15.0000,   1.00000,   1259.7728
    597.5000,      15.0000,   1.00000,   1218.8486
    602.5000,      15.0000,   1.00000,   1225.6727
    607.5000,      15.0000,   1.00000,   1233.6676
    612.5000,      15.0000,   1.00000,   1259.2788
     22.5000,       5.0000,   4.00000,    715.2372
     27.5000,       5.0000,   4.00000,    781.6797
     32.5000,       5.0000,   4.00000,    852.6899
     37.5000,       5.0000,   4.00000,    808.4573
     42.5000,       5.0000,   4.00000,    964.2006
     47.5000,       5.0000,   4.00000,   1126.7233
     52.5000,       5.0000,   4.00000,   1268.9689
     57.5000,       5.0000,   4.00000,   1171.8015
     62.5000,       5.0000,   4.00000,   1229.2587
     67.5000,       5.0000,   4.00000,   1317.5603
     72.5000,       5.0000,   4.00000,   1231.8732
     77.5000,       5.0000,   4.00000,   1217.7610
     82.5000,       5.0000,   4.00000,   1360.3003
     87.5000,       5.0000,   4.00000,   1466.8413
     92.5000,       5.0000,   4.00000,   1376.7345
     97.5000,       5.0000,   4.00000,   1124.7047
    102.5000,       5.0000,   4.00000,   1191.3868
    107.5000,       5.0000,   4.00000,   1149.6964
    112.5000,       5.0000,   4.00000,   1313.0684
    117.5000,       5.0000,   4.00000,   1089.6326
    122.5000,       5.0000,   4.00000,   1040.3379
    127.5000,       5.0000,   4.00000,   1054.3134
    132.5000,       5.0000,   4.00000,   1011.0675
    137.5000,       5.0000,   4.00000,   1102.7396
    142.5000,       5.0000,   4.00000,    881.1136
    147.5000,       5.0000,   4.00000,    969.7992
    152.5000,       5.0000,   4.00000,   1040.9681
    157.5000,       5.0000,   4.00000,    955.4919
    162.5000,       5.0000,   4.00000,    904.3477
    167.5000,       5.0000,   4.00000,    827.9497
    172.5000,       5.0000,   4.00000,    665.4349
    177.5000,       5.0000,   4.00000,    676.6566
    182.5000,       5.0000,   4.00000,    819.0366
    187.5000,       5.0000,   4.00000,    664.9909
    192.5000,       5.0000,   4.00000,    605.0193
    197.5000,       5.0000,   4.00000,    542.1371
    202.5000,       5.0000,   4.00000,    447.4897
    207.5000,       5.0000,   4.00000,    457.5275
    212.5000,       5.0000,   4.00000,    585.7905
    217.5000,       5.0000,   4.00000,    576.1480
    222.5000,       5.0000,   4.00000,    725.5475
    227.5000,       5.0000,   4.00000,    641.7968
    232.5000,       5.0000,   4.00000,    685.6459
    237.5000,       5.0000,   4.00000,    753.8347
    242.5000,       5.0000,   4.00000,    907.5105
    247.5000,       5.0000,   4.00000,   1019.3715
    252.5000,       5.0000,   4.00000,    832.8308
    257.5000,       5.0000,   4.00000,    917.9466
    262.5000,       5.0000,   4.00000,    775.2842
    267.5000,       5.0000,   4.00000,    852.0103
    272.5000,       5.0000,   4.00000,    934.7858
    277.5000,       5.0000,   4.00000,    905.7179
    282.5000,       5.0000,   4.00000,    907.6707
    287.5000,       5.0000,   4.00000,    887.2482
    292.5000,       5.0000,   4.00000,   1089.7747
    297.5000,       5.0000,   4.00000,    885.6817
    302.5000,       5.0000,   4.00000,    876.5501
    307.5000,       5.0000,   4.00000,    936.9821
    312.5000,       5.0000,   4.00000,    811.0308
    317.5000,       5.0000,   4.00000,    997.4245
    322.5000,       5.0000,   4.00000,    902.9531
    327.5000,       5.0000,   4.00000,    860.0105
    332.5000,       5.0000,   4.00000,    855.8245
    337.5000,       5.0000,   4.00000,    878.7783
    342.5000,       5.0000,   4.00000,    827.9100
    347.5000,       5.0000,   4.00000,    736.9607
    352.5000,       5.0000,   4.00000,    737.6136
    357.5000,       5.0000,   4.00000,    895.1769
    362.5000,       5.0000,   4.00000,    958.3156
    367.5000,       5.0000,   4.00000,    932.3725
    372.5000,       5.0000,   4.00000,    789.3149
    377.5000,       5.0000,   4.00000,    826.2032
    382.5000,       5.0000,   4.00000,    904.7704
    387.5000,       5.0000,   4.00000,    868.2142
    392.5000,       5.0000,   4.00000,    848.4023
    397.5000,       5.0000,   4.00000,    845.5894
    402.5000,       5.0000,   4.00000,    896.8196
    407.5000,       5.0000,   4.00000,    857.1987
    412.5000,       5.0000,   4.00000,    898.8096
    417.5000,       5.0000,   4.00000,    888.1012
    422.5000,       5.0000,   4.00000,    802.5197
    427.5000,       5.0000,   4.00000,    865.4537
    432.5000,       5.0000,   4.00000,    939.2399
    437.5000,       5.0000,   4.00000,    855.3792
    442.5000,       5.0000,   4.00000,    908.1671
    447.5000,       5.0000,   4.00000,    907.2253
    452.5000,       5.0000,   4.00000,    869.6890
    457.5000,       5.0000,   4.00000,    878.2249
    462.5000,       5.0000,   4.00000,    892.4561
    467.5000,       5.0000,   4.00000,    983.0294
    472.5000,       5.0000,   4.00000,   1175.5878
    477.5000,       5.0000,   4.00000,   1001.9112
    482.5000,       5.0000,   4.00000,   1023.1701
    487.5000,       5.0000,   4.00000,   1193.1592
    492.5000,       5.0000,   4.00000,   1231.7391
    497.5000,       5.0000,   4.00000,   1282.8331
    502.5000,       5.0000,   4.00000,   1280.5768
    507.5000,       5.0000,   4.00000,   1149.4916
    512.5000,       5.0000,   4.00000,   1154.1123
    517.5000,       5.0000,   4.00000,   1168.3612
    522.5000,       5.0000,   4.00000,   1136.4525
    527.5000,       5.0000,   4.00000,   1141.2268
    532.5000,       5.0000,   4.00000,   1153.2201
    537.5000,       5.0000,   4.00000,   1368.9592
    542.5000,       5.0000,   4.00000,   1278.8324
    547.5000,       5.0000,   4.00000,   1440.5248
    552.5000,       5.0000,   4.00000,   1347.3195
    557.5000,       5.0000,   4.00000,   1288.9727
    562.5000,       5.0000,   4.00000,   1409.4988
    567.5000,       5.0000,   4.00000,   1437.4438
    572.5000,       5.0000,   4.00000,   1525.8550
    577.5000,       5.0000,   4.00000,   1462.9475
    582.5000,       5.0000,   4.00000,   1445.6741
    587.5000,       5.0000,   4.00000,   1288.5337
    592.5000,       5.0000,   4.00000,   1254.6129
    597.5000,       5.0000,   4.00000,   1215.6063
    602.5000,       5.0000,   4.00000,   1123.8207
    607.5000,       5.0000,   4.00000,   1285.4460
    612.5000,       5.0000,   4.00000,   1247.1031
     30.0000,      20.0000,   1.00000,    845.0977
     35.0000,      20.0000,   1.00000,    909.6230
     40.0000,      20.0000,   1.00000,    977.4800
     45.0000,      20.0000,   1.00000,   1062.7324
     50.0000,      20.0000,   1.00000,   1138.6753
     55.0000,      20.0000,   1.00000,   1187.6825
     60.0000,      20.0000,   1.00000,   1201.8617
     65.0000,      20.0000,   1.00000,   1155.7994
     70.0000,      20.0000,   1.00000,   1159.0303
     75.0000,      20.0000,   1.00000,   1207.6594
     80.0000,      20.0000,   1.00000,   1274.9243
     85.0000,      20.0000,   1.00000,   1307.7540
     90.0000,      20.0000,   1.00000,   1298.6355
     95.0000,      20.0000,   1.00000,   1297.7461
    100.0000,      20.0000,   1.00000,   1250.6975
    105.0000,      20.0000,   1.00000,   1221.4885
    110.0000,      20.0000,   1.00000,   1177.8469
    115.0000,      20.0000,   1.00000,   1167.5679
    120.0000,      20.0000,   1.00000,   1169.3237
    125.0000,      20.0000,   1.00000,   1076.8654
    130.0000,      20.0000,   1.00000,   1043.9807
    135.0000,      20.0000,   1.00000,    992.4678
    140.0000,      20.0000,   1.00000,    970.2485
    145.0000,      20.0000,   1.00000,   1018.1492
    150.0000,      20.0000,   1.00000,    978.0773
    155.0000,      20.0000,   1.00000,    956.7154
    160.0000,      20.0000,   1.00000,    924.2970
    165.0000,      20.0000,   1.00000,    834.5264
    170.0000,      20.0000,   1.00000,    791.3073
    175.0000,      20.0000,   1.00000,    769.2138
    180.0000,      20.0000,   1.00000,    739.0792
    185.0000,      20.0000,   1.00000,    743.2365
    190.0000,      20.0000,   1.00000,    728.7801
    195.0000,      20.0000,   1.00000,    619.0241
    200.0000,      20.0000,   1.00000,    563.2518
    205.0000,      20.0000,   1.00000,    550.5400
    210.0000,      20.0000,   1.00000,    549.7390
    215.0000,      20.0000,   1.00000,    622.6887
    220.0000,      20.0000,   1.00000,    638.5247
    225.0000,      20.0000,   1.00000,    664.1243
    230.0000,      20.0000,   1.00000,    695.2827
    235.0000,      20.0000,   1.00000,    746.8262
    240.0000,      20.0000,   1.00000,    818.7077
    245.0000,      20.0000,   1.00000,    829.7897
    250.0000,      20.0000,   1.00000,    848.2617
    255.0000,      20.0000,   1.00000,    823.1218
    260.0000,      20.0000,   1.00000,    772.3648
    265.0000,      20.0000,   1.00000,    759.7211
    270.0000,      20.0000,   1.00000,    750.3281
    275.0000,      20.0000,   1.00000,    805.0120
    280.0000,      20.0000,   1.00000,    845.8217
    285.0000,      20.0000,   1.00000,    898.3494
    290.0000,      20.0000,   1.00000,    872.5994
    295.0000,      20.0000,   1.00000,    838.5551
    300.0000,      20.0000,   1.00000,    847.4583
    305.0000,      20.0000,   1.00000,    786.9847
    310.0000,      20.0000,   1.00000,    802.7456
    315.0000,      20.0000,   1.00000,    802.3527
    320.0000,      20.0000,   1.00000,    792.0981
    325.0000,      20.0000,   1.00000,    859.5320
    330.0000,      20.0000,   1.00000,    823.6724
    335.0000,      20.0000,   1.00000,    776.8691
    340.0000,      20.0000,   1.00000,    735.0633
    345.0000,      20.0000,   1.00000,    712.6871
    350.0000,      20.0000,   1.00000,    748.5717
    355.0000,      20.0000,   1.00000,    767.4542
    360.0000,      20.0000,   1.00000,    798.1542
    365.0000,      20.0000,   1.00000,    810.9089
    370.0000,      20.0000,   1.00000,    816.9805
    375.0000,      20.0000,   1.00000,    793.4150
    380.0000,      20.0000,   1.00000,    749.6296
    385.0000,      20.0000,   1.00000,    739.0591
    390.0000,      20.0000,   1.00000,    761.3235
    395.0000,      20.0000,   1.00000,    789.8949
    400.0000,      20.0000,   1.00000,    799.0189
    405.0000,      20.0000,   1.00000,    794.5174
    410.0000,      20.0000,   1.00000,    811.9657
    415.0000,      20.0000,   1.00000,    798.0216
    420.0000,      20.0000,   1.00000,    807.1093
    425.0000,      20.0000,   1.00000,    822.2185
    430.0000,      20.0000,   1.00000,    819.3696
    435.0000,      20.0000,   1.00000,    870.0122
    440.0000,      20.0000,   1.00000,    894.0467
    445.0000,      20.0000,   1.00000,    867.4913
    450.0000,      20.0000,   1.00000,    884.9521
    455.0000,      20.0000,   1.00000,    886.4294
    460.0000,      20.0000,   1.00000,    907.1048
    465.0000,      20.0000,   1.00000,    986.2994
    470.0000,      20.0000,   1.00000,    984.4913
    475.0000,      20.0000,   1.00000,   1005.6507
    480.0000,      20.0000,   1.00000,   1080.2543
    485.0000,      20.0000,   1.00000,   1100.0220
    490.0000,      20.0000,   1.00000,   1154.0231
    495.0000,      20.0000,   1.00000,   1214.4998
    500.0000,      20.0000,   1.00000,   1214.4594
    505.0000,      20.0000,   1.00000,   1234.6139
    510.0000,      20.0000,   1.00000,   1180.1896
    515.0000,      20.0000,   1.00000,   1133.3676
    520.0000,      20.0000,   1.00000,   1134.8394
    525.0000,      20.0000,   1.00000,   1156.5381
    530.0000,      20.0000,   1.00000,   1238.2102
    535.0000,      20.0000,   1.00000,   1279.3500
    540.0000,      20.0000,   1.00000,   1343.1698
    545.0000,      20.0000,   1.00000,   1355.5885
    550.0000,      20.0000,   1.00000,   1308.3882
    555.0000,      20.0000,   1.00000,   1310.5189
    560.0000,      20.0000,   1.00000,   1301.3595
    565.0000,      20.0000,   1.00000,   1328.6354
    570.0000,      20.0000,   1.00000,   1392.3435
    575.0000,      20.0000,   1.00000,   1418.0272
    580.0000,      20.0000,   1.00000,   1397.4907
    585.0000,      20.0000,   1.00000,   1325.6481
    590.0000,      20.0000,   1.00000,   1248.7980
    595.0000,      20.0000,   1.00000,   1168.1505
    600.0000,      20.0000,   1.00000,   1179.6307
    605.0000,      20.0000,   1.00000,   1191.2932
     27.5000,       5.0000,   5.00000,    823.7906
     32.5000,       5.0000,   5.00000,    923.4910
     37.5000,       5.0000,   5.00000,    854.6305
     42.5000,       5.0000,   5.00000,    982.1094
     47.5000,       5.0000,   5.00000,   1158.1174
     52.5000,       5.0000,   5.00000,   1315.8524
     57.5000,       5.0000,   5.00000,   1171.4338
     62.5000,       5.0000,   5.00000,   1213.3839
     67.5000,       5.0000,   5.00000,   1269.5240
     72.5000,       5.0000,   5.00000,   1210.2767
     77.5000,       5.0000,   5.00000,   1181.3163
     82.5000,       5.0000,   5.00000,   1387.0020
     87.5000,       5.0000,   5.00000,   1450.0452
     92.5000,       5.0000,   5.00000,   1381.5642
     97.5000,       5.0000,   5.00000,   1158.8171
    102.5000,       5.0000,   5.00000,   1237.7559
    107.5000,       5.0000,   5.00000,   1174.1421
    112.5000,       5.0000,   5.00000,   1312.2611
    117.5000,       5.0000,   5.00000,   1138.6321
    122.5000,       5.0000,   5.00000,   1093.7424
    127.5000,       5.0000,   5.00000,   1061.5006
    132.5000,       5.0000,   5.00000,   1027.8198
    137.5000,       5.0000,   5.00000,   1090.8466
    142.5000,       5.0000,   5.00000,    892.2424
    147.5000,       5.0000,   5.00000,   1012.3752
    152.5000,       5.0000,   5.00000,   1079.8568
    157.5000,       5.0000,   5.00000,    950.4257
    162.5000,       5.0000,   5.00000,    906.2051
    167.5000,       5.0000,   5.00000,    864.3019
    172.5000,       5.0000,   5.00000,    674.7806
    177.5000,       5.0000,   5.00000,    700.1536
    182.5000,       5.0000,   5.00000,    882.6441
    187.5000,       5.0000,   5.00000,    705.2593
    192.5000,       5.0000,   5.00000,    650.7785
    197.5000,       5.0000,   5.00000,    579.9484
    202.5000,       5.0000,   5.00000,    474.2720
    207.5000,       5.0000,   5.00000,    469.5147
    212.5000,       5.0000,   5.00000,    617.6771
    217.5000,       5.0000,   5.00000,    585.2118
    222.5000,       5.0000,   5.00000,    710.8113
    227.5000,       5.0000,   5.00000,    656.7208
    232.5000,       5.0000,   5.00000,    668.9778
    237.5000,       5.0000,   5.00000,    745.0029
    242.5000,       5.0000,   5.00000,    906.9196
    247.5000,       5.0000,   5.00000,    958.6032
    252.5000,       5.0000,   5.00000,    793.2542
    257.5000,       5.0000,   5.00000,    861.5443
    262.5000,       5.0000,   5.00000,    710.8199
    267.5000,       5.0000,   5.00000,    720.4099
    272.5000,       5.0000,   5.00000,    830.4380
    277.5000,       5.0000,   5.00000,    852.1652
    282.5000,       5.0000,   5.00000,    816.8083
    287.5000,       5.0000,   5.00000,    858.1165
    292.5000,       5.0000,   5.00000,    991.5339
    297.5000,       5.0000,   5.00000,    786.5435
    302.5000,       5.0000,   5.00000,    787.5698
    307.5000,       5.0000,   5.00000,    851.9493
    312.5000,       5.0000,   5.00000,    721.3967
    317.5000,       5.0000,   5.00000,    869.5510
    322.5000,       5.0000,   5.00000,    856.3814
    327.5000,       5.0000,   5.00000,    820.7537
    332.5000,       5.0000,   5.00000,    782.2602
    337.5000,       5.0000,   5.00000,    810.9261
    342.5000,       5.0000,   5.00000,    721.6755
    347.5000,       5.0000,   5.00000,    680.0918
    352.5000,       5.0000,   5.00000,    683.1868
    357.5000,       5.0000,   5.00000,    817.0732
    362.5000,       5.0000,   5.00000,    879.7931
    367.5000,       5.0000,   5.00000,    873.6080
    372.5000,       5.0000,   5.00000,    738.4854
    377.5000,       5.0000,   5.00000,    750.9236
    382.5000,       5.0000,   5.00000,    798.9118
    387.5000,       5.0000,   5.00000,    751.3903
    392.5000,       5.0000,   5.00000,    746.7093
    397.5000,       5.0000,   5.00000,    793.4728
    402.5000,       5.0000,   5.00000,    823.4702
    407.5000,       5.0000,   5.00000,    763.3041
    412.5000,       5.0000,   5.00000,    842.1674
    417.5000,       5.0000,   5.00000,    831.1748
    422.5000,       5.0000,   5.00000,    747.3651
    427.5000,       5.0000,   5.00000,    815.4354
    432.5000,       5.0000,   5.00000,    917.3793
    437.5000,       5.0000,   5.00000,    838.0914
    442.5000,       5.0000,   5.00000,    900.6147
    447.5000,       5.0000,   5.00000,    889.9158
    452.5000,       5.0000,   5.00000,    866.2107
    457.5000,       5.0000,   5.00000,    869.6652
    462.5000,       5.0000,   5.00000,    884.1743
    467.5000,       5.0000,   5.00000,    964.3532
    472.5000,       5.0000,   5.00000,   1153.3188
    477.5000,       5.0000,   5.00000,    976.1531
    482.5000,       5.0000,   5.00000,   1020.8964
    487.5000,       5.0000,   5.00000,   1203.1592
    492.5000,       5.0000,   5.00000,   1226.2018
    497.5000,       5.0000,   5.00000,   1263.0055
    502.5000,       5.0000,   5.00000,   1317.7407
    507.5000,       5.0000,   5.00000,   1177.2292
    512.5000,       5.0000,   5.00000,   1125.9854
    517.5000,       5.0000,   5.00000,   1171.2052
    522.5000,       5.0000,   5.00000,   1126.1858
    527.5000,       5.0000,   5.00000,   1148.9143
    532.5000,       5.0000,   5.00000,   1198.4868
    537.5000,       5.0000,   5.00000,   1405.8604
    542.5000,       5.0000,   5.00000,   1295.2843
    547.5000,       5.0000,   5.00000,   1437.5424
    552.5000,       5.0000,   5.00000,   1332.0718
    557.5000,       5.0000,   5.00000,   1254.2341
    562.5000,       5.0000,   5.00000,   1361.6792
    567.5000,       5.0000,   5.00000,   1420.8524
    572.5000,       5.0000,   5.00000,   1483.6023
    577.5000,       5.0000,   5.00000,   1468.1003
    582.5000,       5.0000,   5.00000,   1425.6926
    587.5000,       5.0000,   5.00000,   1243.2972
    592.5000,       5.0000,   5.00000,   1209.4084
    597.5000,       5.0000,   5.00000,   1159.3744
    602.5000,       5.0000,   5.00000,   1089.2855
    607.5000,       5.0000,   5.00000,   1252.6322
     32.5000,       5.0000,   6.00000,    961.6335
     37.5000,       5.0000,   6.00000,    872.2433
     42.5000,       5.0000,   6.00000,    998.1042
     47.5000,       5.0000,   6.00000,   1178.0931
     52.5000,       5.0000,   6.00000,   1301.9065
     57.5000,       5.0000,   6.00000,   1121.6792
     62.5000,       5.0000,   6.00000,   1147.8322
     67.5000,       5.0000,   6.00000,   1262.1012
     72.5000,       5.0000,   6.00000,   1163.9534
     77.5000,       5.0000,   6.00000,   1129.0400
     82.5000,       5.0000,   6.00000,   1295.2020
     87.5000,       5.0000,   6.00000,   1438.2216
     92.5000,       5.0000,   6.00000,   1371.9517
     97.5000,       5.0000,   6.00000,   1140.1401
    102.5000,       5.0000,   6.00000,   1246.4231
    107.5000,       5.0000,   6.00000,   1170.3789
    112.5000,       5.0000,   6.00000,   1320.2028
    117.5000,       5.0000,   6.00000,   1120.4601
    122.5000,       5.0000,   6.00000,   1070.2047
    127.5000,       5.0000,   6.00000,   1070.2715
    132.5000,       5.0000,   6.00000,   1011.7589
    137.5000,       5.0000,   6.00000,   1073.4745
    142.5000,       5.0000,   6.00000,    883.5399
    147.5000,       5.0000,   6.00000,   1034.9897
    152.5000,       5.0000,   6.00000,   1063.8090
    157.5000,       5.0000,   6.00000,    952.5541
    162.5000,       5.0000,   6.00000,    916.1040
    167.5000,       5.0000,   6.00000,    869.0980
    172.5000,       5.0000,   6.00000,    716.5483
    177.5000,       5.0000,   6.00000,    731.1275
    182.5000,       5.0000,   6.00000,    902.4710
    187.5000,       5.0000,   6.00000,    739.7650
    192.5000,       5.0000,   6.00000,    667.0115
    197.5000,       5.0000,   6.00000,    600.9296
    202.5000,       5.0000,   6.00000,    498.8327
    207.5000,       5.0000,   6.00000,    481.5458
    212.5000,       5.0000,   6.00000,    598.5654
    217.5000,       5.0000,   6.00000,    566.7406
    222.5000,       5.0000,   6.00000,    714.9257
    227.5000,       5.0000,   6.00000,    644.9254
    232.5000,       5.0000,   6.00000,    689.0227
    237.5000,       5.0000,   6.00000,    761.0623
    242.5000,       5.0000,   6.00000,    880.4671
    247.5000,       5.0000,   6.00000,    934.5230
    252.5000,       5.0000,   6.00000,    742.7382
    257.5000,       5.0000,   6.00000,    816.1365
    262.5000,       5.0000,   6.00000,    626.5332
    267.5000,       5.0000,   6.00000,    645.7880
    272.5000,       5.0000,   6.00000,    731.1861
    277.5000,       5.0000,   6.00000,    743.5078
    282.5000,       5.0000,   6.00000,    774.9906
    287.5000,       5.0000,   6.00000,    771.9494
    292.5000,       5.0000,   6.00000,    927.5822
    297.5000,       5.0000,   6.00000,    724.2744
    302.5000,       5.0000,   6.00000,    714.2968
    307.5000,       5.0000,   6.00000,    767.1369
    312.5000,       5.0000,   6.00000,    655.8802
    317.5000,       5.0000,   6.00000,    805.3102
    322.5000,       5.0000,   6.00000,    776.5132
    327.5000,       5.0000,   6.00000,    760.5973
    332.5000,       5.0000,   6.00000,    700.5844
    337.5000,       5.0000,   6.00000,    705.4202
    342.5000,       5.0000,   6.00000,    663.9938
    347.5000,       5.0000,   6.00000,    597.0137
    352.5000,       5.0000,   6.00000,    604.3345
    357.5000,       5.0000,   6.00000,    743.4578
    362.5000,       5.0000,   6.00000,    814.5977
    367.5000,       5.0000,   6.00000,    799.4813
    372.5000,       5.0000,   6.00000,    675.1781
    377.5000,       5.0000,   6.00000,    700.6012
    382.5000,       5.0000,   6.00000,    725.8048
    387.5000,       5.0000,   6.00000,    652.0554
    392.5000,       5.0000,   6.00000,    662.4132
    397.5000,       5.0000,   6.00000,    714.1371
    402.5000,       5.0000,   6.00000,    751.8212
    407.5000,       5.0000,   6.00000,    703.7906
    412.5000,       5.0000,   6.00000,    769.8065
    417.5000,       5.0000,   6.00000,    778.3646
    422.5000,       5.0000,   6.00000,    709.3339
    427.5000,       5.0000,   6.00000,    782.3725
    432.5000,       5.0000,   6.00000,    891.7625
    437.5000,       5.0000,   6.00000,    825.5327
    442.5000,       5.0000,   6.00000,    852.7032
    447.5000,       5.0000,   6.00000,    872.4258
    452.5000,       5.0000,   6.00000,    864.3697
    457.5000,       5.0000,   6.00000,    835.6070
    462.5000,       5.0000,   6.00000,    838.1214
    467.5000,       5.0000,   6.00000,    930.7282
    472.5000,       5.0000,   6.00000,   1102.5101
    477.5000,       5.0000,   6.00000,    956.6174
    482.5000,       5.0000,   6.00000,   1017.5878
    487.5000,       5.0000,   6.00000,   1206.4226
    492.5000,       5.0000,   6.00000,   1243.3322
    497.5000,       5.0000,   6.00000,   1270.2637
    502.5000,       5.0000,   6.00000,   1300.8125
    507.5000,       5.0000,   6.00000,   1172.0013
    512.5000,       5.0000,   6.00000,   1126.3099
    517.5000,       5.0000,   6.00000,   1123.5497
    522.5000,       5.0000,   6.00000,   1095.4873
    527.5000,       5.0000,   6.00000,   1134.1514
    532.5000,       5.0000,   6.00000,   1175.7628
    537.5000,       5.0000,   6.00000,   1396.5410
    542.5000,       5.0000,   6.00000,   1267.8235
    547.5000,       5.0000,   6.00000,   1402.0236
    552.5000,       5.0000,   6.00000,   1296.9292
    557.5000,       5.0000,   6.00000,   1236.8766
    562.5000,       5.0000,   6.00000,   1340.3785
    567.5000,       5.0000,   6.00000,   1371.1803
    572.5000,       5.0000,   6.00000,   1476.6338
    577.5000,       5.0000,   6.00000,   1400.2198
    582.5000,       5.0000,   6.00000,   1376.6329
    587.5000,       5.0000,   6.00000,   1203.1603
    592.5000,       5.0000,   6.00000,   1143.7587
    597.5000,       5.0000,   6.00000,   1101.2135
    602.5000,       5.0000,   6.00000,   1033.3594
     37.5000,      25.0000,   1.00000,    986.5546
     42.5000,      25.0000,   1.00000,   1083.7981
     47.5000,      25.0000,   1.00000,   1079.8218
     52.5000,      25.0000,   1.00000,   1088.9752
     57.5000,      25.0000,   1.00000,   1109.7673
     62.5000,      25.0000,   1.00000,   1123.0363
     67.5000,      25.0000,   1.00000,   1093.6671
     72.5000,      25.0000,   1.00000,   1148.3739
     77.5000,      25.0000,   1.00000,   1161.1434
     82.5000,      25.0000,   1.00000,   1181.9871
     87.5000,      25.0000,   1.00000,   1203.6525
     92.5000,      25.0000,   1.00000,   1275.0005
     97.5000,      25.0000,   1.00000,   1261.6937
    102.5000,      25.0000,   1.00000,   1230.5852
    107.5000,      25.0000,   1.00000,   1192.8398
    112.5000,      25.0000,   1.00000,   1170.9215
    117.5000,      25.0000,   1.00000,   1110.1039
    122.5000,      25.0000,   1.00000,   1089.1199
    127.5000,      25.0000,   1.00000,   1044.4292
    132.5000,      25.0000,   1.00000,    986.2668
    137.5000,      25.0000,   1.00000,    975.6434
    142.5000,      25.0000,   1.00000,    996.0810
    147.5000,      25.0000,   1.00000,    962.6874
    152.5000,      25.0000,   1.00000,    940.4158
    157.5000,      25.0000,   1.00000,    939.4709
    162.5000,      25.0000,   1.00000,    890.3324
    167.5000,      25.0000,   1.00000,    845.2655
    172.5000,      25.0000,   1.00000,    851.2306
    177.5000,      25.0000,   1.00000,    817.2157
    182.5000,      25.0000,   1.00000,    757.2407
    187.5000,      25.0000,   1.00000,    737.1539
    192.5000,      25.0000,   1.00000,    710.7210
    197.5000,      25.0000,   1.00000,    622.6167
    202.5000,      25.0000,   1.00000,    603.6293
    207.5000,      25.0000,   1.00000,    571.9612
    212.5000,      25.0000,   1.00000,    566.5827
    217.5000,      25.0000,   1.00000,    592.0958
    222.5000,      25.0000,   1.00000,    637.4128
    227.5000,      25.0000,   1.00000,    682.9319
    232.5000,      25.0000,   1.00000,    764.7942
    237.5000,      25.0000,   1.00000,    801.1439
    242.5000,      25.0000,   1.00000,    786.5000
    247.5000,      25.0000,   1.00000,    792.1776
    252.5000,      25.0000,   1.00000,    774.2559
    257.5000,      25.0000,   1.00000,    704.1742
    262.5000,      25.0000,   1.00000,    681.0322
    267.5000,      25.0000,   1.00000,    677.4788
    272.5000,      25.0000,   1.00000,    649.8445
    277.5000,      25.0000,   1.00000,    695.6757
    282.5000,      25.0000,   1.00000,    767.8410
    287.5000,      25.0000,   1.00000,    775.1281
    292.5000,      25.0000,   1.00000,    757.8959
    297.5000,      25.0000,   1.00000,    778.1178
    302.5000,      25.0000,   1.00000,    739.0449
    307.5000,      25.0000,   1.00000,    708.5064
    312.5000,      25.0000,   1.00000,    723.6771
    317.5000,      25.0000,   1.00000,    738.4777
    322.5000,      25.0000,   1.00000,    712.5329
    327.5000,      25.0000,   1.00000,    715.5599
    332.5000,      25.0000,   1.00000,    688.6324
    337.5000,      25.0000,   1.00000,    646.8915
    342.5000,      25.0000,   1.00000,    624.7418
    347.5000,      25.0000,   1.00000,    644.3433
    352.5000,      25.0000,   1.00000,    650.0566
    357.5000,      25.0000,   1.00000,    684.9300
    362.5000,      25.0000,   1.00000,    695.5208
    367.5000,      25.0000,   1.00000,    717.5658
    372.5000,      25.0000,   1.00000,    729.1776
    377.5000,      25.0000,   1.00000,    702.6421
    382.5000,      25.0000,   1.00000,    660.4956
    387.5000,      25.0000,   1.00000,    665.0955
    392.5000,      25.0000,   1.00000,    675.8475
    397.5000,      25.0000,   1.00000,    671.5486
    402.5000,      25.0000,   1.00000,    709.0039
    407.5000,      25.0000,   1.00000,    735.1216
    412.5000,      25.0000,   1.00000,    721.9826
    417.5000,      25.0000,   1.00000,    732.7621
    422.5000,      25.0000,   1.00000,    785.4724
    427.5000,      25.0000,   1.00000,    795.2499
    432.5000,      25.0000,   1.00000,    811.1505
    437.5000,      25.0000,   1.00000,    826.2458
    442.5000,      25.0000,   1.00000,    850.0389
    447.5000,      25.0000,   1.00000,    842.5629
    452.5000,      25.0000,   1.00000,    850.5022
    457.5000,      25.0000,   1.00000,    864.2873
    462.5000,      25.0000,   1.00000,    900.7624
    467.5000,      25.0000,   1.00000,    896.7601
    472.5000,      25.0000,   1.00000,    940.1582
    477.5000,      25.0000,   1.00000,   1022.0392
    482.5000,      25.0000,   1.00000,   1094.9398
    487.5000,      25.0000,   1.00000,   1130.3792
    492.5000,      25.0000,   1.00000,   1194.2161
    497.5000,      25.0000,   1.00000,   1222.1807
    502.5000,      25.0000,   1.00000,   1183.6145
    507.5000,      25.0000,   1.00000,   1173.5450
    512.5000,      25.0000,   1.00000,   1149.8512
    517.5000,      25.0000,   1.00000,   1095.6855
    522.5000,      25.0000,   1.00000,   1100.0989
    527.5000,      25.0000,   1.00000,   1173.0232
    532.5000,      25.0000,   1.00000,   1198.9935
    537.5000,      25.0000,   1.00000,   1254.7386
    542.5000,      25.0000,   1.00000,   1281.5753
    547.5000,      25.0000,   1.00000,   1273.5239
    552.5000,      25.0000,   1.00000,   1269.2811
    557.5000,      25.0000,   1.00000,   1297.6635
    562.5000,      25.0000,   1.00000,   1300.0615
    567.5000,      25.0000,   1.00000,   1321.0769
    572.5000,      25.0000,   1.00000,   1329.6332
    577.5000,      25.0000,   1.00000,   1315.6519
    582.5000,      25.0000,   1.00000,   1269.9557
    587.5000,      25.0000,   1.00000,   1217.7344
    592.5000,      25.0000,   1.00000,   1146.9919
    597.5000,      25.0000,   1.00000,   1107.4774
     37.5000,       5.0000,   7.00000,    882.3754
     42.5000,       5.0000,   7.00000,   1024.7874
     47.5000,       5.0000,   7.00000,   1166.3583
     52.5000,       5.0000,   7.00000,   1239.6635
     57.5000,       5.0000,   7.00000,   1061.4656
     62.5000,       5.0000,   7.00000,   1119.7225
     67.5000,       5.0000,   7.00000,   1207.3685
     72.5000,       5.0000,   7.00000,   1141.5334
     77.5000,       5.0000,   7.00000,   1061.2738
     82.5000,       5.0000,   7.00000,   1224.5823
     87.5000,       5.0000,   7.00000,   1364.1239
     92.5000,       5.0000,   7.00000,   1343.8335
     97.5000,       5.0000,   7.00000,   1112.7972
    102.5000,       5.0000,   7.00000,   1191.4550
    107.5000,       5.0000,   7.00000,   1168.0005
    112.5000,       5.0000,   7.00000,   1305.1970
    117.5000,       5.0000,   7.00000,   1067.6115
    122.5000,       5.0000,   7.00000,   1018.2715
    127.5000,       5.0000,   7.00000,   1028.0959
    132.5000,       5.0000,   7.00000,    992.3545
    137.5000,       5.0000,   7.00000,   1061.7914
    142.5000,       5.0000,   7.00000,    875.7387
    147.5000,       5.0000,   7.00000,    974.2739
    152.5000,       5.0000,   7.00000,   1057.9766
    157.5000,       5.0000,   7.00000,    956.7962
    162.5000,       5.0000,   7.00000,    923.8892
    167.5000,       5.0000,   7.00000,    895.8019
    172.5000,       5.0000,   7.00000,    736.0858
    177.5000,       5.0000,   7.00000,    763.8537
    182.5000,       5.0000,   7.00000,    926.5637
    187.5000,       5.0000,   7.00000,    735.6631
    192.5000,       5.0000,   7.00000,    678.1537
    197.5000,       5.0000,   7.00000,    608.9299
    202.5000,       5.0000,   7.00000,    501.2646
    207.5000,       5.0000,   7.00000,    477.9037
    212.5000,       5.0000,   7.00000,    572.2885
    217.5000,       5.0000,   7.00000,    546.0646
    222.5000,       5.0000,   7.00000,    696.9165
    227.5000,       5.0000,   7.00000,    653.7592
    232.5000,       5.0000,   7.00000,    701.1783
    237.5000,       5.0000,   7.00000,    768.4189
    242.5000,       5.0000,   7.00000,    881.8828
    247.5000,       5.0000,   7.00000,    907.9615
    252.5000,       5.0000,   7.00000,    719.4090
    257.5000,       5.0000,   7.00000,    725.5779
    262.5000,       5.0000,   7.00000,    581.1177
    267.5000,       5.0000,   7.00000,    591.1873
    272.5000,       5.0000,   7.00000,    647.9895
    277.5000,       5.0000,   7.00000,    664.3611
    282.5000,       5.0000,   7.00000,    676.3749
    287.5000,       5.0000,   7.00000,    711.4081
    292.5000,       5.0000,   7.00000,    848.2413
    297.5000,       5.0000,   7.00000,    686.6857
    302.5000,       5.0000,   7.00000,    658.5322
    307.5000,       5.0000,   7.00000,    700.0995
    312.5000,       5.0000,   7.00000,    612.3991
    317.5000,       5.0000,   7.00000,    761.6548
    322.5000,       5.0000,   7.00000,    708.1077
    327.5000,       5.0000,   7.00000,    654.9707
    337.5000,       5.0000,   7.00000,    636.4218
    342.5000,       5.0000,   7.00000,    584.6486
    347.5000,       5.0000,   7.00000,    530.6773
    352.5000,       5.0000,   7.00000,    525.4124
    357.5000,       5.0000,   7.00000,    670.5831
    362.5000,       5.0000,   7.00000,    744.2848
    367.5000,       5.0000,   7.00000,    730.0189
    372.5000,       5.0000,   7.00000,    618.7087
    377.5000,       5.0000,   7.00000,    641.6194
    382.5000,       5.0000,   7.00000,    668.8204
    387.5000,       5.0000,   7.00000,    607.1061
    392.5000,       5.0000,   7.00000,    590.5124
    397.5000,       5.0000,   7.00000,    624.4608
    402.5000,       5.0000,   7.00000,    683.2767
    407.5000,       5.0000,   7.00000,    657.2399
    412.5000,       5.0000,   7.00000,    714.9966
    417.5000,       5.0000,   7.00000,    726.8369
    422.5000,       5.0000,   7.00000,    683.4112
    427.5000,       5.0000,   7.00000,    767.2270
    432.5000,       5.0000,   7.00000,    869.4175
    437.5000,       5.0000,   7.00000,    779.0914
    442.5000,       5.0000,   7.00000,    835.4070
    447.5000,       5.0000,   7.00000,    845.3663
    452.5000,       5.0000,   7.00000,    821.0457
    457.5000,       5.0000,   7.00000,    798.8328
    462.5000,       5.0000,   7.00000,    787.8698
    467.5000,       5.0000,   7.00000,    864.1827
    472.5000,       5.0000,   7.00000,   1069.4363
    477.5000,       5.0000,   7.00000,    934.7466
    482.5000,       5.0000,   7.00000,   1002.3625
    487.5000,       5.0000,   7.00000,   1211.6528
    492.5000,       5.0000,   7.00000,   1258.4689
    497.5000,       5.0000,   7.00000,   1288.5861
    502.5000,       5.0000,   7.00000,   1273.8312
    507.5000,       5.0000,   7.00000,   1135.2321
    512.5000,       5.0000,   7.00000,   1100.3203
    517.5000,       5.0000,   7.00000,   1094.6278
    522.5000,       5.0000,   7.00000,   1050.7933
    527.5000,       5.0000,   7.00000,   1079.2791
    532.5000,       5.0000,   7.00000,   1117.2958
    537.5000,       5.0000,   7.00000,   1318.0228
    542.5000,       5.0000,   7.00000,   1219.0995
    547.5000,       5.0000,   7.00000,   1348.5542
    552.5000,       5.0000,   7.00000,   1267.2023
    557.5000,       5.0000,   7.00000,   1219.2191
    562.5000,       5.0000,   7.00000,   1325.0168
    567.5000,       5.0000,   7.00000,   1365.7643
    572.5000,       5.0000,   7.00000,   1406.9780
    577.5000,       5.0000,   7.00000,   1350.6218
    582.5000,       5.0000,   7.00000,   1297.4473
    587.5000,       5.0000,   7.00000,   1141.0447
    592.5000,       5.0000,   7.00000,   1093.2151
    597.5000,       5.0000,   7.00000,   1037.5297
     42.5000,       5.0000,   8.00000,    999.8754
     47.5000,       5.0000,   8.00000,   1117.2672
     52.5000,       5.0000,   8.00000,   1174.6222
     57.5000,       5.0000,   8.00000,   1025.2606
     62.5000,       5.0000,   8.00000,   1068.3871
     67.5000,       5.0000,   8.00000,   1156.7286
     72.5000,       5.0000,   8.00000,   1058.7501
     77.5000,       5.0000,   8.00000,   1021.6437
     82.5000,       5.0000,   8.00000,   1166.4495
     87.5000,       5.0000,   8.00000,   1276.5742
     92.5000,       5.0000,   8.00000,   1253.8643
     97.5000,       5.0000,   8.00000,   1055.5017
    102.5000,       5.0000,   8.00000,   1153.8234
    107.5000,       5.0000,   8.00000,   1110.0780
    112.5000,       5.0000,   8.00000,   1242.2574
    117.5000,       5.0000,   8.00000,   1025.1183
    122.5000,       5.0000,   8.00000,    959.2393
    127.5000,       5.0000,   8.00000,    962.8818
    132.5000,       5.0000,   8.00000,    964.6317
    137.5000,       5.0000,   8.00000,   1056.8661
    142.5000,       5.0000,   8.00000,    830.2499
    147.5000,       5.0000,   8.00000,    950.2335
    152.5000,       5.0000,   8.00000,   1023.3440
    157.5000,       5.0000,   8.00000,    959.5947
    162.5000,       5.0000,   8.00000,    945.9283
    167.5000,       5.0000,   8.00000,    920.3228
    172.5000,       5.0000,   8.00000,    748.0193
    177.5000,       5.0000,   8.00000,    773.4771
    182.5000,       5.0000,   8.00000,    943.6439
    187.5000,       5.0000,   8.00000,    735.4233
    192.5000,       5.0000,   8.00000,    668.9827
    197.5000,       5.0000,   8.00000,    602.4827
    202.5000,       5.0000,   8.00000,    483.2001
    207.5000,       5.0000,   8.00000,    451.4012
    212.5000,       5.0000,   8.00000,    566.1904
    217.5000,       5.0000,   8.00000,    526.6105
    222.5000,       5.0000,   8.00000,    679.7443
    227.5000,       5.0000,   8.00000,    657.2216
    232.5000,       5.0000,   8.00000,    698.6443
    237.5000,       5.0000,   8.00000,    768.5691
    242.5000,       5.0000,   8.00000,    890.7613
    247.5000,       5.0000,   8.00000,    907.4978
    252.5000,       5.0000,   8.00000,    667.2297
    257.5000,       5.0000,   8.00000,    693.2603
    262.5000,       5.0000,   8.00000,    534.6702
    267.5000,       5.0000,   8.00000,    542.2004
    272.5000,       5.0000,   8.00000,    602.6547
    277.5000,       5.0000,   8.00000,    590.0333
    282.5000,       5.0000,   8.00000,    591.2992
    287.5000,       5.0000,   8.00000,    630.2979
    292.5000,       5.0000,   8.00000,    794.1165
    297.5000,       5.0000,   8.00000,    628.1827
    302.5000,       5.0000,   8.00000,    625.0036
    307.5000,       5.0000,   8.00000,    667.3755
    312.5000,       5.0000,   8.00000,    578.6236
    317.5000,       5.0000,   8.00000,    702.6815
    322.5000,       5.0000,   8.00000,    636.7438
    327.5000,       5.0000,   8.00000,    576.9863
    332.5000,       5.0000,   8.00000,    543.4423
    337.5000,       5.0000,   8.00000,    574.5330
    342.5000,       5.0000,   8.00000,    514.6155
    347.5000,       5.0000,   8.00000,    465.1537
    352.5000,       5.0000,   8.00000,    477.0942
    357.5000,       5.0000,   8.00000,    590.3020
    362.5000,       5.0000,   8.00000,    667.4114
    367.5000,       5.0000,   8.00000,    671.5627
    372.5000,       5.0000,   8.00000,    567.0466
    377.5000,       5.0000,   8.00000,    583.9167
    382.5000,       5.0000,   8.00000,    627.8398
    387.5000,       5.0000,   8.00000,    570.2872
    392.5000,       5.0000,   8.00000,    540.8658
    397.5000,       5.0000,   8.00000,    565.4467
    402.5000,       5.0000,   8.00000,    615.8210
    407.5000,       5.0000,   8.00000,    603.2050
    412.5000,       5.0000,   8.00000,    681.5704
    417.5000,       5.0000,   8.00000,    696.6953
    422.5000,       5.0000,   8.00000,    660.0676
    427.5000,       5.0000,   8.00000,    751.1537
    432.5000,       5.0000,   8.00000,    830.7320
    437.5000,       5.0000,   8.00000,    757.8773
    442.5000,       5.0000,   8.00000,    807.7255
    447.5000,       5.0000,   8.00000,    804.0351
    452.5000,       5.0000,   8.00000,    767.3249
    457.5000,       5.0000,   8.00000,    744.2756
    462.5000,       5.0000,   8.00000,    738.7571
    467.5000,       5.0000,   8.00000,    820.0381
    472.5000,       5.0000,   8.00000,   1020.2230
    477.5000,       5.0000,   8.00000,    911.6984
    482.5000,       5.0000,   8.00000,    987.0056
    487.5000,       5.0000,   8.00000,   1206.7346
    492.5000,       5.0000,   8.00000,   1266.3801
    497.5000,       5.0000,   8.00000,   1273.4668
    502.5000,       5.0000,   8.00000,   1269.4730
    507.5000,       5.0000,   8.00000,   1095.3173
    512.5000,       5.0000,   8.00000,   1043.6821
    517.5000,       5.0000,   8.00000,   1068.6703
    522.5000,       5.0000,   8.00000,   1002.8044
    527.5000,       5.0000,   8.00000,   1001.6723
    532.5000,       5.0000,   8.00000,   1028.4347
    537.5000,       5.0000,   8.00000,   1221.6874
    542.5000,       5.0000,   8.00000,   1135.1412
    547.5000,       5.0000,   8.00000,   1303.5300
    552.5000,       5.0000,   8.00000,   1236.4264
    557.5000,       5.0000,   8.00000,   1196.1624
    562.5000,       5.0000,   8.00000,   1323.4410
    567.5000,       5.0000,   8.00000,   1335.9282
    572.5000,       5.0000,   8.00000,   1366.2963
    577.5000,       5.0000,   8.00000,   1276.8201
    582.5000,       5.0000,   8.00000,   1234.7046
    587.5000,       5.0000,   8.00000,   1065.6947
    592.5000,       5.0000,   8.00000,   1033.0760
     52.5000,      35.0000,   1.00000,    982.7650
     57.5000,      35.0000,   1.00000,    999.3767
     62.5000,      35.0000,   1.00000,    968.1864
     67.5000,      35.0000,   1.00000,    976.1292
     72.5000,      35.0000,   1.00000,    995.9734
     77.5000,      35.0000,   1.00000,   1022.4061
     82.5000,      35.0000,   1.00000,   1019.8911
     87.5000,      35.0000,   1.00000,   1015.3776
     92.5000,      35.0000,   1.00000,   1026.6340
     97.5000,      35.0000,   1.00000,   1072.2833
    102.5000,      35.0000,   1.00000,   1061.4484
    107.5000,      35.0000,   1.00000,   1030.6805
    112.5000,      35.0000,   1.00000,    970.7043
    117.5000,      35.0000,   1.00000,    951.6445
    122.5000,      35.0000,   1.00000,    958.9686
    127.5000,      35.0000,   1.00000,    933.9215
    132.5000,      35.0000,   1.00000,    871.0073
    137.5000,      35.0000,   1.00000,    881.2609
    142.5000,      35.0000,   1.00000,    898.0438
    147.5000,      35.0000,   1.00000,    908.0731
    152.5000,      35.0000,   1.00000,    911.6902
    157.5000,      35.0000,   1.00000,    896.6019
    162.5000,      35.0000,   1.00000,    910.2153
    167.5000,      35.0000,   1.00000,    943.7056
    172.5000,      35.0000,   1.00000,    886.6447
    177.5000,      35.0000,   1.00000,    836.7563
    182.5000,      35.0000,   1.00000,    779.6252
    187.5000,      35.0000,   1.00000,    705.2354
    192.5000,      35.0000,   1.00000,    662.1718
    197.5000,      35.0000,   1.00000,    616.7509
    202.5000,      35.0000,   1.00000,    559.3696
    207.5000,      35.0000,   1.00000,    551.4772
    212.5000,      35.0000,   1.00000,    550.0156
    217.5000,      35.0000,   1.00000,    569.2438
    222.5000,      35.0000,   1.00000,    614.1609
    227.5000,      35.0000,   1.00000,    676.7823
    232.5000,      35.0000,   1.00000,    729.6658
    237.5000,      35.0000,   1.00000,    763.4354
    242.5000,      35.0000,   1.00000,    739.0465
    247.5000,      35.0000,   1.00000,    712.7181
    252.5000,      35.0000,   1.00000,    687.5245
    257.5000,      35.0000,   1.00000,    651.0523
    262.5000,      35.0000,   1.00000,    610.0991
    267.5000,      35.0000,   1.00000,    560.0985
    272.5000,      35.0000,   1.00000,    539.8307
    277.5000,      35.0000,   1.00000,    548.4858
    282.5000,      35.0000,   1.00000,    551.8868
    287.5000,      35.0000,   1.00000,    561.2506
    292.5000,      35.0000,   1.00000,    582.5182
    297.5000,      35.0000,   1.00000,    608.5092
    302.5000,      35.0000,   1.00000,    660.7307
    307.5000,      35.0000,   1.00000,    658.6586
    312.5000,      35.0000,   1.00000,    612.4417
    317.5000,      35.0000,   1.00000,    567.8997
    322.5000,      35.0000,   1.00000,    549.7549
    327.5000,      35.0000,   1.00000,    522.2545
    332.5000,      35.0000,   1.00000,    501.5027
    337.5000,      35.0000,   1.00000,    472.5656
    342.5000,      35.0000,   1.00000,    476.1086
    347.5000,      35.0000,   1.00000,    503.0074
    352.5000,      35.0000,   1.00000,    508.1606
    357.5000,      35.0000,   1.00000,    502.6329
    362.5000,      35.0000,   1.00000,    513.7750
    367.5000,      35.0000,   1.00000,    531.7518
    372.5000,      35.0000,   1.00000,    572.6232
    377.5000,      35.0000,   1.00000,    582.5096
    382.5000,      35.0000,   1.00000,    570.3848
    387.5000,      35.0000,   1.00000,    564.8071
    392.5000,      35.0000,   1.00000,    571.7327
    397.5000,      35.0000,   1.00000,    581.6202
    402.5000,      35.0000,   1.00000,    583.4355
    407.5000,      35.0000,   1.00000,    593.0339
    412.5000,      35.0000,   1.00000,    640.1218
    417.5000,      35.0000,   1.00000,    698.1066
    422.5000,      35.0000,   1.00000,    705.9222
    427.5000,      35.0000,   1.00000,    729.4131
    432.5000,      35.0000,   1.00000,    745.4503
    437.5000,      35.0000,   1.00000,    740.8625
    442.5000,      35.0000,   1.00000,    734.2742
    447.5000,      35.0000,   1.00000,    719.9494
    452.5000,      35.0000,   1.00000,    709.3845
    457.5000,      35.0000,   1.00000,    756.2961
    462.5000,      35.0000,   1.00000,    769.5590
    467.5000,      35.0000,   1.00000,    802.1052
    472.5000,      35.0000,   1.00000,    876.9927
    477.5000,      35.0000,   1.00000,    952.9923
    482.5000,      35.0000,   1.00000,   1043.8119
    487.5000,      35.0000,   1.00000,   1109.0150
    492.5000,      35.0000,   1.00000,   1111.9655
    497.5000,      35.0000,   1.00000,   1115.7850
    502.5000,      35.0000,   1.00000,   1120.0232
    507.5000,      35.0000,   1.00000,   1089.0985
    512.5000,      35.0000,   1.00000,   1042.0474
    517.5000,      35.0000,   1.00000,    993.9313
    522.5000,      35.0000,   1.00000,    973.9268
    527.5000,      35.0000,   1.00000,    973.8718
    532.5000,      35.0000,   1.00000,    981.3006
    537.5000,      35.0000,   1.00000,    997.3802
    542.5000,      35.0000,   1.00000,   1042.2473
    547.5000,      35.0000,   1.00000,   1112.8776
    552.5000,      35.0000,   1.00000,   1197.8997
    557.5000,      35.0000,   1.00000,   1233.3568
    562.5000,      35.0000,   1.00000,   1247.5157
    567.5000,      35.0000,   1.00000,   1222.4941
    572.5000,      35.0000,   1.00000,   1180.7635
    577.5000,      35.0000,   1.00000,   1145.4280
    582.5000,      35.0000,   1.00000,   1094.6691
     52.5000,       5.0000,  10.00000,   1110.5546
     57.5000,       5.0000,  10.00000,    962.2669
     62.5000,       5.0000,  10.00000,    964.5350
     67.5000,       5.0000,  10.00000,   1027.2732
     72.5000,       5.0000,  10.00000,    958.4807
     77.5000,       5.0000,  10.00000,    915.0709
     82.5000,       5.0000,  10.00000,   1049.4215
     87.5000,       5.0000,  10.00000,   1128.0831
     92.5000,       5.0000,  10.00000,   1078.6099
     97.5000,       5.0000,  10.00000,    896.9477
    102.5000,       5.0000,  10.00000,    976.1624
    107.5000,       5.0000,  10.00000,    951.2915
    112.5000,       5.0000,  10.00000,   1058.4960
    117.5000,       5.0000,  10.00000,    879.7992
    122.5000,       5.0000,  10.00000,    861.8510
    127.5000,       5.0000,  10.00000,    879.4927
    132.5000,       5.0000,  10.00000,    843.2317
    137.5000,       5.0000,  10.00000,    928.4847
    142.5000,       5.0000,  10.00000,    780.4999
    147.5000,       5.0000,  10.00000,    918.2907
    152.5000,       5.0000,  10.00000,   1005.3507
    157.5000,       5.0000,  10.00000,    953.0278
    162.5000,       5.0000,  10.00000,    947.7938
    167.5000,       5.0000,  10.00000,    939.0779
    172.5000,       5.0000,  10.00000,    751.0809
    177.5000,       5.0000,  10.00000,    764.4601
    182.5000,       5.0000,  10.00000,    925.5766
    187.5000,       5.0000,  10.00000,    718.7102
    192.5000,       5.0000,  10.00000,    631.4612
    197.5000,       5.0000,  10.00000,    529.1312
    202.5000,       5.0000,  10.00000,    426.5071
    207.5000,       5.0000,  10.00000,    409.1050
    212.5000,       5.0000,  10.00000,    525.0828
    217.5000,       5.0000,  10.00000,    516.1077
    227.5000,       5.0000,  10.00000,    622.1639
    232.5000,       5.0000,  10.00000,    667.2521
    237.5000,       5.0000,  10.00000,    757.4497
    242.5000,       5.0000,  10.00000,    859.7341
    247.5000,       5.0000,  10.00000,    878.3124
    252.5000,       5.0000,  10.00000,    661.9630
    257.5000,       5.0000,  10.00000,    653.6509
    262.5000,       5.0000,  10.00000,    490.4400
    267.5000,       5.0000,  10.00000,    478.8308
    272.5000,       5.0000,  10.00000,    508.9276
    277.5000,       5.0000,  10.00000,    501.9613
    282.5000,       5.0000,  10.00000,    494.5444
    287.5000,       5.0000,  10.00000,    509.2818
    292.5000,       5.0000,  10.00000,    634.6135
    297.5000,       5.0000,  10.00000,    537.9108
    302.5000,       5.0000,  10.00000,    563.2960
    307.5000,       5.0000,  10.00000,    603.9973
    312.5000,       5.0000,  10.00000,    507.0934
    317.5000,       5.0000,  10.00000,    583.1903
    322.5000,       5.0000,  10.00000,    526.5608
    327.5000,       5.0000,  10.00000,    483.3263
    342.5000,       5.0000,  10.00000,    410.8682
    347.5000,       5.0000,  10.00000,    383.8113
    352.5000,       5.0000,  10.00000,    383.7363
    357.5000,       5.0000,  10.00000,    485.0999
    362.5000,       5.0000,  10.00000,    548.0554
    367.5000,       5.0000,  10.00000,    543.5252
    372.5000,       5.0000,  10.00000,    480.8267
    377.5000,       5.0000,  10.00000,    511.2201
    382.5000,       5.0000,  10.00000,    541.7121
    387.5000,       5.0000,  10.00000,    495.2877
    392.5000,       5.0000,  10.00000,    484.7060
    397.5000,       5.0000,  10.00000,    507.5128
    402.5000,       5.0000,  10.00000,    542.7540
    407.5000,       5.0000,  10.00000,    530.1008
    412.5000,       5.0000,  10.00000,    619.6487
    417.5000,       5.0000,  10.00000,    659.3745
    422.5000,       5.0000,  10.00000,    615.9423
    427.5000,       5.0000,  10.00000,    692.6512
    432.5000,       5.0000,  10.00000,    787.1051
    437.5000,       5.0000,  10.00000,    705.7591
    442.5000,       5.0000,  10.00000,    724.5343
    447.5000,       5.0000,  10.00000,    703.0543
    452.5000,       5.0000,  10.00000,    662.6029
    457.5000,       5.0000,  10.00000,    647.6767
    462.5000,       5.0000,  10.00000,    658.0356
    467.5000,       5.0000,  10.00000,    752.6713
    472.5000,       5.0000,  10.00000,    954.3625
    477.5000,       5.0000,  10.00000,    854.8983
    482.5000,       5.0000,  10.00000,    946.4905
    487.5000,       5.0000,  10.00000,   1158.5388
    492.5000,       5.0000,  10.00000,   1208.6517
    497.5000,       5.0000,  10.00000,   1218.1364
    502.5000,       5.0000,  10.00000,   1204.5521
    507.5000,       5.0000,  10.00000,   1043.9314
    512.5000,       5.0000,  10.00000,    968.2424
    517.5000,       5.0000,  10.00000,    937.2975
    522.5000,       5.0000,  10.00000,    861.8439
    527.5000,       5.0000,  10.00000,    860.8424
    532.5000,       5.0000,  10.00000,    859.6418
    537.5000,       5.0000,  10.00000,   1024.4875
    542.5000,       5.0000,  10.00000,    985.1452
    547.5000,       5.0000,  10.00000,   1163.0457
    552.5000,       5.0000,  10.00000,   1154.9558
    557.5000,       5.0000,  10.00000,   1142.3665
    562.5000,       5.0000,  10.00000,   1250.5808
    567.5000,       5.0000,  10.00000,   1266.3429
    572.5000,       5.0000,  10.00000,   1288.6094
    577.5000,       5.0000,  10.00000,   1187.4243
    582.5000,       5.0000,  10.00000,   1114.5243
     67.5000,      45.0000,   1.00000,    923.0320
     72.5000,      45.0000,   1.00000,    910.4310
     77.5000,      45.0000,   1.00000,    876.3388
     82.5000,      45.0000,   1.00000,    865.3032
     87.5000,      45.0000,   1.00000,    844.7202
     92.5000,      45.0000,   1.00000,    836.0679
     97.5000,      45.0000,   1.00000,    814.7840
    102.5000,      45.0000,   1.00000,    806.5427
    107.5000,      45.0000,   1.00000,    792.9888
    112.5000,      45.0000,   1.00000,    776.7153
    117.5000,      45.0000,   1.00000,    760.2487
    122.5000,      45.0000,   1.00000,    770.4747
    127.5000,      45.0000,   1.00000,    771.5012
    132.5000,      45.0000,   1.00000,    795.9567
    137.5000,      45.0000,   1.00000,    807.9777
    142.5000,      45.0000,   1.00000,    835.0593
    147.5000,      45.0000,   1.00000,    851.0021
    152.5000,      45.0000,   1.00000,    863.1414
    157.5000,      45.0000,   1.00000,    871.5868
    162.5000,      45.0000,   1.00000,    877.4695
    167.5000,      45.0000,   1.00000,    865.5406
    172.5000,      45.0000,   1.00000,    832.1878
    177.5000,      45.0000,   1.00000,    761.1336
    182.5000,      45.0000,   1.00000,    694.0991
    187.5000,      45.0000,   1.00000,    626.8066
    192.5000,      45.0000,   1.00000,    573.1837
    197.5000,      45.0000,   1.00000,    557.2182
    202.5000,      45.0000,   1.00000,    558.8138
    207.5000,      45.0000,   1.00000,    528.2018
    212.5000,      45.0000,   1.00000,    516.2038
    217.5000,      45.0000,   1.00000,    532.1178
    222.5000,      45.0000,   1.00000,    574.7538
    227.5000,      45.0000,   1.00000,    611.8240
    232.5000,      45.0000,   1.00000,    640.5146
    237.5000,      45.0000,   1.00000,    661.3523
    242.5000,      45.0000,   1.00000,    653.2568
    247.5000,      45.0000,   1.00000,    643.9100
    252.5000,      45.0000,   1.00000,    650.5613
    257.5000,      45.0000,   1.00000,    636.3188
    262.5000,      45.0000,   1.00000,    610.6528
    267.5000,      45.0000,   1.00000,    567.7548
    272.5000,      45.0000,   1.00000,    522.5444
    277.5000,      45.0000,   1.00000,    491.2815
    282.5000,      45.0000,   1.00000,    474.5783
    287.5000,      45.0000,   1.00000,    486.0500
    292.5000,      45.0000,   1.00000,    491.6270
    297.5000,      45.0000,   1.00000,    492.9802
    302.5000,      45.0000,   1.00000,    486.9395
    307.5000,      45.0000,   1.00000,    490.8936
    317.5000,      45.0000,   1.00000,    475.5428
    322.5000,      45.0000,   1.00000,    455.0199
    327.5000,      45.0000,   1.00000,    439.4994
    332.5000,      45.0000,   1.00000,    410.6631
    337.5000,      45.0000,   1.00000,    410.9356
    342.5000,      45.0000,   1.00000,    411.3576
    347.5000,      45.0000,   1.00000,    409.4786
    352.5000,      45.0000,   1.00000,    401.6494
    357.5000,      45.0000,   1.00000,    410.4942
    362.5000,      45.0000,   1.00000,    429.0195
    367.5000,      45.0000,   1.00000,    430.4348
    372.5000,      45.0000,   1.00000,    447.3863
    377.5000,      45.0000,   1.00000,    476.4776
    382.5000,      45.0000,   1.00000,    491.1777
    387.5000,      45.0000,   1.00000,    506.4465
    392.5000,      45.0000,   1.00000,    524.1241
    397.5000,      45.0000,   1.00000,    553.9509
    402.5000,      45.0000,   1.00000,    568.6830
    407.5000,      45.0000,   1.00000,    577.2083
    412.5000,      45.0000,   1.00000,    608.6692
    417.5000,      45.0000,   1.00000,    623.7382
    422.5000,      45.0000,   1.00000,    629.0031
    427.5000,      45.0000,   1.00000,    631.9246
    432.5000,      45.0000,   1.00000,    631.7459
    437.5000,      45.0000,   1.00000,    617.0496
    442.5000,      45.0000,   1.00000,    606.9052
    447.5000,      45.0000,   1.00000,    625.1007
    452.5000,      45.0000,   1.00000,    666.0602
    457.5000,      45.0000,   1.00000,    678.9825
    462.5000,      45.0000,   1.00000,    712.2321
    467.5000,      45.0000,   1.00000,    773.5906
    472.5000,      45.0000,   1.00000,    822.8791
    477.5000,      45.0000,   1.00000,    877.4564
    482.5000,      45.0000,   1.00000,    921.1781
    487.5000,      45.0000,   1.00000,    948.0427
    492.5000,      45.0000,   1.00000,    960.6002
    497.5000,      45.0000,   1.00000,    949.3925
    502.5000,      45.0000,   1.00000,    948.5431
    507.5000,      45.0000,   1.00000,    925.3705
    512.5000,      45.0000,   1.00000,    890.8173
    517.5000,      45.0000,   1.00000,    870.0986
    522.5000,      45.0000,   1.00000,    842.3109
    527.5000,      45.0000,   1.00000,    831.9373
    532.5000,      45.0000,   1.00000,    835.4252
    537.5000,      45.0000,   1.00000,    860.3372
    542.5000,      45.0000,   1.00000,    902.9948
    547.5000,      45.0000,   1.00000,    937.2164
    552.5000,      45.0000,   1.00000,    981.7933
    557.5000,      45.0000,   1.00000,   1030.1497
    562.5000,      45.0000,   1.00000,   1052.2379
    567.5000,      45.0000,   1.00000,   1064.9788
     67.5000,      15.0000,   4.00000,    892.4140
     72.5000,      15.0000,   4.00000,    853.7632
     77.5000,      15.0000,   4.00000,    840.8950
     82.5000,      15.0000,   4.00000,    862.0676
     87.5000,      15.0000,   4.00000,    875.3394
     92.5000,      15.0000,   4.00000,    813.0184
     97.5000,      15.0000,   4.00000,    753.5505
    102.5000,      15.0000,   4.00000,    703.3466
    107.5000,      15.0000,   4.00000,    742.9496
    112.5000,      15.0000,   4.00000,    733.5795
    117.5000,      15.0000,   4.00000,    721.5457
    122.5000,      15.0000,   4.00000,    696.5011
    127.5000,      15.0000,   4.00000,    701.5940
    132.5000,      15.0000,   4.00000,    747.9125
    137.5000,      15.0000,   4.00000,    760.8425
    142.5000,      15.0000,   4.00000,    808.5903
    147.5000,      15.0000,   4.00000,    838.6375
    152.5000,      15.0000,   4.00000,    914.2968
    157.5000,      15.0000,   4.00000,    932.7406
    162.5000,      15.0000,   4.00000,    901.9630
    167.5000,      15.0000,   4.00000,    821.8563
    172.5000,      15.0000,   4.00000,    754.5107
    177.5000,      15.0000,   4.00000,    727.8251
    182.5000,      15.0000,   4.00000,    699.7671
    187.5000,      15.0000,   4.00000,    651.2468
    192.5000,      15.0000,   4.00000,    530.3621
    197.5000,      15.0000,   4.00000,    455.5450
    202.5000,      15.0000,   4.00000,    400.8163
    207.5000,      15.0000,   4.00000,    401.9337
    212.5000,      15.0000,   4.00000,    423.2609
    222.5000,      15.0000,   4.00000,    546.7136
    227.5000,      15.0000,   4.00000,    592.8700
    232.5000,      15.0000,   4.00000,    624.1085
    237.5000,      15.0000,   4.00000,    706.0634
    242.5000,      15.0000,   4.00000,    768.2598
    247.5000,      15.0000,   4.00000,    758.5609
    252.5000,      15.0000,   4.00000,    716.3712
    257.5000,      15.0000,   4.00000,    592.0015
    262.5000,      15.0000,   4.00000,    530.8525
    267.5000,      15.0000,   4.00000,    473.2427
    272.5000,      15.0000,   4.00000,    456.8608
    277.5000,      15.0000,   4.00000,    444.6862
    282.5000,      15.0000,   4.00000,    438.3971
    287.5000,      15.0000,   4.00000,    469.0139
    292.5000,      15.0000,   4.00000,    471.8524
    297.5000,      15.0000,   4.00000,    462.8426
    302.5000,      15.0000,   4.00000,    431.8125
    307.5000,      15.0000,   4.00000,    424.2380
    312.5000,      15.0000,   4.00000,    450.3625
    317.5000,      15.0000,   4.00000,    444.0429
    327.5000,      15.0000,   4.00000,    408.1702
    332.5000,      15.0000,   4.00000,    381.4441
    337.5000,      15.0000,   4.00000,    356.9554
    342.5000,      15.0000,   4.00000,    339.2164
    347.5000,      15.0000,   4.00000,    317.6898
    352.5000,      15.0000,   4.00000,    333.7077
    357.5000,      15.0000,   4.00000,    381.0935
    362.5000,      15.0000,   4.00000,    435.9509
    367.5000,      15.0000,   4.00000,    429.0057
    372.5000,      15.0000,   4.00000,    420.2882
    377.5000,      15.0000,   4.00000,    423.3417
    382.5000,      15.0000,   4.00000,    431.2355
    387.5000,      15.0000,   4.00000,    441.6167
    392.5000,      15.0000,   4.00000,    446.7772
    397.5000,      15.0000,   4.00000,    477.0271
    402.5000,      15.0000,   4.00000,    501.4240
    407.5000,      15.0000,   4.00000,    531.4759
    412.5000,      15.0000,   4.00000,    559.4480
    417.5000,      15.0000,   4.00000,    574.2589
    422.5000,      15.0000,   4.00000,    582.4169
    427.5000,      15.0000,   4.00000,    612.2020
    432.5000,      15.0000,   4.00000,    623.5227
    437.5000,      15.0000,   4.00000,    621.0364
    442.5000,      15.0000,   4.00000,    598.4002
    447.5000,      15.0000,   4.00000,    596.1324
    452.5000,      15.0000,   4.00000,    586.4570
    457.5000,      15.0000,   4.00000,    584.4846
    462.5000,      15.0000,   4.00000,    620.3416
    467.5000,      15.0000,   4.00000,    722.9308
    472.5000,      15.0000,   4.00000,    773.9825
    477.5000,      15.0000,   4.00000,    827.8450
    482.5000,      15.0000,   4.00000,    880.7006
    487.5000,      15.0000,   4.00000,    975.1957
    492.5000,      15.0000,   4.00000,   1048.1699
    497.5000,      15.0000,   4.00000,   1054.2616
    502.5000,      15.0000,   4.00000,   1001.4767
    507.5000,      15.0000,   4.00000,    908.2726
    512.5000,      15.0000,   4.00000,    820.7667
    517.5000,      15.0000,   4.00000,    760.3246
    522.5000,      15.0000,   4.00000,    726.4451
    527.5000,      15.0000,   4.00000,    705.1638
    532.5000,      15.0000,   4.00000,    753.0309
    537.5000,      15.0000,   4.00000,    800.0411
    542.5000,      15.0000,   4.00000,    893.5608
    547.5000,      15.0000,   4.00000,    911.5487
    552.5000,      15.0000,   4.00000,    947.7328
    557.5000,      15.0000,   4.00000,    985.5696
    562.5000,      15.0000,   4.00000,   1041.8632
    567.5000,      15.0000,   4.00000,   1114.2131
     82.5000,      55.0000,   1.00000,    733.8456
     87.5000,      55.0000,   1.00000,    717.7767
     92.5000,      55.0000,   1.00000,    694.5795
     97.5000,      55.0000,   1.00000,    669.8008
    102.5000,      55.0000,   1.00000,    646.8755
    107.5000,      55.0000,   1.00000,    644.7666
    112.5000,      55.0000,   1.00000,    646.3427
    117.5000,      55.0000,   1.00000,    636.0706
    122.5000,      55.0000,   1.00000,    641.9340
    127.5000,      55.0000,   1.00000,    686.4340
    132.5000,      55.0000,   1.00000,    719.6224
    137.5000,      55.0000,   1.00000,    761.2098
    142.5000,      55.0000,   1.00000,    756.5451
    147.5000,      55.0000,   1.00000,    757.9271
    152.5000,      55.0000,   1.00000,    767.0753
    157.5000,      55.0000,   1.00000,    773.8547
    162.5000,      55.0000,   1.00000,    743.8973
    167.5000,      55.0000,   1.00000,    699.7676
    172.5000,      55.0000,   1.00000,    688.1529
    177.5000,      55.0000,   1.00000,    645.6280
    182.5000,      55.0000,   1.00000,    591.5673
    187.5000,      55.0000,   1.00000,    564.2884
    192.5000,      55.0000,   1.00000,    530.2581
    197.5000,      55.0000,   1.00000,    518.7806
    202.5000,      55.0000,   1.00000,    511.8308
    207.5000,      55.0000,   1.00000,    507.5210
    212.5000,      55.0000,   1.00000,    481.5950
    217.5000,      55.0000,   1.00000,    491.4984
    222.5000,      55.0000,   1.00000,    514.0142
    227.5000,      55.0000,   1.00000,    513.7036
    232.5000,      55.0000,   1.00000,    545.1022
    242.5000,      55.0000,   1.00000,    574.8278
    247.5000,      55.0000,   1.00000,    594.0024
    252.5000,      55.0000,   1.00000,    595.2766
    257.5000,      55.0000,   1.00000,    588.7166
    262.5000,      55.0000,   1.00000,    584.9723
    267.5000,      55.0000,   1.00000,    596.8843
    272.5000,      55.0000,   1.00000,    565.4622
    277.5000,      55.0000,   1.00000,    517.1790
    282.5000,      55.0000,   1.00000,    487.7966
    287.5000,      55.0000,   1.00000,    441.9048
    292.5000,      55.0000,   1.00000,    431.8593
    297.5000,      55.0000,   1.00000,    425.0618
    307.5000,      55.0000,   1.00000,    400.5846
    312.5000,      55.0000,   1.00000,    395.8650
    317.5000,      55.0000,   1.00000,    390.4313
    322.5000,      55.0000,   1.00000,    371.8385
    327.5000,      55.0000,   1.00000,    375.0963
    332.5000,      55.0000,   1.00000,    385.7139
    337.5000,      55.0000,   1.00000,    383.1277
    342.5000,      55.0000,   1.00000,    394.4263
    347.5000,      55.0000,   1.00000,    378.7300
    352.5000,      55.0000,   1.00000,    369.4445
    357.5000,      55.0000,   1.00000,    374.5520
    362.5000,      55.0000,   1.00000,    377.6732
    367.5000,      55.0000,   1.00000,    380.3928
    372.5000,      55.0000,   1.00000,    394.5426
    377.5000,      55.0000,   1.00000,    427.7151
    382.5000,      55.0000,   1.00000,    455.4277
    387.5000,      55.0000,   1.00000,    482.9596
    392.5000,      55.0000,   1.00000,    498.9332
    402.5000,      55.0000,   1.00000,    537.6846
    407.5000,      55.0000,   1.00000,    558.2272
    412.5000,      55.0000,   1.00000,    553.9596
    417.5000,      55.0000,   1.00000,    551.2720
    422.5000,      55.0000,   1.00000,    546.1925
    427.5000,      55.0000,   1.00000,    542.1749
    432.5000,      55.0000,   1.00000,    536.9292
    437.5000,      55.0000,   1.00000,    539.0855
    442.5000,      55.0000,   1.00000,    558.9784
    447.5000,      55.0000,   1.00000,    602.1906
    452.5000,      55.0000,   1.00000,    633.0457
    457.5000,      55.0000,   1.00000,    651.0723
    462.5000,      55.0000,   1.00000,    690.8370
    467.5000,      55.0000,   1.00000,    726.1025
    472.5000,      55.0000,   1.00000,    754.6603
    477.5000,      55.0000,   1.00000,    780.2393
    482.5000,      55.0000,   1.00000,    781.5127
    487.5000,      55.0000,   1.00000,    778.2153
    492.5000,      55.0000,   1.00000,    767.8551
    497.5000,      55.0000,   1.00000,    758.1143
    502.5000,      55.0000,   1.00000,    737.8710
    507.5000,      55.0000,   1.00000,    737.3350
    512.5000,      55.0000,   1.00000,    759.6530
    517.5000,      55.0000,   1.00000,    768.5522
    522.5000,      55.0000,   1.00000,    782.3030
    527.5000,      55.0000,   1.00000,    778.5790
    532.5000,      55.0000,   1.00000,    767.0948
    537.5000,      55.0000,   1.00000,    774.2249
    542.5000,      55.0000,   1.00000,    782.7702
    547.5000,      55.0000,   1.00000,    797.0065
    552.5000,      55.0000,   1.00000,    816.4229
     82.5000,      15.0000,   5.00000,    720.3318
     87.5000,      15.0000,   5.00000,    719.0370
     92.5000,      15.0000,   5.00000,    659.7497
     97.5000,      15.0000,   5.00000,    608.3026
    102.5000,      15.0000,   5.00000,    557.8365
    107.5000,      15.0000,   5.00000,    588.2053
    112.5000,      15.0000,   5.00000,    579.9118
    117.5000,      15.0000,   5.00000,    586.1611
    122.5000,      15.0000,   5.00000,    574.0884
    127.5000,      15.0000,   5.00000,    606.7379
    132.5000,      15.0000,   5.00000,    668.5339
    137.5000,      15.0000,   5.00000,    689.2610
    142.5000,      15.0000,   5.00000,    723.7125
    147.5000,      15.0000,   5.00000,    758.6202
    152.5000,      15.0000,   5.00000,    816.6539
    157.5000,      15.0000,   5.00000,    815.9401
    162.5000,      15.0000,   5.00000,    759.3969
    167.5000,      15.0000,   5.00000,    679.1031
    172.5000,      15.0000,   5.00000,    622.4868
    177.5000,      15.0000,   5.00000,    602.2590
    182.5000,      15.0000,   5.00000,    583.7127
    187.5000,      15.0000,   5.00000,    553.1794
    192.5000,      15.0000,   5.00000,    459.5147
    197.5000,      15.0000,   5.00000,    399.1600
    202.5000,      15.0000,   5.00000,    349.2165
    207.5000,      15.0000,   5.00000,    347.7375
    212.5000,      15.0000,   5.00000,    365.8347
    217.5000,      15.0000,   5.00000,    434.6488
    222.5000,      15.0000,   5.00000,    470.7687
    227.5000,      15.0000,   5.00000,    515.0483
    232.5000,      15.0000,   5.00000,    552.8649
    242.5000,      15.0000,   5.00000,    715.2792
    247.5000,      15.0000,   5.00000,    716.1824
    252.5000,      15.0000,   5.00000,    678.4898
    257.5000,      15.0000,   5.00000,    563.6432
    262.5000,      15.0000,   5.00000,    512.7046
    267.5000,      15.0000,   5.00000,    473.4667
    272.5000,      15.0000,   5.00000,    470.2512
    277.5000,      15.0000,   5.00000,    458.9024
    282.5000,      15.0000,   5.00000,    432.3103
    287.5000,      15.0000,   5.00000,    434.8624
    292.5000,      15.0000,   5.00000,    414.8268
    297.5000,      15.0000,   5.00000,    400.3783
    307.5000,      15.0000,   5.00000,    352.5888
    312.5000,      15.0000,   5.00000,    364.6532
    317.5000,      15.0000,   5.00000,    358.7902
    332.5000,      15.0000,   5.00000,    343.3958
    337.5000,      15.0000,   5.00000,    326.4804
    347.5000,      15.0000,   5.00000,    290.2552
    352.5000,      15.0000,   5.00000,    302.4793
    357.5000,      15.0000,   5.00000,    343.4725
    362.5000,      15.0000,   5.00000,    383.1306
    367.5000,      15.0000,   5.00000,    380.0796
    372.5000,      15.0000,   5.00000,    373.1168
    377.5000,      15.0000,   5.00000,    382.6613
    382.5000,      15.0000,   5.00000,    397.0245
    387.5000,      15.0000,   5.00000,    404.1447
    392.5000,      15.0000,   5.00000,    406.4850
    402.5000,      15.0000,   5.00000,    459.9929
    407.5000,      15.0000,   5.00000,    488.0478
    412.5000,      15.0000,   5.00000,    502.5726
    417.5000,      15.0000,   5.00000,    502.7005
    422.5000,      15.0000,   5.00000,    503.8990
    427.5000,      15.0000,   5.00000,    527.5883
    432.5000,      15.0000,   5.00000,    540.3287
    437.5000,      15.0000,   5.00000,    547.2534
    442.5000,      15.0000,   5.00000,    542.6447
    447.5000,      15.0000,   5.00000,    552.5851
    452.5000,      15.0000,   5.00000,    551.5167
    457.5000,      15.0000,   5.00000,    543.4860
    462.5000,      15.0000,   5.00000,    574.4718
    467.5000,      15.0000,   5.00000,    655.1743
    472.5000,      15.0000,   5.00000,    694.5566
    477.5000,      15.0000,   5.00000,    731.5417
    482.5000,      15.0000,   5.00000,    766.0875
    487.5000,      15.0000,   5.00000,    830.3529
    492.5000,      15.0000,   5.00000,    866.2522
    497.5000,      15.0000,   5.00000,    857.3978
    502.5000,      15.0000,   5.00000,    802.1232
    507.5000,      15.0000,   5.00000,    736.3441
    512.5000,      15.0000,   5.00000,    678.7549
    517.5000,      15.0000,   5.00000,    651.7933
    522.5000,      15.0000,   5.00000,    636.5207
    527.5000,      15.0000,   5.00000,    624.5952
    532.5000,      15.0000,   5.00000,    667.6262
    537.5000,      15.0000,   5.00000,    693.9098
    542.5000,      15.0000,   5.00000,    751.3522
    547.5000,      15.0000,   5.00000,    760.9545
    552.5000,      15.0000,   5.00000,    788.7668
     97.5000,      65.0000,   1.00000,    606.4836
    102.5000,      65.0000,   1.00000,    594.4553
    107.5000,      65.0000,   1.00000,    599.1735
    112.5000,      65.0000,   1.00000,    606.2170
    117.5000,      65.0000,   1.00000,    616.3489
    122.5000,      65.0000,   1.00000,    629.0776
    127.5000,      65.0000,   1.00000,    628.6915
    132.5000,      65.0000,   1.00000,    645.7296
    137.5000,      65.0000,   1.00000,    646.9783
    142.5000,      65.0000,   1.00000,    639.4689
    147.5000,      65.0000,   1.00000,    619.7396
    152.5000,      65.0000,   1.00000,    616.8922
    157.5000,      65.0000,   1.00000,    604.2348
    162.5000,      65.0000,   1.00000,    585.1464
    167.5000,      65.0000,   1.00000,    578.0626
    172.5000,      65.0000,   1.00000,    552.0663
    177.5000,      65.0000,   1.00000,    535.4500
    182.5000,      65.0000,   1.00000,    524.6183
    187.5000,      65.0000,   1.00000,    505.8271
    192.5000,      65.0000,   1.00000,    495.4410
    197.5000,      65.0000,   1.00000,    464.5356
    202.5000,      65.0000,   1.00000,    449.6106
    207.5000,      65.0000,   1.00000,    453.8966
    212.5000,      65.0000,   1.00000,    468.4970
    217.5000,      65.0000,   1.00000,    464.9394
    257.5000,      65.0000,   1.00000,    556.6288
    262.5000,      65.0000,   1.00000,    573.6733
    267.5000,      65.0000,   1.00000,    570.2606
    272.5000,      65.0000,   1.00000,    548.4592
    277.5000,      65.0000,   1.00000,    520.5687
    282.5000,      65.0000,   1.00000,    485.3627
    287.5000,      65.0000,   1.00000,    462.5243
    292.5000,      65.0000,   1.00000,    431.9688
    297.5000,      65.0000,   1.00000,    415.2302
    302.5000,      65.0000,   1.00000,    395.7725
    307.5000,      65.0000,   1.00000,    375.5875
    312.5000,      65.0000,   1.00000,    363.9209
    317.5000,      65.0000,   1.00000,    350.5935
    322.5000,      65.0000,   1.00000,    345.7205
    327.5000,      65.0000,   1.00000,    338.1020
    332.5000,      65.0000,   1.00000,    345.3005
    337.5000,      65.0000,   1.00000,    352.8898
    342.5000,      65.0000,   1.00000,    357.3234
    347.5000,      65.0000,   1.00000,    370.0325
    352.5000,      65.0000,   1.00000,    368.6756
    357.5000,      65.0000,   1.00000,    369.6283
    362.5000,      65.0000,   1.00000,    370.2781
    367.5000,      65.0000,   1.00000,    380.2397
    372.5000,      65.0000,   1.00000,    394.9889
    377.5000,      65.0000,   1.00000,    404.7263
    417.5000,      65.0000,   1.00000,    492.2264
    422.5000,      65.0000,   1.00000,    497.4035
    427.5000,      65.0000,   1.00000,    504.9200
    432.5000,      65.0000,   1.00000,    513.6474
    437.5000,      65.0000,   1.00000,    531.4308
    442.5000,      65.0000,   1.00000,    558.9288
    447.5000,      65.0000,   1.00000,    571.8246
    452.5000,      65.0000,   1.00000,    582.2200
    457.5000,      65.0000,   1.00000,    617.6550
    462.5000,      65.0000,   1.00000,    651.6124
    467.5000,      65.0000,   1.00000,    667.8852
    472.5000,      65.0000,   1.00000,    673.9545
    477.5000,      65.0000,   1.00000,    658.2391
    482.5000,      65.0000,   1.00000,    642.7197
    487.5000,      65.0000,   1.00000,    628.0970
    492.5000,      65.0000,   1.00000,    622.2027
    497.5000,      65.0000,   1.00000,    625.1176
    502.5000,      65.0000,   1.00000,    634.4011
    507.5000,      65.0000,   1.00000,    649.5010
    512.5000,      65.0000,   1.00000,    665.4650
    517.5000,      65.0000,   1.00000,    689.6633
    522.5000,      65.0000,   1.00000,    691.9829
    527.5000,      65.0000,   1.00000,    690.9526
    532.5000,      65.0000,   1.00000,    699.7064
    537.5000,      65.0000,   1.00000,    698.4186
     97.5000,      15.0000,   6.00000,    533.1324
    102.5000,      15.0000,   6.00000,    501.2831
    107.5000,      15.0000,   6.00000,    538.1981
    112.5000,      15.0000,   6.00000,    541.2689
    117.5000,      15.0000,   6.00000,    547.8726
    122.5000,      15.0000,   6.00000,    539.2074
    127.5000,      15.0000,   6.00000,    553.3811
    132.5000,      15.0000,   6.00000,    596.5391
    137.5000,      15.0000,   6.00000,    589.2272
    142.5000,      15.0000,   6.00000,    613.4700
    147.5000,      15.0000,   6.00000,    628.4319
    152.5000,      15.0000,   6.00000,    654.3630
    157.5000,      15.0000,   6.00000,    647.9008
    162.5000,      15.0000,   6.00000,    608.9504
    167.5000,      15.0000,   6.00000,    562.8062
    172.5000,      15.0000,   6.00000,    516.9623
    177.5000,      15.0000,   6.00000,    505.0398
    182.5000,      15.0000,   6.00000,    498.1225
    187.5000,      15.0000,   6.00000,    476.8504
    192.5000,      15.0000,   6.00000,    399.8419
    197.5000,      15.0000,   6.00000,    335.4796
    202.5000,      15.0000,   6.00000,    295.2035
    207.5000,      15.0000,   6.00000,    296.4410
    212.5000,      15.0000,   6.00000,    321.9959
    217.5000,      15.0000,   6.00000,    386.3208
    257.5000,      15.0000,   6.00000,    545.9089
    262.5000,      15.0000,   6.00000,    504.4902
    267.5000,      15.0000,   6.00000,    458.1484
    272.5000,      15.0000,   6.00000,    448.4667
    277.5000,      15.0000,   6.00000,    441.0538
    282.5000,      15.0000,   6.00000,    428.3644
    287.5000,      15.0000,   6.00000,    438.0359
    292.5000,      15.0000,   6.00000,    419.8150
    297.5000,      15.0000,   6.00000,    398.9619
    302.5000,      15.0000,   6.00000,    357.2829
    307.5000,      15.0000,   6.00000,    333.7696
    312.5000,      15.0000,   6.00000,    341.6900
    322.5000,      15.0000,   6.00000,    336.5711
    332.5000,      15.0000,   6.00000,    303.7264
    337.5000,      15.0000,   6.00000,    293.5347
    342.5000,      15.0000,   6.00000,    286.3148
    347.5000,      15.0000,   6.00000,    275.9660
    352.5000,      15.0000,   6.00000,    292.8806
    357.5000,      15.0000,   6.00000,    335.3465
    362.5000,      15.0000,   6.00000,    374.4462
    367.5000,      15.0000,   6.00000,    372.6207
    372.5000,      15.0000,   6.00000,    365.0851
    377.5000,      15.0000,   6.00000,    362.5186
    417.5000,      15.0000,   6.00000,    448.1462
    422.5000,      15.0000,   6.00000,    462.7791
    427.5000,      15.0000,   6.00000,    496.2084
    432.5000,      15.0000,   6.00000,    518.6824
    437.5000,      15.0000,   6.00000,    534.6954
    442.5000,      15.0000,   6.00000,    521.6678
    447.5000,      15.0000,   6.00000,    521.5531
    452.5000,      15.0000,   6.00000,    505.2381
    457.5000,      15.0000,   6.00000,    498.9088
    462.5000,      15.0000,   6.00000,    524.9061
    467.5000,      15.0000,   6.00000,    595.0721
    472.5000,      15.0000,   6.00000,    620.4956
    477.5000,      15.0000,   6.00000,    636.4921
    482.5000,      15.0000,   6.00000,    656.5398
    487.5000,      15.0000,   6.00000,    702.3033
    492.5000,      15.0000,   6.00000,    740.6918
    497.5000,      15.0000,   6.00000,    738.9405
    502.5000,      15.0000,   6.00000,    701.5891
    507.5000,      15.0000,   6.00000,    651.7957
    512.5000,      15.0000,   6.00000,    599.8737
    517.5000,      15.0000,   6.00000,    568.8672
    522.5000,      15.0000,   6.00000,    547.7702
    527.5000,      15.0000,   6.00000,    536.9603
    532.5000,      15.0000,   6.00000,    579.7191
    537.5000,      15.0000,   6.00000,    605.3625
    105.0000,      30.0000,   3.00000,    541.7111
    110.0000,      30.0000,   3.00000,    527.6815
    115.0000,      30.0000,   3.00000,    537.9555
    120.0000,      30.0000,   3.00000,    537.7194
    125.0000,      30.0000,   3.00000,    557.1757
    130.0000,      30.0000,   3.00000,    542.5350
    135.0000,      30.0000,   3.00000,    554.9511
    140.0000,      30.0000,   3.00000,    568.9008
    145.0000,      30.0000,   3.00000,    558.2305
    150.0000,      30.0000,   3.00000,    560.9352
    155.0000,      30.0000,   3.00000,    550.6809
    160.0000,      30.0000,   3.00000,    553.6508
    165.0000,      30.0000,   3.00000,    536.4539
    170.0000,      30.0000,   3.00000,    521.6401
    175.0000,      30.0000,   3.00000,    496.6391
    180.0000,      30.0000,   3.00000,    461.2142
    185.0000,      30.0000,   3.00000,    420.1457
    190.0000,      30.0000,   3.00000,    390.1051
    195.0000,      30.0000,   3.00000,    365.8283
    200.0000,      30.0000,   3.00000,    331.4703
    205.0000,      30.0000,   3.00000,    311.0216
    210.0000,      30.0000,   3.00000,    321.2233
    265.0000,      30.0000,   3.00000,    491.6042
    270.0000,      30.0000,   3.00000,    470.1591
    275.0000,      30.0000,   3.00000,    439.9287
    280.0000,      30.0000,   3.00000,    441.2774
    285.0000,      30.0000,   3.00000,    430.7849
    290.0000,      30.0000,   3.00000,    419.5639
    295.0000,      30.0000,   3.00000,    408.2135
    300.0000,      30.0000,   3.00000,    388.6790
    305.0000,      30.0000,   3.00000,    380.3811
    310.0000,      30.0000,   3.00000,    349.7543
    315.0000,      30.0000,   3.00000,    335.4561
    320.0000,      30.0000,   3.00000,    326.5576
    330.0000,      30.0000,   3.00000,    311.3106
    335.0000,      30.0000,   3.00000,    292.9840
    340.0000,      30.0000,   3.00000,    281.2812
    355.0000,      30.0000,   3.00000,    326.9502
    360.0000,      30.0000,   3.00000,    336.1126
    365.0000,      30.0000,   3.00000,    354.5660
    370.0000,      30.0000,   3.00000,    370.4300
    425.0000,      30.0000,   3.00000,    479.4544
    430.0000,      30.0000,   3.00000,    497.1403
    435.0000,      30.0000,   3.00000,    504.1515
    440.0000,      30.0000,   3.00000,    514.2579
    445.0000,      30.0000,   3.00000,    509.4718
    450.0000,      30.0000,   3.00000,    498.0913
    455.0000,      30.0000,   3.00000,    507.7231
    460.0000,      30.0000,   3.00000,    534.0225
    465.0000,      30.0000,   3.00000,    541.3243
    470.0000,      30.0000,   3.00000,    555.4137
    475.0000,      30.0000,   3.00000,    592.8351
    480.0000,      30.0000,   3.00000,    625.8208
    485.0000,      30.0000,   3.00000,    656.0530
    490.0000,      30.0000,   3.00000,    666.9824
    495.0000,      30.0000,   3.00000,    671.8822
    500.0000,      30.0000,   3.00000,    668.5147
    505.0000,      30.0000,   3.00000,    641.1395
    510.0000,      30.0000,   3.00000,    607.0105
    515.0000,      30.0000,   3.00000,    570.4231
    520.0000,      30.0000,   3.00000,    539.7780
    525.0000,      30.0000,   3.00000,    544.0922
    530.0000,      30.0000,   3.00000,    545.2812
    112.5000,      25.0000,   4.00000,    522.6663
    117.5000,      25.0000,   4.00000,    522.8848
    122.5000,      25.0000,   4.00000,    523.3544
    127.5000,      25.0000,   4.00000,    518.6401
    132.5000,      25.0000,   4.00000,    501.4834
    137.5000,      25.0000,   4.00000,    498.7511
    142.5000,      25.0000,   4.00000,    512.5579
    147.5000,      25.0000,   4.00000,    513.4523
    152.5000,      25.0000,   4.00000,    508.4327
    157.5000,      25.0000,   4.00000,    520.7667
    162.5000,      25.0000,   4.00000,    500.4092
    167.5000,      25.0000,   4.00000,    474.2158
    172.5000,      25.0000,   4.00000,    466.4862
    177.5000,      25.0000,   4.00000,    438.3366
    182.5000,      25.0000,   4.00000,    402.1803
    187.5000,      25.0000,   4.00000,    382.5757
    192.5000,      25.0000,   4.00000,    350.7042
    197.5000,      25.0000,   4.00000,    300.5938
    202.5000,      25.0000,   4.00000,    289.6998
    272.5000,      25.0000,   4.00000,    428.2410
    277.5000,      25.0000,   4.00000,    427.1242
    282.5000,      25.0000,   4.00000,    441.1163
    287.5000,      25.0000,   4.00000,    422.4922
    292.5000,      25.0000,   4.00000,    407.2203
    297.5000,      25.0000,   4.00000,    406.2383
    302.5000,      25.0000,   4.00000,    386.7583
    307.5000,      25.0000,   4.00000,    361.3089
    312.5000,      25.0000,   4.00000,    352.9530
    317.5000,      25.0000,   4.00000,    340.1186
    327.5000,      25.0000,   4.00000,    316.4234
    337.5000,      25.0000,   4.00000,    280.3347
    352.5000,      25.0000,   4.00000,    300.0379
    362.5000,      25.0000,   4.00000,    342.2445
    432.5000,      25.0000,   4.00000,    489.6517
    437.5000,      25.0000,   4.00000,    502.5462
    442.5000,      25.0000,   4.00000,    501.9467
    447.5000,      25.0000,   4.00000,    488.3822
    452.5000,      25.0000,   4.00000,    482.1279
    457.5000,      25.0000,   4.00000,    482.7093
    462.5000,      25.0000,   4.00000,    506.2440
    467.5000,      25.0000,   4.00000,    513.3690
    472.5000,      25.0000,   4.00000,    533.7834
    477.5000,      25.0000,   4.00000,    584.4067
    482.5000,      25.0000,   4.00000,    627.3047
    487.5000,      25.0000,   4.00000,    644.3699
    492.5000,      25.0000,   4.00000,    676.0961
    497.5000,      25.0000,   4.00000,    675.2711
    502.5000,      25.0000,   4.00000,    641.6895
    512.5000,      25.0000,   4.00000,    556.5151
    517.5000,      25.0000,   4.00000,    515.6380
    522.5000,      25.0000,   4.00000,    495.4307
   9.08
ITERATION 2
MODEL RESISTIVITY
LAYER 1
125,     2.5000
     10.0000,     243.55
     15.0000,     337.39
     20.0000,     445.34
     25.0000,     483.01
     30.0000,     538.05
     35.0000,     618.03
     40.0000,     572.52
     45.0000,     692.44
     50.0000,     840.82
     55.0000,     949.34
     60.0000,     820.56
     65.0000,     860.77
     70.0000,     939.80
     75.0000,     872.57
     80.0000,     823.96
     85.0000,     948.11
     90.0000,     1018.0
     95.0000,     951.45
    100.0000,     749.17
    105.0000,     809.26
    110.0000,     768.99
    115.0000,     885.43
    120.0000,     728.51
    125.0000,     705.54
    130.0000,     727.68
    135.0000,     728.58
    140.0000,     820.78
    145.0000,     670.79
    150.0000,     826.18
    155.0000,     912.74
    160.0000,     826.16
    165.0000,     797.22
    170.0000,     731.05
    175.0000,     540.64
    180.0000,     540.54
    185.0000,     662.24
    190.0000,     475.76
    195.0000,     402.61
    200.0000,     345.83
    205.0000,     265.85
    210.0000,     258.96
    215.0000,     356.32
    220.0000,     377.96
    225.0000,     576.93
    230.0000,     591.65
    235.0000,     734.09
    240.0000,     940.19
    245.0000,     1230.7
    250.0000,     1391.5
    255.0000,     1100.8
    260.0000,     1177.8
    265.0000,     895.54
    270.0000,     929.49
    275.0000,     1074.7
    280.0000,     1094.3
    285.0000,     1113.0
    290.0000,     1195.5
    295.0000,     1576.0
    300.0000,     1239.2
    305.0000,     1235.4
    310.0000,     1324.9
    315.0000,     1060.1
    320.0000,     1263.1
    325.0000,     1114.9
    330.0000,     993.09
    335.0000,     904.70
    340.0000,     909.38
    345.0000,     803.46
    350.0000,     712.06
    355.0000,     730.59
    360.0000,     987.74
    365.0000,     1156.7
    370.0000,     1175.6
    375.0000,     994.29
    380.0000,     1075.9
    385.0000,     1182.9
    390.0000,     1059.7
    395.0000,     1014.2
    400.0000,     1070.3
    405.0000,     1128.2
    410.0000,     1033.2
    415.0000,     1109.6
    420.0000,     1067.7
    425.0000,     896.92
    430.0000,     935.69
    435.0000,     1000.1
    440.0000,     834.92
    445.0000,     832.01
    450.0000,     794.26
    455.0000,     745.43
    460.0000,     726.44
    465.0000,     737.03
    470.0000,     845.74
    475.0000,     1094.3
    480.0000,     965.68
    485.0000,     1061.3
    490.0000,     1309.4
    495.0000,     1357.7
    500.0000,     1362.2
    505.0000,     1295.0
    510.0000,     1038.4
    515.0000,     917.06
    520.0000,     866.16
    525.0000,     783.56
    530.0000,     780.29
    535.0000,     805.45
    540.0000,     1005.8
    545.0000,     956.49
    550.0000,     1142.3
    555.0000,     1113.9
    560.0000,     1112.3
    565.0000,     1284.8
    570.0000,     1365.4
    575.0000,     1466.4
    580.0000,     1410.6
    585.0000,     1368.4
    590.0000,     1163.9
    595.0000,     1116.4
    600.0000,     1078.7
    605.0000,     1033.6
    610.0000,     1302.8
    615.0000,     1351.2
    620.0000,     1402.3
    625.0000,     1488.4
             1475.5
LAYER 2
125,     5.2500
     10.0000,     251.37
     15.0000,     335.04
     20.0000,     447.07
     25.0000,     494.82
     30.0000,     552.03
     35.0000,     624.42
     40.0000,     587.85
     45.0000,     700.70
     50.0000,     863.09
     55.0000,     972.11
     60.0000,     867.05
     65.0000,     909.16
     70.0000,     995.32
     75.0000,     942.25
     80.0000,     905.60
     85.0000,     1025.0
     90.0000,     1091.9
     95.0000,     1014.2
    100.0000,     820.72
    105.0000,     853.32
    110.0000,     833.55
    115.0000,     918.92
    120.0000,     779.39
    125.0000,     748.72
    130.0000,     766.85
    135.0000,     772.33
    140.0000,     842.29
    145.0000,     722.79
    150.0000,     854.21
    155.0000,     938.14
    160.0000,     870.14
    165.0000,     839.29
    170.0000,     767.20
    175.0000,     595.82
    180.0000,     595.78
    185.0000,     690.34
    190.0000,     528.24
    195.0000,     437.92
    200.0000,     366.26
    205.0000,     291.96
    210.0000,     291.04
    215.0000,     382.19
    220.0000,     417.14
    225.0000,     583.61
    230.0000,     610.59
    235.0000,     738.33
    240.0000,     941.72
    245.0000,     1216.8
    250.0000,     1339.3
    255.0000,     1102.3
    260.0000,     1123.3
    265.0000,     894.98
    270.0000,     922.57
    275.0000,     1056.1
    280.0000,     1083.1
    285.0000,     1106.7
    290.0000,     1197.7
    295.0000,     1522.9
    300.0000,     1239.1
    305.0000,     1234.6
    310.0000,     1305.0
    315.0000,     1101.0
    320.0000,     1261.0
    325.0000,     1130.7
    330.0000,     1001.6
    335.0000,     917.40
    340.0000,     911.03
    345.0000,     808.08
    350.0000,     726.29
    355.0000,     751.62
    360.0000,     999.46
    365.0000,     1175.7
    370.0000,     1190.1
    375.0000,     1040.7
    380.0000,     1099.8
    385.0000,     1190.5
    390.0000,     1078.8
    395.0000,     1036.0
    400.0000,     1084.0
    405.0000,     1124.1
    410.0000,     1050.6
    415.0000,     1104.4
    420.0000,     1065.9
    425.0000,     916.73
    430.0000,     949.99
    435.0000,     1006.3
    440.0000,     870.84
    445.0000,     862.61
    450.0000,     826.35
    455.0000,     771.82
    460.0000,     742.50
    465.0000,     751.79
    470.0000,     861.21
    475.0000,     1094.0
    480.0000,     990.26
    485.0000,     1071.7
    490.0000,     1308.0
    495.0000,     1363.9
    500.0000,     1370.4
    505.0000,     1302.5
    510.0000,     1064.3
    515.0000,     946.14
    520.0000,     897.61
    525.0000,     818.64
    530.0000,     812.53
    535.0000,     845.07
    540.0000,     1025.2
    545.0000,     1006.8
    550.0000,     1171.1
    555.0000,     1159.9
    560.0000,     1164.7
    565.0000,     1321.0
    570.0000,     1407.3
    575.0000,     1490.4
    580.0000,     1431.7
    585.0000,     1369.9
    590.0000,     1177.1
    595.0000,     1122.0
    600.0000,     1081.7
    605.0000,     1050.4
    610.0000,     1292.6
    615.0000,     1351.3
    620.0000,     1399.3
    625.0000,     1478.0
             1454.8
LAYER 3
123,     8.2750
     15.0000,     323.70
     20.0000,     451.83
     25.0000,     546.52
     30.0000,     617.68
     35.0000,     684.12
     40.0000,     680.55
     45.0000,     800.43
     50.0000,     1037.1
     55.0000,     1198.2
     60.0000,     1164.6
     65.0000,     1237.0
     70.0000,     1371.9
     75.0000,     1356.0
     80.0000,     1342.2
     85.0000,     1463.6
     90.0000,     1516.5
     95.0000,     1394.3
    100.0000,     1157.8
    105.0000,     1158.0
    110.0000,     1140.5
    115.0000,     1166.6
    120.0000,     1033.8
    125.0000,     990.53
    130.0000,     1003.4
    135.0000,     1019.0
    140.0000,     1054.3
    145.0000,     977.11
    150.0000,     1061.5
    155.0000,     1123.3
    160.0000,     1075.7
    165.0000,     1033.4
    170.0000,     940.00
    175.0000,     776.03
    180.0000,     768.55
    185.0000,     802.44
    190.0000,     657.48
    195.0000,     530.85
    200.0000,     432.67
    205.0000,     372.51
    210.0000,     380.75
    215.0000,     474.98
    220.0000,     528.41
    225.0000,     643.93
    230.0000,     677.71
    235.0000,     780.59
    240.0000,     965.45
    245.0000,     1207.5
    250.0000,     1278.5
    255.0000,     1095.5
    260.0000,     1054.9
    265.0000,     887.12
    270.0000,     897.52
    275.0000,     998.88
    280.0000,     1035.3
    285.0000,     1071.2
    290.0000,     1169.5
    295.0000,     1366.8
    300.0000,     1206.4
    305.0000,     1197.3
    310.0000,     1230.0
    315.0000,     1117.9
    320.0000,     1249.4
    325.0000,     1160.4
    330.0000,     1035.9
    335.0000,     959.53
    340.0000,     935.93
    345.0000,     844.79
    350.0000,     789.50
    355.0000,     826.18
    360.0000,     1051.1
    365.0000,     1224.1
    370.0000,     1232.9
    375.0000,     1129.6
    380.0000,     1144.4
    385.0000,     1189.3
    390.0000,     1090.6
    395.0000,     1051.2
    400.0000,     1085.2
    405.0000,     1113.4
    410.0000,     1073.1
    415.0000,     1106.0
    420.0000,     1081.9
    425.0000,     996.77
    430.0000,     1021.8
    435.0000,     1060.2
    440.0000,     983.90
    445.0000,     969.81
    450.0000,     927.71
    455.0000,     851.48
    460.0000,     799.99
    465.0000,     806.90
    470.0000,     919.87
    475.0000,     1128.1
    480.0000,     1090.6
    485.0000,     1155.3
    490.0000,     1359.3
    495.0000,     1436.4
    500.0000,     1450.4
    505.0000,     1393.8
    510.0000,     1204.5
    515.0000,     1097.3
    520.0000,     1050.3
    525.0000,     977.24
    530.0000,     967.56
    535.0000,     1006.6
    540.0000,     1161.6
    545.0000,     1182.7
    550.0000,     1349.1
    555.0000,     1369.4
    560.0000,     1401.6
    565.0000,     1543.6
    570.0000,     1626.9
    575.0000,     1664.1
    580.0000,     1575.8
    585.0000,     1455.4
    590.0000,     1268.4
    595.0000,     1187.3
    600.0000,     1133.3
    605.0000,     1118.5
    610.0000,     1282.0
    615.0000,     1342.3
    620.0000,     1368.7
             1396.3
LAYER 4
121,    11.6025
     20.0000,     443.46
     25.0000,     627.23
     30.0000,     711.84
     35.0000,     816.82
     40.0000,     836.96
     45.0000,     1016.4
     50.0000,     1384.1
     55.0000,     1708.5
     60.0000,     1715.3
     65.0000,     1887.1
     70.0000,     2137.6
     75.0000,     2138.3
     80.0000,     2132.0
     85.0000,     2250.6
     90.0000,     2273.2
     95.0000,     2035.5
    100.0000,     1666.1
    105.0000,     1612.6
    110.0000,     1589.6
    115.0000,     1584.7
    120.0000,     1420.2
    125.0000,     1365.5
    130.0000,     1381.4
    135.0000,     1404.3
    140.0000,     1416.0
    145.0000,     1325.2
    150.0000,     1359.4
    155.0000,     1380.6
    160.0000,     1315.2
    165.0000,     1245.1
    170.0000,     1122.9
    175.0000,     943.22
    180.0000,     907.38
    185.0000,     904.75
    190.0000,     757.12
    195.0000,     613.79
    200.0000,     506.88
    205.0000,     459.88
    210.0000,     483.42
    215.0000,     588.93
    220.0000,     651.34
    225.0000,     732.36
    230.0000,     757.27
    235.0000,     837.67
    240.0000,     994.76
    245.0000,     1206.8
    250.0000,     1243.7
    255.0000,     1082.0
    260.0000,     1004.4
    265.0000,     864.08
    270.0000,     859.33
    275.0000,     922.28
    280.0000,     952.01
    285.0000,     986.59
    290.0000,     1068.1
    295.0000,     1171.5
    300.0000,     1089.2
    305.0000,     1080.6
    310.0000,     1112.1
    315.0000,     1101.7
    320.0000,     1209.9
    325.0000,     1162.2
    330.0000,     1056.2
    335.0000,     988.58
    340.0000,     957.60
    345.0000,     878.18
    350.0000,     839.92
    355.0000,     880.99
    360.0000,     1081.5
    365.0000,     1239.9
    370.0000,     1239.8
    375.0000,     1145.2
    380.0000,     1138.1
    385.0000,     1148.9
    390.0000,     1068.4
    395.0000,     1032.1
    400.0000,     1050.4
    405.0000,     1062.6
    410.0000,     1049.7
    415.0000,     1075.3
    420.0000,     1074.9
    425.0000,     1029.9
    430.0000,     1062.8
    435.0000,     1102.1
    440.0000,     1061.6
    445.0000,     1049.3
    450.0000,     1000.9
    455.0000,     909.56
    460.0000,     845.72
    465.0000,     853.34
    470.0000,     975.84
    475.0000,     1191.9
    480.0000,     1193.6
    485.0000,     1274.7
    490.0000,     1465.7
    495.0000,     1563.8
    500.0000,     1592.9
    505.0000,     1558.5
    510.0000,     1421.4
    515.0000,     1334.8
    520.0000,     1294.3
    525.0000,     1223.7
    530.0000,     1207.2
    535.0000,     1242.9
    540.0000,     1383.2
    545.0000,     1441.4
    550.0000,     1634.5
    555.0000,     1712.6
    560.0000,     1789.7
    565.0000,     1930.8
    570.0000,     1988.3
    575.0000,     1988.3
    580.0000,     1822.8
    585.0000,     1627.1
    590.0000,     1411.7
    595.0000,     1296.4
    600.0000,     1212.3
    605.0000,     1182.1
    610.0000,     1265.1
    615.0000,     1302.1
             1273.4
LAYER 5
117,    15.2628
     30.0000,     790.57
     35.0000,     1023.4
     40.0000,     1112.6
     45.0000,     1398.8
     50.0000,     1795.5
     55.0000,     2301.2
     60.0000,     2635.1
     65.0000,     2991.4
     70.0000,     3271.3
     75.0000,     3291.5
     80.0000,     3323.0
     85.0000,     3310.2
     90.0000,     3156.1
     95.0000,     2728.6
    100.0000,     2236.1
    105.0000,     2023.8
    110.0000,     1989.0
    115.0000,     1955.3
    120.0000,     1819.6
    125.0000,     1776.4
    130.0000,     1742.1
    135.0000,     1732.0
    140.0000,     1692.1
    145.0000,     1580.9
    150.0000,     1528.2
    155.0000,     1489.1
    160.0000,     1409.6
    165.0000,     1317.7
    170.0000,     1194.4
    175.0000,     1049.0
    180.0000,     970.77
    185.0000,     915.87
    190.0000,     793.69
    195.0000,     686.03
    200.0000,     628.00
    205.0000,     614.47
    210.0000,     656.50
    215.0000,     737.90
    220.0000,     794.18
    225.0000,     833.07
    230.0000,     852.23
    235.0000,     898.87
    240.0000,     996.91
    245.0000,     1088.6
    250.0000,     1091.9
    255.0000,     1002.2
    260.0000,     906.86
    265.0000,     808.50
    270.0000,     762.79
    275.0000,     751.14
    280.0000,     741.98
    285.0000,     738.55
    290.0000,     742.46
    295.0000,     742.82
    300.0000,     725.48
    305.0000,     724.16
    310.0000,     771.00
    315.0000,     845.40
    320.0000,     939.56
    325.0000,     960.75
    330.0000,     944.92
    335.0000,     911.81
    340.0000,     878.36
    345.0000,     834.99
    350.0000,     819.38
    355.0000,     845.41
    360.0000,     932.49
    365.0000,     985.51
    370.0000,     976.50
    375.0000,     928.56
    380.0000,     884.70
    385.0000,     844.19
    390.0000,     788.60
    395.0000,     755.08
    400.0000,     754.82
    405.0000,     756.72
    410.0000,     764.16
    415.0000,     794.10
    420.0000,     839.12
    425.0000,     883.05
    430.0000,     952.23
    435.0000,     1012.2
    440.0000,     1024.4
    445.0000,     1027.6
    450.0000,     996.93
    455.0000,     917.55
    460.0000,     870.33
    465.0000,     885.86
    470.0000,     1007.1
    475.0000,     1200.6
    480.0000,     1288.8
    485.0000,     1396.5
    490.0000,     1552.2
    495.0000,     1665.6
    500.0000,     1719.5
    505.0000,     1715.5
    510.0000,     1681.9
    515.0000,     1661.9
    520.0000,     1652.9
    525.0000,     1632.9
    530.0000,     1622.1
    535.0000,     1647.1
    540.0000,     1736.8
    545.0000,     1849.5
    550.0000,     2044.0
    555.0000,     2219.1
    560.0000,     2357.9
    565.0000,     2449.3
    570.0000,     2459.4
    575.0000,     2350.1
    580.0000,     2093.4
    585.0000,     1821.4
    590.0000,     1567.3
    595.0000,     1400.5
    600.0000,     1240.4
    605.0000,     1187.4
             1144.3
LAYER 6
113,    19.2890
     40.0000,     1124.2
     45.0000,     1457.4
     50.0000,     1801.6
     55.0000,     2297.1
     60.0000,     2655.9
     65.0000,     3014.3
     70.0000,     3257.2
     75.0000,     3250.5
     80.0000,     3202.6
     85.0000,     3054.1
     90.0000,     2782.3
     95.0000,     2387.0
    100.0000,     2008.0
    105.0000,     1812.4
    110.0000,     1783.9
    115.0000,     1756.2
    120.0000,     1733.1
    125.0000,     1725.5
    130.0000,     1720.8
    135.0000,     1719.7
    140.0000,     1684.8
    145.0000,     1581.2
    150.0000,     1500.5
    155.0000,     1405.2
    160.0000,     1303.2
    165.0000,     1197.9
    170.0000,     1086.0
    175.0000,     974.02
    180.0000,     887.23
    185.0000,     815.26
    190.0000,     736.94
    195.0000,     671.26
    200.0000,     637.94
    205.0000,     636.14
    210.0000,     674.93
    215.0000,     739.39
    220.0000,     787.49
    225.0000,     815.86
    230.0000,     835.35
    235.0000,     865.04
    240.0000,     907.44
    245.0000,     934.61
    250.0000,     933.97
    255.0000,     887.41
    260.0000,     819.44
    265.0000,     748.62
    270.0000,     696.00
    275.0000,     659.80
    280.0000,     630.35
    285.0000,     606.16
    290.0000,     586.57
    295.0000,     568.88
    300.0000,     555.09
    305.0000,     553.14
    310.0000,     577.41
    315.0000,     625.94
    320.0000,     677.87
    325.0000,     701.04
    330.0000,     703.26
    335.0000,     691.87
    340.0000,     672.07
    345.0000,     651.36
    350.0000,     642.40
    355.0000,     647.22
    360.0000,     662.65
    365.0000,     669.07
    370.0000,     658.49
    375.0000,     631.45
    380.0000,     599.04
    385.0000,     566.03
    390.0000,     533.57
    395.0000,     513.15
    400.0000,     509.88
    405.0000,     511.20
    410.0000,     518.91
    415.0000,     541.76
    420.0000,     582.65
    425.0000,     638.08
    430.0000,     706.94
    435.0000,     773.11
    440.0000,     816.55
    445.0000,     840.40
    450.0000,     844.50
    455.0000,     838.67
    460.0000,     842.39
    465.0000,     882.15
    470.0000,     986.12
    475.0000,     1137.5
    480.0000,     1258.8
    485.0000,     1372.9
    490.0000,     1492.6
    495.0000,     1586.8
    500.0000,     1641.8
    505.0000,     1647.6
    510.0000,     1652.0
    515.0000,     1651.9
    520.0000,     1644.4
    525.0000,     1632.6
    530.0000,     1622.5
    535.0000,     1634.2
    540.0000,     1697.3
    545.0000,     1805.4
    550.0000,     1969.8
    555.0000,     2136.8
    560.0000,     2263.7
    565.0000,     2319.5
    570.0000,     2312.2
    575.0000,     2183.9
    580.0000,     1944.2
    585.0000,     1706.9
    590.0000,     1476.9
    595.0000,     1331.9
             1153.9
LAYER 7
109,    23.7179
     50.0000,     1430.8
     55.0000,     1772.7
     60.0000,     1997.6
     65.0000,     2147.9
     70.0000,     2204.7
     75.0000,     2205.7
     80.0000,     2156.4
     85.0000,     2024.3
     90.0000,     1820.6
     95.0000,     1579.9
    100.0000,     1373.3
    105.0000,     1260.4
    110.0000,     1243.0
    115.0000,     1231.2
    120.0000,     1220.9
    125.0000,     1220.2
    130.0000,     1227.8
    135.0000,     1235.9
    140.0000,     1233.0
    145.0000,     1198.2
    150.0000,     1148.7
    155.0000,     1090.0
    160.0000,     1025.7
    165.0000,     958.49
    170.0000,     889.44
    175.0000,     822.13
    180.0000,     763.65
    185.0000,     713.36
    190.0000,     669.95
    195.0000,     638.35
    200.0000,     624.99
    205.0000,     627.78
    210.0000,     654.43
    215.0000,     692.61
    220.0000,     723.70
    225.0000,     744.08
    230.0000,     758.49
    235.0000,     772.75
    240.0000,     786.15
    245.0000,     792.93
    250.0000,     790.00
    255.0000,     763.19
    260.0000,     719.01
    265.0000,     669.18
    270.0000,     623.70
    275.0000,     584.52
    280.0000,     549.72
    285.0000,     518.65
    290.0000,     491.40
    295.0000,     468.77
    300.0000,     453.27
    305.0000,     447.84
    310.0000,     453.01
    315.0000,     469.15
    320.0000,     486.28
    325.0000,     494.76
    330.0000,     495.70
    335.0000,     488.57
    340.0000,     475.71
    345.0000,     462.48
    350.0000,     454.25
    355.0000,     452.61
    360.0000,     453.22
    365.0000,     451.60
    370.0000,     442.87
    375.0000,     427.79
    380.0000,     410.02
    385.0000,     392.21
    390.0000,     376.73
    395.0000,     367.65
    400.0000,     367.19
    405.0000,     368.86
    410.0000,     375.86
    415.0000,     393.05
    420.0000,     423.54
    425.0000,     467.29
    430.0000,     521.83
    435.0000,     579.85
    440.0000,     632.49
    445.0000,     675.72
    450.0000,     708.47
    455.0000,     736.55
    460.0000,     772.64
    465.0000,     829.24
    470.0000,     915.21
    475.0000,     1023.8
    480.0000,     1127.2
    485.0000,     1220.3
    490.0000,     1301.8
    495.0000,     1362.7
    500.0000,     1395.7
    505.0000,     1397.5
    510.0000,     1401.3
    515.0000,     1405.5
    520.0000,     1408.3
    525.0000,     1409.5
    530.0000,     1409.0
    535.0000,     1413.4
    540.0000,     1455.9
    545.0000,     1532.1
    550.0000,     1632.6
    555.0000,     1729.9
    560.0000,     1798.1
    565.0000,     1824.8
    570.0000,     1807.8
    575.0000,     1718.6
    580.0000,     1569.8
    585.0000,     1423.6
             1229.0
LAYER 8
105,    28.5897
     60.0000,     1404.1
     65.0000,     1410.1
     70.0000,     1410.9
     75.0000,     1403.0
     80.0000,     1346.3
     85.0000,     1247.7
     90.0000,     1127.5
     95.0000,     993.32
    100.0000,     881.59
    105.0000,     819.01
    110.0000,     808.21
    115.0000,     804.86
    120.0000,     804.93
    125.0000,     814.57
    130.0000,     833.12
    135.0000,     852.72
    140.0000,     862.53
    145.0000,     858.72
    150.0000,     845.80
    155.0000,     825.57
    160.0000,     799.32
    165.0000,     768.72
    170.0000,     735.56
    175.0000,     701.35
    180.0000,     669.72
    185.0000,     642.48
    190.0000,     620.92
    195.0000,     607.03
    200.0000,     601.96
    205.0000,     604.57
    210.0000,     618.59
    215.0000,     637.23
    220.0000,     653.13
    225.0000,     664.03
    230.0000,     671.20
    235.0000,     676.26
    240.0000,     679.32
    245.0000,     680.08
    250.0000,     673.51
    255.0000,     653.24
    260.0000,     622.29
    265.0000,     585.94
    270.0000,     549.06
    275.0000,     513.82
    280.0000,     480.66
    285.0000,     449.92
    290.0000,     422.19
    295.0000,     398.48
    300.0000,     380.11
    305.0000,     368.54
    310.0000,     364.49
    315.0000,     365.09
    320.0000,     366.04
    325.0000,     366.27
    330.0000,     363.62
    335.0000,     356.05
    340.0000,     346.12
    345.0000,     336.73
    350.0000,     329.99
    355.0000,     326.32
    360.0000,     324.31
    365.0000,     321.70
    370.0000,     316.98
    375.0000,     310.22
    380.0000,     302.59
    385.0000,     295.41
    390.0000,     290.18
    395.0000,     288.65
    400.0000,     289.39
    405.0000,     292.60
    410.0000,     300.54
    415.0000,     315.86
    420.0000,     340.61
    425.0000,     375.40
    430.0000,     419.12
    435.0000,     468.55
    440.0000,     519.41
    445.0000,     568.46
    450.0000,     614.59
    455.0000,     660.16
    460.0000,     710.61
    465.0000,     770.21
    470.0000,     841.02
    475.0000,     919.08
    480.0000,     993.31
    485.0000,     1056.8
    490.0000,     1105.4
    495.0000,     1135.4
    500.0000,     1144.9
    505.0000,     1144.3
    510.0000,     1143.1
    515.0000,     1142.4
    520.0000,     1142.8
    525.0000,     1144.1
    530.0000,     1144.8
    535.0000,     1145.2
    540.0000,     1171.5
    545.0000,     1220.0
    550.0000,     1277.9
    555.0000,     1328.7
    560.0000,     1365.3
    565.0000,     1381.1
    570.0000,     1370.6
    575.0000,     1323.7
             1233.0
LAYER 9
99,    33.9487
     75.0000,     1044.9
     80.0000,     903.97
     85.0000,     827.83
     90.0000,     761.01
     95.0000,     669.46
    100.0000,     593.22
    105.0000,     552.86
    110.0000,     546.18
    115.0000,     547.16
    120.0000,     554.51
    125.0000,     572.32
    130.0000,     599.73
    135.0000,     630.70
    140.0000,     655.01
    145.0000,     666.18
    150.0000,     666.07
    155.0000,     664.44
    160.0000,     657.50
    165.0000,     647.31
    170.0000,     634.88
    175.0000,     621.20
    180.0000,     607.68
    185.0000,     595.66
    190.0000,     586.32
    195.0000,     580.46
    200.0000,     578.01
    205.0000,     578.61
    210.0000,     583.99
    215.0000,     590.88
    220.0000,     596.54
    225.0000,     599.97
    230.0000,     601.49
    235.0000,     601.86
    240.0000,     601.70
    245.0000,     597.60
    250.0000,     586.30
    255.0000,     567.36
    260.0000,     542.14
    265.0000,     513.05
    270.0000,     482.45
    275.0000,     451.90
    280.0000,     422.33
    285.0000,     394.43
    290.0000,     368.87
    295.0000,     346.42
    300.0000,     327.76
    305.0000,     313.44
    310.0000,     303.48
    315.0000,     297.02
    320.0000,     292.40
    325.0000,     287.66
    330.0000,     281.67
    335.0000,     274.51
    340.0000,     267.11
    345.0000,     260.56
    350.0000,     255.63
    355.0000,     252.39
    360.0000,     250.35
    365.0000,     248.72
    370.0000,     246.91
    375.0000,     244.86
    380.0000,     242.98
    385.0000,     241.89
    390.0000,     242.00
    395.0000,     243.03
    400.0000,     245.79
    405.0000,     251.34
    410.0000,     261.00
    415.0000,     276.30
    420.0000,     298.64
    425.0000,     328.75
    430.0000,     366.38
    435.0000,     410.17
    440.0000,     458.01
    445.0000,     507.89
    450.0000,     558.69
    455.0000,     610.69
    460.0000,     665.25
    465.0000,     723.40
    470.0000,     782.99
    475.0000,     841.33
    480.0000,     892.95
    485.0000,     933.17
    490.0000,     959.11
    495.0000,     969.67
    500.0000,     968.48
    505.0000,     962.77
    510.0000,     953.82
    515.0000,     944.27
    520.0000,     936.75
    525.0000,     932.29
    530.0000,     930.12
    535.0000,     929.60
    540.0000,     946.19
    545.0000,     982.44
    550.0000,     1024.0
    555.0000,     1051.9
    560.0000,     1076.7
             1112.2
LAYER 10
93,    39.8436
     90.0000,     589.08
     95.0000,     469.46
    100.0000,     418.02
    105.0000,     389.80
    110.0000,     386.31
    115.0000,     390.63
    120.0000,     403.63
    125.0000,     427.28
    130.0000,     459.32
    135.0000,     495.46
    140.0000,     529.54
    145.0000,     555.88
    150.0000,     570.66
    155.0000,     572.68
    160.0000,     573.75
    165.0000,     574.02
    170.0000,     572.76
    175.0000,     570.11
    180.0000,     566.67
    185.0000,     563.13
    190.0000,     560.03
    195.0000,     557.59
    200.0000,     555.82
    205.0000,     555.05
    210.0000,     555.65
    215.0000,     556.59
    220.0000,     557.11
    225.0000,     557.09
    230.0000,     555.73
    235.0000,     552.11
    240.0000,     545.78
    245.0000,     535.97
    250.0000,     521.96
    255.0000,     503.53
    260.0000,     481.21
    265.0000,     456.12
    270.0000,     429.58
    275.0000,     402.71
    280.0000,     376.42
    285.0000,     351.43
    290.0000,     328.37
    295.0000,     307.75
    300.0000,     289.96
    305.0000,     275.19
    310.0000,     263.30
    315.0000,     253.79
    320.0000,     245.89
    325.0000,     238.82
    330.0000,     232.15
    335.0000,     225.83
    340.0000,     220.15
    345.0000,     215.46
    350.0000,     211.99
    355.0000,     209.72
    360.0000,     208.46
    365.0000,     207.92
    370.0000,     207.85
    375.0000,     208.06
    380.0000,     208.62
    385.0000,     209.76
    390.0000,     211.81
    395.0000,     215.16
    400.0000,     220.35
    405.0000,     228.10
    410.0000,     239.31
    415.0000,     255.11
    420.0000,     276.58
    425.0000,     304.48
    430.0000,     339.00
    435.0000,     379.63
    440.0000,     425.25
    445.0000,     474.57
    450.0000,     526.45
    455.0000,     580.14
    460.0000,     635.10
    465.0000,     690.38
    470.0000,     743.88
    475.0000,     790.27
    480.0000,     827.84
    485.0000,     853.71
    490.0000,     866.65
    495.0000,     867.04
    500.0000,     861.02
    505.0000,     848.20
    510.0000,     829.97
    515.0000,     809.34
    520.0000,     790.77
    525.0000,     777.03
    530.0000,     769.06
    535.0000,     766.80
    540.0000,     778.21
    545.0000,     805.55
           866.6671
LAYER 11
89,    46.3279
    100.0000,     298.75
    105.0000,     273.29
    110.0000,     272.76
    115.0000,     285.54
    120.0000,     307.34
    125.0000,     339.75
    130.0000,     376.70
    135.0000,     416.91
    140.0000,     455.47
    145.0000,     488.48
    150.0000,     513.38
    155.0000,     529.11
    160.0000,     535.77
    165.0000,     536.24
    170.0000,     537.49
    175.0000,     538.66
    180.0000,     539.44
    185.0000,     539.76
    190.0000,     539.59
    195.0000,     538.91
    200.0000,     537.80
    205.0000,     536.54
    210.0000,     535.23
    215.0000,     533.67
    220.0000,     531.38
    225.0000,     527.88
    230.0000,     522.72
    235.0000,     515.53
    240.0000,     505.95
    245.0000,     493.61
    250.0000,     478.25
    255.0000,     459.85
    260.0000,     438.76
    265.0000,     415.65
    270.0000,     391.37
    275.0000,     366.80
    280.0000,     342.74
    285.0000,     319.84
    290.0000,     298.63
    295.0000,     279.48
    300.0000,     262.61
    305.0000,     248.07
    310.0000,     235.75
    315.0000,     225.34
    320.0000,     216.49
    325.0000,     208.85
    330.0000,     202.21
    335.0000,     196.51
    340.0000,     191.79
    345.0000,     188.13
    350.0000,     185.56
    355.0000,     184.02
    360.0000,     183.40
    365.0000,     183.49
    370.0000,     184.04
    375.0000,     185.12
    380.0000,     186.83
    385.0000,     189.34
    390.0000,     192.91
    395.0000,     197.85
    400.0000,     204.61
    405.0000,     213.77
    410.0000,     226.05
    415.0000,     242.35
    420.0000,     263.63
    425.0000,     290.65
    430.0000,     323.80
    435.0000,     362.95
    440.0000,     407.44
    445.0000,     456.28
    450.0000,     508.32
    455.0000,     562.38
    460.0000,     617.07
    465.0000,     670.49
    470.0000,     719.83
    475.0000,     761.23
    480.0000,     791.53
    485.0000,     809.69
    490.0000,     815.60
    495.0000,     812.45
    500.0000,     801.49
    505.0000,     781.86
    510.0000,     754.20
    515.0000,     721.64
    520.0000,     686.34
    525.0000,     656.78
    530.0000,     634.23
    535.0000,     629.12
           644.2484
LAYER 12
85, 
    110.0000,     178.56
    115.0000,     217.54
    120.0000,     255.47
    125.0000,     293.86
    130.0000,     332.32
    135.0000,     376.78
    140.0000,     417.46
    145.0000,     452.55
    150.0000,     480.48
    155.0000,     500.62
    160.0000,     513.37
    165.0000,     519.64
    170.0000,     520.49
    175.0000,     521.49
    180.0000,     523.10
    185.0000,     524.67
    190.0000,     525.67
    195.0000,     525.86
    200.0000,     525.23
    205.0000,     523.91
    210.0000,     521.92
    215.0000,     519.12
    220.0000,     515.23
    225.0000,     509.92
    230.0000,     502.86
    235.0000,     493.79
    240.0000,     482.49
    245.0000,     468.76
    250.0000,     452.52
    255.0000,     433.82
    260.0000,     412.95
    265.0000,     390.49
    270.0000,     367.10
    275.0000,     343.54
    280.0000,     320.54
    285.0000,     298.69
    290.0000,     278.45
    295.0000,     260.10
    300.0000,     243.82
    305.0000,     229.61
    310.0000,     217.39
    315.0000,     206.94
    320.0000,     198.02
    325.0000,     190.41
    330.0000,     183.96
    335.0000,     178.62
    340.0000,     174.36
    345.0000,     171.19
    350.0000,     169.08
    355.0000,     167.95
    360.0000,     167.71
    365.0000,     168.09
    370.0000,     169.03
    375.0000,     170.62
    380.0000,     172.95
    385.0000,     176.18
    390.0000,     180.53
    395.0000,     186.29
    400.0000,     193.87
    405.0000,     203.79
    410.0000,     216.70
    415.0000,     233.42
    420.0000,     254.87
    425.0000,     281.81
    430.0000,     314.76
    435.0000,     353.72
    440.0000,     398.19
    445.0000,     447.28
    450.0000,     499.83
    455.0000,     554.45
    460.0000,     609.46
    465.0000,     662.67
    470.0000,     711.06
    475.0000,     751.12
    480.0000,     778.92
    485.0000,     794.20
    490.0000,     796.97
    495.0000,     791.59
    500.0000,     777.22
    505.0000,     752.13
    510.0000,     715.68
    515.0000,     675.32
    520.0000,     626.56
    525.0000,     569.57
           502.9509
CALCULATED APPARENT RESISTIVITY
      7.5000,       5.0000,   1.00000,    336.3219
     12.5000,       5.0000,   1.00000,    409.8016
     17.5000,       5.0000,   1.00000,    491.6278
     22.5000,       5.0000,   1.00000,    553.2229
     27.5000,       5.0000,   1.00000,    612.9548
     32.5000,       5.0000,   1.00000,    715.5268
     37.5000,       5.0000,   1.00000,    717.7640
     42.5000,       5.0000,   1.00000,    852.9177
     47.5000,       5.0000,   1.00000,    926.7051
     52.5000,       5.0000,   1.00000,   1058.8129
     57.5000,       5.0000,   1.00000,   1015.5542
     62.5000,       5.0000,   1.00000,   1075.8005
     67.5000,       5.0000,   1.00000,   1118.8005
     72.5000,       5.0000,   1.00000,   1097.6210
     77.5000,       5.0000,   1.00000,   1081.5247
     82.5000,       5.0000,   1.00000,   1147.4141
     87.5000,       5.0000,   1.00000,   1127.0272
     92.5000,       5.0000,   1.00000,   1118.7701
     97.5000,       5.0000,   1.00000,    957.4517
    102.5000,       5.0000,   1.00000,   1023.0521
    107.5000,       5.0000,   1.00000,    897.8708
    112.5000,       5.0000,   1.00000,    995.5975
    117.5000,       5.0000,   1.00000,    861.3961
    122.5000,       5.0000,   1.00000,    871.0484
    127.5000,       5.0000,   1.00000,    874.1644
    132.5000,       5.0000,   1.00000,    824.8397
    137.5000,       5.0000,   1.00000,    937.6707
    142.5000,       5.0000,   1.00000,    815.9681
    147.5000,       5.0000,   1.00000,    930.5489
    152.5000,       5.0000,   1.00000,    945.8469
    157.5000,       5.0000,   1.00000,    892.4225
    162.5000,       5.0000,   1.00000,    850.2660
    167.5000,       5.0000,   1.00000,    808.1759
    172.5000,       5.0000,   1.00000,    680.4645
    177.5000,       5.0000,   1.00000,    624.7994
    182.5000,       5.0000,   1.00000,    658.9102
    187.5000,       5.0000,   1.00000,    511.2478
    192.5000,       5.0000,   1.00000,    471.3793
    197.5000,       5.0000,   1.00000,    405.8954
    202.5000,       5.0000,   1.00000,    350.0769
    207.5000,       5.0000,   1.00000,    338.4936
    212.5000,       5.0000,   1.00000,    434.9439
    217.5000,       5.0000,   1.00000,    431.7456
    222.5000,       5.0000,   1.00000,    617.7039
    227.5000,       5.0000,   1.00000,    654.1531
    232.5000,       5.0000,   1.00000,    836.0425
    237.5000,       5.0000,   1.00000,    977.6177
    242.5000,       5.0000,   1.00000,   1122.6249
    247.5000,       5.0000,   1.00000,   1278.5819
    252.5000,       5.0000,   1.00000,   1090.2338
    257.5000,       5.0000,   1.00000,   1230.0608
    262.5000,       5.0000,   1.00000,   1008.5281
    267.5000,       5.0000,   1.00000,   1052.1689
    272.5000,       5.0000,   1.00000,   1105.2263
    277.5000,       5.0000,   1.00000,   1128.5669
    282.5000,       5.0000,   1.00000,   1230.1639
    287.5000,       5.0000,   1.00000,   1209.7926
    292.5000,       5.0000,   1.00000,   1452.5828
    297.5000,       5.0000,   1.00000,   1268.3970
    302.5000,       5.0000,   1.00000,   1306.3237
    307.5000,       5.0000,   1.00000,   1366.6255
    312.5000,       5.0000,   1.00000,   1143.8052
    317.5000,       5.0000,   1.00000,   1291.3826
    322.5000,       5.0000,   1.00000,   1121.4000
    327.5000,       5.0000,   1.00000,   1092.6293
    332.5000,       5.0000,   1.00000,    985.1976
    337.5000,       5.0000,   1.00000,    956.7465
    342.5000,       5.0000,   1.00000,    883.3888
    347.5000,       5.0000,   1.00000,    867.8120
    352.5000,       5.0000,   1.00000,    882.5209
    357.5000,       5.0000,   1.00000,   1041.0852
    362.5000,       5.0000,   1.00000,   1092.8169
    367.5000,       5.0000,   1.00000,   1193.0708
    372.5000,       5.0000,   1.00000,   1126.7402
    377.5000,       5.0000,   1.00000,   1170.1724
    382.5000,       5.0000,   1.00000,   1190.6083
    387.5000,       5.0000,   1.00000,   1133.4681
    392.5000,       5.0000,   1.00000,   1142.5388
    397.5000,       5.0000,   1.00000,   1130.3118
    402.5000,       5.0000,   1.00000,   1174.5214
    407.5000,       5.0000,   1.00000,   1106.6416
    412.5000,       5.0000,   1.00000,   1140.7257
    417.5000,       5.0000,   1.00000,   1113.8749
    422.5000,       5.0000,   1.00000,   1026.6530
    427.5000,       5.0000,   1.00000,   1022.7518
    432.5000,       5.0000,   1.00000,   1043.8357
    437.5000,       5.0000,   1.00000,    926.7898
    442.5000,       5.0000,   1.00000,    942.4160
    447.5000,       5.0000,   1.00000,    886.3420
    452.5000,       5.0000,   1.00000,    855.3401
    457.5000,       5.0000,   1.00000,    856.7008
    462.5000,       5.0000,   1.00000,    886.2043
    467.5000,       5.0000,   1.00000,    929.3439
    472.5000,       5.0000,   1.00000,   1130.2264
    477.5000,       5.0000,   1.00000,   1090.2866
    482.5000,       5.0000,   1.00000,   1219.7002
    487.5000,       5.0000,   1.00000,   1374.7891
    492.5000,       5.0000,   1.00000,   1388.2443
    497.5000,       5.0000,   1.00000,   1388.0961
    502.5000,       5.0000,   1.00000,   1360.7545
    507.5000,       5.0000,   1.00000,   1187.6820
    512.5000,       5.0000,   1.00000,   1090.8320
    517.5000,       5.0000,   1.00000,   1025.4625
    522.5000,       5.0000,   1.00000,    949.5955
    527.5000,       5.0000,   1.00000,    976.2551
    532.5000,       5.0000,   1.00000,    961.1005
    537.5000,       5.0000,   1.00000,   1146.9548
    542.5000,       5.0000,   1.00000,   1089.8927
    547.5000,       5.0000,   1.00000,   1286.5988
    552.5000,       5.0000,   1.00000,   1287.7029
    557.5000,       5.0000,   1.00000,   1338.9373
    562.5000,       5.0000,   1.00000,   1478.7294
    567.5000,       5.0000,   1.00000,   1499.3451
    572.5000,       5.0000,   1.00000,   1586.1289
    577.5000,       5.0000,   1.00000,   1506.8071
    582.5000,       5.0000,   1.00000,   1497.1862
    587.5000,       5.0000,   1.00000,   1331.0037
    592.5000,       5.0000,   1.00000,   1289.7710
    597.5000,       5.0000,   1.00000,   1274.5708
    602.5000,       5.0000,   1.00000,   1218.2819
    607.5000,       5.0000,   1.00000,   1406.0184
    612.5000,       5.0000,   1.00000,   1417.2332
    617.5000,       5.0000,   1.00000,   1498.0322
    622.5000,       5.0000,   1.00000,   1564.6268
    627.5000,       5.0000,   1.00000,   1558.1094
     12.5000,       5.0000,   2.00000,    427.1286
     17.5000,       5.0000,   2.00000,    517.7753
     22.5000,       5.0000,   2.00000,    533.8419
     27.5000,       5.0000,   2.00000,    611.3712
     32.5000,       5.0000,   2.00000,    732.1703
     37.5000,       5.0000,   2.00000,    709.9348
     42.5000,       5.0000,   2.00000,    815.1956
     47.5000,       5.0000,   2.00000,    983.8248
     52.5000,       5.0000,   2.00000,   1103.5823
     57.5000,       5.0000,   2.00000,   1002.4235
     62.5000,       5.0000,   2.00000,   1100.1726
     67.5000,       5.0000,   2.00000,   1260.2225
     72.5000,       5.0000,   2.00000,   1174.9436
     77.5000,       5.0000,   2.00000,   1100.1511
     82.5000,       5.0000,   2.00000,   1201.6078
     87.5000,       5.0000,   2.00000,   1265.7721
     92.5000,       5.0000,   2.00000,   1176.8229
     97.5000,       5.0000,   2.00000,    998.2837
    102.5000,       5.0000,   2.00000,   1044.8636
    107.5000,       5.0000,   2.00000,    984.8591
    112.5000,       5.0000,   2.00000,   1066.8412
    117.5000,       5.0000,   2.00000,    908.5476
    122.5000,       5.0000,   2.00000,    890.1243
    127.5000,       5.0000,   2.00000,    903.2155
    132.5000,       5.0000,   2.00000,    896.4875
    137.5000,       5.0000,   2.00000,    982.3040
    142.5000,       5.0000,   2.00000,    800.3256
    147.5000,       5.0000,   2.00000,    911.7939
    152.5000,       5.0000,   2.00000,    974.8120
    157.5000,       5.0000,   2.00000,    833.9916
    162.5000,       5.0000,   2.00000,    841.2454
    167.5000,       5.0000,   2.00000,    844.6390
    172.5000,       5.0000,   2.00000,    641.2206
    177.5000,       5.0000,   2.00000,    621.0346
    182.5000,       5.0000,   2.00000,    710.0490
    187.5000,       5.0000,   2.00000,    521.7587
    192.5000,       5.0000,   2.00000,    474.4478
    197.5000,       5.0000,   2.00000,    463.9390
    202.5000,       5.0000,   2.00000,    376.9630
    207.5000,       5.0000,   2.00000,    380.0294
    212.5000,       5.0000,   2.00000,    474.9801
    217.5000,       5.0000,   2.00000,    465.2762
    222.5000,       5.0000,   2.00000,    632.6969
    227.5000,       5.0000,   2.00000,    661.9152
    232.5000,       5.0000,   2.00000,    742.7339
    237.5000,       5.0000,   2.00000,    835.8849
    242.5000,       5.0000,   2.00000,   1014.1939
    247.5000,       5.0000,   2.00000,   1061.1859
    252.5000,       5.0000,   2.00000,    918.4602
    257.5000,       5.0000,   2.00000,   1090.4497
    262.5000,       5.0000,   2.00000,    927.7950
    267.5000,       5.0000,   2.00000,    927.5032
    272.5000,       5.0000,   2.00000,   1052.7000
    277.5000,       5.0000,   2.00000,   1042.1858
    282.5000,       5.0000,   2.00000,    988.3323
    287.5000,       5.0000,   2.00000,   1049.0359
    292.5000,       5.0000,   2.00000,   1295.2167
    297.5000,       5.0000,   2.00000,   1043.5985
    302.5000,       5.0000,   2.00000,   1096.2327
    307.5000,       5.0000,   2.00000,   1209.7483
    312.5000,       5.0000,   2.00000,    981.4282
    317.5000,       5.0000,   2.00000,   1125.5958
    322.5000,       5.0000,   2.00000,   1050.9886
    327.5000,       5.0000,   2.00000,    930.0486
    332.5000,       5.0000,   2.00000,    892.2158
    337.5000,       5.0000,   2.00000,    917.1260
    342.5000,       5.0000,   2.00000,    877.2128
    347.5000,       5.0000,   2.00000,    808.3925
    352.5000,       5.0000,   2.00000,    805.3737
    357.5000,       5.0000,   2.00000,    947.2003
    362.5000,       5.0000,   2.00000,   1031.9280
    367.5000,       5.0000,   2.00000,   1038.8301
    372.5000,       5.0000,   2.00000,    934.1463
    377.5000,       5.0000,   2.00000,   1021.8301
    382.5000,       5.0000,   2.00000,   1109.6606
    387.5000,       5.0000,   2.00000,   1002.8334
    392.5000,       5.0000,   2.00000,    973.1094
    397.5000,       5.0000,   2.00000,   1023.5793
    402.5000,       5.0000,   2.00000,   1034.5087
    407.5000,       5.0000,   2.00000,    940.1719
    412.5000,       5.0000,   2.00000,   1017.9080
    417.5000,       5.0000,   2.00000,   1020.1956
    422.5000,       5.0000,   2.00000,    875.0015
    427.5000,       5.0000,   2.00000,    935.4399
    432.5000,       5.0000,   2.00000,    994.9283
    437.5000,       5.0000,   2.00000,    845.1852
    442.5000,       5.0000,   2.00000,    863.8080
    447.5000,       5.0000,   2.00000,    870.0223
    452.5000,       5.0000,   2.00000,    839.5551
    457.5000,       5.0000,   2.00000,    844.3596
    462.5000,       5.0000,   2.00000,    816.9575
    467.5000,       5.0000,   2.00000,    909.0740
    472.5000,       5.0000,   2.00000,   1134.1926
    477.5000,       5.0000,   2.00000,    991.9311
    482.5000,       5.0000,   2.00000,   1062.0651
    487.5000,       5.0000,   2.00000,   1292.5370
    492.5000,       5.0000,   2.00000,   1239.5499
    497.5000,       5.0000,   2.00000,   1230.9189
    502.5000,       5.0000,   2.00000,   1272.8580
    507.5000,       5.0000,   2.00000,   1120.9058
    512.5000,       5.0000,   2.00000,   1071.1995
    517.5000,       5.0000,   2.00000,   1069.9944
    522.5000,       5.0000,   2.00000,   1004.8223
    527.5000,       5.0000,   2.00000,    982.0012
    532.5000,       5.0000,   2.00000,   1007.7173
    537.5000,       5.0000,   2.00000,   1162.2261
    542.5000,       5.0000,   2.00000,   1094.5132
    547.5000,       5.0000,   2.00000,   1281.5657
    552.5000,       5.0000,   2.00000,   1291.7516
    557.5000,       5.0000,   2.00000,   1277.9841
    562.5000,       5.0000,   2.00000,   1422.3379
    567.5000,       5.0000,   2.00000,   1438.9036
    572.5000,       5.0000,   2.00000,   1450.0168
    577.5000,       5.0000,   2.00000,   1412.0095
    582.5000,       5.0000,   2.00000,   1393.7708
    587.5000,       5.0000,   2.00000,   1251.8785
    592.5000,       5.0000,   2.00000,   1251.4856
    597.5000,       5.0000,   2.00000,   1209.7874
    602.5000,       5.0000,   2.00000,   1119.2410
    607.5000,       5.0000,   2.00000,   1296.3934
    612.5000,       5.0000,   2.00000,   1274.6412
    617.5000,       5.0000,   2.00000,   1264.0778
    622.5000,       5.0000,   2.00000,   1342.5642
     17.5000,       5.0000,   3.00000,    587.5580
     22.5000,       5.0000,   3.00000,    635.8597
     27.5000,       5.0000,   3.00000,    699.9254
     32.5000,       5.0000,   3.00000,    802.7846
     37.5000,       5.0000,   3.00000,    755.5401
     42.5000,       5.0000,   3.00000,    906.1346
     47.5000,       5.0000,   3.00000,   1092.4160
     52.5000,       5.0000,   3.00000,   1229.4753
     57.5000,       5.0000,   3.00000,   1100.0096
     62.5000,       5.0000,   3.00000,   1215.1204
     67.5000,       5.0000,   3.00000,   1362.1409
     72.5000,       5.0000,   3.00000,   1285.8213
     77.5000,       5.0000,   3.00000,   1177.7355
     82.5000,       5.0000,   3.00000,   1337.7902
     87.5000,       5.0000,   3.00000,   1428.8617
     92.5000,       5.0000,   3.00000,   1351.9440
     97.5000,       5.0000,   3.00000,   1062.4988
    102.5000,       5.0000,   3.00000,   1144.8159
    107.5000,       5.0000,   3.00000,   1108.5687
    112.5000,       5.0000,   3.00000,   1240.5007
    117.5000,       5.0000,   3.00000,   1019.1453
    122.5000,       5.0000,   3.00000,    968.5439
    127.5000,       5.0000,   3.00000,   1000.3229
    132.5000,       5.0000,   3.00000,   1004.8193
    137.5000,       5.0000,   3.00000,   1059.7148
    142.5000,       5.0000,   3.00000,    851.6820
    147.5000,       5.0000,   3.00000,    965.4736
    152.5000,       5.0000,   3.00000,    996.3267
    157.5000,       5.0000,   3.00000,    931.3807
    162.5000,       5.0000,   3.00000,    895.5991
    167.5000,       5.0000,   3.00000,    834.3853
    172.5000,       5.0000,   3.00000,    669.4701
    177.5000,       5.0000,   3.00000,    656.0772
    182.5000,       5.0000,   3.00000,    772.6883
    187.5000,       5.0000,   3.00000,    610.1833
    192.5000,       5.0000,   3.00000,    550.4010
    197.5000,       5.0000,   3.00000,    498.2026
    202.5000,       5.0000,   3.00000,    440.5933
    207.5000,       5.0000,   3.00000,    422.8944
    212.5000,       5.0000,   3.00000,    544.8436
    217.5000,       5.0000,   3.00000,    536.1659
    222.5000,       5.0000,   3.00000,    709.3763
    227.5000,       5.0000,   3.00000,    661.2231
    232.5000,       5.0000,   3.00000,    702.9284
    237.5000,       5.0000,   3.00000,    798.4503
    242.5000,       5.0000,   3.00000,    951.5941
    247.5000,       5.0000,   3.00000,   1039.6729
    252.5000,       5.0000,   3.00000,    878.2736
    257.5000,       5.0000,   3.00000,    992.1450
    262.5000,       5.0000,   3.00000,    852.7151
    267.5000,       5.0000,   3.00000,    922.9799
    272.5000,       5.0000,   3.00000,   1023.4948
    277.5000,       5.0000,   3.00000,    974.9973
    282.5000,       5.0000,   3.00000,    938.9032
    287.5000,       5.0000,   3.00000,    969.7698
    292.5000,       5.0000,   3.00000,   1179.5712
    297.5000,       5.0000,   3.00000,    993.1797
    302.5000,       5.0000,   3.00000,    979.3723
    307.5000,       5.0000,   3.00000,   1044.9260
    312.5000,       5.0000,   3.00000,    928.6435
    317.5000,       5.0000,   3.00000,   1076.6897
    322.5000,       5.0000,   3.00000,    972.4091
    327.5000,       5.0000,   3.00000,    914.7618
    332.5000,       5.0000,   3.00000,    854.9581
    337.5000,       5.0000,   3.00000,    944.6377
    342.5000,       5.0000,   3.00000,    883.7410
    347.5000,       5.0000,   3.00000,    789.7928
    352.5000,       5.0000,   3.00000,    758.6501
    357.5000,       5.0000,   3.00000,    950.9099
    362.5000,       5.0000,   3.00000,   1034.3855
    367.5000,       5.0000,   3.00000,    985.9036
    372.5000,       5.0000,   3.00000,    840.8631
    377.5000,       5.0000,   3.00000,    932.6650
    382.5000,       5.0000,   3.00000,   1038.5922
    387.5000,       5.0000,   3.00000,    957.7651
    392.5000,       5.0000,   3.00000,    918.8196
    397.5000,       5.0000,   3.00000,    938.4301
    402.5000,       5.0000,   3.00000,    970.3334
    407.5000,       5.0000,   3.00000,    910.3254
    412.5000,       5.0000,   3.00000,    973.9282
    417.5000,       5.0000,   3.00000,    945.7472
    422.5000,       5.0000,   3.00000,    856.6049
    427.5000,       5.0000,   3.00000,    899.4270
    432.5000,       5.0000,   3.00000,    977.8571
    437.5000,       5.0000,   3.00000,    863.6542
    442.5000,       5.0000,   3.00000,    877.7471
    447.5000,       5.0000,   3.00000,    893.0524
    452.5000,       5.0000,   3.00000,    899.2242
    457.5000,       5.0000,   3.00000,    849.7610
    462.5000,       5.0000,   3.00000,    861.7121
    467.5000,       5.0000,   3.00000,    975.2910
    472.5000,       5.0000,   3.00000,   1177.7911
    477.5000,       5.0000,   3.00000,   1009.4183
    482.5000,       5.0000,   3.00000,   1048.4076
    487.5000,       5.0000,   3.00000,   1220.4954
    492.5000,       5.0000,   3.00000,   1278.0573
    497.5000,       5.0000,   3.00000,   1270.0076
    502.5000,       5.0000,   3.00000,   1270.2542
    507.5000,       5.0000,   3.00000,   1160.6373
    512.5000,       5.0000,   3.00000,   1136.6461
    517.5000,       5.0000,   3.00000,   1168.7468
    522.5000,       5.0000,   3.00000,   1101.5721
    527.5000,       5.0000,   3.00000,   1104.2941
    532.5000,       5.0000,   3.00000,   1096.5751
    537.5000,       5.0000,   3.00000,   1293.0022
    542.5000,       5.0000,   3.00000,   1220.6067
    547.5000,       5.0000,   3.00000,   1395.9249
    552.5000,       5.0000,   3.00000,   1344.0165
    557.5000,       5.0000,   3.00000,   1328.5568
    562.5000,       5.0000,   3.00000,   1437.0951
    567.5000,       5.0000,   3.00000,   1466.6427
    572.5000,       5.0000,   3.00000,   1521.4701
    577.5000,       5.0000,   3.00000,   1446.3854
    582.5000,       5.0000,   3.00000,   1437.2988
    587.5000,       5.0000,   3.00000,   1308.4298
    592.5000,       5.0000,   3.00000,   1284.4730
    597.5000,       5.0000,   3.00000,   1235.7611
    602.5000,       5.0000,   3.00000,   1157.7720
    607.5000,       5.0000,   3.00000,   1314.7203
    612.5000,       5.0000,   3.00000,   1284.7837
    617.5000,       5.0000,   3.00000,   1267.2065
     22.5000,      15.0000,   1.00000,    711.6501
     27.5000,      15.0000,   1.00000,    778.5422
     32.5000,      15.0000,   1.00000,    779.0174
     37.5000,      15.0000,   1.00000,    857.7269
     42.5000,      15.0000,   1.00000,    970.9167
     47.5000,      15.0000,   1.00000,   1107.1699
     52.5000,      15.0000,   1.00000,   1161.1224
     57.5000,      15.0000,   1.00000,   1231.6201
     62.5000,      15.0000,   1.00000,   1238.8590
     67.5000,      15.0000,   1.00000,   1245.5142
     72.5000,      15.0000,   1.00000,   1236.0984
     77.5000,      15.0000,   1.00000,   1292.4990
     82.5000,      15.0000,   1.00000,   1330.7517
     87.5000,      15.0000,   1.00000,   1398.7854
     92.5000,      15.0000,   1.00000,   1316.9493
     97.5000,      15.0000,   1.00000,   1234.3983
    102.5000,      15.0000,   1.00000,   1138.5703
    107.5000,      15.0000,   1.00000,   1207.4443
    112.5000,      15.0000,   1.00000,   1183.7738
    117.5000,      15.0000,   1.00000,   1137.9406
    122.5000,      15.0000,   1.00000,   1049.2878
    127.5000,      15.0000,   1.00000,   1032.6979
    132.5000,      15.0000,   1.00000,   1033.7715
    137.5000,      15.0000,   1.00000,    993.5260
    142.5000,      15.0000,   1.00000,    980.6223
    147.5000,      15.0000,   1.00000,    935.4456
    152.5000,      15.0000,   1.00000,    973.9042
    157.5000,      15.0000,   1.00000,    969.2481
    162.5000,      15.0000,   1.00000,    891.1906
    167.5000,      15.0000,   1.00000,    781.4785
    172.5000,      15.0000,   1.00000,    724.2092
    177.5000,      15.0000,   1.00000,    711.7127
    182.5000,      15.0000,   1.00000,    709.6217
    187.5000,      15.0000,   1.00000,    711.9107
    192.5000,      15.0000,   1.00000,    611.8893
    197.5000,      15.0000,   1.00000,    538.3828
    202.5000,      15.0000,   1.00000,    482.3785
    207.5000,      15.0000,   1.00000,    513.4973
    212.5000,      15.0000,   1.00000,    545.2706
    217.5000,      15.0000,   1.00000,    653.9943
    222.5000,      15.0000,   1.00000,    667.7704
    227.5000,      15.0000,   1.00000,    677.1363
    232.5000,      15.0000,   1.00000,    705.9901
    237.5000,      15.0000,   1.00000,    783.1971
    242.5000,      15.0000,   1.00000,    882.6541
    247.5000,      15.0000,   1.00000,    930.1587
    252.5000,      15.0000,   1.00000,    927.9542
    257.5000,      15.0000,   1.00000,    839.3592
    262.5000,      15.0000,   1.00000,    862.4404
    267.5000,      15.0000,   1.00000,    899.5615
    272.5000,      15.0000,   1.00000,    920.6298
    277.5000,      15.0000,   1.00000,    927.6669
    282.5000,      15.0000,   1.00000,    944.9274
    287.5000,      15.0000,   1.00000,    970.6574
    292.5000,      15.0000,   1.00000,    977.2231
    297.5000,      15.0000,   1.00000,    984.3261
    302.5000,      15.0000,   1.00000,    924.4673
    307.5000,      15.0000,   1.00000,    887.4007
    312.5000,      15.0000,   1.00000,    936.8182
    317.5000,      15.0000,   1.00000,    935.9142
    322.5000,      15.0000,   1.00000,    928.6095
    327.5000,      15.0000,   1.00000,    882.6511
    332.5000,      15.0000,   1.00000,    902.4579
    337.5000,      15.0000,   1.00000,    860.9911
    342.5000,      15.0000,   1.00000,    842.6100
    347.5000,      15.0000,   1.00000,    778.2025
    352.5000,      15.0000,   1.00000,    815.8406
    357.5000,      15.0000,   1.00000,    888.2697
    362.5000,      15.0000,   1.00000,    944.2135
    367.5000,      15.0000,   1.00000,    905.6918
    372.5000,      15.0000,   1.00000,    868.7151
    377.5000,      15.0000,   1.00000,    852.0948
    382.5000,      15.0000,   1.00000,    881.3196
    387.5000,      15.0000,   1.00000,    916.5590
    392.5000,      15.0000,   1.00000,    897.2048
    397.5000,      15.0000,   1.00000,    872.7584
    402.5000,      15.0000,   1.00000,    885.3259
    407.5000,      15.0000,   1.00000,    922.9828
    412.5000,      15.0000,   1.00000,    889.1621
    417.5000,      15.0000,   1.00000,    874.4400
    422.5000,      15.0000,   1.00000,    866.8434
    427.5000,      15.0000,   1.00000,    877.2414
    432.5000,      15.0000,   1.00000,    875.4163
    437.5000,      15.0000,   1.00000,    900.4286
    442.5000,      15.0000,   1.00000,    891.6149
    447.5000,      15.0000,   1.00000,    897.6624
    452.5000,      15.0000,   1.00000,    873.7050
    457.5000,      15.0000,   1.00000,    889.9961
    462.5000,      15.0000,   1.00000,    930.4537
    467.5000,      15.0000,   1.00000,   1031.1028
    472.5000,      15.0000,   1.00000,   1050.9031
    477.5000,      15.0000,   1.00000,   1071.8995
    482.5000,      15.0000,   1.00000,   1071.1954
    487.5000,      15.0000,   1.00000,   1135.6826
    492.5000,      15.0000,   1.00000,   1222.6073
    497.5000,      15.0000,   1.00000,   1278.6195
    502.5000,      15.0000,   1.00000,   1230.1414
    507.5000,      15.0000,   1.00000,   1190.2874
    512.5000,      15.0000,   1.00000,   1182.0623
    517.5000,      15.0000,   1.00000,   1157.2943
    522.5000,      15.0000,   1.00000,   1172.1519
    527.5000,      15.0000,   1.00000,   1159.8250
    532.5000,      15.0000,   1.00000,   1227.7570
    537.5000,      15.0000,   1.00000,   1270.0930
    542.5000,      15.0000,   1.00000,   1373.8752
    547.5000,      15.0000,   1.00000,   1358.1077
    552.5000,      15.0000,   1.00000,   1351.6046
    557.5000,      15.0000,   1.00000,   1342.6991
    562.5000,      15.0000,   1.00000,   1373.9874
    567.5000,      15.0000,   1.00000,   1437.0220
    572.5000,      15.0000,   1.00000,   1474.0200
    577.5000,      15.0000,   1.00000,   1472.9391
    582.5000,      15.0000,   1.00000,   1409.0238
    587.5000,      15.0000,   1.00000,   1350.8219
    592.5000,      15.0000,   1.00000,   1270.9946
    597.5000,      15.0000,   1.00000,   1232.4227
    602.5000,      15.0000,   1.00000,   1250.2264
    607.5000,      15.0000,   1.00000,   1264.6426
    612.5000,      15.0000,   1.00000,   1294.0663
     22.5000,       5.0000,   4.00000,    722.4227
     27.5000,       5.0000,   4.00000,    783.7717
     32.5000,       5.0000,   4.00000,    850.4393
     37.5000,       5.0000,   4.00000,    805.6291
     42.5000,       5.0000,   4.00000,    969.1357
     47.5000,       5.0000,   4.00000,   1145.3202
     52.5000,       5.0000,   4.00000,   1297.2192
     57.5000,       5.0000,   4.00000,   1194.8605
     62.5000,       5.0000,   4.00000,   1257.9457
     67.5000,       5.0000,   4.00000,   1353.2994
     72.5000,       5.0000,   4.00000,   1266.9847
     77.5000,       5.0000,   4.00000,   1252.4969
     82.5000,       5.0000,   4.00000,   1399.6185
     87.5000,       5.0000,   4.00000,   1501.8784
     92.5000,       5.0000,   4.00000,   1409.2042
     97.5000,       5.0000,   4.00000,   1141.4111
    102.5000,       5.0000,   4.00000,   1210.4763
    107.5000,       5.0000,   4.00000,   1166.8776
    112.5000,       5.0000,   4.00000,   1335.9469
    117.5000,       5.0000,   4.00000,   1098.1190
    122.5000,       5.0000,   4.00000,   1053.1035
    127.5000,       5.0000,   4.00000,   1065.0118
    132.5000,       5.0000,   4.00000,   1015.4390
    137.5000,       5.0000,   4.00000,   1116.3579
    142.5000,       5.0000,   4.00000,    880.4101
    147.5000,       5.0000,   4.00000,    980.0989
    152.5000,       5.0000,   4.00000,   1053.8835
    157.5000,       5.0000,   4.00000,    964.6635
    162.5000,       5.0000,   4.00000,    914.6267
    167.5000,       5.0000,   4.00000,    837.7303
    172.5000,       5.0000,   4.00000,    667.3496
    177.5000,       5.0000,   4.00000,    682.9113
    182.5000,       5.0000,   4.00000,    839.1647
    187.5000,       5.0000,   4.00000,    676.5313
    192.5000,       5.0000,   4.00000,    617.2717
    197.5000,       5.0000,   4.00000,    554.9404
    202.5000,       5.0000,   4.00000,    453.2867
    207.5000,       5.0000,   4.00000,    464.6665
    212.5000,       5.0000,   4.00000,    600.2906
    217.5000,       5.0000,   4.00000,    582.5953
    222.5000,       5.0000,   4.00000,    742.3813
    227.5000,       5.0000,   4.00000,    644.4311
    232.5000,       5.0000,   4.00000,    688.1619
    237.5000,       5.0000,   4.00000,    757.3239
    242.5000,       5.0000,   4.00000,    916.5541
    247.5000,       5.0000,   4.00000,   1031.2910
    252.5000,       5.0000,   4.00000,    829.0869
    257.5000,       5.0000,   4.00000,    917.4310
    262.5000,       5.0000,   4.00000,    767.4275
    267.5000,       5.0000,   4.00000,    846.6727
    272.5000,       5.0000,   4.00000,    935.3605
    277.5000,       5.0000,   4.00000,    904.6428
    282.5000,       5.0000,   4.00000,    906.4772
    287.5000,       5.0000,   4.00000,    884.9224
    292.5000,       5.0000,   4.00000,   1101.8359
    297.5000,       5.0000,   4.00000,    884.9094
    302.5000,       5.0000,   4.00000,    877.5532
    307.5000,       5.0000,   4.00000,    938.8133
    312.5000,       5.0000,   4.00000,    807.9074
    317.5000,       5.0000,   4.00000,   1002.8315
    322.5000,       5.0000,   4.00000,    906.1438
    327.5000,       5.0000,   4.00000,    860.8652
    332.5000,       5.0000,   4.00000,    857.6242
    337.5000,       5.0000,   4.00000,    878.0095
    342.5000,       5.0000,   4.00000,    824.8687
    347.5000,       5.0000,   4.00000,    731.6427
    352.5000,       5.0000,   4.00000,    729.9440
    357.5000,       5.0000,   4.00000,    900.6154
    362.5000,       5.0000,   4.00000,    967.0360
    367.5000,       5.0000,   4.00000,    940.2998
    372.5000,       5.0000,   4.00000,    791.2448
    377.5000,       5.0000,   4.00000,    828.3865
    382.5000,       5.0000,   4.00000,    909.4082
    387.5000,       5.0000,   4.00000,    870.4447
    392.5000,       5.0000,   4.00000,    852.4086
    397.5000,       5.0000,   4.00000,    847.3583
    402.5000,       5.0000,   4.00000,    896.5467
    407.5000,       5.0000,   4.00000,    858.1850
    412.5000,       5.0000,   4.00000,    897.2856
    417.5000,       5.0000,   4.00000,    889.8564
    422.5000,       5.0000,   4.00000,    798.4442
    427.5000,       5.0000,   4.00000,    860.4386
    432.5000,       5.0000,   4.00000,    935.6378
    437.5000,       5.0000,   4.00000,    848.0884
    442.5000,       5.0000,   4.00000,    903.8596
    447.5000,       5.0000,   4.00000,    904.9453
    452.5000,       5.0000,   4.00000,    866.5118
    457.5000,       5.0000,   4.00000,    877.1196
    462.5000,       5.0000,   4.00000,    887.4645
    467.5000,       5.0000,   4.00000,    978.9573
    472.5000,       5.0000,   4.00000,   1185.7637
    477.5000,       5.0000,   4.00000,   1004.7572
    482.5000,       5.0000,   4.00000,   1024.0286
    487.5000,       5.0000,   4.00000,   1207.8304
    492.5000,       5.0000,   4.00000,   1246.3064
    497.5000,       5.0000,   4.00000,   1303.0144
    502.5000,       5.0000,   4.00000,   1308.9175
    507.5000,       5.0000,   4.00000,   1165.7130
    512.5000,       5.0000,   4.00000,   1173.3646
    517.5000,       5.0000,   4.00000,   1191.6096
    522.5000,       5.0000,   4.00000,   1156.1930
    527.5000,       5.0000,   4.00000,   1167.1559
    532.5000,       5.0000,   4.00000,   1171.3307
    537.5000,       5.0000,   4.00000,   1394.5892
    542.5000,       5.0000,   4.00000,   1298.0334
    547.5000,       5.0000,   4.00000,   1462.7371
    552.5000,       5.0000,   4.00000,   1367.6609
    557.5000,       5.0000,   4.00000,   1306.0347
    562.5000,       5.0000,   4.00000,   1430.6996
    567.5000,       5.0000,   4.00000,   1457.0018
    572.5000,       5.0000,   4.00000,   1546.4020
    577.5000,       5.0000,   4.00000,   1484.7717
    582.5000,       5.0000,   4.00000,   1470.1349
    587.5000,       5.0000,   4.00000,   1301.3958
    592.5000,       5.0000,   4.00000,   1269.5681
    597.5000,       5.0000,   4.00000,   1234.6240
    602.5000,       5.0000,   4.00000,   1146.7133
    607.5000,       5.0000,   4.00000,   1332.2195
    612.5000,       5.0000,   4.00000,   1288.8149
     30.0000,      20.0000,   1.00000,    846.8302
     35.0000,      20.0000,   1.00000,    910.6495
     40.0000,      20.0000,   1.00000,    982.2679
     45.0000,      20.0000,   1.00000,   1076.8800
     50.0000,      20.0000,   1.00000,   1161.1195
     55.0000,      20.0000,   1.00000,   1214.6902
     60.0000,      20.0000,   1.00000,   1231.8961
     65.0000,      20.0000,   1.00000,   1184.1005
     70.0000,      20.0000,   1.00000,   1187.9216
     75.0000,      20.0000,   1.00000,   1236.5027
     80.0000,      20.0000,   1.00000,   1303.6233
     85.0000,      20.0000,   1.00000,   1335.2543
     90.0000,      20.0000,   1.00000,   1323.3562
     95.0000,      20.0000,   1.00000,   1319.5726
    100.0000,      20.0000,   1.00000,   1270.9058
    105.0000,      20.0000,   1.00000,   1240.3490
    110.0000,      20.0000,   1.00000,   1195.2942
    115.0000,      20.0000,   1.00000,   1186.8225
    120.0000,      20.0000,   1.00000,   1186.6350
    125.0000,      20.0000,   1.00000,   1087.2538
    130.0000,      20.0000,   1.00000,   1053.5408
    135.0000,      20.0000,   1.00000,    996.2421
    140.0000,      20.0000,   1.00000,    971.6187
    145.0000,      20.0000,   1.00000,   1021.9509
    150.0000,      20.0000,   1.00000,    979.5142
    155.0000,      20.0000,   1.00000,    958.2874
    160.0000,      20.0000,   1.00000,    925.4299
    165.0000,      20.0000,   1.00000,    833.0131
    170.0000,      20.0000,   1.00000,    791.7265
    175.0000,      20.0000,   1.00000,    772.3128
    180.0000,      20.0000,   1.00000,    744.1464
    185.0000,      20.0000,   1.00000,    752.5419
    190.0000,      20.0000,   1.00000,    742.2686
    195.0000,      20.0000,   1.00000,    628.5674
    200.0000,      20.0000,   1.00000,    572.8779
    205.0000,      20.0000,   1.00000,    560.5989
    210.0000,      20.0000,   1.00000,    557.6896
    215.0000,      20.0000,   1.00000,    634.2272
    220.0000,      20.0000,   1.00000,    647.4915
    225.0000,      20.0000,   1.00000,    671.4748
    230.0000,      20.0000,   1.00000,    703.2017
    235.0000,      20.0000,   1.00000,    754.3477
    240.0000,      20.0000,   1.00000,    828.6823
    245.0000,      20.0000,   1.00000,    838.7177
    250.0000,      20.0000,   1.00000,    855.9820
    255.0000,      20.0000,   1.00000,    827.9648
    260.0000,      20.0000,   1.00000,    772.0747
    265.0000,      20.0000,   1.00000,    759.0181
    270.0000,      20.0000,   1.00000,    749.4755
    275.0000,      20.0000,   1.00000,    806.4946
    280.0000,      20.0000,   1.00000,    849.1395
    285.0000,      20.0000,   1.00000,    904.8205
    290.0000,      20.0000,   1.00000,    877.2334
    295.0000,      20.0000,   1.00000,    841.6172
    300.0000,      20.0000,   1.00000,    850.7966
    305.0000,      20.0000,   1.00000,    787.3063
    310.0000,      20.0000,   1.00000,    804.6201
    315.0000,      20.0000,   1.00000,    805.2028
    320.0000,      20.0000,   1.00000,    795.2047
    325.0000,      20.0000,   1.00000,    868.1484
    330.0000,      20.0000,   1.00000,    830.2254
    335.0000,      20.0000,   1.00000,    781.1180
    340.0000,      20.0000,   1.00000,    736.9168
    345.0000,      20.0000,   1.00000,    711.8525
    350.0000,      20.0000,   1.00000,    749.8444
    355.0000,      20.0000,   1.00000,    771.4111
    360.0000,      20.0000,   1.00000,    804.8340
    365.0000,      20.0000,   1.00000,    819.4464
    370.0000,      20.0000,   1.00000,    824.4082
    375.0000,      20.0000,   1.00000,    798.8704
    380.0000,      20.0000,   1.00000,    751.8088
    385.0000,      20.0000,   1.00000,    739.6659
    390.0000,      20.0000,   1.00000,    761.6681
    395.0000,      20.0000,   1.00000,    790.3145
    400.0000,      20.0000,   1.00000,    800.7404
    405.0000,      20.0000,   1.00000,    795.2724
    410.0000,      20.0000,   1.00000,    813.4999
    415.0000,      20.0000,   1.00000,    798.7061
    420.0000,      20.0000,   1.00000,    805.5401
    425.0000,      20.0000,   1.00000,    819.4052
    430.0000,      20.0000,   1.00000,    812.8427
    435.0000,      20.0000,   1.00000,    862.5007
    440.0000,      20.0000,   1.00000,    887.2526
    445.0000,      20.0000,   1.00000,    859.4141
    450.0000,      20.0000,   1.00000,    878.7728
    455.0000,      20.0000,   1.00000,    880.4509
    460.0000,      20.0000,   1.00000,    900.8172
    465.0000,      20.0000,   1.00000,    984.6884
    470.0000,      20.0000,   1.00000,    982.9178
    475.0000,      20.0000,   1.00000,   1004.7108
    480.0000,      20.0000,   1.00000,   1086.6343
    485.0000,      20.0000,   1.00000,   1109.4021
    490.0000,      20.0000,   1.00000,   1167.9281
    495.0000,      20.0000,   1.00000,   1235.5033
    500.0000,      20.0000,   1.00000,   1234.9127
    505.0000,      20.0000,   1.00000,   1258.4362
    510.0000,      20.0000,   1.00000,   1203.8582
    515.0000,      20.0000,   1.00000,   1153.9994
    520.0000,      20.0000,   1.00000,   1158.6263
    525.0000,      20.0000,   1.00000,   1180.5872
    530.0000,      20.0000,   1.00000,   1264.5830
    535.0000,      20.0000,   1.00000,   1308.3235
    540.0000,      20.0000,   1.00000,   1372.7495
    545.0000,      20.0000,   1.00000,   1387.7814
    550.0000,      20.0000,   1.00000,   1340.5909
    555.0000,      20.0000,   1.00000,   1344.8347
    560.0000,      20.0000,   1.00000,   1338.0621
    565.0000,      20.0000,   1.00000,   1367.5051
    570.0000,      20.0000,   1.00000,   1435.0000
    575.0000,      20.0000,   1.00000,   1461.8917
    580.0000,      20.0000,   1.00000,   1436.6683
    585.0000,      20.0000,   1.00000,   1361.3552
    590.0000,      20.0000,   1.00000,   1282.6139
    595.0000,      20.0000,   1.00000,   1200.9680
    600.0000,      20.0000,   1.00000,   1220.2079
    605.0000,      20.0000,   1.00000,   1237.3354
     27.5000,       5.0000,   5.00000,    824.3003
     32.5000,       5.0000,   5.00000,    921.3887
     37.5000,       5.0000,   5.00000,    847.8438
     42.5000,       5.0000,   5.00000,    981.7060
     47.5000,       5.0000,   5.00000,   1176.4847
     52.5000,       5.0000,   5.00000,   1348.5194
     57.5000,       5.0000,   5.00000,   1198.4292
     62.5000,       5.0000,   5.00000,   1246.0825
     67.5000,       5.0000,   5.00000,   1307.4266
     72.5000,       5.0000,   5.00000,   1249.1980
     77.5000,       5.0000,   5.00000,   1217.9811
     82.5000,       5.0000,   5.00000,   1429.2305
     87.5000,       5.0000,   5.00000,   1484.5757
     92.5000,       5.0000,   5.00000,   1415.6890
     97.5000,       5.0000,   5.00000,   1178.6876
    102.5000,       5.0000,   5.00000,   1260.2780
    107.5000,       5.0000,   5.00000,   1192.5587
    112.5000,       5.0000,   5.00000,   1335.5695
    117.5000,       5.0000,   5.00000,   1149.4117
    122.5000,       5.0000,   5.00000,   1107.0780
    127.5000,       5.0000,   5.00000,   1069.7531
    132.5000,       5.0000,   5.00000,   1028.4913
    137.5000,       5.0000,   5.00000,   1097.5410
    142.5000,       5.0000,   5.00000,    885.1881
    147.5000,       5.0000,   5.00000,   1016.5952
    152.5000,       5.0000,   5.00000,   1085.3499
    157.5000,       5.0000,   5.00000,    948.4576
    162.5000,       5.0000,   5.00000,    906.5944
    167.5000,       5.0000,   5.00000,    868.6419
    172.5000,       5.0000,   5.00000,    670.4236
    177.5000,       5.0000,   5.00000,    702.0311
    182.5000,       5.0000,   5.00000,    900.4962
    187.5000,       5.0000,   5.00000,    713.9844
    192.5000,       5.0000,   5.00000,    662.5178
    197.5000,       5.0000,   5.00000,    592.9697
    202.5000,       5.0000,   5.00000,    481.0248
    207.5000,       5.0000,   5.00000,    476.7568
    212.5000,       5.0000,   5.00000,    634.3019
    217.5000,       5.0000,   5.00000,    592.1624
    222.5000,       5.0000,   5.00000,    726.9291
    227.5000,       5.0000,   5.00000,    661.7125
    232.5000,       5.0000,   5.00000,    672.8897
    237.5000,       5.0000,   5.00000,    750.5271
    242.5000,       5.0000,   5.00000,    921.1304
    247.5000,       5.0000,   5.00000,    971.5725
    252.5000,       5.0000,   5.00000,    792.9749
    257.5000,       5.0000,   5.00000,    863.9597
    262.5000,       5.0000,   5.00000,    705.7924
    267.5000,       5.0000,   5.00000,    715.4929
    272.5000,       5.0000,   5.00000,    833.7432
    277.5000,       5.0000,   5.00000,    855.5016
    282.5000,       5.0000,   5.00000,    818.0163
    287.5000,       5.0000,   5.00000,    859.7382
    292.5000,       5.0000,   5.00000,   1005.1183
    297.5000,       5.0000,   5.00000,    787.1432
    302.5000,       5.0000,   5.00000,    791.1492
    307.5000,       5.0000,   5.00000,    856.8875
    312.5000,       5.0000,   5.00000,    721.3522
    317.5000,       5.0000,   5.00000,    874.8655
    322.5000,       5.0000,   5.00000,    863.5843
    327.5000,       5.0000,   5.00000,    826.1407
    332.5000,       5.0000,   5.00000,    787.0589
    337.5000,       5.0000,   5.00000,    813.7175
    342.5000,       5.0000,   5.00000,    721.0603
    347.5000,       5.0000,   5.00000,    677.8289
    352.5000,       5.0000,   5.00000,    678.3894
    357.5000,       5.0000,   5.00000,    824.2661
    362.5000,       5.0000,   5.00000,    891.2275
    367.5000,       5.0000,   5.00000,    883.5848
    372.5000,       5.0000,   5.00000,    742.6235
    377.5000,       5.0000,   5.00000,    755.8765
    382.5000,       5.0000,   5.00000,    802.6040
    387.5000,       5.0000,   5.00000,    752.9177
    392.5000,       5.0000,   5.00000,    749.6271
    397.5000,       5.0000,   5.00000,    796.4826
    402.5000,       5.0000,   5.00000,    824.2556
    407.5000,       5.0000,   5.00000,    764.5987
    412.5000,       5.0000,   5.00000,    842.0702
    417.5000,       5.0000,   5.00000,    832.9999
    422.5000,       5.0000,   5.00000,    742.8884
    427.5000,       5.0000,   5.00000,    809.3265
    432.5000,       5.0000,   5.00000,    910.9658
    437.5000,       5.0000,   5.00000,    829.1656
    442.5000,       5.0000,   5.00000,    893.8574
    447.5000,       5.0000,   5.00000,    884.0743
    452.5000,       5.0000,   5.00000,    859.9565
    457.5000,       5.0000,   5.00000,    865.3663
    462.5000,       5.0000,   5.00000,    875.0114
    467.5000,       5.0000,   5.00000,    956.0406
    472.5000,       5.0000,   5.00000,   1159.3391
    477.5000,       5.0000,   5.00000,    975.1906
    482.5000,       5.0000,   5.00000,   1020.4966
    487.5000,       5.0000,   5.00000,   1218.7385
    492.5000,       5.0000,   5.00000,   1240.6808
    497.5000,       5.0000,   5.00000,   1281.7985
    502.5000,       5.0000,   5.00000,   1348.1827
    507.5000,       5.0000,   5.00000,   1196.9396
    512.5000,       5.0000,   5.00000,   1145.9486
    517.5000,       5.0000,   5.00000,   1198.2614
    522.5000,       5.0000,   5.00000,   1149.8273
    527.5000,       5.0000,   5.00000,   1179.1118
    532.5000,       5.0000,   5.00000,   1223.8356
    537.5000,       5.0000,   5.00000,   1440.3275
    542.5000,       5.0000,   5.00000,   1323.6323
    547.5000,       5.0000,   5.00000,   1473.0392
    552.5000,       5.0000,   5.00000,   1365.4762
    557.5000,       5.0000,   5.00000,   1285.6534
    562.5000,       5.0000,   5.00000,   1399.9618
    567.5000,       5.0000,   5.00000,   1459.2491
    572.5000,       5.0000,   5.00000,   1523.8186
    577.5000,       5.0000,   5.00000,   1509.0476
    582.5000,       5.0000,   5.00000,   1465.4514
    587.5000,       5.0000,   5.00000,   1269.3123
    592.5000,       5.0000,   5.00000,   1238.4001
    597.5000,       5.0000,   5.00000,   1193.1110
    602.5000,       5.0000,   5.00000,   1124.8040
    607.5000,       5.0000,   5.00000,   1314.1178
     32.5000,       5.0000,   6.00000,    960.2991
     37.5000,       5.0000,   6.00000,    866.9790
     42.5000,       5.0000,   6.00000,    995.4355
     47.5000,       5.0000,   6.00000,   1193.0519
     52.5000,       5.0000,   6.00000,   1333.0292
     57.5000,       5.0000,   6.00000,   1148.4850
     62.5000,       5.0000,   6.00000,   1179.1652
     67.5000,       5.0000,   6.00000,   1302.5437
     72.5000,       5.0000,   6.00000,   1201.3894
     77.5000,       5.0000,   6.00000,   1162.0587
     82.5000,       5.0000,   6.00000,   1327.5717
     87.5000,       5.0000,   6.00000,   1467.7740
     92.5000,       5.0000,   6.00000,   1399.2491
     97.5000,       5.0000,   6.00000,   1152.4895
    102.5000,       5.0000,   6.00000,   1262.7679
    107.5000,       5.0000,   6.00000,   1185.3453
    112.5000,       5.0000,   6.00000,   1341.9956
    117.5000,       5.0000,   6.00000,   1128.0439
    122.5000,       5.0000,   6.00000,   1081.5985
    127.5000,       5.0000,   6.00000,   1078.4719
    132.5000,       5.0000,   6.00000,   1010.7386
    137.5000,       5.0000,   6.00000,   1076.8776
    142.5000,       5.0000,   6.00000,    873.7637
    147.5000,       5.0000,   6.00000,   1035.1296
    152.5000,       5.0000,   6.00000,   1060.4717
    157.5000,       5.0000,   6.00000,    943.4055
    162.5000,       5.0000,   6.00000,    910.0652
    167.5000,       5.0000,   6.00000,    865.7922
    172.5000,       5.0000,   6.00000,    709.0056
    177.5000,       5.0000,   6.00000,    728.6454
    182.5000,       5.0000,   6.00000,    914.1928
    187.5000,       5.0000,   6.00000,    745.7395
    192.5000,       5.0000,   6.00000,    674.9941
    197.5000,       5.0000,   6.00000,    612.5125
    202.5000,       5.0000,   6.00000,    505.9646
    207.5000,       5.0000,   6.00000,    489.1766
    212.5000,       5.0000,   6.00000,    613.3475
    217.5000,       5.0000,   6.00000,    573.2242
    222.5000,       5.0000,   6.00000,    732.8313
    227.5000,       5.0000,   6.00000,    650.8910
    232.5000,       5.0000,   6.00000,    695.9573
    237.5000,       5.0000,   6.00000,    770.2281
    242.5000,       5.0000,   6.00000,    896.7159
    247.5000,       5.0000,   6.00000,    951.8120
    252.5000,       5.0000,   6.00000,    744.6224
    257.5000,       5.0000,   6.00000,    823.3062
    262.5000,       5.0000,   6.00000,    623.7892
    267.5000,       5.0000,   6.00000,    644.1362
    272.5000,       5.0000,   6.00000,    735.9761
    277.5000,       5.0000,   6.00000,    747.9645
    282.5000,       5.0000,   6.00000,    779.5048
    287.5000,       5.0000,   6.00000,    774.5646
    292.5000,       5.0000,   6.00000,    942.7238
    297.5000,       5.0000,   6.00000,    726.9885
    302.5000,       5.0000,   6.00000,    719.2704
    307.5000,       5.0000,   6.00000,    774.5004
    312.5000,       5.0000,   6.00000,    658.7000
    317.5000,       5.0000,   6.00000,    813.5514
    322.5000,       5.0000,   6.00000,    784.4736
    327.5000,       5.0000,   6.00000,    768.6548
    332.5000,       5.0000,   6.00000,    707.3209
    337.5000,       5.0000,   6.00000,    711.0605
    342.5000,       5.0000,   6.00000,    667.8792
    347.5000,       5.0000,   6.00000,    598.1145
    352.5000,       5.0000,   6.00000,    602.6774
    357.5000,       5.0000,   6.00000,    753.6219
    362.5000,       5.0000,   6.00000,    827.8422
    367.5000,       5.0000,   6.00000,    810.6013
    372.5000,       5.0000,   6.00000,    680.7491
    377.5000,       5.0000,   6.00000,    706.7819
    382.5000,       5.0000,   6.00000,    730.9537
    387.5000,       5.0000,   6.00000,    651.9980
    392.5000,       5.0000,   6.00000,    664.0684
    397.5000,       5.0000,   6.00000,    716.0916
    402.5000,       5.0000,   6.00000,    752.5485
    407.5000,       5.0000,   6.00000,    704.9703
    412.5000,       5.0000,   6.00000,    768.8340
    417.5000,       5.0000,   6.00000,    779.0467
    422.5000,       5.0000,   6.00000,    703.6020
    427.5000,       5.0000,   6.00000,    774.4438
    432.5000,       5.0000,   6.00000,    884.2942
    437.5000,       5.0000,   6.00000,    815.6016
    442.5000,       5.0000,   6.00000,    843.1786
    447.5000,       5.0000,   6.00000,    863.6576
    452.5000,       5.0000,   6.00000,    856.5335
    457.5000,       5.0000,   6.00000,    828.0477
    462.5000,       5.0000,   6.00000,    825.8201
    467.5000,       5.0000,   6.00000,    920.2000
    472.5000,       5.0000,   6.00000,   1105.0618
    477.5000,       5.0000,   6.00000,    955.3953
    482.5000,       5.0000,   6.00000,   1017.9346
    487.5000,       5.0000,   6.00000,   1223.0388
    492.5000,       5.0000,   6.00000,   1261.0280
    497.5000,       5.0000,   6.00000,   1291.0702
    502.5000,       5.0000,   6.00000,   1332.2561
    507.5000,       5.0000,   6.00000,   1193.9282
    512.5000,       5.0000,   6.00000,   1150.3767
    517.5000,       5.0000,   6.00000,   1152.1047
    522.5000,       5.0000,   6.00000,   1121.9191
    527.5000,       5.0000,   6.00000,   1167.5204
    532.5000,       5.0000,   6.00000,   1203.4446
    537.5000,       5.0000,   6.00000,   1437.8348
    542.5000,       5.0000,   6.00000,   1304.1478
    547.5000,       5.0000,   6.00000,   1447.4022
    552.5000,       5.0000,   6.00000,   1341.6941
    557.5000,       5.0000,   6.00000,   1281.9371
    562.5000,       5.0000,   6.00000,   1396.4338
    567.5000,       5.0000,   6.00000,   1427.2617
    572.5000,       5.0000,   6.00000,   1536.3993
    577.5000,       5.0000,   6.00000,   1456.4324
    582.5000,       5.0000,   6.00000,   1431.4172
    587.5000,       5.0000,   6.00000,   1242.8619
    592.5000,       5.0000,   6.00000,   1186.1150
    597.5000,       5.0000,   6.00000,   1147.5082
    602.5000,       5.0000,   6.00000,   1080.6879
     37.5000,      25.0000,   1.00000,    993.9066
     42.5000,      25.0000,   1.00000,   1096.7589
     47.5000,      25.0000,   1.00000,   1093.1490
     52.5000,      25.0000,   1.00000,   1107.2211
     57.5000,      25.0000,   1.00000,   1134.4209
     62.5000,      25.0000,   1.00000,   1151.1609
     67.5000,      25.0000,   1.00000,   1119.4033
     72.5000,      25.0000,   1.00000,   1172.2449
     77.5000,      25.0000,   1.00000,   1177.6194
     82.5000,      25.0000,   1.00000,   1194.9082
     87.5000,      25.0000,   1.00000,   1214.2323
     92.5000,      25.0000,   1.00000,   1286.5792
     97.5000,      25.0000,   1.00000,   1271.9144
    102.5000,      25.0000,   1.00000,   1240.9618
    107.5000,      25.0000,   1.00000,   1204.7963
    112.5000,      25.0000,   1.00000,   1186.7161
    117.5000,      25.0000,   1.00000,   1125.8357
    122.5000,      25.0000,   1.00000,   1104.9048
    127.5000,      25.0000,   1.00000,   1057.1686
    132.5000,      25.0000,   1.00000,    994.8804
    137.5000,      25.0000,   1.00000,    981.6822
    142.5000,      25.0000,   1.00000,    999.8835
    147.5000,      25.0000,   1.00000,    962.1519
    152.5000,      25.0000,   1.00000,    936.3238
    157.5000,      25.0000,   1.00000,    935.1538
    162.5000,      25.0000,   1.00000,    883.2413
    167.5000,      25.0000,   1.00000,    838.2134
    172.5000,      25.0000,   1.00000,    848.4274
    177.5000,      25.0000,   1.00000,    816.3989
    182.5000,      25.0000,   1.00000,    757.2910
    187.5000,      25.0000,   1.00000,    740.8124
    192.5000,      25.0000,   1.00000,    717.6855
    197.5000,      25.0000,   1.00000,    628.6873
    202.5000,      25.0000,   1.00000,    612.6788
    207.5000,      25.0000,   1.00000,    580.0591
    212.5000,      25.0000,   1.00000,    574.0742
    217.5000,      25.0000,   1.00000,    599.6810
    222.5000,      25.0000,   1.00000,    646.7569
    227.5000,      25.0000,   1.00000,    692.3970
    232.5000,      25.0000,   1.00000,    778.2693
    237.5000,      25.0000,   1.00000,    814.7211
    242.5000,      25.0000,   1.00000,    798.5430
    247.5000,      25.0000,   1.00000,    804.3203
    252.5000,      25.0000,   1.00000,    786.0377
    257.5000,      25.0000,   1.00000,    711.0679
    262.5000,      25.0000,   1.00000,    686.5815
    267.5000,      25.0000,   1.00000,    682.3195
    272.5000,      25.0000,   1.00000,    652.7352
    277.5000,      25.0000,   1.00000,    699.6435
    282.5000,      25.0000,   1.00000,    776.0426
    287.5000,      25.0000,   1.00000,    782.1309
    292.5000,      25.0000,   1.00000,    763.3992
    297.5000,      25.0000,   1.00000,    783.7556
    302.5000,      25.0000,   1.00000,    743.8237
    307.5000,      25.0000,   1.00000,    712.0047
    312.5000,      25.0000,   1.00000,    729.5155
    317.5000,      25.0000,   1.00000,    746.1486
    322.5000,      25.0000,   1.00000,    720.0394
    327.5000,      25.0000,   1.00000,    723.6796
    332.5000,      25.0000,   1.00000,    697.6378
    337.5000,      25.0000,   1.00000,    654.2661
    342.5000,      25.0000,   1.00000,    630.4414
    347.5000,      25.0000,   1.00000,    651.0501
    352.5000,      25.0000,   1.00000,    658.0068
    357.5000,      25.0000,   1.00000,    694.0731
    362.5000,      25.0000,   1.00000,    704.3278
    367.5000,      25.0000,   1.00000,    727.0706
    372.5000,      25.0000,   1.00000,    737.1397
    377.5000,      25.0000,   1.00000,    707.5073
    382.5000,      25.0000,   1.00000,    662.3856
    387.5000,      25.0000,   1.00000,    665.6047
    392.5000,      25.0000,   1.00000,    674.1696
    397.5000,      25.0000,   1.00000,    670.1528
    402.5000,      25.0000,   1.00000,    708.9782
    407.5000,      25.0000,   1.00000,    736.2371
    412.5000,      25.0000,   1.00000,    721.4224
    417.5000,      25.0000,   1.00000,    730.7177
    422.5000,      25.0000,   1.00000,    781.7034
    427.5000,      25.0000,   1.00000,    789.6449
    432.5000,      25.0000,   1.00000,    804.0630
    437.5000,      25.0000,   1.00000,    817.5779
    442.5000,      25.0000,   1.00000,    840.5342
    447.5000,      25.0000,   1.00000,    833.6092
    452.5000,      25.0000,   1.00000,    840.8701
    457.5000,      25.0000,   1.00000,    855.7009
    462.5000,      25.0000,   1.00000,    896.0621
    467.5000,      25.0000,   1.00000,    892.8016
    472.5000,      25.0000,   1.00000,    938.4342
    477.5000,      25.0000,   1.00000,   1027.2676
    482.5000,      25.0000,   1.00000,   1106.3158
    487.5000,      25.0000,   1.00000,   1146.3258
    492.5000,      25.0000,   1.00000,   1216.4181
    497.5000,      25.0000,   1.00000,   1248.3403
    502.5000,      25.0000,   1.00000,   1208.6255
    507.5000,      25.0000,   1.00000,   1199.9165
    512.5000,      25.0000,   1.00000,   1177.2462
    517.5000,      25.0000,   1.00000,   1121.4991
    522.5000,      25.0000,   1.00000,   1125.4681
    527.5000,      25.0000,   1.00000,   1201.9658
    532.5000,      25.0000,   1.00000,   1229.2480
    537.5000,      25.0000,   1.00000,   1289.9808
    542.5000,      25.0000,   1.00000,   1321.5237
    547.5000,      25.0000,   1.00000,   1317.0870
    552.5000,      25.0000,   1.00000,   1317.6663
    557.5000,      25.0000,   1.00000,   1352.8413
    562.5000,      25.0000,   1.00000,   1359.5356
    567.5000,      25.0000,   1.00000,   1385.3196
    572.5000,      25.0000,   1.00000,   1394.1672
    577.5000,      25.0000,   1.00000,   1376.4736
    582.5000,      25.0000,   1.00000,   1327.6176
    587.5000,      25.0000,   1.00000,   1273.5282
    592.5000,      25.0000,   1.00000,   1199.9739
    597.5000,      25.0000,   1.00000,   1162.8741
     37.5000,       5.0000,   7.00000,    873.3534
     42.5000,       5.0000,   7.00000,   1017.6097
     47.5000,       5.0000,   7.00000,   1171.0062
     52.5000,       5.0000,   7.00000,   1257.2745
     57.5000,       5.0000,   7.00000,   1078.7626
     62.5000,       5.0000,   7.00000,   1145.5387
     67.5000,       5.0000,   7.00000,   1240.6200
     72.5000,       5.0000,   7.00000,   1170.6057
     77.5000,       5.0000,   7.00000,   1081.0931
     82.5000,       5.0000,   7.00000,   1243.3464
     87.5000,       5.0000,   7.00000,   1377.0939
     92.5000,       5.0000,   7.00000,   1357.8430
     97.5000,       5.0000,   7.00000,   1114.4324
    102.5000,       5.0000,   7.00000,   1195.1260
    107.5000,       5.0000,   7.00000,   1175.9454
    112.5000,       5.0000,   7.00000,   1321.6741
    117.5000,       5.0000,   7.00000,   1072.0835
    122.5000,       5.0000,   7.00000,   1030.4883
    127.5000,       5.0000,   7.00000,   1037.7712
    132.5000,       5.0000,   7.00000,    993.6277
    137.5000,       5.0000,   7.00000,   1067.8730
    142.5000,       5.0000,   7.00000,    867.5043
    147.5000,       5.0000,   7.00000,    972.9641
    152.5000,       5.0000,   7.00000,   1052.6484
    157.5000,       5.0000,   7.00000,    942.6809
    162.5000,       5.0000,   7.00000,    913.0391
    167.5000,       5.0000,   7.00000,    889.3481
    172.5000,       5.0000,   7.00000,    724.5001
    177.5000,       5.0000,   7.00000,    757.9722
    182.5000,       5.0000,   7.00000,    933.7081
    187.5000,       5.0000,   7.00000,    736.0785
    192.5000,       5.0000,   7.00000,    683.1923
    197.5000,       5.0000,   7.00000,    618.2588
    202.5000,       5.0000,   7.00000,    506.9767
    207.5000,       5.0000,   7.00000,    484.7845
    212.5000,       5.0000,   7.00000,    585.4332
    217.5000,       5.0000,   7.00000,    551.9750
    222.5000,       5.0000,   7.00000,    715.6269
    227.5000,       5.0000,   7.00000,    661.7164
    232.5000,       5.0000,   7.00000,    710.4432
    237.5000,       5.0000,   7.00000,    780.4670
    242.5000,       5.0000,   7.00000,    901.9054
    247.5000,       5.0000,   7.00000,    928.1076
    252.5000,       5.0000,   7.00000,    725.5895
    257.5000,       5.0000,   7.00000,    733.9772
    262.5000,       5.0000,   7.00000,    582.3611
    267.5000,       5.0000,   7.00000,    592.6414
    272.5000,       5.0000,   7.00000,    654.4301
    277.5000,       5.0000,   7.00000,    670.0628
    282.5000,       5.0000,   7.00000,    681.3058
    287.5000,       5.0000,   7.00000,    715.8350
    292.5000,       5.0000,   7.00000,    864.1650
    297.5000,       5.0000,   7.00000,    691.7933
    302.5000,       5.0000,   7.00000,    665.9152
    307.5000,       5.0000,   7.00000,    709.4800
    312.5000,       5.0000,   7.00000,    617.7573
    317.5000,       5.0000,   7.00000,    773.4988
    322.5000,       5.0000,   7.00000,    717.7854
    327.5000,       5.0000,   7.00000,    662.3332
    337.5000,       5.0000,   7.00000,    645.2365
    342.5000,       5.0000,   7.00000,    591.6122
    347.5000,       5.0000,   7.00000,    535.2126
    352.5000,       5.0000,   7.00000,    527.2119
    357.5000,       5.0000,   7.00000,    682.9687
    362.5000,       5.0000,   7.00000,    759.1138
    367.5000,       5.0000,   7.00000,    742.1190
    372.5000,       5.0000,   7.00000,    625.1606
    377.5000,       5.0000,   7.00000,    648.5095
    382.5000,       5.0000,   7.00000,    674.3254
    387.5000,       5.0000,   7.00000,    608.4670
    392.5000,       5.0000,   7.00000,    591.2049
    397.5000,       5.0000,   7.00000,    624.6633
    402.5000,       5.0000,   7.00000,    682.7092
    407.5000,       5.0000,   7.00000,    657.4722
    412.5000,       5.0000,   7.00000,    712.1668
    417.5000,       5.0000,   7.00000,    725.2127
    422.5000,       5.0000,   7.00000,    676.0724
    427.5000,       5.0000,   7.00000,    758.2376
    432.5000,       5.0000,   7.00000,    861.5857
    437.5000,       5.0000,   7.00000,    767.9545
    442.5000,       5.0000,   7.00000,    824.3152
    447.5000,       5.0000,   7.00000,    835.4158
    452.5000,       5.0000,   7.00000,    810.4033
    457.5000,       5.0000,   7.00000,    790.1791
    462.5000,       5.0000,   7.00000,    775.1389
    467.5000,       5.0000,   7.00000,    852.4922
    472.5000,       5.0000,   7.00000,   1072.8812
    477.5000,       5.0000,   7.00000,    934.5158
    482.5000,       5.0000,   7.00000,   1003.6464
    487.5000,       5.0000,   7.00000,   1231.0621
    492.5000,       5.0000,   7.00000,   1279.0117
    497.5000,       5.0000,   7.00000,   1314.5631
    502.5000,       5.0000,   7.00000,   1309.2621
    507.5000,       5.0000,   7.00000,   1160.3767
    512.5000,       5.0000,   7.00000,   1128.3378
    517.5000,       5.0000,   7.00000,   1127.5494
    522.5000,       5.0000,   7.00000,   1079.7527
    527.5000,       5.0000,   7.00000,   1114.5868
    532.5000,       5.0000,   7.00000,   1147.4171
    537.5000,       5.0000,   7.00000,   1362.3757
    542.5000,       5.0000,   7.00000,   1262.2006
    547.5000,       5.0000,   7.00000,   1402.8673
    552.5000,       5.0000,   7.00000,   1323.5984
    557.5000,       5.0000,   7.00000,   1277.9856
    562.5000,       5.0000,   7.00000,   1396.0782
    567.5000,       5.0000,   7.00000,   1439.0985
    572.5000,       5.0000,   7.00000,   1480.5480
    577.5000,       5.0000,   7.00000,   1421.0502
    582.5000,       5.0000,   7.00000,   1366.1646
    587.5000,       5.0000,   7.00000,   1194.0182
    592.5000,       5.0000,   7.00000,   1147.1034
    597.5000,       5.0000,   7.00000,   1094.0348
     42.5000,       5.0000,   8.00000,    993.0161
     47.5000,       5.0000,   8.00000,   1121.0450
     52.5000,       5.0000,   8.00000,   1185.1570
     57.5000,       5.0000,   8.00000,   1038.6302
     62.5000,       5.0000,   8.00000,   1090.0121
     67.5000,       5.0000,   8.00000,   1185.7144
     72.5000,       5.0000,   8.00000,   1081.3726
     77.5000,       5.0000,   8.00000,   1038.9299
     82.5000,       5.0000,   8.00000,   1177.5784
     87.5000,       5.0000,   8.00000,   1277.4890
     92.5000,       5.0000,   8.00000,   1256.0249
     97.5000,       5.0000,   8.00000,   1050.3575
    102.5000,       5.0000,   8.00000,   1150.4137
    107.5000,       5.0000,   8.00000,   1107.6066
    112.5000,       5.0000,   8.00000,   1249.3632
    117.5000,       5.0000,   8.00000,   1028.1687
    122.5000,       5.0000,   8.00000,    968.5164
    127.5000,       5.0000,   8.00000,    970.7887
    132.5000,       5.0000,   8.00000,    968.1714
    137.5000,       5.0000,   8.00000,   1067.2528
    142.5000,       5.0000,   8.00000,    824.3649
    147.5000,       5.0000,   8.00000,    949.8494
    152.5000,       5.0000,   8.00000,   1016.4186
    157.5000,       5.0000,   8.00000,    946.0646
    162.5000,       5.0000,   8.00000,    934.4392
    167.5000,       5.0000,   8.00000,    912.6478
    172.5000,       5.0000,   8.00000,    734.4493
    177.5000,       5.0000,   8.00000,    764.9761
    182.5000,       5.0000,   8.00000,    946.4803
    187.5000,       5.0000,   8.00000,    732.1785
    192.5000,       5.0000,   8.00000,    670.6862
    197.5000,       5.0000,   8.00000,    609.3260
    202.5000,       5.0000,   8.00000,    486.3618
    207.5000,       5.0000,   8.00000,    455.8824
    212.5000,       5.0000,   8.00000,    579.6465
    217.5000,       5.0000,   8.00000,    532.6981
    222.5000,       5.0000,   8.00000,    698.1506
    227.5000,       5.0000,   8.00000,    667.0948
    232.5000,       5.0000,   8.00000,    709.6191
    237.5000,       5.0000,   8.00000,    782.7100
    242.5000,       5.0000,   8.00000,    914.7593
    247.5000,       5.0000,   8.00000,    932.4144
    252.5000,       5.0000,   8.00000,    675.1833
    257.5000,       5.0000,   8.00000,    705.8100
    262.5000,       5.0000,   8.00000,    538.0296
    267.5000,       5.0000,   8.00000,    546.3083
    272.5000,       5.0000,   8.00000,    611.6524
    277.5000,       5.0000,   8.00000,    596.8602
    282.5000,       5.0000,   8.00000,    596.5984
    287.5000,       5.0000,   8.00000,    635.7627
    292.5000,       5.0000,   8.00000,    812.3096
    297.5000,       5.0000,   8.00000,    635.2411
    302.5000,       5.0000,   8.00000,    635.3991
    307.5000,       5.0000,   8.00000,    679.9941
    312.5000,       5.0000,   8.00000,    586.6121
    317.5000,       5.0000,   8.00000,    716.4863
    322.5000,       5.0000,   8.00000,    648.1113
    327.5000,       5.0000,   8.00000,    586.2681
    332.5000,       5.0000,   8.00000,    553.0012
    337.5000,       5.0000,   8.00000,    585.7397
    342.5000,       5.0000,   8.00000,    523.7314
    347.5000,       5.0000,   8.00000,    472.2688
    352.5000,       5.0000,   8.00000,    481.7476
    357.5000,       5.0000,   8.00000,    604.3777
    362.5000,       5.0000,   8.00000,    683.6683
    367.5000,       5.0000,   8.00000,    684.8216
    372.5000,       5.0000,   8.00000,    574.3041
    377.5000,       5.0000,   8.00000,    591.1197
    382.5000,       5.0000,   8.00000,    634.4323
    387.5000,       5.0000,   8.00000,    572.8082
    392.5000,       5.0000,   8.00000,    542.4903
    397.5000,       5.0000,   8.00000,    564.7759
    402.5000,       5.0000,   8.00000,    613.3513
    407.5000,       5.0000,   8.00000,    601.1290
    412.5000,       5.0000,   8.00000,    676.8098
    417.5000,       5.0000,   8.00000,    692.5980
    422.5000,       5.0000,   8.00000,    651.3779
    427.5000,       5.0000,   8.00000,    741.7051
    432.5000,       5.0000,   8.00000,    821.3585
    437.5000,       5.0000,   8.00000,    746.6996
    442.5000,       5.0000,   8.00000,    797.7857
    447.5000,       5.0000,   8.00000,    794.0474
    452.5000,       5.0000,   8.00000,    756.9707
    457.5000,       5.0000,   8.00000,    735.8989
    462.5000,       5.0000,   8.00000,    726.8602
    467.5000,       5.0000,   8.00000,    810.4629
    472.5000,       5.0000,   8.00000,   1025.7684
    477.5000,       5.0000,   8.00000,    913.9738
    482.5000,       5.0000,   8.00000,    992.2313
    487.5000,       5.0000,   8.00000,   1230.1411
    492.5000,       5.0000,   8.00000,   1291.9966
    497.5000,       5.0000,   8.00000,   1303.3481
    502.5000,       5.0000,   8.00000,   1310.4175
    507.5000,       5.0000,   8.00000,   1124.2137
    512.5000,       5.0000,   8.00000,   1073.6753
    517.5000,       5.0000,   8.00000,   1104.6661
    522.5000,       5.0000,   8.00000,   1034.3549
    527.5000,       5.0000,   8.00000,   1037.9188
    532.5000,       5.0000,   8.00000,   1060.8730
    537.5000,       5.0000,   8.00000,   1268.7700
    542.5000,       5.0000,   8.00000,   1180.7012
    547.5000,       5.0000,   8.00000,   1366.2644
    552.5000,       5.0000,   8.00000,   1302.4055
    557.5000,       5.0000,   8.00000,   1264.9309
    562.5000,       5.0000,   8.00000,   1407.8091
    567.5000,       5.0000,   8.00000,   1420.5209
    572.5000,       5.0000,   8.00000,   1453.8431
    577.5000,       5.0000,   8.00000,   1359.7762
    582.5000,       5.0000,   8.00000,   1316.6514
    587.5000,       5.0000,   8.00000,   1129.4502
    592.5000,       5.0000,   8.00000,   1097.6340
     52.5000,      35.0000,   1.00000,    993.7045
     57.5000,      35.0000,   1.00000,   1008.8629
     62.5000,      35.0000,   1.00000,    972.5880
     67.5000,      35.0000,   1.00000,    981.0311
     72.5000,      35.0000,   1.00000,    999.8109
     77.5000,      35.0000,   1.00000,   1021.8544
     82.5000,      35.0000,   1.00000,   1014.1454
     87.5000,      35.0000,   1.00000,   1003.2391
     92.5000,      35.0000,   1.00000,   1010.9390
     97.5000,      35.0000,   1.00000,   1055.1365
    102.5000,      35.0000,   1.00000,   1047.3788
    107.5000,      35.0000,   1.00000,   1025.0697
    112.5000,      35.0000,   1.00000,    969.9742
    117.5000,      35.0000,   1.00000,    957.8767
    122.5000,      35.0000,   1.00000,    973.0558
    127.5000,      35.0000,   1.00000,    951.6477
    132.5000,      35.0000,   1.00000,    888.3031
    137.5000,      35.0000,   1.00000,    900.0377
    142.5000,      35.0000,   1.00000,    913.8674
    147.5000,      35.0000,   1.00000,    919.4215
    152.5000,      35.0000,   1.00000,    919.3940
    157.5000,      35.0000,   1.00000,    897.5328
    162.5000,      35.0000,   1.00000,    907.2899
    167.5000,      35.0000,   1.00000,    938.8022
    172.5000,      35.0000,   1.00000,    877.2451
    177.5000,      35.0000,   1.00000,    828.0112
    182.5000,      35.0000,   1.00000,    772.1013
    187.5000,      35.0000,   1.00000,    697.8042
    192.5000,      35.0000,   1.00000,    656.5626
    197.5000,      35.0000,   1.00000,    612.9359
    202.5000,      35.0000,   1.00000,    557.3168
    207.5000,      35.0000,   1.00000,    553.4123
    212.5000,      35.0000,   1.00000,    554.2273
    217.5000,      35.0000,   1.00000,    575.8524
    222.5000,      35.0000,   1.00000,    624.1512
    227.5000,      35.0000,   1.00000,    690.4777
    232.5000,      35.0000,   1.00000,    746.0205
    237.5000,      35.0000,   1.00000,    783.1464
    242.5000,      35.0000,   1.00000,    757.4422
    247.5000,      35.0000,   1.00000,    731.1870
    252.5000,      35.0000,   1.00000,    705.7672
    257.5000,      35.0000,   1.00000,    668.3042
    262.5000,      35.0000,   1.00000,    624.6927
    267.5000,      35.0000,   1.00000,    571.2368
    272.5000,      35.0000,   1.00000,    549.3745
    277.5000,      35.0000,   1.00000,    558.9565
    282.5000,      35.0000,   1.00000,    561.5989
    287.5000,      35.0000,   1.00000,    571.0086
    292.5000,      35.0000,   1.00000,    592.3773
    297.5000,      35.0000,   1.00000,    618.8568
    302.5000,      35.0000,   1.00000,    673.2163
    307.5000,      35.0000,   1.00000,    671.4480
    312.5000,      35.0000,   1.00000,    623.9166
    317.5000,      35.0000,   1.00000,    579.7644
    322.5000,      35.0000,   1.00000,    562.2103
    327.5000,      35.0000,   1.00000,    534.8058
    332.5000,      35.0000,   1.00000,    514.1314
    337.5000,      35.0000,   1.00000,    483.8583
    342.5000,      35.0000,   1.00000,    487.9901
    347.5000,      35.0000,   1.00000,    517.0805
    352.5000,      35.0000,   1.00000,    522.2712
    357.5000,      35.0000,   1.00000,    515.5262
    362.5000,      35.0000,   1.00000,    525.6755
    367.5000,      35.0000,   1.00000,    542.0756
    372.5000,      35.0000,   1.00000,    582.3563
    377.5000,      35.0000,   1.00000,    590.0449
    382.5000,      35.0000,   1.00000,    574.8856
    387.5000,      35.0000,   1.00000,    566.9320
    392.5000,      35.0000,   1.00000,    572.4280
    397.5000,      35.0000,   1.00000,    580.0225
    402.5000,      35.0000,   1.00000,    579.8182
    407.5000,      35.0000,   1.00000,    587.1836
    412.5000,      35.0000,   1.00000,    633.8174
    417.5000,      35.0000,   1.00000,    692.3467
    422.5000,      35.0000,   1.00000,    699.6600
    427.5000,      35.0000,   1.00000,    722.5322
    432.5000,      35.0000,   1.00000,    738.9536
    437.5000,      35.0000,   1.00000,    733.7714
    442.5000,      35.0000,   1.00000,    727.9453
    447.5000,      35.0000,   1.00000,    714.2745
    452.5000,      35.0000,   1.00000,    704.2501
    457.5000,      35.0000,   1.00000,    755.5066
    462.5000,      35.0000,   1.00000,    771.8832
    467.5000,      35.0000,   1.00000,    807.1556
    472.5000,      35.0000,   1.00000,    888.8441
    477.5000,      35.0000,   1.00000,    970.1714
    482.5000,      35.0000,   1.00000,   1068.1703
    487.5000,      35.0000,   1.00000,   1141.0042
    492.5000,      35.0000,   1.00000,   1146.2296
    497.5000,      35.0000,   1.00000,   1151.6710
    502.5000,      35.0000,   1.00000,   1157.9208
    507.5000,      35.0000,   1.00000,   1125.4332
    512.5000,      35.0000,   1.00000,   1076.9463
    517.5000,      35.0000,   1.00000,   1026.0448
    522.5000,      35.0000,   1.00000,   1005.3376
    527.5000,      35.0000,   1.00000,   1007.3638
    532.5000,      35.0000,   1.00000,   1018.3132
    537.5000,      35.0000,   1.00000,   1039.4572
    542.5000,      35.0000,   1.00000,   1092.5228
    547.5000,      35.0000,   1.00000,   1172.4690
    552.5000,      35.0000,   1.00000,   1268.7611
    557.5000,      35.0000,   1.00000,   1312.4183
    562.5000,      35.0000,   1.00000,   1332.9672
    567.5000,      35.0000,   1.00000,   1312.0826
    572.5000,      35.0000,   1.00000,   1272.0969
    577.5000,      35.0000,   1.00000,   1236.8195
    582.5000,      35.0000,   1.00000,   1184.1888
     52.5000,       5.0000,  10.00000,   1117.2916
     57.5000,       5.0000,  10.00000,    967.7054
     62.5000,       5.0000,  10.00000,    971.3474
     67.5000,       5.0000,  10.00000,   1041.1517
     72.5000,       5.0000,  10.00000,    973.4299
     77.5000,       5.0000,  10.00000,    925.8215
     82.5000,       5.0000,  10.00000,   1054.9103
     87.5000,       5.0000,  10.00000,   1120.5254
     92.5000,       5.0000,  10.00000,   1066.8901
     97.5000,       5.0000,  10.00000,    877.3838
    102.5000,       5.0000,  10.00000,    958.5194
    107.5000,       5.0000,  10.00000,    940.3130
    112.5000,       5.0000,  10.00000,   1056.1067
    117.5000,       5.0000,  10.00000,    877.4875
    122.5000,       5.0000,  10.00000,    869.3177
    127.5000,       5.0000,  10.00000,    889.4781
    132.5000,       5.0000,  10.00000,    850.2997
    137.5000,       5.0000,  10.00000,    943.4752
    142.5000,       5.0000,  10.00000,    780.9392
    147.5000,       5.0000,  10.00000,    925.3239
    152.5000,       5.0000,  10.00000,   1007.9229
    157.5000,       5.0000,  10.00000,    947.8560
    162.5000,       5.0000,  10.00000,    941.3841
    167.5000,       5.0000,  10.00000,    932.9752
    172.5000,       5.0000,  10.00000,    736.2998
    177.5000,       5.0000,  10.00000,    753.6167
    182.5000,       5.0000,  10.00000,    924.7108
    187.5000,       5.0000,  10.00000,    711.8371
    192.5000,       5.0000,  10.00000,    627.9739
    197.5000,       5.0000,  10.00000,    528.8470
    202.5000,       5.0000,  10.00000,    425.5786
    207.5000,       5.0000,  10.00000,    411.0610
    212.5000,       5.0000,  10.00000,    535.9580
    217.5000,       5.0000,  10.00000,    522.6606
    227.5000,       5.0000,  10.00000,    632.4792
    232.5000,       5.0000,  10.00000,    679.8196
    237.5000,       5.0000,  10.00000,    776.0435
    242.5000,       5.0000,  10.00000,    888.3999
    247.5000,       5.0000,  10.00000,    908.9236
    252.5000,       5.0000,  10.00000,    675.4769
    257.5000,       5.0000,  10.00000,    670.0799
    262.5000,       5.0000,  10.00000,    497.3118
    267.5000,       5.0000,  10.00000,    486.0993
    272.5000,       5.0000,  10.00000,    520.4865
    277.5000,       5.0000,  10.00000,    512.5836
    282.5000,       5.0000,  10.00000,    503.5745
    287.5000,       5.0000,  10.00000,    517.8699
    292.5000,       5.0000,  10.00000,    654.7287
    297.5000,       5.0000,  10.00000,    549.8680
    302.5000,       5.0000,  10.00000,    579.6816
    307.5000,       5.0000,  10.00000,    622.7127
    312.5000,       5.0000,  10.00000,    519.7618
    317.5000,       5.0000,  10.00000,    600.9564
    322.5000,       5.0000,  10.00000,    541.8169
    327.5000,       5.0000,  10.00000,    496.6541
    342.5000,       5.0000,  10.00000,    421.9733
    347.5000,       5.0000,  10.00000,    393.5793
    352.5000,       5.0000,  10.00000,    391.2605
    357.5000,       5.0000,  10.00000,    501.5584
    362.5000,       5.0000,  10.00000,    566.6965
    367.5000,       5.0000,  10.00000,    558.8226
    372.5000,       5.0000,  10.00000,    490.6359
    377.5000,       5.0000,  10.00000,    521.2231
    382.5000,       5.0000,  10.00000,    550.6735
    387.5000,       5.0000,  10.00000,    500.0696
    392.5000,       5.0000,  10.00000,    488.2512
    397.5000,       5.0000,  10.00000,    508.0620
    402.5000,       5.0000,  10.00000,    539.0153
    407.5000,       5.0000,  10.00000,    524.0856
    412.5000,       5.0000,  10.00000,    610.4586
    417.5000,       5.0000,  10.00000,    652.6169
    422.5000,       5.0000,  10.00000,    605.7092
    427.5000,       5.0000,  10.00000,    681.7888
    432.5000,       5.0000,  10.00000,    778.5480
    437.5000,       5.0000,  10.00000,    696.5215
    442.5000,       5.0000,  10.00000,    717.4155
    447.5000,       5.0000,  10.00000,    697.8548
    452.5000,       5.0000,  10.00000,    657.6122
    457.5000,       5.0000,  10.00000,    644.7033
    462.5000,       5.0000,  10.00000,    652.8225
    467.5000,       5.0000,  10.00000,    750.4059
    472.5000,       5.0000,  10.00000,    968.6981
    477.5000,       5.0000,  10.00000,    865.0892
    482.5000,       5.0000,  10.00000,    960.2326
    487.5000,       5.0000,  10.00000,   1192.4476
    492.5000,       5.0000,  10.00000,   1244.4904
    497.5000,       5.0000,  10.00000,   1258.1842
    502.5000,       5.0000,  10.00000,   1253.8600
    507.5000,       5.0000,  10.00000,   1080.9530
    512.5000,       5.0000,  10.00000,   1005.4319
    517.5000,       5.0000,  10.00000,    977.7105
    522.5000,       5.0000,  10.00000,    897.0367
    527.5000,       5.0000,  10.00000,    901.4562
    532.5000,       5.0000,  10.00000,    897.0864
    537.5000,       5.0000,  10.00000,   1077.7985
    542.5000,       5.0000,  10.00000,   1039.8229
    547.5000,       5.0000,  10.00000,   1236.5653
    552.5000,       5.0000,  10.00000,   1234.2079
    557.5000,       5.0000,  10.00000,   1225.2448
    562.5000,       5.0000,  10.00000,   1349.0938
    567.5000,       5.0000,  10.00000,   1368.0803
    572.5000,       5.0000,  10.00000,   1396.9098
    577.5000,       5.0000,  10.00000,   1291.6345
    582.5000,       5.0000,  10.00000,   1216.1671
     67.5000,      45.0000,   1.00000,    913.2464
     72.5000,      45.0000,   1.00000,    895.4433
     77.5000,      45.0000,   1.00000,    858.0895
     82.5000,      45.0000,   1.00000,    845.7678
     87.5000,      45.0000,   1.00000,    827.0724
     92.5000,      45.0000,   1.00000,    819.0599
     97.5000,      45.0000,   1.00000,    799.3855
    102.5000,      45.0000,   1.00000,    793.8307
    107.5000,      45.0000,   1.00000,    782.5652
    112.5000,      45.0000,   1.00000,    770.2311
    117.5000,      45.0000,   1.00000,    760.3932
    122.5000,      45.0000,   1.00000,    778.2838
    127.5000,      45.0000,   1.00000,    785.0519
    132.5000,      45.0000,   1.00000,    814.5726
    137.5000,      45.0000,   1.00000,    828.9535
    142.5000,      45.0000,   1.00000,    858.7696
    147.5000,      45.0000,   1.00000,    874.5071
    152.5000,      45.0000,   1.00000,    883.7045
    157.5000,      45.0000,   1.00000,    887.0457
    162.5000,      45.0000,   1.00000,    888.7358
    167.5000,      45.0000,   1.00000,    872.5433
    172.5000,      45.0000,   1.00000,    833.2716
    177.5000,      45.0000,   1.00000,    756.9915
    182.5000,      45.0000,   1.00000,    685.3047
    187.5000,      45.0000,   1.00000,    617.1005
    192.5000,      45.0000,   1.00000,    564.4476
    197.5000,      45.0000,   1.00000,    550.2556
    202.5000,      45.0000,   1.00000,    555.2461
    207.5000,      45.0000,   1.00000,    526.8481
    212.5000,      45.0000,   1.00000,    517.5765
    217.5000,      45.0000,   1.00000,    537.1577
    222.5000,      45.0000,   1.00000,    584.4931
    227.5000,      45.0000,   1.00000,    625.6122
    232.5000,      45.0000,   1.00000,    657.4084
    237.5000,      45.0000,   1.00000,    680.4343
    242.5000,      45.0000,   1.00000,    672.5584
    247.5000,      45.0000,   1.00000,    662.1422
    252.5000,      45.0000,   1.00000,    670.5060
    257.5000,      45.0000,   1.00000,    656.0911
    262.5000,      45.0000,   1.00000,    629.7413
    267.5000,      45.0000,   1.00000,    584.7132
    272.5000,      45.0000,   1.00000,    537.9816
    277.5000,      45.0000,   1.00000,    506.2618
    282.5000,      45.0000,   1.00000,    489.4691
    287.5000,      45.0000,   1.00000,    502.0304
    292.5000,      45.0000,   1.00000,    507.8442
    297.5000,      45.0000,   1.00000,    508.5593
    302.5000,      45.0000,   1.00000,    502.2889
    307.5000,      45.0000,   1.00000,    506.8740
    317.5000,      45.0000,   1.00000,    492.7679
    322.5000,      45.0000,   1.00000,    472.3801
    327.5000,      45.0000,   1.00000,    456.4628
    332.5000,      45.0000,   1.00000,    425.7524
    337.5000,      45.0000,   1.00000,    426.2622
    342.5000,      45.0000,   1.00000,    426.5748
    347.5000,      45.0000,   1.00000,    424.3082
    352.5000,      45.0000,   1.00000,    415.4176
    357.5000,      45.0000,   1.00000,    423.7916
    362.5000,      45.0000,   1.00000,    442.6060
    367.5000,      45.0000,   1.00000,    442.9160
    372.5000,      45.0000,   1.00000,    459.2532
    377.5000,      45.0000,   1.00000,    487.5915
    382.5000,      45.0000,   1.00000,    499.1695
    387.5000,      45.0000,   1.00000,    511.3005
    392.5000,      45.0000,   1.00000,    525.5298
    397.5000,      45.0000,   1.00000,    553.4935
    402.5000,      45.0000,   1.00000,    566.4164
    407.5000,      45.0000,   1.00000,    572.9284
    412.5000,      45.0000,   1.00000,    603.5382
    417.5000,      45.0000,   1.00000,    618.2537
    422.5000,      45.0000,   1.00000,    623.4119
    427.5000,      45.0000,   1.00000,    628.0858
    432.5000,      45.0000,   1.00000,    630.2549
    437.5000,      45.0000,   1.00000,    617.9064
    442.5000,      45.0000,   1.00000,    609.4007
    447.5000,      45.0000,   1.00000,    630.3920
    452.5000,      45.0000,   1.00000,    676.3481
    457.5000,      45.0000,   1.00000,    692.6880
    462.5000,      45.0000,   1.00000,    729.6778
    467.5000,      45.0000,   1.00000,    797.9951
    472.5000,      45.0000,   1.00000,    853.1500
    477.5000,      45.0000,   1.00000,    914.1518
    482.5000,      45.0000,   1.00000,    963.6788
    487.5000,      45.0000,   1.00000,    993.5260
    492.5000,      45.0000,   1.00000,   1008.1223
    497.5000,      45.0000,   1.00000,    996.2316
    502.5000,      45.0000,   1.00000,    993.8932
    507.5000,      45.0000,   1.00000,    969.4800
    512.5000,      45.0000,   1.00000,    931.9341
    517.5000,      45.0000,   1.00000,    911.3475
    522.5000,      45.0000,   1.00000,    885.1641
    527.5000,      45.0000,   1.00000,    878.6335
    532.5000,      45.0000,   1.00000,    886.9518
    537.5000,      45.0000,   1.00000,    917.2310
    542.5000,      45.0000,   1.00000,    965.8557
    547.5000,      45.0000,   1.00000,   1006.1224
    552.5000,      45.0000,   1.00000,   1057.1323
    557.5000,      45.0000,   1.00000,   1114.4147
    562.5000,      45.0000,   1.00000,   1143.2291
    567.5000,      45.0000,   1.00000,   1161.1522
     67.5000,      15.0000,   4.00000,    894.8370
     72.5000,      15.0000,   4.00000,    854.7410
     77.5000,      15.0000,   4.00000,    839.6010
     82.5000,      15.0000,   4.00000,    856.6586
     87.5000,      15.0000,   4.00000,    867.8505
     92.5000,      15.0000,   4.00000,    801.9930
     97.5000,      15.0000,   4.00000,    740.2860
    102.5000,      15.0000,   4.00000,    688.7793
    107.5000,      15.0000,   4.00000,    729.6119
    112.5000,      15.0000,   4.00000,    723.3008
    117.5000,      15.0000,   4.00000,    718.2495
    122.5000,      15.0000,   4.00000,    698.1705
    127.5000,      15.0000,   4.00000,    707.0713
    132.5000,      15.0000,   4.00000,    757.5139
    137.5000,      15.0000,   4.00000,    771.1552
    142.5000,      15.0000,   4.00000,    823.0946
    147.5000,      15.0000,   4.00000,    853.2136
    152.5000,      15.0000,   4.00000,    931.1713
    157.5000,      15.0000,   4.00000,    945.1621
    162.5000,      15.0000,   4.00000,    910.7596
    167.5000,      15.0000,   4.00000,    825.5237
    172.5000,      15.0000,   4.00000,    753.7729
    177.5000,      15.0000,   4.00000,    726.2266
    182.5000,      15.0000,   4.00000,    695.4739
    187.5000,      15.0000,   4.00000,    647.0252
    192.5000,      15.0000,   4.00000,    526.1463
    197.5000,      15.0000,   4.00000,    453.5129
    202.5000,      15.0000,   4.00000,    400.8848
    207.5000,      15.0000,   4.00000,    405.3715
    212.5000,      15.0000,   4.00000,    428.5428
    222.5000,      15.0000,   4.00000,    558.4882
    227.5000,      15.0000,   4.00000,    607.2854
    232.5000,      15.0000,   4.00000,    638.9731
    237.5000,      15.0000,   4.00000,    727.7179
    242.5000,      15.0000,   4.00000,    794.9503
    247.5000,      15.0000,   4.00000,    784.1933
    252.5000,      15.0000,   4.00000,    739.2999
    257.5000,      15.0000,   4.00000,    606.6050
    262.5000,      15.0000,   4.00000,    543.7091
    267.5000,      15.0000,   4.00000,    484.9579
    272.5000,      15.0000,   4.00000,    470.1444
    277.5000,      15.0000,   4.00000,    459.2967
    282.5000,      15.0000,   4.00000,    453.2654
    287.5000,      15.0000,   4.00000,    488.1748
    292.5000,      15.0000,   4.00000,    492.0448
    297.5000,      15.0000,   4.00000,    483.8507
    302.5000,      15.0000,   4.00000,    451.1542
    307.5000,      15.0000,   4.00000,    443.9250
    312.5000,      15.0000,   4.00000,    472.0446
    317.5000,      15.0000,   4.00000,    465.4241
    327.5000,      15.0000,   4.00000,    426.9725
    332.5000,      15.0000,   4.00000,    398.1434
    337.5000,      15.0000,   4.00000,    371.9914
    342.5000,      15.0000,   4.00000,    352.6044
    347.5000,      15.0000,   4.00000,    328.8286
    352.5000,      15.0000,   4.00000,    345.9770
    357.5000,      15.0000,   4.00000,    396.3972
    362.5000,      15.0000,   4.00000,    455.5128
    367.5000,      15.0000,   4.00000,    447.1344
    372.5000,      15.0000,   4.00000,    436.2735
    377.5000,      15.0000,   4.00000,    437.2951
    382.5000,      15.0000,   4.00000,    443.0038
    387.5000,      15.0000,   4.00000,    450.7331
    392.5000,      15.0000,   4.00000,    452.0330
    397.5000,      15.0000,   4.00000,    478.8376
    402.5000,      15.0000,   4.00000,    500.2208
    407.5000,      15.0000,   4.00000,    526.8575
    412.5000,      15.0000,   4.00000,    553.3271
    417.5000,      15.0000,   4.00000,    566.8042
    422.5000,      15.0000,   4.00000,    574.6548
    427.5000,      15.0000,   4.00000,    605.8484
    432.5000,      15.0000,   4.00000,    620.3107
    437.5000,      15.0000,   4.00000,    621.2715
    442.5000,      15.0000,   4.00000,    601.5191
    447.5000,      15.0000,   4.00000,    602.3223
    452.5000,      15.0000,   4.00000,    594.7520
    457.5000,      15.0000,   4.00000,    593.2551
    462.5000,      15.0000,   4.00000,    630.8604
    467.5000,      15.0000,   4.00000,    741.6026
    472.5000,      15.0000,   4.00000,    798.3224
    477.5000,      15.0000,   4.00000,    857.9124
    482.5000,      15.0000,   4.00000,    917.5436
    487.5000,      15.0000,   4.00000,   1020.4786
    492.5000,      15.0000,   4.00000,   1101.5182
    497.5000,      15.0000,   4.00000,   1110.3813
    502.5000,      15.0000,   4.00000,   1054.4296
    507.5000,      15.0000,   4.00000,    957.4471
    512.5000,      15.0000,   4.00000,    866.1224
    517.5000,      15.0000,   4.00000,    804.8060
    522.5000,      15.0000,   4.00000,    773.7260
    527.5000,      15.0000,   4.00000,    753.9575
    532.5000,      15.0000,   4.00000,    810.1362
    537.5000,      15.0000,   4.00000,    862.5915
    542.5000,      15.0000,   4.00000,    966.7111
    547.5000,      15.0000,   4.00000,    989.4755
    552.5000,      15.0000,   4.00000,   1032.0039
    557.5000,      15.0000,   4.00000,   1078.5514
    562.5000,      15.0000,   4.00000,   1143.9387
    567.5000,      15.0000,   4.00000,   1227.4838
     82.5000,      55.0000,   1.00000,    717.5272
     87.5000,      55.0000,   1.00000,    702.0502
     92.5000,      55.0000,   1.00000,    680.1013
     97.5000,      55.0000,   1.00000,    659.4860
    102.5000,      55.0000,   1.00000,    641.7515
    107.5000,      55.0000,   1.00000,    642.7618
    112.5000,      55.0000,   1.00000,    646.9669
    117.5000,      55.0000,   1.00000,    638.2685
    122.5000,      55.0000,   1.00000,    646.0497
    127.5000,      55.0000,   1.00000,    694.4425
    132.5000,      55.0000,   1.00000,    731.9615
    137.5000,      55.0000,   1.00000,    779.0583
    142.5000,      55.0000,   1.00000,    776.1637
    147.5000,      55.0000,   1.00000,    779.4456
    152.5000,      55.0000,   1.00000,    789.8395
    157.5000,      55.0000,   1.00000,    797.9009
    162.5000,      55.0000,   1.00000,    765.8063
    167.5000,      55.0000,   1.00000,    716.7462
    172.5000,      55.0000,   1.00000,    701.9707
    177.5000,      55.0000,   1.00000,    653.9163
    182.5000,      55.0000,   1.00000,    595.9552
    187.5000,      55.0000,   1.00000,    566.6940
    192.5000,      55.0000,   1.00000,    530.7151
    197.5000,      55.0000,   1.00000,    519.0040
    202.5000,      55.0000,   1.00000,    512.6390
    207.5000,      55.0000,   1.00000,    510.0107
    212.5000,      55.0000,   1.00000,    485.6201
    217.5000,      55.0000,   1.00000,    499.0684
    222.5000,      55.0000,   1.00000,    525.0273
    227.5000,      55.0000,   1.00000,    525.4284
    232.5000,      55.0000,   1.00000,    559.0477
    242.5000,      55.0000,   1.00000,    590.1498
    247.5000,      55.0000,   1.00000,    611.4250
    252.5000,      55.0000,   1.00000,    613.1807
    257.5000,      55.0000,   1.00000,    607.0663
    262.5000,      55.0000,   1.00000,    604.0316
    267.5000,      55.0000,   1.00000,    618.7656
    272.5000,      55.0000,   1.00000,    586.4241
    277.5000,      55.0000,   1.00000,    536.2454
    282.5000,      55.0000,   1.00000,    507.0495
    287.5000,      55.0000,   1.00000,    459.8971
    292.5000,      55.0000,   1.00000,    450.7966
    297.5000,      55.0000,   1.00000,    444.9062
    307.5000,      55.0000,   1.00000,    420.3699
    312.5000,      55.0000,   1.00000,    415.5131
    317.5000,      55.0000,   1.00000,    409.9716
    322.5000,      55.0000,   1.00000,    390.1372
    327.5000,      55.0000,   1.00000,    393.5352
    332.5000,      55.0000,   1.00000,    404.8231
    337.5000,      55.0000,   1.00000,    401.6032
    342.5000,      55.0000,   1.00000,    413.2109
    347.5000,      55.0000,   1.00000,    395.9781
    352.5000,      55.0000,   1.00000,    385.5278
    357.5000,      55.0000,   1.00000,    390.1687
    362.5000,      55.0000,   1.00000,    392.3180
    367.5000,      55.0000,   1.00000,    393.7786
    372.5000,      55.0000,   1.00000,    406.5866
    377.5000,      55.0000,   1.00000,    438.9408
    382.5000,      55.0000,   1.00000,    465.5567
    387.5000,      55.0000,   1.00000,    490.8129
    392.5000,      55.0000,   1.00000,    504.4329
    402.5000,      55.0000,   1.00000,    539.7382
    407.5000,      55.0000,   1.00000,    559.6526
    412.5000,      55.0000,   1.00000,    555.4317
    417.5000,      55.0000,   1.00000,    554.1764
    422.5000,      55.0000,   1.00000,    550.8287
    427.5000,      55.0000,   1.00000,    548.8663
    432.5000,      55.0000,   1.00000,    545.8069
    437.5000,      55.0000,   1.00000,    549.7273
    442.5000,      55.0000,   1.00000,    572.6130
    447.5000,      55.0000,   1.00000,    620.8795
    452.5000,      55.0000,   1.00000,    656.3589
    457.5000,      55.0000,   1.00000,    678.9033
    462.5000,      55.0000,   1.00000,    725.8428
    467.5000,      55.0000,   1.00000,    767.8119
    472.5000,      55.0000,   1.00000,    802.5106
    477.5000,      55.0000,   1.00000,    834.3770
    482.5000,      55.0000,   1.00000,    837.6856
    487.5000,      55.0000,   1.00000,    834.9543
    492.5000,      55.0000,   1.00000,    824.8893
    497.5000,      55.0000,   1.00000,    813.6703
    502.5000,      55.0000,   1.00000,    791.4274
    507.5000,      55.0000,   1.00000,    790.5875
    512.5000,      55.0000,   1.00000,    815.1004
    517.5000,      55.0000,   1.00000,    824.7685
    522.5000,      55.0000,   1.00000,    842.3936
    527.5000,      55.0000,   1.00000,    840.6443
    532.5000,      55.0000,   1.00000,    830.9346
    537.5000,      55.0000,   1.00000,    842.7663
    542.5000,      55.0000,   1.00000,    856.4463
    547.5000,      55.0000,   1.00000,    875.3611
    552.5000,      55.0000,   1.00000,    899.2725
     82.5000,      15.0000,   5.00000,    722.8890
     87.5000,      15.0000,   5.00000,    718.8930
     92.5000,      15.0000,   5.00000,    655.2643
     97.5000,      15.0000,   5.00000,    602.4582
    102.5000,      15.0000,   5.00000,    552.2733
    107.5000,      15.0000,   5.00000,    584.3223
    112.5000,      15.0000,   5.00000,    576.7891
    117.5000,      15.0000,   5.00000,    584.5006
    122.5000,      15.0000,   5.00000,    572.0998
    127.5000,      15.0000,   5.00000,    605.9984
    132.5000,      15.0000,   5.00000,    671.3423
    137.5000,      15.0000,   5.00000,    694.0425
    142.5000,      15.0000,   5.00000,    733.4388
    147.5000,      15.0000,   5.00000,    771.9853
    152.5000,      15.0000,   5.00000,    835.6169
    157.5000,      15.0000,   5.00000,    836.4384
    162.5000,      15.0000,   5.00000,    778.9797
    167.5000,      15.0000,   5.00000,    693.9122
    172.5000,      15.0000,   5.00000,    633.6364
    177.5000,      15.0000,   5.00000,    613.1872
    182.5000,      15.0000,   5.00000,    594.7446
    187.5000,      15.0000,   5.00000,    563.1658
    192.5000,      15.0000,   5.00000,    466.3965
    197.5000,      15.0000,   5.00000,    404.9048
    202.5000,      15.0000,   5.00000,    355.0553
    207.5000,      15.0000,   5.00000,    356.0590
    212.5000,      15.0000,   5.00000,    375.1391
    217.5000,      15.0000,   5.00000,    448.3291
    222.5000,      15.0000,   5.00000,    483.9643
    227.5000,      15.0000,   5.00000,    529.2450
    232.5000,      15.0000,   5.00000,    566.5222
    242.5000,      15.0000,   5.00000,    739.5249
    247.5000,      15.0000,   5.00000,    740.2887
    252.5000,      15.0000,   5.00000,    700.2206
    257.5000,      15.0000,   5.00000,    577.9271
    262.5000,      15.0000,   5.00000,    525.9497
    267.5000,      15.0000,   5.00000,    486.8787
    272.5000,      15.0000,   5.00000,    486.3984
    277.5000,      15.0000,   5.00000,    476.9486
    282.5000,      15.0000,   5.00000,    450.2793
    287.5000,      15.0000,   5.00000,    456.7904
    292.5000,      15.0000,   5.00000,    437.8187
    297.5000,      15.0000,   5.00000,    425.3494
    307.5000,      15.0000,   5.00000,    376.3875
    312.5000,      15.0000,   5.00000,    389.4182
    317.5000,      15.0000,   5.00000,    382.3311
    332.5000,      15.0000,   5.00000,    363.5006
    337.5000,      15.0000,   5.00000,    344.7602
    347.5000,      15.0000,   5.00000,    304.3038
    352.5000,      15.0000,   5.00000,    317.7177
    357.5000,      15.0000,   5.00000,    362.0896
    362.5000,      15.0000,   5.00000,    405.2111
    367.5000,      15.0000,   5.00000,    400.8902
    372.5000,      15.0000,   5.00000,    391.7335
    377.5000,      15.0000,   5.00000,    399.9211
    382.5000,      15.0000,   5.00000,    412.7022
    387.5000,      15.0000,   5.00000,    417.4149
    392.5000,      15.0000,   5.00000,    416.1358
    402.5000,      15.0000,   5.00000,    463.6121
    407.5000,      15.0000,   5.00000,    489.0338
    412.5000,      15.0000,   5.00000,    503.3062
    417.5000,      15.0000,   5.00000,    503.6571
    422.5000,      15.0000,   5.00000,    506.2525
    427.5000,      15.0000,   5.00000,    532.4511
    432.5000,      15.0000,   5.00000,    548.5484
    437.5000,      15.0000,   5.00000,    559.0172
    442.5000,      15.0000,   5.00000,    557.3021
    447.5000,      15.0000,   5.00000,    570.1796
    452.5000,      15.0000,   5.00000,    571.2736
    457.5000,      15.0000,   5.00000,    563.8239
    462.5000,      15.0000,   5.00000,    597.6031
    467.5000,      15.0000,   5.00000,    687.9736
    472.5000,      15.0000,   5.00000,    733.8991
    477.5000,      15.0000,   5.00000,    776.8277
    482.5000,      15.0000,   5.00000,    818.0295
    487.5000,      15.0000,   5.00000,    890.3962
    492.5000,      15.0000,   5.00000,    932.9177
    497.5000,      15.0000,   5.00000,    925.3078
    502.5000,      15.0000,   5.00000,    865.8284
    507.5000,      15.0000,   5.00000,    797.0453
    512.5000,      15.0000,   5.00000,    736.6275
    517.5000,      15.0000,   5.00000,    710.0280
    522.5000,      15.0000,   5.00000,    697.9531
    527.5000,      15.0000,   5.00000,    686.3176
    532.5000,      15.0000,   5.00000,    737.4809
    537.5000,      15.0000,   5.00000,    768.1797
    542.5000,      15.0000,   5.00000,    836.0583
    547.5000,      15.0000,   5.00000,    849.4018
    552.5000,      15.0000,   5.00000,    882.1819
     97.5000,      65.0000,   1.00000,    604.3035
    102.5000,      65.0000,   1.00000,    593.1680
    107.5000,      65.0000,   1.00000,    598.7435
    112.5000,      65.0000,   1.00000,    607.6631
    117.5000,      65.0000,   1.00000,    621.0700
    122.5000,      65.0000,   1.00000,    636.6978
    127.5000,      65.0000,   1.00000,    637.9344
    132.5000,      65.0000,   1.00000,    658.1337
    137.5000,      65.0000,   1.00000,    661.9922
    142.5000,      65.0000,   1.00000,    655.9340
    147.5000,      65.0000,   1.00000,    637.2284
    152.5000,      65.0000,   1.00000,    637.1429
    157.5000,      65.0000,   1.00000,    625.5556
    162.5000,      65.0000,   1.00000,    606.8103
    167.5000,      65.0000,   1.00000,    600.7867
    172.5000,      65.0000,   1.00000,    573.6894
    177.5000,      65.0000,   1.00000,    556.3621
    182.5000,      65.0000,   1.00000,    543.7519
    187.5000,      65.0000,   1.00000,    521.8924
    192.5000,      65.0000,   1.00000,    510.5048
    197.5000,      65.0000,   1.00000,    477.5823
    202.5000,      65.0000,   1.00000,    461.4423
    207.5000,      65.0000,   1.00000,    465.7738
    212.5000,      65.0000,   1.00000,    480.9379
    217.5000,      65.0000,   1.00000,    478.6233
    257.5000,      65.0000,   1.00000,    574.0191
    262.5000,      65.0000,   1.00000,    593.5449
    267.5000,      65.0000,   1.00000,    591.2925
    272.5000,      65.0000,   1.00000,    569.6149
    277.5000,      65.0000,   1.00000,    541.3666
    282.5000,      65.0000,   1.00000,    505.3889
    287.5000,      65.0000,   1.00000,    483.1136
    292.5000,      65.0000,   1.00000,    452.5253
    297.5000,      65.0000,   1.00000,    436.5376
    302.5000,      65.0000,   1.00000,    417.3371
    307.5000,      65.0000,   1.00000,    396.8629
    312.5000,      65.0000,   1.00000,    385.2037
    317.5000,      65.0000,   1.00000,    371.4090
    322.5000,      65.0000,   1.00000,    366.5433
    327.5000,      65.0000,   1.00000,    358.2806
    332.5000,      65.0000,   1.00000,    366.0453
    337.5000,      65.0000,   1.00000,    373.9000
    342.5000,      65.0000,   1.00000,    378.2753
    347.5000,      65.0000,   1.00000,    391.2938
    352.5000,      65.0000,   1.00000,    388.5485
    357.5000,      65.0000,   1.00000,    388.2077
    362.5000,      65.0000,   1.00000,    387.2777
    367.5000,      65.0000,   1.00000,    395.7336
    372.5000,      65.0000,   1.00000,    408.9702
    377.5000,      65.0000,   1.00000,    417.2734
    417.5000,      65.0000,   1.00000,    506.5851
    422.5000,      65.0000,   1.00000,    513.6688
    427.5000,      65.0000,   1.00000,    523.1415
    432.5000,      65.0000,   1.00000,    533.2674
    437.5000,      65.0000,   1.00000,    553.3969
    442.5000,      65.0000,   1.00000,    585.7635
    447.5000,      65.0000,   1.00000,    602.3864
    452.5000,      65.0000,   1.00000,    616.5544
    457.5000,      65.0000,   1.00000,    659.0049
    462.5000,      65.0000,   1.00000,    699.6379
    467.5000,      65.0000,   1.00000,    721.5425
    472.5000,      65.0000,   1.00000,    733.3811
    477.5000,      65.0000,   1.00000,    720.0256
    482.5000,      65.0000,   1.00000,    705.8495
    487.5000,      65.0000,   1.00000,    692.3018
    492.5000,      65.0000,   1.00000,    687.6445
    497.5000,      65.0000,   1.00000,    692.0642
    502.5000,      65.0000,   1.00000,    702.0886
    507.5000,      65.0000,   1.00000,    719.3981
    512.5000,      65.0000,   1.00000,    735.0620
    517.5000,      65.0000,   1.00000,    761.1747
    522.5000,      65.0000,   1.00000,    764.3165
    527.5000,      65.0000,   1.00000,    764.2657
    532.5000,      65.0000,   1.00000,    775.7941
    537.5000,      65.0000,   1.00000,    777.5419
     97.5000,      15.0000,   6.00000,    537.6384
    102.5000,      15.0000,   6.00000,    501.3939
    107.5000,      15.0000,   6.00000,    536.4609
    112.5000,      15.0000,   6.00000,    538.4478
    117.5000,      15.0000,   6.00000,    546.2816
    122.5000,      15.0000,   6.00000,    537.5887
    127.5000,      15.0000,   6.00000,    552.6725
    132.5000,      15.0000,   6.00000,    598.7273
    137.5000,      15.0000,   6.00000,    592.2495
    142.5000,      15.0000,   6.00000,    621.6772
    147.5000,      15.0000,   6.00000,    640.4169
    152.5000,      15.0000,   6.00000,    671.3015
    157.5000,      15.0000,   6.00000,    667.6648
    162.5000,      15.0000,   6.00000,    630.5366
    167.5000,      15.0000,   6.00000,    584.1824
    172.5000,      15.0000,   6.00000,    537.9527
    177.5000,      15.0000,   6.00000,    528.6679
    182.5000,      15.0000,   6.00000,    522.9958
    187.5000,      15.0000,   6.00000,    500.9391
    192.5000,      15.0000,   6.00000,    419.3221
    197.5000,      15.0000,   6.00000,    351.9731
    202.5000,      15.0000,   6.00000,    309.7967
    207.5000,      15.0000,   6.00000,    312.1332
    212.5000,      15.0000,   6.00000,    338.0222
    217.5000,      15.0000,   6.00000,    406.3756
    257.5000,      15.0000,   6.00000,    560.3417
    262.5000,      15.0000,   6.00000,    518.1059
    267.5000,      15.0000,   6.00000,    471.4432
    272.5000,      15.0000,   6.00000,    463.9698
    277.5000,      15.0000,   6.00000,    458.7874
    282.5000,      15.0000,   6.00000,    447.0826
    287.5000,      15.0000,   6.00000,    461.3763
    292.5000,      15.0000,   6.00000,    444.7741
    297.5000,      15.0000,   6.00000,    426.2166
    302.5000,      15.0000,   6.00000,    383.3080
    307.5000,      15.0000,   6.00000,    359.6135
    312.5000,      15.0000,   6.00000,    368.9647
    322.5000,      15.0000,   6.00000,    362.8297
    332.5000,      15.0000,   6.00000,    325.5643
    337.5000,      15.0000,   6.00000,    314.1252
    342.5000,      15.0000,   6.00000,    305.7504
    347.5000,      15.0000,   6.00000,    293.4865
    352.5000,      15.0000,   6.00000,    311.8726
    357.5000,      15.0000,   6.00000,    358.1453
    362.5000,      15.0000,   6.00000,    400.8600
    367.5000,      15.0000,   6.00000,    397.7761
    372.5000,      15.0000,   6.00000,    388.2323
    377.5000,      15.0000,   6.00000,    383.7062
    417.5000,      15.0000,   6.00000,    459.7331
    422.5000,      15.0000,   6.00000,    475.9892
    427.5000,      15.0000,   6.00000,    512.2841
    432.5000,      15.0000,   6.00000,    537.9883
    437.5000,      15.0000,   6.00000,    557.6352
    442.5000,      15.0000,   6.00000,    546.7545
    447.5000,      15.0000,   6.00000,    549.2061
    452.5000,      15.0000,   6.00000,    534.1352
    457.5000,      15.0000,   6.00000,    527.9900
    462.5000,      15.0000,   6.00000,    556.7945
    467.5000,      15.0000,   6.00000,    636.9984
    472.5000,      15.0000,   6.00000,    668.9694
    477.5000,      15.0000,   6.00000,    690.5419
    482.5000,      15.0000,   6.00000,    717.2704
    487.5000,      15.0000,   6.00000,    772.0695
    492.5000,      15.0000,   6.00000,    819.5512
    497.5000,      15.0000,   6.00000,    821.5742
    502.5000,      15.0000,   6.00000,    781.5903
    507.5000,      15.0000,   6.00000,    728.6053
    512.5000,      15.0000,   6.00000,    671.4575
    517.5000,      15.0000,   6.00000,    638.9177
    522.5000,      15.0000,   6.00000,    618.8268
    527.5000,      15.0000,   6.00000,    608.0574
    532.5000,      15.0000,   6.00000,    659.1920
    537.5000,      15.0000,   6.00000,    689.4664
    105.0000,      30.0000,   3.00000,    543.7828
    110.0000,      30.0000,   3.00000,    526.9335
    115.0000,      30.0000,   3.00000,    536.1697
    120.0000,      30.0000,   3.00000,    536.1808
    125.0000,      30.0000,   3.00000,    558.5895
    130.0000,      30.0000,   3.00000,    545.0981
    135.0000,      30.0000,   3.00000,    561.3853
    140.0000,      30.0000,   3.00000,    578.8577
    145.0000,      30.0000,   3.00000,    570.5280
    150.0000,      30.0000,   3.00000,    576.9706
    155.0000,      30.0000,   3.00000,    569.4682
    160.0000,      30.0000,   3.00000,    575.2969
    165.0000,      30.0000,   3.00000,    559.3497
    170.0000,      30.0000,   3.00000,    547.0549
    175.0000,      30.0000,   3.00000,    522.8846
    180.0000,      30.0000,   3.00000,    487.4135
    185.0000,      30.0000,   3.00000,    445.5482
    190.0000,      30.0000,   3.00000,    414.2548
    195.0000,      30.0000,   3.00000,    388.3267
    200.0000,      30.0000,   3.00000,    352.0514
    205.0000,      30.0000,   3.00000,    330.6219
    210.0000,      30.0000,   3.00000,    342.2633
    265.0000,      30.0000,   3.00000,    506.1758
    270.0000,      30.0000,   3.00000,    485.5127
    275.0000,      30.0000,   3.00000,    455.5353
    280.0000,      30.0000,   3.00000,    460.3490
    285.0000,      30.0000,   3.00000,    451.8655
    290.0000,      30.0000,   3.00000,    442.6566
    295.0000,      30.0000,   3.00000,    433.3171
    300.0000,      30.0000,   3.00000,    414.7060
    305.0000,      30.0000,   3.00000,    408.3918
    310.0000,      30.0000,   3.00000,    376.5404
    315.0000,      30.0000,   3.00000,    362.1309
    320.0000,      30.0000,   3.00000,    352.8856
    330.0000,      30.0000,   3.00000,    336.0483
    335.0000,      30.0000,   3.00000,    315.3965
    340.0000,      30.0000,   3.00000,    301.7411
    355.0000,      30.0000,   3.00000,    350.4104
    360.0000,      30.0000,   3.00000,    359.8939
    365.0000,      30.0000,   3.00000,    379.5449
    370.0000,      30.0000,   3.00000,    396.3130
    425.0000,      30.0000,   3.00000,    499.5656
    430.0000,      30.0000,   3.00000,    519.9014
    435.0000,      30.0000,   3.00000,    529.4439
    440.0000,      30.0000,   3.00000,    542.5046
    445.0000,      30.0000,   3.00000,    539.9752
    450.0000,      30.0000,   3.00000,    529.2729
    455.0000,      30.0000,   3.00000,    541.3553
    460.0000,      30.0000,   3.00000,    573.4702
    465.0000,      30.0000,   3.00000,    584.3376
    470.0000,      30.0000,   3.00000,    602.7033
    475.0000,      30.0000,   3.00000,    648.4844
    480.0000,      30.0000,   3.00000,    689.7110
    485.0000,      30.0000,   3.00000,    728.2818
    490.0000,      30.0000,   3.00000,    745.0986
    495.0000,      30.0000,   3.00000,    753.5968
    500.0000,      30.0000,   3.00000,    752.8250
    505.0000,      30.0000,   3.00000,    723.4435
    510.0000,      30.0000,   3.00000,    686.0948
    515.0000,      30.0000,   3.00000,    647.4163
    520.0000,      30.0000,   3.00000,    614.0470
    525.0000,      30.0000,   3.00000,    622.2145
    530.0000,      30.0000,   3.00000,    626.3049
    112.5000,      25.0000,   4.00000,    522.8790
    117.5000,      25.0000,   4.00000,    522.3968
    122.5000,      25.0000,   4.00000,    522.6641
    127.5000,      25.0000,   4.00000,    520.3300
    132.5000,      25.0000,   4.00000,    505.9575
    137.5000,      25.0000,   4.00000,    506.9412
    142.5000,      25.0000,   4.00000,    525.1943
    147.5000,      25.0000,   4.00000,    529.9116
    152.5000,      25.0000,   4.00000,    527.8856
    157.5000,      25.0000,   4.00000,    544.7448
    162.5000,      25.0000,   4.00000,    524.8737
    167.5000,      25.0000,   4.00000,    499.2539
    172.5000,      25.0000,   4.00000,    495.0140
    177.5000,      25.0000,   4.00000,    467.2882
    182.5000,      25.0000,   4.00000,    430.1840
    187.5000,      25.0000,   4.00000,    411.6339
    192.5000,      25.0000,   4.00000,    378.4620
    197.5000,      25.0000,   4.00000,    324.1480
    202.5000,      25.0000,   4.00000,    313.4564
    272.5000,      25.0000,   4.00000,    442.5914
    277.5000,      25.0000,   4.00000,    443.4997
    282.5000,      25.0000,   4.00000,    462.0916
    287.5000,      25.0000,   4.00000,    444.4726
    292.5000,      25.0000,   4.00000,    431.0502
    297.5000,      25.0000,   4.00000,    433.4057
    302.5000,      25.0000,   4.00000,    415.2016
    307.5000,      25.0000,   4.00000,    389.5512
    312.5000,      25.0000,   4.00000,    382.3439
    317.5000,      25.0000,   4.00000,    368.9964
    327.5000,      25.0000,   4.00000,    343.5680
    337.5000,      25.0000,   4.00000,    303.3829
    352.5000,      25.0000,   4.00000,    323.5901
    362.5000,      25.0000,   4.00000,    369.9076
    432.5000,      25.0000,   4.00000,    517.4332
    437.5000,      25.0000,   4.00000,    533.7945
    442.5000,      25.0000,   4.00000,    535.4141
    447.5000,      25.0000,   4.00000,    522.7387
    452.5000,      25.0000,   4.00000,    517.3036
    457.5000,      25.0000,   4.00000,    519.5538
    462.5000,      25.0000,   4.00000,    549.3261
    467.5000,      25.0000,   4.00000,    560.1740
    472.5000,      25.0000,   4.00000,    585.3671
    477.5000,      25.0000,   4.00000,    646.8406
    482.5000,      25.0000,   4.00000,    699.5739
    487.5000,      25.0000,   4.00000,    722.9745
    492.5000,      25.0000,   4.00000,    763.8329
    497.5000,      25.0000,   4.00000,    765.3287
    502.5000,      25.0000,   4.00000,    729.4000
    512.5000,      25.0000,   4.00000,    639.1753
    517.5000,      25.0000,   4.00000,    595.0720
    522.5000,      25.0000,   4.00000,    574.8251
   8.48
ITERATION 3
MODEL RESISTIVITY
LAYER 1
125,     2.5000
     10.0000,     207.26
     15.0000,     370.71
     20.0000,     523.90
     25.0000,     543.04
     30.0000,     589.21
     35.0000,     657.75
     40.0000,     558.84
     45.0000,     643.76
     50.0000,     739.28
     55.0000,     803.87
     60.0000,     660.41
     65.0000,     689.33
     70.0000,     753.82
     75.0000,     690.81
     80.0000,     643.50
     85.0000,     747.86
     90.0000,     798.43
     95.0000,     735.57
    100.0000,     562.57
    105.0000,     625.74
    110.0000,     601.15
    115.0000,     728.77
    120.0000,     600.12
    125.0000,     597.54
    130.0000,     639.36
    135.0000,     643.73
    140.0000,     758.33
    145.0000,     605.70
    150.0000,     787.92
    155.0000,     888.97
    160.0000,     791.47
    165.0000,     758.13
    170.0000,     684.98
    175.0000,     481.58
    180.0000,     482.04
    185.0000,     618.23
    190.0000,     430.58
    195.0000,     369.02
    200.0000,     322.04
    205.0000,     238.46
    210.0000,     229.96
    215.0000,     325.49
    220.0000,     340.70
    225.0000,     554.96
    230.0000,     564.05
    235.0000,     719.62
    240.0000,     942.17
    245.0000,     1264.4
    250.0000,     1447.3
    255.0000,     1096.8
    260.0000,     1189.4
    265.0000,     869.57
    270.0000,     898.84
    275.0000,     1050.3
    280.0000,     1061.7
    285.0000,     1075.8
    290.0000,     1157.1
    295.0000,     1566.3
    300.0000,     1190.7
    305.0000,     1189.6
    310.0000,     1280.6
    315.0000,     998.09
    320.0000,     1234.8
    325.0000,     1089.8
    330.0000,     972.10
    335.0000,     888.20
    340.0000,     892.84
    345.0000,     782.65
    350.0000,     682.38
    355.0000,     699.87
    360.0000,     983.22
    365.0000,     1164.0
    370.0000,     1174.3
    375.0000,     957.83
    380.0000,     1045.2
    385.0000,     1162.7
    390.0000,     1023.7
    395.0000,     974.30
    400.0000,     1036.5
    405.0000,     1097.1
    410.0000,     1001.0
    415.0000,     1085.3
    420.0000,     1046.9
    425.0000,     851.49
    430.0000,     889.60
    435.0000,     955.23
    440.0000,     768.54
    445.0000,     767.76
    450.0000,     735.83
    455.0000,     698.16
    460.0000,     690.25
    465.0000,     701.99
    470.0000,     820.70
    475.0000,     1098.0
    480.0000,     941.11
    485.0000,     1035.8
    490.0000,     1300.3
    495.0000,     1328.6
    500.0000,     1322.4
    505.0000,     1229.9
    510.0000,     936.87
    515.0000,     804.61
    520.0000,     751.51
    525.0000,     670.03
    530.0000,     665.74
    535.0000,     684.80
    540.0000,     877.70
    545.0000,     820.21
    550.0000,     994.94
    555.0000,     964.54
    560.0000,     963.61
    565.0000,     1140.7
    570.0000,     1225.3
    575.0000,     1344.6
    580.0000,     1310.8
    585.0000,     1294.8
    590.0000,     1099.0
    595.0000,     1065.0
    600.0000,     1034.5
    605.0000,     985.59
    610.0000,     1297.8
    615.0000,     1329.1
    620.0000,     1352.1
    625.0000,     1411.6
             1399.9
LAYER 2
125,     5.2500
     10.0000,     212.24
     15.0000,     369.64
     20.0000,     524.17
     25.0000,     548.61
     30.0000,     596.00
     35.0000,     656.29
     40.0000,     569.74
     45.0000,     643.63
     50.0000,     751.93
     55.0000,     814.70
     60.0000,     703.89
     65.0000,     730.94
     70.0000,     802.10
     75.0000,     764.26
     80.0000,     740.13
     85.0000,     826.01
     90.0000,     862.79
     95.0000,     796.80
    100.0000,     651.17
    105.0000,     670.65
    110.0000,     675.45
    115.0000,     754.55
    120.0000,     655.52
    125.0000,     649.26
    130.0000,     680.39
    135.0000,     694.79
    140.0000,     778.90
    145.0000,     673.53
    150.0000,     816.52
    155.0000,     906.41
    160.0000,     836.28
    165.0000,     804.48
    170.0000,     730.95
    175.0000,     569.21
    180.0000,     569.55
    185.0000,     651.97
    190.0000,     513.60
    195.0000,     419.06
    200.0000,     343.13
    205.0000,     276.68
    210.0000,     276.99
    215.0000,     363.25
    220.0000,     398.74
    225.0000,     561.73
    230.0000,     582.45
    235.0000,     721.49
    240.0000,     942.25
    245.0000,     1256.0
    250.0000,     1368.2
    255.0000,     1095.7
    260.0000,     1120.8
    265.0000,     870.19
    270.0000,     899.26
    275.0000,     1049.1
    280.0000,     1064.6
    285.0000,     1079.8
    290.0000,     1158.5
    295.0000,     1537.9
    300.0000,     1191.2
    305.0000,     1191.0
    310.0000,     1278.3
    315.0000,     1087.4
    320.0000,     1235.1
    325.0000,     1103.1
    330.0000,     974.66
    335.0000,     893.34
    340.0000,     892.96
    345.0000,     783.52
    350.0000,     697.10
    355.0000,     715.92
    360.0000,     989.77
    365.0000,     1172.9
    370.0000,     1179.1
    375.0000,     1028.3
    380.0000,     1077.3
    385.0000,     1166.2
    390.0000,     1046.8
    395.0000,     1010.5
    400.0000,     1053.4
    405.0000,     1095.4
    410.0000,     1023.9
    415.0000,     1082.0
    420.0000,     1047.9
    425.0000,     873.67
    430.0000,     902.99
    435.0000,     959.99
    440.0000,     819.04
    445.0000,     813.32
    450.0000,     784.18
    455.0000,     735.52
    460.0000,     712.83
    465.0000,     719.32
    470.0000,     834.26
    475.0000,     1098.4
    480.0000,     968.87
    485.0000,     1040.6
    490.0000,     1301.3
    495.0000,     1329.3
    500.0000,     1323.3
    505.0000,     1234.4
    510.0000,     961.57
    515.0000,     836.16
    520.0000,     787.55
    525.0000,     708.28
    530.0000,     703.22
    535.0000,     727.35
    540.0000,     891.45
    545.0000,     880.09
    550.0000,     1020.3
    555.0000,     1017.1
    560.0000,     1018.5
    565.0000,     1173.9
[truncated: 771,608 more chars]
