# Supplementary material for: Electrical resistivity tomography data across the Hockai Fault Zone (Ardenne, Belgium)
Source: Data Brief. 2016 Dec 21;11:1–4. doi: 10.1016/j.dib.2016.12.028 (PMC5220259; doi:10.1016/j.dib.2016.12.028)
Supplement: Supplementary file 2 — Supplementary material [file mmc2.zip › output/INV/20090807-1_combined.INV]

C:\__DATA__\__DATA__\Active Faults\HockaiFZ\Donn�es\ERT\working_dir\20090807-1.DAT
      4.0000
7
1529
1
0
      6.0000,       4.0000,   1.00000,    639.1798
     10.0000,       4.0000,   1.00000,    672.6380
     14.0000,       4.0000,   1.00000,    664.1777
     18.0000,       4.0000,   1.00000,    772.2201
     22.0000,       4.0000,   1.00000,    837.8875
     26.0000,       4.0000,   1.00000,    837.5229
     30.0000,       4.0000,   1.00000,    913.8278
     34.0000,       4.0000,   1.00000,    847.0095
     38.0000,       4.0000,   1.00000,    892.7460
     42.0000,       4.0000,   1.00000,   1071.6814
     46.0000,       4.0000,   1.00000,   1000.5040
     50.0000,       4.0000,   1.00000,   1007.8625
     54.0000,       4.0000,   1.00000,   1061.2982
     58.0000,       4.0000,   1.00000,    967.3761
     62.0000,       4.0000,   1.00000,    956.4588
     66.0000,       4.0000,   1.00000,    930.2061
     70.0000,       4.0000,   1.00000,    815.4496
     74.0000,       4.0000,   1.00000,    796.5444
     78.0000,       4.0000,   1.00000,    804.7836
     82.0000,       4.0000,   1.00000,    622.0857
     86.0000,       4.0000,   1.00000,    711.0175
     90.0000,       4.0000,   1.00000,    701.3621
     94.0000,       4.0000,   1.00000,    772.7821
     98.0000,       4.0000,   1.00000,    697.8475
    102.0000,       4.0000,   1.00000,    768.4418
    106.0000,       4.0000,   1.00000,    656.0853
    110.0000,       4.0000,   1.00000,    691.1375
    114.0000,       4.0000,   1.00000,    663.6974
    118.0000,       4.0000,   1.00000,    656.2612
    122.0000,       4.0000,   1.00000,    614.0106
    126.0000,       4.0000,   1.00000,    742.6266
    130.0000,       4.0000,   1.00000,    744.2166
    134.0000,       4.0000,   1.00000,    893.8748
    138.0000,       4.0000,   1.00000,    799.8400
    142.0000,       4.0000,   1.00000,    892.4544
    146.0000,       4.0000,   1.00000,    895.7405
    150.0000,       4.0000,   1.00000,    972.3553
    154.0000,       4.0000,   1.00000,    983.3915
    158.0000,       4.0000,   1.00000,    944.9630
    162.0000,       4.0000,   1.00000,    964.5275
    166.0000,       4.0000,   1.00000,    861.5142
    170.0000,       4.0000,   1.00000,    840.8970
    174.0000,       4.0000,   1.00000,    802.2084
    178.0000,       4.0000,   1.00000,    817.0602
    182.0000,       4.0000,   1.00000,    779.0817
    186.0000,       4.0000,   1.00000,    770.7228
    190.0000,       4.0000,   1.00000,    735.3537
    194.0000,       4.0000,   1.00000,    802.5952
    198.0000,       4.0000,   1.00000,    844.3210
    202.0000,       4.0000,   1.00000,    807.0052
    206.0000,       4.0000,   1.00000,    843.5776
    210.0000,       4.0000,   1.00000,    998.8600
    214.0000,       4.0000,   1.00000,    895.6597
    218.0000,       4.0000,   1.00000,   1020.8152
    222.0000,       4.0000,   1.00000,   1094.7748
    226.0000,       4.0000,   1.00000,   1087.0959
    230.0000,       4.0000,   1.00000,   1133.3746
    234.0000,       4.0000,   1.00000,   1122.2148
    238.0000,       4.0000,   1.00000,    973.5728
    242.0000,       4.0000,   1.00000,   1053.0585
    246.0000,       4.0000,   1.00000,    899.1408
    250.0000,       4.0000,   1.00000,    892.0930
    254.0000,       4.0000,   1.00000,    982.3993
    258.0000,       4.0000,   1.00000,    929.4089
    262.0000,       4.0000,   1.00000,    880.6319
    266.0000,       4.0000,   1.00000,   1669.3691
    270.0000,       4.0000,   1.00000,    894.5215
    274.0000,       4.0000,   1.00000,   1787.5244
    278.0000,       4.0000,   1.00000,   1384.1644
    282.0000,       4.0000,   1.00000,   1567.6715
    286.0000,       4.0000,   1.00000,   1847.3596
    290.0000,       4.0000,   1.00000,   1703.1180
    294.0000,       4.0000,   1.00000,   1723.6974
    298.0000,       4.0000,   1.00000,   1832.5981
    302.0000,       4.0000,   1.00000,   1721.4114
    306.0000,       4.0000,   1.00000,   1655.3558
    310.0000,       4.0000,   1.00000,   1620.9410
    314.0000,       4.0000,   1.00000,   2060.8765
    318.0000,       4.0000,   1.00000,   2069.2224
    322.0000,       4.0000,   1.00000,   2544.0171
    326.0000,       4.0000,   1.00000,   2483.2319
    330.0000,       4.0000,   1.00000,   2768.3130
    334.0000,       4.0000,   1.00000,   3048.1470
    338.0000,       4.0000,   1.00000,   2915.0908
    342.0000,       4.0000,   1.00000,   3192.8704
    346.0000,       4.0000,   1.00000,   3257.4236
    350.0000,       4.0000,   1.00000,   2878.8447
    354.0000,       4.0000,   1.00000,   2865.2961
    358.0000,       4.0000,   1.00000,   2321.4705
    362.0000,       4.0000,   1.00000,   2242.4163
    366.0000,       4.0000,   1.00000,   1553.0084
    370.0000,       4.0000,   1.00000,   1627.9983
    374.0000,       4.0000,   1.00000,   1570.2902
     10.0000,       4.0000,   2.00000,    763.3738
     14.0000,       4.0000,   2.00000,    797.0057
     18.0000,       4.0000,   2.00000,    946.5465
     22.0000,       4.0000,   2.00000,   1004.0422
     26.0000,       4.0000,   2.00000,   1003.6949
     30.0000,       4.0000,   2.00000,   1096.6675
     34.0000,       4.0000,   2.00000,    932.1560
     38.0000,       4.0000,   2.00000,   1044.8501
     42.0000,       4.0000,   2.00000,   1325.0614
     46.0000,       4.0000,   2.00000,   1046.6715
     50.0000,       4.0000,   2.00000,   1033.8267
     54.0000,       4.0000,   2.00000,   1164.1451
     58.0000,       4.0000,   2.00000,   1057.1863
     62.0000,       4.0000,   2.00000,   1071.8765
     66.0000,       4.0000,   2.00000,   1021.9043
     70.0000,       4.0000,   2.00000,    838.7648
     74.0000,       4.0000,   2.00000,    948.2822
     78.0000,       4.0000,   2.00000,    975.5321
     82.0000,       4.0000,   2.00000,    762.1660
     86.0000,       4.0000,   2.00000,    844.5811
     90.0000,       4.0000,   2.00000,    919.1089
     94.0000,       4.0000,   2.00000,    933.5922
     98.0000,       4.0000,   2.00000,    833.7858
    102.0000,       4.0000,   2.00000,    908.8867
    106.0000,       4.0000,   2.00000,    837.4000
    110.0000,       4.0000,   2.00000,    864.5594
    114.0000,       4.0000,   2.00000,    915.8299
    118.0000,       4.0000,   2.00000,    851.9142
    122.0000,       4.0000,   2.00000,    759.9735
    126.0000,       4.0000,   2.00000,    898.5479
    130.0000,       4.0000,   2.00000,    965.4596
    134.0000,       4.0000,   2.00000,   1015.5507
    138.0000,       4.0000,   2.00000,    925.3934
    142.0000,       4.0000,   2.00000,    950.7553
    146.0000,       4.0000,   2.00000,   1053.1250
    150.0000,       4.0000,   2.00000,   1183.6005
    154.0000,       4.0000,   2.00000,   1054.8369
    158.0000,       4.0000,   2.00000,   1095.7307
    162.0000,       4.0000,   2.00000,   1127.1130
    166.0000,       4.0000,   2.00000,   1061.0525
    170.0000,       4.0000,   2.00000,   1018.1616
    174.0000,       4.0000,   2.00000,   1010.4860
    178.0000,       4.0000,   2.00000,   1062.3651
    182.0000,       4.0000,   2.00000,    997.1558
    186.0000,       4.0000,   2.00000,    942.1333
    190.0000,       4.0000,   2.00000,    917.6846
    194.0000,       4.0000,   2.00000,   1047.4086
    198.0000,       4.0000,   2.00000,   1122.6237
    202.0000,       4.0000,   2.00000,    967.4333
    206.0000,       4.0000,   2.00000,   1102.3885
    210.0000,       4.0000,   2.00000,   1293.7791
    214.0000,       4.0000,   2.00000,   1153.7161
    218.0000,       4.0000,   2.00000,   1287.3873
    222.0000,       4.0000,   2.00000,   1356.9812
    226.0000,       4.0000,   2.00000,   1290.1361
    230.0000,       4.0000,   2.00000,   1339.2141
    234.0000,       4.0000,   2.00000,   1312.6730
    238.0000,       4.0000,   2.00000,   1218.1263
    242.0000,       4.0000,   2.00000,   1311.2605
    246.0000,       4.0000,   2.00000,   1105.3323
    250.0000,       4.0000,   2.00000,   1049.7579
    254.0000,       4.0000,   2.00000,   1242.4323
    258.0000,       4.0000,   2.00000,   1121.3683
    262.0000,       4.0000,   2.00000,   1102.4219
    266.0000,       4.0000,   2.00000,   1422.4471
    270.0000,       4.0000,   2.00000,   1078.0444
    274.0000,       4.0000,   2.00000,   1346.7947
    278.0000,       4.0000,   2.00000,   1362.2981
    282.0000,       4.0000,   2.00000,   1426.4514
    286.0000,       4.0000,   2.00000,   1688.9623
    290.0000,       4.0000,   2.00000,   1570.8323
    294.0000,       4.0000,   2.00000,   1497.8573
    298.0000,       4.0000,   2.00000,   1920.4426
    302.0000,       4.0000,   2.00000,   1929.4308
    306.0000,       4.0000,   2.00000,   1653.3425
    310.0000,       4.0000,   2.00000,   1720.9438
    314.0000,       4.0000,   2.00000,   2213.5796
    318.0000,       4.0000,   2.00000,   2179.7910
    322.0000,       4.0000,   2.00000,   2471.0732
    326.0000,       4.0000,   2.00000,   2526.5002
    330.0000,       4.0000,   2.00000,   2911.3972
    334.0000,       4.0000,   2.00000,   3193.9861
    338.0000,       4.0000,   2.00000,   2927.3381
    342.0000,       4.0000,   2.00000,   3142.8730
    346.0000,       4.0000,   2.00000,   3244.3389
    350.0000,       4.0000,   2.00000,   2681.3389
    354.0000,       4.0000,   2.00000,   2462.3706
    358.0000,       4.0000,   2.00000,   2306.3003
    362.0000,       4.0000,   2.00000,   2179.2678
    366.0000,       4.0000,   2.00000,   1564.9832
    370.0000,       4.0000,   2.00000,   1534.9655
     14.0000,       4.0000,   3.00000,    814.5778
     18.0000,       4.0000,   3.00000,    980.1926
     22.0000,       4.0000,   3.00000,   1092.2068
     26.0000,       4.0000,   3.00000,   1113.7212
     30.0000,       4.0000,   3.00000,   1052.5448
     34.0000,       4.0000,   3.00000,    925.5504
     38.0000,       4.0000,   3.00000,   1070.5781
     42.0000,       4.0000,   3.00000,   1308.9779
     46.0000,       4.0000,   3.00000,   1068.2668
     50.0000,       4.0000,   3.00000,    957.4226
     54.0000,       4.0000,   3.00000,   1044.4507
     58.0000,       4.0000,   3.00000,   1082.7050
     62.0000,       4.0000,   3.00000,   1057.9281
     66.0000,       4.0000,   3.00000,    973.8771
     70.0000,       4.0000,   3.00000,    899.1852
     74.0000,       4.0000,   3.00000,    965.1743
     78.0000,       4.0000,   3.00000,   1003.2574
     82.0000,       4.0000,   3.00000,    802.1798
     86.0000,       4.0000,   3.00000,    913.7659
     90.0000,       4.0000,   3.00000,    960.5138
     94.0000,       4.0000,   3.00000,   1067.9198
     98.0000,       4.0000,   3.00000,    905.4246
    102.0000,       4.0000,   3.00000,    984.4916
    106.0000,       4.0000,   3.00000,    903.8362
    110.0000,       4.0000,   3.00000,   1000.3565
    114.0000,       4.0000,   3.00000,   1020.5109
    118.0000,       4.0000,   3.00000,    975.6937
    122.0000,       4.0000,   3.00000,    840.1345
    126.0000,       4.0000,   3.00000,   1016.2546
    130.0000,       4.0000,   3.00000,   1102.8689
    134.0000,       4.0000,   3.00000,   1169.7330
    138.0000,       4.0000,   3.00000,    946.1994
    142.0000,       4.0000,   3.00000,   1000.0615
    146.0000,       4.0000,   3.00000,   1075.7997
    150.0000,       4.0000,   3.00000,   1294.4923
    154.0000,       4.0000,   3.00000,   1180.7185
    158.0000,       4.0000,   3.00000,   1219.7906
    162.0000,       4.0000,   3.00000,   1245.3761
    166.0000,       4.0000,   3.00000,   1175.1830
    170.0000,       4.0000,   3.00000,   1141.5037
    174.0000,       4.0000,   3.00000,   1140.1625
    178.0000,       4.0000,   3.00000,   1242.5035
    182.0000,       4.0000,   3.00000,   1152.8030
    186.0000,       4.0000,   3.00000,   1084.2078
    190.0000,       4.0000,   3.00000,   1084.8450
    194.0000,       4.0000,   3.00000,   1264.7885
    198.0000,       4.0000,   3.00000,   1318.2133
    202.0000,       4.0000,   3.00000,   1186.6536
    206.0000,       4.0000,   3.00000,   1286.8262
    210.0000,       4.0000,   3.00000,   1461.8143
    214.0000,       4.0000,   3.00000,   1354.5653
    218.0000,       4.0000,   3.00000,   1443.8191
    222.0000,       4.0000,   3.00000,   1450.2963
    226.0000,       4.0000,   3.00000,   1416.1506
    230.0000,       4.0000,   3.00000,   1458.9325
    234.0000,       4.0000,   3.00000,   1515.3723
    238.0000,       4.0000,   3.00000,   1395.0928
    242.0000,       4.0000,   3.00000,   1463.9924
    246.0000,       4.0000,   3.00000,   1261.0983
    250.0000,       4.0000,   3.00000,   1240.2305
    254.0000,       4.0000,   3.00000,   1321.7610
    258.0000,       4.0000,   3.00000,   1278.1233
    262.0000,       4.0000,   3.00000,   1159.1945
    266.0000,       4.0000,   3.00000,   1501.8472
    270.0000,       4.0000,   3.00000,   1145.6885
    274.0000,       4.0000,   3.00000,   1363.6106
    278.0000,       4.0000,   3.00000,   1242.3800
    282.0000,       4.0000,   3.00000,   1543.4399
    286.0000,       4.0000,   3.00000,   1642.0243
    290.0000,       4.0000,   3.00000,   1414.8002
    294.0000,       4.0000,   3.00000,   1369.5265
    298.0000,       4.0000,   3.00000,   1841.6180
    302.0000,       4.0000,   3.00000,   1910.4321
    306.0000,       4.0000,   3.00000,   1618.5789
    310.0000,       4.0000,   3.00000,   1530.2194
    314.0000,       4.0000,   3.00000,   2096.3201
    318.0000,       4.0000,   3.00000,   2172.3247
    322.0000,       4.0000,   3.00000,   2409.2026
    326.0000,       4.0000,   3.00000,   2258.7344
    330.0000,       4.0000,   3.00000,   2626.6777
    334.0000,       4.0000,   3.00000,   2746.2815
    338.0000,       4.0000,   3.00000,   2672.6267
    342.0000,       4.0000,   3.00000,   2598.7620
    346.0000,       4.0000,   3.00000,   2675.4038
    350.0000,       4.0000,   3.00000,   2318.4844
    354.0000,       4.0000,   3.00000,   2304.8259
    358.0000,       4.0000,   3.00000,   2102.7878
    362.0000,       4.0000,   3.00000,   2198.1289
    366.0000,       4.0000,   3.00000,   1610.8843
     18.0000,      12.0000,   1.00000,    963.7310
     22.0000,      12.0000,   1.00000,   1069.9171
     26.0000,      12.0000,   1.00000,   1035.8667
     30.0000,      12.0000,   1.00000,    974.5714
     34.0000,      12.0000,   1.00000,    970.5007
     38.0000,      12.0000,   1.00000,   1029.8842
     42.0000,      12.0000,   1.00000,   1059.4546
     46.0000,      12.0000,   1.00000,   1044.6171
     50.0000,      12.0000,   1.00000,    968.5317
     54.0000,      12.0000,   1.00000,    947.0197
     58.0000,      12.0000,   1.00000,    978.2714
     62.0000,      12.0000,   1.00000,   1003.0696
     66.0000,      12.0000,   1.00000,    975.4750
     70.0000,      12.0000,   1.00000,    937.3397
     74.0000,      12.0000,   1.00000,    939.9647
     78.0000,      12.0000,   1.00000,    897.4731
     82.0000,      12.0000,   1.00000,    903.7839
     86.0000,      12.0000,   1.00000,    892.7841
     90.0000,      12.0000,   1.00000,    988.8883
     94.0000,      12.0000,   1.00000,    985.3120
     98.0000,      12.0000,   1.00000,   1007.4827
    102.0000,      12.0000,   1.00000,    921.5699
    106.0000,      12.0000,   1.00000,    964.5989
    110.0000,      12.0000,   1.00000,    974.5620
    114.0000,      12.0000,   1.00000,   1007.8561
    118.0000,      12.0000,   1.00000,    946.9032
    122.0000,      12.0000,   1.00000,    994.4404
    126.0000,      12.0000,   1.00000,   1036.7417
    130.0000,      12.0000,   1.00000,   1142.8257
    134.0000,      12.0000,   1.00000,   1094.0520
    138.0000,      12.0000,   1.00000,   1032.1240
    142.0000,      12.0000,   1.00000,    983.5882
    146.0000,      12.0000,   1.00000,   1102.6929
    150.0000,      12.0000,   1.00000,   1192.7717
    154.0000,      12.0000,   1.00000,   1306.4764
    158.0000,      12.0000,   1.00000,   1284.7527
    162.0000,      12.0000,   1.00000,   1247.6017
    166.0000,      12.0000,   1.00000,   1207.7686
    170.0000,      12.0000,   1.00000,   1181.0609
    174.0000,      12.0000,   1.00000,   1204.8010
    178.0000,      12.0000,   1.00000,   1216.4524
    182.0000,      12.0000,   1.00000,   1193.5255
    186.0000,      12.0000,   1.00000,   1171.9158
    190.0000,      12.0000,   1.00000,   1235.9980
    194.0000,      12.0000,   1.00000,   1309.2062
    198.0000,      12.0000,   1.00000,   1368.2664
    202.0000,      12.0000,   1.00000,   1382.4095
    206.0000,      12.0000,   1.00000,   1403.4769
    210.0000,      12.0000,   1.00000,   1414.7479
    214.0000,      12.0000,   1.00000,   1466.1040
    218.0000,      12.0000,   1.00000,   1431.5305
    222.0000,      12.0000,   1.00000,   1415.5707
    226.0000,      12.0000,   1.00000,   1414.6100
    230.0000,      12.0000,   1.00000,   1499.6121
    234.0000,      12.0000,   1.00000,   1507.6396
    238.0000,      12.0000,   1.00000,   1531.0468
    242.0000,      12.0000,   1.00000,   1454.9757
    246.0000,      12.0000,   1.00000,   1384.2976
    250.0000,      12.0000,   1.00000,   1300.6936
    254.0000,      12.0000,   1.00000,   1322.7217
    258.0000,      12.0000,   1.00000,   1229.0834
    262.0000,      12.0000,   1.00000,   1336.2610
    266.0000,      12.0000,   1.00000,   1256.0098
    270.0000,      12.0000,   1.00000,   1271.4370
    274.0000,      12.0000,   1.00000,   1251.5156
    278.0000,      12.0000,   1.00000,   1430.8267
    282.0000,      12.0000,   1.00000,   1467.9110
    286.0000,      12.0000,   1.00000,   1523.5377
    290.0000,      12.0000,   1.00000,   1430.6125
    294.0000,      12.0000,   1.00000,   1543.5350
    298.0000,      12.0000,   1.00000,   1625.6362
    302.0000,      12.0000,   1.00000,   1646.0903
    306.0000,      12.0000,   1.00000,   1597.8730
    310.0000,      12.0000,   1.00000,   1658.0269
    314.0000,      12.0000,   1.00000,   1779.6046
    318.0000,      12.0000,   1.00000,   2135.0691
    322.0000,      12.0000,   1.00000,   2226.8718
    326.0000,      12.0000,   1.00000,   2329.9500
    330.0000,      12.0000,   1.00000,   2288.4094
    334.0000,      12.0000,   1.00000,   2356.4343
    338.0000,      12.0000,   1.00000,   2269.9578
    342.0000,      12.0000,   1.00000,   2250.9827
    346.0000,      12.0000,   1.00000,   2057.4666
    350.0000,      12.0000,   1.00000,   2135.9060
    354.0000,      12.0000,   1.00000,   2119.0710
    358.0000,      12.0000,   1.00000,   2155.5374
    362.0000,      12.0000,   1.00000,   2017.8711
     18.0000,       4.0000,   4.00000,    978.3997
     22.0000,       4.0000,   4.00000,   1111.5018
     26.0000,       4.0000,   4.00000,   1050.8993
     30.0000,       4.0000,   4.00000,   1040.6747
     34.0000,       4.0000,   4.00000,    882.1219
     38.0000,       4.0000,   4.00000,    969.4671
     42.0000,       4.0000,   4.00000,   1197.4679
     46.0000,       4.0000,   4.00000,    975.7444
     50.0000,       4.0000,   4.00000,    910.9016
     54.0000,       4.0000,   4.00000,    986.7697
     58.0000,       4.0000,   4.00000,    952.2042
     62.0000,       4.0000,   4.00000,    992.4367
     66.0000,       4.0000,   4.00000,    982.5292
     70.0000,       4.0000,   4.00000,    867.9503
     74.0000,       4.0000,   4.00000,    945.9425
     78.0000,       4.0000,   4.00000,    960.3997
     82.0000,       4.0000,   4.00000,    804.4943
     86.0000,       4.0000,   4.00000,    922.2753
     90.0000,       4.0000,   4.00000,    984.2729
     94.0000,       4.0000,   4.00000,   1076.1992
     98.0000,       4.0000,   4.00000,    943.0020
    102.0000,       4.0000,   4.00000,   1005.8476
    106.0000,       4.0000,   4.00000,    939.6967
    110.0000,       4.0000,   4.00000,   1005.7050
    114.0000,       4.0000,   4.00000,   1067.4330
    118.0000,       4.0000,   4.00000,    995.3218
    122.0000,       4.0000,   4.00000,    917.3454
    126.0000,       4.0000,   4.00000,   1073.9324
    130.0000,       4.0000,   4.00000,   1157.7899
    134.0000,       4.0000,   4.00000,   1179.9037
    138.0000,       4.0000,   4.00000,    980.9758
    142.0000,       4.0000,   4.00000,   1009.8265
    146.0000,       4.0000,   4.00000,   1072.2837
    150.0000,       4.0000,   4.00000,   1321.0509
    154.0000,       4.0000,   4.00000,   1269.5632
    158.0000,       4.0000,   4.00000,   1318.4669
    162.0000,       4.0000,   4.00000,   1310.5090
    166.0000,       4.0000,   4.00000,   1219.8193
    170.0000,       4.0000,   4.00000,   1218.7097
    174.0000,       4.0000,   4.00000,   1209.5946
    178.0000,       4.0000,   4.00000,   1320.2266
    182.0000,       4.0000,   4.00000,   1225.6846
    186.0000,       4.0000,   4.00000,   1192.4744
    190.0000,       4.0000,   4.00000,   1213.8749
    194.0000,       4.0000,   4.00000,   1371.5239
    198.0000,       4.0000,   4.00000,   1495.5983
    202.0000,       4.0000,   4.00000,   1327.4076
    206.0000,       4.0000,   4.00000,   1431.5875
    210.0000,       4.0000,   4.00000,   1576.5549
    214.0000,       4.0000,   4.00000,   1406.4143
    218.0000,       4.0000,   4.00000,   1518.7583
    222.0000,       4.0000,   4.00000,   1490.8585
    226.0000,       4.0000,   4.00000,   1430.3352
    230.0000,       4.0000,   4.00000,   1588.0953
    234.0000,       4.0000,   4.00000,   1613.6805
    238.0000,       4.0000,   4.00000,   1468.7607
    242.0000,       4.0000,   4.00000,   1580.4548
    246.0000,       4.0000,   4.00000,   1357.1937
    250.0000,       4.0000,   4.00000,   1257.2937
    254.0000,       4.0000,   4.00000,   1428.0842
    258.0000,       4.0000,   4.00000,   1256.5646
    262.0000,       4.0000,   4.00000,   1202.7783
    266.0000,       4.0000,   4.00000,   1520.0898
    270.0000,       4.0000,   4.00000,   1089.9589
    274.0000,       4.0000,   4.00000,   1349.8187
    278.0000,       4.0000,   4.00000,   1278.3789
    282.0000,       4.0000,   4.00000,   1461.5323
    286.0000,       4.0000,   4.00000,   1610.6527
    290.0000,       4.0000,   4.00000,   1363.9944
    294.0000,       4.0000,   4.00000,   1350.9955
    298.0000,       4.0000,   4.00000,   1736.1223
    302.0000,       4.0000,   4.00000,   1747.7736
    306.0000,       4.0000,   4.00000,   1490.1293
    310.0000,       4.0000,   4.00000,   1407.1984
    314.0000,       4.0000,   4.00000,   1815.8002
    318.0000,       4.0000,   4.00000,   1979.6423
    322.0000,       4.0000,   4.00000,   2329.3081
    326.0000,       4.0000,   4.00000,   2093.7456
    330.0000,       4.0000,   4.00000,   2199.0039
    334.0000,       4.0000,   4.00000,   2379.7810
    338.0000,       4.0000,   4.00000,   2165.2388
    342.0000,       4.0000,   4.00000,   2188.5095
    346.0000,       4.0000,   4.00000,   2126.3059
    350.0000,       4.0000,   4.00000,   2021.7136
    354.0000,       4.0000,   4.00000,   2134.4858
    358.0000,       4.0000,   4.00000,   1934.4955
    362.0000,       4.0000,   4.00000,   2074.9768
     24.0000,      16.0000,   1.00000,    955.3049
     28.0000,      16.0000,   1.00000,    944.2242
     32.0000,      16.0000,   1.00000,    913.9879
     36.0000,      16.0000,   1.00000,    916.7715
     40.0000,      16.0000,   1.00000,    837.4602
     44.0000,      16.0000,   1.00000,    841.1348
     48.0000,      16.0000,   1.00000,    914.1210
     52.0000,      16.0000,   1.00000,    862.6461
     56.0000,      16.0000,   1.00000,    863.6891
     60.0000,      16.0000,   1.00000,    896.4142
     64.0000,      16.0000,   1.00000,    894.9462
     68.0000,      16.0000,   1.00000,    924.0572
     72.0000,      16.0000,   1.00000,    897.5969
     76.0000,      16.0000,   1.00000,    849.5585
     80.0000,      16.0000,   1.00000,    880.5209
     84.0000,      16.0000,   1.00000,    898.8712
     88.0000,      16.0000,   1.00000,    924.7166
     92.0000,      16.0000,   1.00000,    945.9647
     96.0000,      16.0000,   1.00000,    954.3474
    100.0000,      16.0000,   1.00000,    957.2324
    104.0000,      16.0000,   1.00000,    945.0580
    108.0000,      16.0000,   1.00000,    946.9063
    112.0000,      16.0000,   1.00000,    925.5029
    116.0000,      16.0000,   1.00000,    950.9360
    120.0000,      16.0000,   1.00000,   1009.9565
    124.0000,      16.0000,   1.00000,   1049.5614
    128.0000,      16.0000,   1.00000,   1075.0071
    132.0000,      16.0000,   1.00000,   1077.4801
    136.0000,      16.0000,   1.00000,   1057.9124
    140.0000,      16.0000,   1.00000,   1057.2972
    144.0000,      16.0000,   1.00000,   1105.3353
    148.0000,      16.0000,   1.00000,   1176.4607
    152.0000,      16.0000,   1.00000,   1266.0060
    156.0000,      16.0000,   1.00000,   1353.1102
    160.0000,      16.0000,   1.00000,   1332.5024
    164.0000,      16.0000,   1.00000,   1309.2697
    168.0000,      16.0000,   1.00000,   1252.5697
    172.0000,      16.0000,   1.00000,   1233.4078
    176.0000,      16.0000,   1.00000,   1215.2983
    180.0000,      16.0000,   1.00000,   1212.5844
    184.0000,      16.0000,   1.00000,   1249.3359
    188.0000,      16.0000,   1.00000,   1289.4164
    192.0000,      16.0000,   1.00000,   1384.8586
    196.0000,      16.0000,   1.00000,   1425.1357
    200.0000,      16.0000,   1.00000,   1482.8247
    204.0000,      16.0000,   1.00000,   1554.2797
    208.0000,      16.0000,   1.00000,   1479.4451
    212.0000,      16.0000,   1.00000,   1460.0231
    216.0000,      16.0000,   1.00000,   1446.3077
    220.0000,      16.0000,   1.00000,   1380.6865
    224.0000,      16.0000,   1.00000,   1473.0790
    228.0000,      16.0000,   1.00000,   1502.3102
    232.0000,      16.0000,   1.00000,   1501.8157
    236.0000,      16.0000,   1.00000,   1601.3921
    240.0000,      16.0000,   1.00000,   1562.2565
    244.0000,      16.0000,   1.00000,   1427.8940
    248.0000,      16.0000,   1.00000,   1428.7183
    252.0000,      16.0000,   1.00000,   1281.4840
    256.0000,      16.0000,   1.00000,   1251.9355
    260.0000,      16.0000,   1.00000,   1306.6952
    264.0000,      16.0000,   1.00000,   1171.0646
    268.0000,      16.0000,   1.00000,   1218.4561
    272.0000,      16.0000,   1.00000,   1301.1089
    276.0000,      16.0000,   1.00000,   1310.3983
    280.0000,      16.0000,   1.00000,   1450.1505
    284.0000,      16.0000,   1.00000,   1429.5110
    288.0000,      16.0000,   1.00000,   1459.0276
    292.0000,      16.0000,   1.00000,   1580.2960
    296.0000,      16.0000,   1.00000,   1511.6882
    300.0000,      16.0000,   1.00000,   1408.7953
    304.0000,      16.0000,   1.00000,   1389.9250
    308.0000,      16.0000,   1.00000,   1467.2072
    312.0000,      16.0000,   1.00000,   1540.5581
    316.0000,      16.0000,   1.00000,   1703.8792
    320.0000,      16.0000,   1.00000,   1822.1993
    324.0000,      16.0000,   1.00000,   1993.7633
    328.0000,      16.0000,   1.00000,   2105.0198
    332.0000,      16.0000,   1.00000,   1913.1586
    336.0000,      16.0000,   1.00000,   1787.8320
    340.0000,      16.0000,   1.00000,   1749.1719
    344.0000,      16.0000,   1.00000,   1742.2729
    348.0000,      16.0000,   1.00000,   1804.9585
    352.0000,      16.0000,   1.00000,   1769.0948
    356.0000,      16.0000,   1.00000,   1865.1331
     22.0000,       4.0000,   5.00000,   1007.7657
     26.0000,       4.0000,   5.00000,   1002.7961
     30.0000,       4.0000,   5.00000,   1002.6890
     34.0000,       4.0000,   5.00000,    822.7717
     38.0000,       4.0000,   5.00000,    854.9673
     42.0000,       4.0000,   5.00000,   1032.0195
     46.0000,       4.0000,   5.00000,    863.4205
     50.0000,       4.0000,   5.00000,    835.3860
     54.0000,       4.0000,   5.00000,    922.6162
     58.0000,       4.0000,   5.00000,    861.2209
     62.0000,       4.0000,   5.00000,    908.5871
     66.0000,       4.0000,   5.00000,    943.0535
     70.0000,       4.0000,   5.00000,    836.9673
     74.0000,       4.0000,   5.00000,    876.5341
     78.0000,       4.0000,   5.00000,    935.5515
     82.0000,       4.0000,   5.00000,    770.8877
     86.0000,       4.0000,   5.00000,    909.0150
     90.0000,       4.0000,   5.00000,    971.0167
     94.0000,       4.0000,   5.00000,   1044.1224
     98.0000,       4.0000,   5.00000,    903.3321
    102.0000,       4.0000,   5.00000,   1028.3575
    106.0000,       4.0000,   5.00000,    922.3785
    110.0000,       4.0000,   5.00000,    979.3270
    114.0000,       4.0000,   5.00000,   1020.0827
    118.0000,       4.0000,   5.00000,   1020.8198
    122.0000,       4.0000,   5.00000,    910.6796
    126.0000,       4.0000,   5.00000,   1092.6062
    130.0000,       4.0000,   5.00000,   1131.8877
    134.0000,       4.0000,   5.00000,   1161.1349
    138.0000,       4.0000,   5.00000,    984.6533
    142.0000,       4.0000,   5.00000,   1042.7672
    146.0000,       4.0000,   5.00000,   1081.6445
    150.0000,       4.0000,   5.00000,   1355.1882
    154.0000,       4.0000,   5.00000,   1286.3507
    158.0000,       4.0000,   5.00000,   1364.7471
    162.0000,       4.0000,   5.00000,   1363.9862
    166.0000,       4.0000,   5.00000,   1266.7811
    170.0000,       4.0000,   5.00000,   1245.2856
    174.0000,       4.0000,   5.00000,   1237.7955
    178.0000,       4.0000,   5.00000,   1311.6030
    182.0000,       4.0000,   5.00000,   1267.8512
    186.0000,       4.0000,   5.00000,   1242.1946
    190.0000,       4.0000,   5.00000,   1256.0573
    194.0000,       4.0000,   5.00000,   1468.9430
    198.0000,       4.0000,   5.00000,   1570.9751
    202.0000,       4.0000,   5.00000,   1398.9401
    206.0000,       4.0000,   5.00000,   1520.9459
    210.0000,       4.0000,   5.00000,   1638.1721
    214.0000,       4.0000,   5.00000,   1398.0366
    218.0000,       4.0000,   5.00000,   1504.6815
    222.0000,       4.0000,   5.00000,   1488.2748
    226.0000,       4.0000,   5.00000,   1452.8452
    230.0000,       4.0000,   5.00000,   1590.4731
    234.0000,       4.0000,   5.00000,   1662.8064
    238.0000,       4.0000,   5.00000,   1499.3077
    242.0000,       4.0000,   5.00000,   1631.5619
    246.0000,       4.0000,   5.00000,   1341.9440
    250.0000,       4.0000,   5.00000,   1276.5065
    254.0000,       4.0000,   5.00000,   1389.1198
    258.0000,       4.0000,   5.00000,   1298.0970
    262.0000,       4.0000,   5.00000,   1159.8983
    266.0000,       4.0000,   5.00000,   1436.3195
    270.0000,       4.0000,   5.00000,   1093.9852
    274.0000,       4.0000,   5.00000,   1349.3936
    278.0000,       4.0000,   5.00000,   1267.9174
    282.0000,       4.0000,   5.00000,   1433.9460
    286.0000,       4.0000,   5.00000,   1530.2738
    290.0000,       4.0000,   5.00000,   1423.0304
    294.0000,       4.0000,   5.00000,   1302.7124
    298.0000,       4.0000,   5.00000,   1665.4219
    302.0000,       4.0000,   5.00000,   1576.4917
    306.0000,       4.0000,   5.00000,   1332.4325
    310.0000,       4.0000,   5.00000,   1316.0858
    314.0000,       4.0000,   5.00000,   1661.6655
    318.0000,       4.0000,   5.00000,   1719.6683
    322.0000,       4.0000,   5.00000,   2080.8264
    326.0000,       4.0000,   5.00000,   1896.6154
    330.0000,       4.0000,   5.00000,   1995.3206
    334.0000,       4.0000,   5.00000,   1997.8406
    338.0000,       4.0000,   5.00000,   1848.3949
    342.0000,       4.0000,   5.00000,   1804.9995
    346.0000,       4.0000,   5.00000,   1943.8640
    350.0000,       4.0000,   5.00000,   1771.7102
    354.0000,       4.0000,   5.00000,   1867.5837
    358.0000,       4.0000,   5.00000,   1782.6007
     26.0000,       4.0000,   6.00000,    942.0738
     30.0000,       4.0000,   6.00000,    928.3420
     34.0000,       4.0000,   6.00000,    759.9974
     38.0000,       4.0000,   6.00000,    769.2852
     42.0000,       4.0000,   6.00000,    882.0031
     46.0000,       4.0000,   6.00000,    755.1704
     50.0000,       4.0000,   6.00000,    734.1980
     54.0000,       4.0000,   6.00000,    816.1232
     58.0000,       4.0000,   6.00000,    831.5862
     62.0000,       4.0000,   6.00000,    839.4426
     66.0000,       4.0000,   6.00000,    854.3628
     70.0000,       4.0000,   6.00000,    778.1401
     74.0000,       4.0000,   6.00000,    844.2999
     78.0000,       4.0000,   6.00000,    879.7726
     82.0000,       4.0000,   6.00000,    752.3190
     86.0000,       4.0000,   6.00000,    869.9191
     90.0000,       4.0000,   6.00000,    910.4279
     94.0000,       4.0000,   6.00000,    993.0899
     98.0000,       4.0000,   6.00000,    871.2506
    102.0000,       4.0000,   6.00000,    969.1880
    106.0000,       4.0000,   6.00000,    898.3981
    110.0000,       4.0000,   6.00000,    930.4724
    114.0000,       4.0000,   6.00000,    989.7610
    118.0000,       4.0000,   6.00000,    961.3651
    122.0000,       4.0000,   6.00000,    896.1511
    126.0000,       4.0000,   6.00000,   1029.4419
    130.0000,       4.0000,   6.00000,   1110.5682
    134.0000,       4.0000,   6.00000,   1132.0731
    138.0000,       4.0000,   6.00000,    964.5942
    142.0000,       4.0000,   6.00000,   1060.7007
    146.0000,       4.0000,   6.00000,   1129.9760
    150.0000,       4.0000,   6.00000,   1374.5865
    154.0000,       4.0000,   6.00000,   1279.8782
    158.0000,       4.0000,   6.00000,   1364.3667
    162.0000,       4.0000,   6.00000,   1411.9706
    166.0000,       4.0000,   6.00000,   1307.0090
    170.0000,       4.0000,   6.00000,   1255.6102
    174.0000,       4.0000,   6.00000,   1197.3538
    178.0000,       4.0000,   6.00000,   1324.4022
    182.0000,       4.0000,   6.00000,   1254.2782
    186.0000,       4.0000,   6.00000,   1221.5219
    190.0000,       4.0000,   6.00000,   1269.4253
    194.0000,       4.0000,   6.00000,   1484.3750
    198.0000,       4.0000,   6.00000,   1593.5642
    202.0000,       4.0000,   6.00000,   1412.1370
    206.0000,       4.0000,   6.00000,   1535.6075
    210.0000,       4.0000,   6.00000,   1633.3453
    214.0000,       4.0000,   6.00000,   1412.4713
    218.0000,       4.0000,   6.00000,   1455.9126
    222.0000,       4.0000,   6.00000,   1490.1599
    226.0000,       4.0000,   6.00000,   1477.1846
    230.0000,       4.0000,   6.00000,   1572.5194
    234.0000,       4.0000,   6.00000,   1633.3450
    238.0000,       4.0000,   6.00000,   1518.0723
    242.0000,       4.0000,   6.00000,   1566.6577
    246.0000,       4.0000,   6.00000,   1344.6261
    250.0000,       4.0000,   6.00000,   1221.7216
    254.0000,       4.0000,   6.00000,   1375.1191
    258.0000,       4.0000,   6.00000,   1210.9476
    262.0000,       4.0000,   6.00000,   1109.1367
    266.0000,       4.0000,   6.00000,   1364.1771
    270.0000,       4.0000,   6.00000,   1090.9429
    274.0000,       4.0000,   6.00000,   1374.5200
    278.0000,       4.0000,   6.00000,   1216.2734
    282.0000,       4.0000,   6.00000,   1423.7861
    286.0000,       4.0000,   6.00000,   1578.2512
    290.0000,       4.0000,   6.00000,   1359.9393
    294.0000,       4.0000,   6.00000,   1301.9490
    298.0000,       4.0000,   6.00000,   1534.1661
    302.0000,       4.0000,   6.00000,   1487.5709
    306.0000,       4.0000,   6.00000,   1229.5714
    310.0000,       4.0000,   6.00000,   1208.2062
    314.0000,       4.0000,   6.00000,   1533.8384
    318.0000,       4.0000,   6.00000,   1567.9316
    322.0000,       4.0000,   6.00000,   1789.1398
    326.0000,       4.0000,   6.00000,   1708.4792
    330.0000,       4.0000,   6.00000,   1771.9905
    334.0000,       4.0000,   6.00000,   1753.2595
    338.0000,       4.0000,   6.00000,   1602.2156
    342.0000,       4.0000,   6.00000,   1672.9263
    346.0000,       4.0000,   6.00000,   1760.8463
    350.0000,       4.0000,   6.00000,   1628.0521
    354.0000,       4.0000,   6.00000,   1646.6942
     30.0000,      20.0000,   1.00000,    826.4573
     34.0000,      20.0000,   1.00000,    825.0861
     38.0000,      20.0000,   1.00000,    770.1466
     42.0000,      20.0000,   1.00000,    726.5930
     46.0000,      20.0000,   1.00000,    720.7475
     50.0000,      20.0000,   1.00000,    739.6829
     54.0000,      20.0000,   1.00000,    763.2273
     58.0000,      20.0000,   1.00000,    803.8284
     62.0000,      20.0000,   1.00000,    830.7850
     66.0000,      20.0000,   1.00000,    810.3832
     70.0000,      20.0000,   1.00000,    839.5590
     74.0000,      20.0000,   1.00000,    831.2368
     78.0000,      20.0000,   1.00000,    833.0755
     82.0000,      20.0000,   1.00000,    855.4191
     86.0000,      20.0000,   1.00000,    877.3901
     90.0000,      20.0000,   1.00000,    841.4693
     94.0000,      20.0000,   1.00000,    898.5131
     98.0000,      20.0000,   1.00000,    897.6570
    102.0000,      20.0000,   1.00000,    890.2065
    106.0000,      20.0000,   1.00000,    871.2792
    110.0000,      20.0000,   1.00000,    904.6241
    114.0000,      20.0000,   1.00000,    865.8260
    118.0000,      20.0000,   1.00000,    915.6412
    122.0000,      20.0000,   1.00000,    965.2346
    126.0000,      20.0000,   1.00000,   1010.0325
    130.0000,      20.0000,   1.00000,    993.9348
    134.0000,      20.0000,   1.00000,   1034.0248
    138.0000,      20.0000,   1.00000,   1055.1516
    142.0000,      20.0000,   1.00000,   1142.9326
    146.0000,      20.0000,   1.00000,   1188.8048
    150.0000,      20.0000,   1.00000,   1269.0956
    154.0000,      20.0000,   1.00000,   1313.9570
    158.0000,      20.0000,   1.00000,   1358.0496
    162.0000,      20.0000,   1.00000,   1346.6837
    166.0000,      20.0000,   1.00000,   1309.3519
    170.0000,      20.0000,   1.00000,   1250.5646
    174.0000,      20.0000,   1.00000,   1195.4467
    178.0000,      20.0000,   1.00000,   1183.3754
    182.0000,      20.0000,   1.00000,   1200.7809
    186.0000,      20.0000,   1.00000,   1255.7163
    190.0000,      20.0000,   1.00000,   1343.1487
    194.0000,      20.0000,   1.00000,   1374.0206
    198.0000,      20.0000,   1.00000,   1455.1359
    202.0000,      20.0000,   1.00000,   1536.4889
    206.0000,      20.0000,   1.00000,   1479.7540
    210.0000,      20.0000,   1.00000,   1467.6194
    214.0000,      20.0000,   1.00000,   1438.5387
    218.0000,      20.0000,   1.00000,   1425.6431
    222.0000,      20.0000,   1.00000,   1430.1768
    226.0000,      20.0000,   1.00000,   1473.3896
    230.0000,      20.0000,   1.00000,   1495.8838
    234.0000,      20.0000,   1.00000,   1527.9050
    238.0000,      20.0000,   1.00000,   1498.3567
    242.0000,      20.0000,   1.00000,   1477.1465
    246.0000,      20.0000,   1.00000,   1375.2017
    250.0000,      20.0000,   1.00000,   1318.6256
    254.0000,      20.0000,   1.00000,   1196.6912
    258.0000,      20.0000,   1.00000,   1191.0636
    262.0000,      20.0000,   1.00000,   1155.3171
    266.0000,      20.0000,   1.00000,   1181.5365
    270.0000,      20.0000,   1.00000,   1207.9462
    274.0000,      20.0000,   1.00000,   1309.3440
    278.0000,      20.0000,   1.00000,   1365.5002
    282.0000,      20.0000,   1.00000,   1454.3511
    286.0000,      20.0000,   1.00000,   1438.6180
    290.0000,      20.0000,   1.00000,   1519.1466
    294.0000,      20.0000,   1.00000,   1467.1281
    298.0000,      20.0000,   1.00000,   1374.0284
    302.0000,      20.0000,   1.00000,   1268.8879
    306.0000,      20.0000,   1.00000,   1335.2068
    310.0000,      20.0000,   1.00000,   1353.6110
    314.0000,      20.0000,   1.00000,   1435.3287
    318.0000,      20.0000,   1.00000,   1506.2827
    322.0000,      20.0000,   1.00000,   1642.9279
    326.0000,      20.0000,   1.00000,   1662.5684
    330.0000,      20.0000,   1.00000,   1713.4380
    334.0000,      20.0000,   1.00000,   1620.2753
    338.0000,      20.0000,   1.00000,   1603.7572
    342.0000,      20.0000,   1.00000,   1553.3872
    346.0000,      20.0000,   1.00000,   1565.9025
    350.0000,      20.0000,   1.00000,   1550.6211
     30.0000,       4.0000,   7.00000,    845.6390
     34.0000,       4.0000,   7.00000,    693.8402
     38.0000,       4.0000,   7.00000,    703.0502
     42.0000,       4.0000,   7.00000,    819.6298
     46.0000,       4.0000,   7.00000,    657.1331
     50.0000,       4.0000,   7.00000,    621.4066
     54.0000,       4.0000,   7.00000,    740.9780
     58.0000,       4.0000,   7.00000,    756.7572
     62.0000,       4.0000,   7.00000,    795.0844
     66.0000,       4.0000,   7.00000,    795.9721
     70.0000,       4.0000,   7.00000,    726.9078
     74.0000,       4.0000,   7.00000,    803.1627
     78.0000,       4.0000,   7.00000,    856.0948
     82.0000,       4.0000,   7.00000,    711.6833
     86.0000,       4.0000,   7.00000,    820.5176
     90.0000,       4.0000,   7.00000,    848.6138
     94.0000,       4.0000,   7.00000,    946.3950
     98.0000,       4.0000,   7.00000,    825.4753
    102.0000,       4.0000,   7.00000,    916.7018
    106.0000,       4.0000,   7.00000,    833.7770
    110.0000,       4.0000,   7.00000,    915.1705
    114.0000,       4.0000,   7.00000,    929.6624
    118.0000,       4.0000,   7.00000,    898.9031
    122.0000,       4.0000,   7.00000,    803.7004
    126.0000,       4.0000,   7.00000,    966.5943
    130.0000,       4.0000,   7.00000,   1064.9506
    134.0000,       4.0000,   7.00000,   1102.1016
    138.0000,       4.0000,   7.00000,    949.5917
    142.0000,       4.0000,   7.00000,   1064.3292
    146.0000,       4.0000,   7.00000,   1137.3883
    150.0000,       4.0000,   7.00000,   1414.9777
    154.0000,       4.0000,   7.00000,   1287.8567
    158.0000,       4.0000,   7.00000,   1376.8502
    162.0000,       4.0000,   7.00000,   1419.1945
    166.0000,       4.0000,   7.00000,   1308.3184
    170.0000,       4.0000,   7.00000,   1240.0087
    174.0000,       4.0000,   7.00000,   1185.2808
    178.0000,       4.0000,   7.00000,   1295.8904
    182.0000,       4.0000,   7.00000,   1211.2021
    186.0000,       4.0000,   7.00000,   1179.1355
    190.0000,       4.0000,   7.00000,   1237.6063
    194.0000,       4.0000,   7.00000,   1446.9799
    198.0000,       4.0000,   7.00000,   1570.3727
    202.0000,       4.0000,   7.00000,   1388.3906
    206.0000,       4.0000,   7.00000,   1478.4940
    210.0000,       4.0000,   7.00000,   1627.7485
    214.0000,       4.0000,   7.00000,   1394.1606
    218.0000,       4.0000,   7.00000,   1476.7631
    222.0000,       4.0000,   7.00000,   1506.7234
    226.0000,       4.0000,   7.00000,   1435.9053
    230.0000,       4.0000,   7.00000,   1575.4155
    234.0000,       4.0000,   7.00000,   1603.4829
    238.0000,       4.0000,   7.00000,   1421.0920
    242.0000,       4.0000,   7.00000,   1551.6807
    246.0000,       4.0000,   7.00000,   1273.1373
    250.0000,       4.0000,   7.00000,   1187.1449
    254.0000,       4.0000,   7.00000,   1319.9475
    258.0000,       4.0000,   7.00000,   1124.0283
    262.0000,       4.0000,   7.00000,   1059.1624
    266.0000,       4.0000,   7.00000,   1364.5479
    270.0000,       4.0000,   7.00000,   1034.7238
    274.0000,       4.0000,   7.00000,   1313.8683
    278.0000,       4.0000,   7.00000,   1230.5934
    282.0000,       4.0000,   7.00000,   1439.1931
    286.0000,       4.0000,   7.00000,   1553.4246
    290.0000,       4.0000,   7.00000,   1334.9055
    294.0000,       4.0000,   7.00000,   1205.4202
    298.0000,       4.0000,   7.00000,   1492.7863
    302.0000,       4.0000,   7.00000,   1411.2975
    306.0000,       4.0000,   7.00000,   1165.2183
    310.0000,       4.0000,   7.00000,   1098.2811
    314.0000,       4.0000,   7.00000,   1394.1753
    318.0000,       4.0000,   7.00000,   1423.2750
    322.0000,       4.0000,   7.00000,   1654.2620
    326.0000,       4.0000,   7.00000,   1457.9966
    330.0000,       4.0000,   7.00000,   1587.7201
    334.0000,       4.0000,   7.00000,   1618.8669
    338.0000,       4.0000,   7.00000,   1576.5868
    342.0000,       4.0000,   7.00000,   1554.5337
    346.0000,       4.0000,   7.00000,   1650.2673
    350.0000,       4.0000,   7.00000,   1472.6381
     34.0000,       4.0000,   8.00000,    631.1478
     38.0000,       4.0000,   8.00000,    657.3043
     42.0000,       4.0000,   8.00000,    743.0306
     46.0000,       4.0000,   8.00000,    591.5381
     50.0000,       4.0000,   8.00000,    558.1494
     54.0000,       4.0000,   8.00000,    648.0344
     58.0000,       4.0000,   8.00000,    678.5506
     62.0000,       4.0000,   8.00000,    713.9725
     66.0000,       4.0000,   8.00000,    757.8315
     70.0000,       4.0000,   8.00000,    682.5042
     74.0000,       4.0000,   8.00000,    744.9558
     78.0000,       4.0000,   8.00000,    815.3243
     82.0000,       4.0000,   8.00000,    674.2172
     86.0000,       4.0000,   8.00000,    765.3332
     90.0000,       4.0000,   8.00000,    814.0947
     94.0000,       4.0000,   8.00000,    889.2839
     98.0000,       4.0000,   8.00000,    767.8441
    102.0000,       4.0000,   8.00000,    859.1638
    106.0000,       4.0000,   8.00000,    805.5087
    110.0000,       4.0000,   8.00000,    850.0215
    114.0000,       4.0000,   8.00000,    879.3302
    118.0000,       4.0000,   8.00000,    804.1649
    122.0000,       4.0000,   8.00000,    732.8047
    126.0000,       4.0000,   8.00000,    878.2565
    130.0000,       4.0000,   8.00000,   1013.5201
    134.0000,       4.0000,   8.00000,   1082.8572
    138.0000,       4.0000,   8.00000,    937.3065
    142.0000,       4.0000,   8.00000,   1056.2065
    146.0000,       4.0000,   8.00000,   1136.1012
    150.0000,       4.0000,   8.00000,   1432.4531
    154.0000,       4.0000,   8.00000,   1325.3264
    158.0000,       4.0000,   8.00000,   1395.6445
    162.0000,       4.0000,   8.00000,   1386.7588
    166.0000,       4.0000,   8.00000,   1260.2802
    170.0000,       4.0000,   8.00000,   1247.0405
    174.0000,       4.0000,   8.00000,   1178.7878
    178.0000,       4.0000,   8.00000,   1228.3906
    182.0000,       4.0000,   8.00000,   1143.8632
    186.0000,       4.0000,   8.00000,   1136.4436
    190.0000,       4.0000,   8.00000,   1155.8242
    194.0000,       4.0000,   8.00000,   1380.5646
    198.0000,       4.0000,   8.00000,   1491.5181
    202.0000,       4.0000,   8.00000,   1314.6353
    206.0000,       4.0000,   8.00000,   1443.5209
    210.0000,       4.0000,   8.00000,   1557.0887
    214.0000,       4.0000,   8.00000,   1388.8302
    218.0000,       4.0000,   8.00000,   1507.9535
    222.0000,       4.0000,   8.00000,   1483.4094
    226.0000,       4.0000,   8.00000,   1411.3303
    230.0000,       4.0000,   8.00000,   1538.5903
    234.0000,       4.0000,   8.00000,   1547.2830
    238.0000,       4.0000,   8.00000,   1376.7889
    242.0000,       4.0000,   8.00000,   1430.0488
    246.0000,       4.0000,   8.00000,   1228.2988
    250.0000,       4.0000,   8.00000,   1110.3066
    254.0000,       4.0000,   8.00000,   1223.0721
    258.0000,       4.0000,   8.00000,   1078.7766
    262.0000,       4.0000,   8.00000,   1019.5121
    266.0000,       4.0000,   8.00000,   1315.7936
    270.0000,       4.0000,   8.00000,   1012.7872
    274.0000,       4.0000,   8.00000,   1251.6848
    278.0000,       4.0000,   8.00000,   1222.4272
    282.0000,       4.0000,   8.00000,   1437.1896
    286.0000,       4.0000,   8.00000,   1514.2881
    290.0000,       4.0000,   8.00000,   1284.9849
    294.0000,       4.0000,   8.00000,   1190.3153
    298.0000,       4.0000,   8.00000,   1428.9106
    302.0000,       4.0000,   8.00000,   1416.0747
    306.0000,       4.0000,   8.00000,   1102.3090
    310.0000,       4.0000,   8.00000,   1048.5596
    314.0000,       4.0000,   8.00000,   1263.3622
    318.0000,       4.0000,   8.00000,   1298.8578
    322.0000,       4.0000,   8.00000,   1500.6829
    326.0000,       4.0000,   8.00000,   1354.7842
    330.0000,       4.0000,   8.00000,   1380.1791
    334.0000,       4.0000,   8.00000,   1528.9543
    338.0000,       4.0000,   8.00000,   1500.2528
    342.0000,       4.0000,   8.00000,   1503.7305
    346.0000,       4.0000,   8.00000,   1528.7150
     42.0000,      28.0000,   1.00000,    614.1176
     46.0000,      28.0000,   1.00000,    601.4454
     50.0000,      28.0000,   1.00000,    607.0880
     54.0000,      28.0000,   1.00000,    616.2093
     58.0000,      28.0000,   1.00000,    603.1043
     62.0000,      28.0000,   1.00000,    634.1911
     66.0000,      28.0000,   1.00000,    702.2347
     70.0000,      28.0000,   1.00000,    716.2495
     74.0000,      28.0000,   1.00000,    736.5837
     78.0000,      28.0000,   1.00000,    732.6667
     82.0000,      28.0000,   1.00000,    761.0405
     86.0000,      28.0000,   1.00000,    772.6029
     90.0000,      28.0000,   1.00000,    770.4169
     94.0000,      28.0000,   1.00000,    740.4676
     98.0000,      28.0000,   1.00000,    764.7356
    102.0000,      28.0000,   1.00000,    763.8256
    106.0000,      28.0000,   1.00000,    759.1318
    110.0000,      28.0000,   1.00000,    706.6345
    114.0000,      28.0000,   1.00000,    719.3065
    118.0000,      28.0000,   1.00000,    758.2219
    122.0000,      28.0000,   1.00000,    812.2174
    126.0000,      28.0000,   1.00000,    826.8592
    130.0000,      28.0000,   1.00000,    871.3893
    134.0000,      28.0000,   1.00000,    932.8693
    138.0000,      28.0000,   1.00000,   1068.2462
    142.0000,      28.0000,   1.00000,   1136.1790
    146.0000,      28.0000,   1.00000,   1227.5471
    150.0000,      28.0000,   1.00000,   1291.4408
    154.0000,      28.0000,   1.00000,   1340.0876
    158.0000,      28.0000,   1.00000,   1334.0291
    162.0000,      28.0000,   1.00000,   1307.8413
    166.0000,      28.0000,   1.00000,   1245.1462
    170.0000,      28.0000,   1.00000,   1176.9474
    174.0000,      28.0000,   1.00000,   1138.2761
    178.0000,      28.0000,   1.00000,   1095.0664
    182.0000,      28.0000,   1.00000,   1084.1697
    186.0000,      28.0000,   1.00000,   1111.0454
    190.0000,      28.0000,   1.00000,   1115.1733
    194.0000,      28.0000,   1.00000,   1151.4366
    198.0000,      28.0000,   1.00000,   1214.3757
    202.0000,      28.0000,   1.00000,   1253.7903
    206.0000,      28.0000,   1.00000,   1350.8845
    210.0000,      28.0000,   1.00000,   1401.2181
    214.0000,      28.0000,   1.00000,   1393.8723
    218.0000,      28.0000,   1.00000,   1430.3796
    222.0000,      28.0000,   1.00000,   1462.0269
    226.0000,      28.0000,   1.00000,   1407.5209
    230.0000,      28.0000,   1.00000,   1429.1367
    234.0000,      28.0000,   1.00000,   1336.0708
    238.0000,      28.0000,   1.00000,   1302.1266
    242.0000,      28.0000,   1.00000,   1279.9115
    246.0000,      28.0000,   1.00000,   1180.5980
    250.0000,      28.0000,   1.00000,   1103.2112
    254.0000,      28.0000,   1.00000,   1122.2971
    258.0000,      28.0000,   1.00000,   1058.0487
    262.0000,      28.0000,   1.00000,   1070.8539
    266.0000,      28.0000,   1.00000,   1108.0938
    270.0000,      28.0000,   1.00000,   1177.8906
    274.0000,      28.0000,   1.00000,   1275.9611
    278.0000,      28.0000,   1.00000,   1338.8339
    282.0000,      28.0000,   1.00000,   1303.7023
    286.0000,      28.0000,   1.00000,   1391.2758
    290.0000,      28.0000,   1.00000,   1395.8696
    294.0000,      28.0000,   1.00000,   1341.6744
    298.0000,      28.0000,   1.00000,   1271.4337
    302.0000,      28.0000,   1.00000,   1229.8442
    306.0000,      28.0000,   1.00000,   1196.4437
    310.0000,      28.0000,   1.00000,   1244.8243
    314.0000,      28.0000,   1.00000,   1174.8491
    318.0000,      28.0000,   1.00000,   1177.3135
    322.0000,      28.0000,   1.00000,   1190.3407
    326.0000,      28.0000,   1.00000,   1281.9310
    330.0000,      28.0000,   1.00000,   1341.7854
    334.0000,      28.0000,   1.00000,   1379.8906
    338.0000,      28.0000,   1.00000,   1327.0886
     42.0000,       4.0000,  10.00000,    650.8415
     46.0000,       4.0000,  10.00000,    534.2557
     50.0000,       4.0000,  10.00000,    489.5525
     54.0000,       4.0000,  10.00000,    542.3876
     58.0000,       4.0000,  10.00000,    546.5365
     62.0000,       4.0000,  10.00000,    587.8118
     66.0000,       4.0000,  10.00000,    659.0433
     70.0000,       4.0000,  10.00000,    611.7566
     74.0000,       4.0000,  10.00000,    659.9926
     78.0000,       4.0000,  10.00000,    705.9753
     82.0000,       4.0000,  10.00000,    604.9651
     86.0000,       4.0000,  10.00000,    706.4373
     90.0000,       4.0000,  10.00000,    733.2743
     94.0000,       4.0000,  10.00000,    786.2825
     98.0000,       4.0000,  10.00000,    682.1385
    102.0000,       4.0000,  10.00000,    772.1370
    106.0000,       4.0000,  10.00000,    713.0666
    110.0000,       4.0000,  10.00000,    719.2667
    114.0000,       4.0000,  10.00000,    718.0685
    118.0000,       4.0000,  10.00000,    687.5129
    122.0000,       4.0000,  10.00000,    628.1842
    126.0000,       4.0000,  10.00000,    766.8852
    130.0000,       4.0000,  10.00000,    917.5778
    134.0000,       4.0000,  10.00000,    996.8241
    138.0000,       4.0000,  10.00000,    883.4293
    142.0000,       4.0000,  10.00000,   1003.2476
    146.0000,       4.0000,  10.00000,   1121.5330
    150.0000,       4.0000,  10.00000,   1443.5045
    154.0000,       4.0000,  10.00000,   1344.1416
    158.0000,       4.0000,  10.00000,   1395.4210
    162.0000,       4.0000,  10.00000,   1369.0558
    166.0000,       4.0000,  10.00000,   1212.7249
    170.0000,       4.0000,  10.00000,   1154.9619
    174.0000,       4.0000,  10.00000,   1098.5507
    178.0000,       4.0000,  10.00000,   1164.1558
    182.0000,       4.0000,  10.00000,   1044.0551
    186.0000,       4.0000,  10.00000,    984.1262
    190.0000,       4.0000,  10.00000,    990.6131
    194.0000,       4.0000,  10.00000,   1164.8125
    198.0000,       4.0000,  10.00000,   1258.2518
    202.0000,       4.0000,  10.00000,   1143.1248
    206.0000,       4.0000,  10.00000,   1316.7396
    210.0000,       4.0000,  10.00000,   1493.5521
    214.0000,       4.0000,  10.00000,   1354.5708
    218.0000,       4.0000,  10.00000,   1440.7759
    222.0000,       4.0000,  10.00000,   1458.9338
    226.0000,       4.0000,  10.00000,   1374.1893
    230.0000,       4.0000,  10.00000,   1456.4261
    234.0000,       4.0000,  10.00000,   1406.4620
    238.0000,       4.0000,  10.00000,   1245.0808
    242.0000,       4.0000,  10.00000,   1272.2069
    246.0000,       4.0000,  10.00000,   1057.2173
    250.0000,       4.0000,  10.00000,    970.2122
    254.0000,       4.0000,  10.00000,   1132.1176
    258.0000,       4.0000,  10.00000,   1009.4171
    262.0000,       4.0000,  10.00000,    952.4053
    266.0000,       4.0000,  10.00000,   1196.8251
    270.0000,       4.0000,  10.00000,    966.2333
    274.0000,       4.0000,  10.00000,   1213.2504
    278.0000,       4.0000,  10.00000,   1170.4480
    282.0000,       4.0000,  10.00000,   1322.6615
    286.0000,       4.0000,  10.00000,   1439.6152
    290.0000,       4.0000,  10.00000,   1240.5342
    294.0000,       4.0000,  10.00000,   1126.4036
    298.0000,       4.0000,  10.00000,   1377.8773
    302.0000,       4.0000,  10.00000,   1317.6113
    306.0000,       4.0000,  10.00000,   1048.7594
    310.0000,       4.0000,  10.00000,    984.2444
    314.0000,       4.0000,  10.00000,   1151.4359
    318.0000,       4.0000,  10.00000,   1131.8021
    322.0000,       4.0000,  10.00000,   1269.7853
    326.0000,       4.0000,  10.00000,   1157.6843
    330.0000,       4.0000,  10.00000,   1220.2191
    334.0000,       4.0000,  10.00000,   1326.7438
    338.0000,       4.0000,  10.00000,   1337.8650
     54.0000,      36.0000,   1.00000,    555.2175
     58.0000,      36.0000,   1.00000,    568.0292
     62.0000,      36.0000,   1.00000,    566.3386
     66.0000,      36.0000,   1.00000,    565.2115
     70.0000,      36.0000,   1.00000,    595.5999
     74.0000,      36.0000,   1.00000,    624.5332
     78.0000,      36.0000,   1.00000,    665.0798
     82.0000,      36.0000,   1.00000,    667.5765
     86.0000,      36.0000,   1.00000,    687.2933
     90.0000,      36.0000,   1.00000,    680.0742
     94.0000,      36.0000,   1.00000,    678.0198
     98.0000,      36.0000,   1.00000,    649.5430
    102.0000,      36.0000,   1.00000,    629.7548
    106.0000,      36.0000,   1.00000,    600.4650
    110.0000,      36.0000,   1.00000,    602.9332
    114.0000,      36.0000,   1.00000,    634.8339
    118.0000,      36.0000,   1.00000,    688.1636
    122.0000,      36.0000,   1.00000,    713.9296
    126.0000,      36.0000,   1.00000,    754.3762
    130.0000,      36.0000,   1.00000,    809.4749
    134.0000,      36.0000,   1.00000,    914.9572
    138.0000,      36.0000,   1.00000,    996.5995
    142.0000,      36.0000,   1.00000,   1091.9025
    146.0000,      36.0000,   1.00000,   1154.7052
    150.0000,      36.0000,   1.00000,   1206.6367
    154.0000,      36.0000,   1.00000,   1213.1425
    158.0000,      36.0000,   1.00000,   1210.4460
    162.0000,      36.0000,   1.00000,   1207.0361
    166.0000,      36.0000,   1.00000,   1163.3938
    170.0000,      36.0000,   1.00000,   1074.9961
    174.0000,      36.0000,   1.00000,   1011.6368
    178.0000,      36.0000,   1.00000,    950.0466
    182.0000,      36.0000,   1.00000,    919.1159
    186.0000,      36.0000,   1.00000,    917.1044
    190.0000,      36.0000,   1.00000,    924.5898
    194.0000,      36.0000,   1.00000,    959.9907
    198.0000,      36.0000,   1.00000,    984.1302
    202.0000,      36.0000,   1.00000,   1016.5446
    206.0000,      36.0000,   1.00000,   1098.8646
    210.0000,      36.0000,   1.00000,   1175.9628
    214.0000,      36.0000,   1.00000,   1232.2885
    218.0000,      36.0000,   1.00000,   1295.1199
    222.0000,      36.0000,   1.00000,   1291.7244
    226.0000,      36.0000,   1.00000,   1318.7603
    230.0000,      36.0000,   1.00000,   1270.0959
    234.0000,      36.0000,   1.00000,   1224.9269
    238.0000,      36.0000,   1.00000,   1177.8746
    242.0000,      36.0000,   1.00000,   1125.8718
    246.0000,      36.0000,   1.00000,   1082.1152
    250.0000,      36.0000,   1.00000,   1065.1377
    254.0000,      36.0000,   1.00000,   1021.7378
    258.0000,      36.0000,   1.00000,   1018.5135
    262.0000,      36.0000,   1.00000,   1021.3954
    266.0000,      36.0000,   1.00000,   1086.9375
    270.0000,      36.0000,   1.00000,   1139.1259
    274.0000,      36.0000,   1.00000,   1160.7258
    278.0000,      36.0000,   1.00000,   1186.0925
    282.0000,      36.0000,   1.00000,   1255.4866
    286.0000,      36.0000,   1.00000,   1275.3745
    290.0000,      36.0000,   1.00000,   1284.9049
    294.0000,      36.0000,   1.00000,   1216.4523
    298.0000,      36.0000,   1.00000,   1227.8801
    302.0000,      36.0000,   1.00000,   1185.5502
    306.0000,      36.0000,   1.00000,   1147.4005
    310.0000,      36.0000,   1.00000,   1110.1925
    314.0000,      36.0000,   1.00000,   1121.3492
    318.0000,      36.0000,   1.00000,   1101.6039
    322.0000,      36.0000,   1.00000,   1103.0876
    326.0000,      36.0000,   1.00000,   1104.8281
     54.0000,      12.0000,   4.00000,    472.6992
     58.0000,      12.0000,   4.00000,    497.0417
     62.0000,      12.0000,   4.00000,    518.8869
     66.0000,      12.0000,   4.00000,    517.5554
     70.0000,      12.0000,   4.00000,    529.5079
     74.0000,      12.0000,   4.00000,    557.4075
     78.0000,      12.0000,   4.00000,    572.1209
     82.0000,      12.0000,   4.00000,    595.0245
     86.0000,      12.0000,   4.00000,    609.9091
     90.0000,      12.0000,   4.00000,    657.3996
     94.0000,      12.0000,   4.00000,    641.6324
     98.0000,      12.0000,   4.00000,    642.8661
    102.0000,      12.0000,   4.00000,    595.3222
    106.0000,      12.0000,   4.00000,    600.9691
    110.0000,      12.0000,   4.00000,    586.0839
    114.0000,      12.0000,   4.00000,    583.2282
    118.0000,      12.0000,   4.00000,    570.9384
    122.0000,      12.0000,   4.00000,    605.6863
    126.0000,      12.0000,   4.00000,    695.5110
    130.0000,      12.0000,   4.00000,    826.1481
    134.0000,      12.0000,   4.00000,    859.1998
    138.0000,      12.0000,   4.00000,    883.5574
    142.0000,      12.0000,   4.00000,    924.8516
    146.0000,      12.0000,   4.00000,   1111.3527
    150.0000,      12.0000,   4.00000,   1232.3741
    154.0000,      12.0000,   4.00000,   1323.7773
    158.0000,      12.0000,   4.00000,   1293.6267
    162.0000,      12.0000,   4.00000,   1234.9899
    166.0000,      12.0000,   4.00000,   1135.1691
    170.0000,      12.0000,   4.00000,   1020.5108
    174.0000,      12.0000,   4.00000,    987.8871
    178.0000,      12.0000,   4.00000,    911.3778
    182.0000,      12.0000,   4.00000,    856.1968
    186.0000,      12.0000,   4.00000,    819.8660
    190.0000,      12.0000,   4.00000,    855.0320
    194.0000,      12.0000,   4.00000,    911.8425
    198.0000,      12.0000,   4.00000,    963.1725
    202.0000,      12.0000,   4.00000,    997.9395
    206.0000,      12.0000,   4.00000,   1090.9685
    210.0000,      12.0000,   4.00000,   1175.4707
    214.0000,      12.0000,   4.00000,   1235.6010
    218.0000,      12.0000,   4.00000,   1272.5116
    222.0000,      12.0000,   4.00000,   1275.3650
    226.0000,      12.0000,   4.00000,   1292.2476
    230.0000,      12.0000,   4.00000,   1295.9274
    234.0000,      12.0000,   4.00000,   1250.7078
    238.0000,      12.0000,   4.00000,   1199.8496
    242.0000,      12.0000,   4.00000,   1075.3840
    246.0000,      12.0000,   4.00000,    975.5651
    250.0000,      12.0000,   4.00000,    950.6365
    254.0000,      12.0000,   4.00000,    941.0443
    262.0000,      12.0000,   4.00000,    975.9808
    266.0000,      12.0000,   4.00000,    975.3405
    270.0000,      12.0000,   4.00000,   1038.4834
    274.0000,      12.0000,   4.00000,   1024.9083
    278.0000,      12.0000,   4.00000,   1165.2246
    282.0000,      12.0000,   4.00000,   1233.7059
    286.0000,      12.0000,   4.00000,   1251.4917
    290.0000,      12.0000,   4.00000,   1200.0359
    294.0000,      12.0000,   4.00000,   1173.2942
    298.0000,      12.0000,   4.00000,   1217.2039
    302.0000,      12.0000,   4.00000,   1166.7263
    306.0000,      12.0000,   4.00000,   1053.6576
    310.0000,      12.0000,   4.00000,    990.7744
    314.0000,      12.0000,   4.00000,   1020.6536
    318.0000,      12.0000,   4.00000,   1103.9727
    322.0000,      12.0000,   4.00000,   1090.4860
    326.0000,      12.0000,   4.00000,   1084.2288
     66.0000,      44.0000,   1.00000,    542.3527
     70.0000,      44.0000,   1.00000,    551.6469
     74.0000,      44.0000,   1.00000,    587.8555
     78.0000,      44.0000,   1.00000,    580.9067
     82.0000,      44.0000,   1.00000,    587.3236
     86.0000,      44.0000,   1.00000,    577.7854
     90.0000,      44.0000,   1.00000,    579.0234
     94.0000,      44.0000,   1.00000,    576.6345
     98.0000,      44.0000,   1.00000,    569.8340
    102.0000,      44.0000,   1.00000,    545.9797
    106.0000,      44.0000,   1.00000,    566.9917
    110.0000,      44.0000,   1.00000,    604.1506
    114.0000,      44.0000,   1.00000,    636.4097
    118.0000,      44.0000,   1.00000,    646.8284
    122.0000,      44.0000,   1.00000,    688.3204
    126.0000,      44.0000,   1.00000,    737.1450
    130.0000,      44.0000,   1.00000,    814.1655
    134.0000,      44.0000,   1.00000,    877.7943
    138.0000,      44.0000,   1.00000,    945.8870
    142.0000,      44.0000,   1.00000,   1000.5530
    146.0000,      44.0000,   1.00000,   1029.6908
    150.0000,      44.0000,   1.00000,   1045.3495
    154.0000,      44.0000,   1.00000,   1029.6385
    158.0000,      44.0000,   1.00000,   1016.7000
    162.0000,      44.0000,   1.00000,   1016.5081
    166.0000,      44.0000,   1.00000,    965.2425
    170.0000,      44.0000,   1.00000,    931.8326
    174.0000,      44.0000,   1.00000,    888.7971
    178.0000,      44.0000,   1.00000,    871.9354
    182.0000,      44.0000,   1.00000,    826.7205
    186.0000,      44.0000,   1.00000,    815.0980
    194.0000,      44.0000,   1.00000,    829.1094
    198.0000,      44.0000,   1.00000,    858.5087
    202.0000,      44.0000,   1.00000,    883.6533
    206.0000,      44.0000,   1.00000,    911.1345
    210.0000,      44.0000,   1.00000,    935.4771
    214.0000,      44.0000,   1.00000,    987.9284
    218.0000,      44.0000,   1.00000,   1034.7999
    222.0000,      44.0000,   1.00000,   1065.5245
    226.0000,      44.0000,   1.00000,   1101.2012
    230.0000,      44.0000,   1.00000,   1118.6573
    234.0000,      44.0000,   1.00000,   1120.9403
    238.0000,      44.0000,   1.00000,   1119.2662
    242.0000,      44.0000,   1.00000,   1096.7721
    246.0000,      44.0000,   1.00000,   1095.9352
    250.0000,      44.0000,   1.00000,   1064.1992
    254.0000,      44.0000,   1.00000,   1033.7886
    258.0000,      44.0000,   1.00000,    987.8203
    262.0000,      44.0000,   1.00000,   1009.8297
    266.0000,      44.0000,   1.00000,   1053.9113
    270.0000,      44.0000,   1.00000,   1069.7443
    274.0000,      44.0000,   1.00000,   1092.0292
    278.0000,      44.0000,   1.00000,   1134.5414
    282.0000,      44.0000,   1.00000,   1160.3138
    286.0000,      44.0000,   1.00000,   1158.2910
    290.0000,      44.0000,   1.00000,   1129.8680
    294.0000,      44.0000,   1.00000,   1145.3873
    298.0000,      44.0000,   1.00000,   1106.4324
    302.0000,      44.0000,   1.00000,   1138.7611
    306.0000,      44.0000,   1.00000,   1104.6190
    310.0000,      44.0000,   1.00000,   1074.5745
    314.0000,      44.0000,   1.00000,   1069.3257
     66.0000,      12.0000,   5.00000,    485.3922
     70.0000,      12.0000,   5.00000,    492.9700
     74.0000,      12.0000,   5.00000,    513.1444
     78.0000,      12.0000,   5.00000,    510.0358
     82.0000,      12.0000,   5.00000,    527.8037
     86.0000,      12.0000,   5.00000,    522.9529
     90.0000,      12.0000,   5.00000,    564.5516
     94.0000,      12.0000,   5.00000,    546.2297
     98.0000,      12.0000,   5.00000,    555.0534
    102.0000,      12.0000,   5.00000,    533.8315
    106.0000,      12.0000,   5.00000,    555.9808
    110.0000,      12.0000,   5.00000,    557.2425
    114.0000,      12.0000,   5.00000,    550.1772
    118.0000,      12.0000,   5.00000,    533.0468
    122.0000,      12.0000,   5.00000,    564.5139
    126.0000,      12.0000,   5.00000,    665.1225
    130.0000,      12.0000,   5.00000,    774.0659
    134.0000,      12.0000,   5.00000,    796.2795
    138.0000,      12.0000,   5.00000,    817.7533
    142.0000,      12.0000,   5.00000,    844.0794
    146.0000,      12.0000,   5.00000,    998.4418
    150.0000,      12.0000,   5.00000,   1088.9205
    154.0000,      12.0000,   5.00000,   1148.9517
    158.0000,      12.0000,   5.00000,   1110.2473
    162.0000,      12.0000,   5.00000,   1070.7302
    166.0000,      12.0000,   5.00000,    969.2791
    170.0000,      12.0000,   5.00000,    863.6037
    174.0000,      12.0000,   5.00000,    840.2503
    178.0000,      12.0000,   5.00000,    794.3856
    182.0000,      12.0000,   5.00000,    756.7778
    186.0000,      12.0000,   5.00000,    717.1740
    194.0000,      12.0000,   5.00000,    784.2293
    198.0000,      12.0000,   5.00000,    825.9691
    202.0000,      12.0000,   5.00000,    856.6996
    206.0000,      12.0000,   5.00000,    905.0837
    210.0000,      12.0000,   5.00000,    936.7208
    214.0000,      12.0000,   5.00000,    975.5901
    218.0000,      12.0000,   5.00000,   1012.9828
    222.0000,      12.0000,   5.00000,   1055.6257
    226.0000,      12.0000,   5.00000,   1106.8014
    230.0000,      12.0000,   5.00000,   1151.8671
    234.0000,      12.0000,   5.00000,   1155.6227
    238.0000,      12.0000,   5.00000,   1125.7057
    242.0000,      12.0000,   5.00000,   1030.7582
    246.0000,      12.0000,   5.00000,    944.5120
    250.0000,      12.0000,   5.00000,    935.7461
    254.0000,      12.0000,   5.00000,    909.7103
    258.0000,      12.0000,   5.00000,    885.8314
    262.0000,      12.0000,   5.00000,    921.8054
    266.0000,      12.0000,   5.00000,    915.3833
    270.0000,      12.0000,   5.00000,    979.1989
    274.0000,      12.0000,   5.00000,    961.8895
    278.0000,      12.0000,   5.00000,   1077.7947
    282.0000,      12.0000,   5.00000,   1145.2035
    286.0000,      12.0000,   5.00000,   1143.1083
    290.0000,      12.0000,   5.00000,   1126.9419
    294.0000,      12.0000,   5.00000,   1090.3916
    298.0000,      12.0000,   5.00000,   1116.9550
    302.0000,      12.0000,   5.00000,   1116.0989
    306.0000,      12.0000,   5.00000,    995.8777
    310.0000,      12.0000,   5.00000,    954.6270
    314.0000,      12.0000,   5.00000,    969.8634
     78.0000,      52.0000,   1.00000,    536.3987
     82.0000,      52.0000,   1.00000,    531.1025
     86.0000,      52.0000,   1.00000,    525.6620
     90.0000,      52.0000,   1.00000,    524.5389
     94.0000,      52.0000,   1.00000,    518.5936
     98.0000,      52.0000,   1.00000,    526.6924
    102.0000,      52.0000,   1.00000,    542.3647
    106.0000,      52.0000,   1.00000,    575.1824
    110.0000,      52.0000,   1.00000,    620.5298
    114.0000,      52.0000,   1.00000,    639.4064
    118.0000,      52.0000,   1.00000,    663.0538
    122.0000,      52.0000,   1.00000,    690.0912
    126.0000,      52.0000,   1.00000,    761.5176
    130.0000,      52.0000,   1.00000,    801.4966
    134.0000,      52.0000,   1.00000,    838.3639
    138.0000,      52.0000,   1.00000,    874.2007
    142.0000,      52.0000,   1.00000,    877.7658
    146.0000,      52.0000,   1.00000,    880.0327
    150.0000,      52.0000,   1.00000,    875.7875
    154.0000,      52.0000,   1.00000,    859.2806
    158.0000,      52.0000,   1.00000,    833.3973
    162.0000,      52.0000,   1.00000,    810.1558
    166.0000,      52.0000,   1.00000,    808.6063
    170.0000,      52.0000,   1.00000,    800.7547
    174.0000,      52.0000,   1.00000,    809.6366
    206.0000,      52.0000,   1.00000,    755.7680
    210.0000,      52.0000,   1.00000,    781.2392
    214.0000,      52.0000,   1.00000,    818.2094
    218.0000,      52.0000,   1.00000,    858.8273
    222.0000,      52.0000,   1.00000,    869.4403
    226.0000,      52.0000,   1.00000,    872.4023
    230.0000,      52.0000,   1.00000,    936.6215
    234.0000,      52.0000,   1.00000,    979.6917
    238.0000,      52.0000,   1.00000,   1000.1346
    242.0000,      52.0000,   1.00000,   1042.9161
    246.0000,      52.0000,   1.00000,   1023.8746
    250.0000,      52.0000,   1.00000,   1026.4301
    254.0000,      52.0000,   1.00000,   1030.0981
    258.0000,      52.0000,   1.00000,   1039.3716
    262.0000,      52.0000,   1.00000,   1041.0615
    266.0000,      52.0000,   1.00000,   1030.8401
    270.0000,      52.0000,   1.00000,   1017.1565
    274.0000,      52.0000,   1.00000,   1041.1439
    278.0000,      52.0000,   1.00000,   1078.4438
    282.0000,      52.0000,   1.00000,   1059.3612
    286.0000,      52.0000,   1.00000,   1045.3479
    290.0000,      52.0000,   1.00000,   1068.6428
    294.0000,      52.0000,   1.00000,   1060.8861
    298.0000,      52.0000,   1.00000,   1064.3894
    302.0000,      52.0000,   1.00000,   1048.3154
     78.0000,      12.0000,   6.00000,    471.8281
     82.0000,      12.0000,   6.00000,    483.3200
     86.0000,      12.0000,   6.00000,    480.1291
     90.0000,      12.0000,   6.00000,    521.3622
     94.0000,      12.0000,   6.00000,    503.1858
     98.0000,      12.0000,   6.00000,    521.6119
    102.0000,      12.0000,   6.00000,    509.5125
    106.0000,      12.0000,   6.00000,    539.7526
    110.0000,      12.0000,   6.00000,    541.8887
    114.0000,      12.0000,   6.00000,    542.3240
    118.0000,      12.0000,   6.00000,    524.0775
    122.0000,      12.0000,   6.00000,    547.0339
    126.0000,      12.0000,   6.00000,    638.9570
    130.0000,      12.0000,   6.00000,    735.4084
    134.0000,      12.0000,   6.00000,    741.4219
    138.0000,      12.0000,   6.00000,    739.9540
    142.0000,      12.0000,   6.00000,    744.4921
    146.0000,      12.0000,   6.00000,    872.6022
    150.0000,      12.0000,   6.00000,    947.2761
    154.0000,      12.0000,   6.00000,    990.8928
    158.0000,      12.0000,   6.00000,    937.3821
    162.0000,      12.0000,   6.00000,    898.4148
    166.0000,      12.0000,   6.00000,    835.4043
    170.0000,      12.0000,   6.00000,    753.1744
    174.0000,      12.0000,   6.00000,    742.3597
    206.0000,      12.0000,   6.00000,    746.3434
    210.0000,      12.0000,   6.00000,    782.0762
    214.0000,      12.0000,   6.00000,    823.6691
    218.0000,      12.0000,   6.00000,    828.9848
    222.0000,      12.0000,   6.00000,    868.9094
    226.0000,      12.0000,   6.00000,    908.8591
    230.0000,      12.0000,   6.00000,    970.5585
    234.0000,      12.0000,   6.00000,   1007.2219
    238.0000,      12.0000,   6.00000,   1032.9176
    242.0000,      12.0000,   6.00000,    967.2070
    246.0000,      12.0000,   6.00000,    884.0264
    250.0000,      12.0000,   6.00000,    880.6096
    254.0000,      12.0000,   6.00000,    882.5311
    258.0000,      12.0000,   6.00000,    892.1944
    262.0000,      12.0000,   6.00000,    899.2587
    266.0000,      12.0000,   6.00000,    875.8282
    270.0000,      12.0000,   6.00000,    935.6537
    274.0000,      12.0000,   6.00000,    911.7971
    282.0000,      12.0000,   6.00000,   1054.6086
    286.0000,      12.0000,   6.00000,   1053.4104
    290.0000,      12.0000,   6.00000,   1040.0280
    294.0000,      12.0000,   6.00000,   1025.7030
    298.0000,      12.0000,   6.00000,   1051.6127
    302.0000,      12.0000,   6.00000,   1038.3564
     84.0000,      24.0000,   3.00000,    499.1874
     88.0000,      24.0000,   3.00000,    495.6646
     92.0000,      24.0000,   3.00000,    501.9268
     96.0000,      24.0000,   3.00000,    511.4610
    100.0000,      24.0000,   3.00000,    520.0491
    104.0000,      24.0000,   3.00000,    528.5267
    108.0000,      24.0000,   3.00000,    528.5963
    112.0000,      24.0000,   3.00000,    531.8367
    116.0000,      24.0000,   3.00000,    543.2229
    120.0000,      24.0000,   3.00000,    589.3384
    124.0000,      24.0000,   3.00000,    643.8973
    128.0000,      24.0000,   3.00000,    646.1191
    132.0000,      24.0000,   3.00000,    673.7484
    136.0000,      24.0000,   3.00000,    711.0221
    140.0000,      24.0000,   3.00000,    775.3831
    144.0000,      24.0000,   3.00000,    825.7678
    148.0000,      24.0000,   3.00000,    833.5085
    152.0000,      24.0000,   3.00000,    862.4136
    156.0000,      24.0000,   3.00000,    860.0225
    160.0000,      24.0000,   3.00000,    855.8539
    164.0000,      24.0000,   3.00000,    801.5258
    168.0000,      24.0000,   3.00000,    776.5755
    212.0000,      24.0000,   3.00000,    726.0939
    216.0000,      24.0000,   3.00000,    771.3253
    220.0000,      24.0000,   3.00000,    814.8846
    224.0000,      24.0000,   3.00000,    844.3718
    232.0000,      24.0000,   3.00000,    917.1900
    236.0000,      24.0000,   3.00000,    912.5128
    240.0000,      24.0000,   3.00000,    900.3810
    244.0000,      24.0000,   3.00000,    913.0704
    248.0000,      24.0000,   3.00000,    901.6676
    252.0000,      24.0000,   3.00000,    877.0409
    256.0000,      24.0000,   3.00000,    900.4121
    260.0000,      24.0000,   3.00000,    868.5684
    264.0000,      24.0000,   3.00000,    893.9635
    268.0000,      24.0000,   3.00000,    892.7348
    272.0000,      24.0000,   3.00000,    939.6188
    276.0000,      24.0000,   3.00000,    981.2875
    280.0000,      24.0000,   3.00000,    979.2663
    284.0000,      24.0000,   3.00000,   1006.9003
    288.0000,      24.0000,   3.00000,   1020.5052
    292.0000,      24.0000,   3.00000,   1047.3058
    296.0000,      24.0000,   3.00000,   1013.6129
     90.0000,      20.0000,   4.00000,    495.7513
     94.0000,      20.0000,   4.00000,    517.3334
     98.0000,      20.0000,   4.00000,    521.3392
    102.0000,      20.0000,   4.00000,    530.1736
    106.0000,      20.0000,   4.00000,    520.1934
    110.0000,      20.0000,   4.00000,    527.9224
    114.0000,      20.0000,   4.00000,    520.5831
    118.0000,      20.0000,   4.00000,    532.4379
    122.0000,      20.0000,   4.00000,    570.7241
    126.0000,      20.0000,   4.00000,    617.1932
    130.0000,      20.0000,   4.00000,    639.3153
    134.0000,      20.0000,   4.00000,    667.8491
    138.0000,      20.0000,   4.00000,    689.0452
    142.0000,      20.0000,   4.00000,    737.1091
    146.0000,      20.0000,   4.00000,    754.2613
    150.0000,      20.0000,   4.00000,    808.0771
    154.0000,      20.0000,   4.00000,    840.4959
    158.0000,      20.0000,   4.00000,    842.6185
    162.0000,      20.0000,   4.00000,    828.7592
    218.0000,      20.0000,   4.00000,    741.0858
    222.0000,      20.0000,   4.00000,    769.6196
    226.0000,      20.0000,   4.00000,    831.2120
    230.0000,      20.0000,   4.00000,    847.6119
    234.0000,      20.0000,   4.00000,    859.8900
    238.0000,      20.0000,   4.00000,    860.6385
    242.0000,      20.0000,   4.00000,    836.7828
    246.0000,      20.0000,   4.00000,    843.0703
    250.0000,      20.0000,   4.00000,    825.5775
    258.0000,      20.0000,   4.00000,    847.0571
    262.0000,      20.0000,   4.00000,    874.4020
    266.0000,      20.0000,   4.00000,    844.5475
    270.0000,      20.0000,   4.00000,    883.2000
    274.0000,      20.0000,   4.00000,    931.4695
    282.0000,      20.0000,   4.00000,    977.5991
    286.0000,      20.0000,   4.00000,    943.8342
    290.0000,      20.0000,   4.00000,   1013.0286
INVERSION RESULTS
INITIAL RMS ERROR
 34.32
NUMBER OF LAYERS
12
NUMBER OF BLOCKS
920
ITERATION 1
MODEL RESISTIVITY
LAYER 1
93,     2.0000
      8.0000,     578.41
     12.0000,     605.70
     16.0000,     680.16
     20.0000,     879.03
     24.0000,     1039.6
     28.0000,     1083.8
     32.0000,     1102.9
     36.0000,     955.51
     40.0000,     1032.9
     44.0000,     1220.8
     48.0000,     1013.0
     52.0000,     944.45
     56.0000,     1040.0
     60.0000,     1042.6
     64.0000,     1071.3
     68.0000,     1041.6
     72.0000,     905.58
     76.0000,     936.93
     80.0000,     936.64
     84.0000,     740.17
     88.0000,     808.05
     92.0000,     821.79
     96.0000,     846.45
    100.0000,     708.21
    104.0000,     736.36
    108.0000,     649.28
    112.0000,     667.45
    116.0000,     679.18
    120.0000,     654.83
    124.0000,     614.60
    128.0000,     754.85
    132.0000,     856.85
    136.0000,     937.43
    140.0000,     839.82
    144.0000,     929.88
    148.0000,     1041.7
    152.0000,     1290.6
    156.0000,     1220.9
    160.0000,     1218.0
    164.0000,     1157.8
    168.0000,     992.49
    172.0000,     881.80
    176.0000,     799.62
    180.0000,     802.40
    184.0000,     726.39
    188.0000,     695.29
    192.0000,     708.88
    196.0000,     843.77
    200.0000,     928.75
    204.0000,     864.18
    208.0000,     970.78
    212.0000,     1094.3
    216.0000,     1009.5
    220.0000,     1115.6
    224.0000,     1160.5
    228.0000,     1165.9
    232.0000,     1283.8
    236.0000,     1335.3
    240.0000,     1216.2
    244.0000,     1244.2
    248.0000,     1032.2
    252.0000,     947.97
    256.0000,     1052.9
    260.0000,     982.66
    264.0000,     966.67
    268.0000,     1316.8
    272.0000,     1087.1
    276.0000,     1495.5
    280.0000,     1535.7
    284.0000,     1891.0
    288.0000,     2149.0
    292.0000,     1912.3
    296.0000,     1812.5
    300.0000,     2195.9
    304.0000,     2123.2
    308.0000,     1771.3
    312.0000,     1740.3
    316.0000,     2301.9
    320.0000,     2553.3
    324.0000,     3133.7
    328.0000,     3107.6
    332.0000,     3488.1
    336.0000,     3764.0
    340.0000,     3614.9
    344.0000,     3674.7
    348.0000,     3739.3
    352.0000,     3326.3
    356.0000,     3275.9
    360.0000,     2921.6
    364.0000,     2715.9
    368.0000,     1931.9
    372.0000,     1739.2
             1622.4
LAYER 2
93,     4.2000
      8.0000,     590.96
     12.0000,     612.14
     16.0000,     694.50
     20.0000,     892.57
     24.0000,     1062.5
     28.0000,     1122.6
     32.0000,     1127.2
     36.0000,     996.59
     40.0000,     1066.9
     44.0000,     1221.7
     48.0000,     1045.0
     52.0000,     974.22
     56.0000,     1054.7
     60.0000,     1065.7
     64.0000,     1084.6
     68.0000,     1049.9
     72.0000,     930.85
     76.0000,     950.72
     80.0000,     938.90
     84.0000,     774.35
     88.0000,     827.32
     92.0000,     852.44
     96.0000,     871.66
    100.0000,     753.43
    104.0000,     769.73
    108.0000,     696.74
    112.0000,     706.74
    116.0000,     714.26
    120.0000,     682.75
    124.0000,     647.20
    128.0000,     772.87
    132.0000,     883.76
    136.0000,     948.58
    140.0000,     868.37
    144.0000,     943.16
    148.0000,     1059.3
    152.0000,     1281.2
    156.0000,     1233.1
    160.0000,     1225.7
    164.0000,     1164.4
    168.0000,     1015.9
    172.0000,     909.77
    176.0000,     836.32
    180.0000,     833.38
    184.0000,     764.90
    188.0000,     732.63
    192.0000,     753.99
    196.0000,     884.30
    200.0000,     967.16
    204.0000,     921.37
    208.0000,     1024.2
    212.0000,     1136.4
    216.0000,     1080.9
    220.0000,     1175.0
    224.0000,     1221.9
    228.0000,     1235.9
    232.0000,     1344.4
    236.0000,     1382.8
    240.0000,     1270.9
    244.0000,     1258.1
    248.0000,     1066.1
    252.0000,     982.80
    256.0000,     1063.5
    260.0000,     1003.7
    264.0000,     1002.0
    268.0000,     1264.7
    272.0000,     1130.9
    276.0000,     1429.8
    280.0000,     1515.8
    284.0000,     1833.2
    288.0000,     2049.3
    292.0000,     1856.0
    296.0000,     1782.1
    300.0000,     2123.3
    304.0000,     2081.9
    308.0000,     1761.1
    312.0000,     1741.4
    316.0000,     2237.7
    320.0000,     2545.3
    324.0000,     3058.4
    328.0000,     3085.5
    332.0000,     3421.2
    336.0000,     3700.4
    340.0000,     3623.6
    344.0000,     3663.5
    348.0000,     3689.1
    352.0000,     3324.4
    356.0000,     3210.6
    360.0000,     2875.5
    364.0000,     2597.0
    368.0000,     1912.3
    372.0000,     1695.5
             1589.2
LAYER 3
91,     6.6200
     12.0000,     641.47
     16.0000,     738.75
     20.0000,     952.92
     24.0000,     1145.3
     28.0000,     1235.6
     32.0000,     1231.2
     36.0000,     1113.5
     40.0000,     1153.9
     44.0000,     1245.2
     48.0000,     1098.8
     52.0000,     1025.5
     56.0000,     1082.2
     60.0000,     1103.8
     64.0000,     1119.9
     68.0000,     1092.9
     72.0000,     1008.1
     76.0000,     1023.1
     80.0000,     1011.7
     84.0000,     893.11
     88.0000,     934.13
     92.0000,     968.81
     96.0000,     980.57
    100.0000,     887.51
    104.0000,     892.88
    108.0000,     837.23
    112.0000,     834.51
    116.0000,     826.87
    120.0000,     780.59
    124.0000,     746.95
    128.0000,     856.43
    132.0000,     975.42
    136.0000,     1028.8
    140.0000,     970.41
    144.0000,     1034.1
    148.0000,     1158.5
    152.0000,     1351.5
    156.0000,     1331.1
    160.0000,     1315.7
    164.0000,     1254.2
    168.0000,     1124.5
    172.0000,     1025.2
    176.0000,     961.40
    180.0000,     951.97
    184.0000,     892.10
    188.0000,     862.23
    192.0000,     898.47
    196.0000,     1034.5
    200.0000,     1125.6
    204.0000,     1109.8
    208.0000,     1215.5
    212.0000,     1325.6
    216.0000,     1306.3
    220.0000,     1391.8
    224.0000,     1439.5
    228.0000,     1459.9
    232.0000,     1551.6
    236.0000,     1564.7
    240.0000,     1441.3
    244.0000,     1369.9
    248.0000,     1187.1
    252.0000,     1099.4
    256.0000,     1144.0
    260.0000,     1086.6
    264.0000,     1077.8
    268.0000,     1234.4
    272.0000,     1169.7
    276.0000,     1344.1
    280.0000,     1440.6
    284.0000,     1681.7
    288.0000,     1829.6
    292.0000,     1701.2
    296.0000,     1676.0
    300.0000,     1952.1
    304.0000,     1960.5
    308.0000,     1717.5
    312.0000,     1703.6
    316.0000,     2077.2
    320.0000,     2388.2
    324.0000,     2769.7
    328.0000,     2834.7
    332.0000,     3083.3
    336.0000,     3345.0
    340.0000,     3374.3
    344.0000,     3408.4
    348.0000,     3388.2
    352.0000,     3109.7
    356.0000,     2942.1
    360.0000,     2653.3
    364.0000,     2341.0
    368.0000,     1799.1
             1579.2
LAYER 4
89,     9.2820
     16.0000,     773.85
     20.0000,     1037.8
     24.0000,     1233.7
     28.0000,     1356.6
     32.0000,     1353.3
     36.0000,     1231.3
     40.0000,     1226.5
     44.0000,     1250.0
     48.0000,     1111.3
     52.0000,     1035.0
     56.0000,     1072.2
     60.0000,     1100.9
     64.0000,     1127.3
     68.0000,     1125.4
     72.0000,     1084.1
     76.0000,     1116.3
     80.0000,     1127.3
     84.0000,     1052.6
     88.0000,     1095.1
     92.0000,     1133.9
     96.0000,     1141.1
    100.0000,     1066.4
    104.0000,     1071.6
    108.0000,     1027.8
    112.0000,     1011.0
    116.0000,     980.88
    120.0000,     916.45
    124.0000,     881.06
    128.0000,     985.74
    132.0000,     1117.6
    136.0000,     1178.8
    140.0000,     1142.8
    144.0000,     1211.9
    148.0000,     1350.5
    152.0000,     1535.2
    156.0000,     1531.5
    160.0000,     1511.7
    164.0000,     1451.8
    168.0000,     1335.5
    172.0000,     1244.9
    176.0000,     1190.7
    180.0000,     1181.7
    184.0000,     1127.9
    188.0000,     1103.0
    192.0000,     1157.1
    196.0000,     1312.2
    200.0000,     1421.4
    204.0000,     1430.7
    208.0000,     1548.4
    212.0000,     1668.8
    216.0000,     1675.8
    220.0000,     1760.4
    224.0000,     1802.8
    228.0000,     1814.1
    232.0000,     1877.8
    236.0000,     1850.2
    240.0000,     1690.0
    244.0000,     1563.5
    248.0000,     1373.0
    252.0000,     1277.5
    256.0000,     1295.1
    260.0000,     1225.8
    264.0000,     1188.9
    268.0000,     1264.9
    272.0000,     1201.4
    276.0000,     1285.7
    280.0000,     1346.7
    284.0000,     1505.4
    288.0000,     1592.8
    292.0000,     1507.7
    296.0000,     1517.0
    300.0000,     1745.8
    304.0000,     1788.7
    308.0000,     1614.8
    312.0000,     1589.1
    316.0000,     1831.2
    320.0000,     2052.6
    324.0000,     2282.7
    328.0000,     2324.3
    332.0000,     2489.2
    336.0000,     2713.4
    340.0000,     2814.6
    344.0000,     2876.1
    348.0000,     2860.2
    352.0000,     2670.3
    356.0000,     2519.4
    360.0000,     2288.0
    364.0000,     2038.5
             1560.3
LAYER 5
85,    12.2102
     24.0000,     1172.0
     28.0000,     1317.0
     32.0000,     1330.2
     36.0000,     1227.4
     40.0000,     1148.6
     44.0000,     1062.4
     48.0000,     955.32
     52.0000,     889.76
     56.0000,     887.17
     60.0000,     910.05
     64.0000,     948.48
     68.0000,     991.23
     72.0000,     1033.1
     76.0000,     1100.7
     80.0000,     1161.2
     84.0000,     1186.2
     88.0000,     1232.1
     92.0000,     1265.2
     96.0000,     1273.2
    100.0000,     1253.6
    104.0000,     1259.6
    108.0000,     1241.1
    112.0000,     1208.9
    116.0000,     1159.0
    120.0000,     1106.4
    124.0000,     1101.9
    128.0000,     1197.2
    132.0000,     1338.0
    136.0000,     1450.2
    140.0000,     1516.8
    144.0000,     1628.8
    148.0000,     1783.4
    152.0000,     1936.9
    156.0000,     1980.6
    160.0000,     1979.0
    164.0000,     1946.6
    168.0000,     1888.5
    172.0000,     1845.1
    176.0000,     1826.8
    180.0000,     1828.0
    184.0000,     1806.3
    188.0000,     1806.7
    192.0000,     1874.2
    196.0000,     2006.1
    200.0000,     2106.0
    204.0000,     2147.4
    208.0000,     2231.6
    212.0000,     2314.0
    216.0000,     2341.8
    220.0000,     2377.6
    224.0000,     2372.1
    228.0000,     2331.3
    232.0000,     2285.3
    236.0000,     2173.2
    240.0000,     1993.6
    244.0000,     1831.1
    248.0000,     1684.7
    252.0000,     1608.3
    256.0000,     1586.8
    260.0000,     1519.7
    264.0000,     1443.7
    268.0000,     1391.7
    272.0000,     1299.5
    276.0000,     1254.8
    280.0000,     1228.3
    284.0000,     1241.7
    288.0000,     1242.9
    292.0000,     1217.4
    296.0000,     1247.4
    300.0000,     1351.7
    304.0000,     1390.2
    308.0000,     1326.9
    312.0000,     1279.2
    316.0000,     1298.8
    320.0000,     1320.4
    324.0000,     1339.6
    328.0000,     1342.6
    332.0000,     1403.0
    336.0000,     1519.2
    340.0000,     1631.6
    344.0000,     1718.4
    348.0000,     1740.6
    352.0000,     1701.7
    356.0000,     1636.4
             1501.7
LAYER 6
81,    15.4312
     32.0000,     1144.7
     36.0000,     1022.4
     40.0000,     949.42
     44.0000,     851.85
     48.0000,     774.78
     52.0000,     720.35
     56.0000,     704.12
     60.0000,     712.89
     64.0000,     739.10
     68.0000,     777.50
     72.0000,     825.05
     76.0000,     883.75
     80.0000,     941.85
     84.0000,     988.15
     88.0000,     1030.0
     92.0000,     1060.8
     96.0000,     1079.1
    100.0000,     1089.0
    104.0000,     1101.5
    108.0000,     1101.9
    112.0000,     1088.3
    116.0000,     1066.7
    120.0000,     1055.2
    124.0000,     1082.1
    128.0000,     1167.6
    132.0000,     1291.5
    136.0000,     1418.0
    140.0000,     1533.4
    144.0000,     1661.0
    148.0000,     1798.8
    152.0000,     1920.3
    156.0000,     1987.3
    160.0000,     2016.3
    164.0000,     2023.5
    168.0000,     2019.8
    172.0000,     2021.7
    176.0000,     2032.8
    180.0000,     2045.9
    184.0000,     2046.9
    188.0000,     2053.5
    192.0000,     2085.4
    196.0000,     2135.3
    200.0000,     2164.7
    204.0000,     2166.0
    208.0000,     2171.9
    212.0000,     2175.0
    216.0000,     2161.1
    220.0000,     2140.1
    224.0000,     2098.8
    228.0000,     2038.9
    232.0000,     1968.4
    236.0000,     1874.9
    240.0000,     1765.6
    244.0000,     1672.2
    248.0000,     1607.1
    252.0000,     1581.3
    256.0000,     1576.4
    260.0000,     1547.1
    264.0000,     1492.5
    268.0000,     1423.5
    272.0000,     1335.2
    276.0000,     1259.6
    280.0000,     1200.8
    284.0000,     1165.4
    288.0000,     1139.8
    292.0000,     1123.2
    296.0000,     1137.7
    300.0000,     1176.5
    304.0000,     1186.1
    308.0000,     1146.8
    312.0000,     1094.2
    316.0000,     1054.2
    320.0000,     1020.9
    324.0000,     998.10
    328.0000,     992.47
    332.0000,     1023.9
    336.0000,     1092.4
    340.0000,     1165.4
    344.0000,     1231.8
    348.0000,     1259.1
             1267.1
LAYER 7
77,    18.9743
     40.0000,     800.16
     44.0000,     683.81
     48.0000,     628.89
     52.0000,     585.69
     56.0000,     566.52
     60.0000,     564.63
     64.0000,     575.38
     68.0000,     596.76
     72.0000,     626.68
     76.0000,     663.20
     80.0000,     701.90
     84.0000,     738.47
     88.0000,     772.30
     92.0000,     801.94
     96.0000,     827.45
    100.0000,     850.13
    104.0000,     871.13
    108.0000,     886.38
    112.0000,     895.06
    116.0000,     902.32
    120.0000,     919.19
    124.0000,     959.19
    128.0000,     1030.2
    132.0000,     1125.5
    136.0000,     1230.5
    140.0000,     1336.1
    144.0000,     1443.3
    148.0000,     1548.1
    152.0000,     1639.0
    156.0000,     1704.6
    160.0000,     1748.7
    164.0000,     1779.3
    168.0000,     1803.5
    172.0000,     1826.6
    176.0000,     1848.7
    180.0000,     1864.5
    184.0000,     1868.5
    188.0000,     1864.8
    192.0000,     1858.7
    196.0000,     1846.9
    200.0000,     1820.1
    204.0000,     1779.1
    208.0000,     1735.1
    212.0000,     1691.1
    216.0000,     1646.4
    220.0000,     1602.2
    224.0000,     1556.3
    228.0000,     1509.4
    232.0000,     1463.7
    236.0000,     1418.5
    240.0000,     1378.3
    244.0000,     1353.2
    248.0000,     1349.0
    252.0000,     1365.3
    256.0000,     1389.3
    260.0000,     1399.3
    264.0000,     1385.6
    268.0000,     1348.7
    272.0000,     1292.8
    276.0000,     1233.0
    280.0000,     1178.9
    284.0000,     1137.0
    288.0000,     1106.6
    292.0000,     1088.4
    296.0000,     1085.8
    300.0000,     1089.7
    304.0000,     1078.4
    308.0000,     1042.7
    312.0000,     994.40
    316.0000,     947.16
    320.0000,     906.69
    324.0000,     879.94
    328.0000,     874.12
    332.0000,     892.58
    336.0000,     931.45
    340.0000,     974.74
             1030.7
LAYER 8
73,    22.8718
     48.0000,     531.64
     52.0000,     484.70
     56.0000,     467.12
     60.0000,     462.11
     64.0000,     461.10
     68.0000,     468.41
     72.0000,     482.50
     76.0000,     501.35
     80.0000,     523.85
     84.0000,     548.54
     88.0000,     574.89
     92.0000,     602.60
     96.0000,     630.94
    100.0000,     659.26
    104.0000,     686.62
    108.0000,     711.52
    112.0000,     733.90
    116.0000,     756.66
    120.0000,     785.23
    124.0000,     825.53
    128.0000,     880.70
    132.0000,     948.51
    136.0000,     1023.2
    140.0000,     1099.7
    144.0000,     1175.5
    148.0000,     1247.3
    152.0000,     1311.0
    156.0000,     1363.2
    160.0000,     1405.0
    164.0000,     1439.2
    168.0000,     1468.6
    172.0000,     1494.1
    176.0000,     1514.1
    180.0000,     1525.4
    184.0000,     1524.7
    188.0000,     1511.8
    192.0000,     1487.6
    196.0000,     1452.3
    200.0000,     1405.9
    204.0000,     1351.9
    208.0000,     1296.2
    212.0000,     1242.8
    216.0000,     1194.1
    220.0000,     1151.5
    224.0000,     1115.2
    228.0000,     1085.9
    232.0000,     1064.4
    236.0000,     1051.4
    240.0000,     1048.7
    244.0000,     1059.2
    248.0000,     1084.1
    252.0000,     1120.9
    256.0000,     1161.8
    260.0000,     1195.6
    264.0000,     1213.5
    268.0000,     1212.2
    272.0000,     1193.8
    276.0000,     1165.0
    280.0000,     1133.4
    284.0000,     1104.7
    288.0000,     1081.6
    292.0000,     1065.0
    296.0000,     1054.0
    300.0000,     1042.5
    304.0000,     1021.9
    308.0000,     988.67
    312.0000,     948.60
    316.0000,     909.75
    320.0000,     875.33
    324.0000,     852.79
    328.0000,     848.13
    332.0000,     858.54
           882.6527
LAYER 9
67,    27.1590
     60.0000,     394.26
     64.0000,     380.49
     68.0000,     379.12
     72.0000,     383.46
     76.0000,     390.70
     80.0000,     402.86
     84.0000,     419.15
     88.0000,     439.93
     92.0000,     465.94
     96.0000,     495.37
    100.0000,     526.64
    104.0000,     558.00
    108.0000,     588.27
    112.0000,     617.22
    116.0000,     646.07
    120.0000,     677.18
    124.0000,     712.97
    128.0000,     754.74
    132.0000,     801.77
    136.0000,     851.86
    140.0000,     902.63
    144.0000,     952.28
    148.0000,     999.12
    152.0000,     1041.7
    156.0000,     1079.0
    160.0000,     1111.3
    164.0000,     1139.3
    168.0000,     1163.4
    172.0000,     1183.1
    176.0000,     1196.7
    180.0000,     1201.9
    184.0000,     1196.6
    188.0000,     1180.1
    192.0000,     1152.7
    196.0000,     1115.6
    200.0000,     1070.8
    204.0000,     1021.8
    208.0000,     972.51
    212.0000,     926.42
    216.0000,     885.89
    220.0000,     852.47
    224.0000,     827.07
    228.0000,     810.29
    232.0000,     802.69
    236.0000,     804.76
    240.0000,     817.18
    244.0000,     840.56
    248.0000,     874.54
    252.0000,     916.84
    256.0000,     962.86
    260.0000,     1006.2
    264.0000,     1041.1
    268.0000,     1063.8
    272.0000,     1073.9
    276.0000,     1073.7
    280.0000,     1067.3
    284.0000,     1058.2
    288.0000,     1048.9
    292.0000,     1040.0
    296.0000,     1030.1
    300.0000,     1016.1
    304.0000,     994.60
    308.0000,     964.31
    312.0000,     932.58
    316.0000,     907.81
    320.0000,     884.59
           856.9882
LAYER 10
61,    31.8749
     72.0000,     314.37
     76.0000,     312.78
     80.0000,     317.59
     84.0000,     328.07
     88.0000,     344.41
     92.0000,     370.56
     96.0000,     401.41
    100.0000,     435.38
    104.0000,     469.63
    108.0000,     502.96
    112.0000,     534.72
    116.0000,     565.20
    120.0000,     595.32
    124.0000,     626.09
    128.0000,     658.12
    132.0000,     691.34
    136.0000,     725.03
    140.0000,     758.31
    144.0000,     790.43
    148.0000,     820.69
    152.0000,     848.63
    156.0000,     873.97
    160.0000,     896.61
    164.0000,     916.50
    168.0000,     933.22
    172.0000,     945.90
    176.0000,     953.18
    180.0000,     953.51
    184.0000,     945.61
    188.0000,     928.94
    192.0000,     903.90
    196.0000,     871.73
    200.0000,     834.51
    204.0000,     794.94
    208.0000,     755.88
    212.0000,     719.87
    216.0000,     688.89
    220.0000,     664.36
    224.0000,     647.21
    228.0000,     638.04
    232.0000,     637.33
    236.0000,     645.42
    240.0000,     662.54
    244.0000,     688.69
    248.0000,     723.24
    252.0000,     764.54
    256.0000,     809.82
    260.0000,     855.37
    264.0000,     897.43
    268.0000,     933.11
    272.0000,     961.01
    276.0000,     981.41
    280.0000,     995.72
    284.0000,     1005.6
    288.0000,     1012.5
    292.0000,     1015.8
    296.0000,     1013.9
    300.0000,     1004.5
    304.0000,     986.84
    308.0000,     962.44
           924.0428
LAYER 11
57,    37.0623
     80.0000,     252.29
     84.0000,     257.86
     88.0000,     270.82
     92.0000,     298.94
     96.0000,     332.22
    100.0000,     370.84
    104.0000,     407.77
    108.0000,     443.39
    112.0000,     476.42
    116.0000,     506.80
    120.0000,     534.99
    124.0000,     561.58
    128.0000,     587.05
    132.0000,     611.60
    136.0000,     635.23
    140.0000,     657.76
    144.0000,     679.08
    148.0000,     699.03
    152.0000,     717.51
    156.0000,     734.43
    160.0000,     749.61
    164.0000,     762.77
    168.0000,     773.34
    172.0000,     780.48
    176.0000,     783.13
    180.0000,     780.22
    184.0000,     770.96
    188.0000,     755.08
    192.0000,     733.01
    196.0000,     705.88
    200.0000,     675.39
    204.0000,     643.60
    208.0000,     612.68
    212.0000,     584.55
    216.0000,     560.80
    220.0000,     542.61
    224.0000,     530.82
    228.0000,     526.01
    232.0000,     528.60
    236.0000,     538.86
    240.0000,     556.92
    244.0000,     582.69
    248.0000,     615.64
    252.0000,     654.66
    256.0000,     697.99
    260.0000,     743.34
    264.0000,     788.24
    268.0000,     830.53
    272.0000,     868.80
    276.0000,     902.59
    280.0000,     932.22
    284.0000,     957.77
    288.0000,     981.36
    292.0000,     1000.1
    296.0000,     1013.6
    300.0000,     1011.9
           998.5369
LAYER 12
53, 
     88.0000,     200.65
     92.0000,     245.97
     96.0000,     289.11
    100.0000,     329.81
    104.0000,     366.85
    108.0000,     405.17
    112.0000,     438.59
    116.0000,     467.96
    120.0000,     494.00
    124.0000,     517.31
    128.0000,     538.44
    132.0000,     557.77
    136.0000,     575.52
    140.0000,     591.87
    144.0000,     606.98
    148.0000,     620.90
    152.0000,     633.70
    156.0000,     645.35
    160.0000,     655.69
    164.0000,     664.43
    168.0000,     671.04
    172.0000,     674.74
    176.0000,     674.66
    180.0000,     669.94
    184.0000,     659.96
    188.0000,     644.58
    192.0000,     624.24
    196.0000,     599.94
    200.0000,     573.15
    204.0000,     545.61
    208.0000,     519.13
    212.0000,     495.33
    216.0000,     475.56
    220.0000,     460.83
    224.0000,     451.88
    228.0000,     449.25
    232.0000,     453.33
    236.0000,     464.38
    240.0000,     482.55
    244.0000,     507.83
    248.0000,     539.84
    252.0000,     577.80
    256.0000,     620.46
    260.0000,     666.11
    264.0000,     712.89
    268.0000,     759.04
    272.0000,     803.34
    276.0000,     845.45
    280.0000,     886.33
    284.0000,     921.26
    288.0000,     957.65
    292.0000,     997.99
             1047.1
CALCULATED APPARENT RESISTIVITY
      6.0000,       4.0000,   1.00000,    625.9514
     10.0000,       4.0000,   1.00000,    672.6208
     14.0000,       4.0000,   1.00000,    738.7742
     18.0000,       4.0000,   1.00000,    876.9191
     22.0000,       4.0000,   1.00000,    986.7336
     26.0000,       4.0000,   1.00000,   1025.1273
     30.0000,       4.0000,   1.00000,   1102.6353
     34.0000,       4.0000,   1.00000,   1033.4517
     38.0000,       4.0000,   1.00000,   1049.8615
     42.0000,       4.0000,   1.00000,   1130.2496
     46.0000,       4.0000,   1.00000,   1019.5634
     50.0000,       4.0000,   1.00000,   1013.3423
     54.0000,       4.0000,   1.00000,   1057.4794
     58.0000,       4.0000,   1.00000,   1019.3920
     62.0000,       4.0000,   1.00000,   1029.2723
     66.0000,       4.0000,   1.00000,   1032.1744
     70.0000,       4.0000,   1.00000,    944.7066
     74.0000,       4.0000,   1.00000,    932.9484
     78.0000,       4.0000,   1.00000,    936.3727
     82.0000,       4.0000,   1.00000,    811.1591
     86.0000,       4.0000,   1.00000,    875.0322
     90.0000,       4.0000,   1.00000,    818.5131
     94.0000,       4.0000,   1.00000,    863.1641
     98.0000,       4.0000,   1.00000,    752.7974
    102.0000,       4.0000,   1.00000,    798.8378
    106.0000,       4.0000,   1.00000,    714.4322
    110.0000,       4.0000,   1.00000,    728.1829
    114.0000,       4.0000,   1.00000,    714.6077
    118.0000,       4.0000,   1.00000,    724.2556
    122.0000,       4.0000,   1.00000,    702.3594
    126.0000,       4.0000,   1.00000,    806.4622
    130.0000,       4.0000,   1.00000,    840.8295
    134.0000,       4.0000,   1.00000,    938.3700
    138.0000,       4.0000,   1.00000,    903.3297
    142.0000,       4.0000,   1.00000,   1028.7987
    146.0000,       4.0000,   1.00000,   1053.4045
    150.0000,       4.0000,   1.00000,   1228.8243
    154.0000,       4.0000,   1.00000,   1172.0499
    158.0000,       4.0000,   1.00000,   1202.5537
    162.0000,       4.0000,   1.00000,   1144.4972
    166.0000,       4.0000,   1.00000,   1026.5332
    170.0000,       4.0000,   1.00000,    963.4594
    174.0000,       4.0000,   1.00000,    867.4648
    178.0000,       4.0000,   1.00000,    858.3694
    182.0000,       4.0000,   1.00000,    796.3301
    186.0000,       4.0000,   1.00000,    798.1472
    190.0000,       4.0000,   1.00000,    807.6327
    194.0000,       4.0000,   1.00000,    881.3673
    198.0000,       4.0000,   1.00000,    963.9146
    202.0000,       4.0000,   1.00000,    953.9453
    206.0000,       4.0000,   1.00000,   1032.5026
    210.0000,       4.0000,   1.00000,   1136.2593
    214.0000,       4.0000,   1.00000,   1089.1212
    218.0000,       4.0000,   1.00000,   1196.8718
    222.0000,       4.0000,   1.00000,   1231.3749
    226.0000,       4.0000,   1.00000,   1244.9709
    230.0000,       4.0000,   1.00000,   1308.5682
    234.0000,       4.0000,   1.00000,   1336.3143
    238.0000,       4.0000,   1.00000,   1223.1251
    242.0000,       4.0000,   1.00000,   1257.2833
    246.0000,       4.0000,   1.00000,   1106.1752
    250.0000,       4.0000,   1.00000,   1041.7922
    254.0000,       4.0000,   1.00000,   1086.3982
    258.0000,       4.0000,   1.00000,   1061.3738
    262.0000,       4.0000,   1.00000,   1011.9459
    266.0000,       4.0000,   1.00000,   1308.5381
    270.0000,       4.0000,   1.00000,   1108.0935
    274.0000,       4.0000,   1.00000,   1511.5320
    278.0000,       4.0000,   1.00000,   1478.7665
    282.0000,       4.0000,   1.00000,   1715.5568
    286.0000,       4.0000,   1.00000,   1853.8503
    290.0000,       4.0000,   1.00000,   1852.4688
    294.0000,       4.0000,   1.00000,   1822.2964
    298.0000,       4.0000,   1.00000,   1970.4442
    302.0000,       4.0000,   1.00000,   1916.5936
    306.0000,       4.0000,   1.00000,   1877.5018
    310.0000,       4.0000,   1.00000,   1886.2128
    314.0000,       4.0000,   1.00000,   2276.2041
    318.0000,       4.0000,   1.00000,   2347.3977
    322.0000,       4.0000,   1.00000,   2871.4099
    326.0000,       4.0000,   1.00000,   2911.9509
    330.0000,       4.0000,   1.00000,   3236.6704
    334.0000,       4.0000,   1.00000,   3412.6499
    338.0000,       4.0000,   1.00000,   3398.4531
    342.0000,       4.0000,   1.00000,   3422.9424
    346.0000,       4.0000,   1.00000,   3441.9893
    350.0000,       4.0000,   1.00000,   3117.1746
    354.0000,       4.0000,   1.00000,   3072.3188
    358.0000,       4.0000,   1.00000,   2612.0645
    362.0000,       4.0000,   1.00000,   2494.5171
    366.0000,       4.0000,   1.00000,   1946.1094
    370.0000,       4.0000,   1.00000,   1832.1486
    374.0000,       4.0000,   1.00000,   1649.5686
     10.0000,       4.0000,   2.00000,    724.6342
     14.0000,       4.0000,   2.00000,    767.8869
     18.0000,       4.0000,   2.00000,    904.7291
     22.0000,       4.0000,   2.00000,    986.0546
     26.0000,       4.0000,   2.00000,   1033.6351
     30.0000,       4.0000,   2.00000,   1102.9396
     34.0000,       4.0000,   2.00000,    975.4477
     38.0000,       4.0000,   2.00000,   1041.0728
     42.0000,       4.0000,   2.00000,   1205.1648
     46.0000,       4.0000,   2.00000,   1010.6405
     50.0000,       4.0000,   2.00000,    973.0633
     54.0000,       4.0000,   2.00000,   1077.7502
     58.0000,       4.0000,   2.00000,   1011.9752
     62.0000,       4.0000,   2.00000,   1022.1434
     66.0000,       4.0000,   2.00000,   1032.7323
     70.0000,       4.0000,   2.00000,    914.2589
     74.0000,       4.0000,   2.00000,    975.7987
     78.0000,       4.0000,   2.00000,   1000.2795
     82.0000,       4.0000,   2.00000,    834.9090
     86.0000,       4.0000,   2.00000,    887.7906
     90.0000,       4.0000,   2.00000,    912.1514
     94.0000,       4.0000,   2.00000,    904.2950
     98.0000,       4.0000,   2.00000,    805.0465
    102.0000,       4.0000,   2.00000,    854.6026
    106.0000,       4.0000,   2.00000,    788.1092
    110.0000,       4.0000,   2.00000,    789.5795
    114.0000,       4.0000,   2.00000,    829.3823
    118.0000,       4.0000,   2.00000,    800.8755
    122.0000,       4.0000,   2.00000,    751.9170
    126.0000,       4.0000,   2.00000,    859.3949
    130.0000,       4.0000,   2.00000,    956.2070
    134.0000,       4.0000,   2.00000,   1013.8783
    138.0000,       4.0000,   2.00000,    957.6959
    142.0000,       4.0000,   2.00000,   1041.1725
    146.0000,       4.0000,   2.00000,   1126.1698
    150.0000,       4.0000,   2.00000,   1276.2026
    154.0000,       4.0000,   2.00000,   1179.5808
    158.0000,       4.0000,   2.00000,   1197.9745
    162.0000,       4.0000,   2.00000,   1212.9178
    166.0000,       4.0000,   2.00000,   1099.8706
    170.0000,       4.0000,   2.00000,   1033.7122
    174.0000,       4.0000,   2.00000,    975.9861
    178.0000,       4.0000,   2.00000,    993.6017
    182.0000,       4.0000,   2.00000,    935.3184
    186.0000,       4.0000,   2.00000,    899.4630
    190.0000,       4.0000,   2.00000,    902.9206
    194.0000,       4.0000,   2.00000,   1030.4167
    198.0000,       4.0000,   2.00000,   1109.7485
    202.0000,       4.0000,   2.00000,   1014.2371
    206.0000,       4.0000,   2.00000,   1140.5999
    210.0000,       4.0000,   2.00000,   1285.5017
    214.0000,       4.0000,   2.00000,   1180.7114
    218.0000,       4.0000,   2.00000,   1299.0857
    222.0000,       4.0000,   2.00000,   1353.6111
    226.0000,       4.0000,   2.00000,   1298.0448
    230.0000,       4.0000,   2.00000,   1395.1841
    234.0000,       4.0000,   2.00000,   1387.3588
    238.0000,       4.0000,   2.00000,   1272.9056
    242.0000,       4.0000,   2.00000,   1353.4503
    246.0000,       4.0000,   2.00000,   1176.7408
    250.0000,       4.0000,   2.00000,   1101.6450
    254.0000,       4.0000,   2.00000,   1244.4478
    258.0000,       4.0000,   2.00000,   1101.0797
    262.0000,       4.0000,   2.00000,   1087.2225
    266.0000,       4.0000,   2.00000,   1373.5446
    270.0000,       4.0000,   2.00000,   1155.8290
    274.0000,       4.0000,   2.00000,   1441.7883
    278.0000,       4.0000,   2.00000,   1422.3960
    282.0000,       4.0000,   2.00000,   1568.9601
    286.0000,       4.0000,   2.00000,   1825.7212
    290.0000,       4.0000,   2.00000,   1650.8840
    294.0000,       4.0000,   2.00000,   1591.4200
    298.0000,       4.0000,   2.00000,   1928.9315
    302.0000,       4.0000,   2.00000,   1960.6674
    306.0000,       4.0000,   2.00000,   1734.6082
    310.0000,       4.0000,   2.00000,   1810.8098
    314.0000,       4.0000,   2.00000,   2185.4177
    318.0000,       4.0000,   2.00000,   2255.8828
    322.0000,       4.0000,   2.00000,   2561.6138
    326.0000,       4.0000,   2.00000,   2550.9729
    330.0000,       4.0000,   2.00000,   2815.0876
    334.0000,       4.0000,   2.00000,   3073.5615
    338.0000,       4.0000,   2.00000,   2913.0613
    342.0000,       4.0000,   2.00000,   3005.8340
    346.0000,       4.0000,   2.00000,   3058.8191
    350.0000,       4.0000,   2.00000,   2754.9097
    354.0000,       4.0000,   2.00000,   2629.1335
    358.0000,       4.0000,   2.00000,   2447.1438
    362.0000,       4.0000,   2.00000,   2341.1423
    366.0000,       4.0000,   2.00000,   1870.2205
    370.0000,       4.0000,   2.00000,   1761.7511
     14.0000,       4.0000,   3.00000,    774.9647
     18.0000,       4.0000,   3.00000,    901.6932
     22.0000,       4.0000,   3.00000,   1021.4321
     26.0000,       4.0000,   3.00000,   1045.1172
     30.0000,       4.0000,   3.00000,   1009.4857
     34.0000,       4.0000,   3.00000,    907.5500
     38.0000,       4.0000,   3.00000,   1008.2271
     42.0000,       4.0000,   3.00000,   1167.0703
     46.0000,       4.0000,   3.00000,   1008.8475
     50.0000,       4.0000,   3.00000,    932.3997
     54.0000,       4.0000,   3.00000,    995.9141
     58.0000,       4.0000,   3.00000,   1013.7380
     62.0000,       4.0000,   3.00000,   1011.8894
     66.0000,       4.0000,   3.00000,    974.1126
     70.0000,       4.0000,   3.00000,    914.9443
     74.0000,       4.0000,   3.00000,    968.6317
     78.0000,       4.0000,   3.00000,   1001.6876
     82.0000,       4.0000,   3.00000,    834.4934
     86.0000,       4.0000,   3.00000,    908.8405
     90.0000,       4.0000,   3.00000,    923.3939
     94.0000,       4.0000,   3.00000,    977.6959
     98.0000,       4.0000,   3.00000,    833.8595
    102.0000,       4.0000,   3.00000,    885.1571
    106.0000,       4.0000,   3.00000,    819.3743
    110.0000,       4.0000,   3.00000,    881.5997
    114.0000,       4.0000,   3.00000,    892.4620
    118.0000,       4.0000,   3.00000,    862.8395
    122.0000,       4.0000,   3.00000,    781.4197
    126.0000,       4.0000,   3.00000,    933.5784
    130.0000,       4.0000,   3.00000,   1048.4760
    134.0000,       4.0000,   3.00000,   1119.9458
    138.0000,       4.0000,   3.00000,    964.3229
    142.0000,       4.0000,   3.00000,   1050.4550
    146.0000,       4.0000,   3.00000,   1132.3248
    150.0000,       4.0000,   3.00000,   1325.8782
    154.0000,       4.0000,   3.00000,   1220.1824
    158.0000,       4.0000,   3.00000,   1239.2603
    162.0000,       4.0000,   3.00000,   1237.1292
    166.0000,       4.0000,   3.00000,   1154.6150
    170.0000,       4.0000,   3.00000,   1102.6329
    174.0000,       4.0000,   3.00000,   1070.8658
    178.0000,       4.0000,   3.00000,   1134.1960
    182.0000,       4.0000,   3.00000,   1051.3990
    186.0000,       4.0000,   3.00000,    994.1034
    190.0000,       4.0000,   3.00000,   1010.3263
    194.0000,       4.0000,   3.00000,   1164.4429
    198.0000,       4.0000,   3.00000,   1220.9551
    202.0000,       4.0000,   3.00000,   1127.3008
    206.0000,       4.0000,   3.00000,   1220.9188
    210.0000,       4.0000,   3.00000,   1365.5859
    214.0000,       4.0000,   3.00000,   1287.0426
    218.0000,       4.0000,   3.00000,   1364.1357
    222.0000,       4.0000,   3.00000,   1373.9265
    226.0000,       4.0000,   3.00000,   1368.5699
    230.0000,       4.0000,   3.00000,   1409.7958
    234.0000,       4.0000,   3.00000,   1444.0168
    238.0000,       4.0000,   3.00000,   1352.7257
    242.0000,       4.0000,   3.00000,   1386.2523
    246.0000,       4.0000,   3.00000,   1220.9167
    250.0000,       4.0000,   3.00000,   1194.2833
    254.0000,       4.0000,   3.00000,   1261.2266
    258.0000,       4.0000,   3.00000,   1213.0159
    262.0000,       4.0000,   3.00000,   1131.1510
    266.0000,       4.0000,   3.00000,   1419.6310
    270.0000,       4.0000,   3.00000,   1160.2417
    274.0000,       4.0000,   3.00000,   1389.0082
    278.0000,       4.0000,   3.00000,   1318.6846
    282.0000,       4.0000,   3.00000,   1589.9829
    286.0000,       4.0000,   3.00000,   1654.2098
    290.0000,       4.0000,   3.00000,   1494.2632
    294.0000,       4.0000,   3.00000,   1451.9598
    298.0000,       4.0000,   3.00000,   1837.5613
    302.0000,       4.0000,   3.00000,   1877.0303
    306.0000,       4.0000,   3.00000,   1652.1411
    310.0000,       4.0000,   3.00000,   1581.4067
    314.0000,       4.0000,   3.00000,   2003.8887
    318.0000,       4.0000,   3.00000,   2095.9050
    322.0000,       4.0000,   3.00000,   2301.4456
    326.0000,       4.0000,   3.00000,   2178.3130
    330.0000,       4.0000,   3.00000,   2409.2734
    334.0000,       4.0000,   3.00000,   2519.0015
    338.0000,       4.0000,   3.00000,   2502.1550
    342.0000,       4.0000,   3.00000,   2494.8765
    346.0000,       4.0000,   3.00000,   2556.9219
    350.0000,       4.0000,   3.00000,   2300.1252
    354.0000,       4.0000,   3.00000,   2318.3647
    358.0000,       4.0000,   3.00000,   2189.2703
    362.0000,       4.0000,   3.00000,   2195.3320
    366.0000,       4.0000,   3.00000,   1726.0586
     18.0000,      12.0000,   1.00000,    902.1476
     22.0000,      12.0000,   1.00000,    989.7646
     26.0000,      12.0000,   1.00000,    979.8189
     30.0000,      12.0000,   1.00000,    923.8357
     34.0000,      12.0000,   1.00000,    918.1064
     38.0000,      12.0000,   1.00000,    959.8245
     42.0000,      12.0000,   1.00000,    997.7339
     46.0000,      12.0000,   1.00000,   1002.6036
     50.0000,      12.0000,   1.00000,    954.9119
     54.0000,      12.0000,   1.00000,    940.5459
     58.0000,      12.0000,   1.00000,    967.3201
     62.0000,      12.0000,   1.00000,    972.0598
     66.0000,      12.0000,   1.00000,    950.2834
     70.0000,      12.0000,   1.00000,    934.1081
     74.0000,      12.0000,   1.00000,    935.7592
     78.0000,      12.0000,   1.00000,    896.6408
     82.0000,      12.0000,   1.00000,    907.3785
     86.0000,      12.0000,   1.00000,    883.6127
     90.0000,      12.0000,   1.00000,    929.2120
     94.0000,      12.0000,   1.00000,    916.6517
     98.0000,      12.0000,   1.00000,    918.7333
    102.0000,      12.0000,   1.00000,    849.2324
    106.0000,      12.0000,   1.00000,    886.8090
    110.0000,      12.0000,   1.00000,    894.8755
    114.0000,      12.0000,   1.00000,    910.6385
    118.0000,      12.0000,   1.00000,    863.0245
    122.0000,      12.0000,   1.00000,    904.1926
    126.0000,      12.0000,   1.00000,    969.1732
    130.0000,      12.0000,   1.00000,   1084.0529
    134.0000,      12.0000,   1.00000,   1066.5977
    138.0000,      12.0000,   1.00000,   1059.2572
    142.0000,      12.0000,   1.00000,   1037.1008
    146.0000,      12.0000,   1.00000,   1143.5626
    150.0000,      12.0000,   1.00000,   1213.4584
    154.0000,      12.0000,   1.00000,   1285.5560
    158.0000,      12.0000,   1.00000,   1250.5552
    162.0000,      12.0000,   1.00000,   1211.0404
    166.0000,      12.0000,   1.00000,   1171.2953
    170.0000,      12.0000,   1.00000,   1153.2286
    174.0000,      12.0000,   1.00000,   1162.5992
    178.0000,      12.0000,   1.00000,   1148.3893
    182.0000,      12.0000,   1.00000,   1124.0332
    186.0000,      12.0000,   1.00000,   1092.4926
    190.0000,      12.0000,   1.00000,   1134.2040
    194.0000,      12.0000,   1.00000,   1187.9443
    198.0000,      12.0000,   1.00000,   1236.7032
    202.0000,      12.0000,   1.00000,   1259.0481
    206.0000,      12.0000,   1.00000,   1284.0654
    210.0000,      12.0000,   1.00000,   1311.7983
    214.0000,      12.0000,   1.00000,   1360.8784
    218.0000,      12.0000,   1.00000,   1348.7869
    222.0000,      12.0000,   1.00000,   1356.4764
    226.0000,      12.0000,   1.00000,   1362.2167
    230.0000,      12.0000,   1.00000,   1408.3633
    234.0000,      12.0000,   1.00000,   1415.3021
    238.0000,      12.0000,   1.00000,   1409.0345
    242.0000,      12.0000,   1.00000,   1333.6128
    246.0000,      12.0000,   1.00000,   1302.5070
    250.0000,      12.0000,   1.00000,   1239.8441
    254.0000,      12.0000,   1.00000,   1259.0128
    258.0000,      12.0000,   1.00000,   1236.2449
    262.0000,      12.0000,   1.00000,   1311.7682
    266.0000,      12.0000,   1.00000,   1249.4542
    270.0000,      12.0000,   1.00000,   1308.3849
    274.0000,      12.0000,   1.00000,   1277.2263
    278.0000,      12.0000,   1.00000,   1432.0436
    282.0000,      12.0000,   1.00000,   1469.4680
    286.0000,      12.0000,   1.00000,   1502.2144
    290.0000,      12.0000,   1.00000,   1453.2933
    294.0000,      12.0000,   1.00000,   1570.6929
    298.0000,      12.0000,   1.00000,   1629.3141
    302.0000,      12.0000,   1.00000,   1691.0223
    306.0000,      12.0000,   1.00000,   1627.6926
    310.0000,      12.0000,   1.00000,   1663.2429
    314.0000,      12.0000,   1.00000,   1753.1753
    318.0000,      12.0000,   1.00000,   1996.7345
    322.0000,      12.0000,   1.00000,   2063.5098
    326.0000,      12.0000,   1.00000,   2122.0422
    330.0000,      12.0000,   1.00000,   2088.5955
    334.0000,      12.0000,   1.00000,   2169.3645
    338.0000,      12.0000,   1.00000,   2177.6582
    342.0000,      12.0000,   1.00000,   2205.4717
    346.0000,      12.0000,   1.00000,   2088.8911
    350.0000,      12.0000,   1.00000,   2120.7458
    354.0000,      12.0000,   1.00000,   2086.3398
    358.0000,      12.0000,   1.00000,   2081.2659
    362.0000,      12.0000,   1.00000,   1923.0789
     18.0000,       4.0000,   4.00000,    911.0056
     22.0000,       4.0000,   4.00000,   1026.1346
     26.0000,       4.0000,   4.00000,    991.3353
     30.0000,       4.0000,   4.00000,    969.8220
     34.0000,       4.0000,   4.00000,    850.3831
     38.0000,       4.0000,   4.00000,    922.2021
     42.0000,       4.0000,   4.00000,   1091.9080
     46.0000,       4.0000,   4.00000,    944.6932
     50.0000,       4.0000,   4.00000,    892.4376
     54.0000,       4.0000,   4.00000,    957.5402
     58.0000,       4.0000,   4.00000,    942.7844
     62.0000,       4.0000,   4.00000,    970.8175
     66.0000,       4.0000,   4.00000,    973.1711
     70.0000,       4.0000,   4.00000,    879.2595
     74.0000,       4.0000,   4.00000,    938.5150
     78.0000,       4.0000,   4.00000,    953.9151
     82.0000,       4.0000,   4.00000,    821.2623
     86.0000,       4.0000,   4.00000,    905.9709
     90.0000,       4.0000,   4.00000,    929.4092
     94.0000,       4.0000,   4.00000,    983.2369
     98.0000,       4.0000,   4.00000,    864.3036
    102.0000,       4.0000,   4.00000,    903.5417
    106.0000,       4.0000,   4.00000,    859.2242
    110.0000,       4.0000,   4.00000,    910.2105
    114.0000,       4.0000,   4.00000,    938.0029
    118.0000,       4.0000,   4.00000,    880.4810
    122.0000,       4.0000,   4.00000,    835.8931
    126.0000,       4.0000,   4.00000,    991.5413
    130.0000,       4.0000,   4.00000,   1112.3792
    134.0000,       4.0000,   4.00000,   1148.9844
    138.0000,       4.0000,   4.00000,    998.7986
    142.0000,       4.0000,   4.00000,   1044.7917
    146.0000,       4.0000,   4.00000,   1112.5604
    150.0000,       4.0000,   4.00000,   1336.7206
    154.0000,       4.0000,   4.00000,   1279.3445
    158.0000,       4.0000,   4.00000,   1294.3430
    162.0000,       4.0000,   4.00000,   1270.6273
    166.0000,       4.0000,   4.00000,   1170.3647
    170.0000,       4.0000,   4.00000,   1168.2971
    174.0000,       4.0000,   4.00000,   1148.5447
    178.0000,       4.0000,   4.00000,   1213.0382
    182.0000,       4.0000,   4.00000,   1130.0887
    186.0000,       4.0000,   4.00000,   1092.4152
    190.0000,       4.0000,   4.00000,   1104.4010
    194.0000,       4.0000,   4.00000,   1236.4772
    198.0000,       4.0000,   4.00000,   1335.6644
    202.0000,       4.0000,   4.00000,   1214.2410
    206.0000,       4.0000,   4.00000,   1298.1981
    210.0000,       4.0000,   4.00000,   1426.4661
    214.0000,       4.0000,   4.00000,   1310.8353
    218.0000,       4.0000,   4.00000,   1394.4590
    222.0000,       4.0000,   4.00000,   1395.6498
    226.0000,       4.0000,   4.00000,   1344.2640
    230.0000,       4.0000,   4.00000,   1457.2212
    234.0000,       4.0000,   4.00000,   1492.9857
    238.0000,       4.0000,   4.00000,   1372.2770
    242.0000,       4.0000,   4.00000,   1433.3278
    246.0000,       4.0000,   4.00000,   1263.3403
    250.0000,       4.0000,   4.00000,   1182.5883
    254.0000,       4.0000,   4.00000,   1338.3280
    258.0000,       4.0000,   4.00000,   1226.0457
    262.0000,       4.0000,   4.00000,   1182.4866
    266.0000,       4.0000,   4.00000,   1446.6184
    270.0000,       4.0000,   4.00000,   1109.6534
    274.0000,       4.0000,   4.00000,   1374.2689
    278.0000,       4.0000,   4.00000,   1328.7358
    282.0000,       4.0000,   4.00000,   1468.4030
    286.0000,       4.0000,   4.00000,   1583.9884
    290.0000,       4.0000,   4.00000,   1396.1399
    294.0000,       4.0000,   4.00000,   1413.6616
    298.0000,       4.0000,   4.00000,   1697.4711
    302.0000,       4.0000,   4.00000,   1724.4706
    306.0000,       4.0000,   4.00000,   1503.2372
    310.0000,       4.0000,   4.00000,   1455.2390
    314.0000,       4.0000,   4.00000,   1759.2687
    318.0000,       4.0000,   4.00000,   1842.4653
    322.0000,       4.0000,   4.00000,   2097.1980
    326.0000,       4.0000,   4.00000,   1940.7509
    330.0000,       4.0000,   4.00000,   1999.4899
    334.0000,       4.0000,   4.00000,   2134.8440
    338.0000,       4.0000,   4.00000,   2041.6388
    342.0000,       4.0000,   4.00000,   2102.7473
    346.0000,       4.0000,   4.00000,   2080.1917
    350.0000,       4.0000,   4.00000,   1965.3073
    354.0000,       4.0000,   4.00000,   2060.1919
    358.0000,       4.0000,   4.00000,   1968.7482
    362.0000,       4.0000,   4.00000,   1978.3894
     24.0000,      16.0000,   1.00000,    912.7401
     28.0000,      16.0000,   1.00000,    904.0677
     32.0000,      16.0000,   1.00000,    876.4662
     36.0000,      16.0000,   1.00000,    880.2454
     40.0000,      16.0000,   1.00000,    836.7241
     44.0000,      16.0000,   1.00000,    848.9182
     48.0000,      16.0000,   1.00000,    904.7360
     52.0000,      16.0000,   1.00000,    884.8655
     56.0000,      16.0000,   1.00000,    885.6342
     60.0000,      16.0000,   1.00000,    907.7034
     64.0000,      16.0000,   1.00000,    893.4956
     68.0000,      16.0000,   1.00000,    915.2552
     72.0000,      16.0000,   1.00000,    887.4754
     76.0000,      16.0000,   1.00000,    839.5690
     80.0000,      16.0000,   1.00000,    855.7561
     84.0000,      16.0000,   1.00000,    872.6990
     88.0000,      16.0000,   1.00000,    882.6525
     92.0000,      16.0000,   1.00000,    897.6070
     96.0000,      16.0000,   1.00000,    904.9891
    100.0000,      16.0000,   1.00000,    916.7706
    104.0000,      16.0000,   1.00000,    910.0175
    108.0000,      16.0000,   1.00000,    909.3849
    112.0000,      16.0000,   1.00000,    890.8116
    116.0000,      16.0000,   1.00000,    904.1650
    120.0000,      16.0000,   1.00000,    957.6439
    124.0000,      16.0000,   1.00000,   1006.6318
    128.0000,      16.0000,   1.00000,   1047.0261
    132.0000,      16.0000,   1.00000,   1060.2247
    136.0000,      16.0000,   1.00000,   1068.5834
    140.0000,      16.0000,   1.00000,   1069.8021
    144.0000,      16.0000,   1.00000,   1112.9130
    148.0000,      16.0000,   1.00000,   1159.0966
    152.0000,      16.0000,   1.00000,   1237.5963
    156.0000,      16.0000,   1.00000,   1298.6820
    160.0000,      16.0000,   1.00000,   1278.9451
    164.0000,      16.0000,   1.00000,   1246.2433
    168.0000,      16.0000,   1.00000,   1217.8556
    172.0000,      16.0000,   1.00000,   1195.1680
    176.0000,      16.0000,   1.00000,   1190.3292
    180.0000,      16.0000,   1.00000,   1184.1737
    184.0000,      16.0000,   1.00000,   1194.9225
    188.0000,      16.0000,   1.00000,   1207.1368
    192.0000,      16.0000,   1.00000,   1260.7795
    196.0000,      16.0000,   1.00000,   1277.2490
    200.0000,      16.0000,   1.00000,   1324.3641
    204.0000,      16.0000,   1.00000,   1382.0631
    208.0000,      16.0000,   1.00000,   1340.4563
    212.0000,      16.0000,   1.00000,   1343.6290
    216.0000,      16.0000,   1.00000,   1348.9296
    220.0000,      16.0000,   1.00000,   1312.9088
    224.0000,      16.0000,   1.00000,   1370.9053
    228.0000,      16.0000,   1.00000,   1402.6447
    232.0000,      16.0000,   1.00000,   1393.0303
    236.0000,      16.0000,   1.00000,   1441.6354
    240.0000,      16.0000,   1.00000,   1403.6107
    244.0000,      16.0000,   1.00000,   1307.5969
    248.0000,      16.0000,   1.00000,   1325.4528
    252.0000,      16.0000,   1.00000,   1246.6512
    256.0000,      16.0000,   1.00000,   1237.5919
    260.0000,      16.0000,   1.00000,   1315.4413
    264.0000,      16.0000,   1.00000,   1221.2704
    268.0000,      16.0000,   1.00000,   1273.3650
    272.0000,      16.0000,   1.00000,   1325.0229
    276.0000,      16.0000,   1.00000,   1306.6656
    280.0000,      16.0000,   1.00000,   1399.6012
    284.0000,      16.0000,   1.00000,   1391.7383
    288.0000,      16.0000,   1.00000,   1426.1279
    292.0000,      16.0000,   1.00000,   1515.7018
    296.0000,      16.0000,   1.00000,   1480.4427
    300.0000,      16.0000,   1.00000,   1437.0026
    304.0000,      16.0000,   1.00000,   1436.1338
    308.0000,      16.0000,   1.00000,   1485.0292
    312.0000,      16.0000,   1.00000,   1504.8051
    316.0000,      16.0000,   1.00000,   1611.1140
    320.0000,      16.0000,   1.00000,   1689.4563
    324.0000,      16.0000,   1.00000,   1764.6927
    328.0000,      16.0000,   1.00000,   1843.6713
    332.0000,      16.0000,   1.00000,   1754.4412
    336.0000,      16.0000,   1.00000,   1721.8699
    340.0000,      16.0000,   1.00000,   1711.5820
    344.0000,      16.0000,   1.00000,   1701.4355
    348.0000,      16.0000,   1.00000,   1773.6099
    352.0000,      16.0000,   1.00000,   1779.8608
    356.0000,      16.0000,   1.00000,   1775.5165
     22.0000,       4.0000,   5.00000,    963.3311
     26.0000,       4.0000,   5.00000,    958.2333
     30.0000,       4.0000,   5.00000,    946.2930
     34.0000,       4.0000,   5.00000,    802.7329
     38.0000,       4.0000,   5.00000,    844.1016
     42.0000,       4.0000,   5.00000,    984.1679
     46.0000,       4.0000,   5.00000,    857.3956
     50.0000,       4.0000,   5.00000,    836.3433
     54.0000,       4.0000,   5.00000,    918.5192
     58.0000,       4.0000,   5.00000,    879.3793
     62.0000,       4.0000,   5.00000,    919.7675
     66.0000,       4.0000,   5.00000,    947.6391
     70.0000,       4.0000,   5.00000,    851.9982
     74.0000,       4.0000,   5.00000,    876.5592
     78.0000,       4.0000,   5.00000,    921.0948
     82.0000,       4.0000,   5.00000,    781.5670
     86.0000,       4.0000,   5.00000,    884.9562
     90.0000,       4.0000,   5.00000,    924.3900
     94.0000,       4.0000,   5.00000,    966.6602
     98.0000,       4.0000,   5.00000,    857.4634
    102.0000,       4.0000,   5.00000,    948.4625
    106.0000,       4.0000,   5.00000,    870.6063
    110.0000,       4.0000,   5.00000,    912.7618
    114.0000,       4.0000,   5.00000,    929.3452
    118.0000,       4.0000,   5.00000,    919.6989
    122.0000,       4.0000,   5.00000,    860.8514
    126.0000,       4.0000,   5.00000,   1035.0372
    130.0000,       4.0000,   5.00000,   1115.0754
    134.0000,       4.0000,   5.00000,   1158.1158
    138.0000,       4.0000,   5.00000,   1001.2132
    142.0000,       4.0000,   5.00000,   1049.1230
    146.0000,       4.0000,   5.00000,   1107.7422
    150.0000,       4.0000,   5.00000,   1336.5253
    154.0000,       4.0000,   5.00000,   1295.6168
    158.0000,       4.0000,   5.00000,   1338.8766
    162.0000,       4.0000,   5.00000,   1313.1061
    166.0000,       4.0000,   5.00000,   1211.0652
    170.0000,       4.0000,   5.00000,   1190.2242
    174.0000,       4.0000,   5.00000,   1184.1160
    178.0000,       4.0000,   5.00000,   1240.2706
    182.0000,       4.0000,   5.00000,   1183.2587
    186.0000,       4.0000,   5.00000,   1154.4512
    190.0000,       4.0000,   5.00000,   1150.6399
    194.0000,       4.0000,   5.00000,   1314.9691
    198.0000,       4.0000,   5.00000,   1394.4679
    202.0000,       4.0000,   5.00000,   1269.5776
    206.0000,       4.0000,   5.00000,   1361.1033
    210.0000,       4.0000,   5.00000,   1462.1086
    214.0000,       4.0000,   5.00000,   1294.5803
    218.0000,       4.0000,   5.00000,   1383.3274
    222.0000,       4.0000,   5.00000,   1386.6194
    226.0000,       4.0000,   5.00000,   1346.8021
    230.0000,       4.0000,   5.00000,   1463.8522
    234.0000,       4.0000,   5.00000,   1510.0800
    238.0000,       4.0000,   5.00000,   1384.7324
    242.0000,       4.0000,   5.00000,   1467.6084
    246.0000,       4.0000,   5.00000,   1248.1702
    250.0000,       4.0000,   5.00000,   1202.2441
    254.0000,       4.0000,   5.00000,   1325.0062
    258.0000,       4.0000,   5.00000,   1246.6516
    262.0000,       4.0000,   5.00000,   1167.0754
    266.0000,       4.0000,   5.00000,   1426.9144
    270.0000,       4.0000,   5.00000,   1108.5355
    274.0000,       4.0000,   5.00000,   1368.7462
    278.0000,       4.0000,   5.00000,   1290.4790
    282.0000,       4.0000,   5.00000,   1416.4019
    286.0000,       4.0000,   5.00000,   1512.1860
    290.0000,       4.0000,   5.00000,   1411.8900
    294.0000,       4.0000,   5.00000,   1325.0676
    298.0000,       4.0000,   5.00000,   1611.0125
    302.0000,       4.0000,   5.00000,   1548.8934
    306.0000,       4.0000,   5.00000,   1352.5055
    310.0000,       4.0000,   5.00000,   1324.6381
    314.0000,       4.0000,   5.00000,   1582.1482
    318.0000,       4.0000,   5.00000,   1614.3939
    322.0000,       4.0000,   5.00000,   1855.6221
    326.0000,       4.0000,   5.00000,   1726.0529
    330.0000,       4.0000,   5.00000,   1785.6077
    334.0000,       4.0000,   5.00000,   1798.4390
    338.0000,       4.0000,   5.00000,   1731.0818
    342.0000,       4.0000,   5.00000,   1719.2102
    346.0000,       4.0000,   5.00000,   1830.4010
    350.0000,       4.0000,   5.00000,   1722.2146
    354.0000,       4.0000,   5.00000,   1821.0393
    358.0000,       4.0000,   5.00000,   1774.8149
     26.0000,       4.0000,   6.00000,    927.1574
     30.0000,       4.0000,   6.00000,    903.9539
     34.0000,       4.0000,   6.00000,    763.7956
     38.0000,       4.0000,   6.00000,    787.0161
     42.0000,       4.0000,   6.00000,    885.4543
     46.0000,       4.0000,   6.00000,    776.3439
     50.0000,       4.0000,   6.00000,    762.1096
     54.0000,       4.0000,   6.00000,    839.9634
     58.0000,       4.0000,   6.00000,    855.3480
     62.0000,       4.0000,   6.00000,    873.3276
     66.0000,       4.0000,   6.00000,    878.7955
     70.0000,       4.0000,   6.00000,    805.3626
     74.0000,       4.0000,   6.00000,    850.6068
     78.0000,       4.0000,   6.00000,    867.5795
     82.0000,       4.0000,   6.00000,    751.0573
     86.0000,       4.0000,   6.00000,    848.0660
     90.0000,       4.0000,   6.00000,    889.6891
     94.0000,       4.0000,   6.00000,    956.8201
     98.0000,       4.0000,   6.00000,    859.3171
    102.0000,       4.0000,   6.00000,    940.1020
    106.0000,       4.0000,   6.00000,    877.2706
    110.0000,       4.0000,   6.00000,    895.6312
    114.0000,       4.0000,   6.00000,    934.6039
    118.0000,       4.0000,   6.00000,    920.4122
    122.0000,       4.0000,   6.00000,    877.6328
    126.0000,       4.0000,   6.00000,   1014.8051
    130.0000,       4.0000,   6.00000,   1114.4825
    134.0000,       4.0000,   6.00000,   1142.6057
    138.0000,       4.0000,   6.00000,    981.7212
    142.0000,       4.0000,   6.00000,   1050.5239
    146.0000,       4.0000,   6.00000,   1127.7540
    150.0000,       4.0000,   6.00000,   1345.3984
    154.0000,       4.0000,   6.00000,   1285.9801
    158.0000,       4.0000,   6.00000,   1346.6769
    162.0000,       4.0000,   6.00000,   1365.4806
    166.0000,       4.0000,   6.00000,   1251.0493
    170.0000,       4.0000,   6.00000,   1202.2109
    174.0000,       4.0000,   6.00000,   1158.9835
    178.0000,       4.0000,   6.00000,   1258.4934
    182.0000,       4.0000,   6.00000,   1193.9180
    186.0000,       4.0000,   6.00000,   1154.5502
    190.0000,       4.0000,   6.00000,   1185.9406
    194.0000,       4.0000,   6.00000,   1350.2488
    198.0000,       4.0000,   6.00000,   1430.6217
    202.0000,       4.0000,   6.00000,   1294.6315
    206.0000,       4.0000,   6.00000,   1378.5369
    210.0000,       4.0000,   6.00000,   1464.0514
    214.0000,       4.0000,   6.00000,   1298.4060
    218.0000,       4.0000,   6.00000,   1341.2937
    222.0000,       4.0000,   6.00000,   1366.5559
    226.0000,       4.0000,   6.00000,   1366.0948
    230.0000,       4.0000,   6.00000,   1447.1337
    234.0000,       4.0000,   6.00000,   1493.3429
    238.0000,       4.0000,   6.00000,   1412.1742
    242.0000,       4.0000,   6.00000,   1429.6377
    246.0000,       4.0000,   6.00000,   1258.1952
    250.0000,       4.0000,   6.00000,   1185.0651
    254.0000,       4.0000,   6.00000,   1307.7196
    258.0000,       4.0000,   6.00000,   1210.1663
    262.0000,       4.0000,   6.00000,   1128.4886
    266.0000,       4.0000,   6.00000,   1396.8553
    270.0000,       4.0000,   6.00000,   1120.4598
    274.0000,       4.0000,   6.00000,   1345.0186
    278.0000,       4.0000,   6.00000,   1237.8215
    282.0000,       4.0000,   6.00000,   1410.3317
    286.0000,       4.0000,   6.00000,   1532.7026
    290.0000,       4.0000,   6.00000,   1342.4012
    294.0000,       4.0000,   6.00000,   1297.8717
    298.0000,       4.0000,   6.00000,   1482.1210
    302.0000,       4.0000,   6.00000,   1453.3615
    306.0000,       4.0000,   6.00000,   1224.0458
    310.0000,       4.0000,   6.00000,   1173.6798
    314.0000,       4.0000,   6.00000,   1445.3967
    318.0000,       4.0000,   6.00000,   1468.0902
    322.0000,       4.0000,   6.00000,   1613.8937
    326.0000,       4.0000,   6.00000,   1536.7247
    330.0000,       4.0000,   6.00000,   1608.9358
    334.0000,       4.0000,   6.00000,   1620.0195
    338.0000,       4.0000,   6.00000,   1478.4688
    342.0000,       4.0000,   6.00000,   1539.3290
    346.0000,       4.0000,   6.00000,   1624.5479
    350.0000,       4.0000,   6.00000,   1569.6571
    354.0000,       4.0000,   6.00000,   1635.6530
     30.0000,      20.0000,   1.00000,    834.8789
     34.0000,      20.0000,   1.00000,    833.9294
     38.0000,      20.0000,   1.00000,    787.3058
     42.0000,      20.0000,   1.00000,    751.1413
     46.0000,      20.0000,   1.00000,    767.2980
     50.0000,      20.0000,   1.00000,    787.9122
     54.0000,      20.0000,   1.00000,    806.8807
     58.0000,      20.0000,   1.00000,    834.0174
     62.0000,      20.0000,   1.00000,    844.7339
     66.0000,      20.0000,   1.00000,    821.7721
     70.0000,      20.0000,   1.00000,    834.9366
     74.0000,      20.0000,   1.00000,    817.2726
     78.0000,      20.0000,   1.00000,    806.8295
     82.0000,      20.0000,   1.00000,    819.1747
     86.0000,      20.0000,   1.00000,    842.3786
     90.0000,      20.0000,   1.00000,    830.7625
     94.0000,      20.0000,   1.00000,    889.7625
     98.0000,      20.0000,   1.00000,    904.0118
    102.0000,      20.0000,   1.00000,    901.2607
    106.0000,      20.0000,   1.00000,    886.8466
    110.0000,      20.0000,   1.00000,    913.4448
    114.0000,      20.0000,   1.00000,    891.9459
    118.0000,      20.0000,   1.00000,    942.6415
    122.0000,      20.0000,   1.00000,    978.4552
    126.0000,      20.0000,   1.00000,   1018.8280
    130.0000,      20.0000,   1.00000,   1001.8710
    134.0000,      20.0000,   1.00000,   1032.9847
    138.0000,      20.0000,   1.00000,   1058.4183
    142.0000,      20.0000,   1.00000,   1122.7748
    146.0000,      20.0000,   1.00000,   1154.1631
    150.0000,      20.0000,   1.00000,   1207.2839
    154.0000,      20.0000,   1.00000,   1248.7184
    158.0000,      20.0000,   1.00000,   1290.5856
    162.0000,      20.0000,   1.00000,   1289.7076
    166.0000,      20.0000,   1.00000,   1274.8606
    170.0000,      20.0000,   1.00000,   1223.5778
    174.0000,      20.0000,   1.00000,   1184.0410
    178.0000,      20.0000,   1.00000,   1165.7584
    182.0000,      20.0000,   1.00000,   1171.7440
    186.0000,      20.0000,   1.00000,   1223.0388
    190.0000,      20.0000,   1.00000,   1265.1467
    194.0000,      20.0000,   1.00000,   1281.9971
    198.0000,      20.0000,   1.00000,   1326.9811
    202.0000,      20.0000,   1.00000,   1382.1804
    206.0000,      20.0000,   1.00000,   1349.9037
    210.0000,      20.0000,   1.00000,   1339.5472
    214.0000,      20.0000,   1.00000,   1331.5817
    218.0000,      20.0000,   1.00000,   1323.9712
    222.0000,      20.0000,   1.00000,   1329.4342
    226.0000,      20.0000,   1.00000,   1372.5161
    230.0000,      20.0000,   1.00000,   1390.1056
    234.0000,      20.0000,   1.00000,   1410.6401
    238.0000,      20.0000,   1.00000,   1370.7294
    242.0000,      20.0000,   1.00000,   1359.2019
    246.0000,      20.0000,   1.00000,   1305.2227
    250.0000,      20.0000,   1.00000,   1279.0558
    254.0000,      20.0000,   1.00000,   1202.7582
    258.0000,      20.0000,   1.00000,   1211.1390
    262.0000,      20.0000,   1.00000,   1200.8177
    266.0000,      20.0000,   1.00000,   1246.1276
    270.0000,      20.0000,   1.00000,   1247.1979
    274.0000,      20.0000,   1.00000,   1310.3425
    278.0000,      20.0000,   1.00000,   1325.5824
    282.0000,      20.0000,   1.00000,   1389.0409
    286.0000,      20.0000,   1.00000,   1380.7178
    290.0000,      20.0000,   1.00000,   1439.6143
    294.0000,      20.0000,   1.00000,   1404.5841
    298.0000,      20.0000,   1.00000,   1344.3473
    302.0000,      20.0000,   1.00000,   1270.1381
    306.0000,      20.0000,   1.00000,   1323.7655
    310.0000,      20.0000,   1.00000,   1320.2413
    314.0000,      20.0000,   1.00000,   1367.9874
    318.0000,      20.0000,   1.00000,   1412.1343
    322.0000,      20.0000,   1.00000,   1493.1400
    326.0000,      20.0000,   1.00000,   1515.0466
    330.0000,      20.0000,   1.00000,   1553.5602
    334.0000,      20.0000,   1.00000,   1507.9664
    338.0000,      20.0000,   1.00000,   1513.7035
    342.0000,      20.0000,   1.00000,   1490.8954
    346.0000,      20.0000,   1.00000,   1523.2433
    350.0000,      20.0000,   1.00000,   1540.9034
     30.0000,       4.0000,   7.00000,    858.3344
     34.0000,       4.0000,   7.00000,    721.0559
     38.0000,       4.0000,   7.00000,    737.4293
     42.0000,       4.0000,   7.00000,    834.5253
     46.0000,       4.0000,   7.00000,    703.4258
     50.0000,       4.0000,   7.00000,    677.4343
     54.0000,       4.0000,   7.00000,    779.9613
     58.0000,       4.0000,   7.00000,    795.9792
     62.0000,       4.0000,   7.00000,    831.1320
     66.0000,       4.0000,   7.00000,    816.7516
     70.0000,       4.0000,   7.00000,    751.9612
     74.0000,       4.0000,   7.00000,    810.9600
     78.0000,       4.0000,   7.00000,    841.3718
     82.0000,       4.0000,   7.00000,    713.7682
     86.0000,       4.0000,   7.00000,    809.0313
     90.0000,       4.0000,   7.00000,    856.2587
     94.0000,       4.0000,   7.00000,    943.4156
     98.0000,       4.0000,   7.00000,    849.8556
    102.0000,       4.0000,   7.00000,    914.3103
    106.0000,       4.0000,   7.00000,    846.4210
    110.0000,       4.0000,   7.00000,    905.8032
    114.0000,       4.0000,   7.00000,    927.9014
    118.0000,       4.0000,   7.00000,    908.9540
    122.0000,       4.0000,   7.00000,    840.0011
    126.0000,       4.0000,   7.00000,    996.8080
    130.0000,       4.0000,   7.00000,   1079.8528
    134.0000,       4.0000,   7.00000,   1117.2384
    138.0000,       4.0000,   7.00000,    968.0830
    142.0000,       4.0000,   7.00000,   1044.4460
    146.0000,       4.0000,   7.00000,   1139.2214
    150.0000,       4.0000,   7.00000,   1362.5605
    154.0000,       4.0000,   7.00000,   1289.4067
    158.0000,       4.0000,   7.00000,   1351.6506
    162.0000,       4.0000,   7.00000,   1376.9828
    166.0000,       4.0000,   7.00000,   1269.3224
    170.0000,       4.0000,   7.00000,   1193.8325
    174.0000,       4.0000,   7.00000,   1157.3899
    178.0000,       4.0000,   7.00000,   1223.8398
    182.0000,       4.0000,   7.00000,   1164.3088
    186.0000,       4.0000,   7.00000,   1143.3240
    190.0000,       4.0000,   7.00000,   1173.3618
    194.0000,       4.0000,   7.00000,   1352.1389
    198.0000,       4.0000,   7.00000,   1443.6178
    202.0000,       4.0000,   7.00000,   1293.3273
    206.0000,       4.0000,   7.00000,   1354.0728
    210.0000,       4.0000,   7.00000,   1461.2860
    214.0000,       4.0000,   7.00000,   1281.0394
    218.0000,       4.0000,   7.00000,   1342.7325
    222.0000,       4.0000,   7.00000,   1357.2267
    226.0000,       4.0000,   7.00000,   1332.8457
    230.0000,       4.0000,   7.00000,   1449.6210
    234.0000,       4.0000,   7.00000,   1494.5552
    238.0000,       4.0000,   7.00000,   1355.0052
    242.0000,       4.0000,   7.00000,   1440.8394
    246.0000,       4.0000,   7.00000,   1224.0298
    250.0000,       4.0000,   7.00000,   1163.1816
    254.0000,       4.0000,   7.00000,   1269.5184
    258.0000,       4.0000,   7.00000,   1146.1628
    262.0000,       4.0000,   7.00000,   1088.1515
    266.0000,       4.0000,   7.00000,   1386.2860
    270.0000,       4.0000,   7.00000,   1078.9596
    274.0000,       4.0000,   7.00000,   1316.2690
    278.0000,       4.0000,   7.00000,   1239.9390
    282.0000,       4.0000,   7.00000,   1410.3815
    286.0000,       4.0000,   7.00000,   1513.2791
    290.0000,       4.0000,   7.00000,   1322.0253
    294.0000,       4.0000,   7.00000,   1209.4830
    298.0000,       4.0000,   7.00000,   1440.0143
    302.0000,       4.0000,   7.00000,   1353.7439
    306.0000,       4.0000,   7.00000,   1133.2838
    310.0000,       4.0000,   7.00000,   1068.1921
    314.0000,       4.0000,   7.00000,   1301.1149
    318.0000,       4.0000,   7.00000,   1333.5771
    322.0000,       4.0000,   7.00000,   1484.3251
    326.0000,       4.0000,   7.00000,   1358.8380
    330.0000,       4.0000,   7.00000,   1447.1163
    334.0000,       4.0000,   7.00000,   1479.1041
    338.0000,       4.0000,   7.00000,   1401.7472
    342.0000,       4.0000,   7.00000,   1422.2950
    346.0000,       4.0000,   7.00000,   1509.7375
    350.0000,       4.0000,   7.00000,   1428.3999
     34.0000,       4.0000,   8.00000,    675.9528
     38.0000,       4.0000,   8.00000,    702.8331
     42.0000,       4.0000,   8.00000,    788.3389
     46.0000,       4.0000,   8.00000,    650.8992
     50.0000,       4.0000,   8.00000,    626.1385
     54.0000,       4.0000,   8.00000,    708.2135
     58.0000,       4.0000,   8.00000,    728.3041
     62.0000,       4.0000,   8.00000,    760.4407
     66.0000,       4.0000,   8.00000,    781.6357
     70.0000,       4.0000,   8.00000,    706.6110
     74.0000,       4.0000,   8.00000,    762.0320
     78.0000,       4.0000,   8.00000,    810.0428
     82.0000,       4.0000,   8.00000,    687.6259
     86.0000,       4.0000,   8.00000,    776.1859
     90.0000,       4.0000,   8.00000,    840.2595
     94.0000,       4.0000,   8.00000,    913.3370
     98.0000,       4.0000,   8.00000,    816.9398
    102.0000,       4.0000,   8.00000,    884.5025
    106.0000,       4.0000,   8.00000,    830.7348
    110.0000,       4.0000,   8.00000,    886.2549
    114.0000,       4.0000,   8.00000,    922.4224
    118.0000,       4.0000,   8.00000,    866.1571
    122.0000,       4.0000,   8.00000,    803.2319
    126.0000,       4.0000,   8.00000,    946.2365
    130.0000,       4.0000,   8.00000,   1042.5992
    134.0000,       4.0000,   8.00000,   1086.4254
    138.0000,       4.0000,   8.00000,    959.0852
    142.0000,       4.0000,   8.00000,   1039.9272
    146.0000,       4.0000,   8.00000,   1129.8124
    150.0000,       4.0000,   8.00000,   1374.1488
    154.0000,       4.0000,   8.00000,   1318.7959
    158.0000,       4.0000,   8.00000,   1360.8003
    162.0000,       4.0000,   8.00000,   1355.5526
    166.0000,       4.0000,   8.00000,   1235.2313
    170.0000,       4.0000,   8.00000,   1197.3263
    174.0000,       4.0000,   8.00000,   1140.8995
    178.0000,       4.0000,   8.00000,   1179.9535
    182.0000,       4.0000,   8.00000,   1115.5885
    186.0000,       4.0000,   8.00000,   1105.2644
    190.0000,       4.0000,   8.00000,   1133.7850
    194.0000,       4.0000,   8.00000,   1319.9585
    198.0000,       4.0000,   8.00000,   1414.6178
    202.0000,       4.0000,   8.00000,   1262.5116
    206.0000,       4.0000,   8.00000,   1337.2905
    210.0000,       4.0000,   8.00000,   1422.3199
    214.0000,       4.0000,   8.00000,   1279.0167
    218.0000,       4.0000,   8.00000,   1354.9358
    222.0000,       4.0000,   8.00000,   1347.7468
    226.0000,       4.0000,   8.00000,   1313.0225
    230.0000,       4.0000,   8.00000,   1434.6168
    234.0000,       4.0000,   8.00000,   1457.7067
    238.0000,       4.0000,   8.00000,   1345.8419
    242.0000,       4.0000,   8.00000,   1385.3009
    246.0000,       4.0000,   8.00000,   1204.1594
    250.0000,       4.0000,   8.00000,   1117.4277
    254.0000,       4.0000,   8.00000,   1204.0084
    258.0000,       4.0000,   8.00000,   1108.9811
    262.0000,       4.0000,   8.00000,   1056.8413
    266.0000,       4.0000,   8.00000,   1322.0171
    270.0000,       4.0000,   8.00000,   1041.2855
    274.0000,       4.0000,   8.00000,   1291.2457
    278.0000,       4.0000,   8.00000,   1252.4038
    282.0000,       4.0000,   8.00000,   1400.5011
    286.0000,       4.0000,   8.00000,   1479.7004
    290.0000,       4.0000,   8.00000,   1277.6923
    294.0000,       4.0000,   8.00000,   1180.8219
    298.0000,       4.0000,   8.00000,   1359.1246
    302.0000,       4.0000,   8.00000,   1302.8490
    306.0000,       4.0000,   8.00000,   1060.5227
    310.0000,       4.0000,   8.00000,    999.1735
    314.0000,       4.0000,   8.00000,   1183.0118
    318.0000,       4.0000,   8.00000,   1215.5712
    322.0000,       4.0000,   8.00000,   1369.2158
    326.0000,       4.0000,   8.00000,   1260.6705
    330.0000,       4.0000,   8.00000,   1299.6315
    334.0000,       4.0000,   8.00000,   1392.7629
    338.0000,       4.0000,   8.00000,   1360.3533
    342.0000,       4.0000,   8.00000,   1385.7871
    346.0000,       4.0000,   8.00000,   1424.1868
     42.0000,      28.0000,   1.00000,    679.2887
     46.0000,      28.0000,   1.00000,    665.8745
     50.0000,      28.0000,   1.00000,    672.3245
     54.0000,      28.0000,   1.00000,    667.5641
     58.0000,      28.0000,   1.00000,    648.8997
     62.0000,      28.0000,   1.00000,    666.0235
     66.0000,      28.0000,   1.00000,    708.1454
     70.0000,      28.0000,   1.00000,    712.0428
     74.0000,      28.0000,   1.00000,    727.6174
     78.0000,      28.0000,   1.00000,    734.5815
     82.0000,      28.0000,   1.00000,    765.2573
     86.0000,      28.0000,   1.00000,    789.4749
     90.0000,      28.0000,   1.00000,    795.5091
     94.0000,      28.0000,   1.00000,    776.7781
     98.0000,      28.0000,   1.00000,    813.4034
    102.0000,      28.0000,   1.00000,    839.0263
    106.0000,      28.0000,   1.00000,    852.6520
    110.0000,      28.0000,   1.00000,    824.3574
    114.0000,      28.0000,   1.00000,    839.2813
    118.0000,      28.0000,   1.00000,    858.2677
    122.0000,      28.0000,   1.00000,    889.1783
    126.0000,      28.0000,   1.00000,    883.6013
    130.0000,      28.0000,   1.00000,    907.6837
    134.0000,      28.0000,   1.00000,    960.1926
    138.0000,      28.0000,   1.00000,   1060.8817
    142.0000,      28.0000,   1.00000,   1117.5625
    146.0000,      28.0000,   1.00000,   1178.0791
    150.0000,      28.0000,   1.00000,   1216.8833
    154.0000,      28.0000,   1.00000,   1244.0153
    158.0000,      28.0000,   1.00000,   1244.2781
    162.0000,      28.0000,   1.00000,   1239.8334
    166.0000,      28.0000,   1.00000,   1195.7679
    170.0000,      28.0000,   1.00000,   1153.7786
    174.0000,      28.0000,   1.00000,   1124.6648
    178.0000,      28.0000,   1.00000,   1092.3302
    182.0000,      28.0000,   1.00000,   1085.3000
    186.0000,      28.0000,   1.00000,   1111.2708
    190.0000,      28.0000,   1.00000,   1119.4066
    194.0000,      28.0000,   1.00000,   1147.4067
    198.0000,      28.0000,   1.00000,   1199.1289
    202.0000,      28.0000,   1.00000,   1225.2192
    206.0000,      28.0000,   1.00000,   1284.2028
    210.0000,      28.0000,   1.00000,   1314.6560
    214.0000,      28.0000,   1.00000,   1304.6810
    218.0000,      28.0000,   1.00000,   1338.2056
    222.0000,      28.0000,   1.00000,   1378.5188
    226.0000,      28.0000,   1.00000,   1330.5549
    230.0000,      28.0000,   1.00000,   1348.2064
    234.0000,      28.0000,   1.00000,   1301.4124
    238.0000,      28.0000,   1.00000,   1275.8123
    242.0000,      28.0000,   1.00000,   1267.5012
    246.0000,      28.0000,   1.00000,   1195.6523
    250.0000,      28.0000,   1.00000,   1136.1088
    254.0000,      28.0000,   1.00000,   1159.5231
    258.0000,      28.0000,   1.00000,   1085.1077
    262.0000,      28.0000,   1.00000,   1094.7465
    266.0000,      28.0000,   1.00000,   1127.8120
    270.0000,      28.0000,   1.00000,   1178.9926
    274.0000,      28.0000,   1.00000,   1249.7091
    278.0000,      28.0000,   1.00000,   1301.1461
    282.0000,      28.0000,   1.00000,   1259.4679
    286.0000,      28.0000,   1.00000,   1325.2086
    290.0000,      28.0000,   1.00000,   1306.8901
    294.0000,      28.0000,   1.00000,   1255.5480
    298.0000,      28.0000,   1.00000,   1198.8583
    302.0000,      28.0000,   1.00000,   1151.7498
    306.0000,      28.0000,   1.00000,   1121.4410
    310.0000,      28.0000,   1.00000,   1166.9874
    314.0000,      28.0000,   1.00000,   1119.7659
    318.0000,      28.0000,   1.00000,   1119.9985
    322.0000,      28.0000,   1.00000,   1142.5157
    326.0000,      28.0000,   1.00000,   1219.5795
    330.0000,      28.0000,   1.00000,   1284.3495
    334.0000,      28.0000,   1.00000,   1334.8605
    338.0000,      28.0000,   1.00000,   1329.2781
     42.0000,       4.0000,  10.00000,    710.6058
     46.0000,       4.0000,  10.00000,    594.3170
     50.0000,       4.0000,  10.00000,    556.7198
     54.0000,       4.0000,  10.00000,    601.3171
     58.0000,       4.0000,  10.00000,    605.2675
     62.0000,       4.0000,  10.00000,    641.4098
     66.0000,       4.0000,  10.00000,    675.0776
     70.0000,       4.0000,  10.00000,    637.4426
     74.0000,       4.0000,  10.00000,    695.9578
     78.0000,       4.0000,  10.00000,    732.2720
     82.0000,       4.0000,  10.00000,    645.2196
     86.0000,       4.0000,  10.00000,    751.3183
     90.0000,       4.0000,  10.00000,    789.1833
     94.0000,       4.0000,  10.00000,    836.4865
     98.0000,       4.0000,  10.00000,    756.3463
    102.0000,       4.0000,  10.00000,    832.4410
    106.0000,       4.0000,  10.00000,    784.3855
    110.0000,       4.0000,  10.00000,    814.1293
    114.0000,       4.0000,  10.00000,    822.2082
    118.0000,       4.0000,  10.00000,    783.7549
    122.0000,       4.0000,  10.00000,    723.9407
    126.0000,       4.0000,  10.00000,    852.7341
    130.0000,       4.0000,  10.00000,    958.2582
    134.0000,       4.0000,  10.00000,   1030.4437
    138.0000,       4.0000,  10.00000,    922.2669
    142.0000,       4.0000,  10.00000,   1011.2241
    146.0000,       4.0000,  10.00000,   1126.5562
    150.0000,       4.0000,  10.00000,   1382.2695
    154.0000,       4.0000,  10.00000,   1318.5354
    158.0000,       4.0000,  10.00000,   1340.2410
    162.0000,       4.0000,  10.00000,   1317.0408
    166.0000,       4.0000,  10.00000,   1173.4452
    170.0000,       4.0000,  10.00000,   1101.9392
    174.0000,       4.0000,  10.00000,   1062.6200
    178.0000,       4.0000,  10.00000,   1110.8912
    182.0000,       4.0000,  10.00000,   1022.0286
    186.0000,       4.0000,  10.00000,    987.2175
    190.0000,       4.0000,  10.00000,   1005.0856
    194.0000,       4.0000,  10.00000,   1172.9438
    198.0000,       4.0000,  10.00000,   1272.0745
    202.0000,       4.0000,  10.00000,   1162.1437
    206.0000,       4.0000,  10.00000,   1267.4635
    210.0000,       4.0000,  10.00000,   1397.1626
    214.0000,       4.0000,  10.00000,   1254.8358
    218.0000,       4.0000,  10.00000,   1330.5497
    222.0000,       4.0000,  10.00000,   1356.4147
    226.0000,       4.0000,  10.00000,   1296.9594
    230.0000,       4.0000,  10.00000,   1387.0143
    234.0000,       4.0000,  10.00000,   1391.1147
    238.0000,       4.0000,  10.00000,   1274.6187
    242.0000,       4.0000,  10.00000,   1306.7083
    246.0000,       4.0000,  10.00000,   1087.0109
    250.0000,       4.0000,  10.00000,   1016.9859
    254.0000,       4.0000,  10.00000,   1131.6901
    258.0000,       4.0000,  10.00000,   1028.1968
    262.0000,       4.0000,  10.00000,    965.9407
    266.0000,       4.0000,  10.00000,   1227.4535
    270.0000,       4.0000,  10.00000,    988.2540
    274.0000,       4.0000,  10.00000,   1239.7002
    278.0000,       4.0000,  10.00000,   1192.1099
    282.0000,       4.0000,  10.00000,   1331.9645
    286.0000,       4.0000,  10.00000,   1421.1323
    290.0000,       4.0000,  10.00000,   1216.9562
    294.0000,       4.0000,  10.00000,   1106.5909
    298.0000,       4.0000,  10.00000,   1285.5659
    302.0000,       4.0000,  10.00000,   1207.4423
    306.0000,       4.0000,  10.00000,    971.4336
    310.0000,       4.0000,  10.00000,    907.7631
    314.0000,       4.0000,  10.00000,   1055.7092
    318.0000,       4.0000,  10.00000,   1068.6434
    322.0000,       4.0000,  10.00000,   1177.0684
    326.0000,       4.0000,  10.00000,   1119.0334
    330.0000,       4.0000,  10.00000,   1220.1582
    334.0000,       4.0000,  10.00000,   1297.6863
    338.0000,       4.0000,  10.00000,   1259.5265
     54.0000,      36.0000,   1.00000,    594.7966
     58.0000,      36.0000,   1.00000,    600.4771
     62.0000,      36.0000,   1.00000,    593.8555
     66.0000,      36.0000,   1.00000,    591.2064
     70.0000,      36.0000,   1.00000,    620.2119
     74.0000,      36.0000,   1.00000,    651.1491
     78.0000,      36.0000,   1.00000,    686.6276
     82.0000,      36.0000,   1.00000,    694.4567
     86.0000,      36.0000,   1.00000,    717.2983
     90.0000,      36.0000,   1.00000,    726.7230
     94.0000,      36.0000,   1.00000,    737.0242
     98.0000,      36.0000,   1.00000,    733.6490
    102.0000,      36.0000,   1.00000,    732.4167
    106.0000,      36.0000,   1.00000,    712.5501
    110.0000,      36.0000,   1.00000,    717.2745
    114.0000,      36.0000,   1.00000,    733.5461
    118.0000,      36.0000,   1.00000,    771.3303
    122.0000,      36.0000,   1.00000,    787.4244
    126.0000,      36.0000,   1.00000,    814.0089
    130.0000,      36.0000,   1.00000,    860.5734
    134.0000,      36.0000,   1.00000,    942.0561
    138.0000,      36.0000,   1.00000,   1004.1768
    142.0000,      36.0000,   1.00000,   1073.6584
    146.0000,      36.0000,   1.00000,   1114.4617
    150.0000,      36.0000,   1.00000,   1139.2769
    154.0000,      36.0000,   1.00000,   1128.2190
    158.0000,      36.0000,   1.00000,   1121.2683
    162.0000,      36.0000,   1.00000,   1121.1696
    166.0000,      36.0000,   1.00000,   1100.4261
    170.0000,      36.0000,   1.00000,   1049.5261
    174.0000,      36.0000,   1.00000,   1009.9593
    178.0000,      36.0000,   1.00000,    974.4409
    182.0000,      36.0000,   1.00000,    956.7497
    186.0000,      36.0000,   1.00000,    951.2212
    190.0000,      36.0000,   1.00000,    959.2324
    194.0000,      36.0000,   1.00000,    988.1782
    198.0000,      36.0000,   1.00000,   1011.7662
    202.0000,      36.0000,   1.00000,   1055.3246
    206.0000,      36.0000,   1.00000,   1135.2524
    210.0000,      36.0000,   1.00000,   1209.6841
    214.0000,      36.0000,   1.00000,   1251.3158
    218.0000,      36.0000,   1.00000,   1299.6494
    222.0000,      36.0000,   1.00000,   1310.8318
    226.0000,      36.0000,   1.00000,   1316.9594
    230.0000,      36.0000,   1.00000,   1262.3331
    234.0000,      36.0000,   1.00000,   1216.3298
    238.0000,      36.0000,   1.00000,   1182.6857
    242.0000,      36.0000,   1.00000,   1144.0634
    246.0000,      36.0000,   1.00000,   1093.4778
    250.0000,      36.0000,   1.00000,   1078.2688
    254.0000,      36.0000,   1.00000,   1042.9370
    258.0000,      36.0000,   1.00000,   1050.7417
    262.0000,      36.0000,   1.00000,   1036.9878
    266.0000,      36.0000,   1.00000,   1074.0692
    270.0000,      36.0000,   1.00000,   1106.0231
    274.0000,      36.0000,   1.00000,   1114.1310
    278.0000,      36.0000,   1.00000,   1122.0542
    282.0000,      36.0000,   1.00000,   1159.5726
    286.0000,      36.0000,   1.00000,   1160.6237
    290.0000,      36.0000,   1.00000,   1169.4817
    294.0000,      36.0000,   1.00000,   1126.6851
    298.0000,      36.0000,   1.00000,   1132.1569
    302.0000,      36.0000,   1.00000,   1097.8428
    306.0000,      36.0000,   1.00000,   1065.4985
    310.0000,      36.0000,   1.00000,   1048.8193
    314.0000,      36.0000,   1.00000,   1068.2834
    318.0000,      36.0000,   1.00000,   1070.8273
    322.0000,      36.0000,   1.00000,   1092.1985
    326.0000,      36.0000,   1.00000,   1119.8837
     54.0000,      12.0000,   4.00000,    515.9139
     58.0000,      12.0000,   4.00000,    541.2090
     62.0000,      12.0000,   4.00000,    553.4160
     66.0000,      12.0000,   4.00000,    555.4807
     70.0000,      12.0000,   4.00000,    577.1934
     74.0000,      12.0000,   4.00000,    607.7737
     78.0000,      12.0000,   4.00000,    618.7755
     82.0000,      12.0000,   4.00000,    637.6739
     86.0000,      12.0000,   4.00000,    663.0034
     90.0000,      12.0000,   4.00000,    725.3922
     94.0000,      12.0000,   4.00000,    728.4379
     98.0000,      12.0000,   4.00000,    730.1624
    102.0000,      12.0000,   4.00000,    689.3815
    106.0000,      12.0000,   4.00000,    685.0759
    110.0000,      12.0000,   4.00000,    674.0118
    114.0000,      12.0000,   4.00000,    678.3146
    118.0000,      12.0000,   4.00000,    665.2618
    122.0000,      12.0000,   4.00000,    696.3889
    126.0000,      12.0000,   4.00000,    759.0285
    130.0000,      12.0000,   4.00000,    864.8722
    134.0000,      12.0000,   4.00000,    900.1382
    138.0000,      12.0000,   4.00000,    925.7766
    142.0000,      12.0000,   4.00000,    960.6686
    146.0000,      12.0000,   4.00000,   1098.7744
    150.0000,      12.0000,   4.00000,   1197.3400
    154.0000,      12.0000,   4.00000,   1254.6111
    158.0000,      12.0000,   4.00000,   1219.8899
    162.0000,      12.0000,   4.00000,   1167.7587
    166.0000,      12.0000,   4.00000,   1085.1290
    170.0000,      12.0000,   4.00000,    994.8878
    174.0000,      12.0000,   4.00000,    957.2083
    178.0000,      12.0000,   4.00000,    904.8447
    182.0000,      12.0000,   4.00000,    869.4017
    186.0000,      12.0000,   4.00000,    843.6198
    190.0000,      12.0000,   4.00000,    880.4288
    194.0000,      12.0000,   4.00000,    953.7562
    198.0000,      12.0000,   4.00000,   1009.8130
    202.0000,      12.0000,   4.00000,   1052.4314
    206.0000,      12.0000,   4.00000,   1128.8644
    210.0000,      12.0000,   4.00000,   1195.2548
    214.0000,      12.0000,   4.00000,   1236.9330
    218.0000,      12.0000,   4.00000,   1256.2949
    222.0000,      12.0000,   4.00000,   1274.2195
    226.0000,      12.0000,   4.00000,   1293.1687
    230.0000,      12.0000,   4.00000,   1295.2584
    234.0000,      12.0000,   4.00000,   1261.0649
    238.0000,      12.0000,   4.00000,   1217.4845
    242.0000,      12.0000,   4.00000,   1115.8433
    246.0000,      12.0000,   4.00000,   1025.0574
    250.0000,      12.0000,   4.00000,    967.7195
    254.0000,      12.0000,   4.00000,    959.3212
    262.0000,      12.0000,   4.00000,    994.9931
    266.0000,      12.0000,   4.00000,    985.9833
    270.0000,      12.0000,   4.00000,   1051.3864
    274.0000,      12.0000,   4.00000,   1028.7278
    278.0000,      12.0000,   4.00000,   1132.3949
    282.0000,      12.0000,   4.00000,   1180.4437
    286.0000,      12.0000,   4.00000,   1203.6689
    290.0000,      12.0000,   4.00000,   1153.6759
    294.0000,      12.0000,   4.00000,   1117.4932
    298.0000,      12.0000,   4.00000,   1126.1272
    302.0000,      12.0000,   4.00000,   1080.6758
    306.0000,      12.0000,   4.00000,    959.0303
    310.0000,      12.0000,   4.00000,    914.3787
    314.0000,      12.0000,   4.00000,    946.7792
    318.0000,      12.0000,   4.00000,   1041.8923
    322.0000,      12.0000,   4.00000,   1077.0739
    326.0000,      12.0000,   4.00000,   1109.6051
     66.0000,      44.0000,   1.00000,    572.5007
     70.0000,      44.0000,   1.00000,    582.0782
     74.0000,      44.0000,   1.00000,    608.7028
     78.0000,      44.0000,   1.00000,    616.3015
     82.0000,      44.0000,   1.00000,    630.7404
     86.0000,      44.0000,   1.00000,    627.3830
     90.0000,      44.0000,   1.00000,    632.0328
     94.0000,      44.0000,   1.00000,    637.7880
     98.0000,      44.0000,   1.00000,    632.6395
    102.0000,      44.0000,   1.00000,    619.0404
    106.0000,      44.0000,   1.00000,    638.9002
    110.0000,      44.0000,   1.00000,    671.6320
    114.0000,      44.0000,   1.00000,    695.0129
    118.0000,      44.0000,   1.00000,    702.9785
    122.0000,      44.0000,   1.00000,    738.8147
    126.0000,      44.0000,   1.00000,    781.7891
    130.0000,      44.0000,   1.00000,    846.9541
    134.0000,      44.0000,   1.00000,    887.4301
    138.0000,      44.0000,   1.00000,    930.3510
    142.0000,      44.0000,   1.00000,    967.2560
    146.0000,      44.0000,   1.00000,    984.3400
    150.0000,      44.0000,   1.00000,    986.0665
    154.0000,      44.0000,   1.00000,    977.1142
    158.0000,      44.0000,   1.00000,    969.0115
    162.0000,      44.0000,   1.00000,    971.3890
    166.0000,      44.0000,   1.00000,    950.3134
    170.0000,      44.0000,   1.00000,    928.8817
    174.0000,      44.0000,   1.00000,    902.9938
    178.0000,      44.0000,   1.00000,    886.7689
    182.0000,      44.0000,   1.00000,    868.9109
    186.0000,      44.0000,   1.00000,    863.9480
    194.0000,      44.0000,   1.00000,    888.9701
    198.0000,      44.0000,   1.00000,    933.9914
    202.0000,      44.0000,   1.00000,    960.5377
    206.0000,      44.0000,   1.00000,    999.9989
    210.0000,      44.0000,   1.00000,   1045.7152
    214.0000,      44.0000,   1.00000,   1105.8734
    218.0000,      44.0000,   1.00000,   1144.6595
    222.0000,      44.0000,   1.00000,   1155.2681
    226.0000,      44.0000,   1.00000,   1169.6420
    230.0000,      44.0000,   1.00000,   1171.6548
    234.0000,      44.0000,   1.00000,   1142.6082
    238.0000,      44.0000,   1.00000,   1114.7266
    242.0000,      44.0000,   1.00000,   1084.5496
    246.0000,      44.0000,   1.00000,   1089.4344
    250.0000,      44.0000,   1.00000,   1054.3961
    254.0000,      44.0000,   1.00000,   1034.1567
    258.0000,      44.0000,   1.00000,    996.7155
    262.0000,      44.0000,   1.00000,   1002.7169
    266.0000,      44.0000,   1.00000,   1009.1007
    270.0000,      44.0000,   1.00000,   1002.5330
    274.0000,      44.0000,   1.00000,   1006.8461
    278.0000,      44.0000,   1.00000,   1025.2218
    282.0000,      44.0000,   1.00000,   1031.0282
    286.0000,      44.0000,   1.00000,   1035.0385
    290.0000,      44.0000,   1.00000,   1005.8290
    294.0000,      44.0000,   1.00000,   1025.9633
    298.0000,      44.0000,   1.00000,   1026.8693
    302.0000,      44.0000,   1.00000,   1062.1016
    306.0000,      44.0000,   1.00000,   1064.7004
    310.0000,      44.0000,   1.00000,   1067.0568
    314.0000,      44.0000,   1.00000,   1080.4803
     66.0000,      12.0000,   5.00000,    520.8212
     70.0000,      12.0000,   5.00000,    529.1097
     74.0000,      12.0000,   5.00000,    550.4434
     78.0000,      12.0000,   5.00000,    553.1500
     82.0000,      12.0000,   5.00000,    568.0806
     86.0000,      12.0000,   5.00000,    576.1171
     90.0000,      12.0000,   5.00000,    627.4040
     94.0000,      12.0000,   5.00000,    622.4624
     98.0000,      12.0000,   5.00000,    622.3888
    102.0000,      12.0000,   5.00000,    591.7500
    106.0000,      12.0000,   5.00000,    600.7869
    110.0000,      12.0000,   5.00000,    607.0005
    114.0000,      12.0000,   5.00000,    612.1575
    118.0000,      12.0000,   5.00000,    600.2694
    122.0000,      12.0000,   5.00000,    633.7981
    126.0000,      12.0000,   5.00000,    706.4212
    130.0000,      12.0000,   5.00000,    802.9976
    134.0000,      12.0000,   5.00000,    819.7288
    138.0000,      12.0000,   5.00000,    838.3784
    142.0000,      12.0000,   5.00000,    865.7941
    146.0000,      12.0000,   5.00000,    983.1192
    150.0000,      12.0000,   5.00000,   1050.6454
    154.0000,      12.0000,   5.00000,   1098.7305
    158.0000,      12.0000,   5.00000,   1073.3679
    162.0000,      12.0000,   5.00000,   1032.9568
    166.0000,      12.0000,   5.00000,    951.4797
    170.0000,      12.0000,   5.00000,    865.6899
    174.0000,      12.0000,   5.00000,    828.5330
    178.0000,      12.0000,   5.00000,    788.4753
    182.0000,      12.0000,   5.00000,    766.5347
    186.0000,      12.0000,   5.00000,    743.2177
    194.0000,      12.0000,   5.00000,    848.5652
    198.0000,      12.0000,   5.00000,    908.3416
    202.0000,      12.0000,   5.00000,    943.3676
    206.0000,      12.0000,   5.00000,    991.7497
    210.0000,      12.0000,   5.00000,   1028.8453
    214.0000,      12.0000,   5.00000,   1075.2123
    218.0000,      12.0000,   5.00000,   1095.5698
    222.0000,      12.0000,   5.00000,   1122.9707
    226.0000,      12.0000,   5.00000,   1159.0276
    230.0000,      12.0000,   5.00000,   1195.9095
    234.0000,      12.0000,   5.00000,   1178.9292
    238.0000,      12.0000,   5.00000,   1141.2701
    242.0000,      12.0000,   5.00000,   1051.9634
    246.0000,      12.0000,   5.00000,    991.5485
    250.0000,      12.0000,   5.00000,    937.3615
    254.0000,      12.0000,   5.00000,    912.7696
    258.0000,      12.0000,   5.00000,    888.6398
    262.0000,      12.0000,   5.00000,    922.4297
    266.0000,      12.0000,   5.00000,    905.3809
    270.0000,      12.0000,   5.00000,    963.6658
    274.0000,      12.0000,   5.00000,    938.1631
    278.0000,      12.0000,   5.00000,   1033.7690
    282.0000,      12.0000,   5.00000,   1073.9749
    286.0000,      12.0000,   5.00000,   1091.5117
    290.0000,      12.0000,   5.00000,   1042.3182
    294.0000,      12.0000,   5.00000,   1021.9846
    298.0000,      12.0000,   5.00000,   1038.2471
    302.0000,      12.0000,   5.00000,   1032.2963
    306.0000,      12.0000,   5.00000,    940.8023
    310.0000,      12.0000,   5.00000,    918.0782
    314.0000,      12.0000,   5.00000,    952.6947
     78.0000,      52.0000,   1.00000,    565.5903
     82.0000,      52.0000,   1.00000,    556.6600
     86.0000,      52.0000,   1.00000,    550.2753
     90.0000,      52.0000,   1.00000,    548.9394
     94.0000,      52.0000,   1.00000,    548.7964
     98.0000,      52.0000,   1.00000,    556.7202
    102.0000,      52.0000,   1.00000,    576.7405
    106.0000,      52.0000,   1.00000,    605.7266
    110.0000,      52.0000,   1.00000,    647.6142
    114.0000,      52.0000,   1.00000,    667.7682
    118.0000,      52.0000,   1.00000,    688.4495
    122.0000,      52.0000,   1.00000,    711.3134
    126.0000,      52.0000,   1.00000,    760.3235
    130.0000,      52.0000,   1.00000,    787.6117
    134.0000,      52.0000,   1.00000,    812.0588
    138.0000,      52.0000,   1.00000,    836.7897
    142.0000,      52.0000,   1.00000,    842.6597
    146.0000,      52.0000,   1.00000,    844.5834
    150.0000,      52.0000,   1.00000,    847.1898
    154.0000,      52.0000,   1.00000,    844.5325
    158.0000,      52.0000,   1.00000,    829.3648
    162.0000,      52.0000,   1.00000,    808.3618
    166.0000,      52.0000,   1.00000,    803.9620
    170.0000,      52.0000,   1.00000,    820.7841
    174.0000,      52.0000,   1.00000,    845.8524
    206.0000,      52.0000,   1.00000,    903.3202
    210.0000,      52.0000,   1.00000,    929.9650
    214.0000,      52.0000,   1.00000,    962.0025
    218.0000,      52.0000,   1.00000,    994.1514
    222.0000,      52.0000,   1.00000,    995.0762
    226.0000,      52.0000,   1.00000,    991.6088
    230.0000,      52.0000,   1.00000,   1032.2462
    234.0000,      52.0000,   1.00000,   1053.6539
    238.0000,      52.0000,   1.00000,   1047.7379
    242.0000,      52.0000,   1.00000,   1068.8041
    246.0000,      52.0000,   1.00000,   1040.8534
    250.0000,      52.0000,   1.00000,   1032.4508
    254.0000,      52.0000,   1.00000,   1015.2750
    258.0000,      52.0000,   1.00000,   1001.5008
    262.0000,      52.0000,   1.00000,    987.2201
    266.0000,      52.0000,   1.00000,    964.2819
    270.0000,      52.0000,   1.00000,    930.8527
    274.0000,      52.0000,   1.00000,    941.3461
    278.0000,      52.0000,   1.00000,    952.6316
    282.0000,      52.0000,   1.00000,    935.5017
    286.0000,      52.0000,   1.00000,    926.1215
    290.0000,      52.0000,   1.00000,    956.4757
    294.0000,      52.0000,   1.00000,    961.0367
    298.0000,      52.0000,   1.00000,   1004.0518
    302.0000,      52.0000,   1.00000,   1019.7539
     78.0000,      12.0000,   6.00000,    498.9606
     82.0000,      12.0000,   6.00000,    500.8884
     86.0000,      12.0000,   6.00000,    502.2393
     90.0000,      12.0000,   6.00000,    542.2523
     94.0000,      12.0000,   6.00000,    541.2452
     98.0000,      12.0000,   6.00000,    553.3945
    102.0000,      12.0000,   6.00000,    538.7601
    106.0000,      12.0000,   6.00000,    557.3561
    110.0000,      12.0000,   6.00000,    567.8609
    114.0000,      12.0000,   6.00000,    581.0750
    118.0000,      12.0000,   6.00000,    569.7679
    122.0000,      12.0000,   6.00000,    593.2256
    126.0000,      12.0000,   6.00000,    651.3107
    130.0000,      12.0000,   6.00000,    730.6083
    134.0000,      12.0000,   6.00000,    737.2842
    138.0000,      12.0000,   6.00000,    748.5688
    142.0000,      12.0000,   6.00000,    766.4951
    146.0000,      12.0000,   6.00000,    870.5839
    150.0000,      12.0000,   6.00000,    929.0253
    154.0000,      12.0000,   6.00000,    965.9820
    158.0000,      12.0000,   6.00000,    936.5453
    162.0000,      12.0000,   6.00000,    889.4354
    166.0000,      12.0000,   6.00000,    825.4553
    170.0000,      12.0000,   6.00000,    767.3082
    174.0000,      12.0000,   6.00000,    755.3798
    206.0000,      12.0000,   6.00000,    886.3889
    210.0000,      12.0000,   6.00000,    913.6641
    214.0000,      12.0000,   6.00000,    949.2485
    218.0000,      12.0000,   6.00000,    952.5802
    222.0000,      12.0000,   6.00000,    974.5748
    226.0000,      12.0000,   6.00000,   1003.6154
    230.0000,      12.0000,   6.00000,   1056.8121
    234.0000,      12.0000,   6.00000,   1080.9559
    238.0000,      12.0000,   6.00000,   1079.1014
    242.0000,      12.0000,   6.00000,   1011.1494
    246.0000,      12.0000,   6.00000,    944.7144
    250.0000,      12.0000,   6.00000,    898.6216
    254.0000,      12.0000,   6.00000,    876.9446
    258.0000,      12.0000,   6.00000,    859.1940
    262.0000,      12.0000,   6.00000,    882.4839
    266.0000,      12.0000,   6.00000,    854.4351
    270.0000,      12.0000,   6.00000,    904.3130
    274.0000,      12.0000,   6.00000,    879.3325
    282.0000,      12.0000,   6.00000,   1006.4202
    286.0000,      12.0000,   6.00000,   1020.5179
    290.0000,      12.0000,   6.00000,    990.9919
    294.0000,      12.0000,   6.00000,    984.2719
    298.0000,      12.0000,   6.00000,   1013.8448
    302.0000,      12.0000,   6.00000,   1004.3966
     84.0000,      24.0000,   3.00000,    503.5734
     88.0000,      24.0000,   3.00000,    505.5999
     92.0000,      24.0000,   3.00000,    513.3963
     96.0000,      24.0000,   3.00000,    522.4026
    100.0000,      24.0000,   3.00000,    531.5918
    104.0000,      24.0000,   3.00000,    544.9217
    108.0000,      24.0000,   3.00000,    550.7072
    112.0000,      24.0000,   3.00000,    554.5374
    116.0000,      24.0000,   3.00000,    568.2226
    120.0000,      24.0000,   3.00000,    603.2525
    124.0000,      24.0000,   3.00000,    638.7589
    128.0000,      24.0000,   3.00000,    649.7661
    132.0000,      24.0000,   3.00000,    676.8665
    136.0000,      24.0000,   3.00000,    717.6315
    140.0000,      24.0000,   3.00000,    774.1713
    144.0000,      24.0000,   3.00000,    806.2573
    148.0000,      24.0000,   3.00000,    827.8135
    152.0000,      24.0000,   3.00000,    854.5779
    156.0000,      24.0000,   3.00000,    857.9824
    160.0000,      24.0000,   3.00000,    844.9915
    164.0000,      24.0000,   3.00000,    811.2845
    168.0000,      24.0000,   3.00000,    787.4974
    212.0000,      24.0000,   3.00000,    879.4032
    216.0000,      24.0000,   3.00000,    907.1435
    220.0000,      24.0000,   3.00000,    937.6961
    224.0000,      24.0000,   3.00000,    955.6403
    232.0000,      24.0000,   3.00000,   1000.5772
    236.0000,      24.0000,   3.00000,   1001.0064
    240.0000,      24.0000,   3.00000,    982.4067
    244.0000,      24.0000,   3.00000,    968.2866
    248.0000,      24.0000,   3.00000,    929.5822
    252.0000,      24.0000,   3.00000,    890.0480
    256.0000,      24.0000,   3.00000,    879.7733
    260.0000,      24.0000,   3.00000,    855.1731
    264.0000,      24.0000,   3.00000,    873.0564
    268.0000,      24.0000,   3.00000,    868.2213
    272.0000,      24.0000,   3.00000,    892.7010
    276.0000,      24.0000,   3.00000,    938.7090
    280.0000,      24.0000,   3.00000,    930.9172
    284.0000,      24.0000,   3.00000,    962.0135
    288.0000,      24.0000,   3.00000,    986.0295
    292.0000,      24.0000,   3.00000,   1014.7318
    296.0000,      24.0000,   3.00000,    994.4526
     90.0000,      20.0000,   4.00000,    492.1579
     94.0000,      20.0000,   4.00000,    516.2077
     98.0000,      20.0000,   4.00000,    521.9577
    102.0000,      20.0000,   4.00000,    528.6528
    106.0000,      20.0000,   4.00000,    527.1413
    110.0000,      20.0000,   4.00000,    532.5972
    114.0000,      20.0000,   4.00000,    528.6912
    118.0000,      20.0000,   4.00000,    552.4747
    122.0000,      20.0000,   4.00000,    581.8232
    126.0000,      20.0000,   4.00000,    617.3503
    130.0000,      20.0000,   4.00000,    633.7189
    134.0000,      20.0000,   4.00000,    671.4020
    138.0000,      20.0000,   4.00000,    701.3731
    142.0000,      20.0000,   4.00000,    745.5461
    146.0000,      20.0000,   4.00000,    767.0724
    150.0000,      20.0000,   4.00000,    810.4622
    154.0000,      20.0000,   4.00000,    836.7517
    158.0000,      20.0000,   4.00000,    841.9008
    162.0000,      20.0000,   4.00000,    808.7582
    218.0000,      20.0000,   4.00000,    878.9158
    222.0000,      20.0000,   4.00000,    906.2593
    226.0000,      20.0000,   4.00000,    949.1694
    230.0000,      20.0000,   4.00000,    953.3700
    234.0000,      20.0000,   4.00000,    958.9290
    238.0000,      20.0000,   4.00000,    948.1013
    242.0000,      20.0000,   4.00000,    920.6807
    246.0000,      20.0000,   4.00000,    894.8298
    250.0000,      20.0000,   4.00000,    873.1660
    258.0000,      20.0000,   4.00000,    852.4068
    262.0000,      20.0000,   4.00000,    841.7171
    266.0000,      20.0000,   4.00000,    849.4612
    270.0000,      20.0000,   4.00000,    863.6451
    274.0000,      20.0000,   4.00000,    907.1904
    282.0000,      20.0000,   4.00000,    972.0551
    286.0000,      20.0000,   4.00000,    969.3267
    290.0000,      20.0000,   4.00000,   1010.6392
   6.67
ITERATION 2
MODEL RESISTIVITY
LAYER 1
93,     2.0000
      8.0000,     568.89
     12.0000,     565.32
     16.0000,     588.39
     20.0000,     757.96
     24.0000,     870.87
     28.0000,     880.61
     32.0000,     899.93
     36.0000,     763.94
     40.0000,     849.74
     44.0000,     1055.8
     48.0000,     834.79
     52.0000,     774.40
     56.0000,     901.12
     60.0000,     944.52
     64.0000,     1023.1
     68.0000,     1008.0
     72.0000,     850.07
     76.0000,     883.30
     80.0000,     873.87
     84.0000,     633.93
     88.0000,     687.10
     92.0000,     692.23
     96.0000,     703.82
    100.0000,     555.64
    104.0000,     570.99
    108.0000,     479.69
    112.0000,     501.61
    116.0000,     525.99
    120.0000,     517.23
    124.0000,     491.08
    128.0000,     643.96
    132.0000,     740.72
    136.0000,     823.71
    140.0000,     715.06
    144.0000,     801.30
    148.0000,     914.96
    152.0000,     1170.2
    156.0000,     1111.1
    160.0000,     1085.5
    164.0000,     995.94
    168.0000,     813.88
    172.0000,     707.86
    176.0000,     647.40
    180.0000,     674.95
    184.0000,     618.99
    188.0000,     595.45
    192.0000,     607.30
    196.0000,     736.93
    200.0000,     800.23
    204.0000,     703.44
    208.0000,     778.86
    212.0000,     879.39
    216.0000,     772.65
    220.0000,     854.82
    224.0000,     891.50
    228.0000,     889.20
    232.0000,     993.44
    236.0000,     1058.3
    240.0000,     978.83
    244.0000,     1040.8
    248.0000,     838.77
    252.0000,     763.91
    256.0000,     878.46
    260.0000,     815.47
    264.0000,     819.69
    268.0000,     1234.3
    272.0000,     947.75
    276.0000,     1500.6
    280.0000,     1574.4
    284.0000,     2034.2
    288.0000,     2374.7
    292.0000,     1996.6
    296.0000,     1773.7
    300.0000,     2046.1
    304.0000,     1825.7
    308.0000,     1406.9
    312.0000,     1345.7
    316.0000,     1844.7
    320.0000,     1997.6
    324.0000,     2482.1
    328.0000,     2418.8
    332.0000,     2729.9
    336.0000,     2877.0
    340.0000,     2650.6
    344.0000,     2754.9
    348.0000,     2901.5
    352.0000,     2626.0
    356.0000,     2786.9
    360.0000,     2666.6
    364.0000,     2724.7
    368.0000,     1752.6
    372.0000,     1604.9
             1514.4
LAYER 2
93,     4.2000
      8.0000,     618.16
     12.0000,     598.65
     16.0000,     637.38
     20.0000,     805.74
     24.0000,     944.63
     28.0000,     985.25
     32.0000,     996.14
     36.0000,     879.21
     40.0000,     969.95
     44.0000,     1153.3
     48.0000,     1003.8
     52.0000,     949.11
     56.0000,     1042.7
     60.0000,     1062.6
     64.0000,     1060.6
     68.0000,     1031.4
     72.0000,     890.48
     76.0000,     886.78
     80.0000,     857.15
     84.0000,     682.34
     88.0000,     738.91
     92.0000,     749.56
     96.0000,     783.96
    100.0000,     670.21
    104.0000,     682.19
    108.0000,     633.07
    112.0000,     633.88
    116.0000,     648.70
    120.0000,     626.48
    124.0000,     598.55
    128.0000,     703.87
    132.0000,     834.31
    136.0000,     885.45
    140.0000,     795.04
    144.0000,     860.47
    148.0000,     912.77
    152.0000,     1171.7
    156.0000,     1029.2
    160.0000,     1069.5
    164.0000,     1012.9
    168.0000,     888.75
    172.0000,     822.69
    176.0000,     764.47
    180.0000,     783.35
    184.0000,     726.14
    188.0000,     693.76
    192.0000,     716.83
    196.0000,     818.91
    200.0000,     880.20
    204.0000,     817.27
    208.0000,     903.67
    212.0000,     972.59
    216.0000,     937.23
    220.0000,     1013.0
    224.0000,     1043.5
    228.0000,     1060.5
    232.0000,     1163.2
    236.0000,     1197.5
    240.0000,     1081.8
    244.0000,     1082.0
    248.0000,     939.21
    252.0000,     863.01
    256.0000,     954.34
    260.0000,     908.51
    264.0000,     939.71
    268.0000,     1143.7
    272.0000,     1190.5
    276.0000,     1323.0
    280.0000,     1465.7
    284.0000,     1832.4
    288.0000,     2020.9
    292.0000,     1808.2
    296.0000,     1627.6
    300.0000,     1977.6
    304.0000,     1903.4
    308.0000,     1512.6
    312.0000,     1472.7
    316.0000,     1915.4
    320.0000,     2235.0
    324.0000,     2730.5
    328.0000,     2671.6
    332.0000,     2936.7
    336.0000,     3246.8
    340.0000,     3254.2
    344.0000,     3196.0
    348.0000,     3229.8
    352.0000,     2951.5
    356.0000,     2853.0
    360.0000,     2499.6
    364.0000,     2413.5
    368.0000,     1697.4
    372.0000,     1534.3
             1407.8
LAYER 3
91,     6.6200
     12.0000,     717.45
     16.0000,     791.58
     20.0000,     1033.1
     24.0000,     1301.7
     28.0000,     1462.5
     32.0000,     1495.6
     36.0000,     1334.8
     40.0000,     1335.8
     44.0000,     1393.2
     48.0000,     1303.6
     52.0000,     1250.9
     56.0000,     1266.8
     60.0000,     1237.4
     64.0000,     1182.9
     68.0000,     1193.2
     72.0000,     1111.8
     76.0000,     1119.7
     80.0000,     1136.0
     84.0000,     1014.6
     88.0000,     1094.5
     92.0000,     1059.6
     96.0000,     1064.0
    100.0000,     980.91
    104.0000,     995.64
    108.0000,     1044.9
    112.0000,     1013.7
    116.0000,     972.79
    120.0000,     913.58
    124.0000,     876.19
    128.0000,     929.46
    132.0000,     1120.3
    136.0000,     1203.0
    140.0000,     1145.2
    144.0000,     1251.4
    148.0000,     1319.5
    152.0000,     1691.7
    156.0000,     1412.7
    160.0000,     1471.8
    164.0000,     1445.0
    168.0000,     1307.9
    172.0000,     1222.1
    176.0000,     1092.2
    180.0000,     1026.2
    184.0000,     940.55
    188.0000,     896.08
    192.0000,     935.01
    196.0000,     1021.6
    200.0000,     1123.4
    204.0000,     1175.3
    208.0000,     1308.0
    212.0000,     1389.3
    216.0000,     1467.3
    220.0000,     1556.2
    224.0000,     1577.7
    228.0000,     1633.2
    232.0000,     1766.7
    236.0000,     1756.1
    240.0000,     1530.8
    244.0000,     1435.2
    248.0000,     1306.6
    252.0000,     1218.1
    256.0000,     1265.8
    260.0000,     1180.8
    264.0000,     1128.1
    268.0000,     1149.5
    272.0000,     1345.8
    276.0000,     1235.5
    280.0000,     1304.8
    284.0000,     1588.3
    288.0000,     1689.6
    292.0000,     1545.7
    296.0000,     1466.9
    300.0000,     1913.9
    304.0000,     2080.6
    308.0000,     1810.7
    312.0000,     1774.3
    316.0000,     2121.7
    320.0000,     2609.7
    324.0000,     3142.9
    328.0000,     3116.3
    332.0000,     3287.4
    336.0000,     3832.3
    340.0000,     4188.8
    344.0000,     3963.1
    348.0000,     3709.6
    352.0000,     3369.3
    356.0000,     2940.5
    360.0000,     2375.7
    364.0000,     2179.2
    368.0000,     1596.1
             1346.7
LAYER 4
89,     9.2820
     16.0000,     989.21
     20.0000,     1342.7
     24.0000,     1723.1
     28.0000,     2039.0
     32.0000,     2122.1
     36.0000,     1851.6
     40.0000,     1659.6
     44.0000,     1539.6
     48.0000,     1475.1
     52.0000,     1420.6
     56.0000,     1337.8
     60.0000,     1241.0
     64.0000,     1169.6
     68.0000,     1229.3
     72.0000,     1240.4
     76.0000,     1350.3
     80.0000,     1512.7
     84.0000,     1476.3
     88.0000,     1608.6
     92.0000,     1510.9
     96.0000,     1475.6
    100.0000,     1445.2
    104.0000,     1498.0
    108.0000,     1701.7
    112.0000,     1603.9
    116.0000,     1400.0
    120.0000,     1238.0
    124.0000,     1181.1
    128.0000,     1208.1
    132.0000,     1478.0
    136.0000,     1662.3
    140.0000,     1680.7
    144.0000,     1930.4
    148.0000,     2140.4
    152.0000,     2765.7
    156.0000,     2238.2
    160.0000,     2280.9
    164.0000,     2303.0
    168.0000,     2106.3
    172.0000,     1925.5
    176.0000,     1630.6
    180.0000,     1412.2
    184.0000,     1268.9
    188.0000,     1198.9
    192.0000,     1232.9
    196.0000,     1305.4
    200.0000,     1483.1
    204.0000,     1717.1
    208.0000,     1951.2
    212.0000,     2118.1
    216.0000,     2387.8
    220.0000,     2537.2
    224.0000,     2560.2
    228.0000,     2656.7
    232.0000,     2779.8
    236.0000,     2621.6
    240.0000,     2183.8
    244.0000,     1951.0
    248.0000,     1809.6
    252.0000,     1735.1
    256.0000,     1752.8
    260.0000,     1575.4
    264.0000,     1376.4
    268.0000,     1260.8
    272.0000,     1435.0
    276.0000,     1261.7
    280.0000,     1242.3
    284.0000,     1446.9
    288.0000,     1487.5
    292.0000,     1327.2
    296.0000,     1302.0
    300.0000,     1817.0
    304.0000,     2202.4
    308.0000,     2075.4
    312.0000,     1974.3
    316.0000,     2135.6
    320.0000,     2548.7
    324.0000,     2962.5
    328.0000,     2936.5
    332.0000,     3016.1
    336.0000,     3648.8
    340.0000,     4323.2
    344.0000,     4212.3
    348.0000,     3832.2
    352.0000,     3433.4
    356.0000,     2841.0
    360.0000,     2122.4
    364.0000,     1905.9
             1245.5
LAYER 5
85,    12.2102
     24.0000,     1645.3
     28.0000,     1723.7
     32.0000,     1758.8
     36.0000,     1539.5
     40.0000,     1308.8
     44.0000,     1124.7
     48.0000,     1058.6
     52.0000,     1001.0
     56.0000,     894.43
     60.0000,     799.54
     64.0000,     752.34
     68.0000,     774.26
     72.0000,     820.75
     76.0000,     951.79
     80.0000,     1150.7
     84.0000,     1290.8
     88.0000,     1498.5
     92.0000,     1632.7
     96.0000,     1829.3
    100.0000,     2116.0
    104.0000,     2412.6
    108.0000,     2728.8
    112.0000,     2449.3
    116.0000,     1892.4
    120.0000,     1512.9
    124.0000,     1387.7
    128.0000,     1384.5
    132.0000,     1520.4
    136.0000,     1598.9
    140.0000,     1590.1
    144.0000,     1709.5
    148.0000,     1864.6
    152.0000,     2101.6
    156.0000,     1883.1
    160.0000,     1957.2
    164.0000,     2241.6
    168.0000,     2525.5
    172.0000,     2772.7
    176.0000,     2830.6
    180.0000,     2811.0
    184.0000,     2807.3
    188.0000,     2739.5
    192.0000,     2639.0
    196.0000,     2564.1
    200.0000,     2735.6
    204.0000,     3106.0
    208.0000,     3415.1
    212.0000,     3715.5
    216.0000,     4169.1
    220.0000,     4360.7
    224.0000,     4286.5
    228.0000,     4102.3
    232.0000,     3717.1
    236.0000,     3101.8
    240.0000,     2486.3
    244.0000,     2168.7
    248.0000,     2126.1
    252.0000,     2256.3
    256.0000,     2389.6
    260.0000,     2256.5
    264.0000,     1956.3
    268.0000,     1679.4
    272.0000,     1597.0
    276.0000,     1423.3
    280.0000,     1327.5
    284.0000,     1377.8
    288.0000,     1331.5
    292.0000,     1168.2
    296.0000,     1168.4
    300.0000,     1530.1
    304.0000,     1906.5
    308.0000,     1884.0
    312.0000,     1618.4
    316.0000,     1399.1
    320.0000,     1317.4
    324.0000,     1269.2
    328.0000,     1187.8
    332.0000,     1181.7
    336.0000,     1427.8
    340.0000,     1878.1
    344.0000,     2218.5
    348.0000,     2303.4
    352.0000,     2194.6
    356.0000,     1892.1
             1216.8
LAYER 6
81,    15.4312
     32.0000,     1028.8
     36.0000,     868.29
     40.0000,     777.12
     44.0000,     701.63
     48.0000,     662.50
     52.0000,     628.73
     56.0000,     577.96
     60.0000,     530.01
     64.0000,     501.92
     68.0000,     498.65
     72.0000,     516.54
     76.0000,     574.82
     80.0000,     671.13
     84.0000,     779.94
     88.0000,     924.63
     92.0000,     1078.5
     96.0000,     1257.1
    100.0000,     1450.8
    104.0000,     1599.6
    108.0000,     1656.7
    112.0000,     1476.3
    116.0000,     1199.6
    120.0000,     1017.6
    124.0000,     971.27
    128.0000,     999.54
    132.0000,     1056.8
    136.0000,     1067.3
    140.0000,     1032.3
    144.0000,     1030.0
    148.0000,     1055.9
    152.0000,     1097.7
    156.0000,     1077.3
    160.0000,     1165.8
    164.0000,     1404.0
    168.0000,     1758.5
    172.0000,     2191.8
    176.0000,     2613.5
    180.0000,     2978.4
    184.0000,     3243.6
    188.0000,     3296.4
    192.0000,     3158.4
    196.0000,     2980.1
    200.0000,     2952.4
    204.0000,     3047.2
    208.0000,     3124.6
    212.0000,     3216.5
    216.0000,     3352.1
    220.0000,     3347.4
    224.0000,     3172.5
    228.0000,     2877.7
    232.0000,     2479.9
    236.0000,     2051.7
    240.0000,     1722.1
    244.0000,     1585.2
    248.0000,     1647.4
    252.0000,     1851.9
    256.0000,     2067.8
    260.0000,     2108.2
    264.0000,     1957.9
    268.0000,     1728.3
    272.0000,     1540.2
    276.0000,     1360.8
    280.0000,     1236.9
    284.0000,     1185.0
    288.0000,     1110.2
    292.0000,     1013.2
    296.0000,     1026.7
    300.0000,     1213.8
    304.0000,     1409.2
    308.0000,     1393.0
    312.0000,     1192.2
    316.0000,     974.31
    320.0000,     821.79
    324.0000,     720.91
    328.0000,     659.19
    332.0000,     662.89
    336.0000,     790.26
    340.0000,     1026.6
    344.0000,     1310.5
    348.0000,     1444.8
             1342.3
LAYER 7
77,    18.9743
     40.0000,     499.47
     44.0000,     464.73
     48.0000,     446.75
     52.0000,     438.02
     56.0000,     420.74
     60.0000,     399.56
     64.0000,     384.27
     68.0000,     376.31
     72.0000,     379.54
     76.0000,     402.04
     80.0000,     446.21
     84.0000,     509.16
     88.0000,     592.61
     92.0000,     684.31
     96.0000,     770.35
    100.0000,     832.62
    104.0000,     852.60
    108.0000,     825.47
    112.0000,     747.70
    116.0000,     662.90
    120.0000,     619.11
    124.0000,     630.19
    128.0000,     676.11
    132.0000,     724.63
    136.0000,     741.42
    140.0000,     725.88
    144.0000,     708.48
    148.0000,     701.60
    152.0000,     706.79
    156.0000,     721.62
    160.0000,     792.63
    164.0000,     949.37
    168.0000,     1198.2
    172.0000,     1530.3
    176.0000,     1908.4
    180.0000,     2274.2
    184.0000,     2547.5
    188.0000,     2641.8
    192.0000,     2562.3
    196.0000,     2405.2
    200.0000,     2274.2
    204.0000,     2180.5
    208.0000,     2092.0
    212.0000,     2016.0
    216.0000,     1949.6
    220.0000,     1846.8
    224.0000,     1697.0
    228.0000,     1516.0
    232.0000,     1324.3
    236.0000,     1155.1
    240.0000,     1049.4
    244.0000,     1036.5
    248.0000,     1126.2
    252.0000,     1296.5
    256.0000,     1483.7
    260.0000,     1589.0
    264.0000,     1567.3
    268.0000,     1449.5
    272.0000,     1300.9
    276.0000,     1156.9
    280.0000,     1046.1
    284.0000,     975.08
    288.0000,     918.20
    292.0000,     878.79
    296.0000,     902.54
    300.0000,     999.13
    304.0000,     1094.3
    308.0000,     1090.4
    312.0000,     981.26
    316.0000,     836.68
    320.0000,     713.18
    324.0000,     629.82
    328.0000,     591.04
    332.0000,     612.48
    336.0000,     716.70
    340.0000,     879.78
             1152.6
LAYER 8
73,    22.8718
     48.0000,     323.77
     52.0000,     335.69
     56.0000,     334.32
     60.0000,     329.07
     64.0000,     325.93
     68.0000,     321.76
     72.0000,     321.90
     76.0000,     331.93
     80.0000,     355.00
     84.0000,     391.84
     88.0000,     440.28
     92.0000,     490.12
     96.0000,     526.29
    100.0000,     537.47
    104.0000,     522.87
    108.0000,     491.81
    112.0000,     456.07
    116.0000,     431.74
    120.0000,     432.08
    124.0000,     461.05
    128.0000,     510.55
    132.0000,     562.78
    136.0000,     598.11
    140.0000,     610.60
    144.0000,     610.80
    148.0000,     609.87
    152.0000,     615.81
    156.0000,     636.89
    160.0000,     691.78
    164.0000,     795.39
    168.0000,     952.38
    172.0000,     1155.9
    176.0000,     1383.4
    180.0000,     1596.2
    184.0000,     1744.9
    188.0000,     1790.4
    192.0000,     1736.7
    196.0000,     1625.5
    200.0000,     1502.5
    204.0000,     1385.9
    208.0000,     1277.2
    212.0000,     1179.5
    216.0000,     1091.0
    220.0000,     1002.6
    224.0000,     912.05
    228.0000,     823.90
    232.0000,     746.12
    236.0000,     689.56
    240.0000,     667.08
    244.0000,     689.25
    248.0000,     760.98
    252.0000,     872.76
    256.0000,     997.08
    260.0000,     1089.9
    264.0000,     1120.1
    268.0000,     1088.0
    272.0000,     1018.9
    276.0000,     941.15
    280.0000,     876.99
    284.0000,     835.87
    288.0000,     815.35
    292.0000,     817.70
    296.0000,     855.22
    300.0000,     921.98
    304.0000,     983.15
    308.0000,     994.89
    312.0000,     947.68
    316.0000,     866.76
    320.0000,     782.36
    324.0000,     727.41
    328.0000,     712.27
    332.0000,     753.45
           902.3560
LAYER 9
67,    27.1590
     60.0000,     274.19
     64.0000,     286.69
     68.0000,     289.78
     72.0000,     292.05
     76.0000,     300.41
     80.0000,     315.65
     84.0000,     338.89
     88.0000,     368.62
     92.0000,     397.76
     96.0000,     414.57
    100.0000,     412.58
    104.0000,     394.98
    108.0000,     371.61
    112.0000,     352.77
    116.0000,     347.05
    120.0000,     360.04
    124.0000,     393.41
    128.0000,     443.61
    132.0000,     501.34
    136.0000,     554.56
    140.0000,     595.27
    144.0000,     623.79
    148.0000,     645.15
    152.0000,     666.23
    156.0000,     694.90
    160.0000,     740.71
    164.0000,     810.10
    168.0000,     902.44
    172.0000,     1009.0
    176.0000,     1113.9
    180.0000,     1196.2
    184.0000,     1236.2
    188.0000,     1224.3
    192.0000,     1167.7
    196.0000,     1084.8
    200.0000,     994.29
    204.0000,     906.82
    208.0000,     826.29
    212.0000,     754.04
    216.0000,     689.49
    220.0000,     630.70
    224.0000,     577.31
    228.0000,     531.00
    232.0000,     494.96
    236.0000,     473.25
    240.0000,     470.59
    244.0000,     490.93
    248.0000,     535.67
    252.0000,     600.30
    256.0000,     673.66
    260.0000,     738.47
    264.0000,     780.00
    268.0000,     793.74
    272.0000,     786.59
    276.0000,     771.71
    280.0000,     762.49
    284.0000,     768.09
    288.0000,     792.45
    292.0000,     836.51
    296.0000,     900.27
    300.0000,     970.28
    304.0000,     1029.2
    308.0000,     1054.3
    312.0000,     1043.1
    316.0000,     1011.9
    320.0000,     969.66
           923.8683
LAYER 10
61,    31.8749
     72.0000,     257.66
     76.0000,     274.77
     80.0000,     287.00
     84.0000,     303.31
     88.0000,     323.03
     92.0000,     344.62
     96.0000,     357.29
    100.0000,     356.62
    104.0000,     344.99
    108.0000,     330.20
    112.0000,     320.67
    116.0000,     322.88
    120.0000,     340.91
    124.0000,     376.59
    128.0000,     429.14
    132.0000,     494.46
    136.0000,     565.58
    140.0000,     635.08
    144.0000,     698.10
    148.0000,     752.88
    152.0000,     800.57
    156.0000,     844.08
    160.0000,     886.82
    164.0000,     930.12
    168.0000,     971.29
    172.0000,     1003.8
    176.0000,     1019.9
    180.0000,     1013.2
    184.0000,     981.36
    188.0000,     927.89
    192.0000,     860.92
    196.0000,     789.56
    200.0000,     721.03
    204.0000,     658.89
    208.0000,     603.85
    212.0000,     555.24
    216.0000,     511.98
    220.0000,     473.08
    224.0000,     438.43
    228.0000,     408.91
    232.0000,     386.20
    236.0000,     372.28
    240.0000,     369.32
    244.0000,     378.97
    248.0000,     401.70
    252.0000,     435.79
    256.0000,     477.41
    260.0000,     520.81
    264.0000,     560.65
    268.0000,     594.39
    272.0000,     623.76
    276.0000,     654.38
    280.0000,     694.05
    284.0000,     750.43
    288.0000,     830.11
    292.0000,     930.98
    296.0000,     1048.1
    300.0000,     1142.5
    304.0000,     1216.9
    308.0000,     1248.8
             1240.0
LAYER 11
57,    37.0623
     80.0000,     255.77
     84.0000,     269.90
     88.0000,     285.06
     92.0000,     303.39
     96.0000,     318.49
    100.0000,     325.10
    104.0000,     321.89
    108.0000,     315.04
    112.0000,     312.31
    116.0000,     319.90
    120.0000,     342.07
    124.0000,     381.63
    128.0000,     440.02
    132.0000,     516.76
    136.0000,     608.71
    140.0000,     710.14
    144.0000,     813.81
    148.0000,     911.94
    152.0000,     997.60
    156.0000,     1065.3
    160.0000,     1111.1
    164.0000,     1132.4
    168.0000,     1127.4
    172.0000,     1095.6
    176.0000,     1039.7
    180.0000,     965.39
    184.0000,     880.94
    188.0000,     795.04
    192.0000,     714.95
    196.0000,     644.97
    200.0000,     586.51
    204.0000,     538.67
    208.0000,     499.21
    212.0000,     465.56
    216.0000,     435.54
    220.0000,     407.70
    224.0000,     381.60
    228.0000,     357.76
    232.0000,     337.42
    236.0000,     322.01
    240.0000,     313.09
    244.0000,     311.97
    248.0000,     319.39
    252.0000,     335.29
    256.0000,     359.02
    260.0000,     389.37
    264.0000,     425.24
    268.0000,     466.45
    272.0000,     514.78
    276.0000,     574.85
    280.0000,     654.34
    284.0000,     761.53
    288.0000,     916.57
    292.0000,     1104.0
    296.0000,     1323.5
    300.0000,     1466.6
             1583.4
LAYER 12
53, 
     88.0000,     273.86
     92.0000,     279.30
     96.0000,     296.86
    100.0000,     306.75
    104.0000,     307.50
    108.0000,     303.69
    112.0000,     303.98
    116.0000,     314.96
    120.0000,     341.52
    124.0000,     387.54
    128.0000,     456.46
    132.0000,     550.71
    136.0000,     670.17
    140.0000,     810.82
    144.0000,     964.16
    148.0000,     1116.8
    152.0000,     1252.5
    156.0000,     1354.9
    160.0000,     1410.8
    164.0000,     1413.2
    168.0000,     1363.3
    172.0000,     1268.7
    176.0000,     1144.0
    180.0000,     1006.9
    184.0000,     873.60
    188.0000,     755.65
    192.0000,     658.88
    196.0000,     583.90
    200.0000,     528.09
    204.0000,     487.24
    208.0000,     456.61
    212.0000,     431.68
    216.0000,     408.97
    220.0000,     385.99
    224.0000,     361.81
    228.0000,     336.93
    232.0000,     312.96
    236.0000,     291.72
    240.0000,     275.17
    244.0000,     265.13
    248.0000,     262.78
    252.0000,     268.71
    256.0000,     283.33
    260.0000,     306.86
    264.0000,     339.69
    268.0000,     382.88
    272.0000,     439.28
    276.0000,     515.49
    280.0000,     625.89
    284.0000,     767.48
    288.0000,     986.75
    292.0000,     1339.1
             1943.8
CALCULATED APPARENT RESISTIVITY
      6.0000,       4.0000,   1.00000,    633.6511
     10.0000,       4.0000,   1.00000,    658.9592
     14.0000,       4.0000,   1.00000,    688.3136
     18.0000,       4.0000,   1.00000,    815.9215
     22.0000,       4.0000,   1.00000,    900.0652
     26.0000,       4.0000,   1.00000,    919.5425
     30.0000,       4.0000,   1.00000,    997.7503
     34.0000,       4.0000,   1.00000,    919.2726
     38.0000,       4.0000,   1.00000,    943.4260
     42.0000,       4.0000,   1.00000,   1054.5081
     46.0000,       4.0000,   1.00000,    932.4559
     50.0000,       4.0000,   1.00000,    938.1108
     54.0000,       4.0000,   1.00000,   1006.3516
     58.0000,       4.0000,   1.00000,    974.2621
     62.0000,       4.0000,   1.00000,    998.8562
     66.0000,       4.0000,   1.00000,   1007.5457
     70.0000,       4.0000,   1.00000,    906.0780
     74.0000,       4.0000,   1.00000,    892.5147
     78.0000,       4.0000,   1.00000,    894.0040
     82.0000,       4.0000,   1.00000,    738.4698
     86.0000,       4.0000,   1.00000,    804.5266
     90.0000,       4.0000,   1.00000,    740.0739
     94.0000,       4.0000,   1.00000,    782.0164
     98.0000,       4.0000,   1.00000,    659.9893
    102.0000,       4.0000,   1.00000,    711.1956
    106.0000,       4.0000,   1.00000,    621.0348
    110.0000,       4.0000,   1.00000,    642.5510
    114.0000,       4.0000,   1.00000,    636.7750
    118.0000,       4.0000,   1.00000,    650.6404
    122.0000,       4.0000,   1.00000,    626.8240
    126.0000,       4.0000,   1.00000,    745.6052
    130.0000,       4.0000,   1.00000,    774.6240
    134.0000,       4.0000,   1.00000,    880.6512
    138.0000,       4.0000,   1.00000,    829.4059
    142.0000,       4.0000,   1.00000,    953.9117
    146.0000,       4.0000,   1.00000,    971.0709
    150.0000,       4.0000,   1.00000,   1146.1985
    154.0000,       4.0000,   1.00000,   1080.0438
    158.0000,       4.0000,   1.00000,   1102.2753
    162.0000,       4.0000,   1.00000,   1041.1908
    166.0000,       4.0000,   1.00000,    920.2910
    170.0000,       4.0000,   1.00000,    862.3762
    174.0000,       4.0000,   1.00000,    777.6309
    178.0000,       4.0000,   1.00000,    783.4194
    182.0000,       4.0000,   1.00000,    726.7880
    186.0000,       4.0000,   1.00000,    730.9905
    190.0000,       4.0000,   1.00000,    734.1409
    194.0000,       4.0000,   1.00000,    803.2388
    198.0000,       4.0000,   1.00000,    872.5838
    202.0000,       4.0000,   1.00000,    838.4568
    206.0000,       4.0000,   1.00000,    902.0569
    210.0000,       4.0000,   1.00000,    996.0867
    214.0000,       4.0000,   1.00000,    926.7975
    218.0000,       4.0000,   1.00000,   1025.6848
    222.0000,       4.0000,   1.00000,   1053.1047
    226.0000,       4.0000,   1.00000,   1059.0300
    230.0000,       4.0000,   1.00000,   1123.1860
    234.0000,       4.0000,   1.00000,   1159.9399
    238.0000,       4.0000,   1.00000,   1054.9867
    242.0000,       4.0000,   1.00000,   1113.8094
    246.0000,       4.0000,   1.00000,    968.9559
    250.0000,       4.0000,   1.00000,    915.7731
    254.0000,       4.0000,   1.00000,    983.1239
    258.0000,       4.0000,   1.00000,    959.1749
    262.0000,       4.0000,   1.00000,    909.3162
    266.0000,       4.0000,   1.00000,   1273.6008
    270.0000,       4.0000,   1.00000,   1009.2198
    274.0000,       4.0000,   1.00000,   1511.6110
    278.0000,       4.0000,   1.00000,   1452.7699
    282.0000,       4.0000,   1.00000,   1718.7971
    286.0000,       4.0000,   1.00000,   1865.7117
    290.0000,       4.0000,   1.00000,   1819.2788
    294.0000,       4.0000,   1.00000,   1744.5902
    298.0000,       4.0000,   1.00000,   1848.3733
    302.0000,       4.0000,   1.00000,   1737.3560
    306.0000,       4.0000,   1.00000,   1641.7764
    310.0000,       4.0000,   1.00000,   1609.6475
    314.0000,       4.0000,   1.00000,   1990.4513
    318.0000,       4.0000,   1.00000,   2010.7075
    322.0000,       4.0000,   1.00000,   2506.3777
    326.0000,       4.0000,   1.00000,   2492.6975
    330.0000,       4.0000,   1.00000,   2800.3547
    334.0000,       4.0000,   1.00000,   2955.9524
    338.0000,       4.0000,   1.00000,   2899.0205
    342.0000,       4.0000,   1.00000,   2957.7109
    346.0000,       4.0000,   1.00000,   3015.2458
    350.0000,       4.0000,   1.00000,   2718.1074
    354.0000,       4.0000,   1.00000,   2774.2151
    358.0000,       4.0000,   1.00000,   2326.9756
    362.0000,       4.0000,   1.00000,   2351.7891
    366.0000,       4.0000,   1.00000,   1721.3024
    370.0000,       4.0000,   1.00000,   1679.0410
    374.0000,       4.0000,   1.00000,   1489.4053
     10.0000,       4.0000,   2.00000,    745.1778
     14.0000,       4.0000,   2.00000,    756.5809
     18.0000,       4.0000,   2.00000,    911.5404
     22.0000,       4.0000,   2.00000,    984.2977
     26.0000,       4.0000,   2.00000,   1013.7050
     30.0000,       4.0000,   2.00000,   1092.1512
     34.0000,       4.0000,   2.00000,    939.4155
     38.0000,       4.0000,   2.00000,   1020.4177
     42.0000,       4.0000,   2.00000,   1232.9944
     46.0000,       4.0000,   2.00000,    993.7661
     50.0000,       4.0000,   2.00000,    947.2745
     54.0000,       4.0000,   2.00000,   1078.5005
     58.0000,       4.0000,   2.00000,   1007.0933
     62.0000,       4.0000,   2.00000,   1022.9959
     66.0000,       4.0000,   2.00000,   1031.7822
     70.0000,       4.0000,   2.00000,    886.4599
     74.0000,       4.0000,   2.00000,    965.6342
     78.0000,       4.0000,   2.00000,   1002.5822
     82.0000,       4.0000,   2.00000,    799.0187
     86.0000,       4.0000,   2.00000,    865.8195
     90.0000,       4.0000,   2.00000,    898.7430
     94.0000,       4.0000,   2.00000,    895.2665
     98.0000,       4.0000,   2.00000,    778.9761
    102.0000,       4.0000,   2.00000,    839.6934
    106.0000,       4.0000,   2.00000,    761.9213
    110.0000,       4.0000,   2.00000,    771.9885
    114.0000,       4.0000,   2.00000,    822.3828
    118.0000,       4.0000,   2.00000,    788.3216
    122.0000,       4.0000,   2.00000,    727.0176
    126.0000,       4.0000,   2.00000,    848.3516
    130.0000,       4.0000,   2.00000,    947.6158
    134.0000,       4.0000,   2.00000,   1010.5717
    138.0000,       4.0000,   2.00000,    933.7588
    142.0000,       4.0000,   2.00000,   1016.5106
    146.0000,       4.0000,   2.00000,   1095.9377
    150.0000,       4.0000,   2.00000,   1264.5282
    154.0000,       4.0000,   2.00000,   1149.8538
    158.0000,       4.0000,   2.00000,   1170.3477
    162.0000,       4.0000,   2.00000,   1187.0272
    166.0000,       4.0000,   2.00000,   1063.3556
    170.0000,       4.0000,   2.00000,   1000.1268
    174.0000,       4.0000,   2.00000,    946.4988
    178.0000,       4.0000,   2.00000,    977.9219
    182.0000,       4.0000,   2.00000,    913.8203
    186.0000,       4.0000,   2.00000,    868.8472
    190.0000,       4.0000,   2.00000,    864.9036
    194.0000,       4.0000,   2.00000,    999.6784
    198.0000,       4.0000,   2.00000,   1075.9344
    202.0000,       4.0000,   2.00000,    954.4161
    206.0000,       4.0000,   2.00000,   1083.3226
    210.0000,       4.0000,   2.00000,   1237.1833
    214.0000,       4.0000,   2.00000,   1107.0043
    218.0000,       4.0000,   2.00000,   1227.9247
    222.0000,       4.0000,   2.00000,   1283.3862
    226.0000,       4.0000,   2.00000,   1218.7087
    230.0000,       4.0000,   2.00000,   1319.7513
    234.0000,       4.0000,   2.00000,   1318.8932
    238.0000,       4.0000,   2.00000,   1201.9312
    242.0000,       4.0000,   2.00000,   1308.8517
    246.0000,       4.0000,   2.00000,   1114.6210
    250.0000,       4.0000,   2.00000,   1040.5542
    254.0000,       4.0000,   2.00000,   1217.1157
    258.0000,       4.0000,   2.00000,   1054.3438
    262.0000,       4.0000,   2.00000,   1045.2845
    266.0000,       4.0000,   2.00000,   1380.7668
    270.0000,       4.0000,   2.00000,   1088.6775
    274.0000,       4.0000,   2.00000,   1424.6587
    278.0000,       4.0000,   2.00000,   1380.0483
    282.0000,       4.0000,   2.00000,   1515.0731
    286.0000,       4.0000,   2.00000,   1795.5352
    290.0000,       4.0000,   2.00000,   1581.8441
    294.0000,       4.0000,   2.00000,   1508.0471
    298.0000,       4.0000,   2.00000,   1873.2855
    302.0000,       4.0000,   2.00000,   1880.4752
    306.0000,       4.0000,   2.00000,   1604.5110
    310.0000,       4.0000,   2.00000,   1678.0712
    314.0000,       4.0000,   2.00000,   2091.6580
    318.0000,       4.0000,   2.00000,   2123.4312
    322.0000,       4.0000,   2.00000,   2435.1001
    326.0000,       4.0000,   2.00000,   2406.1523
    330.0000,       4.0000,   2.00000,   2717.2710
    334.0000,       4.0000,   2.00000,   2982.5466
    338.0000,       4.0000,   2.00000,   2761.3105
    342.0000,       4.0000,   2.00000,   2890.2781
    346.0000,       4.0000,   2.00000,   2967.8669
    350.0000,       4.0000,   2.00000,   2617.4380
    354.0000,       4.0000,   2.00000,   2475.0757
    358.0000,       4.0000,   2.00000,   2291.4939
    362.0000,       4.0000,   2.00000,   2255.6021
    366.0000,       4.0000,   2.00000,   1638.9430
    370.0000,       4.0000,   2.00000,   1562.5122
     14.0000,       4.0000,   3.00000,    791.5951
     18.0000,       4.0000,   3.00000,    940.3438
     22.0000,       4.0000,   3.00000,   1068.6415
     26.0000,       4.0000,   3.00000,   1080.0056
     30.0000,       4.0000,   3.00000,   1036.6127
     34.0000,       4.0000,   3.00000,    916.3733
     38.0000,       4.0000,   3.00000,   1038.8922
     42.0000,       4.0000,   3.00000,   1238.3031
     46.0000,       4.0000,   3.00000,   1024.7885
     50.0000,       4.0000,   3.00000,    924.3950
     54.0000,       4.0000,   3.00000,    997.9407
     58.0000,       4.0000,   3.00000,   1027.0699
     62.0000,       4.0000,   3.00000,   1028.7256
     66.0000,       4.0000,   3.00000,    979.6787
     70.0000,       4.0000,   3.00000,    905.5259
     74.0000,       4.0000,   3.00000,    972.0915
     78.0000,       4.0000,   3.00000,   1020.8168
     82.0000,       4.0000,   3.00000,    820.5197
     86.0000,       4.0000,   3.00000,    920.0373
     90.0000,       4.0000,   3.00000,    946.8000
     94.0000,       4.0000,   3.00000,   1025.1039
     98.0000,       4.0000,   3.00000,    851.1399
    102.0000,       4.0000,   3.00000,    914.4509
    106.0000,       4.0000,   3.00000,    831.4062
    110.0000,       4.0000,   3.00000,    908.6727
    114.0000,       4.0000,   3.00000,    925.1868
    118.0000,       4.0000,   3.00000,    891.9742
    122.0000,       4.0000,   3.00000,    786.8542
    126.0000,       4.0000,   3.00000,    956.5491
    130.0000,       4.0000,   3.00000,   1073.1229
    134.0000,       4.0000,   3.00000,   1153.5942
    138.0000,       4.0000,   3.00000,    955.3365
    142.0000,       4.0000,   3.00000,   1042.8525
    146.0000,       4.0000,   3.00000,   1124.3070
    150.0000,       4.0000,   3.00000,   1357.9368
    154.0000,       4.0000,   3.00000,   1233.1425
    158.0000,       4.0000,   3.00000,   1260.4847
    162.0000,       4.0000,   3.00000,   1258.2242
    166.0000,       4.0000,   3.00000,   1160.4419
    170.0000,       4.0000,   3.00000,   1107.1882
    174.0000,       4.0000,   3.00000,   1079.4025
    178.0000,       4.0000,   3.00000,   1163.3280
    182.0000,       4.0000,   3.00000,   1069.0659
    186.0000,       4.0000,   3.00000,   1000.7558
    190.0000,       4.0000,   3.00000,   1011.7411
    194.0000,       4.0000,   3.00000,   1182.4585
    198.0000,       4.0000,   3.00000,   1242.2422
    202.0000,       4.0000,   3.00000,   1124.3607
    206.0000,       4.0000,   3.00000,   1228.2291
    210.0000,       4.0000,   3.00000,   1391.9830
    214.0000,       4.0000,   3.00000,   1286.6720
    218.0000,       4.0000,   3.00000,   1373.5317
    222.0000,       4.0000,   3.00000,   1380.5793
    226.0000,       4.0000,   3.00000,   1369.2152
    230.0000,       4.0000,   3.00000,   1418.0664
    234.0000,       4.0000,   3.00000,   1464.3976
    238.0000,       4.0000,   3.00000,   1361.9711
    242.0000,       4.0000,   3.00000,   1419.2227
    246.0000,       4.0000,   3.00000,   1222.4291
    250.0000,       4.0000,   3.00000,   1186.5643
    254.0000,       4.0000,   3.00000,   1272.4160
    258.0000,       4.0000,   3.00000,   1215.0074
    262.0000,       4.0000,   3.00000,   1113.4436
    266.0000,       4.0000,   3.00000,   1456.6403
    270.0000,       4.0000,   3.00000,   1116.4573
    274.0000,       4.0000,   3.00000,   1377.9930
    278.0000,       4.0000,   3.00000,   1263.1414
    282.0000,       4.0000,   3.00000,   1564.8552
    286.0000,       4.0000,   3.00000,   1634.9307
    290.0000,       4.0000,   3.00000,   1448.1566
    294.0000,       4.0000,   3.00000,   1401.3394
    298.0000,       4.0000,   3.00000,   1838.0378
    302.0000,       4.0000,   3.00000,   1862.4086
    306.0000,       4.0000,   3.00000,   1593.9869
    310.0000,       4.0000,   3.00000,   1521.2046
    314.0000,       4.0000,   3.00000,   2022.1863
    318.0000,       4.0000,   3.00000,   2103.4739
    322.0000,       4.0000,   3.00000,   2351.2114
    326.0000,       4.0000,   3.00000,   2205.0984
    330.0000,       4.0000,   3.00000,   2492.5039
    334.0000,       4.0000,   3.00000,   2609.8999
    338.0000,       4.0000,   3.00000,   2544.1545
    342.0000,       4.0000,   3.00000,   2527.9971
    346.0000,       4.0000,   3.00000,   2611.4658
    350.0000,       4.0000,   3.00000,   2288.2537
    354.0000,       4.0000,   3.00000,   2316.0798
    358.0000,       4.0000,   3.00000,   2139.0181
    362.0000,       4.0000,   3.00000,   2201.6284
    366.0000,       4.0000,   3.00000,   1547.9575
     18.0000,      12.0000,   1.00000,    942.0601
     22.0000,      12.0000,   1.00000,   1035.1033
     26.0000,      12.0000,   1.00000,   1017.4307
     30.0000,      12.0000,   1.00000,    952.3904
     34.0000,      12.0000,   1.00000,    946.5876
     38.0000,      12.0000,   1.00000,   1000.4214
     42.0000,      12.0000,   1.00000,   1036.0276
     46.0000,      12.0000,   1.00000,   1024.8539
     50.0000,      12.0000,   1.00000,    952.5194
     54.0000,      12.0000,   1.00000,    933.3660
     58.0000,      12.0000,   1.00000,    971.2679
     62.0000,      12.0000,   1.00000,    988.2230
     66.0000,      12.0000,   1.00000,    965.1396
     70.0000,      12.0000,   1.00000,    943.9009
     74.0000,      12.0000,   1.00000,    945.6458
     78.0000,      12.0000,   1.00000,    898.3812
     82.0000,      12.0000,   1.00000,    917.0277
     86.0000,      12.0000,   1.00000,    897.1093
     90.0000,      12.0000,   1.00000,    964.8883
     94.0000,      12.0000,   1.00000,    955.1159
     98.0000,      12.0000,   1.00000,    960.2552
    102.0000,      12.0000,   1.00000,    872.3359
    106.0000,      12.0000,   1.00000,    912.4742
    110.0000,      12.0000,   1.00000,    920.9359
    114.0000,      12.0000,   1.00000,    947.5098
    118.0000,      12.0000,   1.00000,    891.6091
    122.0000,      12.0000,   1.00000,    935.5719
    126.0000,      12.0000,   1.00000,    998.4774
    130.0000,      12.0000,   1.00000,   1120.9648
    134.0000,      12.0000,   1.00000,   1081.7705
    138.0000,      12.0000,   1.00000,   1059.7098
    142.0000,      12.0000,   1.00000,   1022.0188
    146.0000,      12.0000,   1.00000,   1143.6451
    150.0000,      12.0000,   1.00000,   1227.7761
    154.0000,      12.0000,   1.00000,   1323.8951
    158.0000,      12.0000,   1.00000,   1285.1335
    162.0000,      12.0000,   1.00000,   1236.7687
    166.0000,      12.0000,   1.00000,   1187.8124
    170.0000,      12.0000,   1.00000,   1166.6552
    174.0000,      12.0000,   1.00000,   1183.9332
    178.0000,      12.0000,   1.00000,   1177.7842
    182.0000,      12.0000,   1.00000,   1158.8687
    186.0000,      12.0000,   1.00000,   1123.4362
    190.0000,      12.0000,   1.00000,   1169.2197
    194.0000,      12.0000,   1.00000,   1230.2094
    198.0000,      12.0000,   1.00000,   1282.8806
    202.0000,      12.0000,   1.00000,   1302.5338
    206.0000,      12.0000,   1.00000,   1328.9985
    210.0000,      12.0000,   1.00000,   1355.2360
    214.0000,      12.0000,   1.00000,   1402.0797
    218.0000,      12.0000,   1.00000,   1380.7120
    222.0000,      12.0000,   1.00000,   1387.8540
    226.0000,      12.0000,   1.00000,   1392.4296
    230.0000,      12.0000,   1.00000,   1451.9727
    234.0000,      12.0000,   1.00000,   1467.3132
    238.0000,      12.0000,   1.00000,   1469.4026
    242.0000,      12.0000,   1.00000,   1383.2720
    246.0000,      12.0000,   1.00000,   1340.6382
    250.0000,      12.0000,   1.00000,   1256.7369
    254.0000,      12.0000,   1.00000,   1273.6450
    258.0000,      12.0000,   1.00000,   1235.0801
    262.0000,      12.0000,   1.00000,   1325.4895
    266.0000,      12.0000,   1.00000,   1243.1797
    270.0000,      12.0000,   1.00000,   1298.4850
    274.0000,      12.0000,   1.00000,   1246.6494
    278.0000,      12.0000,   1.00000,   1416.9937
    282.0000,      12.0000,   1.00000,   1454.2887
    286.0000,      12.0000,   1.00000,   1505.4447
    290.0000,      12.0000,   1.00000,   1447.8541
    294.0000,      12.0000,   1.00000,   1577.5629
    298.0000,      12.0000,   1.00000,   1627.6537
    302.0000,      12.0000,   1.00000,   1675.8313
    306.0000,      12.0000,   1.00000,   1592.4974
    310.0000,      12.0000,   1.00000,   1643.4877
    314.0000,      12.0000,   1.00000,   1761.1985
    318.0000,      12.0000,   1.00000,   2069.2737
    322.0000,      12.0000,   1.00000,   2160.9631
    326.0000,      12.0000,   1.00000,   2243.6975
    330.0000,      12.0000,   1.00000,   2202.9878
    334.0000,      12.0000,   1.00000,   2271.9932
    338.0000,      12.0000,   1.00000,   2238.3259
    342.0000,      12.0000,   1.00000,   2251.8792
    346.0000,      12.0000,   1.00000,   2094.5906
    350.0000,      12.0000,   1.00000,   2147.9041
    354.0000,      12.0000,   1.00000,   2119.1460
    358.0000,      12.0000,   1.00000,   2128.8381
    362.0000,      12.0000,   1.00000,   1912.4791
     18.0000,       4.0000,   4.00000,    963.0810
     22.0000,       4.0000,   4.00000,   1084.9401
     26.0000,       4.0000,   4.00000,   1032.1766
     30.0000,       4.0000,   4.00000,   1019.9570
     34.0000,       4.0000,   4.00000,    872.5684
     38.0000,       4.0000,   4.00000,    957.2690
     42.0000,       4.0000,   4.00000,   1165.5585
     46.0000,       4.0000,   4.00000,    960.5922
     50.0000,       4.0000,   4.00000,    889.0490
     54.0000,       4.0000,   4.00000,    961.0353
     58.0000,       4.0000,   4.00000,    942.8655
     62.0000,       4.0000,   4.00000,    984.4850
     66.0000,       4.0000,   4.00000,    990.7585
     70.0000,       4.0000,   4.00000,    876.7325
     74.0000,       4.0000,   4.00000,    949.6188
     78.0000,       4.0000,   4.00000,    975.5603
     82.0000,       4.0000,   4.00000,    817.4096
     86.0000,       4.0000,   4.00000,    933.2229
     90.0000,       4.0000,   4.00000,    970.4177
     94.0000,       4.0000,   4.00000,   1045.5758
     98.0000,       4.0000,   4.00000,    899.6346
    102.0000,       4.0000,   4.00000,    948.4174
    106.0000,       4.0000,   4.00000,    888.2681
    110.0000,       4.0000,   4.00000,    949.7573
    114.0000,       4.0000,   4.00000,    990.2142
    118.0000,       4.0000,   4.00000,    921.0886
    122.0000,       4.0000,   4.00000,    858.1124
    126.0000,       4.0000,   4.00000,   1029.8337
    130.0000,       4.0000,   4.00000,   1150.8142
    134.0000,       4.0000,   4.00000,   1182.9800
    138.0000,       4.0000,   4.00000,    991.3268
    142.0000,       4.0000,   4.00000,   1035.2181
    146.0000,       4.0000,   4.00000,   1103.8391
    150.0000,       4.0000,   4.00000,   1376.3591
    154.0000,       4.0000,   4.00000,   1309.0160
    158.0000,       4.0000,   4.00000,   1334.9961
    162.0000,       4.0000,   4.00000,   1310.0612
    166.0000,       4.0000,   4.00000,   1191.2933
    170.0000,       4.0000,   4.00000,   1193.7058
    174.0000,       4.0000,   4.00000,   1174.7678
    178.0000,       4.0000,   4.00000,   1263.9871
    182.0000,       4.0000,   4.00000,   1175.5726
    186.0000,       4.0000,   4.00000,   1133.7542
    190.0000,       4.0000,   4.00000,   1142.7944
    194.0000,       4.0000,   4.00000,   1295.0321
    198.0000,       4.0000,   4.00000,   1408.9821
    202.0000,       4.0000,   4.00000,   1256.8679
    206.0000,       4.0000,   4.00000,   1357.1692
    210.0000,       4.0000,   4.00000,   1509.5262
    214.0000,       4.0000,   4.00000,   1356.3988
    218.0000,       4.0000,   4.00000,   1452.5286
    222.0000,       4.0000,   4.00000,   1452.2307
    226.0000,       4.0000,   4.00000,   1388.0928
    230.0000,       4.0000,   4.00000,   1525.6733
    234.0000,       4.0000,   4.00000,   1576.1200
    238.0000,       4.0000,   4.00000,   1430.8271
    242.0000,       4.0000,   4.00000,   1519.7321
    246.0000,       4.0000,   4.00000,   1307.8263
    250.0000,       4.0000,   4.00000,   1200.3702
    254.0000,       4.0000,   4.00000,   1388.1139
    258.0000,       4.0000,   4.00000,   1234.3352
    262.0000,       4.0000,   4.00000,   1178.6941
    266.0000,       4.0000,   4.00000,   1496.3357
    270.0000,       4.0000,   4.00000,   1071.5763
    274.0000,       4.0000,   4.00000,   1380.0983
    278.0000,       4.0000,   4.00000,   1296.8978
    282.0000,       4.0000,   4.00000,   1458.1255
    286.0000,       4.0000,   4.00000,   1607.6785
    290.0000,       4.0000,   4.00000,   1382.2897
    294.0000,       4.0000,   4.00000,   1399.2688
    298.0000,       4.0000,   4.00000,   1730.6479
    302.0000,       4.0000,   4.00000,   1749.5200
    306.0000,       4.0000,   4.00000,   1478.3977
    310.0000,       4.0000,   4.00000,   1431.2161
    314.0000,       4.0000,   4.00000,   1812.0547
    318.0000,       4.0000,   4.00000,   1918.8312
    322.0000,       4.0000,   4.00000,   2256.5344
    326.0000,       4.0000,   4.00000,   2058.3193
    330.0000,       4.0000,   4.00000,   2140.3816
    334.0000,       4.0000,   4.00000,   2296.7732
    338.0000,       4.0000,   4.00000,   2134.5500
    342.0000,       4.0000,   4.00000,   2199.6077
    346.0000,       4.0000,   4.00000,   2148.3223
    350.0000,       4.0000,   4.00000,   2012.6377
    354.0000,       4.0000,   4.00000,   2136.8997
    358.0000,       4.0000,   4.00000,   1992.4618
    362.0000,       4.0000,   4.00000,   2054.9822
     24.0000,      16.0000,   1.00000,    941.5458
     28.0000,      16.0000,   1.00000,    930.1511
     32.0000,      16.0000,   1.00000,    900.9352
     36.0000,      16.0000,   1.00000,    909.8730
     40.0000,      16.0000,   1.00000,    848.4169
     44.0000,      16.0000,   1.00000,    856.0284
     48.0000,      16.0000,   1.00000,    913.8746
     52.0000,      16.0000,   1.00000,    879.7362
     56.0000,      16.0000,   1.00000,    883.4972
     60.0000,      16.0000,   1.00000,    915.9745
     64.0000,      16.0000,   1.00000,    904.0823
     68.0000,      16.0000,   1.00000,    938.2383
     72.0000,      16.0000,   1.00000,    909.5914
     76.0000,      16.0000,   1.00000,    852.7533
     80.0000,      16.0000,   1.00000,    872.3284
     84.0000,      16.0000,   1.00000,    893.9857
     88.0000,      16.0000,   1.00000,    907.6357
     92.0000,      16.0000,   1.00000,    924.0459
     96.0000,      16.0000,   1.00000,    930.0656
    100.0000,      16.0000,   1.00000,    940.9872
    104.0000,      16.0000,   1.00000,    929.8562
    108.0000,      16.0000,   1.00000,    928.6967
    112.0000,      16.0000,   1.00000,    910.1221
    116.0000,      16.0000,   1.00000,    930.6794
    120.0000,      16.0000,   1.00000,    994.9496
    124.0000,      16.0000,   1.00000,   1044.2765
    128.0000,      16.0000,   1.00000,   1079.7057
    132.0000,      16.0000,   1.00000,   1079.8215
    136.0000,      16.0000,   1.00000,   1075.1516
    140.0000,      16.0000,   1.00000,   1067.4753
    144.0000,      16.0000,   1.00000,   1113.9351
    148.0000,      16.0000,   1.00000,   1166.2571
    152.0000,      16.0000,   1.00000,   1262.6451
    156.0000,      16.0000,   1.00000,   1340.1975
    160.0000,      16.0000,   1.00000,   1317.5647
    164.0000,      16.0000,   1.00000,   1279.1476
    168.0000,      16.0000,   1.00000,   1245.7672
    172.0000,      16.0000,   1.00000,   1222.0575
    176.0000,      16.0000,   1.00000,   1226.1243
    180.0000,      16.0000,   1.00000,   1230.1459
    184.0000,      16.0000,   1.00000,   1254.0757
    188.0000,      16.0000,   1.00000,   1276.5426
    192.0000,      16.0000,   1.00000,   1345.9713
    196.0000,      16.0000,   1.00000,   1364.5472
    200.0000,      16.0000,   1.00000,   1415.6760
    204.0000,      16.0000,   1.00000,   1480.2686
    208.0000,      16.0000,   1.00000,   1423.4702
    212.0000,      16.0000,   1.00000,   1419.5160
    216.0000,      16.0000,   1.00000,   1417.9214
    220.0000,      16.0000,   1.00000,   1369.1473
    224.0000,      16.0000,   1.00000,   1440.5283
    228.0000,      16.0000,   1.00000,   1482.8895
    232.0000,      16.0000,   1.00000,   1476.0583
    236.0000,      16.0000,   1.00000,   1546.2998
    240.0000,      16.0000,   1.00000,   1502.6392
    244.0000,      16.0000,   1.00000,   1377.7520
    248.0000,      16.0000,   1.00000,   1392.0203
    252.0000,      16.0000,   1.00000,   1275.2017
    256.0000,      16.0000,   1.00000,   1247.7992
    260.0000,      16.0000,   1.00000,   1330.4493
    264.0000,      16.0000,   1.00000,   1207.6823
    268.0000,      16.0000,   1.00000,   1265.9540
    272.0000,      16.0000,   1.00000,   1325.4141
    276.0000,      16.0000,   1.00000,   1306.9128
    280.0000,      16.0000,   1.00000,   1431.6206
    284.0000,      16.0000,   1.00000,   1420.6943
    288.0000,      16.0000,   1.00000,   1462.2688
    292.0000,      16.0000,   1.00000,   1570.5325
    296.0000,      16.0000,   1.00000,   1519.3350
    300.0000,      16.0000,   1.00000,   1444.6735
    304.0000,      16.0000,   1.00000,   1429.5419
    308.0000,      16.0000,   1.00000,   1491.3373
    312.0000,      16.0000,   1.00000,   1533.7781
    316.0000,      16.0000,   1.00000,   1691.8138
    320.0000,      16.0000,   1.00000,   1806.4059
    324.0000,      16.0000,   1.00000,   1917.4698
    328.0000,      16.0000,   1.00000,   2023.2584
    332.0000,      16.0000,   1.00000,   1882.5992
    336.0000,      16.0000,   1.00000,   1813.3717
    340.0000,      16.0000,   1.00000,   1760.3375
    344.0000,      16.0000,   1.00000,   1742.7603
    348.0000,      16.0000,   1.00000,   1829.8492
    352.0000,      16.0000,   1.00000,   1836.4213
    356.0000,      16.0000,   1.00000,   1859.6606
     22.0000,       4.0000,   5.00000,   1002.3011
     26.0000,       4.0000,   5.00000,    990.0986
     30.0000,       4.0000,   5.00000,    993.6345
     34.0000,       4.0000,   5.00000,    820.3653
     38.0000,       4.0000,   5.00000,    862.2106
     42.0000,       4.0000,   5.00000,   1032.6367
     46.0000,       4.0000,   5.00000,    861.7516
     50.0000,       4.0000,   5.00000,    828.0248
     54.0000,       4.0000,   5.00000,    922.0445
     58.0000,       4.0000,   5.00000,    871.6541
     62.0000,       4.0000,   5.00000,    921.6235
     66.0000,       4.0000,   5.00000,    962.8523
     70.0000,       4.0000,   5.00000,    851.0361
     74.0000,       4.0000,   5.00000,    887.0814
     78.0000,       4.0000,   5.00000,    950.4593
     82.0000,       4.0000,   5.00000,    780.8668
     86.0000,       4.0000,   5.00000,    914.7857
     90.0000,       4.0000,   5.00000,    964.0423
     94.0000,       4.0000,   5.00000,   1017.6718
     98.0000,       4.0000,   5.00000,    881.9213
    102.0000,       4.0000,   5.00000,    996.0027
    106.0000,       4.0000,   5.00000,    895.8643
    110.0000,       4.0000,   5.00000,    948.1627
    114.0000,       4.0000,   5.00000,    971.7623
    118.0000,       4.0000,   5.00000,    963.1412
    122.0000,       4.0000,   5.00000,    880.7573
    126.0000,       4.0000,   5.00000,   1076.5311
    130.0000,       4.0000,   5.00000,   1145.0876
    134.0000,       4.0000,   5.00000,   1184.6300
    138.0000,       4.0000,   5.00000,    988.7734
    142.0000,       4.0000,   5.00000,   1037.1642
    146.0000,       4.0000,   5.00000,   1094.3164
    150.0000,       4.0000,   5.00000,   1370.0516
    154.0000,       4.0000,   5.00000,   1318.8418
    158.0000,       4.0000,   5.00000,   1380.4717
    162.0000,       4.0000,   5.00000,   1357.5291
    166.0000,       4.0000,   5.00000,   1240.5253
    170.0000,       4.0000,   5.00000,   1221.7354
    174.0000,       4.0000,   5.00000,   1219.1594
    178.0000,       4.0000,   5.00000,   1299.5122
    182.0000,       4.0000,   5.00000,   1245.6870
    186.0000,       4.0000,   5.00000,   1219.0488
    190.0000,       4.0000,   5.00000,   1214.8533
    194.0000,       4.0000,   5.00000,   1411.3405
    198.0000,       4.0000,   5.00000,   1503.6824
    202.0000,       4.0000,   5.00000,   1343.9620
    206.0000,       4.0000,   5.00000,   1456.5903
    210.0000,       4.0000,   5.00000,   1579.9000
    214.0000,       4.0000,   5.00000,   1361.5533
    218.0000,       4.0000,   5.00000,   1464.7897
    222.0000,       4.0000,   5.00000,   1467.7716
    226.0000,       4.0000,   5.00000,   1419.7629
    230.0000,       4.0000,   5.00000,   1562.7513
    234.0000,       4.0000,   5.00000,   1626.1403
    238.0000,       4.0000,   5.00000,   1471.2202
    242.0000,       4.0000,   5.00000,   1583.5710
    246.0000,       4.0000,   5.00000,   1306.1411
    250.0000,       4.0000,   5.00000,   1241.0397
    254.0000,       4.0000,   5.00000,   1377.2974
    258.0000,       4.0000,   5.00000,   1262.5273
    262.0000,       4.0000,   5.00000,   1157.8694
    266.0000,       4.0000,   5.00000,   1468.9586
    270.0000,       4.0000,   5.00000,   1078.0985
    274.0000,       4.0000,   5.00000,   1387.8252
    278.0000,       4.0000,   5.00000,   1281.7246
    282.0000,       4.0000,   5.00000,   1435.4082
    286.0000,       4.0000,   5.00000,   1553.3755
    290.0000,       4.0000,   5.00000,   1430.0813
    294.0000,       4.0000,   5.00000,   1326.8270
    298.0000,       4.0000,   5.00000,   1671.2343
    302.0000,       4.0000,   5.00000,   1586.7410
    306.0000,       4.0000,   5.00000,   1344.3271
    310.0000,       4.0000,   5.00000,   1320.3202
    314.0000,       4.0000,   5.00000,   1654.9541
    318.0000,       4.0000,   5.00000,   1707.5454
    322.0000,       4.0000,   5.00000,   2036.3696
    326.0000,       4.0000,   5.00000,   1870.7374
    330.0000,       4.0000,   5.00000,   1950.7124
    334.0000,       4.0000,   5.00000,   1950.2611
    338.0000,       4.0000,   5.00000,   1836.4724
    342.0000,       4.0000,   5.00000,   1798.5391
    346.0000,       4.0000,   5.00000,   1936.3346
    350.0000,       4.0000,   5.00000,   1788.8639
    354.0000,       4.0000,   5.00000,   1910.0115
    358.0000,       4.0000,   5.00000,   1840.3334
     26.0000,       4.0000,   6.00000,    944.3724
     30.0000,       4.0000,   6.00000,    928.2128
     34.0000,       4.0000,   6.00000,    765.2565
     38.0000,       4.0000,   6.00000,    790.5670
     42.0000,       4.0000,   6.00000,    907.5129
     46.0000,       4.0000,   6.00000,    768.5762
     50.0000,       4.0000,   6.00000,    747.8816
     54.0000,       4.0000,   6.00000,    835.4949
     58.0000,       4.0000,   6.00000,    849.8557
     62.0000,       4.0000,   6.00000,    870.2957
     66.0000,       4.0000,   6.00000,    881.6426
     70.0000,       4.0000,   6.00000,    800.9802
     74.0000,       4.0000,   6.00000,    866.1854
     78.0000,       4.0000,   6.00000,    898.6755
     82.0000,       4.0000,   6.00000,    753.4370
     86.0000,       4.0000,   6.00000,    870.6238
     90.0000,       4.0000,   6.00000,    912.2696
     94.0000,       4.0000,   6.00000,    989.5325
     98.0000,       4.0000,   6.00000,    867.9958
    102.0000,       4.0000,   6.00000,    964.5439
    106.0000,       4.0000,   6.00000,    889.4653
    110.0000,       4.0000,   6.00000,    911.2686
    114.0000,       4.0000,   6.00000,    962.5721
    118.0000,       4.0000,   6.00000,    947.9962
    122.0000,       4.0000,   6.00000,    890.9886
    126.0000,       4.0000,   6.00000,   1038.3434
    130.0000,       4.0000,   6.00000,   1135.3517
    134.0000,       4.0000,   6.00000,   1163.1978
    138.0000,       4.0000,   6.00000,    965.6786
    142.0000,       4.0000,   6.00000,   1037.6312
    146.0000,       4.0000,   6.00000,   1113.9346
    150.0000,       4.0000,   6.00000,   1371.8765
    154.0000,       4.0000,   6.00000,   1296.4579
    158.0000,       4.0000,   6.00000,   1379.2662
    162.0000,       4.0000,   6.00000,   1412.9214
    166.0000,       4.0000,   6.00000,   1285.5762
    170.0000,       4.0000,   6.00000,   1237.5283
    174.0000,       4.0000,   6.00000,   1193.6268
    178.0000,       4.0000,   6.00000,   1328.1069
    182.0000,       4.0000,   6.00000,   1262.0945
    186.0000,       4.0000,   6.00000,   1225.0217
    190.0000,       4.0000,   6.00000,   1266.0940
    194.0000,       4.0000,   6.00000,   1464.8859
    198.0000,       4.0000,   6.00000,   1559.6694
    202.0000,       4.0000,   6.00000,   1384.8663
    206.0000,       4.0000,   6.00000,   1487.2114
    210.0000,       4.0000,   6.00000,   1590.8892
    214.0000,       4.0000,   6.00000,   1377.6525
    218.0000,       4.0000,   6.00000,   1427.5109
    222.0000,       4.0000,   6.00000,   1457.3417
    226.0000,       4.0000,   6.00000,   1456.4840
    230.0000,       4.0000,   6.00000,   1554.3878
    234.0000,       4.0000,   6.00000,   1614.4803
    238.0000,       4.0000,   6.00000,   1511.9039
    242.0000,       4.0000,   6.00000,   1542.8892
    246.0000,       4.0000,   6.00000,   1325.5619
    250.0000,       4.0000,   6.00000,   1219.4943
    254.0000,       4.0000,   6.00000,   1360.8527
    258.0000,       4.0000,   6.00000,   1221.8290
    262.0000,       4.0000,   6.00000,   1113.4604
    266.0000,       4.0000,   6.00000,   1429.0649
    270.0000,       4.0000,   6.00000,   1096.5645
    274.0000,       4.0000,   6.00000,   1378.8439
    278.0000,       4.0000,   6.00000,   1238.7993
    282.0000,       4.0000,   6.00000,   1449.8649
    286.0000,       4.0000,   6.00000,   1597.8743
    290.0000,       4.0000,   6.00000,   1361.2689
    294.0000,       4.0000,   6.00000,   1312.7010
    298.0000,       4.0000,   6.00000,   1544.6523
    302.0000,       4.0000,   6.00000,   1507.2949
    306.0000,       4.0000,   6.00000,   1230.3435
    310.0000,       4.0000,   6.00000,   1181.4561
    314.0000,       4.0000,   6.00000,   1530.6115
    318.0000,       4.0000,   6.00000,   1560.4740
    322.0000,       4.0000,   6.00000,   1761.6570
    326.0000,       4.0000,   6.00000,   1666.5579
    330.0000,       4.0000,   6.00000,   1756.7719
    334.0000,       4.0000,   6.00000,   1766.3956
    338.0000,       4.0000,   6.00000,   1559.3945
    342.0000,       4.0000,   6.00000,   1641.1006
    346.0000,       4.0000,   6.00000,   1743.0310
    350.0000,       4.0000,   6.00000,   1658.9741
    354.0000,       4.0000,   6.00000,   1731.3374
     30.0000,      20.0000,   1.00000,    831.1844
     34.0000,      20.0000,   1.00000,    833.2826
     38.0000,      20.0000,   1.00000,    785.4757
     42.0000,      20.0000,   1.00000,    743.5233
     46.0000,      20.0000,   1.00000,    757.9915
     50.0000,      20.0000,   1.00000,    782.2737
     54.0000,      20.0000,   1.00000,    802.4644
     58.0000,      20.0000,   1.00000,    839.0346
     62.0000,      20.0000,   1.00000,    858.3851
     66.0000,      20.0000,   1.00000,    836.1370
     70.0000,      20.0000,   1.00000,    858.9743
     74.0000,      20.0000,   1.00000,    840.5085
     78.0000,      20.0000,   1.00000,    829.5368
     82.0000,      20.0000,   1.00000,    839.5245
     86.0000,      20.0000,   1.00000,    857.3755
     90.0000,      20.0000,   1.00000,    830.2861
     94.0000,      20.0000,   1.00000,    891.1190
     98.0000,      20.0000,   1.00000,    898.6027
    102.0000,      20.0000,   1.00000,    889.6808
    106.0000,      20.0000,   1.00000,    872.3919
    110.0000,      20.0000,   1.00000,    911.1686
    114.0000,      20.0000,   1.00000,    889.7778
    118.0000,      20.0000,   1.00000,    955.2026
    122.0000,      20.0000,   1.00000,    996.1505
    126.0000,      20.0000,   1.00000,   1040.9518
    130.0000,      20.0000,   1.00000,   1015.1218
    134.0000,      20.0000,   1.00000,   1047.7878
    138.0000,      20.0000,   1.00000,   1067.8735
    142.0000,      20.0000,   1.00000,   1136.5039
    146.0000,      20.0000,   1.00000,   1165.1188
    150.0000,      20.0000,   1.00000,   1226.4927
    154.0000,      20.0000,   1.00000,   1275.8436
    158.0000,      20.0000,   1.00000,   1327.1511
    162.0000,      20.0000,   1.00000,   1325.7590
    166.0000,      20.0000,   1.00000,   1309.6536
    170.0000,      20.0000,   1.00000,   1257.3292
    174.0000,      20.0000,   1.00000,   1222.0789
    178.0000,      20.0000,   1.00000,   1210.2847
    182.0000,      20.0000,   1.00000,   1225.9500
    186.0000,      20.0000,   1.00000,   1295.6663
    190.0000,      20.0000,   1.00000,   1355.3827
    194.0000,      20.0000,   1.00000,   1379.2037
    198.0000,      20.0000,   1.00000,   1432.2935
    202.0000,      20.0000,   1.00000,   1493.9587
    206.0000,      20.0000,   1.00000,   1442.9406
    210.0000,      20.0000,   1.00000,   1423.1864
    214.0000,      20.0000,   1.00000,   1409.4458
    218.0000,      20.0000,   1.00000,   1398.8427
    222.0000,      20.0000,   1.00000,   1403.5205
    226.0000,      20.0000,   1.00000,   1456.2533
    230.0000,      20.0000,   1.00000,   1481.6735
    234.0000,      20.0000,   1.00000,   1512.9109
    238.0000,      20.0000,   1.00000,   1467.6223
    242.0000,      20.0000,   1.00000,   1454.1650
    246.0000,      20.0000,   1.00000,   1374.0267
    250.0000,      20.0000,   1.00000,   1327.6227
    254.0000,      20.0000,   1.00000,   1218.4336
    258.0000,      20.0000,   1.00000,   1215.7960
    262.0000,      20.0000,   1.00000,   1195.2917
    266.0000,      20.0000,   1.00000,   1240.9933
    270.0000,      20.0000,   1.00000,   1247.0128
    274.0000,      20.0000,   1.00000,   1334.2261
    278.0000,      20.0000,   1.00000,   1360.5635
    282.0000,      20.0000,   1.00000,   1443.6848
    286.0000,      20.0000,   1.00000,   1432.3727
    290.0000,      20.0000,   1.00000,   1510.0416
    294.0000,      20.0000,   1.00000,   1462.3788
    298.0000,      20.0000,   1.00000,   1379.4725
    302.0000,      20.0000,   1.00000,   1286.5013
    306.0000,      20.0000,   1.00000,   1354.1525
    310.0000,      20.0000,   1.00000,   1364.2057
    314.0000,      20.0000,   1.00000,   1437.5891
    318.0000,      20.0000,   1.00000,   1499.4929
    322.0000,      20.0000,   1.00000,   1609.1365
    326.0000,      20.0000,   1.00000,   1638.3459
    330.0000,      20.0000,   1.00000,   1684.3933
    334.0000,      20.0000,   1.00000,   1601.0109
    338.0000,      20.0000,   1.00000,   1599.0649
    342.0000,      20.0000,   1.00000,   1560.4005
    346.0000,      20.0000,   1.00000,   1592.8715
    350.0000,      20.0000,   1.00000,   1616.7396
     30.0000,       4.0000,   7.00000,    858.4536
     34.0000,       4.0000,   7.00000,    702.8624
     38.0000,       4.0000,   7.00000,    725.4371
     42.0000,       4.0000,   7.00000,    846.7478
     46.0000,       4.0000,   7.00000,    685.4941
     50.0000,       4.0000,   7.00000,    655.2118
     54.0000,       4.0000,   7.00000,    772.1967
     58.0000,       4.0000,   7.00000,    785.8073
     62.0000,       4.0000,   7.00000,    827.4158
     66.0000,       4.0000,   7.00000,    814.5773
     70.0000,       4.0000,   7.00000,    743.8098
     74.0000,       4.0000,   7.00000,    824.7248
     78.0000,       4.0000,   7.00000,    873.6974
     82.0000,       4.0000,   7.00000,    712.9680
     86.0000,       4.0000,   7.00000,    820.5259
     90.0000,       4.0000,   7.00000,    861.2357
     94.0000,       4.0000,   7.00000,    957.0759
     98.0000,       4.0000,   7.00000,    838.9850
    102.0000,       4.0000,   7.00000,    912.5709
    106.0000,       4.0000,   7.00000,    831.3090
    110.0000,       4.0000,   7.00000,    906.0339
    114.0000,       4.0000,   7.00000,    934.5799
    118.0000,       4.0000,   7.00000,    918.1627
    122.0000,       4.0000,   7.00000,    832.8908
    126.0000,       4.0000,   7.00000,   1007.7537
    130.0000,       4.0000,   7.00000,   1089.2770
    134.0000,       4.0000,   7.00000,   1135.2074
    138.0000,       4.0000,   7.00000,    953.4863
    142.0000,       4.0000,   7.00000,   1032.0363
    146.0000,       4.0000,   7.00000,   1124.6079
    150.0000,       4.0000,   7.00000,   1385.6360
    154.0000,       4.0000,   7.00000,   1292.0077
    158.0000,       4.0000,   7.00000,   1379.1475
    162.0000,       4.0000,   7.00000,   1422.9578
    166.0000,       4.0000,   7.00000,   1305.3156
    170.0000,       4.0000,   7.00000,   1231.0656
    174.0000,       4.0000,   7.00000,   1199.1742
    178.0000,       4.0000,   7.00000,   1293.3981
    182.0000,       4.0000,   7.00000,   1232.7339
    186.0000,       4.0000,   7.00000,   1213.7302
    190.0000,       4.0000,   7.00000,   1250.7949
    194.0000,       4.0000,   7.00000,   1467.0411
    198.0000,       4.0000,   7.00000,   1575.6100
    202.0000,       4.0000,   7.00000,   1382.9032
    206.0000,       4.0000,   7.00000,   1455.3076
    210.0000,       4.0000,   7.00000,   1587.2777
    214.0000,       4.0000,   7.00000,   1358.4629
    218.0000,       4.0000,   7.00000,   1436.9056
    222.0000,       4.0000,   7.00000,   1453.9497
    226.0000,       4.0000,   7.00000,   1419.7562
    230.0000,       4.0000,   7.00000,   1560.6498
    234.0000,       4.0000,   7.00000,   1614.7988
    238.0000,       4.0000,   7.00000,   1437.1610
    242.0000,       4.0000,   7.00000,   1556.0010
    246.0000,       4.0000,   7.00000,   1278.5946
    250.0000,       4.0000,   7.00000,   1193.5745
    254.0000,       4.0000,   7.00000,   1315.5389
    258.0000,       4.0000,   7.00000,   1149.3818
    262.0000,       4.0000,   7.00000,   1071.5957
    266.0000,       4.0000,   7.00000,   1424.2396
    270.0000,       4.0000,   7.00000,   1057.5865
    274.0000,       4.0000,   7.00000,   1356.0129
    278.0000,       4.0000,   7.00000,   1248.5151
    282.0000,       4.0000,   7.00000,   1454.6942
    286.0000,       4.0000,   7.00000,   1582.4980
    290.0000,       4.0000,   7.00000,   1347.6797
    294.0000,       4.0000,   7.00000,   1217.6572
    298.0000,       4.0000,   7.00000,   1512.1422
    302.0000,       4.0000,   7.00000,   1421.8568
    306.0000,       4.0000,   7.00000,   1157.8013
    310.0000,       4.0000,   7.00000,   1089.5481
    314.0000,       4.0000,   7.00000,   1381.6530
    318.0000,       4.0000,   7.00000,   1412.6901
    322.0000,       4.0000,   7.00000,   1608.8457
    326.0000,       4.0000,   7.00000,   1444.5795
    330.0000,       4.0000,   7.00000,   1563.9121
    334.0000,       4.0000,   7.00000,   1597.7881
    338.0000,       4.0000,   7.00000,   1507.1552
    342.0000,       4.0000,   7.00000,   1542.8320
    346.0000,       4.0000,   7.00000,   1651.5385
    350.0000,       4.0000,   7.00000,   1533.2411
     34.0000,       4.0000,   8.00000,    644.2172
     38.0000,       4.0000,   8.00000,    679.0005
     42.0000,       4.0000,   8.00000,    790.5170
     46.0000,       4.0000,   8.00000,    630.5323
     50.0000,       4.0000,   8.00000,    601.0320
     54.0000,       4.0000,   8.00000,    694.7742
     58.0000,       4.0000,   8.00000,    715.2791
     62.0000,       4.0000,   8.00000,    752.4958
     66.0000,       4.0000,   8.00000,    781.2953
     70.0000,       4.0000,   8.00000,    697.0336
     74.0000,       4.0000,   8.00000,    770.6144
     78.0000,       4.0000,   8.00000,    834.2512
     82.0000,       4.0000,   8.00000,    678.0378
     86.0000,       4.0000,   8.00000,    775.7686
     90.0000,       4.0000,   8.00000,    835.0815
     94.0000,       4.0000,   8.00000,    907.2169
     98.0000,       4.0000,   8.00000,    785.6266
    102.0000,       4.0000,   8.00000,    858.4166
    106.0000,       4.0000,   8.00000,    794.5303
    110.0000,       4.0000,   8.00000,    860.4967
    114.0000,       4.0000,   8.00000,    912.7156
    118.0000,       4.0000,   8.00000,    853.0742
    122.0000,       4.0000,   8.00000,    780.8693
    126.0000,       4.0000,   8.00000,    941.6761
    130.0000,       4.0000,   8.00000,   1046.5739
    134.0000,       4.0000,   8.00000,   1100.4491
    138.0000,       4.0000,   8.00000,    946.0782
    142.0000,       4.0000,   8.00000,   1029.1310
    146.0000,       4.0000,   8.00000,   1113.7618
    150.0000,       4.0000,   8.00000,   1395.8645
    154.0000,       4.0000,   8.00000,   1321.1425
    158.0000,       4.0000,   8.00000,   1388.7487
    162.0000,       4.0000,   8.00000,   1400.5902
    166.0000,       4.0000,   8.00000,   1271.2698
    170.0000,       4.0000,   8.00000,   1243.6652
    174.0000,       4.0000,   8.00000,   1188.4712
    178.0000,       4.0000,   8.00000,   1249.5077
    182.0000,       4.0000,   8.00000,   1181.5952
    186.0000,       4.0000,   8.00000,   1171.1721
    190.0000,       4.0000,   8.00000,   1200.2144
    194.0000,       4.0000,   8.00000,   1420.5757
    198.0000,       4.0000,   8.00000,   1529.9919
    202.0000,       4.0000,   8.00000,   1335.2356
    206.0000,       4.0000,   8.00000,   1427.7396
    210.0000,       4.0000,   8.00000,   1531.3109
    214.0000,       4.0000,   8.00000,   1353.5660
    218.0000,       4.0000,   8.00000,   1451.7201
    222.0000,       4.0000,   8.00000,   1441.7488
    226.0000,       4.0000,   8.00000,   1393.0458
    230.0000,       4.0000,   8.00000,   1534.2349
    234.0000,       4.0000,   8.00000,   1560.4181
    238.0000,       4.0000,   8.00000,   1416.4904
    242.0000,       4.0000,   8.00000,   1470.3008
    246.0000,       4.0000,   8.00000,   1247.9657
    250.0000,       4.0000,   8.00000,   1135.3029
    254.0000,       4.0000,   8.00000,   1235.6891
    258.0000,       4.0000,   8.00000,   1110.5736
    262.0000,       4.0000,   8.00000,   1043.7755
    266.0000,       4.0000,   8.00000,   1362.6854
    270.0000,       4.0000,   8.00000,   1024.8019
    274.0000,       4.0000,   8.00000,   1327.3589
    278.0000,       4.0000,   8.00000,   1261.4371
    282.0000,       4.0000,   8.00000,   1442.4758
    286.0000,       4.0000,   8.00000,   1544.6646
    290.0000,       4.0000,   8.00000,   1299.4785
    294.0000,       4.0000,   8.00000,   1192.7631
    298.0000,       4.0000,   8.00000,   1436.0513
    302.0000,       4.0000,   8.00000,   1389.1324
    306.0000,       4.0000,   8.00000,   1102.2545
    310.0000,       4.0000,   8.00000,   1030.9635
    314.0000,       4.0000,   8.00000,   1256.4381
    318.0000,       4.0000,   8.00000,   1279.8955
    322.0000,       4.0000,   8.00000,   1466.3342
    326.0000,       4.0000,   8.00000,   1323.2122
    330.0000,       4.0000,   8.00000,   1368.9768
    334.0000,       4.0000,   8.00000,   1509.8269
    338.0000,       4.0000,   8.00000,   1486.4415
    342.0000,       4.0000,   8.00000,   1537.5986
    346.0000,       4.0000,   8.00000,   1591.8589
     42.0000,      28.0000,   1.00000,    656.4088
     46.0000,      28.0000,   1.00000,    647.3511
     50.0000,      28.0000,   1.00000,    664.4602
     54.0000,      28.0000,   1.00000,    668.6622
     58.0000,      28.0000,   1.00000,    651.0975
     62.0000,      28.0000,   1.00000,    679.4296
     66.0000,      28.0000,   1.00000,    734.3274
     70.0000,      28.0000,   1.00000,    731.4119
     74.0000,      28.0000,   1.00000,    739.1004
     78.0000,      28.0000,   1.00000,    733.9587
     82.0000,      28.0000,   1.00000,    758.2768
     86.0000,      28.0000,   1.00000,    771.6783
     90.0000,      28.0000,   1.00000,    766.1728
     94.0000,      28.0000,   1.00000,    729.8278
     98.0000,      28.0000,   1.00000,    757.4982
    102.0000,      28.0000,   1.00000,    775.6268
    106.0000,      28.0000,   1.00000,    789.0049
    110.0000,      28.0000,   1.00000,    761.9771
    114.0000,      28.0000,   1.00000,    787.1214
    118.0000,      28.0000,   1.00000,    821.9451
    122.0000,      28.0000,   1.00000,    874.7442
    126.0000,      28.0000,   1.00000,    877.9604
    130.0000,      28.0000,   1.00000,    910.8641
    134.0000,      28.0000,   1.00000,    970.0746
    138.0000,      28.0000,   1.00000,   1086.7384
    142.0000,      28.0000,   1.00000,   1145.5806
    146.0000,      28.0000,   1.00000,   1214.4991
    150.0000,      28.0000,   1.00000,   1257.8517
    154.0000,      28.0000,   1.00000,   1286.9529
    158.0000,      28.0000,   1.00000,   1285.9375
    162.0000,      28.0000,   1.00000,   1284.8279
    166.0000,      28.0000,   1.00000,   1240.0072
    170.0000,      28.0000,   1.00000,   1195.8065
    174.0000,      28.0000,   1.00000,   1168.1759
    178.0000,      28.0000,   1.00000,   1134.8201
    182.0000,      28.0000,   1.00000,   1131.1677
    186.0000,      28.0000,   1.00000,   1163.5186
    190.0000,      28.0000,   1.00000,   1166.6042
    194.0000,      28.0000,   1.00000,   1190.7339
    198.0000,      28.0000,   1.00000,   1243.9249
    202.0000,      28.0000,   1.00000,   1267.1617
    206.0000,      28.0000,   1.00000,   1335.3883
    210.0000,      28.0000,   1.00000,   1371.3198
    214.0000,      28.0000,   1.00000,   1358.5844
    218.0000,      28.0000,   1.00000,   1398.0101
    222.0000,      28.0000,   1.00000,   1446.1853
    226.0000,      28.0000,   1.00000,   1387.7037
    230.0000,      28.0000,   1.00000,   1414.1281
    234.0000,      28.0000,   1.00000,   1356.5031
    238.0000,      28.0000,   1.00000,   1327.6641
    242.0000,      28.0000,   1.00000,   1319.9452
    246.0000,      28.0000,   1.00000,   1230.4041
    250.0000,      28.0000,   1.00000,   1155.5958
    254.0000,      28.0000,   1.00000,   1183.9147
    258.0000,      28.0000,   1.00000,   1096.9829
    262.0000,      28.0000,   1.00000,   1109.9788
    266.0000,      28.0000,   1.00000,   1148.0696
    270.0000,      28.0000,   1.00000,   1204.3473
    274.0000,      28.0000,   1.00000,   1286.9131
    278.0000,      28.0000,   1.00000,   1348.5664
    282.0000,      28.0000,   1.00000,   1300.5337
    286.0000,      28.0000,   1.00000,   1394.2183
    290.0000,      28.0000,   1.00000,   1381.8496
    294.0000,      28.0000,   1.00000,   1330.0466
    298.0000,      28.0000,   1.00000,   1268.1205
    302.0000,      28.0000,   1.00000,   1215.2172
    306.0000,      28.0000,   1.00000,   1179.7816
    310.0000,      28.0000,   1.00000,   1236.4496
    314.0000,      28.0000,   1.00000,   1177.8470
    318.0000,      28.0000,   1.00000,   1177.4104
    322.0000,      28.0000,   1.00000,   1195.5699
    326.0000,      28.0000,   1.00000,   1289.2180
    330.0000,      28.0000,   1.00000,   1369.8900
    334.0000,      28.0000,   1.00000,   1438.3239
    338.0000,      28.0000,   1.00000,   1438.8116
     42.0000,       4.0000,  10.00000,    700.1372
     46.0000,       4.0000,  10.00000,    570.2685
     50.0000,       4.0000,  10.00000,    533.8196
     54.0000,       4.0000,  10.00000,    587.1810
     58.0000,       4.0000,  10.00000,    588.2454
     62.0000,       4.0000,  10.00000,    630.4390
     66.0000,       4.0000,  10.00000,    670.4693
     70.0000,       4.0000,  10.00000,    622.6105
     74.0000,       4.0000,  10.00000,    688.5216
     78.0000,       4.0000,  10.00000,    730.3197
     82.0000,       4.0000,  10.00000,    618.2746
     86.0000,       4.0000,  10.00000,    731.9036
     90.0000,       4.0000,  10.00000,    760.7167
     94.0000,       4.0000,  10.00000,    802.6329
     98.0000,       4.0000,  10.00000,    702.6529
    102.0000,       4.0000,  10.00000,    780.1235
    106.0000,       4.0000,  10.00000,    722.7489
    110.0000,       4.0000,  10.00000,    755.8024
    114.0000,       4.0000,  10.00000,    772.7106
    118.0000,       4.0000,  10.00000,    745.0955
    122.0000,       4.0000,  10.00000,    688.1021
    126.0000,       4.0000,  10.00000,    832.6106
    130.0000,       4.0000,  10.00000,    948.6860
    134.0000,       4.0000,  10.00000,   1036.3508
    138.0000,       4.0000,  10.00000,    905.8447
    142.0000,       4.0000,  10.00000,    998.2708
    146.0000,       4.0000,  10.00000,   1113.0594
    150.0000,       4.0000,  10.00000,   1410.2783
    154.0000,       4.0000,  10.00000,   1325.6392
    158.0000,       4.0000,  10.00000,   1372.0865
    162.0000,       4.0000,  10.00000,   1372.4821
    166.0000,       4.0000,  10.00000,   1223.4288
    170.0000,       4.0000,  10.00000,   1153.5486
    174.0000,       4.0000,  10.00000,   1114.5295
    178.0000,       4.0000,  10.00000,   1181.9077
    182.0000,       4.0000,  10.00000,   1078.9240
    186.0000,       4.0000,  10.00000,   1033.3739
    190.0000,       4.0000,  10.00000,   1040.3202
    194.0000,       4.0000,  10.00000,   1220.1200
    198.0000,       4.0000,  10.00000,   1321.6027
    202.0000,       4.0000,  10.00000,   1183.8727
    206.0000,       4.0000,  10.00000,   1314.5967
    210.0000,       4.0000,  10.00000,   1478.2777
    214.0000,       4.0000,  10.00000,   1306.6796
    218.0000,       4.0000,  10.00000,   1402.8628
    222.0000,       4.0000,  10.00000,   1434.0358
    226.0000,       4.0000,  10.00000,   1355.4580
    230.0000,       4.0000,  10.00000,   1454.1166
    234.0000,       4.0000,  10.00000,   1447.4880
    238.0000,       4.0000,  10.00000,   1300.9886
    242.0000,       4.0000,  10.00000,   1350.5665
    246.0000,       4.0000,  10.00000,   1091.3977
    250.0000,       4.0000,  10.00000,   1011.1111
    254.0000,       4.0000,  10.00000,   1157.5083
    258.0000,       4.0000,  10.00000,   1034.2308
    262.0000,       4.0000,  10.00000,    960.9837
    266.0000,       4.0000,  10.00000,   1273.9734
    270.0000,       4.0000,  10.00000,    977.8179
    274.0000,       4.0000,  10.00000,   1276.1199
    278.0000,       4.0000,  10.00000,   1195.0083
    282.0000,       4.0000,  10.00000,   1363.0133
    286.0000,       4.0000,  10.00000,   1478.6505
    290.0000,       4.0000,  10.00000,   1239.9648
    294.0000,       4.0000,  10.00000,   1128.8793
    298.0000,       4.0000,  10.00000,   1387.9872
    302.0000,       4.0000,  10.00000,   1318.9255
    306.0000,       4.0000,  10.00000,   1030.0321
    310.0000,       4.0000,  10.00000,    950.9366
    314.0000,       4.0000,  10.00000,   1127.2720
    318.0000,       4.0000,  10.00000,   1120.2561
    322.0000,       4.0000,  10.00000,   1238.7708
    326.0000,       4.0000,  10.00000,   1157.3749
    330.0000,       4.0000,  10.00000,   1289.8304
    334.0000,       4.0000,  10.00000,   1417.4949
    338.0000,       4.0000,  10.00000,   1402.3674
     54.0000,      36.0000,   1.00000,    592.5316
     58.0000,      36.0000,   1.00000,    604.7500
     62.0000,      36.0000,   1.00000,    599.5737
     66.0000,      36.0000,   1.00000,    592.5841
     70.0000,      36.0000,   1.00000,    619.0439
     74.0000,      36.0000,   1.00000,    642.9344
     78.0000,      36.0000,   1.00000,    669.8013
     82.0000,      36.0000,   1.00000,    662.4042
     86.0000,      36.0000,   1.00000,    675.5646
     90.0000,      36.0000,   1.00000,    675.1719
     94.0000,      36.0000,   1.00000,    677.6969
     98.0000,      36.0000,   1.00000,    667.6389
    102.0000,      36.0000,   1.00000,    665.5465
    106.0000,      36.0000,   1.00000,    646.7427
    110.0000,      36.0000,   1.00000,    656.2498
    114.0000,      36.0000,   1.00000,    679.3350
    118.0000,      36.0000,   1.00000,    728.9641
    122.0000,      36.0000,   1.00000,    755.4655
    126.0000,      36.0000,   1.00000,    792.5253
    130.0000,      36.0000,   1.00000,    850.1962
    134.0000,      36.0000,   1.00000,    948.5334
    138.0000,      36.0000,   1.00000,   1019.6152
    142.0000,      36.0000,   1.00000,   1106.2776
    146.0000,      36.0000,   1.00000,   1161.5325
    150.0000,      36.0000,   1.00000,   1198.3616
    154.0000,      36.0000,   1.00000,   1188.8062
    158.0000,      36.0000,   1.00000,   1180.0652
    162.0000,      36.0000,   1.00000,   1180.3204
    166.0000,      36.0000,   1.00000,   1152.2327
    170.0000,      36.0000,   1.00000,   1087.2123
    174.0000,      36.0000,   1.00000,   1037.8370
    178.0000,      36.0000,   1.00000,    993.9609
    182.0000,      36.0000,   1.00000,    967.4048
    186.0000,      36.0000,   1.00000,    953.7535
    190.0000,      36.0000,   1.00000,    954.3508
    194.0000,      36.0000,   1.00000,    981.6082
    198.0000,      36.0000,   1.00000,   1000.8796
    202.0000,      36.0000,   1.00000,   1038.6204
    206.0000,      36.0000,   1.00000,   1120.4072
    210.0000,      36.0000,   1.00000,   1196.7753
    214.0000,      36.0000,   1.00000,   1239.8096
    218.0000,      36.0000,   1.00000,   1298.2855
    222.0000,      36.0000,   1.00000,   1313.7278
    226.0000,      36.0000,   1.00000,   1329.7766
    230.0000,      36.0000,   1.00000,   1275.7897
    234.0000,      36.0000,   1.00000,   1235.1694
    238.0000,      36.0000,   1.00000,   1206.2401
    242.0000,      36.0000,   1.00000,   1169.4352
    246.0000,      36.0000,   1.00000,   1119.5648
    250.0000,      36.0000,   1.00000,   1108.8013
    254.0000,      36.0000,   1.00000,   1069.1266
    258.0000,      36.0000,   1.00000,   1078.0496
    262.0000,      36.0000,   1.00000,   1060.5798
    266.0000,      36.0000,   1.00000,   1109.2324
    270.0000,      36.0000,   1.00000,   1153.8121
    274.0000,      36.0000,   1.00000,   1167.7583
    278.0000,      36.0000,   1.00000,   1184.7885
    282.0000,      36.0000,   1.00000,   1243.8357
    286.0000,      36.0000,   1.00000,   1253.7246
    290.0000,      36.0000,   1.00000,   1263.5938
    294.0000,      36.0000,   1.00000,   1204.4861
    298.0000,      36.0000,   1.00000,   1210.9044
    302.0000,      36.0000,   1.00000,   1167.5675
    306.0000,      36.0000,   1.00000,   1130.1223
    310.0000,      36.0000,   1.00000,   1104.6959
    314.0000,      36.0000,   1.00000,   1134.2786
    318.0000,      36.0000,   1.00000,   1147.5231
    322.0000,      36.0000,   1.00000,   1180.9032
    326.0000,      36.0000,   1.00000,   1223.1516
     54.0000,      12.0000,   4.00000,    498.8385
     58.0000,      12.0000,   4.00000,    525.5123
     62.0000,      12.0000,   4.00000,    536.5384
     66.0000,      12.0000,   4.00000,    534.3394
     70.0000,      12.0000,   4.00000,    555.1478
     74.0000,      12.0000,   4.00000,    586.6121
     78.0000,      12.0000,   4.00000,    591.2416
     82.0000,      12.0000,   4.00000,    603.8313
     86.0000,      12.0000,   4.00000,    622.6531
     90.0000,      12.0000,   4.00000,    684.5023
     94.0000,      12.0000,   4.00000,    681.0029
     98.0000,      12.0000,   4.00000,    679.0474
    102.0000,      12.0000,   4.00000,    633.2021
    106.0000,      12.0000,   4.00000,    629.1730
    110.0000,      12.0000,   4.00000,    619.4231
    114.0000,      12.0000,   4.00000,    628.6496
    118.0000,      12.0000,   4.00000,    619.3431
    122.0000,      12.0000,   4.00000,    656.2006
    126.0000,      12.0000,   4.00000,    724.3899
    130.0000,      12.0000,   4.00000,    843.1099
    134.0000,      12.0000,   4.00000,    882.4597
    138.0000,      12.0000,   4.00000,    908.8129
    142.0000,      12.0000,   4.00000,    942.2612
    146.0000,      12.0000,   4.00000,   1100.7611
    150.0000,      12.0000,   4.00000,   1214.6245
    154.0000,      12.0000,   4.00000,   1293.8396
    158.0000,      12.0000,   4.00000,   1268.2742
    162.0000,      12.0000,   4.00000,   1226.1848
    166.0000,      12.0000,   4.00000,   1141.6592
    170.0000,      12.0000,   4.00000,   1042.2905
    174.0000,      12.0000,   4.00000,   1004.9223
    178.0000,      12.0000,   4.00000,    942.6209
    182.0000,      12.0000,   4.00000,    893.0722
    186.0000,      12.0000,   4.00000,    852.3396
    190.0000,      12.0000,   4.00000,    879.2906
    194.0000,      12.0000,   4.00000,    947.3677
    198.0000,      12.0000,   4.00000,    995.5888
    202.0000,      12.0000,   4.00000,   1029.8704
    206.0000,      12.0000,   4.00000,   1110.6772
    210.0000,      12.0000,   4.00000,   1183.1064
    214.0000,      12.0000,   4.00000,   1232.0171
    218.0000,      12.0000,   4.00000,   1259.8469
    222.0000,      12.0000,   4.00000,   1282.6459
    226.0000,      12.0000,   4.00000,   1303.6859
    230.0000,      12.0000,   4.00000,   1303.6139
    234.0000,      12.0000,   4.00000,   1267.0032
    238.0000,      12.0000,   4.00000,   1222.6272
    242.0000,      12.0000,   4.00000,   1114.0164
    246.0000,      12.0000,   4.00000,   1023.2908
    250.0000,      12.0000,   4.00000,    967.6299
    254.0000,      12.0000,   4.00000,    964.6887
    262.0000,      12.0000,   4.00000,   1011.0399
    266.0000,      12.0000,   4.00000,   1002.6126
    270.0000,      12.0000,   4.00000,   1083.6049
    274.0000,      12.0000,   4.00000,   1052.8190
    278.0000,      12.0000,   4.00000,   1179.8508
    282.0000,      12.0000,   4.00000,   1239.6368
    286.0000,      12.0000,   4.00000,   1270.6605
    290.0000,      12.0000,   4.00000,   1212.5463
    294.0000,      12.0000,   4.00000,   1185.8204
    298.0000,      12.0000,   4.00000,   1219.3950
    302.0000,      12.0000,   4.00000,   1179.4973
    306.0000,      12.0000,   4.00000,   1040.2355
    310.0000,      12.0000,   4.00000,    983.9160
    314.0000,      12.0000,   4.00000,   1018.4688
    318.0000,      12.0000,   4.00000,   1126.3696
    322.0000,      12.0000,   4.00000,   1155.5607
    326.0000,      12.0000,   4.00000,   1196.4490
     66.0000,      44.0000,   1.00000,    557.5431
     70.0000,      44.0000,   1.00000,    563.6588
     74.0000,      44.0000,   1.00000,    589.1230
     78.0000,      44.0000,   1.00000,    590.5435
     82.0000,      44.0000,   1.00000,    599.3857
     86.0000,      44.0000,   1.00000,    588.7134
     90.0000,      44.0000,   1.00000,    588.1373
     94.0000,      44.0000,   1.00000,    592.0539
     98.0000,      44.0000,   1.00000,    587.4358
    102.0000,      44.0000,   1.00000,    574.3425
    106.0000,      44.0000,   1.00000,    597.0767
    110.0000,      44.0000,   1.00000,    633.6807
    114.0000,      44.0000,   1.00000,    661.3011
    118.0000,      44.0000,   1.00000,    670.5741
    122.0000,      44.0000,   1.00000,    710.0704
    126.0000,      44.0000,   1.00000,    757.6215
    130.0000,      44.0000,   1.00000,    835.3365
    134.0000,      44.0000,   1.00000,    887.0013
    138.0000,      44.0000,   1.00000,    946.9380
    142.0000,      44.0000,   1.00000,   1001.9534
    146.0000,      44.0000,   1.00000,   1030.8765
    150.0000,      44.0000,   1.00000,   1039.1663
    154.0000,      44.0000,   1.00000,   1029.9796
    158.0000,      44.0000,   1.00000,   1017.8056
    162.0000,      44.0000,   1.00000,   1014.5192
    166.0000,      44.0000,   1.00000,    979.9348
    170.0000,      44.0000,   1.00000,    943.3905
    174.0000,      44.0000,   1.00000,    904.9633
    178.0000,      44.0000,   1.00000,    878.0394
    182.0000,      44.0000,   1.00000,    853.1293
    186.0000,      44.0000,   1.00000,    844.9711
    194.0000,      44.0000,   1.00000,    858.8164
    198.0000,      44.0000,   1.00000,    898.4801
    202.0000,      44.0000,   1.00000,    914.3831
    206.0000,      44.0000,   1.00000,    945.3354
    210.0000,      44.0000,   1.00000,    979.8354
    214.0000,      44.0000,   1.00000,   1035.1283
    218.0000,      44.0000,   1.00000,   1076.1353
    222.0000,      44.0000,   1.00000,   1093.7031
    226.0000,      44.0000,   1.00000,   1127.6455
    230.0000,      44.0000,   1.00000,   1152.9442
    234.0000,      44.0000,   1.00000,   1142.8030
    238.0000,      44.0000,   1.00000,   1130.7896
    242.0000,      44.0000,   1.00000,   1107.7327
    246.0000,      44.0000,   1.00000,   1122.8964
    250.0000,      44.0000,   1.00000,   1088.9661
    254.0000,      44.0000,   1.00000,   1070.6776
    258.0000,      44.0000,   1.00000,   1030.5581
    262.0000,      44.0000,   1.00000,   1047.1903
    266.0000,      44.0000,   1.00000,   1067.6752
    270.0000,      44.0000,   1.00000,   1073.2869
    274.0000,      44.0000,   1.00000,   1091.4100
    278.0000,      44.0000,   1.00000,   1128.2369
    282.0000,      44.0000,   1.00000,   1144.9719
    286.0000,      44.0000,   1.00000,   1149.7235
    290.0000,      44.0000,   1.00000,   1107.6624
    294.0000,      44.0000,   1.00000,   1127.3853
    298.0000,      44.0000,   1.00000,   1113.4700
    302.0000,      44.0000,   1.00000,   1150.3676
    306.0000,      44.0000,   1.00000,   1148.8295
    310.0000,      44.0000,   1.00000,   1153.5022
    314.0000,      44.0000,   1.00000,   1181.6586
     66.0000,      12.0000,   5.00000,    489.8900
     70.0000,      12.0000,   5.00000,    497.9106
     74.0000,      12.0000,   5.00000,    523.7750
     78.0000,      12.0000,   5.00000,    526.6147
     82.0000,      12.0000,   5.00000,    542.3003
     86.0000,      12.0000,   5.00000,    546.7986
     90.0000,      12.0000,   5.00000,    602.1098
     94.0000,      12.0000,   5.00000,    595.4088
     98.0000,      12.0000,   5.00000,    596.7416
    102.0000,      12.0000,   5.00000,    562.5991
    106.0000,      12.0000,   5.00000,    570.8853
    110.0000,      12.0000,   5.00000,    574.7766
    114.0000,      12.0000,   5.00000,    578.7554
    118.0000,      12.0000,   5.00000,    563.0629
    122.0000,      12.0000,   5.00000,    595.7498
    126.0000,      12.0000,   5.00000,    670.0662
    130.0000,      12.0000,   5.00000,    774.5721
    134.0000,      12.0000,   5.00000,    792.3710
    138.0000,      12.0000,   5.00000,    814.8532
    142.0000,      12.0000,   5.00000,    844.4460
    146.0000,      12.0000,   5.00000,    981.7596
    150.0000,      12.0000,   5.00000,   1060.8370
    154.0000,      12.0000,   5.00000,   1125.9248
    158.0000,      12.0000,   5.00000,   1107.5449
    162.0000,      12.0000,   5.00000,   1073.0929
    166.0000,      12.0000,   5.00000,    987.5967
    170.0000,      12.0000,   5.00000,    891.3763
    174.0000,      12.0000,   5.00000,    853.0599
    178.0000,      12.0000,   5.00000,    804.9779
    182.0000,      12.0000,   5.00000,    776.5174
    186.0000,      12.0000,   5.00000,    741.9548
    194.0000,      12.0000,   5.00000,    826.8863
    198.0000,      12.0000,   5.00000,    874.6311
    202.0000,      12.0000,   5.00000,    896.5893
    206.0000,      12.0000,   5.00000,    938.0197
    210.0000,      12.0000,   5.00000,    967.7855
    214.0000,      12.0000,   5.00000,   1012.1019
    218.0000,      12.0000,   5.00000,   1034.3292
    222.0000,      12.0000,   5.00000,   1067.9569
    226.0000,      12.0000,   5.00000,   1114.5865
    230.0000,      12.0000,   5.00000,   1165.2306
    234.0000,      12.0000,   5.00000,   1158.4360
    238.0000,      12.0000,   5.00000,   1128.9376
    242.0000,      12.0000,   5.00000,   1038.2341
    246.0000,      12.0000,   5.00000,    983.0592
    250.0000,      12.0000,   5.00000,    933.1754
    254.0000,      12.0000,   5.00000,    915.1243
    258.0000,      12.0000,   5.00000,    895.6237
    262.0000,      12.0000,   5.00000,    944.2945
    266.0000,      12.0000,   5.00000,    932.4099
    270.0000,      12.0000,   5.00000,   1013.7165
    274.0000,      12.0000,   5.00000,    985.4949
    278.0000,      12.0000,   5.00000,   1107.2953
    282.0000,      12.0000,   5.00000,   1159.4219
    286.0000,      12.0000,   5.00000,   1182.8135
    290.0000,      12.0000,   5.00000,   1124.5553
    294.0000,      12.0000,   5.00000,   1119.9531
    298.0000,      12.0000,   5.00000,   1159.3354
    302.0000,      12.0000,   5.00000,   1165.7235
    306.0000,      12.0000,   5.00000,   1055.5082
    310.0000,      12.0000,   5.00000,   1025.4122
    314.0000,      12.0000,   5.00000,   1061.5049
     78.0000,      52.0000,   1.00000,    546.3323
     82.0000,      52.0000,   1.00000,    537.0204
     86.0000,      52.0000,   1.00000,    530.9135
     90.0000,      52.0000,   1.00000,    529.3098
     94.0000,      52.0000,   1.00000,    527.8261
     98.0000,      52.0000,   1.00000,    534.5078
    102.0000,      52.0000,   1.00000,    553.2217
    106.0000,      52.0000,   1.00000,    580.9879
    110.0000,      52.0000,   1.00000,    624.6205
    114.0000,      52.0000,   1.00000,    644.3556
    118.0000,      52.0000,   1.00000,    666.1253
    122.0000,      52.0000,   1.00000,    692.3549
    126.0000,      52.0000,   1.00000,    752.5656
    130.0000,      52.0000,   1.00000,    788.0146
    134.0000,      52.0000,   1.00000,    822.7775
    138.0000,      52.0000,   1.00000,    859.2526
    142.0000,      52.0000,   1.00000,    870.0908
    146.0000,      52.0000,   1.00000,    873.3153
    150.0000,      52.0000,   1.00000,    874.6241
    154.0000,      52.0000,   1.00000,    868.2255
    158.0000,      52.0000,   1.00000,    845.2626
    162.0000,      52.0000,   1.00000,    815.4225
    166.0000,      52.0000,   1.00000,    802.7294
    170.0000,      52.0000,   1.00000,    815.3855
    174.0000,      52.0000,   1.00000,    838.6448
    206.0000,      52.0000,   1.00000,    833.9326
    210.0000,      52.0000,   1.00000,    853.2369
    214.0000,      52.0000,   1.00000,    883.4357
    218.0000,      52.0000,   1.00000,    918.7962
    222.0000,      52.0000,   1.00000,    926.9888
    226.0000,      52.0000,   1.00000,    932.7196
    230.0000,      52.0000,   1.00000,    991.2999
    234.0000,      52.0000,   1.00000,   1027.3402
    238.0000,      52.0000,   1.00000,   1036.3857
    242.0000,      52.0000,   1.00000,   1080.7999
    246.0000,      52.0000,   1.00000,   1065.1702
    250.0000,      52.0000,   1.00000,   1071.3345
    254.0000,      52.0000,   1.00000,   1065.7487
    258.0000,      52.0000,   1.00000,   1065.7616
    262.0000,      52.0000,   1.00000,   1064.0042
    266.0000,      52.0000,   1.00000,   1048.7205
    270.0000,      52.0000,   1.00000,   1018.1343
    274.0000,      52.0000,   1.00000,   1046.4293
    278.0000,      52.0000,   1.00000,   1073.1027
    282.0000,      52.0000,   1.00000,   1058.9172
    286.0000,      52.0000,   1.00000,   1046.4187
    290.0000,      52.0000,   1.00000,   1086.5488
    294.0000,      52.0000,   1.00000,   1090.8624
    298.0000,      52.0000,   1.00000,   1140.3628
    302.0000,      52.0000,   1.00000,   1152.2788
     78.0000,      12.0000,   6.00000,    485.3379
     82.0000,      12.0000,   6.00000,    492.9023
     86.0000,      12.0000,   6.00000,    496.6894
     90.0000,      12.0000,   6.00000,    544.9656
     94.0000,      12.0000,   6.00000,    541.6240
     98.0000,      12.0000,   6.00000,    552.3854
    102.0000,      12.0000,   6.00000,    529.3329
    106.0000,      12.0000,   6.00000,    542.8954
    110.0000,      12.0000,   6.00000,    546.0781
    114.0000,      12.0000,   6.00000,    554.5910
    118.0000,      12.0000,   6.00000,    537.7084
    122.0000,      12.0000,   6.00000,    560.9673
    126.0000,      12.0000,   6.00000,    622.4622
    130.0000,      12.0000,   6.00000,    710.1060
    134.0000,      12.0000,   6.00000,    715.6946
    138.0000,      12.0000,   6.00000,    727.3903
    142.0000,      12.0000,   6.00000,    742.4244
    146.0000,      12.0000,   6.00000,    858.0308
    150.0000,      12.0000,   6.00000,    919.7968
    154.0000,      12.0000,   6.00000,    964.8388
    158.0000,      12.0000,   6.00000,    938.2782
    162.0000,      12.0000,   6.00000,    897.9495
    166.0000,      12.0000,   6.00000,    836.8821
    170.0000,      12.0000,   6.00000,    780.7128
    174.0000,      12.0000,   6.00000,    775.9371
    206.0000,      12.0000,   6.00000,    825.3471
    210.0000,      12.0000,   6.00000,    847.7675
    214.0000,      12.0000,   6.00000,    882.2406
    218.0000,      12.0000,   6.00000,    882.4832
    222.0000,      12.0000,   6.00000,    906.9898
    226.0000,      12.0000,   6.00000,    937.0546
    230.0000,      12.0000,   6.00000,    995.7424
    234.0000,      12.0000,   6.00000,   1023.7597
    238.0000,      12.0000,   6.00000,   1033.5680
    242.0000,      12.0000,   6.00000,    975.6543
    246.0000,      12.0000,   6.00000,    922.1711
    250.0000,      12.0000,   6.00000,    890.9194
    254.0000,      12.0000,   6.00000,    883.7093
    258.0000,      12.0000,   6.00000,    877.4848
    262.0000,      12.0000,   6.00000,    918.5594
    266.0000,      12.0000,   6.00000,    892.7465
    270.0000,      12.0000,   6.00000,    962.6201
    274.0000,      12.0000,   6.00000,    933.6375
    282.0000,      12.0000,   6.00000,   1106.3495
    286.0000,      12.0000,   6.00000,   1130.1014
    290.0000,      12.0000,   6.00000,   1105.1086
    294.0000,      12.0000,   6.00000,   1127.8145
    298.0000,      12.0000,   6.00000,   1199.7190
    302.0000,      12.0000,   6.00000,   1204.5801
     84.0000,      24.0000,   3.00000,    506.3930
     88.0000,      24.0000,   3.00000,    509.6457
     92.0000,      24.0000,   3.00000,    517.3127
     96.0000,      24.0000,   3.00000,    524.5587
    100.0000,      24.0000,   3.00000,    528.2008
    104.0000,      24.0000,   3.00000,    535.5384
    108.0000,      24.0000,   3.00000,    534.2935
    112.0000,      24.0000,   3.00000,    532.7114
    116.0000,      24.0000,   3.00000,    543.1339
    120.0000,      24.0000,   3.00000,    578.7221
    124.0000,      24.0000,   3.00000,    617.0276
    128.0000,      24.0000,   3.00000,    627.8266
    132.0000,      24.0000,   3.00000,    656.6104
    136.0000,      24.0000,   3.00000,    698.8779
    140.0000,      24.0000,   3.00000,    760.9393
    144.0000,      24.0000,   3.00000,    793.7734
    148.0000,      24.0000,   3.00000,    816.3622
    152.0000,      24.0000,   3.00000,    845.9337
    156.0000,      24.0000,   3.00000,    852.0276
    160.0000,      24.0000,   3.00000,    842.3218
    164.0000,      24.0000,   3.00000,    812.4522
    168.0000,      24.0000,   3.00000,    796.9955
    212.0000,      24.0000,   3.00000,    816.2639
    216.0000,      24.0000,   3.00000,    843.1653
    220.0000,      24.0000,   3.00000,    873.1062
    224.0000,      24.0000,   3.00000,    887.2266
    232.0000,      24.0000,   3.00000,    937.0270
    236.0000,      24.0000,   3.00000,    948.7833
    240.0000,      24.0000,   3.00000,    942.4114
    244.0000,      24.0000,   3.00000,    945.6390
    248.0000,      24.0000,   3.00000,    920.9346
    252.0000,      24.0000,   3.00000,    893.9692
    256.0000,      24.0000,   3.00000,    900.5253
    260.0000,      24.0000,   3.00000,    883.5844
    264.0000,      24.0000,   3.00000,    917.1161
    268.0000,      24.0000,   3.00000,    918.3271
    272.0000,      24.0000,   3.00000,    958.5311
    276.0000,      24.0000,   3.00000,   1028.3903
    280.0000,      24.0000,   3.00000,   1025.2448
    284.0000,      24.0000,   3.00000,   1074.9235
    288.0000,      24.0000,   3.00000,   1128.2657
    292.0000,      24.0000,   3.00000,   1190.1071
    296.0000,      24.0000,   3.00000,   1179.0327
     90.0000,      20.0000,   4.00000,    500.9850
     94.0000,      20.0000,   4.00000,    525.4678
     98.0000,      20.0000,   4.00000,    526.3347
    102.0000,      20.0000,   4.00000,    526.6379
    106.0000,      20.0000,   4.00000,    516.5405
    110.0000,      20.0000,   4.00000,    516.7764
    114.0000,      20.0000,   4.00000,    506.6941
    118.0000,      20.0000,   4.00000,    528.6195
    122.0000,      20.0000,   4.00000,    557.7583
    126.0000,      20.0000,   4.00000,    595.8344
    130.0000,      20.0000,   4.00000,    611.0012
    134.0000,      20.0000,   4.00000,    649.4202
    138.0000,      20.0000,   4.00000,    678.5996
    142.0000,      20.0000,   4.00000,    726.1053
    146.0000,      20.0000,   4.00000,    744.4156
    150.0000,      20.0000,   4.00000,    791.5339
    154.0000,      20.0000,   4.00000,    823.0714
    158.0000,      20.0000,   4.00000,    836.1727
    162.0000,      20.0000,   4.00000,    809.6376
    218.0000,      20.0000,   4.00000,    821.8925
    222.0000,      20.0000,   4.00000,    842.5193
    226.0000,      20.0000,   4.00000,    884.0447
    230.0000,      20.0000,   4.00000,    885.6889
    234.0000,      20.0000,   4.00000,    895.9017
    238.0000,      20.0000,   4.00000,    894.3508
    242.0000,      20.0000,   4.00000,    880.7385
    246.0000,      20.0000,   4.00000,    871.2304
    250.0000,      20.0000,   4.00000,    866.0364
    258.0000,      20.0000,   4.00000,    873.6741
    262.0000,      20.0000,   4.00000,    870.9055
    266.0000,      20.0000,   4.00000,    890.8653
    270.0000,      20.0000,   4.00000,    916.6367
    274.0000,      20.0000,   4.00000,    980.5219
    282.0000,      20.0000,   4.00000,   1092.6545
    286.0000,      20.0000,   4.00000,   1103.4257
    290.0000,      20.0000,   4.00000,   1186.7496
   3.81
ITERATION 3
MODEL RESISTIVITY
LAYER 1
93,     2.0000
      8.0000,     581.78
     12.0000,     581.56
     16.0000,     619.29
     20.0000,     814.10
     24.0000,     942.87
     28.0000,     951.60
     32.0000,     970.59
     36.0000,     821.71
     40.0000,     907.33
     44.0000,     1113.3
     48.0000,     867.84
     52.0000,     790.70
     56.0000,     900.52
     60.0000,     933.02
     64.0000,     1017.0
     68.0000,     1018.1
     72.0000,     867.59
     76.0000,     908.29
     80.0000,     901.24
     84.0000,     652.89
     88.0000,     711.78
     92.0000,     727.34
     96.0000,     754.21
    100.0000,     610.41
    104.0000,     645.57
    108.0000,     556.79
    112.0000,     578.47
    116.0000,     590.98
    120.0000,     567.77
    124.0000,     529.80
    128.0000,     685.18
    132.0000,     784.81
    136.0000,     868.06
    140.0000,     751.36
    144.0000,     843.46
    148.0000,     959.54
    152.0000,     1216.5
    156.0000,     1147.1
    160.0000,     1109.6
    164.0000,     1019.4
    168.0000,     846.28
    172.0000,     750.20
    176.0000,     691.92
    180.0000,     721.23
    184.0000,     659.41
    188.0000,     633.62
    192.0000,     646.97
    196.0000,     786.13
    200.0000,     862.13
    204.0000,     766.17
    208.0000,     852.76
    212.0000,     964.97
    216.0000,     852.29
    220.0000,     944.12
    224.0000,     978.77
    228.0000,     966.94
    232.0000,     1067.8
    236.0000,     1124.8
    240.0000,     1032.5
    244.0000,     1095.7
    248.0000,     882.03
    252.0000,     804.00
    256.0000,     927.58
    260.0000,     856.98
    264.0000,     851.35
    268.0000,     1256.5
    272.0000,     954.21
    276.0000,     1492.6
    280.0000,     1558.3
    284.0000,     2008.9
    288.0000,     2348.1
    292.0000,     1970.1
    296.0000,     1740.9
    300.0000,     2010.0
    304.0000,     1822.9
    308.0000,     1429.2
    312.0000,     1383.8
    316.0000,     1909.6
    320.0000,     2086.4
    324.0000,     2619.1
    328.0000,     2567.7
    332.0000,     2908.2
    336.0000,     3085.9
    340.0000,     2867.4
    344.0000,     2960.4
    348.0000,     3084.2
    352.0000,     2747.0
    356.0000,     2866.4
    360.0000,     2725.3
    364.0000,     2771.5
    368.0000,     1769.8
    372.0000,     1610.6
             1509.6
LAYER 2
93,     4.2000
      8.0000,     629.69
     12.0000,     613.28
     16.0000,     665.87
     20.0000,     854.64
     24.0000,     1008.4
     28.0000,     1051.5
     32.0000,     1061.9
     36.0000,     921.06
     40.0000,     997.87
     44.0000,     1181.7
     48.0000,     1011.1
     52.0000,     946.33
     56.0000,     1041.8
     60.0000,     1060.0
     64.0000,     1062.3
     68.0000,     1045.1
     72.0000,     922.80
     76.0000,     932.65
     80.0000,     907.03
     84.0000,     718.09
     88.0000,     779.34
     92.0000,     783.81
     96.0000,     823.19
    100.0000,     702.93
    104.0000,     731.63
    108.0000,     666.51
    112.0000,     672.12
    116.0000,     682.11
    120.0000,     648.59
    124.0000,     607.54
    128.0000,     726.65
    132.0000,     856.38
    136.0000,     921.32
    140.0000,     841.49
    144.0000,     927.32
    148.0000,     998.52
    152.0000,     1308.1
    156.0000,     1129.4
    160.0000,     1161.5
    164.0000,     1077.3
    168.0000,     925.39
    172.0000,     845.41
    176.0000,     782.08
    180.0000,     804.90
    184.0000,     747.24
    188.0000,     712.62
    192.0000,     731.10
    196.0000,     843.27
    200.0000,     910.48
    204.0000,     842.92
    208.0000,     946.36
    212.0000,     1038.2
    216.0000,     986.73
    220.0000,     1070.2
    224.0000,     1101.5
    228.0000,     1111.2
    232.0000,     1215.3
    236.0000,     1248.2
    240.0000,     1122.5
    244.0000,     1127.0
    248.0000,     976.88
    252.0000,     898.85
    256.0000,     993.09
    260.0000,     936.60
    264.0000,     948.53
    268.0000,     1169.2
    272.0000,     1184.4
    276.0000,     1333.8
    280.0000,     1458.9
    284.0000,     1827.3
    288.0000,     2020.7
    292.0000,     1816.1
    296.0000,     1635.1
    300.0000,     2003.8
    304.0000,     1933.9
    308.0000,     1543.4
    312.0000,     1506.3
    316.0000,     1964.7
    320.0000,     2289.8
    324.0000,     2791.0
    328.0000,     2709.4
    332.0000,     2986.3
    336.0000,     3325.5
    340.0000,     3330.4
    344.0000,     3293.8
    348.0000,     3332.0
    352.0000,     3012.9
    356.0000,     2915.0
    360.0000,     2525.7
    364.0000,     2462.2
    368.0000,     1687.8
    372.0000,     1532.9
             1405.6
LAYER 3
91,     6.6200
     12.0000,     733.70
     16.0000,     813.85
     20.0000,     1037.2
     24.0000,     1277.9
     28.0000,     1412.3
     32.0000,     1440.6
     36.0000,     1275.4
     40.0000,     1295.1
     44.0000,     1419.9
     48.0000,     1331.9
     52.0000,     1284.0
     56.0000,     1348.6
     60.0000,     1311.5
     64.0000,     1207.7
     68.0000,     1169.7
     72.0000,     1080.5
     76.0000,     1074.9
     80.0000,     1090.6
     84.0000,     985.55
     88.0000,     1094.5
     92.0000,     1066.7
     96.0000,     1094.1
    100.0000,     997.88
    104.0000,     1028.6
    108.0000,     983.39
    112.0000,     994.24
    116.0000,     1003.6
    120.0000,     931.39
    124.0000,     848.53
    128.0000,     928.81
    132.0000,     1091.8
    136.0000,     1167.6
    140.0000,     1108.9
    144.0000,     1175.9
    148.0000,     1203.5
    152.0000,     1598.3
    156.0000,     1245.3
    160.0000,     1357.0
    164.0000,     1373.3
    168.0000,     1247.7
    172.0000,     1160.5
    176.0000,     1049.3
    180.0000,     1018.3
    184.0000,     944.25
    188.0000,     896.85
    192.0000,     924.25
    196.0000,     1036.4
    200.0000,     1120.4
    204.0000,     1125.1
    208.0000,     1279.0
    212.0000,     1403.2
    216.0000,     1425.3
    220.0000,     1512.6
    224.0000,     1543.2
    228.0000,     1586.2
    232.0000,     1713.9
    236.0000,     1696.4
    240.0000,     1466.0
    244.0000,     1387.0
    248.0000,     1288.3
    252.0000,     1219.1
    256.0000,     1267.1
    260.0000,     1177.0
    264.0000,     1118.8
    268.0000,     1194.2
    272.0000,     1340.8
    276.0000,     1266.5
    280.0000,     1341.6
    284.0000,     1677.0
    288.0000,     1780.9
    292.0000,     1612.2
    296.0000,     1512.5
    300.0000,     2020.0
    304.0000,     2154.9
    308.0000,     1835.0
    312.0000,     1784.4
    316.0000,     2147.5
    320.0000,     2617.9
    324.0000,     3092.1
    328.0000,     3007.5
    332.0000,     3223.3
    336.0000,     3821.8
    340.0000,     4151.8
    344.0000,     4005.5
    348.0000,     3792.2
    352.0000,     3392.9
    356.0000,     2983.9
    360.0000,     2354.7
    364.0000,     2201.2
    368.0000,     1556.4
             1331.8
LAYER 4
89,     9.2820
     16.0000,     995.26
     20.0000,     1233.3
     24.0000,     1496.4
     28.0000,     1699.3
     32.0000,     1794.2
     36.0000,     1643.6
     40.0000,     1623.0
     44.0000,     1714.4
     48.0000,     1682.5
     52.0000,     1621.3
     56.0000,     1602.1
     60.0000,     1448.3
     64.0000,     1240.7
     68.0000,     1153.1
     72.0000,     1050.1
     76.0000,     1043.2
     80.0000,     1151.9
     84.0000,     1190.1
     88.0000,     1452.8
     92.0000,     1475.8
     96.0000,     1546.2
    100.0000,     1516.4
    104.0000,     1605.5
    108.0000,     1585.0
    112.0000,     1657.0
    116.0000,     1668.0
    120.0000,     1451.4
    124.0000,     1213.2
    128.0000,     1243.6
    132.0000,     1441.0
    136.0000,     1519.4
    140.0000,     1392.6
    144.0000,     1339.1
    148.0000,     1245.4
    152.0000,     1630.8
    156.0000,     1111.4
    160.0000,     1353.4
    164.0000,     1719.0
    168.0000,     1846.9
    172.0000,     1834.1
    176.0000,     1629.7
    180.0000,     1466.3
    184.0000,     1302.3
    188.0000,     1210.0
    192.0000,     1236.3
    196.0000,     1377.4
    200.0000,     1499.6
    204.0000,     1593.2
    208.0000,     1842.0
    212.0000,     2070.8
    216.0000,     2214.0
    220.0000,     2353.9
    224.0000,     2406.9
    228.0000,     2487.2
    232.0000,     2595.0
    236.0000,     2392.9
    240.0000,     1925.6
    244.0000,     1732.4
    248.0000,     1691.6
    252.0000,     1683.3
    256.0000,     1716.6
    260.0000,     1560.5
    264.0000,     1397.9
    268.0000,     1391.4
    272.0000,     1492.1
    276.0000,     1305.0
    280.0000,     1300.6
    284.0000,     1603.6
    288.0000,     1624.1
    292.0000,     1371.9
    296.0000,     1294.5
    300.0000,     1910.3
    304.0000,     2280.3
    308.0000,     2087.9
    312.0000,     1994.4
    316.0000,     2214.0
    320.0000,     2621.7
    324.0000,     2985.2
    328.0000,     2937.7
    332.0000,     3147.3
    336.0000,     3847.6
    340.0000,     4428.5
    344.0000,     4367.1
    348.0000,     4023.7
    352.0000,     3503.3
    356.0000,     2909.5
    360.0000,     2133.8
    364.0000,     1987.5
             1282.2
LAYER 5
85,    12.2102
     24.0000,     1347.8
     28.0000,     1359.6
     32.0000,     1456.6
     36.0000,     1457.4
     40.0000,     1453.3
     44.0000,     1402.0
     48.0000,     1270.3
     52.0000,     1097.3
     56.0000,     965.85
     60.0000,     857.97
     64.0000,     793.59
     68.0000,     777.89
     72.0000,     743.92
     76.0000,     766.74
     80.0000,     893.15
     84.0000,     1038.9
     88.0000,     1340.8
     92.0000,     1554.1
     96.0000,     1829.2
    100.0000,     2213.9
    104.0000,     2719.4
    108.0000,     3032.1
    112.0000,     3226.6
    116.0000,     3017.0
    120.0000,     2256.7
    124.0000,     1618.8
    128.0000,     1485.4
    132.0000,     1633.4
    136.0000,     1696.3
    140.0000,     1534.0
    144.0000,     1352.5
    148.0000,     1202.2
    152.0000,     1287.2
    156.0000,     961.85
    160.0000,     1223.7
    164.0000,     2017.9
    168.0000,     2986.0
    172.0000,     3690.8
    176.0000,     3828.6
    180.0000,     3606.4
    184.0000,     3262.6
    188.0000,     2983.0
    192.0000,     2832.5
    196.0000,     2806.9
    200.0000,     2821.5
    204.0000,     2970.3
    208.0000,     3288.2
    212.0000,     3679.1
    216.0000,     4120.6
    220.0000,     4365.8
    224.0000,     4354.1
    228.0000,     4171.7
    232.0000,     3726.6
    236.0000,     2962.4
    240.0000,     2227.5
    244.0000,     1934.8
    248.0000,     2016.3
    252.0000,     2242.7
    256.0000,     2420.6
    260.0000,     2346.7
    264.0000,     2144.6
    268.0000,     1990.0
    272.0000,     1769.1
    276.0000,     1392.9
    280.0000,     1212.1
    284.0000,     1261.7
    288.0000,     1162.2
    292.0000,     925.39
    296.0000,     887.34
    300.0000,     1286.9
    304.0000,     1735.0
    308.0000,     1797.6
    312.0000,     1615.7
    316.0000,     1427.3
    320.0000,     1321.6
    324.0000,     1289.1
    328.0000,     1285.7
    332.0000,     1387.2
    336.0000,     1608.8
    340.0000,     1883.7
    344.0000,     2153.7
    348.0000,     2299.5
    352.0000,     2128.1
    356.0000,     1852.4
             1475.7
LAYER 6
81,    15.4312
     32.0000,     973.19
     36.0000,     925.24
     40.0000,     894.75
     44.0000,     794.73
     48.0000,     681.52
     52.0000,     564.89
     56.0000,     495.15
     60.0000,     466.74
     64.0000,     474.47
     68.0000,     503.50
     72.0000,     529.11
     76.0000,     576.57
     80.0000,     660.87
     84.0000,     748.31
     88.0000,     863.67
     92.0000,     939.86
     96.0000,     1031.7
    100.0000,     1197.9
    104.0000,     1433.2
    108.0000,     1616.8
    112.0000,     1695.7
    116.0000,     1555.1
    120.0000,     1224.3
    124.0000,     965.58
    128.0000,     933.27
    132.0000,     1073.6
    136.0000,     1238.4
    140.0000,     1320.4
    144.0000,     1360.3
    148.0000,     1379.2
    152.0000,     1411.4
    156.0000,     1215.3
    160.0000,     1360.7
    164.0000,     1903.6
    168.0000,     2659.5
    172.0000,     3331.1
    176.0000,     3670.4
    180.0000,     3728.3
    184.0000,     3669.5
    188.0000,     3561.7
    192.0000,     3411.8
    196.0000,     3251.8
    200.0000,     3096.9
    204.0000,     3029.8
    208.0000,     3074.3
    212.0000,     3196.0
    216.0000,     3339.4
    220.0000,     3376.1
    224.0000,     3251.8
    228.0000,     2964.4
    232.0000,     2523.1
    236.0000,     2020.7
    240.0000,     1643.7
    244.0000,     1521.8
    248.0000,     1640.9
    252.0000,     1884.0
    256.0000,     2103.5
    260.0000,     2154.2
    264.0000,     2047.9
    268.0000,     1862.8
    272.0000,     1582.6
    276.0000,     1260.2
    280.0000,     1074.3
    284.0000,     1030.3
    288.0000,     945.67
    292.0000,     806.59
    296.0000,     793.23
    300.0000,     1008.4
    304.0000,     1278.8
    308.0000,     1349.0
    312.0000,     1197.9
    316.0000,     977.17
    320.0000,     808.25
    324.0000,     726.83
    328.0000,     716.39
    332.0000,     763.82
    336.0000,     851.87
    340.0000,     980.77
    344.0000,     1151.3
    348.0000,     1277.4
             1148.5
LAYER 7
77,    18.9743
     40.0000,     577.25
     44.0000,     470.60
     48.0000,     409.82
     52.0000,     356.04
     56.0000,     326.62
     60.0000,     319.26
     64.0000,     332.56
     68.0000,     356.89
     72.0000,     384.19
     76.0000,     421.48
     80.0000,     469.61
     84.0000,     512.74
     88.0000,     544.31
     92.0000,     549.98
     96.0000,     551.82
    100.0000,     577.11
    104.0000,     627.29
    108.0000,     673.37
    112.0000,     688.58
    116.0000,     648.29
    120.0000,     569.96
    124.0000,     515.64
    128.0000,     536.42
    132.0000,     642.05
    136.0000,     808.12
    140.0000,     999.51
    144.0000,     1200.5
    148.0000,     1373.2
    152.0000,     1455.5
    156.0000,     1370.3
    160.0000,     1381.8
    164.0000,     1551.2
    168.0000,     1794.9
    172.0000,     2027.6
    176.0000,     2207.3
    180.0000,     2348.2
    184.0000,     2469.4
    188.0000,     2543.6
    192.0000,     2538.0
    196.0000,     2452.5
    200.0000,     2309.8
    204.0000,     2167.5
    208.0000,     2065.4
    212.0000,     2000.6
    216.0000,     1948.0
    220.0000,     1875.1
    224.0000,     1761.1
    228.0000,     1599.5
    232.0000,     1405.0
    236.0000,     1219.7
    240.0000,     1102.3
    244.0000,     1094.0
    248.0000,     1195.8
    252.0000,     1357.2
    256.0000,     1502.7
    260.0000,     1557.3
    264.0000,     1506.1
    268.0000,     1378.0
    272.0000,     1200.7
    276.0000,     1026.3
    280.0000,     925.79
    284.0000,     902.43
    288.0000,     881.14
    292.0000,     839.49
    296.0000,     856.99
    300.0000,     978.14
    304.0000,     1116.8
    308.0000,     1144.2
    312.0000,     1033.8
    316.0000,     866.51
    320.0000,     729.23
    324.0000,     659.36
    328.0000,     652.43
    332.0000,     691.69
    336.0000,     765.01
    340.0000,     869.50
           996.3542
LAYER 8
73,    22.8718
     48.0000,     306.87
     52.0000,     277.53
     56.0000,     265.80
     60.0000,     264.89
     64.0000,     275.71
     68.0000,     290.63
     72.0000,     306.76
     76.0000,     328.40
     80.0000,     354.64
     84.0000,     378.30
     88.0000,     390.93
     92.0000,     387.09
     96.0000,     375.84
    100.0000,     370.89
    104.0000,     376.12
    108.0000,     383.88
    112.0000,     384.57
    116.0000,     373.06
    120.0000,     355.97
    124.0000,     350.33
    128.0000,     376.19
    132.0000,     448.38
    136.0000,     573.13
    140.0000,     748.05
    144.0000,     958.92
    148.0000,     1158.9
    152.0000,     1273.5
    156.0000,     1260.2
    160.0000,     1208.9
    164.0000,     1175.4
    168.0000,     1158.9
    172.0000,     1157.6
    176.0000,     1180.2
    180.0000,     1236.2
    184.0000,     1321.2
    188.0000,     1410.3
    192.0000,     1470.8
    196.0000,     1478.9
    200.0000,     1432.4
    204.0000,     1353.8
    208.0000,     1269.4
    212.0000,     1190.4
    216.0000,     1117.7
    220.0000,     1047.7
    224.0000,     976.68
    228.0000,     903.15
    232.0000,     832.67
    236.0000,     778.49
    240.0000,     758.31
    244.0000,     784.78
    248.0000,     855.85
    252.0000,     946.99
    256.0000,     1022.8
    260.0000,     1051.5
    264.0000,     1025.9
    268.0000,     961.56
    272.0000,     882.95
    276.0000,     819.92
    280.0000,     800.94
    284.0000,     830.04
    288.0000,     878.52
    292.0000,     923.34
    296.0000,     981.54
    300.0000,     1061.2
    304.0000,     1124.6
    308.0000,     1120.1
    312.0000,     1043.0
    316.0000,     933.71
    320.0000,     839.25
    324.0000,     795.48
    328.0000,     798.34
    332.0000,     848.39
           973.5300
LAYER 9
67,    27.1590
     60.0000,     225.27
     64.0000,     246.47
     68.0000,     257.42
     72.0000,     266.71
     76.0000,     282.99
     80.0000,     301.12
     84.0000,     317.98
     88.0000,     328.86
     92.0000,     330.04
     96.0000,     323.81
    100.0000,     316.98
    104.0000,     313.34
    108.0000,     311.53
    112.0000,     308.83
    116.0000,     305.02
    120.0000,     303.08
    124.0000,     308.96
    128.0000,     332.69
    132.0000,     386.37
    136.0000,     480.38
    140.0000,     619.51
    144.0000,     794.53
    148.0000,     968.17
    152.0000,     1080.8
    156.0000,     1093.4
    160.0000,     1029.6
    164.0000,     934.07
    168.0000,     839.64
    172.0000,     767.79
    176.0000,     730.84
    180.0000,     731.98
    184.0000,     765.90
    188.0000,     818.88
    192.0000,     871.30
    196.0000,     903.17
    200.0000,     903.42
    204.0000,     874.85
    208.0000,     828.48
    212.0000,     775.01
    216.0000,     721.74
    220.0000,     672.56
    224.0000,     628.86
    228.0000,     591.39
    232.0000,     562.50
    236.0000,     546.68
    240.0000,     549.64
    244.0000,     574.53
    248.0000,     617.76
    252.0000,     666.71
    256.0000,     705.56
    260.0000,     722.18
    264.0000,     715.53
    268.0000,     695.21
    272.0000,     676.57
    276.0000,     676.88
    280.0000,     711.71
    284.0000,     787.25
    288.0000,     893.18
    292.0000,     1006.3
    296.0000,     1108.0
    300.0000,     1179.3
    304.0000,     1210.8
    308.0000,     1193.0
    312.0000,     1144.9
    316.0000,     1092.0
    320.0000,     1047.2
             1020.2
LAYER 10
61,    31.8749
     72.0000,     226.37
     76.0000,     257.94
     80.0000,     275.69
     84.0000,     293.38
     88.0000,     306.54
     92.0000,     313.70
     96.0000,     314.03
    100.0000,     310.78
    104.0000,     306.72
    108.0000,     303.02
    112.0000,     300.43
    116.0000,     300.50
    120.0000,     305.03
    124.0000,     316.74
    128.0000,     341.72
    132.0000,     389.49
    136.0000,     469.64
    140.0000,     587.06
    144.0000,     734.21
    148.0000,     881.71
    152.0000,     983.04
    156.0000,     1002.2
    160.0000,     942.02
    164.0000,     836.22
    168.0000,     723.52
    172.0000,     631.22
    176.0000,     571.92
    180.0000,     547.20
    184.0000,     552.14
    188.0000,     577.66
    192.0000,     611.30
    196.0000,     639.12
    200.0000,     650.40
    204.0000,     641.66
    208.0000,     616.45
    212.0000,     581.68
    216.0000,     544.16
    220.0000,     508.61
    224.0000,     477.46
    228.0000,     451.83
    232.0000,     432.95
    236.0000,     422.63
    240.0000,     423.03
    244.0000,     435.10
    248.0000,     456.80
    252.0000,     482.41
    256.0000,     505.16
    260.0000,     520.29
    264.0000,     528.17
    268.0000,     534.62
    272.0000,     549.42
    276.0000,     584.60
    280.0000,     652.47
    284.0000,     761.30
    288.0000,     909.59
    292.0000,     1071.8
    296.0000,     1216.3
    300.0000,     1295.5
    304.0000,     1329.3
    308.0000,     1318.0
             1276.9
LAYER 11
57,    37.0623
     80.0000,     261.72
     84.0000,     291.90
     88.0000,     308.40
     92.0000,     314.39
     96.0000,     317.37
    100.0000,     317.74
    104.0000,     315.93
    108.0000,     313.71
    112.0000,     313.44
    116.0000,     317.50
    120.0000,     327.59
    124.0000,     345.60
    128.0000,     376.22
    132.0000,     427.61
    136.0000,     508.50
    140.0000,     623.22
    144.0000,     764.45
    148.0000,     905.77
    152.0000,     1005.5
    156.0000,     1028.2
    160.0000,     969.17
    164.0000,     856.65
    168.0000,     730.55
    172.0000,     621.68
    176.0000,     544.75
    180.0000,     501.87
    184.0000,     488.52
    188.0000,     496.92
    192.0000,     517.14
    196.0000,     537.89
    200.0000,     549.31
    204.0000,     546.22
    208.0000,     529.28
    212.0000,     503.08
    216.0000,     473.12
    220.0000,     443.54
    224.0000,     416.48
    228.0000,     392.75
    232.0000,     372.93
    236.0000,     357.90
    240.0000,     349.02
    244.0000,     347.54
    248.0000,     353.48
    252.0000,     365.24
    256.0000,     380.22
    260.0000,     396.10
    264.0000,     412.87
    268.0000,     434.06
    272.0000,     466.94
    276.0000,     522.08
    280.0000,     611.98
    284.0000,     745.12
    288.0000,     932.95
    292.0000,     1130.5
    296.0000,     1314.8
    300.0000,     1414.2
             1484.9
LAYER 12
53, 
     88.0000,     380.14
     92.0000,     343.34
     96.0000,     336.15
    100.0000,     335.35
    104.0000,     334.51
    108.0000,     333.23
    112.0000,     334.40
    116.0000,     340.99
    120.0000,     354.93
    124.0000,     378.16
    128.0000,     415.89
    132.0000,     477.44
    136.0000,     573.28
    140.0000,     709.51
    144.0000,     879.06
    148.0000,     1051.8
    152.0000,     1177.0
    156.0000,     1207.8
    160.0000,     1133.5
    164.0000,     987.50
    168.0000,     822.04
    172.0000,     677.66
    176.0000,     573.27
    180.0000,     510.76
    184.0000,     483.92
    188.0000,     483.69
    192.0000,     499.44
    196.0000,     519.21
    200.0000,     531.85
    204.0000,     530.71
    208.0000,     515.47
    212.0000,     490.40
    216.0000,     461.17
    220.0000,     431.82
    224.0000,     404.11
    228.0000,     378.14
    232.0000,     353.83
    236.0000,     331.58
    240.0000,     313.00
    244.0000,     300.38
    248.0000,     295.31
    252.0000,     297.89
    256.0000,     307.17
    260.0000,     321.46
    264.0000,     340.26
    268.0000,     366.00
    272.0000,     405.46
    276.0000,     470.57
    280.0000,     580.22
    284.0000,     727.27
    288.0000,     939.74
    292.0000,     1213.0
             1520.4
CALCULATED APPARENT RESISTIVITY
      6.0000,       4.0000,   1.00000,    647.1339
     10.0000,       4.0000,   1.00000,    676.1553
     14.0000,       4.0000,   1.00000,    714.4402
     18.0000,       4.0000,   1.00000,    852.4220
     22.0000,       4.0000,   1.00000,    943.8849
     26.0000,       4.0000,   1.00000,    964.7361
     30.0000,       4.0000,   1.00000,   1046.9043
     34.0000,       4.0000,   1.00000,    962.5887
     38.0000,       4.0000,   1.00000,    982.5612
     42.0000,       4.0000,   1.00000,   1090.7502
     46.0000,       4.0000,   1.00000,    958.5327
     50.0000,       4.0000,   1.00000,    957.6209
     54.0000,       4.0000,   1.00000,   1018.4948
     58.0000,       4.0000,   1.00000,    980.5246
     62.0000,       4.0000,   1.00000,   1004.1748
     66.0000,       4.0000,   1.00000,   1016.1369
     70.0000,       4.0000,   1.00000,    916.5066
     74.0000,       4.0000,   1.00000,    906.0588
     78.0000,       4.0000,   1.00000,    911.8210
     82.0000,       4.0000,   1.00000,    756.4564
     86.0000,       4.0000,   1.00000,    829.9069
     90.0000,       4.0000,   1.00000,    770.0816
     94.0000,       4.0000,   1.00000,    824.3618
     98.0000,       4.0000,   1.00000,    704.7886
    102.0000,       4.0000,   1.00000,    768.4131
    106.0000,       4.0000,   1.00000,    677.3156
    110.0000,       4.0000,   1.00000,    699.1429
    114.0000,       4.0000,   1.00000,    686.0880
    118.0000,       4.0000,   1.00000,    693.7437
    122.0000,       4.0000,   1.00000,    660.9272
    126.0000,       4.0000,   1.00000,    778.0318
    130.0000,       4.0000,   1.00000,    804.1216
    134.0000,       4.0000,   1.00000,    910.6807
    138.0000,       4.0000,   1.00000,    856.0011
    142.0000,       4.0000,   1.00000,    985.0792
    146.0000,       4.0000,   1.00000,    998.5849
    150.0000,       4.0000,   1.00000,   1170.4175
    154.0000,       4.0000,   1.00000,   1103.6848
    158.0000,       4.0000,   1.00000,   1122.5231
    162.0000,       4.0000,   1.00000,   1061.7583
    166.0000,       4.0000,   1.00000,    944.4511
    170.0000,       4.0000,   1.00000,    892.1510
    174.0000,       4.0000,   1.00000,    808.4710
    178.0000,       4.0000,   1.00000,    817.5037
    182.0000,       4.0000,   1.00000,    759.5020
    186.0000,       4.0000,   1.00000,    764.0933
    190.0000,       4.0000,   1.00000,    768.2825
    194.0000,       4.0000,   1.00000,    840.4838
    198.0000,       4.0000,   1.00000,    916.6312
    202.0000,       4.0000,   1.00000,    885.6783
    206.0000,       4.0000,   1.00000,    956.6506
    210.0000,       4.0000,   1.00000,   1059.6411
    214.0000,       4.0000,   1.00000,    988.2491
    218.0000,       4.0000,   1.00000,   1092.9529
    222.0000,       4.0000,   1.00000,   1117.5188
    226.0000,       4.0000,   1.00000,   1118.3079
    230.0000,       4.0000,   1.00000,   1177.9657
    234.0000,       4.0000,   1.00000,   1208.8453
    238.0000,       4.0000,   1.00000,   1094.5410
    242.0000,       4.0000,   1.00000,   1153.6610
    246.0000,       4.0000,   1.00000,   1003.9792
    250.0000,       4.0000,   1.00000,    949.4028
    254.0000,       4.0000,   1.00000,   1019.1785
    258.0000,       4.0000,   1.00000,    989.8903
    262.0000,       4.0000,   1.00000,    933.6591
    266.0000,       4.0000,   1.00000,   1293.8130
    270.0000,       4.0000,   1.00000,   1019.9761
    274.0000,       4.0000,   1.00000,   1517.2810
    278.0000,       4.0000,   1.00000,   1454.5520
    282.0000,       4.0000,   1.00000,   1716.4698
    286.0000,       4.0000,   1.00000,   1862.9073
    290.0000,       4.0000,   1.00000,   1816.6022
    294.0000,       4.0000,   1.00000,   1743.7620
    298.0000,       4.0000,   1.00000,   1851.4625
    302.0000,       4.0000,   1.00000,   1752.6998
    306.0000,       4.0000,   1.00000,   1667.1254
    310.0000,       4.0000,   1.00000,   1645.2996
    314.0000,       4.0000,   1.00000,   2042.1904
    318.0000,       4.0000,   1.00000,   2069.4387
    322.0000,       4.0000,   1.00000,   2588.4248
    326.0000,       4.0000,   1.00000,   2581.9495
    330.0000,       4.0000,   1.00000,   2907.2717
    334.0000,       4.0000,   1.00000,   3077.2966
    338.0000,       4.0000,   1.00000,   3034.6892
    342.0000,       4.0000,   1.00000,   3084.8604
    346.0000,       4.0000,   1.00000,   3134.4619
    350.0000,       4.0000,   1.00000,   2807.3525
    354.0000,       4.0000,   1.00000,   2841.3179
    358.0000,       4.0000,   1.00000,   2370.2585
    362.0000,       4.0000,   1.00000,   2383.5767
    366.0000,       4.0000,   1.00000,   1732.7819
    370.0000,       4.0000,   1.00000,   1684.8584
    374.0000,       4.0000,   1.00000,   1489.1378
     10.0000,       4.0000,   2.00000,    751.3412
     14.0000,       4.0000,   2.00000,    768.0347
     18.0000,       4.0000,   2.00000,    928.5193
     22.0000,       4.0000,   2.00000,   1001.0432
     26.0000,       4.0000,   2.00000,   1031.2372
     30.0000,       4.0000,   2.00000,   1116.6423
     34.0000,       4.0000,   2.00000,    961.9492
     38.0000,       4.0000,   2.00000,   1043.9318
     42.0000,       4.0000,   2.00000,   1263.6221
     46.0000,       4.0000,   2.00000,   1020.3141
     50.0000,       4.0000,   2.00000,    972.8192
     54.0000,       4.0000,   2.00000,   1101.4895
     58.0000,       4.0000,   2.00000,   1019.7238
     62.0000,       4.0000,   2.00000,   1030.2855
     66.0000,       4.0000,   2.00000,   1035.5688
     70.0000,       4.0000,   2.00000,    883.9972
     74.0000,       4.0000,   2.00000,    961.3825
     78.0000,       4.0000,   2.00000,   1000.9055
     82.0000,       4.0000,   2.00000,    800.9292
     86.0000,       4.0000,   2.00000,    874.8748
     90.0000,       4.0000,   2.00000,    918.5692
     94.0000,       4.0000,   2.00000,    924.9725
     98.0000,       4.0000,   2.00000,    813.1145
    102.0000,       4.0000,   2.00000,    887.3324
    106.0000,       4.0000,   2.00000,    811.7989
    110.0000,       4.0000,   2.00000,    820.6025
    114.0000,       4.0000,   2.00000,    868.7889
    118.0000,       4.0000,   2.00000,    827.7833
    122.0000,       4.0000,   2.00000,    758.0037
    126.0000,       4.0000,   2.00000,    877.6942
    130.0000,       4.0000,   2.00000,    969.7576
    134.0000,       4.0000,   2.00000,   1021.0057
    138.0000,       4.0000,   2.00000,    934.7314
    142.0000,       4.0000,   2.00000,   1010.8549
    146.0000,       4.0000,   2.00000,   1081.5452
    150.0000,       4.0000,   2.00000,   1240.8099
    154.0000,       4.0000,   2.00000,   1131.2767
    158.0000,       4.0000,   2.00000,   1154.6029
    162.0000,       4.0000,   2.00000,   1177.7880
    166.0000,       4.0000,   2.00000,   1067.7069
    170.0000,       4.0000,   2.00000,   1016.8058
    174.0000,       4.0000,   2.00000,    969.7928
    178.0000,       4.0000,   2.00000,   1007.6765
    182.0000,       4.0000,   2.00000,    944.8561
    186.0000,       4.0000,   2.00000,    899.6069
    190.0000,       4.0000,   2.00000,    894.7354
    194.0000,       4.0000,   2.00000,   1032.6617
    198.0000,       4.0000,   2.00000,   1112.9513
    202.0000,       4.0000,   2.00000,    988.1533
    206.0000,       4.0000,   2.00000,   1124.3588
    210.0000,       4.0000,   2.00000,   1285.8837
    214.0000,       4.0000,   2.00000,   1149.3018
    218.0000,       4.0000,   2.00000,   1275.3687
    222.0000,       4.0000,   2.00000,   1329.5612
    226.0000,       4.0000,   2.00000,   1256.1139
    230.0000,       4.0000,   2.00000,   1355.1907
    234.0000,       4.0000,   2.00000,   1348.3190
    238.0000,       4.0000,   2.00000,   1224.4615
    242.0000,       4.0000,   2.00000,   1333.9137
    246.0000,       4.0000,   2.00000,   1135.4486
    250.0000,       4.0000,   2.00000,   1061.1892
    254.0000,       4.0000,   2.00000,   1246.5886
    258.0000,       4.0000,   2.00000,   1078.1311
    262.0000,       4.0000,   2.00000,   1065.0880
    266.0000,       4.0000,   2.00000,   1402.6355
    270.0000,       4.0000,   2.00000,   1102.1561
    274.0000,       4.0000,   2.00000,   1440.6599
    278.0000,       4.0000,   2.00000,   1390.2433
    282.0000,       4.0000,   2.00000,   1521.1891
    286.0000,       4.0000,   2.00000,   1804.3760
    290.0000,       4.0000,   2.00000,   1592.2904
    294.0000,       4.0000,   2.00000,   1515.2277
    298.0000,       4.0000,   2.00000,   1880.5939
    302.0000,       4.0000,   2.00000,   1898.1246
    306.0000,       4.0000,   2.00000,   1628.2888
    310.0000,       4.0000,   2.00000,   1707.1929
    314.0000,       4.0000,   2.00000,   2126.2886
    318.0000,       4.0000,   2.00000,   2162.9087
    322.0000,       4.0000,   2.00000,   2491.4141
    326.0000,       4.0000,   2.00000,   2463.8950
    330.0000,       4.0000,   2.00000,   2776.9219
    334.0000,       4.0000,   2.00000,   3056.0591
    338.0000,       4.0000,   2.00000,   2842.1262
    342.0000,       4.0000,   2.00000,   2969.0283
    346.0000,       4.0000,   2.00000,   3045.1960
    350.0000,       4.0000,   2.00000,   2676.4011
    354.0000,       4.0000,   2.00000,   2516.3059
    358.0000,       4.0000,   2.00000,   2325.9094
    362.0000,       4.0000,   2.00000,   2289.6653
    366.0000,       4.0000,   2.00000,   1651.5059
    370.0000,       4.0000,   2.00000,   1572.0319
     14.0000,       4.0000,   3.00000,    788.2732
     18.0000,       4.0000,   3.00000,    940.3180
     22.0000,       4.0000,   3.00000,   1069.7234
     26.0000,       4.0000,   3.00000,   1082.9044
     30.0000,       4.0000,   3.00000,   1044.0603
     34.0000,       4.0000,   3.00000,    925.8531
     38.0000,       4.0000,   3.00000,   1052.1920
     42.0000,       4.0000,   3.00000,   1260.0826
     46.0000,       4.0000,   3.00000,   1047.6071
     50.0000,       4.0000,   3.00000,    945.5068
     54.0000,       4.0000,   3.00000,   1015.6042
     58.0000,       4.0000,   3.00000,   1037.1387
     62.0000,       4.0000,   3.00000,   1030.4209
     66.0000,       4.0000,   3.00000,    975.9247
     70.0000,       4.0000,   3.00000,    896.8070
     74.0000,       4.0000,   3.00000,    959.0803
     78.0000,       4.0000,   3.00000,   1006.7322
     82.0000,       4.0000,   3.00000,    809.7361
     86.0000,       4.0000,   3.00000,    915.7380
     90.0000,       4.0000,   3.00000,    950.2975
     94.0000,       4.0000,   3.00000,   1041.4034
     98.0000,       4.0000,   3.00000,    875.6159
    102.0000,       4.0000,   3.00000,    954.3405
    106.0000,       4.0000,   3.00000,    873.3415
    110.0000,       4.0000,   3.00000,    955.4022
    114.0000,       4.0000,   3.00000,    967.5295
    118.0000,       4.0000,   3.00000,    927.5439
    122.0000,       4.0000,   3.00000,    812.5627
    126.0000,       4.0000,   3.00000,    982.1320
    130.0000,       4.0000,   3.00000,   1087.8063
    134.0000,       4.0000,   3.00000,   1150.4038
    138.0000,       4.0000,   3.00000,    938.2097
    142.0000,       4.0000,   3.00000,   1014.6892
    146.0000,       4.0000,   3.00000,   1089.2808
    150.0000,       4.0000,   3.00000,   1313.6996
    154.0000,       4.0000,   3.00000,   1192.3851
    158.0000,       4.0000,   3.00000,   1224.5997
    162.0000,       4.0000,   3.00000,   1235.9094
    166.0000,       4.0000,   3.00000,   1151.6469
    170.0000,       4.0000,   3.00000,   1113.4146
    174.0000,       4.0000,   3.00000,   1096.7151
    178.0000,       4.0000,   3.00000,   1192.3464
    182.0000,       4.0000,   3.00000,   1100.7462
    186.0000,       4.0000,   3.00000,   1031.0430
    190.0000,       4.0000,   3.00000,   1041.1732
    194.0000,       4.0000,   3.00000,   1215.9165
    198.0000,       4.0000,   3.00000,   1275.9849
    202.0000,       4.0000,   3.00000,   1152.6301
    206.0000,       4.0000,   3.00000,   1261.2633
    210.0000,       4.0000,   3.00000,   1431.1829
    214.0000,       4.0000,   3.00000,   1319.1222
    218.0000,       4.0000,   3.00000,   1406.0016
    222.0000,       4.0000,   3.00000,   1410.0422
    226.0000,       4.0000,   3.00000,   1394.9722
    230.0000,       4.0000,   3.00000,   1439.3933
    234.0000,       4.0000,   3.00000,   1481.4948
    238.0000,       4.0000,   3.00000,   1373.7621
    242.0000,       4.0000,   3.00000,   1431.4336
    246.0000,       4.0000,   3.00000,   1234.3710
    250.0000,       4.0000,   3.00000,   1201.9929
    254.0000,       4.0000,   3.00000,   1293.3423
    258.0000,       4.0000,   3.00000,   1234.5210
    262.0000,       4.0000,   3.00000,   1128.7834
    266.0000,       4.0000,   3.00000,   1475.6196
    270.0000,       4.0000,   3.00000,   1128.4957
    274.0000,       4.0000,   3.00000,   1390.0775
    278.0000,       4.0000,   3.00000,   1269.2598
    282.0000,       4.0000,   3.00000,   1570.5057
    286.0000,       4.0000,   3.00000,   1642.3328
    290.0000,       4.0000,   3.00000,   1452.8048
    294.0000,       4.0000,   3.00000,   1401.1586
    298.0000,       4.0000,   3.00000,   1838.0842
    302.0000,       4.0000,   3.00000,   1872.0017
    306.0000,       4.0000,   3.00000,   1609.5420
    310.0000,       4.0000,   3.00000,   1538.7639
    314.0000,       4.0000,   3.00000,   2046.4148
    318.0000,       4.0000,   3.00000,   2136.4053
    322.0000,       4.0000,   3.00000,   2395.2346
    326.0000,       4.0000,   3.00000,   2241.8262
    330.0000,       4.0000,   3.00000,   2528.8789
    334.0000,       4.0000,   3.00000,   2650.0481
    338.0000,       4.0000,   3.00000,   2597.2329
    342.0000,       4.0000,   3.00000,   2579.1196
    346.0000,       4.0000,   3.00000,   2661.6536
    350.0000,       4.0000,   3.00000,   2317.9338
    354.0000,       4.0000,   3.00000,   2338.7988
    358.0000,       4.0000,   3.00000,   2163.3655
    362.0000,       4.0000,   3.00000,   2236.0447
    366.0000,       4.0000,   3.00000,   1562.1389
     18.0000,      12.0000,   1.00000,    936.6782
     22.0000,      12.0000,   1.00000,   1035.6412
     26.0000,      12.0000,   1.00000,   1021.0850
     30.0000,      12.0000,   1.00000,    955.6633
     34.0000,      12.0000,   1.00000,    952.7006
     38.0000,      12.0000,   1.00000,   1009.4055
     42.0000,      12.0000,   1.00000,   1044.4141
     46.0000,      12.0000,   1.00000,   1033.9398
     50.0000,      12.0000,   1.00000,    960.6218
     54.0000,      12.0000,   1.00000,    936.1243
     58.0000,      12.0000,   1.00000,    969.3968
     62.0000,      12.0000,   1.00000,    985.3768
     66.0000,      12.0000,   1.00000,    960.2347
     70.0000,      12.0000,   1.00000,    937.8681
     74.0000,      12.0000,   1.00000,    939.0322
     78.0000,      12.0000,   1.00000,    890.0925
     82.0000,      12.0000,   1.00000,    908.5867
     86.0000,      12.0000,   1.00000,    890.2090
     90.0000,      12.0000,   1.00000,    963.4963
     94.0000,      12.0000,   1.00000,    961.5316
     98.0000,      12.0000,   1.00000,    978.5195
    102.0000,      12.0000,   1.00000,    898.3276
    106.0000,      12.0000,   1.00000,    947.5751
    110.0000,      12.0000,   1.00000,    955.7166
    114.0000,      12.0000,   1.00000,    978.0885
    118.0000,      12.0000,   1.00000,    915.8904
    122.0000,      12.0000,   1.00000,    956.7792
    126.0000,      12.0000,   1.00000,   1011.6613
    130.0000,      12.0000,   1.00000,   1126.7880
    134.0000,      12.0000,   1.00000,   1078.3981
    138.0000,      12.0000,   1.00000,   1044.7166
    142.0000,      12.0000,   1.00000,   1000.5374
    146.0000,      12.0000,   1.00000,   1119.6823
    150.0000,      12.0000,   1.00000,   1202.0494
    154.0000,      12.0000,   1.00000,   1296.5461
    158.0000,      12.0000,   1.00000,   1261.9285
    162.0000,      12.0000,   1.00000,   1217.9684
    166.0000,      12.0000,   1.00000,   1178.0640
    170.0000,      12.0000,   1.00000,   1165.7971
    174.0000,      12.0000,   1.00000,   1194.7430
    178.0000,      12.0000,   1.00000,   1197.8945
    182.0000,      12.0000,   1.00000,   1185.2380
    186.0000,      12.0000,   1.00000,   1152.5891
    190.0000,      12.0000,   1.00000,   1200.4124
    194.0000,      12.0000,   1.00000,   1261.3047
    198.0000,      12.0000,   1.00000,   1314.0154
    202.0000,      12.0000,   1.00000,   1334.0190
    206.0000,      12.0000,   1.00000,   1360.2543
    210.0000,      12.0000,   1.00000,   1385.3977
    214.0000,      12.0000,   1.00000,   1431.5699
    218.0000,      12.0000,   1.00000,   1405.3031
    222.0000,      12.0000,   1.00000,   1409.0254
    226.0000,      12.0000,   1.00000,   1411.3726
    230.0000,      12.0000,   1.00000,   1468.9749
    234.0000,      12.0000,   1.00000,   1480.7123
    238.0000,      12.0000,   1.00000,   1480.7423
    242.0000,      12.0000,   1.00000,   1393.0284
    246.0000,      12.0000,   1.00000,   1352.6813
    250.0000,      12.0000,   1.00000,   1270.7236
    254.0000,      12.0000,   1.00000,   1288.8973
    258.0000,      12.0000,   1.00000,   1248.6367
    262.0000,      12.0000,   1.00000,   1337.8616
    266.0000,      12.0000,   1.00000,   1251.9064
    270.0000,      12.0000,   1.00000,   1305.1874
    274.0000,      12.0000,   1.00000,   1250.1179
    278.0000,      12.0000,   1.00000,   1420.1375
    282.0000,      12.0000,   1.00000,   1458.2346
    286.0000,      12.0000,   1.00000,   1509.7805
    290.0000,      12.0000,   1.00000,   1448.9498
    294.0000,      12.0000,   1.00000,   1576.3787
    298.0000,      12.0000,   1.00000,   1626.6315
    302.0000,      12.0000,   1.00000,   1677.8151
    306.0000,      12.0000,   1.00000,   1599.7509
    310.0000,      12.0000,   1.00000,   1657.1865
    314.0000,      12.0000,   1.00000,   1781.7473
    318.0000,      12.0000,   1.00000,   2097.9146
    322.0000,      12.0000,   1.00000,   2190.6179
    326.0000,      12.0000,   1.00000,   2272.3215
    330.0000,      12.0000,   1.00000,   2226.4600
    334.0000,      12.0000,   1.00000,   2299.5510
    338.0000,      12.0000,   1.00000,   2272.5923
    342.0000,      12.0000,   1.00000,   2291.5420
    346.0000,      12.0000,   1.00000,   2123.6655
    350.0000,      12.0000,   1.00000,   2170.7156
    354.0000,      12.0000,   1.00000,   2135.7842
    358.0000,      12.0000,   1.00000,   2148.4031
    362.0000,      12.0000,   1.00000,   1931.8713
     18.0000,       4.0000,   4.00000,    954.2486
     22.0000,       4.0000,   4.00000,   1079.2190
     26.0000,       4.0000,   4.00000,   1027.5581
     30.0000,       4.0000,   4.00000,   1017.9789
     34.0000,       4.0000,   4.00000,    874.2563
     38.0000,       4.0000,   4.00000,    961.6313
     42.0000,       4.0000,   4.00000,   1175.5895
     46.0000,       4.0000,   4.00000,    970.3737
     50.0000,       4.0000,   4.00000,    897.7131
     54.0000,       4.0000,   4.00000,    966.5427
     58.0000,       4.0000,   4.00000,    942.0808
     62.0000,       4.0000,   4.00000,    981.0963
     66.0000,       4.0000,   4.00000,    981.3342
     70.0000,       4.0000,   4.00000,    863.8729
     74.0000,       4.0000,   4.00000,    934.1083
     78.0000,       4.0000,   4.00000,    958.5029
     82.0000,       4.0000,   4.00000,    802.7997
     86.0000,       4.0000,   4.00000,    920.6459
     90.0000,       4.0000,   4.00000,    964.7568
     94.0000,       4.0000,   4.00000,   1051.3101
     98.0000,       4.0000,   4.00000,    914.6720
    102.0000,       4.0000,   4.00000,    977.1176
    106.0000,       4.0000,   4.00000,    922.2581
    110.0000,       4.0000,   4.00000,    986.9432
    114.0000,       4.0000,   4.00000,   1024.7037
    118.0000,       4.0000,   4.00000,    947.4906
    122.0000,       4.0000,   4.00000,    876.1396
    126.0000,       4.0000,   4.00000,   1044.6633
    130.0000,       4.0000,   4.00000,   1157.2329
    134.0000,       4.0000,   4.00000,   1177.6691
    138.0000,       4.0000,   4.00000,    975.2546
    142.0000,       4.0000,   4.00000,   1011.7703
    146.0000,       4.0000,   4.00000,   1074.8724
    150.0000,       4.0000,   4.00000,   1335.7394
    154.0000,       4.0000,   4.00000,   1265.8250
    158.0000,       4.0000,   4.00000,   1299.6760
    162.0000,       4.0000,   4.00000,   1290.5594
    166.0000,       4.0000,   4.00000,   1186.9821
    170.0000,       4.0000,   4.00000,   1198.9270
    174.0000,       4.0000,   4.00000,   1188.5664
    178.0000,       4.0000,   4.00000,   1288.7062
    182.0000,       4.0000,   4.00000,   1204.1337
    186.0000,       4.0000,   4.00000,   1163.2510
    190.0000,       4.0000,   4.00000,   1172.4414
    194.0000,       4.0000,   4.00000,   1327.0281
    198.0000,       4.0000,   4.00000,   1441.6764
    202.0000,       4.0000,   4.00000,   1281.9266
    206.0000,       4.0000,   4.00000,   1385.6967
    210.0000,       4.0000,   4.00000,   1543.4244
    214.0000,       4.0000,   4.00000,   1381.8505
    218.0000,       4.0000,   4.00000,   1476.9371
    222.0000,       4.0000,   4.00000,   1472.9818
    226.0000,       4.0000,   4.00000,   1405.1108
    230.0000,       4.0000,   4.00000,   1541.1848
    234.0000,       4.0000,   4.00000,   1584.8982
    238.0000,       4.0000,   4.00000,   1433.4337
    242.0000,       4.0000,   4.00000,   1524.4128
    246.0000,       4.0000,   4.00000,   1316.6443
    250.0000,       4.0000,   4.00000,   1211.9971
    254.0000,       4.0000,   4.00000,   1406.3295
    258.0000,       4.0000,   4.00000,   1247.0404
    262.0000,       4.0000,   4.00000,   1188.4385
    266.0000,       4.0000,   4.00000,   1508.7142
    270.0000,       4.0000,   4.00000,   1075.0443
    274.0000,       4.0000,   4.00000,   1382.6781
    278.0000,       4.0000,   4.00000,   1296.8438
    282.0000,       4.0000,   4.00000,   1459.6593
    286.0000,       4.0000,   4.00000,   1610.5831
    290.0000,       4.0000,   4.00000,   1377.9369
    294.0000,       4.0000,   4.00000,   1390.6772
    298.0000,       4.0000,   4.00000,   1721.9677
    302.0000,       4.0000,   4.00000,   1749.7144
    306.0000,       4.0000,   4.00000,   1483.8976
    310.0000,       4.0000,   4.00000,   1441.7737
    314.0000,       4.0000,   4.00000,   1830.7584
    318.0000,       4.0000,   4.00000,   1943.3816
    322.0000,       4.0000,   4.00000,   2285.8782
    326.0000,       4.0000,   4.00000,   2079.4478
    330.0000,       4.0000,   4.00000,   2157.0056
    334.0000,       4.0000,   4.00000,   2320.0356
    338.0000,       4.0000,   4.00000,   2168.9390
    342.0000,       4.0000,   4.00000,   2235.0068
    346.0000,       4.0000,   4.00000,   2176.3337
    350.0000,       4.0000,   4.00000,   2026.8728
    354.0000,       4.0000,   4.00000,   2144.2480
    358.0000,       4.0000,   4.00000,   2005.4786
    362.0000,       4.0000,   4.00000,   2080.7646
     24.0000,      16.0000,   1.00000,    941.2755
     28.0000,      16.0000,   1.00000,    930.0888
     32.0000,      16.0000,   1.00000,    899.6910
     36.0000,      16.0000,   1.00000,    907.9423
     40.0000,      16.0000,   1.00000,    842.6245
     44.0000,      16.0000,   1.00000,    844.9496
     48.0000,      16.0000,   1.00000,    900.7119
     52.0000,      16.0000,   1.00000,    865.0697
     56.0000,      16.0000,   1.00000,    867.8418
     60.0000,      16.0000,   1.00000,    899.9176
     64.0000,      16.0000,   1.00000,    891.9535
     68.0000,      16.0000,   1.00000,    931.0650
     72.0000,      16.0000,   1.00000,    903.8421
     76.0000,      16.0000,   1.00000,    846.9745
     80.0000,      16.0000,   1.00000,    866.7712
     84.0000,      16.0000,   1.00000,    888.1406
     88.0000,      16.0000,   1.00000,    904.5145
     92.0000,      16.0000,   1.00000,    921.5388
     96.0000,      16.0000,   1.00000,    932.2753
    100.0000,      16.0000,   1.00000,    949.4624
    104.0000,      16.0000,   1.00000,    944.5718
    108.0000,      16.0000,   1.00000,    943.9157
    112.0000,      16.0000,   1.00000,    920.8458
    116.0000,      16.0000,   1.00000,    937.6768
    120.0000,      16.0000,   1.00000,    999.3428
    124.0000,      16.0000,   1.00000,   1043.1653
    128.0000,      16.0000,   1.00000,   1075.6523
    132.0000,      16.0000,   1.00000,   1079.0281
    136.0000,      16.0000,   1.00000,   1079.3550
    140.0000,      16.0000,   1.00000,   1072.4242
    144.0000,      16.0000,   1.00000,   1111.5077
    148.0000,      16.0000,   1.00000,   1159.3485
    152.0000,      16.0000,   1.00000,   1253.5842
    156.0000,      16.0000,   1.00000,   1329.7797
    160.0000,      16.0000,   1.00000,   1306.3584
    164.0000,      16.0000,   1.00000,   1273.3910
    168.0000,      16.0000,   1.00000,   1247.3573
    172.0000,      16.0000,   1.00000,   1229.7621
    176.0000,      16.0000,   1.00000,   1234.0233
    180.0000,      16.0000,   1.00000,   1241.5942
    184.0000,      16.0000,   1.00000,   1271.7966
    188.0000,      16.0000,   1.00000,   1298.9679
    192.0000,      16.0000,   1.00000,   1370.7137
    196.0000,      16.0000,   1.00000,   1389.5640
    200.0000,      16.0000,   1.00000,   1442.5193
    204.0000,      16.0000,   1.00000,   1508.7917
    208.0000,      16.0000,   1.00000,   1447.8616
    212.0000,      16.0000,   1.00000,   1442.3035
    216.0000,      16.0000,   1.00000,   1439.8495
    220.0000,      16.0000,   1.00000,   1387.7928
    224.0000,      16.0000,   1.00000,   1456.2500
    228.0000,      16.0000,   1.00000,   1493.2231
    232.0000,      16.0000,   1.00000,   1481.9420
    236.0000,      16.0000,   1.00000,   1551.2600
    240.0000,      16.0000,   1.00000,   1507.2081
    244.0000,      16.0000,   1.00000,   1382.3606
    248.0000,      16.0000,   1.00000,   1400.5397
    252.0000,      16.0000,   1.00000,   1284.0393
    256.0000,      16.0000,   1.00000,   1256.1647
    260.0000,      16.0000,   1.00000,   1335.9492
    264.0000,      16.0000,   1.00000,   1205.6536
    268.0000,      16.0000,   1.00000,   1259.9270
    272.0000,      16.0000,   1.00000,   1320.0273
    276.0000,      16.0000,   1.00000,   1302.7183
    280.0000,      16.0000,   1.00000,   1430.1548
    284.0000,      16.0000,   1.00000,   1417.9781
    288.0000,      16.0000,   1.00000,   1459.0607
    292.0000,      16.0000,   1.00000,   1566.9705
    296.0000,      16.0000,   1.00000,   1513.2603
    300.0000,      16.0000,   1.00000,   1436.9673
    304.0000,      16.0000,   1.00000,   1425.5562
    308.0000,      16.0000,   1.00000,   1495.9618
    312.0000,      16.0000,   1.00000,   1542.9749
    316.0000,      16.0000,   1.00000,   1701.9192
    320.0000,      16.0000,   1.00000,   1814.7062
    324.0000,      16.0000,   1.00000,   1923.5706
    328.0000,      16.0000,   1.00000,   2029.9814
    332.0000,      16.0000,   1.00000,   1892.7444
    336.0000,      16.0000,   1.00000,   1828.3730
    340.0000,      16.0000,   1.00000,   1776.7739
    344.0000,      16.0000,   1.00000,   1758.2268
    348.0000,      16.0000,   1.00000,   1842.2721
    352.0000,      16.0000,   1.00000,   1845.9338
    356.0000,      16.0000,   1.00000,   1866.0654
     22.0000,       4.0000,   5.00000,    994.6797
     26.0000,       4.0000,   5.00000,    981.7281
     30.0000,       4.0000,   5.00000,    987.3539
     34.0000,       4.0000,   5.00000,    815.9537
     38.0000,       4.0000,   5.00000,    859.5292
     42.0000,       4.0000,   5.00000,   1030.6793
     46.0000,       4.0000,   5.00000,    858.7009
     50.0000,       4.0000,   5.00000,    824.1980
     54.0000,       4.0000,   5.00000,    915.9235
     58.0000,       4.0000,   5.00000,    862.0023
     62.0000,       4.0000,   5.00000,    909.2142
     66.0000,       4.0000,   5.00000,    950.4189
     70.0000,       4.0000,   5.00000,    836.0452
     74.0000,       4.0000,   5.00000,    869.8112
     78.0000,       4.0000,   5.00000,    932.7526
     82.0000,       4.0000,   5.00000,    765.3444
     86.0000,       4.0000,   5.00000,    901.0468
     90.0000,       4.0000,   5.00000,    955.8113
     94.0000,       4.0000,   5.00000,   1018.7097
     98.0000,       4.0000,   5.00000,    888.6949
    102.0000,       4.0000,   5.00000,   1015.3055
    106.0000,       4.0000,   5.00000,    916.9615
    110.0000,       4.0000,   5.00000,    971.6815
    114.0000,       4.0000,   5.00000,    992.6582
    118.0000,       4.0000,   5.00000,    979.8999
    122.0000,       4.0000,   5.00000,    887.3110
    126.0000,       4.0000,   5.00000,   1081.0686
    130.0000,       4.0000,   5.00000,   1146.7667
    134.0000,       4.0000,   5.00000,   1185.7588
    138.0000,       4.0000,   5.00000,    988.7867
    142.0000,       4.0000,   5.00000,   1032.8619
    146.0000,       4.0000,   5.00000,   1078.6591
    150.0000,       4.0000,   5.00000,   1340.5653
    154.0000,       4.0000,   5.00000,   1283.6743
    158.0000,       4.0000,   5.00000,   1351.1849
    162.0000,       4.0000,   5.00000,   1348.9025
    166.0000,       4.0000,   5.00000,   1247.6949
    170.0000,       4.0000,   5.00000,   1237.4324
    174.0000,       4.0000,   5.00000,   1234.3086
    178.0000,       4.0000,   5.00000,   1317.9647
    182.0000,       4.0000,   5.00000,   1267.7334
    186.0000,       4.0000,   5.00000,   1244.2717
    190.0000,       4.0000,   5.00000,   1239.9506
    194.0000,       4.0000,   5.00000,   1440.3013
    198.0000,       4.0000,   5.00000,   1532.6239
    202.0000,       4.0000,   5.00000,   1365.4398
    206.0000,       4.0000,   5.00000,   1481.6288
    210.0000,       4.0000,   5.00000,   1609.3317
    214.0000,       4.0000,   5.00000,   1382.3389
    218.0000,       4.0000,   5.00000,   1486.3895
    222.0000,       4.0000,   5.00000,   1486.7227
    226.0000,       4.0000,   5.00000,   1433.2393
    230.0000,       4.0000,   5.00000,   1572.3579
    234.0000,       4.0000,   5.00000,   1628.5693
    238.0000,       4.0000,   5.00000,   1466.7235
    242.0000,       4.0000,   5.00000,   1583.2194
    246.0000,       4.0000,   5.00000,   1310.4662
    250.0000,       4.0000,   5.00000,   1250.7123
    254.0000,       4.0000,   5.00000,   1391.6830
    258.0000,       4.0000,   5.00000,   1271.5396
    262.0000,       4.0000,   5.00000,   1161.1416
    266.0000,       4.0000,   5.00000,   1471.0283
    270.0000,       4.0000,   5.00000,   1074.1642
    274.0000,       4.0000,   5.00000,   1381.7927
    278.0000,       4.0000,   5.00000,   1277.5309
    282.0000,       4.0000,   5.00000,   1432.3418
    286.0000,       4.0000,   5.00000,   1549.2177
    290.0000,       4.0000,   5.00000,   1420.3473
    294.0000,       4.0000,   5.00000,   1312.2035
    298.0000,       4.0000,   5.00000,   1655.2354
    302.0000,       4.0000,   5.00000,   1579.2656
    306.0000,       4.0000,   5.00000,   1345.3940
    310.0000,       4.0000,   5.00000,   1327.4998
    314.0000,       4.0000,   5.00000,   1666.3849
    318.0000,       4.0000,   5.00000,   1719.8218
    322.0000,       4.0000,   5.00000,   2050.3660
    326.0000,       4.0000,   5.00000,   1877.2205
    330.0000,       4.0000,   5.00000,   1956.2383
    334.0000,       4.0000,   5.00000,   1963.7177
    338.0000,       4.0000,   5.00000,   1860.3478
    342.0000,       4.0000,   5.00000,   1816.8401
    346.0000,       4.0000,   5.00000,   1952.3407
    350.0000,       4.0000,   5.00000,   1792.6626
    354.0000,       4.0000,   5.00000,   1907.7723
    358.0000,       4.0000,   5.00000,   1842.1788
     26.0000,       4.0000,   6.00000,    932.7507
     30.0000,       4.0000,   6.00000,    917.1385
     34.0000,       4.0000,   6.00000,    755.7447
     38.0000,       4.0000,   6.00000,    779.7034
     42.0000,       4.0000,   6.00000,    895.0939
     46.0000,       4.0000,   6.00000,    756.9425
     50.0000,       4.0000,   6.00000,    735.3067
     54.0000,       4.0000,   6.00000,    820.6059
     58.0000,       4.0000,   6.00000,    833.8669
     62.0000,       4.0000,   6.00000,    852.1463
     66.0000,       4.0000,   6.00000,    863.2603
     70.0000,       4.0000,   6.00000,    784.3096
     74.0000,       4.0000,   6.00000,    845.6464
     78.0000,       4.0000,   6.00000,    878.3198
     82.0000,       4.0000,   6.00000,    738.7860
     86.0000,       4.0000,   6.00000,    860.2616
     90.0000,       4.0000,   6.00000,    904.8265
     94.0000,       4.0000,   6.00000,    985.7131
     98.0000,       4.0000,   6.00000,    869.9881
    102.0000,       4.0000,   6.00000,    974.4642
    106.0000,       4.0000,   6.00000,    899.5132
    110.0000,       4.0000,   6.00000,    920.9692
    114.0000,       4.0000,   6.00000,    970.0248
    118.0000,       4.0000,   6.00000,    949.4857
    122.0000,       4.0000,   6.00000,    887.4803
    126.0000,       4.0000,   6.00000,   1035.9923
    130.0000,       4.0000,   6.00000,   1139.6613
    134.0000,       4.0000,   6.00000,   1176.2549
    138.0000,       4.0000,   6.00000,    981.0336
    142.0000,       4.0000,   6.00000,   1048.7698
    146.0000,       4.0000,   6.00000,   1109.8772
    150.0000,       4.0000,   6.00000,   1351.2892
    154.0000,       4.0000,   6.00000,   1268.1072
    158.0000,       4.0000,   6.00000,   1359.0874
    162.0000,       4.0000,   6.00000,   1413.8075
    166.0000,       4.0000,   6.00000,   1305.2821
    170.0000,       4.0000,   6.00000,   1263.2906
    174.0000,       4.0000,   6.00000,   1214.4230
    178.0000,       4.0000,   6.00000,   1346.7826
    182.0000,       4.0000,   6.00000,   1277.8611
    186.0000,       4.0000,   6.00000,   1240.2705
    190.0000,       4.0000,   6.00000,   1283.1871
    194.0000,       4.0000,   6.00000,   1486.5873
    198.0000,       4.0000,   6.00000,   1582.8143
    202.0000,       4.0000,   6.00000,   1401.3842
    206.0000,       4.0000,   6.00000,   1508.0258
    210.0000,       4.0000,   6.00000,   1617.1445
    214.0000,       4.0000,   6.00000,   1397.5731
    218.0000,       4.0000,   6.00000,   1449.1639
    222.0000,       4.0000,   6.00000,   1477.2705
    226.0000,       4.0000,   6.00000,   1469.6289
    230.0000,       4.0000,   6.00000,   1559.1580
    234.0000,       4.0000,   6.00000,   1609.9165
    238.0000,       4.0000,   6.00000,   1502.4198
    242.0000,       4.0000,   6.00000,   1535.1884
    246.0000,       4.0000,   6.00000,   1325.2438
    250.0000,       4.0000,   6.00000,   1224.4567
    254.0000,       4.0000,   6.00000,   1371.9734
    258.0000,       4.0000,   6.00000,   1227.5020
    262.0000,       4.0000,   6.00000,   1111.8138
    266.0000,       4.0000,   6.00000,   1424.6239
    270.0000,       4.0000,   6.00000,   1088.7826
    274.0000,       4.0000,   6.00000,   1369.8606
    278.0000,       4.0000,   6.00000,   1230.2126
    282.0000,       4.0000,   6.00000,   1441.8901
    286.0000,       4.0000,   6.00000,   1588.0214
    290.0000,       4.0000,   6.00000,   1346.3282
    294.0000,       4.0000,   6.00000,   1293.3376
    298.0000,       4.0000,   6.00000,   1524.0165
    302.0000,       4.0000,   6.00000,   1497.0525
    306.0000,       4.0000,   6.00000,   1229.7302
    310.0000,       4.0000,   6.00000,   1184.6628
    314.0000,       4.0000,   6.00000,   1533.5914
    318.0000,       4.0000,   6.00000,   1562.5472
    322.0000,       4.0000,   6.00000,   1761.6411
    326.0000,       4.0000,   6.00000,   1663.7249
    330.0000,       4.0000,   6.00000,   1756.8624
    334.0000,       4.0000,   6.00000,   1774.8104
    338.0000,       4.0000,   6.00000,   1571.2899
    342.0000,       4.0000,   6.00000,   1649.2997
    346.0000,       4.0000,   6.00000,   1747.0068
    350.0000,       4.0000,   6.00000,   1653.7455
    354.0000,       4.0000,   6.00000,   1720.6763
     30.0000,      20.0000,   1.00000,    826.3281
     34.0000,      20.0000,   1.00000,    824.1099
     38.0000,      20.0000,   1.00000,    769.6909
     42.0000,      20.0000,   1.00000,    723.7380
     46.0000,      20.0000,   1.00000,    734.5685
     50.0000,      20.0000,   1.00000,    757.1003
     54.0000,      20.0000,   1.00000,    777.0373
     58.0000,      20.0000,   1.00000,    814.2162
     62.0000,      20.0000,   1.00000,    838.0933
     66.0000,      20.0000,   1.00000,    820.4710
     70.0000,      20.0000,   1.00000,    848.0129
     74.0000,      20.0000,   1.00000,    833.6190
     78.0000,      20.0000,   1.00000,    824.0060
     82.0000,      20.0000,   1.00000,    837.3784
     86.0000,      20.0000,   1.00000,    858.1374
     90.0000,      20.0000,   1.00000,    830.2236
     94.0000,      20.0000,   1.00000,    891.8148
     98.0000,      20.0000,   1.00000,    898.7119
    102.0000,      20.0000,   1.00000,    890.4323
    106.0000,      20.0000,   1.00000,    870.9314
    110.0000,      20.0000,   1.00000,    905.3726
    114.0000,      20.0000,   1.00000,    878.5460
    118.0000,      20.0000,   1.00000,    940.8589
    122.0000,      20.0000,   1.00000,    983.0018
    126.0000,      20.0000,   1.00000,   1034.1088
    130.0000,      20.0000,   1.00000,   1017.7562
    134.0000,      20.0000,   1.00000,   1061.1287
    138.0000,      20.0000,   1.00000,   1084.1189
    142.0000,      20.0000,   1.00000,   1150.2146
    146.0000,      20.0000,   1.00000,   1173.4299
    150.0000,      20.0000,   1.00000,   1231.6107
    154.0000,      20.0000,   1.00000,   1279.0406
    158.0000,      20.0000,   1.00000,   1328.8466
    162.0000,      20.0000,   1.00000,   1328.0251
    166.0000,      20.0000,   1.00000,   1313.5631
    170.0000,      20.0000,   1.00000,   1266.4338
    174.0000,      20.0000,   1.00000,   1234.2352
    178.0000,      20.0000,   1.00000,   1221.2343
    182.0000,      20.0000,   1.00000,   1232.8070
    186.0000,      20.0000,   1.00000,   1302.1079
    190.0000,      20.0000,   1.00000,   1363.9618
    194.0000,      20.0000,   1.00000,   1391.0558
    198.0000,      20.0000,   1.00000,   1448.5027
    202.0000,      20.0000,   1.00000,   1514.7229
    206.0000,      20.0000,   1.00000,   1463.9369
    210.0000,      20.0000,   1.00000,   1444.4987
    214.0000,      20.0000,   1.00000,   1431.7875
    218.0000,      20.0000,   1.00000,   1420.3685
    222.0000,      20.0000,   1.00000,   1420.3582
    226.0000,      20.0000,   1.00000,   1466.8342
    230.0000,      20.0000,   1.00000,   1485.2894
    234.0000,      20.0000,   1.00000,   1512.3478
    238.0000,      20.0000,   1.00000,   1465.3821
    242.0000,      20.0000,   1.00000,   1452.1575
    246.0000,      20.0000,   1.00000,   1372.1300
    250.0000,      20.0000,   1.00000,   1327.8188
    254.0000,      20.0000,   1.00000,   1219.9366
    258.0000,      20.0000,   1.00000,   1215.4849
    262.0000,      20.0000,   1.00000,   1191.4603
    266.0000,      20.0000,   1.00000,   1232.5210
    270.0000,      20.0000,   1.00000,   1237.7019
    274.0000,      20.0000,   1.00000,   1326.5475
    278.0000,      20.0000,   1.00000,   1351.7101
    282.0000,      20.0000,   1.00000,   1434.4888
    286.0000,      20.0000,   1.00000,   1423.5959
    290.0000,      20.0000,   1.00000,   1501.4076
    294.0000,      20.0000,   1.00000,   1453.8676
    298.0000,      20.0000,   1.00000,   1370.6781
    302.0000,      20.0000,   1.00000,   1278.9470
    306.0000,      20.0000,   1.00000,   1348.3473
    310.0000,      20.0000,   1.00000,   1360.8062
    314.0000,      20.0000,   1.00000,   1435.1387
    318.0000,      20.0000,   1.00000,   1493.4092
    322.0000,      20.0000,   1.00000,   1601.1508
    326.0000,      20.0000,   1.00000,   1632.4238
    330.0000,      20.0000,   1.00000,   1683.3540
    334.0000,      20.0000,   1.00000,   1600.8662
    338.0000,      20.0000,   1.00000,   1600.6622
    342.0000,      20.0000,   1.00000,   1562.5339
    346.0000,      20.0000,   1.00000,   1594.6038
    350.0000,      20.0000,   1.00000,   1616.3656
     30.0000,       4.0000,   7.00000,    843.1946
     34.0000,       4.0000,   7.00000,    688.3056
     38.0000,       4.0000,   7.00000,    708.5721
     42.0000,       4.0000,   7.00000,    828.4706
     46.0000,       4.0000,   7.00000,    669.7140
     50.0000,       4.0000,   7.00000,    639.2089
     54.0000,       4.0000,   7.00000,    753.3458
     58.0000,       4.0000,   7.00000,    765.6078
     62.0000,       4.0000,   7.00000,    806.0361
     66.0000,       4.0000,   7.00000,    792.6270
     70.0000,       4.0000,   7.00000,    722.1302
     74.0000,       4.0000,   7.00000,    801.1104
     78.0000,       4.0000,   7.00000,    850.9373
     82.0000,       4.0000,   7.00000,    698.8505
     86.0000,       4.0000,   7.00000,    811.4489
     90.0000,       4.0000,   7.00000,    854.5442
     94.0000,       4.0000,   7.00000,    953.8461
     98.0000,       4.0000,   7.00000,    837.3978
    102.0000,       4.0000,   7.00000,    915.5530
    106.0000,       4.0000,   7.00000,    832.3888
    110.0000,       4.0000,   7.00000,    906.2863
    114.0000,       4.0000,   7.00000,    930.5837
    118.0000,       4.0000,   7.00000,    909.3370
    122.0000,       4.0000,   7.00000,    822.3226
    126.0000,       4.0000,   7.00000,   1005.0231
    130.0000,       4.0000,   7.00000,   1099.3610
    134.0000,       4.0000,   7.00000,   1158.6501
    138.0000,       4.0000,   7.00000,    975.1130
    142.0000,       4.0000,   7.00000,   1048.9561
    146.0000,       4.0000,   7.00000,   1126.2577
    150.0000,       4.0000,   7.00000,   1369.3916
    154.0000,       4.0000,   7.00000,   1266.4954
    158.0000,       4.0000,   7.00000,   1364.8861
    162.0000,       4.0000,   7.00000,   1433.1465
    166.0000,       4.0000,   7.00000,   1331.6661
    170.0000,       4.0000,   7.00000,   1262.9678
    174.0000,       4.0000,   7.00000,   1226.5062
    178.0000,       4.0000,   7.00000,   1315.9238
    182.0000,       4.0000,   7.00000,   1245.3142
    186.0000,       4.0000,   7.00000,   1220.4491
    190.0000,       4.0000,   7.00000,   1256.5078
    194.0000,       4.0000,   7.00000,   1477.6387
    198.0000,       4.0000,   7.00000,   1589.6678
    202.0000,       4.0000,   7.00000,   1393.5026
    206.0000,       4.0000,   7.00000,   1471.2651
    210.0000,       4.0000,   7.00000,   1612.7351
    214.0000,       4.0000,   7.00000,   1379.4027
    218.0000,       4.0000,   7.00000,   1459.8990
    222.0000,       4.0000,   7.00000,   1474.4194
    226.0000,       4.0000,   7.00000,   1431.9474
    230.0000,       4.0000,   7.00000,   1563.6823
    234.0000,       4.0000,   7.00000,   1605.7465
    238.0000,       4.0000,   7.00000,   1421.0586
    242.0000,       4.0000,   7.00000,   1541.5931
    246.0000,       4.0000,   7.00000,   1271.1871
    250.0000,       4.0000,   7.00000,   1193.5148
    254.0000,       4.0000,   7.00000,   1321.8745
    258.0000,       4.0000,   7.00000,   1151.2056
    262.0000,       4.0000,   7.00000,   1069.0082
    266.0000,       4.0000,   7.00000,   1420.8451
    270.0000,       4.0000,   7.00000,   1050.2236
    274.0000,       4.0000,   7.00000,   1345.4922
    278.0000,       4.0000,   7.00000,   1236.3458
    282.0000,       4.0000,   7.00000,   1441.1166
    286.0000,       4.0000,   7.00000,   1567.6382
    290.0000,       4.0000,   7.00000,   1327.2858
    294.0000,       4.0000,   7.00000,   1193.9708
    298.0000,       4.0000,   7.00000,   1488.5859
    302.0000,       4.0000,   7.00000,   1410.7117
    306.0000,       4.0000,   7.00000,   1153.5441
    310.0000,       4.0000,   7.00000,   1087.6334
    314.0000,       4.0000,   7.00000,   1378.1584
    318.0000,       4.0000,   7.00000,   1407.1077
    322.0000,       4.0000,   7.00000,   1602.0125
    326.0000,       4.0000,   7.00000,   1437.3939
    330.0000,       4.0000,   7.00000,   1560.1707
    334.0000,       4.0000,   7.00000,   1599.5487
    338.0000,       4.0000,   7.00000,   1511.8945
    342.0000,       4.0000,   7.00000,   1540.7603
    346.0000,       4.0000,   7.00000,   1644.7780
    350.0000,       4.0000,   7.00000,   1517.5389
     34.0000,       4.0000,   8.00000,    625.9623
     38.0000,       4.0000,   8.00000,    660.0797
     42.0000,       4.0000,   8.00000,    771.1074
     46.0000,       4.0000,   8.00000,    614.4327
     50.0000,       4.0000,   8.00000,    585.0250
     54.0000,       4.0000,   8.00000,    675.7163
     58.0000,       4.0000,   8.00000,    694.0789
     62.0000,       4.0000,   8.00000,    729.1642
     66.0000,       4.0000,   8.00000,    756.0187
     70.0000,       4.0000,   8.00000,    671.9257
     74.0000,       4.0000,   8.00000,    743.4835
     78.0000,       4.0000,   8.00000,    810.6998
     82.0000,       4.0000,   8.00000,    663.0933
     86.0000,       4.0000,   8.00000,    765.0665
     90.0000,       4.0000,   8.00000,    828.2233
     94.0000,       4.0000,   8.00000,    903.6238
     98.0000,       4.0000,   8.00000,    782.7585
    102.0000,       4.0000,   8.00000,    857.0787
    106.0000,       4.0000,   8.00000,    792.1611
    110.0000,       4.0000,   8.00000,    855.1429
    114.0000,       4.0000,   8.00000,    902.3955
    118.0000,       4.0000,   8.00000,    839.0496
    122.0000,       4.0000,   8.00000,    768.9661
    126.0000,       4.0000,   8.00000,    941.5630
    130.0000,       4.0000,   8.00000,   1062.1478
    134.0000,       4.0000,   8.00000,   1125.1699
    138.0000,       4.0000,   8.00000,    967.5995
    142.0000,       4.0000,   8.00000,   1043.9005
    146.0000,       4.0000,   8.00000,   1113.7096
    150.0000,       4.0000,   8.00000,   1378.9148
    154.0000,       4.0000,   8.00000,   1295.2261
    158.0000,       4.0000,   8.00000,   1377.2349
    162.0000,       4.0000,   8.00000,   1414.0804
    166.0000,       4.0000,   8.00000,   1299.0654
    170.0000,       4.0000,   8.00000,   1278.7872
    174.0000,       4.0000,   8.00000,   1219.2772
    178.0000,       4.0000,   8.00000,   1273.4834
    182.0000,       4.0000,   8.00000,   1194.1808
    186.0000,       4.0000,   8.00000,   1174.0159
    190.0000,       4.0000,   8.00000,   1196.6249
    194.0000,       4.0000,   8.00000,   1418.2183
    198.0000,       4.0000,   8.00000,   1532.0875
    202.0000,       4.0000,   8.00000,   1338.2463
    206.0000,       4.0000,   8.00000,   1439.7834
    210.0000,       4.0000,   8.00000,   1555.5231
    214.0000,       4.0000,   8.00000,   1375.6461
    218.0000,       4.0000,   8.00000,   1475.8298
    222.0000,       4.0000,   8.00000,   1461.4221
    226.0000,       4.0000,   8.00000,   1404.2286
    230.0000,       4.0000,   8.00000,   1536.1992
    234.0000,       4.0000,   8.00000,   1547.7554
    238.0000,       4.0000,   8.00000,   1394.3846
    242.0000,       4.0000,   8.00000,   1448.0382
    246.0000,       4.0000,   8.00000,   1235.3002
    250.0000,       4.0000,   8.00000,   1130.0188
    254.0000,       4.0000,   8.00000,   1236.1694
    258.0000,       4.0000,   8.00000,   1110.4193
    262.0000,       4.0000,   8.00000,   1042.3748
    266.0000,       4.0000,   8.00000,   1364.1603
    270.0000,       4.0000,   8.00000,   1020.0450
    274.0000,       4.0000,   8.00000,   1315.7277
    278.0000,       4.0000,   8.00000,   1246.1318
    282.0000,       4.0000,   8.00000,   1424.9353
    286.0000,       4.0000,   8.00000,   1523.5000
    290.0000,       4.0000,   8.00000,   1273.6279
    294.0000,       4.0000,   8.00000,   1164.5259
    298.0000,       4.0000,   8.00000,   1409.2820
    302.0000,       4.0000,   8.00000,   1372.6287
    306.0000,       4.0000,   8.00000,   1093.4828
    310.0000,       4.0000,   8.00000,   1024.3833
    314.0000,       4.0000,   8.00000,   1247.3949
    318.0000,       4.0000,   8.00000,   1271.1884
    322.0000,       4.0000,   8.00000,   1457.5735
    326.0000,       4.0000,   8.00000,   1314.4161
    330.0000,       4.0000,   8.00000,   1360.5815
    334.0000,       4.0000,   8.00000,   1505.2416
    338.0000,       4.0000,   8.00000,   1483.8202
    342.0000,       4.0000,   8.00000,   1526.4612
    346.0000,       4.0000,   8.00000,   1573.1041
     42.0000,      28.0000,   1.00000,    635.2469
     46.0000,      28.0000,   1.00000,    624.9136
     50.0000,      28.0000,   1.00000,    639.9444
     54.0000,      28.0000,   1.00000,    643.4969
     58.0000,      28.0000,   1.00000,    626.5762
     62.0000,      28.0000,   1.00000,    654.9332
     66.0000,      28.0000,   1.00000,    711.5169
     70.0000,      28.0000,   1.00000,    713.8948
     74.0000,      28.0000,   1.00000,    727.4211
     78.0000,      28.0000,   1.00000,    725.7350
     82.0000,      28.0000,   1.00000,    753.3559
     86.0000,      28.0000,   1.00000,    768.3444
     90.0000,      28.0000,   1.00000,    764.5772
     94.0000,      28.0000,   1.00000,    728.8320
     98.0000,      28.0000,   1.00000,    756.4498
    102.0000,      28.0000,   1.00000,    771.1716
    106.0000,      28.0000,   1.00000,    778.4132
    110.0000,      28.0000,   1.00000,    746.4970
    114.0000,      28.0000,   1.00000,    770.8685
    118.0000,      28.0000,   1.00000,    809.7812
    122.0000,      28.0000,   1.00000,    869.1991
    126.0000,      28.0000,   1.00000,    878.3883
    130.0000,      28.0000,   1.00000,    913.9975
    134.0000,      28.0000,   1.00000,    972.2381
    138.0000,      28.0000,   1.00000,   1086.4570
    142.0000,      28.0000,   1.00000,   1142.7107
    146.0000,      28.0000,   1.00000,   1214.1519
    150.0000,      28.0000,   1.00000,   1262.5885
    154.0000,      28.0000,   1.00000,   1295.9076
    158.0000,      28.0000,   1.00000,   1294.0646
    162.0000,      28.0000,   1.00000,   1290.4402
    166.0000,      28.0000,   1.00000,   1244.0887
    170.0000,      28.0000,   1.00000,   1199.3960
    174.0000,      28.0000,   1.00000,   1174.7579
    178.0000,      28.0000,   1.00000,   1143.6986
    182.0000,      28.0000,   1.00000,   1138.3347
    186.0000,      28.0000,   1.00000,   1165.4778
    190.0000,      28.0000,   1.00000,   1162.6411
    194.0000,      28.0000,   1.00000,   1183.0603
    198.0000,      28.0000,   1.00000,   1237.1785
    202.0000,      28.0000,   1.00000,   1266.3656
    206.0000,      28.0000,   1.00000,   1344.1455
    210.0000,      28.0000,   1.00000,   1386.8053
    214.0000,      28.0000,   1.00000,   1375.1034
    218.0000,      28.0000,   1.00000,   1413.5714
    222.0000,      28.0000,   1.00000,   1458.3719
    226.0000,      28.0000,   1.00000,   1391.8864
    230.0000,      28.0000,   1.00000,   1412.1340
    234.0000,      28.0000,   1.00000,   1349.2064
    238.0000,      28.0000,   1.00000,   1316.4813
    242.0000,      28.0000,   1.00000,   1305.3866
    246.0000,      28.0000,   1.00000,   1212.8088
    250.0000,      28.0000,   1.00000,   1138.9109
    254.0000,      28.0000,   1.00000,   1170.9794
    258.0000,      28.0000,   1.00000,   1089.3280
    262.0000,      28.0000,   1.00000,   1105.5804
    266.0000,      28.0000,   1.00000,   1144.7521
    270.0000,      28.0000,   1.00000,   1198.6313
    274.0000,      28.0000,   1.00000,   1277.7271
    278.0000,      28.0000,   1.00000,   1335.0077
    282.0000,      28.0000,   1.00000,   1281.8109
    286.0000,      28.0000,   1.00000,   1373.2156
    290.0000,      28.0000,   1.00000,   1360.8046
    294.0000,      28.0000,   1.00000,   1308.4778
    298.0000,      28.0000,   1.00000,   1245.6417
    302.0000,      28.0000,   1.00000,   1191.7781
    306.0000,      28.0000,   1.00000,   1155.9048
    310.0000,      28.0000,   1.00000,   1214.1600
    314.0000,      28.0000,   1.00000,   1160.1106
    318.0000,      28.0000,   1.00000,   1162.3655
    322.0000,      28.0000,   1.00000,   1179.7030
    326.0000,      28.0000,   1.00000,   1272.6515
    330.0000,      28.0000,   1.00000,   1351.8354
    334.0000,      28.0000,   1.00000,   1417.4454
    338.0000,      28.0000,   1.00000,   1414.9564
     42.0000,       4.0000,  10.00000,    687.6577
     46.0000,       4.0000,  10.00000,    560.3369
     50.0000,       4.0000,  10.00000,    522.7703
     54.0000,       4.0000,  10.00000,    572.6921
     58.0000,       4.0000,  10.00000,    570.0928
     62.0000,       4.0000,  10.00000,    607.6350
     66.0000,       4.0000,  10.00000,    643.8405
     70.0000,       4.0000,  10.00000,    596.2574
     74.0000,       4.0000,  10.00000,    659.9921
     78.0000,       4.0000,  10.00000,    702.9978
     82.0000,       4.0000,  10.00000,    599.2520
     86.0000,       4.0000,  10.00000,    716.4799
     90.0000,       4.0000,  10.00000,    748.8256
     94.0000,       4.0000,  10.00000,    794.3951
     98.0000,       4.0000,  10.00000,    697.7185
    102.0000,       4.0000,  10.00000,    778.2727
    106.0000,       4.0000,  10.00000,    720.5306
    110.0000,       4.0000,  10.00000,    752.6041
    114.0000,       4.0000,  10.00000,    767.8439
    118.0000,       4.0000,  10.00000,    738.0703
    122.0000,       4.0000,  10.00000,    681.2110
    126.0000,       4.0000,  10.00000,    833.2257
    130.0000,       4.0000,  10.00000,    957.8199
    134.0000,       4.0000,  10.00000,   1050.6036
    138.0000,       4.0000,  10.00000,    916.1176
    142.0000,       4.0000,  10.00000,    999.8762
    146.0000,       4.0000,  10.00000,   1099.3455
    150.0000,       4.0000,  10.00000,   1380.0057
    154.0000,       4.0000,  10.00000,   1292.2788
    158.0000,       4.0000,  10.00000,   1355.2979
    162.0000,       4.0000,  10.00000,   1383.3400
    166.0000,       4.0000,  10.00000,   1249.4055
    170.0000,       4.0000,  10.00000,   1182.3961
    174.0000,       4.0000,  10.00000,   1138.6720
    178.0000,       4.0000,  10.00000,   1201.5848
    182.0000,       4.0000,  10.00000,   1088.2302
    186.0000,       4.0000,  10.00000,   1032.8611
    190.0000,       4.0000,  10.00000,   1031.7026
    194.0000,       4.0000,  10.00000,   1205.6165
    198.0000,       4.0000,  10.00000,   1305.8870
    202.0000,       4.0000,  10.00000,   1172.7286
    206.0000,       4.0000,  10.00000,   1315.1217
    210.0000,       4.0000,  10.00000,   1493.9315
    214.0000,       4.0000,  10.00000,   1322.7419
    218.0000,       4.0000,  10.00000,   1421.8790
    222.0000,       4.0000,  10.00000,   1450.9933
    226.0000,       4.0000,  10.00000,   1362.7917
    230.0000,       4.0000,  10.00000,   1449.9680
    234.0000,       4.0000,  10.00000,   1428.3979
    238.0000,       4.0000,  10.00000,   1272.7378
    242.0000,       4.0000,  10.00000,   1319.6338
    246.0000,       4.0000,  10.00000,   1069.4832
    250.0000,       4.0000,  10.00000,    997.9999
    254.0000,       4.0000,  10.00000,   1153.1877
    258.0000,       4.0000,  10.00000,   1033.6385
    262.0000,       4.0000,  10.00000,    961.9167
    266.0000,       4.0000,  10.00000,   1278.9172
    270.0000,       4.0000,  10.00000,    974.5331
    274.0000,       4.0000,  10.00000,   1264.8395
    278.0000,       4.0000,  10.00000,   1176.8657
    282.0000,       4.0000,  10.00000,   1337.9221
    286.0000,       4.0000,  10.00000,   1446.5280
    290.0000,       4.0000,  10.00000,   1202.6262
    294.0000,       4.0000,  10.00000,   1087.9099
    298.0000,       4.0000,  10.00000,   1342.7555
    302.0000,       4.0000,  10.00000,   1286.3361
    306.0000,       4.0000,  10.00000,   1010.6134
    310.0000,       4.0000,  10.00000,    937.8192
    314.0000,       4.0000,  10.00000,   1114.3094
    318.0000,       4.0000,  10.00000,   1109.1149
    322.0000,       4.0000,  10.00000,   1226.1481
    326.0000,       4.0000,  10.00000,   1144.9321
    330.0000,       4.0000,  10.00000,   1276.9863
    334.0000,       4.0000,  10.00000,   1402.3438
    338.0000,       4.0000,  10.00000,   1382.5090
     54.0000,      36.0000,   1.00000,    575.2285
     58.0000,      36.0000,   1.00000,    587.1869
     62.0000,      36.0000,   1.00000,    582.5489
     66.0000,      36.0000,   1.00000,    576.1219
     70.0000,      36.0000,   1.00000,    603.6760
     74.0000,      36.0000,   1.00000,    629.2305
     78.0000,      36.0000,   1.00000,    657.9601
     82.0000,      36.0000,   1.00000,    651.7296
     86.0000,      36.0000,   1.00000,    666.4124
     90.0000,      36.0000,   1.00000,    667.4792
     94.0000,      36.0000,   1.00000,    672.7917
     98.0000,      36.0000,   1.00000,    665.0695
    102.0000,      36.0000,   1.00000,    665.1832
    106.0000,      36.0000,   1.00000,    649.1641
    110.0000,      36.0000,   1.00000,    661.1794
    114.0000,      36.0000,   1.00000,    685.8224
    118.0000,      36.0000,   1.00000,    734.5701
    122.0000,      36.0000,   1.00000,    757.1490
    126.0000,      36.0000,   1.00000,    788.6067
    130.0000,      36.0000,   1.00000,    839.8869
    134.0000,      36.0000,   1.00000,    931.7905
    138.0000,      36.0000,   1.00000,    999.5076
    142.0000,      36.0000,   1.00000,   1087.5531
    146.0000,      36.0000,   1.00000,   1147.4066
    150.0000,      36.0000,   1.00000,   1189.6074
    154.0000,      36.0000,   1.00000,   1183.2933
    158.0000,      36.0000,   1.00000,   1174.6725
    162.0000,      36.0000,   1.00000,   1173.6693
    166.0000,      36.0000,   1.00000,   1144.3789
    170.0000,      36.0000,   1.00000,   1078.3000
    174.0000,      36.0000,   1.00000,   1029.3049
    178.0000,      36.0000,   1.00000,    986.7014
    182.0000,      36.0000,   1.00000,    961.8015
    186.0000,      36.0000,   1.00000,    950.7972
    190.0000,      36.0000,   1.00000,    954.7045
    194.0000,      36.0000,   1.00000,    983.7266
    198.0000,      36.0000,   1.00000,   1001.9778
    202.0000,      36.0000,   1.00000,   1037.0510
    206.0000,      36.0000,   1.00000,   1115.3022
    210.0000,      36.0000,   1.00000,   1189.6947
    214.0000,      36.0000,   1.00000,   1231.7831
    218.0000,      36.0000,   1.00000,   1290.5332
    222.0000,      36.0000,   1.00000,   1305.8009
    226.0000,      36.0000,   1.00000,   1321.6638
    230.0000,      36.0000,   1.00000,   1265.9369
    234.0000,      36.0000,   1.00000,   1223.5238
    238.0000,      36.0000,   1.00000,   1192.6342
    242.0000,      36.0000,   1.00000,   1154.6937
    246.0000,      36.0000,   1.00000,   1105.0747
    250.0000,      36.0000,   1.00000,   1093.6332
    254.0000,      36.0000,   1.00000,   1053.0958
    258.0000,      36.0000,   1.00000,   1061.3781
    262.0000,      36.0000,   1.00000,   1045.3594
    266.0000,      36.0000,   1.00000,   1094.7687
    270.0000,      36.0000,   1.00000,   1137.8259
    274.0000,      36.0000,   1.00000,   1149.3699
    278.0000,      36.0000,   1.00000,   1163.3452
    282.0000,      36.0000,   1.00000,   1217.8230
    286.0000,      36.0000,   1.00000,   1221.7770
    290.0000,      36.0000,   1.00000,   1226.8037
    294.0000,      36.0000,   1.00000,   1164.5776
    298.0000,      36.0000,   1.00000,   1170.2607
    302.0000,      36.0000,   1.00000,   1128.6151
    306.0000,      36.0000,   1.00000,   1093.5826
    310.0000,      36.0000,   1.00000,   1070.2222
    314.0000,      36.0000,   1.00000,   1103.2500
    318.0000,      36.0000,   1.00000,   1120.6146
    322.0000,      36.0000,   1.00000,   1155.7435
    326.0000,      36.0000,   1.00000,   1195.3092
     54.0000,      12.0000,   4.00000,    493.0789
     58.0000,      12.0000,   4.00000,    515.6910
     62.0000,      12.0000,   4.00000,    522.6769
     66.0000,      12.0000,   4.00000,    516.9108
     70.0000,      12.0000,   4.00000,    533.8445
     74.0000,      12.0000,   4.00000,    562.8495
     78.0000,      12.0000,   4.00000,    567.9642
     82.0000,      12.0000,   4.00000,    582.6005
     86.0000,      12.0000,   4.00000,    603.9376
     90.0000,      12.0000,   4.00000,    667.9313
     94.0000,      12.0000,   4.00000,    668.7135
     98.0000,      12.0000,   4.00000,    673.3555
    102.0000,      12.0000,   4.00000,    635.3887
    106.0000,      12.0000,   4.00000,    639.2982
    110.0000,      12.0000,   4.00000,    632.5416
    114.0000,      12.0000,   4.00000,    638.7805
    118.0000,      12.0000,   4.00000,    622.2098
    122.0000,      12.0000,   4.00000,    653.9939
    126.0000,      12.0000,   4.00000,    720.4953
    130.0000,      12.0000,   4.00000,    839.4964
    134.0000,      12.0000,   4.00000,    878.4490
    138.0000,      12.0000,   4.00000,    902.5350
    142.0000,      12.0000,   4.00000,    928.1721
    146.0000,      12.0000,   4.00000,   1072.5327
    150.0000,      12.0000,   4.00000,   1174.8480
    154.0000,      12.0000,   4.00000,   1253.9894
    158.0000,      12.0000,   4.00000,   1241.4819
    162.0000,      12.0000,   4.00000,   1217.7108
    166.0000,      12.0000,   4.00000,   1148.0126
    170.0000,      12.0000,   4.00000,   1052.5470
    174.0000,      12.0000,   4.00000,   1010.7653
    178.0000,      12.0000,   4.00000,    940.3480
    182.0000,      12.0000,   4.00000,    885.5226
    186.0000,      12.0000,   4.00000,    842.4498
    190.0000,      12.0000,   4.00000,    868.8395
    194.0000,      12.0000,   4.00000,    936.3576
    198.0000,      12.0000,   4.00000,    984.1561
    202.0000,      12.0000,   4.00000,   1018.2347
    206.0000,      12.0000,   4.00000,   1099.4938
    210.0000,      12.0000,   4.00000,   1173.6747
    214.0000,      12.0000,   4.00000,   1225.9816
    218.0000,      12.0000,   4.00000,   1257.5612
    222.0000,      12.0000,   4.00000,   1280.8005
    226.0000,      12.0000,   4.00000,   1298.4792
    230.0000,      12.0000,   4.00000,   1290.3694
    234.0000,      12.0000,   4.00000,   1245.1985
    238.0000,      12.0000,   4.00000,   1194.5514
    242.0000,      12.0000,   4.00000,   1087.2379
    246.0000,      12.0000,   4.00000,   1003.3828
    250.0000,      12.0000,   4.00000,    955.6513
    254.0000,      12.0000,   4.00000,    956.9918
    262.0000,      12.0000,   4.00000,   1003.8858
    266.0000,      12.0000,   4.00000,    993.4113
    270.0000,      12.0000,   4.00000,   1068.8241
    274.0000,      12.0000,   4.00000,   1031.7603
    278.0000,      12.0000,   4.00000,   1151.4753
    282.0000,      12.0000,   4.00000,   1202.1135
    286.0000,      12.0000,   4.00000,   1223.0404
    290.0000,      12.0000,   4.00000,   1156.9629
    294.0000,      12.0000,   4.00000,   1124.3073
    298.0000,      12.0000,   4.00000,   1159.0621
    302.0000,      12.0000,   4.00000,   1128.8578
    306.0000,      12.0000,   4.00000,   1004.7635
    310.0000,      12.0000,   4.00000,    957.3096
    314.0000,      12.0000,   4.00000,    995.8588
    318.0000,      12.0000,   4.00000,   1104.5397
    322.0000,      12.0000,   4.00000,   1135.3101
    326.0000,      12.0000,   4.00000,   1174.7433
     66.0000,      44.0000,   1.00000,    547.7348
     70.0000,      44.0000,   1.00000,    553.7098
     74.0000,      44.0000,   1.00000,    578.7036
     78.0000,      44.0000,   1.00000,    580.0685
     82.0000,      44.0000,   1.00000,    590.3884
     86.0000,      44.0000,   1.00000,    582.2856
     90.0000,      44.0000,   1.00000,    585.7765
     94.0000,      44.0000,   1.00000,    593.9574
     98.0000,      44.0000,   1.00000,    591.6765
    102.0000,      44.0000,   1.00000,    579.2133
    106.0000,      44.0000,   1.00000,    602.4275
    110.0000,      44.0000,   1.00000,    639.7897
    114.0000,      44.0000,   1.00000,    667.5959
    118.0000,      44.0000,   1.00000,    675.6194
    122.0000,      44.0000,   1.00000,    712.3151
    126.0000,      44.0000,   1.00000,    755.0171
    130.0000,      44.0000,   1.00000,    825.6935
    134.0000,      44.0000,   1.00000,    871.0923
    138.0000,      44.0000,   1.00000,    929.0392
    142.0000,      44.0000,   1.00000,    985.1720
    146.0000,      44.0000,   1.00000,   1015.2346
    150.0000,      44.0000,   1.00000,   1024.9294
    154.0000,      44.0000,   1.00000,   1015.3214
    158.0000,      44.0000,   1.00000,   1001.0242
    162.0000,      44.0000,   1.00000,    994.5629
    166.0000,      44.0000,   1.00000,    957.1648
    170.0000,      44.0000,   1.00000,    920.2128
    174.0000,      44.0000,   1.00000,    883.9761
    178.0000,      44.0000,   1.00000,    862.0817
    182.0000,      44.0000,   1.00000,    842.5513
    186.0000,      44.0000,   1.00000,    837.5494
    194.0000,      44.0000,   1.00000,    852.6990
    198.0000,      44.0000,   1.00000,    893.6600
    202.0000,      44.0000,   1.00000,    908.9202
    206.0000,      44.0000,   1.00000,    937.9944
    210.0000,      44.0000,   1.00000,    968.5641
    214.0000,      44.0000,   1.00000,   1018.6266
    218.0000,      44.0000,   1.00000,   1053.6892
    222.0000,      44.0000,   1.00000,   1067.3301
    226.0000,      44.0000,   1.00000,   1102.7537
    230.0000,      44.0000,   1.00000,   1133.4061
    234.0000,      44.0000,   1.00000,   1128.1863
    238.0000,      44.0000,   1.00000,   1118.8872
    242.0000,      44.0000,   1.00000,   1095.7708
    246.0000,      44.0000,   1.00000,   1108.5330
    250.0000,      44.0000,   1.00000,   1070.8718
    254.0000,      44.0000,   1.00000,   1047.6705
    258.0000,      44.0000,   1.00000,   1004.0009
    262.0000,      44.0000,   1.00000,   1017.9672
    266.0000,      44.0000,   1.00000,   1035.4543
    270.0000,      44.0000,   1.00000,   1036.9332
    274.0000,      44.0000,   1.00000,   1051.1583
    278.0000,      44.0000,   1.00000,   1084.3013
    282.0000,      44.0000,   1.00000,   1098.7439
    286.0000,      44.0000,   1.00000,   1104.1296
    290.0000,      44.0000,   1.00000,   1062.8281
    294.0000,      44.0000,   1.00000,   1082.0135
    298.0000,      44.0000,   1.00000,   1066.5906
    302.0000,      44.0000,   1.00000,   1101.8928
    306.0000,      44.0000,   1.00000,   1099.9487
    310.0000,      44.0000,   1.00000,   1105.2520
    314.0000,      44.0000,   1.00000,   1134.1887
     66.0000,      12.0000,   5.00000,    481.8015
     70.0000,      12.0000,   5.00000,    485.8757
     74.0000,      12.0000,   5.00000,    507.5980
     78.0000,      12.0000,   5.00000,    508.9764
     82.0000,      12.0000,   5.00000,    525.2051
     86.0000,      12.0000,   5.00000,    532.2432
     90.0000,      12.0000,   5.00000,    591.0415
     94.0000,      12.0000,   5.00000,    589.9397
     98.0000,      12.0000,   5.00000,    597.7758
    102.0000,      12.0000,   5.00000,    568.6613
    106.0000,      12.0000,   5.00000,    581.0714
    110.0000,      12.0000,   5.00000,    585.9158
    114.0000,      12.0000,   5.00000,    586.4826
    118.0000,      12.0000,   5.00000,    564.6613
    122.0000,      12.0000,   5.00000,    593.0277
    126.0000,      12.0000,   5.00000,    667.1506
    130.0000,      12.0000,   5.00000,    774.3086
    134.0000,      12.0000,   5.00000,    792.9186
    138.0000,      12.0000,   5.00000,    813.2208
    142.0000,      12.0000,   5.00000,    834.6034
    146.0000,      12.0000,   5.00000,    957.4764
    150.0000,      12.0000,   5.00000,   1023.4682
    154.0000,      12.0000,   5.00000,   1083.8698
    158.0000,      12.0000,   5.00000,   1072.5953
    162.0000,      12.0000,   5.00000,   1050.7148
    166.0000,      12.0000,   5.00000,    976.2806
    170.0000,      12.0000,   5.00000,    884.0800
    174.0000,      12.0000,   5.00000,    843.6999
    178.0000,      12.0000,   5.00000,    791.8394
    182.0000,      12.0000,   5.00000,    759.3274
    186.0000,      12.0000,   5.00000,    720.9373
    194.0000,      12.0000,   5.00000,    801.7813
    198.0000,      12.0000,   5.00000,    851.5050
    202.0000,      12.0000,   5.00000,    877.0629
    206.0000,      12.0000,   5.00000,    923.2877
    210.0000,      12.0000,   5.00000,    955.6500
    214.0000,      12.0000,   5.00000,   1001.1479
    218.0000,      12.0000,   5.00000,   1020.9714
    222.0000,      12.0000,   5.00000,   1051.1888
    226.0000,      12.0000,   5.00000,   1095.5573
    230.0000,      12.0000,   5.00000,   1143.7936
    234.0000,      12.0000,   5.00000,   1134.5768
    238.0000,      12.0000,   5.00000,   1102.9105
    242.0000,      12.0000,   5.00000,   1013.8120
    246.0000,      12.0000,   5.00000,    962.8641
    250.0000,      12.0000,   5.00000,    918.0181
    254.0000,      12.0000,   5.00000,    901.3217
    258.0000,      12.0000,   5.00000,    880.2480
    262.0000,      12.0000,   5.00000,    924.2481
    266.0000,      12.0000,   5.00000,    906.9122
    270.0000,      12.0000,   5.00000,    977.6349
    274.0000,      12.0000,   5.00000,    941.4346
    278.0000,      12.0000,   5.00000,   1053.4526
    282.0000,      12.0000,   5.00000,   1097.5577
    286.0000,      12.0000,   5.00000,   1115.3229
    290.0000,      12.0000,   5.00000,   1054.9926
    294.0000,      12.0000,   5.00000,   1047.1708
    298.0000,      12.0000,   5.00000,   1087.2996
    302.0000,      12.0000,   5.00000,   1101.5416
    306.0000,      12.0000,   5.00000,   1006.2318
    310.0000,      12.0000,   5.00000,    985.1971
    314.0000,      12.0000,   5.00000,   1024.4512
     78.0000,      52.0000,   1.00000,    544.2659
     82.0000,      52.0000,   1.00000,    538.4544
     86.0000,      52.0000,   1.00000,    535.3191
     90.0000,      52.0000,   1.00000,    534.7134
     94.0000,      52.0000,   1.00000,    532.1266
     98.0000,      52.0000,   1.00000,    536.7824
    102.0000,      52.0000,   1.00000,    554.1893
    106.0000,      52.0000,   1.00000,    582.1477
    110.0000,      52.0000,   1.00000,    627.0854
    114.0000,      52.0000,   1.00000,    647.9394
    118.0000,      52.0000,   1.00000,    669.8331
    122.0000,      52.0000,   1.00000,    694.3066
    126.0000,      52.0000,   1.00000,    751.0089
    130.0000,      52.0000,   1.00000,    783.1108
    134.0000,      52.0000,   1.00000,    816.4086
    138.0000,      52.0000,   1.00000,    852.9496
    142.0000,      52.0000,   1.00000,    863.4055
    146.0000,      52.0000,   1.00000,    864.9524
    150.0000,      52.0000,   1.00000,    863.6232
    154.0000,      52.0000,   1.00000,    853.6593
    158.0000,      52.0000,   1.00000,    827.4363
    162.0000,      52.0000,   1.00000,    795.6011
    166.0000,      52.0000,   1.00000,    780.8873
    170.0000,      52.0000,   1.00000,    791.1512
    174.0000,      52.0000,   1.00000,    812.6216
    206.0000,      52.0000,   1.00000,    814.6881
    210.0000,      52.0000,   1.00000,    832.9183
    214.0000,      52.0000,   1.00000,    863.2567
    218.0000,      52.0000,   1.00000,    899.2602
    222.0000,      52.0000,   1.00000,    908.5833
    226.0000,      52.0000,   1.00000,    913.7682
    230.0000,      52.0000,   1.00000,    969.8629
    234.0000,      52.0000,   1.00000,   1003.9601
    238.0000,      52.0000,   1.00000,   1012.4857
    242.0000,      52.0000,   1.00000,   1056.5441
    246.0000,      52.0000,   1.00000,   1039.6903
    250.0000,      52.0000,   1.00000,   1042.1563
    254.0000,      52.0000,   1.00000,   1031.6688
    258.0000,      52.0000,   1.00000,   1025.4237
    262.0000,      52.0000,   1.00000,   1017.1244
    266.0000,      52.0000,   1.00000,    997.0984
    270.0000,      52.0000,   1.00000,    963.7171
    274.0000,      52.0000,   1.00000,    988.8732
    278.0000,      52.0000,   1.00000,   1014.0668
    282.0000,      52.0000,   1.00000,    999.6646
    286.0000,      52.0000,   1.00000,    987.5303
    290.0000,      52.0000,   1.00000,   1027.8429
    294.0000,      52.0000,   1.00000,   1031.8346
    298.0000,      52.0000,   1.00000,   1080.9111
    302.0000,      52.0000,   1.00000,   1093.0880
     78.0000,      12.0000,   6.00000,    477.2621
     82.0000,      12.0000,   6.00000,    486.4275
     86.0000,      12.0000,   6.00000,    491.7617
     90.0000,      12.0000,   6.00000,    540.9694
     94.0000,      12.0000,   6.00000,    538.4146
     98.0000,      12.0000,   6.00000,    551.5237
    102.0000,      12.0000,   6.00000,    531.1766
    106.0000,      12.0000,   6.00000,    548.3326
    110.0000,      12.0000,   6.00000,    553.5506
    114.0000,      12.0000,   6.00000,    560.8741
    118.0000,      12.0000,   6.00000,    539.7448
    122.0000,      12.0000,   6.00000,    559.8335
    126.0000,      12.0000,   6.00000,    622.4968
    130.0000,      12.0000,   6.00000,    715.8628
    134.0000,      12.0000,   6.00000,    725.3575
    138.0000,      12.0000,   6.00000,    736.7330
    142.0000,      12.0000,   6.00000,    744.8156
    146.0000,      12.0000,   6.00000,    848.0320
    150.0000,      12.0000,   6.00000,    895.9901
    154.0000,      12.0000,   6.00000,    932.9672
    158.0000,      12.0000,   6.00000,    908.1273
    162.0000,      12.0000,   6.00000,    876.3896
    166.0000,      12.0000,   6.00000,    822.7547
    170.0000,      12.0000,   6.00000,    767.3185
    174.0000,      12.0000,   6.00000,    756.9741
    206.0000,      12.0000,   6.00000,    799.0239
    210.0000,      12.0000,   6.00000,    827.6951
    214.0000,      12.0000,   6.00000,    868.9797
    218.0000,      12.0000,   6.00000,    874.0627
    222.0000,      12.0000,   6.00000,    899.8033
    226.0000,      12.0000,   6.00000,    926.3133
    230.0000,      12.0000,   6.00000,    976.2262
    234.0000,      12.0000,   6.00000,    994.9407
    238.0000,      12.0000,   6.00000,    998.9598
    242.0000,      12.0000,   6.00000,    942.6011
    246.0000,      12.0000,   6.00000,    893.6581
    250.0000,      12.0000,   6.00000,    866.9730
    254.0000,      12.0000,   6.00000,    859.7476
    258.0000,      12.0000,   6.00000,    850.2104
    262.0000,      12.0000,   6.00000,    883.4457
    266.0000,      12.0000,   6.00000,    851.2672
    270.0000,      12.0000,   6.00000,    909.1362
    274.0000,      12.0000,   6.00000,    873.2224
    282.0000,      12.0000,   6.00000,   1026.1621
    286.0000,      12.0000,   6.00000,   1043.4280
    290.0000,      12.0000,   6.00000,   1016.1974
    294.0000,      12.0000,   6.00000,   1035.3645
    298.0000,      12.0000,   6.00000,   1108.7386
    302.0000,      12.0000,   6.00000,   1123.8787
     84.0000,      24.0000,   3.00000,    503.7055
     88.0000,      24.0000,   3.00000,    506.6892
     92.0000,      24.0000,   3.00000,    515.1546
     96.0000,      24.0000,   3.00000,    523.8673
    100.0000,      24.0000,   3.00000,    529.8738
    104.0000,      24.0000,   3.00000,    539.5355
    108.0000,      24.0000,   3.00000,    539.0901
    112.0000,      24.0000,   3.00000,    537.1597
    116.0000,      24.0000,   3.00000,    547.1506
    120.0000,      24.0000,   3.00000,    583.5386
    124.0000,      24.0000,   3.00000,    623.6049
    128.0000,      24.0000,   3.00000,    635.4408
    132.0000,      24.0000,   3.00000,    664.5375
    136.0000,      24.0000,   3.00000,    705.7360
    140.0000,      24.0000,   3.00000,    763.6772
    144.0000,      24.0000,   3.00000,    790.2869
    148.0000,      24.0000,   3.00000,    807.2042
    152.0000,      24.0000,   3.00000,    833.4409
    156.0000,      24.0000,   3.00000,    837.0688
    160.0000,      24.0000,   3.00000,    825.0448
    164.0000,      24.0000,   3.00000,    792.8198
    168.0000,      24.0000,   3.00000,    776.0846
    212.0000,      24.0000,   3.00000,    796.8013
    216.0000,      24.0000,   3.00000,    828.7312
    220.0000,      24.0000,   3.00000,    861.7910
    224.0000,      24.0000,   3.00000,    875.5735
    232.0000,      24.0000,   3.00000,    915.9817
    236.0000,      24.0000,   3.00000,    921.3474
    240.0000,      24.0000,   3.00000,    910.0519
    244.0000,      24.0000,   3.00000,    910.9989
    248.0000,      24.0000,   3.00000,    886.4245
    252.0000,      24.0000,   3.00000,    859.8550
    256.0000,      24.0000,   3.00000,    864.4340
    260.0000,      24.0000,   3.00000,    844.4022
    264.0000,      24.0000,   3.00000,    870.2455
    268.0000,      24.0000,   3.00000,    864.6493
    272.0000,      24.0000,   3.00000,    896.4805
    276.0000,      24.0000,   3.00000,    956.1569
    280.0000,      24.0000,   3.00000,    945.6248
    284.0000,      24.0000,   3.00000,    987.4944
    288.0000,      24.0000,   3.00000,   1033.8364
    292.0000,      24.0000,   3.00000,   1092.5603
    296.0000,      24.0000,   3.00000,   1085.6567
     90.0000,      20.0000,   4.00000,    497.7112
     94.0000,      20.0000,   4.00000,    523.8320
     98.0000,      20.0000,   4.00000,    527.0753
    102.0000,      20.0000,   4.00000,    530.9839
    106.0000,      20.0000,   4.00000,    524.0818
    110.0000,      20.0000,   4.00000,    525.5453
    114.0000,      20.0000,   4.00000,    514.1370
    118.0000,      20.0000,   4.00000,    534.9835
    122.0000,      20.0000,   4.00000,    563.9317
    126.0000,      20.0000,   4.00000,    603.2941
    130.0000,      20.0000,   4.00000,    620.7580
    134.0000,      20.0000,   4.00000,    661.8600
    138.0000,      20.0000,   4.00000,    690.6138
    142.0000,      20.0000,   4.00000,    733.7946
    146.0000,      20.0000,   4.00000,    744.8841
    150.0000,      20.0000,   4.00000,    785.6382
    154.0000,      20.0000,   4.00000,    812.9963
    158.0000,      20.0000,   4.00000,    822.9912
    162.0000,      20.0000,   4.00000,    794.0540
    218.0000,      20.0000,   4.00000,    808.3102
    222.0000,      20.0000,   4.00000,    830.3870
    226.0000,      20.0000,   4.00000,    869.8073
    230.0000,      20.0000,   4.00000,    867.2042
    234.0000,      20.0000,   4.00000,    871.1927
    238.0000,      20.0000,   4.00000,    863.9391
    242.0000,      20.0000,   4.00000,    845.2127
    246.0000,      20.0000,   4.00000,    832.5103
    250.0000,      20.0000,   4.00000,    826.3613
    258.0000,      20.0000,   4.00000,    831.6014
    262.0000,      20.0000,   4.00000,    825.5792
    266.0000,      20.0000,   4.00000,    837.5283
    270.0000,      20.0000,   4.00000,    855.1833
    274.0000,      20.0000,   4.00000,    907.9292
    282.0000,      20.0000,   4.00000,    997.6652
    286.0000,      20.0000,   4.00000,   1002.9634
    290.0000,      20.0000,   4.00000,   1077.6245
   3.31
ITERATION 4
MODEL RESISTIVITY
LAYER 1
93,     2.0000
      8.0000,     574.97
     12.0000,     575.34
     16.0000,     612.28
     20.0000,     805.14
     24.0000,     934.93
     28.0000,     945.68
     32.0000,     964.67
     36.0000,     815.38
     40.0000,     899.57
     44.0000,     1104.9
     48.0000,     863.34
     52.0000,     788.78
     56.0000,     899.95
     60.0000,     932.04
     64.0000,     1014.2
     68.0000,     1014.7
     72.0000,     865.32
     76.0000,     906.76
     80.0000,     899.74
     84.0000,     650.82
     88.0000,     708.00
     92.0000,     721.79
     96.0000,     747.20
    100.0000,     603.38
    104.0000,     635.78
    108.0000,     545.24
    112.0000,     562.53
    116.0000,     571.08
    120.0000,     546.02
    124.0000,     508.61
    128.0000,     660.39
    132.0000,     763.64
    136.0000,     855.16
    140.0000,     752.06
    144.0000,     859.39
    148.0000,     994.95
    152.0000,     1271.4
    156.0000,     1194.9
    160.0000,     1129.2
    164.0000,     1009.5
    168.0000,     822.73
    172.0000,     724.53
    176.0000,     670.25
    180.0000,     703.09
    184.0000,     646.16
    188.0000,     622.51
    192.0000,     635.61
    196.0000,     771.06
    200.0000,     843.19
    204.0000,     748.02
    208.0000,     833.79
    212.0000,     946.11
    216.0000,     837.97
    220.0000,     930.62
    224.0000,     967.10
    228.0000,     957.13
    232.0000,     1058.1
    236.0000,     1114.8
    240.0000,     1022.9
    244.0000,     1085.8
    248.0000,     874.75
    252.0000,     798.23
    256.0000,     920.93
    260.0000,     852.00
    264.0000,     848.75
    268.0000,     1257.2
    272.0000,     956.71
    276.0000,     1498.8
    280.0000,     1566.9
    284.0000,     2023.1
    288.0000,     2364.3
    292.0000,     1979.1
    296.0000,     1743.6
    300.0000,     2008.7
    304.0000,     1817.1
    308.0000,     1422.2
    312.0000,     1376.5
    316.0000,     1899.9
    320.0000,     2075.4
    324.0000,     2604.8
    328.0000,     2552.6
    332.0000,     2890.0
    336.0000,     3066.7
    340.0000,     2850.7
    344.0000,     2942.0
    348.0000,     3062.4
    352.0000,     2725.6
    356.0000,     2842.9
    360.0000,     2706.7
    364.0000,     2761.1
    368.0000,     1766.7
    372.0000,     1610.1
             1511.1
LAYER 2
93,     4.2000
      8.0000,     623.98
     12.0000,     607.93
     16.0000,     659.84
     20.0000,     848.80
     24.0000,     1004.4
     28.0000,     1049.1
     32.0000,     1059.9
     36.0000,     918.44
     40.0000,     995.52
     44.0000,     1180.4
     48.0000,     1012.9
     52.0000,     948.96
     56.0000,     1044.0
     60.0000,     1061.6
     64.0000,     1061.6
     68.0000,     1041.3
     72.0000,     916.81
     76.0000,     926.61
     80.0000,     902.78
     84.0000,     714.05
     88.0000,     776.11
     92.0000,     780.10
     96.0000,     818.17
    100.0000,     698.65
    104.0000,     725.42
    108.0000,     661.48
    112.0000,     664.51
    116.0000,     671.54
    120.0000,     636.52
    124.0000,     596.35
    128.0000,     709.54
    132.0000,     838.26
    136.0000,     909.94
    140.0000,     837.00
    144.0000,     939.07
    148.0000,     1018.5
    152.0000,     1358.9
    156.0000,     1149.0
    160.0000,     1174.4
    164.0000,     1075.4
    168.0000,     913.11
    172.0000,     828.57
    176.0000,     765.75
    180.0000,     788.96
    184.0000,     736.82
    188.0000,     705.93
    192.0000,     725.73
    196.0000,     835.15
    200.0000,     898.29
    204.0000,     833.67
    208.0000,     934.22
    212.0000,     1025.1
    216.0000,     978.61
    220.0000,     1064.0
    224.0000,     1096.4
    228.0000,     1106.9
    232.0000,     1211.9
    236.0000,     1244.3
    240.0000,     1116.7
    244.0000,     1122.4
    248.0000,     972.43
    252.0000,     894.71
    256.0000,     990.05
    260.0000,     934.80
    264.0000,     948.23
    268.0000,     1171.7
    272.0000,     1190.4
    276.0000,     1339.0
    280.0000,     1465.3
    284.0000,     1836.0
    288.0000,     2027.2
    292.0000,     1815.4
    296.0000,     1630.9
    300.0000,     1997.8
    304.0000,     1929.1
    308.0000,     1539.4
    312.0000,     1501.1
    316.0000,     1956.4
    320.0000,     2281.1
    324.0000,     2783.5
    328.0000,     2705.2
    332.0000,     2982.5
    336.0000,     3319.2
    340.0000,     3318.0
    344.0000,     3278.9
    348.0000,     3315.3
    352.0000,     2996.1
    356.0000,     2900.9
    360.0000,     2517.1
    364.0000,     2458.1
    368.0000,     1688.4
    372.0000,     1534.3
             1408.6
LAYER 3
91,     6.6200
     12.0000,     729.32
     16.0000,     810.84
     20.0000,     1044.9
     24.0000,     1296.5
     28.0000,     1437.7
     32.0000,     1466.3
     36.0000,     1295.1
     40.0000,     1310.9
     44.0000,     1431.1
     48.0000,     1344.8
     52.0000,     1292.3
     56.0000,     1344.7
     60.0000,     1304.0
     64.0000,     1200.9
     68.0000,     1160.8
     72.0000,     1068.2
     76.0000,     1066.3
     80.0000,     1088.9
     84.0000,     983.74
     88.0000,     1095.1
     92.0000,     1067.5
     96.0000,     1092.9
    100.0000,     1001.2
    104.0000,     1035.0
    108.0000,     1005.9
    112.0000,     1016.4
    116.0000,     1018.5
    120.0000,     943.27
    124.0000,     861.30
    128.0000,     923.85
    132.0000,     1076.8
    136.0000,     1159.7
    140.0000,     1104.9
    144.0000,     1201.0
    148.0000,     1228.9
    152.0000,     1672.9
    156.0000,     1260.9
    160.0000,     1401.2
    164.0000,     1435.9
    168.0000,     1296.8
    172.0000,     1182.2
    176.0000,     1041.9
    180.0000,     988.51
    184.0000,     912.80
    188.0000,     870.40
    192.0000,     902.10
    196.0000,     1014.8
    200.0000,     1103.8
    204.0000,     1127.2
    208.0000,     1283.1
    212.0000,     1411.2
    216.0000,     1450.5
    220.0000,     1550.5
    224.0000,     1585.9
    228.0000,     1631.4
    232.0000,     1762.3
    236.0000,     1739.6
    240.0000,     1497.2
    244.0000,     1415.4
    248.0000,     1307.2
    252.0000,     1232.7
    256.0000,     1285.5
    260.0000,     1193.2
    264.0000,     1129.2
    268.0000,     1196.4
    272.0000,     1350.7
    276.0000,     1267.5
    280.0000,     1337.2
    284.0000,     1660.8
    288.0000,     1753.3
    292.0000,     1580.0
    296.0000,     1483.8
    300.0000,     1984.9
    304.0000,     2135.1
    308.0000,     1829.6
    312.0000,     1780.0
    316.0000,     2138.7
    320.0000,     2615.8
    324.0000,     3101.8
    328.0000,     3028.5
    332.0000,     3252.5
    336.0000,     3854.0
    340.0000,     4160.4
    344.0000,     4020.2
    348.0000,     3805.5
    352.0000,     3393.4
    356.0000,     2988.1
    360.0000,     2358.2
    364.0000,     2201.3
    368.0000,     1562.2
             1336.7
LAYER 4
89,     9.2820
     16.0000,     993.87
     20.0000,     1263.4
     24.0000,     1549.5
     28.0000,     1773.8
     32.0000,     1866.5
     36.0000,     1692.8
     40.0000,     1639.7
     44.0000,     1697.2
     48.0000,     1672.6
     52.0000,     1613.7
     56.0000,     1567.1
     60.0000,     1410.5
     64.0000,     1218.0
     68.0000,     1143.0
     72.0000,     1049.2
     76.0000,     1060.6
     80.0000,     1183.7
     84.0000,     1213.2
     88.0000,     1463.9
     92.0000,     1476.5
     96.0000,     1537.6
    100.0000,     1522.4
    104.0000,     1627.3
    108.0000,     1668.1
    112.0000,     1735.8
    116.0000,     1707.1
    120.0000,     1485.0
    124.0000,     1263.3
    128.0000,     1262.3
    132.0000,     1441.6
    136.0000,     1524.2
    140.0000,     1397.1
    144.0000,     1384.3
    148.0000,     1270.3
    152.0000,     1637.7
    156.0000,     1124.6
    160.0000,     1438.8
    164.0000,     1914.8
    168.0000,     2072.6
    172.0000,     1984.4
    176.0000,     1661.3
    180.0000,     1407.5
    184.0000,     1215.3
    188.0000,     1122.3
    192.0000,     1154.5
    196.0000,     1303.4
    200.0000,     1460.8
    204.0000,     1613.9
    208.0000,     1883.7
    212.0000,     2134.1
    216.0000,     2317.9
    220.0000,     2489.2
    224.0000,     2559.5
    228.0000,     2645.0
    232.0000,     2744.3
    236.0000,     2516.4
    240.0000,     2026.1
    244.0000,     1819.6
    248.0000,     1752.9
    252.0000,     1731.2
    256.0000,     1774.6
    260.0000,     1605.3
    264.0000,     1412.3
    268.0000,     1365.2
    272.0000,     1483.3
    276.0000,     1292.3
    280.0000,     1278.9
    284.0000,     1551.7
    288.0000,     1563.8
    292.0000,     1329.8
    296.0000,     1268.9
    300.0000,     1864.0
    304.0000,     2250.8
    308.0000,     2083.7
    312.0000,     1991.6
    316.0000,     2203.4
    320.0000,     2628.1
    324.0000,     3009.9
    328.0000,     2966.6
    332.0000,     3181.2
    336.0000,     3918.9
    340.0000,     4493.0
    344.0000,     4443.8
    348.0000,     4086.9
    352.0000,     3521.5
    356.0000,     2921.5
    360.0000,     2132.0
    364.0000,     1974.4
             1284.2
LAYER 5
85,    12.2102
     24.0000,     1359.3
     28.0000,     1432.4
     32.0000,     1524.9
     36.0000,     1456.3
     40.0000,     1367.7
     44.0000,     1277.3
     48.0000,     1200.0
     52.0000,     1092.5
     56.0000,     969.63
     60.0000,     853.47
     64.0000,     783.26
     68.0000,     770.78
     72.0000,     755.89
     76.0000,     808.59
     80.0000,     953.33
     84.0000,     1084.2
     88.0000,     1353.4
     92.0000,     1557.1
     96.0000,     1849.4
    100.0000,     2279.1
    104.0000,     2836.9
    108.0000,     3211.7
    112.0000,     3319.3
    116.0000,     2911.0
    120.0000,     2157.6
    124.0000,     1647.7
    128.0000,     1539.1
    132.0000,     1663.2
    136.0000,     1695.9
    140.0000,     1538.2
    144.0000,     1424.0
    148.0000,     1298.2
    152.0000,     1416.7
    156.0000,     1072.0
    160.0000,     1361.3
    164.0000,     2223.1
    168.0000,     3269.8
    172.0000,     4000.5
    176.0000,     4075.4
    180.0000,     3741.5
    184.0000,     3296.8
    188.0000,     2955.8
    192.0000,     2805.4
    196.0000,     2838.3
    200.0000,     2943.1
    204.0000,     3142.2
    208.0000,     3477.4
    212.0000,     3888.8
    216.0000,     4294.1
    220.0000,     4551.0
    224.0000,     4569.1
    228.0000,     4373.5
    232.0000,     3872.7
    236.0000,     3043.0
    240.0000,     2296.9
    244.0000,     1992.9
    248.0000,     2039.8
    252.0000,     2254.5
    256.0000,     2451.4
    260.0000,     2356.8
    264.0000,     2077.0
    268.0000,     1840.0
    272.0000,     1669.9
    276.0000,     1373.7
    280.0000,     1227.4
    284.0000,     1278.3
    288.0000,     1203.9
    292.0000,     1006.4
    296.0000,     990.80
    300.0000,     1383.4
    304.0000,     1800.0
    308.0000,     1837.8
    312.0000,     1633.0
    316.0000,     1436.9
    320.0000,     1341.3
    324.0000,     1295.4
    328.0000,     1246.3
    332.0000,     1300.1
    336.0000,     1544.6
    340.0000,     1898.2
    344.0000,     2206.5
    348.0000,     2338.1
    352.0000,     2149.6
    356.0000,     1859.3
             1439.1
LAYER 6
81,    15.4312
     32.0000,     949.95
     36.0000,     881.33
     40.0000,     827.31
     44.0000,     744.43
     48.0000,     675.94
     52.0000,     600.08
     56.0000,     535.51
     60.0000,     495.23
     64.0000,     488.43
     68.0000,     505.93
     72.0000,     527.10
     76.0000,     575.00
     80.0000,     656.06
     84.0000,     737.05
     88.0000,     855.43
     92.0000,     967.36
     96.0000,     1112.0
    100.0000,     1319.3
    104.0000,     1550.6
    108.0000,     1671.8
    112.0000,     1616.4
    116.0000,     1385.7
    120.0000,     1116.1
    124.0000,     962.89
    128.0000,     980.00
    132.0000,     1115.6
    136.0000,     1230.6
    140.0000,     1260.7
    144.0000,     1284.8
    148.0000,     1290.9
    152.0000,     1312.3
    156.0000,     1110.7
    160.0000,     1207.6
    164.0000,     1666.9
    168.0000,     2410.9
    172.0000,     3219.0
    176.0000,     3724.4
    180.0000,     3868.3
    184.0000,     3800.6
    188.0000,     3656.3
    192.0000,     3509.3
    196.0000,     3390.8
    200.0000,     3285.0
    204.0000,     3242.3
    208.0000,     3297.9
    212.0000,     3418.7
    216.0000,     3528.4
    220.0000,     3540.4
    224.0000,     3389.2
    228.0000,     3047.0
    232.0000,     2537.1
    236.0000,     1989.9
    240.0000,     1600.7
    244.0000,     1465.8
    248.0000,     1564.6
    252.0000,     1812.7
    256.0000,     2068.4
    260.0000,     2134.7
    264.0000,     1997.4
    268.0000,     1777.2
    272.0000,     1541.8
    276.0000,     1286.7
    280.0000,     1127.5
    284.0000,     1080.8
    288.0000,     1005.7
    292.0000,     891.46
    296.0000,     894.36
    300.0000,     1100.5
    304.0000,     1336.5
    308.0000,     1373.9
    312.0000,     1208.5
    316.0000,     991.58
    320.0000,     826.43
    324.0000,     728.55
    328.0000,     686.08
    332.0000,     709.25
    336.0000,     816.36
    340.0000,     995.57
    344.0000,     1210.0
    348.0000,     1334.6
             1169.1
LAYER 7
77,    18.9743
     40.0000,     552.92
     44.0000,     464.29
     48.0000,     419.25
     52.0000,     375.02
     56.0000,     345.02
     60.0000,     331.95
     64.0000,     339.38
     68.0000,     358.79
     72.0000,     381.59
     76.0000,     412.34
     80.0000,     451.00
     84.0000,     489.32
     88.0000,     532.17
     92.0000,     569.42
     96.0000,     605.95
    100.0000,     648.77
    104.0000,     685.89
    108.0000,     688.66
    112.0000,     648.57
    116.0000,     583.17
    120.0000,     527.94
    124.0000,     515.85
    128.0000,     569.11
    132.0000,     683.77
    136.0000,     816.78
    140.0000,     931.41
    144.0000,     1031.4
    148.0000,     1095.6
    152.0000,     1094.3
    156.0000,     984.52
    160.0000,     969.53
    164.0000,     1108.8
    168.0000,     1380.1
    172.0000,     1732.9
    176.0000,     2078.7
    180.0000,     2348.5
    184.0000,     2521.8
    188.0000,     2604.0
    192.0000,     2601.8
    196.0000,     2522.0
    200.0000,     2387.2
    204.0000,     2249.4
    208.0000,     2143.1
    212.0000,     2061.7
    216.0000,     1978.5
    220.0000,     1868.4
    224.0000,     1714.9
    228.0000,     1516.5
    232.0000,     1296.1
    236.0000,     1099.5
    240.0000,     978.76
    244.0000,     964.20
    248.0000,     1061.2
    252.0000,     1241.7
    256.0000,     1438.8
    260.0000,     1549.9
    264.0000,     1530.9
    268.0000,     1416.0
    272.0000,     1258.3
    276.0000,     1096.1
    280.0000,     982.00
    284.0000,     927.09
    288.0000,     883.24
    292.0000,     841.10
    296.0000,     861.43
    300.0000,     969.88
    304.0000,     1089.3
    308.0000,     1111.1
    312.0000,     1012.9
    316.0000,     862.52
    320.0000,     730.80
    324.0000,     649.26
    328.0000,     621.52
    332.0000,     649.02
    336.0000,     733.77
    340.0000,     862.66
             1010.7
LAYER 8
73,    22.8718
     48.0000,     307.59
     52.0000,     277.21
     56.0000,     264.58
     60.0000,     262.26
     64.0000,     271.50
     68.0000,     285.61
     72.0000,     300.99
     76.0000,     320.14
     80.0000,     341.07
     84.0000,     360.45
     88.0000,     376.94
     92.0000,     386.30
     96.0000,     388.14
    100.0000,     386.60
    104.0000,     382.72
    108.0000,     372.58
    112.0000,     355.81
    116.0000,     338.33
    120.0000,     330.02
    124.0000,     342.35
    128.0000,     388.44
    132.0000,     475.04
    136.0000,     590.21
    140.0000,     712.48
    144.0000,     824.67
    148.0000,     900.71
    152.0000,     913.07
    156.0000,     861.24
    160.0000,     823.55
    164.0000,     843.40
    168.0000,     921.42
    172.0000,     1044.3
    176.0000,     1191.9
    180.0000,     1340.8
    184.0000,     1467.5
    188.0000,     1549.1
    192.0000,     1567.9
    196.0000,     1520.4
    200.0000,     1424.9
    204.0000,     1312.9
    208.0000,     1207.4
    212.0000,     1114.5
    216.0000,     1030.8
    220.0000,     950.99
    224.0000,     871.14
    228.0000,     791.00
    232.0000,     716.77
    236.0000,     660.58
    240.0000,     637.35
    244.0000,     658.81
    248.0000,     729.76
    252.0000,     840.06
    256.0000,     961.63
    260.0000,     1050.3
    264.0000,     1076.3
    268.0000,     1042.3
    272.0000,     972.61
    276.0000,     896.71
    280.0000,     842.99
    284.0000,     822.10
    288.0000,     821.94
    292.0000,     835.86
    296.0000,     879.41
    300.0000,     953.20
    304.0000,     1023.4
    308.0000,     1042.1
    312.0000,     994.84
    316.0000,     908.43
    320.0000,     820.99
    324.0000,     769.81
    328.0000,     761.02
    332.0000,     805.31
           938.5860
LAYER 9
67,    27.1590
     60.0000,     220.58
     64.0000,     237.87
     68.0000,     248.38
     72.0000,     257.73
     76.0000,     273.41
     80.0000,     289.35
     84.0000,     303.13
     88.0000,     312.91
     92.0000,     316.32
     96.0000,     312.68
    100.0000,     304.89
    104.0000,     296.11
    108.0000,     287.44
    112.0000,     279.62
    116.0000,     274.78
    120.0000,     276.94
    124.0000,     292.44
    128.0000,     330.20
    132.0000,     398.42
    136.0000,     496.35
    140.0000,     611.81
    144.0000,     725.99
    148.0000,     814.05
    152.0000,     853.99
    156.0000,     844.86
    160.0000,     817.92
    164.0000,     801.43
    168.0000,     805.12
    172.0000,     828.20
    176.0000,     866.42
    180.0000,     913.01
    184.0000,     956.61
[truncated: 335,059 more chars]
