# Supplementary material for: Electrical resistivity tomography data across the Hockai Fault Zone (Ardenne, Belgium)
Source: Data Brief. 2016 Dec 21;11:1–4. doi: 10.1016/j.dib.2016.12.028 (PMC5220259; doi:10.1016/j.dib.2016.12.028)
Supplement: Supplementary file 2 — Supplementary material [file mmc2.zip › output/INV/20090807-1_normal.INV]

C:\__DATA__\__DATA__\Active Faults\HockaiFZ\Donn�es\ERT\working_dir\20090807-1.DAT
      4.0000
7
1529
1
0
      6.0000,       4.0000,   1.00000,    639.1798
     10.0000,       4.0000,   1.00000,    672.6380
     14.0000,       4.0000,   1.00000,    664.1777
     18.0000,       4.0000,   1.00000,    772.2201
     22.0000,       4.0000,   1.00000,    837.8875
     26.0000,       4.0000,   1.00000,    837.5229
     30.0000,       4.0000,   1.00000,    913.8278
     34.0000,       4.0000,   1.00000,    847.0095
     38.0000,       4.0000,   1.00000,    892.7460
     42.0000,       4.0000,   1.00000,   1071.6814
     46.0000,       4.0000,   1.00000,   1000.5040
     50.0000,       4.0000,   1.00000,   1007.8625
     54.0000,       4.0000,   1.00000,   1061.2982
     58.0000,       4.0000,   1.00000,    967.3761
     62.0000,       4.0000,   1.00000,    956.4588
     66.0000,       4.0000,   1.00000,    930.2061
     70.0000,       4.0000,   1.00000,    815.4496
     74.0000,       4.0000,   1.00000,    796.5444
     78.0000,       4.0000,   1.00000,    804.7836
     82.0000,       4.0000,   1.00000,    622.0857
     86.0000,       4.0000,   1.00000,    711.0175
     90.0000,       4.0000,   1.00000,    701.3621
     94.0000,       4.0000,   1.00000,    772.7821
     98.0000,       4.0000,   1.00000,    697.8475
    102.0000,       4.0000,   1.00000,    768.4418
    106.0000,       4.0000,   1.00000,    656.0853
    110.0000,       4.0000,   1.00000,    691.1375
    114.0000,       4.0000,   1.00000,    663.6974
    118.0000,       4.0000,   1.00000,    656.2612
    122.0000,       4.0000,   1.00000,    614.0106
    126.0000,       4.0000,   1.00000,    742.6266
    130.0000,       4.0000,   1.00000,    744.2166
    134.0000,       4.0000,   1.00000,    893.8748
    138.0000,       4.0000,   1.00000,    799.8400
    142.0000,       4.0000,   1.00000,    892.4544
    146.0000,       4.0000,   1.00000,    895.7405
    150.0000,       4.0000,   1.00000,    972.3553
    154.0000,       4.0000,   1.00000,    983.3915
    158.0000,       4.0000,   1.00000,    944.9630
    162.0000,       4.0000,   1.00000,    964.5275
    166.0000,       4.0000,   1.00000,    861.5142
    170.0000,       4.0000,   1.00000,    840.8970
    174.0000,       4.0000,   1.00000,    802.2084
    178.0000,       4.0000,   1.00000,    817.0602
    182.0000,       4.0000,   1.00000,    779.0817
    186.0000,       4.0000,   1.00000,    770.7228
    190.0000,       4.0000,   1.00000,    735.3537
    194.0000,       4.0000,   1.00000,    802.5952
    198.0000,       4.0000,   1.00000,    844.3210
    202.0000,       4.0000,   1.00000,    807.0052
    206.0000,       4.0000,   1.00000,    843.5776
    210.0000,       4.0000,   1.00000,    998.8600
    214.0000,       4.0000,   1.00000,    895.6597
    218.0000,       4.0000,   1.00000,   1020.8152
    222.0000,       4.0000,   1.00000,   1094.7748
    226.0000,       4.0000,   1.00000,   1087.0959
    230.0000,       4.0000,   1.00000,   1133.3746
    234.0000,       4.0000,   1.00000,   1122.2148
    238.0000,       4.0000,   1.00000,    973.5728
    242.0000,       4.0000,   1.00000,   1053.0585
    246.0000,       4.0000,   1.00000,    899.1408
    250.0000,       4.0000,   1.00000,    892.0930
    254.0000,       4.0000,   1.00000,    982.3993
    258.0000,       4.0000,   1.00000,    929.4089
    262.0000,       4.0000,   1.00000,    880.6319
    266.0000,       4.0000,   1.00000,   1669.3691
    270.0000,       4.0000,   1.00000,    894.5215
    274.0000,       4.0000,   1.00000,   1787.5244
    278.0000,       4.0000,   1.00000,   1384.1644
    282.0000,       4.0000,   1.00000,   1567.6715
    286.0000,       4.0000,   1.00000,   1847.3596
    290.0000,       4.0000,   1.00000,   1703.1180
    294.0000,       4.0000,   1.00000,   1723.6974
    298.0000,       4.0000,   1.00000,   1832.5981
    302.0000,       4.0000,   1.00000,   1721.4114
    306.0000,       4.0000,   1.00000,   1655.3558
    310.0000,       4.0000,   1.00000,   1620.9410
    314.0000,       4.0000,   1.00000,   2060.8765
    318.0000,       4.0000,   1.00000,   2069.2224
    322.0000,       4.0000,   1.00000,   2544.0171
    326.0000,       4.0000,   1.00000,   2483.2319
    330.0000,       4.0000,   1.00000,   2768.3130
    334.0000,       4.0000,   1.00000,   3048.1470
    338.0000,       4.0000,   1.00000,   2915.0908
    342.0000,       4.0000,   1.00000,   3192.8704
    346.0000,       4.0000,   1.00000,   3257.4236
    350.0000,       4.0000,   1.00000,   2878.8447
    354.0000,       4.0000,   1.00000,   2865.2961
    358.0000,       4.0000,   1.00000,   2321.4705
    362.0000,       4.0000,   1.00000,   2242.4163
    366.0000,       4.0000,   1.00000,   1553.0084
    370.0000,       4.0000,   1.00000,   1627.9983
    374.0000,       4.0000,   1.00000,   1570.2902
     10.0000,       4.0000,   2.00000,    763.3738
     14.0000,       4.0000,   2.00000,    797.0057
     18.0000,       4.0000,   2.00000,    946.5465
     22.0000,       4.0000,   2.00000,   1004.0422
     26.0000,       4.0000,   2.00000,   1003.6949
     30.0000,       4.0000,   2.00000,   1096.6675
     34.0000,       4.0000,   2.00000,    932.1560
     38.0000,       4.0000,   2.00000,   1044.8501
     42.0000,       4.0000,   2.00000,   1325.0614
     46.0000,       4.0000,   2.00000,   1046.6715
     50.0000,       4.0000,   2.00000,   1033.8267
     54.0000,       4.0000,   2.00000,   1164.1451
     58.0000,       4.0000,   2.00000,   1057.1863
     62.0000,       4.0000,   2.00000,   1071.8765
     66.0000,       4.0000,   2.00000,   1021.9043
     70.0000,       4.0000,   2.00000,    838.7648
     74.0000,       4.0000,   2.00000,    948.2822
     78.0000,       4.0000,   2.00000,    975.5321
     82.0000,       4.0000,   2.00000,    762.1660
     86.0000,       4.0000,   2.00000,    844.5811
     90.0000,       4.0000,   2.00000,    919.1089
     94.0000,       4.0000,   2.00000,    933.5922
     98.0000,       4.0000,   2.00000,    833.7858
    102.0000,       4.0000,   2.00000,    908.8867
    106.0000,       4.0000,   2.00000,    837.4000
    110.0000,       4.0000,   2.00000,    864.5594
    114.0000,       4.0000,   2.00000,    915.8299
    118.0000,       4.0000,   2.00000,    851.9142
    122.0000,       4.0000,   2.00000,    759.9735
    126.0000,       4.0000,   2.00000,    898.5479
    130.0000,       4.0000,   2.00000,    965.4596
    134.0000,       4.0000,   2.00000,   1015.5507
    138.0000,       4.0000,   2.00000,    925.3934
    142.0000,       4.0000,   2.00000,    950.7553
    146.0000,       4.0000,   2.00000,   1053.1250
    150.0000,       4.0000,   2.00000,   1183.6005
    154.0000,       4.0000,   2.00000,   1054.8369
    158.0000,       4.0000,   2.00000,   1095.7307
    162.0000,       4.0000,   2.00000,   1127.1130
    166.0000,       4.0000,   2.00000,   1061.0525
    170.0000,       4.0000,   2.00000,   1018.1616
    174.0000,       4.0000,   2.00000,   1010.4860
    178.0000,       4.0000,   2.00000,   1062.3651
    182.0000,       4.0000,   2.00000,    997.1558
    186.0000,       4.0000,   2.00000,    942.1333
    190.0000,       4.0000,   2.00000,    917.6846
    194.0000,       4.0000,   2.00000,   1047.4086
    198.0000,       4.0000,   2.00000,   1122.6237
    202.0000,       4.0000,   2.00000,    967.4333
    206.0000,       4.0000,   2.00000,   1102.3885
    210.0000,       4.0000,   2.00000,   1293.7791
    214.0000,       4.0000,   2.00000,   1153.7161
    218.0000,       4.0000,   2.00000,   1287.3873
    222.0000,       4.0000,   2.00000,   1356.9812
    226.0000,       4.0000,   2.00000,   1290.1361
    230.0000,       4.0000,   2.00000,   1339.2141
    234.0000,       4.0000,   2.00000,   1312.6730
    238.0000,       4.0000,   2.00000,   1218.1263
    242.0000,       4.0000,   2.00000,   1311.2605
    246.0000,       4.0000,   2.00000,   1105.3323
    250.0000,       4.0000,   2.00000,   1049.7579
    254.0000,       4.0000,   2.00000,   1242.4323
    258.0000,       4.0000,   2.00000,   1121.3683
    262.0000,       4.0000,   2.00000,   1102.4219
    266.0000,       4.0000,   2.00000,   1422.4471
    270.0000,       4.0000,   2.00000,   1078.0444
    274.0000,       4.0000,   2.00000,   1346.7947
    278.0000,       4.0000,   2.00000,   1362.2981
    282.0000,       4.0000,   2.00000,   1426.4514
    286.0000,       4.0000,   2.00000,   1688.9623
    290.0000,       4.0000,   2.00000,   1570.8323
    294.0000,       4.0000,   2.00000,   1497.8573
    298.0000,       4.0000,   2.00000,   1920.4426
    302.0000,       4.0000,   2.00000,   1929.4308
    306.0000,       4.0000,   2.00000,   1653.3425
    310.0000,       4.0000,   2.00000,   1720.9438
    314.0000,       4.0000,   2.00000,   2213.5796
    318.0000,       4.0000,   2.00000,   2179.7910
    322.0000,       4.0000,   2.00000,   2471.0732
    326.0000,       4.0000,   2.00000,   2526.5002
    330.0000,       4.0000,   2.00000,   2911.3972
    334.0000,       4.0000,   2.00000,   3193.9861
    338.0000,       4.0000,   2.00000,   2927.3381
    342.0000,       4.0000,   2.00000,   3142.8730
    346.0000,       4.0000,   2.00000,   3244.3389
    350.0000,       4.0000,   2.00000,   2681.3389
    354.0000,       4.0000,   2.00000,   2462.3706
    358.0000,       4.0000,   2.00000,   2306.3003
    362.0000,       4.0000,   2.00000,   2179.2678
    366.0000,       4.0000,   2.00000,   1564.9832
    370.0000,       4.0000,   2.00000,   1534.9655
     14.0000,       4.0000,   3.00000,    814.5778
     18.0000,       4.0000,   3.00000,    980.1926
     22.0000,       4.0000,   3.00000,   1092.2068
     26.0000,       4.0000,   3.00000,   1113.7212
     30.0000,       4.0000,   3.00000,   1052.5448
     34.0000,       4.0000,   3.00000,    925.5504
     38.0000,       4.0000,   3.00000,   1070.5781
     42.0000,       4.0000,   3.00000,   1308.9779
     46.0000,       4.0000,   3.00000,   1068.2668
     50.0000,       4.0000,   3.00000,    957.4226
     54.0000,       4.0000,   3.00000,   1044.4507
     58.0000,       4.0000,   3.00000,   1082.7050
     62.0000,       4.0000,   3.00000,   1057.9281
     66.0000,       4.0000,   3.00000,    973.8771
     70.0000,       4.0000,   3.00000,    899.1852
     74.0000,       4.0000,   3.00000,    965.1743
     78.0000,       4.0000,   3.00000,   1003.2574
     82.0000,       4.0000,   3.00000,    802.1798
     86.0000,       4.0000,   3.00000,    913.7659
     90.0000,       4.0000,   3.00000,    960.5138
     94.0000,       4.0000,   3.00000,   1067.9198
     98.0000,       4.0000,   3.00000,    905.4246
    102.0000,       4.0000,   3.00000,    984.4916
    106.0000,       4.0000,   3.00000,    903.8362
    110.0000,       4.0000,   3.00000,   1000.3565
    114.0000,       4.0000,   3.00000,   1020.5109
    118.0000,       4.0000,   3.00000,    975.6937
    122.0000,       4.0000,   3.00000,    840.1345
    126.0000,       4.0000,   3.00000,   1016.2546
    130.0000,       4.0000,   3.00000,   1102.8689
    134.0000,       4.0000,   3.00000,   1169.7330
    138.0000,       4.0000,   3.00000,    946.1994
    142.0000,       4.0000,   3.00000,   1000.0615
    146.0000,       4.0000,   3.00000,   1075.7997
    150.0000,       4.0000,   3.00000,   1294.4923
    154.0000,       4.0000,   3.00000,   1180.7185
    158.0000,       4.0000,   3.00000,   1219.7906
    162.0000,       4.0000,   3.00000,   1245.3761
    166.0000,       4.0000,   3.00000,   1175.1830
    170.0000,       4.0000,   3.00000,   1141.5037
    174.0000,       4.0000,   3.00000,   1140.1625
    178.0000,       4.0000,   3.00000,   1242.5035
    182.0000,       4.0000,   3.00000,   1152.8030
    186.0000,       4.0000,   3.00000,   1084.2078
    190.0000,       4.0000,   3.00000,   1084.8450
    194.0000,       4.0000,   3.00000,   1264.7885
    198.0000,       4.0000,   3.00000,   1318.2133
    202.0000,       4.0000,   3.00000,   1186.6536
    206.0000,       4.0000,   3.00000,   1286.8262
    210.0000,       4.0000,   3.00000,   1461.8143
    214.0000,       4.0000,   3.00000,   1354.5653
    218.0000,       4.0000,   3.00000,   1443.8191
    222.0000,       4.0000,   3.00000,   1450.2963
    226.0000,       4.0000,   3.00000,   1416.1506
    230.0000,       4.0000,   3.00000,   1458.9325
    234.0000,       4.0000,   3.00000,   1515.3723
    238.0000,       4.0000,   3.00000,   1395.0928
    242.0000,       4.0000,   3.00000,   1463.9924
    246.0000,       4.0000,   3.00000,   1261.0983
    250.0000,       4.0000,   3.00000,   1240.2305
    254.0000,       4.0000,   3.00000,   1321.7610
    258.0000,       4.0000,   3.00000,   1278.1233
    262.0000,       4.0000,   3.00000,   1159.1945
    266.0000,       4.0000,   3.00000,   1501.8472
    270.0000,       4.0000,   3.00000,   1145.6885
    274.0000,       4.0000,   3.00000,   1363.6106
    278.0000,       4.0000,   3.00000,   1242.3800
    282.0000,       4.0000,   3.00000,   1543.4399
    286.0000,       4.0000,   3.00000,   1642.0243
    290.0000,       4.0000,   3.00000,   1414.8002
    294.0000,       4.0000,   3.00000,   1369.5265
    298.0000,       4.0000,   3.00000,   1841.6180
    302.0000,       4.0000,   3.00000,   1910.4321
    306.0000,       4.0000,   3.00000,   1618.5789
    310.0000,       4.0000,   3.00000,   1530.2194
    314.0000,       4.0000,   3.00000,   2096.3201
    318.0000,       4.0000,   3.00000,   2172.3247
    322.0000,       4.0000,   3.00000,   2409.2026
    326.0000,       4.0000,   3.00000,   2258.7344
    330.0000,       4.0000,   3.00000,   2626.6777
    334.0000,       4.0000,   3.00000,   2746.2815
    338.0000,       4.0000,   3.00000,   2672.6267
    342.0000,       4.0000,   3.00000,   2598.7620
    346.0000,       4.0000,   3.00000,   2675.4038
    350.0000,       4.0000,   3.00000,   2318.4844
    354.0000,       4.0000,   3.00000,   2304.8259
    358.0000,       4.0000,   3.00000,   2102.7878
    362.0000,       4.0000,   3.00000,   2198.1289
    366.0000,       4.0000,   3.00000,   1610.8843
     18.0000,      12.0000,   1.00000,    963.7310
     22.0000,      12.0000,   1.00000,   1069.9171
     26.0000,      12.0000,   1.00000,   1035.8667
     30.0000,      12.0000,   1.00000,    974.5714
     34.0000,      12.0000,   1.00000,    970.5007
     38.0000,      12.0000,   1.00000,   1029.8842
     42.0000,      12.0000,   1.00000,   1059.4546
     46.0000,      12.0000,   1.00000,   1044.6171
     50.0000,      12.0000,   1.00000,    968.5317
     54.0000,      12.0000,   1.00000,    947.0197
     58.0000,      12.0000,   1.00000,    978.2714
     62.0000,      12.0000,   1.00000,   1003.0696
     66.0000,      12.0000,   1.00000,    975.4750
     70.0000,      12.0000,   1.00000,    937.3397
     74.0000,      12.0000,   1.00000,    939.9647
     78.0000,      12.0000,   1.00000,    897.4731
     82.0000,      12.0000,   1.00000,    903.7839
     86.0000,      12.0000,   1.00000,    892.7841
     90.0000,      12.0000,   1.00000,    988.8883
     94.0000,      12.0000,   1.00000,    985.3120
     98.0000,      12.0000,   1.00000,   1007.4827
    102.0000,      12.0000,   1.00000,    921.5699
    106.0000,      12.0000,   1.00000,    964.5989
    110.0000,      12.0000,   1.00000,    974.5620
    114.0000,      12.0000,   1.00000,   1007.8561
    118.0000,      12.0000,   1.00000,    946.9032
    122.0000,      12.0000,   1.00000,    994.4404
    126.0000,      12.0000,   1.00000,   1036.7417
    130.0000,      12.0000,   1.00000,   1142.8257
    134.0000,      12.0000,   1.00000,   1094.0520
    138.0000,      12.0000,   1.00000,   1032.1240
    142.0000,      12.0000,   1.00000,    983.5882
    146.0000,      12.0000,   1.00000,   1102.6929
    150.0000,      12.0000,   1.00000,   1192.7717
    154.0000,      12.0000,   1.00000,   1306.4764
    158.0000,      12.0000,   1.00000,   1284.7527
    162.0000,      12.0000,   1.00000,   1247.6017
    166.0000,      12.0000,   1.00000,   1207.7686
    170.0000,      12.0000,   1.00000,   1181.0609
    174.0000,      12.0000,   1.00000,   1204.8010
    178.0000,      12.0000,   1.00000,   1216.4524
    182.0000,      12.0000,   1.00000,   1193.5255
    186.0000,      12.0000,   1.00000,   1171.9158
    190.0000,      12.0000,   1.00000,   1235.9980
    194.0000,      12.0000,   1.00000,   1309.2062
    198.0000,      12.0000,   1.00000,   1368.2664
    202.0000,      12.0000,   1.00000,   1382.4095
    206.0000,      12.0000,   1.00000,   1403.4769
    210.0000,      12.0000,   1.00000,   1414.7479
    214.0000,      12.0000,   1.00000,   1466.1040
    218.0000,      12.0000,   1.00000,   1431.5305
    222.0000,      12.0000,   1.00000,   1415.5707
    226.0000,      12.0000,   1.00000,   1414.6100
    230.0000,      12.0000,   1.00000,   1499.6121
    234.0000,      12.0000,   1.00000,   1507.6396
    238.0000,      12.0000,   1.00000,   1531.0468
    242.0000,      12.0000,   1.00000,   1454.9757
    246.0000,      12.0000,   1.00000,   1384.2976
    250.0000,      12.0000,   1.00000,   1300.6936
    254.0000,      12.0000,   1.00000,   1322.7217
    258.0000,      12.0000,   1.00000,   1229.0834
    262.0000,      12.0000,   1.00000,   1336.2610
    266.0000,      12.0000,   1.00000,   1256.0098
    270.0000,      12.0000,   1.00000,   1271.4370
    274.0000,      12.0000,   1.00000,   1251.5156
    278.0000,      12.0000,   1.00000,   1430.8267
    282.0000,      12.0000,   1.00000,   1467.9110
    286.0000,      12.0000,   1.00000,   1523.5377
    290.0000,      12.0000,   1.00000,   1430.6125
    294.0000,      12.0000,   1.00000,   1543.5350
    298.0000,      12.0000,   1.00000,   1625.6362
    302.0000,      12.0000,   1.00000,   1646.0903
    306.0000,      12.0000,   1.00000,   1597.8730
    310.0000,      12.0000,   1.00000,   1658.0269
    314.0000,      12.0000,   1.00000,   1779.6046
    318.0000,      12.0000,   1.00000,   2135.0691
    322.0000,      12.0000,   1.00000,   2226.8718
    326.0000,      12.0000,   1.00000,   2329.9500
    330.0000,      12.0000,   1.00000,   2288.4094
    334.0000,      12.0000,   1.00000,   2356.4343
    338.0000,      12.0000,   1.00000,   2269.9578
    342.0000,      12.0000,   1.00000,   2250.9827
    346.0000,      12.0000,   1.00000,   2057.4666
    350.0000,      12.0000,   1.00000,   2135.9060
    354.0000,      12.0000,   1.00000,   2119.0710
    358.0000,      12.0000,   1.00000,   2155.5374
    362.0000,      12.0000,   1.00000,   2017.8711
     18.0000,       4.0000,   4.00000,    978.3997
     22.0000,       4.0000,   4.00000,   1111.5018
     26.0000,       4.0000,   4.00000,   1050.8993
     30.0000,       4.0000,   4.00000,   1040.6747
     34.0000,       4.0000,   4.00000,    882.1219
     38.0000,       4.0000,   4.00000,    969.4671
     42.0000,       4.0000,   4.00000,   1197.4679
     46.0000,       4.0000,   4.00000,    975.7444
     50.0000,       4.0000,   4.00000,    910.9016
     54.0000,       4.0000,   4.00000,    986.7697
     58.0000,       4.0000,   4.00000,    952.2042
     62.0000,       4.0000,   4.00000,    992.4367
     66.0000,       4.0000,   4.00000,    982.5292
     70.0000,       4.0000,   4.00000,    867.9503
     74.0000,       4.0000,   4.00000,    945.9425
     78.0000,       4.0000,   4.00000,    960.3997
     82.0000,       4.0000,   4.00000,    804.4943
     86.0000,       4.0000,   4.00000,    922.2753
     90.0000,       4.0000,   4.00000,    984.2729
     94.0000,       4.0000,   4.00000,   1076.1992
     98.0000,       4.0000,   4.00000,    943.0020
    102.0000,       4.0000,   4.00000,   1005.8476
    106.0000,       4.0000,   4.00000,    939.6967
    110.0000,       4.0000,   4.00000,   1005.7050
    114.0000,       4.0000,   4.00000,   1067.4330
    118.0000,       4.0000,   4.00000,    995.3218
    122.0000,       4.0000,   4.00000,    917.3454
    126.0000,       4.0000,   4.00000,   1073.9324
    130.0000,       4.0000,   4.00000,   1157.7899
    134.0000,       4.0000,   4.00000,   1179.9037
    138.0000,       4.0000,   4.00000,    980.9758
    142.0000,       4.0000,   4.00000,   1009.8265
    146.0000,       4.0000,   4.00000,   1072.2837
    150.0000,       4.0000,   4.00000,   1321.0509
    154.0000,       4.0000,   4.00000,   1269.5632
    158.0000,       4.0000,   4.00000,   1318.4669
    162.0000,       4.0000,   4.00000,   1310.5090
    166.0000,       4.0000,   4.00000,   1219.8193
    170.0000,       4.0000,   4.00000,   1218.7097
    174.0000,       4.0000,   4.00000,   1209.5946
    178.0000,       4.0000,   4.00000,   1320.2266
    182.0000,       4.0000,   4.00000,   1225.6846
    186.0000,       4.0000,   4.00000,   1192.4744
    190.0000,       4.0000,   4.00000,   1213.8749
    194.0000,       4.0000,   4.00000,   1371.5239
    198.0000,       4.0000,   4.00000,   1495.5983
    202.0000,       4.0000,   4.00000,   1327.4076
    206.0000,       4.0000,   4.00000,   1431.5875
    210.0000,       4.0000,   4.00000,   1576.5549
    214.0000,       4.0000,   4.00000,   1406.4143
    218.0000,       4.0000,   4.00000,   1518.7583
    222.0000,       4.0000,   4.00000,   1490.8585
    226.0000,       4.0000,   4.00000,   1430.3352
    230.0000,       4.0000,   4.00000,   1588.0953
    234.0000,       4.0000,   4.00000,   1613.6805
    238.0000,       4.0000,   4.00000,   1468.7607
    242.0000,       4.0000,   4.00000,   1580.4548
    246.0000,       4.0000,   4.00000,   1357.1937
    250.0000,       4.0000,   4.00000,   1257.2937
    254.0000,       4.0000,   4.00000,   1428.0842
    258.0000,       4.0000,   4.00000,   1256.5646
    262.0000,       4.0000,   4.00000,   1202.7783
    266.0000,       4.0000,   4.00000,   1520.0898
    270.0000,       4.0000,   4.00000,   1089.9589
    274.0000,       4.0000,   4.00000,   1349.8187
    278.0000,       4.0000,   4.00000,   1278.3789
    282.0000,       4.0000,   4.00000,   1461.5323
    286.0000,       4.0000,   4.00000,   1610.6527
    290.0000,       4.0000,   4.00000,   1363.9944
    294.0000,       4.0000,   4.00000,   1350.9955
    298.0000,       4.0000,   4.00000,   1736.1223
    302.0000,       4.0000,   4.00000,   1747.7736
    306.0000,       4.0000,   4.00000,   1490.1293
    310.0000,       4.0000,   4.00000,   1407.1984
    314.0000,       4.0000,   4.00000,   1815.8002
    318.0000,       4.0000,   4.00000,   1979.6423
    322.0000,       4.0000,   4.00000,   2329.3081
    326.0000,       4.0000,   4.00000,   2093.7456
    330.0000,       4.0000,   4.00000,   2199.0039
    334.0000,       4.0000,   4.00000,   2379.7810
    338.0000,       4.0000,   4.00000,   2165.2388
    342.0000,       4.0000,   4.00000,   2188.5095
    346.0000,       4.0000,   4.00000,   2126.3059
    350.0000,       4.0000,   4.00000,   2021.7136
    354.0000,       4.0000,   4.00000,   2134.4858
    358.0000,       4.0000,   4.00000,   1934.4955
    362.0000,       4.0000,   4.00000,   2074.9768
     24.0000,      16.0000,   1.00000,    955.3049
     28.0000,      16.0000,   1.00000,    944.2242
     32.0000,      16.0000,   1.00000,    913.9879
     36.0000,      16.0000,   1.00000,    916.7715
     40.0000,      16.0000,   1.00000,    837.4602
     44.0000,      16.0000,   1.00000,    841.1348
     48.0000,      16.0000,   1.00000,    914.1210
     52.0000,      16.0000,   1.00000,    862.6461
     56.0000,      16.0000,   1.00000,    863.6891
     60.0000,      16.0000,   1.00000,    896.4142
     64.0000,      16.0000,   1.00000,    894.9462
     68.0000,      16.0000,   1.00000,    924.0572
     72.0000,      16.0000,   1.00000,    897.5969
     76.0000,      16.0000,   1.00000,    849.5585
     80.0000,      16.0000,   1.00000,    880.5209
     84.0000,      16.0000,   1.00000,    898.8712
     88.0000,      16.0000,   1.00000,    924.7166
     92.0000,      16.0000,   1.00000,    945.9647
     96.0000,      16.0000,   1.00000,    954.3474
    100.0000,      16.0000,   1.00000,    957.2324
    104.0000,      16.0000,   1.00000,    945.0580
    108.0000,      16.0000,   1.00000,    946.9063
    112.0000,      16.0000,   1.00000,    925.5029
    116.0000,      16.0000,   1.00000,    950.9360
    120.0000,      16.0000,   1.00000,   1009.9565
    124.0000,      16.0000,   1.00000,   1049.5614
    128.0000,      16.0000,   1.00000,   1075.0071
    132.0000,      16.0000,   1.00000,   1077.4801
    136.0000,      16.0000,   1.00000,   1057.9124
    140.0000,      16.0000,   1.00000,   1057.2972
    144.0000,      16.0000,   1.00000,   1105.3353
    148.0000,      16.0000,   1.00000,   1176.4607
    152.0000,      16.0000,   1.00000,   1266.0060
    156.0000,      16.0000,   1.00000,   1353.1102
    160.0000,      16.0000,   1.00000,   1332.5024
    164.0000,      16.0000,   1.00000,   1309.2697
    168.0000,      16.0000,   1.00000,   1252.5697
    172.0000,      16.0000,   1.00000,   1233.4078
    176.0000,      16.0000,   1.00000,   1215.2983
    180.0000,      16.0000,   1.00000,   1212.5844
    184.0000,      16.0000,   1.00000,   1249.3359
    188.0000,      16.0000,   1.00000,   1289.4164
    192.0000,      16.0000,   1.00000,   1384.8586
    196.0000,      16.0000,   1.00000,   1425.1357
    200.0000,      16.0000,   1.00000,   1482.8247
    204.0000,      16.0000,   1.00000,   1554.2797
    208.0000,      16.0000,   1.00000,   1479.4451
    212.0000,      16.0000,   1.00000,   1460.0231
    216.0000,      16.0000,   1.00000,   1446.3077
    220.0000,      16.0000,   1.00000,   1380.6865
    224.0000,      16.0000,   1.00000,   1473.0790
    228.0000,      16.0000,   1.00000,   1502.3102
    232.0000,      16.0000,   1.00000,   1501.8157
    236.0000,      16.0000,   1.00000,   1601.3921
    240.0000,      16.0000,   1.00000,   1562.2565
    244.0000,      16.0000,   1.00000,   1427.8940
    248.0000,      16.0000,   1.00000,   1428.7183
    252.0000,      16.0000,   1.00000,   1281.4840
    256.0000,      16.0000,   1.00000,   1251.9355
    260.0000,      16.0000,   1.00000,   1306.6952
    264.0000,      16.0000,   1.00000,   1171.0646
    268.0000,      16.0000,   1.00000,   1218.4561
    272.0000,      16.0000,   1.00000,   1301.1089
    276.0000,      16.0000,   1.00000,   1310.3983
    280.0000,      16.0000,   1.00000,   1450.1505
    284.0000,      16.0000,   1.00000,   1429.5110
    288.0000,      16.0000,   1.00000,   1459.0276
    292.0000,      16.0000,   1.00000,   1580.2960
    296.0000,      16.0000,   1.00000,   1511.6882
    300.0000,      16.0000,   1.00000,   1408.7953
    304.0000,      16.0000,   1.00000,   1389.9250
    308.0000,      16.0000,   1.00000,   1467.2072
    312.0000,      16.0000,   1.00000,   1540.5581
    316.0000,      16.0000,   1.00000,   1703.8792
    320.0000,      16.0000,   1.00000,   1822.1993
    324.0000,      16.0000,   1.00000,   1993.7633
    328.0000,      16.0000,   1.00000,   2105.0198
    332.0000,      16.0000,   1.00000,   1913.1586
    336.0000,      16.0000,   1.00000,   1787.8320
    340.0000,      16.0000,   1.00000,   1749.1719
    344.0000,      16.0000,   1.00000,   1742.2729
    348.0000,      16.0000,   1.00000,   1804.9585
    352.0000,      16.0000,   1.00000,   1769.0948
    356.0000,      16.0000,   1.00000,   1865.1331
     22.0000,       4.0000,   5.00000,   1007.7657
     26.0000,       4.0000,   5.00000,   1002.7961
     30.0000,       4.0000,   5.00000,   1002.6890
     34.0000,       4.0000,   5.00000,    822.7717
     38.0000,       4.0000,   5.00000,    854.9673
     42.0000,       4.0000,   5.00000,   1032.0195
     46.0000,       4.0000,   5.00000,    863.4205
     50.0000,       4.0000,   5.00000,    835.3860
     54.0000,       4.0000,   5.00000,    922.6162
     58.0000,       4.0000,   5.00000,    861.2209
     62.0000,       4.0000,   5.00000,    908.5871
     66.0000,       4.0000,   5.00000,    943.0535
     70.0000,       4.0000,   5.00000,    836.9673
     74.0000,       4.0000,   5.00000,    876.5341
     78.0000,       4.0000,   5.00000,    935.5515
     82.0000,       4.0000,   5.00000,    770.8877
     86.0000,       4.0000,   5.00000,    909.0150
     90.0000,       4.0000,   5.00000,    971.0167
     94.0000,       4.0000,   5.00000,   1044.1224
     98.0000,       4.0000,   5.00000,    903.3321
    102.0000,       4.0000,   5.00000,   1028.3575
    106.0000,       4.0000,   5.00000,    922.3785
    110.0000,       4.0000,   5.00000,    979.3270
    114.0000,       4.0000,   5.00000,   1020.0827
    118.0000,       4.0000,   5.00000,   1020.8198
    122.0000,       4.0000,   5.00000,    910.6796
    126.0000,       4.0000,   5.00000,   1092.6062
    130.0000,       4.0000,   5.00000,   1131.8877
    134.0000,       4.0000,   5.00000,   1161.1349
    138.0000,       4.0000,   5.00000,    984.6533
    142.0000,       4.0000,   5.00000,   1042.7672
    146.0000,       4.0000,   5.00000,   1081.6445
    150.0000,       4.0000,   5.00000,   1355.1882
    154.0000,       4.0000,   5.00000,   1286.3507
    158.0000,       4.0000,   5.00000,   1364.7471
    162.0000,       4.0000,   5.00000,   1363.9862
    166.0000,       4.0000,   5.00000,   1266.7811
    170.0000,       4.0000,   5.00000,   1245.2856
    174.0000,       4.0000,   5.00000,   1237.7955
    178.0000,       4.0000,   5.00000,   1311.6030
    182.0000,       4.0000,   5.00000,   1267.8512
    186.0000,       4.0000,   5.00000,   1242.1946
    190.0000,       4.0000,   5.00000,   1256.0573
    194.0000,       4.0000,   5.00000,   1468.9430
    198.0000,       4.0000,   5.00000,   1570.9751
    202.0000,       4.0000,   5.00000,   1398.9401
    206.0000,       4.0000,   5.00000,   1520.9459
    210.0000,       4.0000,   5.00000,   1638.1721
    214.0000,       4.0000,   5.00000,   1398.0366
    218.0000,       4.0000,   5.00000,   1504.6815
    222.0000,       4.0000,   5.00000,   1488.2748
    226.0000,       4.0000,   5.00000,   1452.8452
    230.0000,       4.0000,   5.00000,   1590.4731
    234.0000,       4.0000,   5.00000,   1662.8064
    238.0000,       4.0000,   5.00000,   1499.3077
    242.0000,       4.0000,   5.00000,   1631.5619
    246.0000,       4.0000,   5.00000,   1341.9440
    250.0000,       4.0000,   5.00000,   1276.5065
    254.0000,       4.0000,   5.00000,   1389.1198
    258.0000,       4.0000,   5.00000,   1298.0970
    262.0000,       4.0000,   5.00000,   1159.8983
    266.0000,       4.0000,   5.00000,   1436.3195
    270.0000,       4.0000,   5.00000,   1093.9852
    274.0000,       4.0000,   5.00000,   1349.3936
    278.0000,       4.0000,   5.00000,   1267.9174
    282.0000,       4.0000,   5.00000,   1433.9460
    286.0000,       4.0000,   5.00000,   1530.2738
    290.0000,       4.0000,   5.00000,   1423.0304
    294.0000,       4.0000,   5.00000,   1302.7124
    298.0000,       4.0000,   5.00000,   1665.4219
    302.0000,       4.0000,   5.00000,   1576.4917
    306.0000,       4.0000,   5.00000,   1332.4325
    310.0000,       4.0000,   5.00000,   1316.0858
    314.0000,       4.0000,   5.00000,   1661.6655
    318.0000,       4.0000,   5.00000,   1719.6683
    322.0000,       4.0000,   5.00000,   2080.8264
    326.0000,       4.0000,   5.00000,   1896.6154
    330.0000,       4.0000,   5.00000,   1995.3206
    334.0000,       4.0000,   5.00000,   1997.8406
    338.0000,       4.0000,   5.00000,   1848.3949
    342.0000,       4.0000,   5.00000,   1804.9995
    346.0000,       4.0000,   5.00000,   1943.8640
    350.0000,       4.0000,   5.00000,   1771.7102
    354.0000,       4.0000,   5.00000,   1867.5837
    358.0000,       4.0000,   5.00000,   1782.6007
     26.0000,       4.0000,   6.00000,    942.0738
     30.0000,       4.0000,   6.00000,    928.3420
     34.0000,       4.0000,   6.00000,    759.9974
     38.0000,       4.0000,   6.00000,    769.2852
     42.0000,       4.0000,   6.00000,    882.0031
     46.0000,       4.0000,   6.00000,    755.1704
     50.0000,       4.0000,   6.00000,    734.1980
     54.0000,       4.0000,   6.00000,    816.1232
     58.0000,       4.0000,   6.00000,    831.5862
     62.0000,       4.0000,   6.00000,    839.4426
     66.0000,       4.0000,   6.00000,    854.3628
     70.0000,       4.0000,   6.00000,    778.1401
     74.0000,       4.0000,   6.00000,    844.2999
     78.0000,       4.0000,   6.00000,    879.7726
     82.0000,       4.0000,   6.00000,    752.3190
     86.0000,       4.0000,   6.00000,    869.9191
     90.0000,       4.0000,   6.00000,    910.4279
     94.0000,       4.0000,   6.00000,    993.0899
     98.0000,       4.0000,   6.00000,    871.2506
    102.0000,       4.0000,   6.00000,    969.1880
    106.0000,       4.0000,   6.00000,    898.3981
    110.0000,       4.0000,   6.00000,    930.4724
    114.0000,       4.0000,   6.00000,    989.7610
    118.0000,       4.0000,   6.00000,    961.3651
    122.0000,       4.0000,   6.00000,    896.1511
    126.0000,       4.0000,   6.00000,   1029.4419
    130.0000,       4.0000,   6.00000,   1110.5682
    134.0000,       4.0000,   6.00000,   1132.0731
    138.0000,       4.0000,   6.00000,    964.5942
    142.0000,       4.0000,   6.00000,   1060.7007
    146.0000,       4.0000,   6.00000,   1129.9760
    150.0000,       4.0000,   6.00000,   1374.5865
    154.0000,       4.0000,   6.00000,   1279.8782
    158.0000,       4.0000,   6.00000,   1364.3667
    162.0000,       4.0000,   6.00000,   1411.9706
    166.0000,       4.0000,   6.00000,   1307.0090
    170.0000,       4.0000,   6.00000,   1255.6102
    174.0000,       4.0000,   6.00000,   1197.3538
    178.0000,       4.0000,   6.00000,   1324.4022
    182.0000,       4.0000,   6.00000,   1254.2782
    186.0000,       4.0000,   6.00000,   1221.5219
    190.0000,       4.0000,   6.00000,   1269.4253
    194.0000,       4.0000,   6.00000,   1484.3750
    198.0000,       4.0000,   6.00000,   1593.5642
    202.0000,       4.0000,   6.00000,   1412.1370
    206.0000,       4.0000,   6.00000,   1535.6075
    210.0000,       4.0000,   6.00000,   1633.3453
    214.0000,       4.0000,   6.00000,   1412.4713
    218.0000,       4.0000,   6.00000,   1455.9126
    222.0000,       4.0000,   6.00000,   1490.1599
    226.0000,       4.0000,   6.00000,   1477.1846
    230.0000,       4.0000,   6.00000,   1572.5194
    234.0000,       4.0000,   6.00000,   1633.3450
    238.0000,       4.0000,   6.00000,   1518.0723
    242.0000,       4.0000,   6.00000,   1566.6577
    246.0000,       4.0000,   6.00000,   1344.6261
    250.0000,       4.0000,   6.00000,   1221.7216
    254.0000,       4.0000,   6.00000,   1375.1191
    258.0000,       4.0000,   6.00000,   1210.9476
    262.0000,       4.0000,   6.00000,   1109.1367
    266.0000,       4.0000,   6.00000,   1364.1771
    270.0000,       4.0000,   6.00000,   1090.9429
    274.0000,       4.0000,   6.00000,   1374.5200
    278.0000,       4.0000,   6.00000,   1216.2734
    282.0000,       4.0000,   6.00000,   1423.7861
    286.0000,       4.0000,   6.00000,   1578.2512
    290.0000,       4.0000,   6.00000,   1359.9393
    294.0000,       4.0000,   6.00000,   1301.9490
    298.0000,       4.0000,   6.00000,   1534.1661
    302.0000,       4.0000,   6.00000,   1487.5709
    306.0000,       4.0000,   6.00000,   1229.5714
    310.0000,       4.0000,   6.00000,   1208.2062
    314.0000,       4.0000,   6.00000,   1533.8384
    318.0000,       4.0000,   6.00000,   1567.9316
    322.0000,       4.0000,   6.00000,   1789.1398
    326.0000,       4.0000,   6.00000,   1708.4792
    330.0000,       4.0000,   6.00000,   1771.9905
    334.0000,       4.0000,   6.00000,   1753.2595
    338.0000,       4.0000,   6.00000,   1602.2156
    342.0000,       4.0000,   6.00000,   1672.9263
    346.0000,       4.0000,   6.00000,   1760.8463
    350.0000,       4.0000,   6.00000,   1628.0521
    354.0000,       4.0000,   6.00000,   1646.6942
     30.0000,      20.0000,   1.00000,    826.4573
     34.0000,      20.0000,   1.00000,    825.0861
     38.0000,      20.0000,   1.00000,    770.1466
     42.0000,      20.0000,   1.00000,    726.5930
     46.0000,      20.0000,   1.00000,    720.7475
     50.0000,      20.0000,   1.00000,    739.6829
     54.0000,      20.0000,   1.00000,    763.2273
     58.0000,      20.0000,   1.00000,    803.8284
     62.0000,      20.0000,   1.00000,    830.7850
     66.0000,      20.0000,   1.00000,    810.3832
     70.0000,      20.0000,   1.00000,    839.5590
     74.0000,      20.0000,   1.00000,    831.2368
     78.0000,      20.0000,   1.00000,    833.0755
     82.0000,      20.0000,   1.00000,    855.4191
     86.0000,      20.0000,   1.00000,    877.3901
     90.0000,      20.0000,   1.00000,    841.4693
     94.0000,      20.0000,   1.00000,    898.5131
     98.0000,      20.0000,   1.00000,    897.6570
    102.0000,      20.0000,   1.00000,    890.2065
    106.0000,      20.0000,   1.00000,    871.2792
    110.0000,      20.0000,   1.00000,    904.6241
    114.0000,      20.0000,   1.00000,    865.8260
    118.0000,      20.0000,   1.00000,    915.6412
    122.0000,      20.0000,   1.00000,    965.2346
    126.0000,      20.0000,   1.00000,   1010.0325
    130.0000,      20.0000,   1.00000,    993.9348
    134.0000,      20.0000,   1.00000,   1034.0248
    138.0000,      20.0000,   1.00000,   1055.1516
    142.0000,      20.0000,   1.00000,   1142.9326
    146.0000,      20.0000,   1.00000,   1188.8048
    150.0000,      20.0000,   1.00000,   1269.0956
    154.0000,      20.0000,   1.00000,   1313.9570
    158.0000,      20.0000,   1.00000,   1358.0496
    162.0000,      20.0000,   1.00000,   1346.6837
    166.0000,      20.0000,   1.00000,   1309.3519
    170.0000,      20.0000,   1.00000,   1250.5646
    174.0000,      20.0000,   1.00000,   1195.4467
    178.0000,      20.0000,   1.00000,   1183.3754
    182.0000,      20.0000,   1.00000,   1200.7809
    186.0000,      20.0000,   1.00000,   1255.7163
    190.0000,      20.0000,   1.00000,   1343.1487
    194.0000,      20.0000,   1.00000,   1374.0206
    198.0000,      20.0000,   1.00000,   1455.1359
    202.0000,      20.0000,   1.00000,   1536.4889
    206.0000,      20.0000,   1.00000,   1479.7540
    210.0000,      20.0000,   1.00000,   1467.6194
    214.0000,      20.0000,   1.00000,   1438.5387
    218.0000,      20.0000,   1.00000,   1425.6431
    222.0000,      20.0000,   1.00000,   1430.1768
    226.0000,      20.0000,   1.00000,   1473.3896
    230.0000,      20.0000,   1.00000,   1495.8838
    234.0000,      20.0000,   1.00000,   1527.9050
    238.0000,      20.0000,   1.00000,   1498.3567
    242.0000,      20.0000,   1.00000,   1477.1465
    246.0000,      20.0000,   1.00000,   1375.2017
    250.0000,      20.0000,   1.00000,   1318.6256
    254.0000,      20.0000,   1.00000,   1196.6912
    258.0000,      20.0000,   1.00000,   1191.0636
    262.0000,      20.0000,   1.00000,   1155.3171
    266.0000,      20.0000,   1.00000,   1181.5365
    270.0000,      20.0000,   1.00000,   1207.9462
    274.0000,      20.0000,   1.00000,   1309.3440
    278.0000,      20.0000,   1.00000,   1365.5002
    282.0000,      20.0000,   1.00000,   1454.3511
    286.0000,      20.0000,   1.00000,   1438.6180
    290.0000,      20.0000,   1.00000,   1519.1466
    294.0000,      20.0000,   1.00000,   1467.1281
    298.0000,      20.0000,   1.00000,   1374.0284
    302.0000,      20.0000,   1.00000,   1268.8879
    306.0000,      20.0000,   1.00000,   1335.2068
    310.0000,      20.0000,   1.00000,   1353.6110
    314.0000,      20.0000,   1.00000,   1435.3287
    318.0000,      20.0000,   1.00000,   1506.2827
    322.0000,      20.0000,   1.00000,   1642.9279
    326.0000,      20.0000,   1.00000,   1662.5684
    330.0000,      20.0000,   1.00000,   1713.4380
    334.0000,      20.0000,   1.00000,   1620.2753
    338.0000,      20.0000,   1.00000,   1603.7572
    342.0000,      20.0000,   1.00000,   1553.3872
    346.0000,      20.0000,   1.00000,   1565.9025
    350.0000,      20.0000,   1.00000,   1550.6211
     30.0000,       4.0000,   7.00000,    845.6390
     34.0000,       4.0000,   7.00000,    693.8402
     38.0000,       4.0000,   7.00000,    703.0502
     42.0000,       4.0000,   7.00000,    819.6298
     46.0000,       4.0000,   7.00000,    657.1331
     50.0000,       4.0000,   7.00000,    621.4066
     54.0000,       4.0000,   7.00000,    740.9780
     58.0000,       4.0000,   7.00000,    756.7572
     62.0000,       4.0000,   7.00000,    795.0844
     66.0000,       4.0000,   7.00000,    795.9721
     70.0000,       4.0000,   7.00000,    726.9078
     74.0000,       4.0000,   7.00000,    803.1627
     78.0000,       4.0000,   7.00000,    856.0948
     82.0000,       4.0000,   7.00000,    711.6833
     86.0000,       4.0000,   7.00000,    820.5176
     90.0000,       4.0000,   7.00000,    848.6138
     94.0000,       4.0000,   7.00000,    946.3950
     98.0000,       4.0000,   7.00000,    825.4753
    102.0000,       4.0000,   7.00000,    916.7018
    106.0000,       4.0000,   7.00000,    833.7770
    110.0000,       4.0000,   7.00000,    915.1705
    114.0000,       4.0000,   7.00000,    929.6624
    118.0000,       4.0000,   7.00000,    898.9031
    122.0000,       4.0000,   7.00000,    803.7004
    126.0000,       4.0000,   7.00000,    966.5943
    130.0000,       4.0000,   7.00000,   1064.9506
    134.0000,       4.0000,   7.00000,   1102.1016
    138.0000,       4.0000,   7.00000,    949.5917
    142.0000,       4.0000,   7.00000,   1064.3292
    146.0000,       4.0000,   7.00000,   1137.3883
    150.0000,       4.0000,   7.00000,   1414.9777
    154.0000,       4.0000,   7.00000,   1287.8567
    158.0000,       4.0000,   7.00000,   1376.8502
    162.0000,       4.0000,   7.00000,   1419.1945
    166.0000,       4.0000,   7.00000,   1308.3184
    170.0000,       4.0000,   7.00000,   1240.0087
    174.0000,       4.0000,   7.00000,   1185.2808
    178.0000,       4.0000,   7.00000,   1295.8904
    182.0000,       4.0000,   7.00000,   1211.2021
    186.0000,       4.0000,   7.00000,   1179.1355
    190.0000,       4.0000,   7.00000,   1237.6063
    194.0000,       4.0000,   7.00000,   1446.9799
    198.0000,       4.0000,   7.00000,   1570.3727
    202.0000,       4.0000,   7.00000,   1388.3906
    206.0000,       4.0000,   7.00000,   1478.4940
    210.0000,       4.0000,   7.00000,   1627.7485
    214.0000,       4.0000,   7.00000,   1394.1606
    218.0000,       4.0000,   7.00000,   1476.7631
    222.0000,       4.0000,   7.00000,   1506.7234
    226.0000,       4.0000,   7.00000,   1435.9053
    230.0000,       4.0000,   7.00000,   1575.4155
    234.0000,       4.0000,   7.00000,   1603.4829
    238.0000,       4.0000,   7.00000,   1421.0920
    242.0000,       4.0000,   7.00000,   1551.6807
    246.0000,       4.0000,   7.00000,   1273.1373
    250.0000,       4.0000,   7.00000,   1187.1449
    254.0000,       4.0000,   7.00000,   1319.9475
    258.0000,       4.0000,   7.00000,   1124.0283
    262.0000,       4.0000,   7.00000,   1059.1624
    266.0000,       4.0000,   7.00000,   1364.5479
    270.0000,       4.0000,   7.00000,   1034.7238
    274.0000,       4.0000,   7.00000,   1313.8683
    278.0000,       4.0000,   7.00000,   1230.5934
    282.0000,       4.0000,   7.00000,   1439.1931
    286.0000,       4.0000,   7.00000,   1553.4246
    290.0000,       4.0000,   7.00000,   1334.9055
    294.0000,       4.0000,   7.00000,   1205.4202
    298.0000,       4.0000,   7.00000,   1492.7863
    302.0000,       4.0000,   7.00000,   1411.2975
    306.0000,       4.0000,   7.00000,   1165.2183
    310.0000,       4.0000,   7.00000,   1098.2811
    314.0000,       4.0000,   7.00000,   1394.1753
    318.0000,       4.0000,   7.00000,   1423.2750
    322.0000,       4.0000,   7.00000,   1654.2620
    326.0000,       4.0000,   7.00000,   1457.9966
    330.0000,       4.0000,   7.00000,   1587.7201
    334.0000,       4.0000,   7.00000,   1618.8669
    338.0000,       4.0000,   7.00000,   1576.5868
    342.0000,       4.0000,   7.00000,   1554.5337
    346.0000,       4.0000,   7.00000,   1650.2673
    350.0000,       4.0000,   7.00000,   1472.6381
     34.0000,       4.0000,   8.00000,    631.1478
     38.0000,       4.0000,   8.00000,    657.3043
     42.0000,       4.0000,   8.00000,    743.0306
     46.0000,       4.0000,   8.00000,    591.5381
     50.0000,       4.0000,   8.00000,    558.1494
     54.0000,       4.0000,   8.00000,    648.0344
     58.0000,       4.0000,   8.00000,    678.5506
     62.0000,       4.0000,   8.00000,    713.9725
     66.0000,       4.0000,   8.00000,    757.8315
     70.0000,       4.0000,   8.00000,    682.5042
     74.0000,       4.0000,   8.00000,    744.9558
     78.0000,       4.0000,   8.00000,    815.3243
     82.0000,       4.0000,   8.00000,    674.2172
     86.0000,       4.0000,   8.00000,    765.3332
     90.0000,       4.0000,   8.00000,    814.0947
     94.0000,       4.0000,   8.00000,    889.2839
     98.0000,       4.0000,   8.00000,    767.8441
    102.0000,       4.0000,   8.00000,    859.1638
    106.0000,       4.0000,   8.00000,    805.5087
    110.0000,       4.0000,   8.00000,    850.0215
    114.0000,       4.0000,   8.00000,    879.3302
    118.0000,       4.0000,   8.00000,    804.1649
    122.0000,       4.0000,   8.00000,    732.8047
    126.0000,       4.0000,   8.00000,    878.2565
    130.0000,       4.0000,   8.00000,   1013.5201
    134.0000,       4.0000,   8.00000,   1082.8572
    138.0000,       4.0000,   8.00000,    937.3065
    142.0000,       4.0000,   8.00000,   1056.2065
    146.0000,       4.0000,   8.00000,   1136.1012
    150.0000,       4.0000,   8.00000,   1432.4531
    154.0000,       4.0000,   8.00000,   1325.3264
    158.0000,       4.0000,   8.00000,   1395.6445
    162.0000,       4.0000,   8.00000,   1386.7588
    166.0000,       4.0000,   8.00000,   1260.2802
    170.0000,       4.0000,   8.00000,   1247.0405
    174.0000,       4.0000,   8.00000,   1178.7878
    178.0000,       4.0000,   8.00000,   1228.3906
    182.0000,       4.0000,   8.00000,   1143.8632
    186.0000,       4.0000,   8.00000,   1136.4436
    190.0000,       4.0000,   8.00000,   1155.8242
    194.0000,       4.0000,   8.00000,   1380.5646
    198.0000,       4.0000,   8.00000,   1491.5181
    202.0000,       4.0000,   8.00000,   1314.6353
    206.0000,       4.0000,   8.00000,   1443.5209
    210.0000,       4.0000,   8.00000,   1557.0887
    214.0000,       4.0000,   8.00000,   1388.8302
    218.0000,       4.0000,   8.00000,   1507.9535
    222.0000,       4.0000,   8.00000,   1483.4094
    226.0000,       4.0000,   8.00000,   1411.3303
    230.0000,       4.0000,   8.00000,   1538.5903
    234.0000,       4.0000,   8.00000,   1547.2830
    238.0000,       4.0000,   8.00000,   1376.7889
    242.0000,       4.0000,   8.00000,   1430.0488
    246.0000,       4.0000,   8.00000,   1228.2988
    250.0000,       4.0000,   8.00000,   1110.3066
    254.0000,       4.0000,   8.00000,   1223.0721
    258.0000,       4.0000,   8.00000,   1078.7766
    262.0000,       4.0000,   8.00000,   1019.5121
    266.0000,       4.0000,   8.00000,   1315.7936
    270.0000,       4.0000,   8.00000,   1012.7872
    274.0000,       4.0000,   8.00000,   1251.6848
    278.0000,       4.0000,   8.00000,   1222.4272
    282.0000,       4.0000,   8.00000,   1437.1896
    286.0000,       4.0000,   8.00000,   1514.2881
    290.0000,       4.0000,   8.00000,   1284.9849
    294.0000,       4.0000,   8.00000,   1190.3153
    298.0000,       4.0000,   8.00000,   1428.9106
    302.0000,       4.0000,   8.00000,   1416.0747
    306.0000,       4.0000,   8.00000,   1102.3090
    310.0000,       4.0000,   8.00000,   1048.5596
    314.0000,       4.0000,   8.00000,   1263.3622
    318.0000,       4.0000,   8.00000,   1298.8578
    322.0000,       4.0000,   8.00000,   1500.6829
    326.0000,       4.0000,   8.00000,   1354.7842
    330.0000,       4.0000,   8.00000,   1380.1791
    334.0000,       4.0000,   8.00000,   1528.9543
    338.0000,       4.0000,   8.00000,   1500.2528
    342.0000,       4.0000,   8.00000,   1503.7305
    346.0000,       4.0000,   8.00000,   1528.7150
     42.0000,      28.0000,   1.00000,    614.1176
     46.0000,      28.0000,   1.00000,    601.4454
     50.0000,      28.0000,   1.00000,    607.0880
     54.0000,      28.0000,   1.00000,    616.2093
     58.0000,      28.0000,   1.00000,    603.1043
     62.0000,      28.0000,   1.00000,    634.1911
     66.0000,      28.0000,   1.00000,    702.2347
     70.0000,      28.0000,   1.00000,    716.2495
     74.0000,      28.0000,   1.00000,    736.5837
     78.0000,      28.0000,   1.00000,    732.6667
     82.0000,      28.0000,   1.00000,    761.0405
     86.0000,      28.0000,   1.00000,    772.6029
     90.0000,      28.0000,   1.00000,    770.4169
     94.0000,      28.0000,   1.00000,    740.4676
     98.0000,      28.0000,   1.00000,    764.7356
    102.0000,      28.0000,   1.00000,    763.8256
    106.0000,      28.0000,   1.00000,    759.1318
    110.0000,      28.0000,   1.00000,    706.6345
    114.0000,      28.0000,   1.00000,    719.3065
    118.0000,      28.0000,   1.00000,    758.2219
    122.0000,      28.0000,   1.00000,    812.2174
    126.0000,      28.0000,   1.00000,    826.8592
    130.0000,      28.0000,   1.00000,    871.3893
    134.0000,      28.0000,   1.00000,    932.8693
    138.0000,      28.0000,   1.00000,   1068.2462
    142.0000,      28.0000,   1.00000,   1136.1790
    146.0000,      28.0000,   1.00000,   1227.5471
    150.0000,      28.0000,   1.00000,   1291.4408
    154.0000,      28.0000,   1.00000,   1340.0876
    158.0000,      28.0000,   1.00000,   1334.0291
    162.0000,      28.0000,   1.00000,   1307.8413
    166.0000,      28.0000,   1.00000,   1245.1462
    170.0000,      28.0000,   1.00000,   1176.9474
    174.0000,      28.0000,   1.00000,   1138.2761
    178.0000,      28.0000,   1.00000,   1095.0664
    182.0000,      28.0000,   1.00000,   1084.1697
    186.0000,      28.0000,   1.00000,   1111.0454
    190.0000,      28.0000,   1.00000,   1115.1733
    194.0000,      28.0000,   1.00000,   1151.4366
    198.0000,      28.0000,   1.00000,   1214.3757
    202.0000,      28.0000,   1.00000,   1253.7903
    206.0000,      28.0000,   1.00000,   1350.8845
    210.0000,      28.0000,   1.00000,   1401.2181
    214.0000,      28.0000,   1.00000,   1393.8723
    218.0000,      28.0000,   1.00000,   1430.3796
    222.0000,      28.0000,   1.00000,   1462.0269
    226.0000,      28.0000,   1.00000,   1407.5209
    230.0000,      28.0000,   1.00000,   1429.1367
    234.0000,      28.0000,   1.00000,   1336.0708
    238.0000,      28.0000,   1.00000,   1302.1266
    242.0000,      28.0000,   1.00000,   1279.9115
    246.0000,      28.0000,   1.00000,   1180.5980
    250.0000,      28.0000,   1.00000,   1103.2112
    254.0000,      28.0000,   1.00000,   1122.2971
    258.0000,      28.0000,   1.00000,   1058.0487
    262.0000,      28.0000,   1.00000,   1070.8539
    266.0000,      28.0000,   1.00000,   1108.0938
    270.0000,      28.0000,   1.00000,   1177.8906
    274.0000,      28.0000,   1.00000,   1275.9611
    278.0000,      28.0000,   1.00000,   1338.8339
    282.0000,      28.0000,   1.00000,   1303.7023
    286.0000,      28.0000,   1.00000,   1391.2758
    290.0000,      28.0000,   1.00000,   1395.8696
    294.0000,      28.0000,   1.00000,   1341.6744
    298.0000,      28.0000,   1.00000,   1271.4337
    302.0000,      28.0000,   1.00000,   1229.8442
    306.0000,      28.0000,   1.00000,   1196.4437
    310.0000,      28.0000,   1.00000,   1244.8243
    314.0000,      28.0000,   1.00000,   1174.8491
    318.0000,      28.0000,   1.00000,   1177.3135
    322.0000,      28.0000,   1.00000,   1190.3407
    326.0000,      28.0000,   1.00000,   1281.9310
    330.0000,      28.0000,   1.00000,   1341.7854
    334.0000,      28.0000,   1.00000,   1379.8906
    338.0000,      28.0000,   1.00000,   1327.0886
     42.0000,       4.0000,  10.00000,    650.8415
     46.0000,       4.0000,  10.00000,    534.2557
     50.0000,       4.0000,  10.00000,    489.5525
     54.0000,       4.0000,  10.00000,    542.3876
     58.0000,       4.0000,  10.00000,    546.5365
     62.0000,       4.0000,  10.00000,    587.8118
     66.0000,       4.0000,  10.00000,    659.0433
     70.0000,       4.0000,  10.00000,    611.7566
     74.0000,       4.0000,  10.00000,    659.9926
     78.0000,       4.0000,  10.00000,    705.9753
     82.0000,       4.0000,  10.00000,    604.9651
     86.0000,       4.0000,  10.00000,    706.4373
     90.0000,       4.0000,  10.00000,    733.2743
     94.0000,       4.0000,  10.00000,    786.2825
     98.0000,       4.0000,  10.00000,    682.1385
    102.0000,       4.0000,  10.00000,    772.1370
    106.0000,       4.0000,  10.00000,    713.0666
    110.0000,       4.0000,  10.00000,    719.2667
    114.0000,       4.0000,  10.00000,    718.0685
    118.0000,       4.0000,  10.00000,    687.5129
    122.0000,       4.0000,  10.00000,    628.1842
    126.0000,       4.0000,  10.00000,    766.8852
    130.0000,       4.0000,  10.00000,    917.5778
    134.0000,       4.0000,  10.00000,    996.8241
    138.0000,       4.0000,  10.00000,    883.4293
    142.0000,       4.0000,  10.00000,   1003.2476
    146.0000,       4.0000,  10.00000,   1121.5330
    150.0000,       4.0000,  10.00000,   1443.5045
    154.0000,       4.0000,  10.00000,   1344.1416
    158.0000,       4.0000,  10.00000,   1395.4210
    162.0000,       4.0000,  10.00000,   1369.0558
    166.0000,       4.0000,  10.00000,   1212.7249
    170.0000,       4.0000,  10.00000,   1154.9619
    174.0000,       4.0000,  10.00000,   1098.5507
    178.0000,       4.0000,  10.00000,   1164.1558
    182.0000,       4.0000,  10.00000,   1044.0551
    186.0000,       4.0000,  10.00000,    984.1262
    190.0000,       4.0000,  10.00000,    990.6131
    194.0000,       4.0000,  10.00000,   1164.8125
    198.0000,       4.0000,  10.00000,   1258.2518
    202.0000,       4.0000,  10.00000,   1143.1248
    206.0000,       4.0000,  10.00000,   1316.7396
    210.0000,       4.0000,  10.00000,   1493.5521
    214.0000,       4.0000,  10.00000,   1354.5708
    218.0000,       4.0000,  10.00000,   1440.7759
    222.0000,       4.0000,  10.00000,   1458.9338
    226.0000,       4.0000,  10.00000,   1374.1893
    230.0000,       4.0000,  10.00000,   1456.4261
    234.0000,       4.0000,  10.00000,   1406.4620
    238.0000,       4.0000,  10.00000,   1245.0808
    242.0000,       4.0000,  10.00000,   1272.2069
    246.0000,       4.0000,  10.00000,   1057.2173
    250.0000,       4.0000,  10.00000,    970.2122
    254.0000,       4.0000,  10.00000,   1132.1176
    258.0000,       4.0000,  10.00000,   1009.4171
    262.0000,       4.0000,  10.00000,    952.4053
    266.0000,       4.0000,  10.00000,   1196.8251
    270.0000,       4.0000,  10.00000,    966.2333
    274.0000,       4.0000,  10.00000,   1213.2504
    278.0000,       4.0000,  10.00000,   1170.4480
    282.0000,       4.0000,  10.00000,   1322.6615
    286.0000,       4.0000,  10.00000,   1439.6152
    290.0000,       4.0000,  10.00000,   1240.5342
    294.0000,       4.0000,  10.00000,   1126.4036
    298.0000,       4.0000,  10.00000,   1377.8773
    302.0000,       4.0000,  10.00000,   1317.6113
    306.0000,       4.0000,  10.00000,   1048.7594
    310.0000,       4.0000,  10.00000,    984.2444
    314.0000,       4.0000,  10.00000,   1151.4359
    318.0000,       4.0000,  10.00000,   1131.8021
    322.0000,       4.0000,  10.00000,   1269.7853
    326.0000,       4.0000,  10.00000,   1157.6843
    330.0000,       4.0000,  10.00000,   1220.2191
    334.0000,       4.0000,  10.00000,   1326.7438
    338.0000,       4.0000,  10.00000,   1337.8650
     54.0000,      36.0000,   1.00000,    555.2175
     58.0000,      36.0000,   1.00000,    568.0292
     62.0000,      36.0000,   1.00000,    566.3386
     66.0000,      36.0000,   1.00000,    565.2115
     70.0000,      36.0000,   1.00000,    595.5999
     74.0000,      36.0000,   1.00000,    624.5332
     78.0000,      36.0000,   1.00000,    665.0798
     82.0000,      36.0000,   1.00000,    667.5765
     86.0000,      36.0000,   1.00000,    687.2933
     90.0000,      36.0000,   1.00000,    680.0742
     94.0000,      36.0000,   1.00000,    678.0198
     98.0000,      36.0000,   1.00000,    649.5430
    102.0000,      36.0000,   1.00000,    629.7548
    106.0000,      36.0000,   1.00000,    600.4650
    110.0000,      36.0000,   1.00000,    602.9332
    114.0000,      36.0000,   1.00000,    634.8339
    118.0000,      36.0000,   1.00000,    688.1636
    122.0000,      36.0000,   1.00000,    713.9296
    126.0000,      36.0000,   1.00000,    754.3762
    130.0000,      36.0000,   1.00000,    809.4749
    134.0000,      36.0000,   1.00000,    914.9572
    138.0000,      36.0000,   1.00000,    996.5995
    142.0000,      36.0000,   1.00000,   1091.9025
    146.0000,      36.0000,   1.00000,   1154.7052
    150.0000,      36.0000,   1.00000,   1206.6367
    154.0000,      36.0000,   1.00000,   1213.1425
    158.0000,      36.0000,   1.00000,   1210.4460
    162.0000,      36.0000,   1.00000,   1207.0361
    166.0000,      36.0000,   1.00000,   1163.3938
    170.0000,      36.0000,   1.00000,   1074.9961
    174.0000,      36.0000,   1.00000,   1011.6368
    178.0000,      36.0000,   1.00000,    950.0466
    182.0000,      36.0000,   1.00000,    919.1159
    186.0000,      36.0000,   1.00000,    917.1044
    190.0000,      36.0000,   1.00000,    924.5898
    194.0000,      36.0000,   1.00000,    959.9907
    198.0000,      36.0000,   1.00000,    984.1302
    202.0000,      36.0000,   1.00000,   1016.5446
    206.0000,      36.0000,   1.00000,   1098.8646
    210.0000,      36.0000,   1.00000,   1175.9628
    214.0000,      36.0000,   1.00000,   1232.2885
    218.0000,      36.0000,   1.00000,   1295.1199
    222.0000,      36.0000,   1.00000,   1291.7244
    226.0000,      36.0000,   1.00000,   1318.7603
    230.0000,      36.0000,   1.00000,   1270.0959
    234.0000,      36.0000,   1.00000,   1224.9269
    238.0000,      36.0000,   1.00000,   1177.8746
    242.0000,      36.0000,   1.00000,   1125.8718
    246.0000,      36.0000,   1.00000,   1082.1152
    250.0000,      36.0000,   1.00000,   1065.1377
    254.0000,      36.0000,   1.00000,   1021.7378
    258.0000,      36.0000,   1.00000,   1018.5135
    262.0000,      36.0000,   1.00000,   1021.3954
    266.0000,      36.0000,   1.00000,   1086.9375
    270.0000,      36.0000,   1.00000,   1139.1259
    274.0000,      36.0000,   1.00000,   1160.7258
    278.0000,      36.0000,   1.00000,   1186.0925
    282.0000,      36.0000,   1.00000,   1255.4866
    286.0000,      36.0000,   1.00000,   1275.3745
    290.0000,      36.0000,   1.00000,   1284.9049
    294.0000,      36.0000,   1.00000,   1216.4523
    298.0000,      36.0000,   1.00000,   1227.8801
    302.0000,      36.0000,   1.00000,   1185.5502
    306.0000,      36.0000,   1.00000,   1147.4005
    310.0000,      36.0000,   1.00000,   1110.1925
    314.0000,      36.0000,   1.00000,   1121.3492
    318.0000,      36.0000,   1.00000,   1101.6039
    322.0000,      36.0000,   1.00000,   1103.0876
    326.0000,      36.0000,   1.00000,   1104.8281
     54.0000,      12.0000,   4.00000,    472.6992
     58.0000,      12.0000,   4.00000,    497.0417
     62.0000,      12.0000,   4.00000,    518.8869
     66.0000,      12.0000,   4.00000,    517.5554
     70.0000,      12.0000,   4.00000,    529.5079
     74.0000,      12.0000,   4.00000,    557.4075
     78.0000,      12.0000,   4.00000,    572.1209
     82.0000,      12.0000,   4.00000,    595.0245
     86.0000,      12.0000,   4.00000,    609.9091
     90.0000,      12.0000,   4.00000,    657.3996
     94.0000,      12.0000,   4.00000,    641.6324
     98.0000,      12.0000,   4.00000,    642.8661
    102.0000,      12.0000,   4.00000,    595.3222
    106.0000,      12.0000,   4.00000,    600.9691
    110.0000,      12.0000,   4.00000,    586.0839
    114.0000,      12.0000,   4.00000,    583.2282
    118.0000,      12.0000,   4.00000,    570.9384
    122.0000,      12.0000,   4.00000,    605.6863
    126.0000,      12.0000,   4.00000,    695.5110
    130.0000,      12.0000,   4.00000,    826.1481
    134.0000,      12.0000,   4.00000,    859.1998
    138.0000,      12.0000,   4.00000,    883.5574
    142.0000,      12.0000,   4.00000,    924.8516
    146.0000,      12.0000,   4.00000,   1111.3527
    150.0000,      12.0000,   4.00000,   1232.3741
    154.0000,      12.0000,   4.00000,   1323.7773
    158.0000,      12.0000,   4.00000,   1293.6267
    162.0000,      12.0000,   4.00000,   1234.9899
    166.0000,      12.0000,   4.00000,   1135.1691
    170.0000,      12.0000,   4.00000,   1020.5108
    174.0000,      12.0000,   4.00000,    987.8871
    178.0000,      12.0000,   4.00000,    911.3778
    182.0000,      12.0000,   4.00000,    856.1968
    186.0000,      12.0000,   4.00000,    819.8660
    190.0000,      12.0000,   4.00000,    855.0320
    194.0000,      12.0000,   4.00000,    911.8425
    198.0000,      12.0000,   4.00000,    963.1725
    202.0000,      12.0000,   4.00000,    997.9395
    206.0000,      12.0000,   4.00000,   1090.9685
    210.0000,      12.0000,   4.00000,   1175.4707
    214.0000,      12.0000,   4.00000,   1235.6010
    218.0000,      12.0000,   4.00000,   1272.5116
    222.0000,      12.0000,   4.00000,   1275.3650
    226.0000,      12.0000,   4.00000,   1292.2476
    230.0000,      12.0000,   4.00000,   1295.9274
    234.0000,      12.0000,   4.00000,   1250.7078
    238.0000,      12.0000,   4.00000,   1199.8496
    242.0000,      12.0000,   4.00000,   1075.3840
    246.0000,      12.0000,   4.00000,    975.5651
    250.0000,      12.0000,   4.00000,    950.6365
    254.0000,      12.0000,   4.00000,    941.0443
    262.0000,      12.0000,   4.00000,    975.9808
    266.0000,      12.0000,   4.00000,    975.3405
    270.0000,      12.0000,   4.00000,   1038.4834
    274.0000,      12.0000,   4.00000,   1024.9083
    278.0000,      12.0000,   4.00000,   1165.2246
    282.0000,      12.0000,   4.00000,   1233.7059
    286.0000,      12.0000,   4.00000,   1251.4917
    290.0000,      12.0000,   4.00000,   1200.0359
    294.0000,      12.0000,   4.00000,   1173.2942
    298.0000,      12.0000,   4.00000,   1217.2039
    302.0000,      12.0000,   4.00000,   1166.7263
    306.0000,      12.0000,   4.00000,   1053.6576
    310.0000,      12.0000,   4.00000,    990.7744
    314.0000,      12.0000,   4.00000,   1020.6536
    318.0000,      12.0000,   4.00000,   1103.9727
    322.0000,      12.0000,   4.00000,   1090.4860
    326.0000,      12.0000,   4.00000,   1084.2288
     66.0000,      44.0000,   1.00000,    542.3527
     70.0000,      44.0000,   1.00000,    551.6469
     74.0000,      44.0000,   1.00000,    587.8555
     78.0000,      44.0000,   1.00000,    580.9067
     82.0000,      44.0000,   1.00000,    587.3236
     86.0000,      44.0000,   1.00000,    577.7854
     90.0000,      44.0000,   1.00000,    579.0234
     94.0000,      44.0000,   1.00000,    576.6345
     98.0000,      44.0000,   1.00000,    569.8340
    102.0000,      44.0000,   1.00000,    545.9797
    106.0000,      44.0000,   1.00000,    566.9917
    110.0000,      44.0000,   1.00000,    604.1506
    114.0000,      44.0000,   1.00000,    636.4097
    118.0000,      44.0000,   1.00000,    646.8284
    122.0000,      44.0000,   1.00000,    688.3204
    126.0000,      44.0000,   1.00000,    737.1450
    130.0000,      44.0000,   1.00000,    814.1655
    134.0000,      44.0000,   1.00000,    877.7943
    138.0000,      44.0000,   1.00000,    945.8870
    142.0000,      44.0000,   1.00000,   1000.5530
    146.0000,      44.0000,   1.00000,   1029.6908
    150.0000,      44.0000,   1.00000,   1045.3495
    154.0000,      44.0000,   1.00000,   1029.6385
    158.0000,      44.0000,   1.00000,   1016.7000
    162.0000,      44.0000,   1.00000,   1016.5081
    166.0000,      44.0000,   1.00000,    965.2425
    170.0000,      44.0000,   1.00000,    931.8326
    174.0000,      44.0000,   1.00000,    888.7971
    178.0000,      44.0000,   1.00000,    871.9354
    182.0000,      44.0000,   1.00000,    826.7205
    186.0000,      44.0000,   1.00000,    815.0980
    194.0000,      44.0000,   1.00000,    829.1094
    198.0000,      44.0000,   1.00000,    858.5087
    202.0000,      44.0000,   1.00000,    883.6533
    206.0000,      44.0000,   1.00000,    911.1345
    210.0000,      44.0000,   1.00000,    935.4771
    214.0000,      44.0000,   1.00000,    987.9284
    218.0000,      44.0000,   1.00000,   1034.7999
    222.0000,      44.0000,   1.00000,   1065.5245
    226.0000,      44.0000,   1.00000,   1101.2012
    230.0000,      44.0000,   1.00000,   1118.6573
    234.0000,      44.0000,   1.00000,   1120.9403
    238.0000,      44.0000,   1.00000,   1119.2662
    242.0000,      44.0000,   1.00000,   1096.7721
    246.0000,      44.0000,   1.00000,   1095.9352
    250.0000,      44.0000,   1.00000,   1064.1992
    254.0000,      44.0000,   1.00000,   1033.7886
    258.0000,      44.0000,   1.00000,    987.8203
    262.0000,      44.0000,   1.00000,   1009.8297
    266.0000,      44.0000,   1.00000,   1053.9113
    270.0000,      44.0000,   1.00000,   1069.7443
    274.0000,      44.0000,   1.00000,   1092.0292
    278.0000,      44.0000,   1.00000,   1134.5414
    282.0000,      44.0000,   1.00000,   1160.3138
    286.0000,      44.0000,   1.00000,   1158.2910
    290.0000,      44.0000,   1.00000,   1129.8680
    294.0000,      44.0000,   1.00000,   1145.3873
    298.0000,      44.0000,   1.00000,   1106.4324
    302.0000,      44.0000,   1.00000,   1138.7611
    306.0000,      44.0000,   1.00000,   1104.6190
    310.0000,      44.0000,   1.00000,   1074.5745
    314.0000,      44.0000,   1.00000,   1069.3257
     66.0000,      12.0000,   5.00000,    485.3922
     70.0000,      12.0000,   5.00000,    492.9700
     74.0000,      12.0000,   5.00000,    513.1444
     78.0000,      12.0000,   5.00000,    510.0358
     82.0000,      12.0000,   5.00000,    527.8037
     86.0000,      12.0000,   5.00000,    522.9529
     90.0000,      12.0000,   5.00000,    564.5516
     94.0000,      12.0000,   5.00000,    546.2297
     98.0000,      12.0000,   5.00000,    555.0534
    102.0000,      12.0000,   5.00000,    533.8315
    106.0000,      12.0000,   5.00000,    555.9808
    110.0000,      12.0000,   5.00000,    557.2425
    114.0000,      12.0000,   5.00000,    550.1772
    118.0000,      12.0000,   5.00000,    533.0468
    122.0000,      12.0000,   5.00000,    564.5139
    126.0000,      12.0000,   5.00000,    665.1225
    130.0000,      12.0000,   5.00000,    774.0659
    134.0000,      12.0000,   5.00000,    796.2795
    138.0000,      12.0000,   5.00000,    817.7533
    142.0000,      12.0000,   5.00000,    844.0794
    146.0000,      12.0000,   5.00000,    998.4418
    150.0000,      12.0000,   5.00000,   1088.9205
    154.0000,      12.0000,   5.00000,   1148.9517
    158.0000,      12.0000,   5.00000,   1110.2473
    162.0000,      12.0000,   5.00000,   1070.7302
    166.0000,      12.0000,   5.00000,    969.2791
    170.0000,      12.0000,   5.00000,    863.6037
    174.0000,      12.0000,   5.00000,    840.2503
    178.0000,      12.0000,   5.00000,    794.3856
    182.0000,      12.0000,   5.00000,    756.7778
    186.0000,      12.0000,   5.00000,    717.1740
    194.0000,      12.0000,   5.00000,    784.2293
    198.0000,      12.0000,   5.00000,    825.9691
    202.0000,      12.0000,   5.00000,    856.6996
    206.0000,      12.0000,   5.00000,    905.0837
    210.0000,      12.0000,   5.00000,    936.7208
    214.0000,      12.0000,   5.00000,    975.5901
    218.0000,      12.0000,   5.00000,   1012.9828
    222.0000,      12.0000,   5.00000,   1055.6257
    226.0000,      12.0000,   5.00000,   1106.8014
    230.0000,      12.0000,   5.00000,   1151.8671
    234.0000,      12.0000,   5.00000,   1155.6227
    238.0000,      12.0000,   5.00000,   1125.7057
    242.0000,      12.0000,   5.00000,   1030.7582
    246.0000,      12.0000,   5.00000,    944.5120
    250.0000,      12.0000,   5.00000,    935.7461
    254.0000,      12.0000,   5.00000,    909.7103
    258.0000,      12.0000,   5.00000,    885.8314
    262.0000,      12.0000,   5.00000,    921.8054
    266.0000,      12.0000,   5.00000,    915.3833
    270.0000,      12.0000,   5.00000,    979.1989
    274.0000,      12.0000,   5.00000,    961.8895
    278.0000,      12.0000,   5.00000,   1077.7947
    282.0000,      12.0000,   5.00000,   1145.2035
    286.0000,      12.0000,   5.00000,   1143.1083
    290.0000,      12.0000,   5.00000,   1126.9419
    294.0000,      12.0000,   5.00000,   1090.3916
    298.0000,      12.0000,   5.00000,   1116.9550
    302.0000,      12.0000,   5.00000,   1116.0989
    306.0000,      12.0000,   5.00000,    995.8777
    310.0000,      12.0000,   5.00000,    954.6270
    314.0000,      12.0000,   5.00000,    969.8634
     78.0000,      52.0000,   1.00000,    536.3987
     82.0000,      52.0000,   1.00000,    531.1025
     86.0000,      52.0000,   1.00000,    525.6620
     90.0000,      52.0000,   1.00000,    524.5389
     94.0000,      52.0000,   1.00000,    518.5936
     98.0000,      52.0000,   1.00000,    526.6924
    102.0000,      52.0000,   1.00000,    542.3647
    106.0000,      52.0000,   1.00000,    575.1824
    110.0000,      52.0000,   1.00000,    620.5298
    114.0000,      52.0000,   1.00000,    639.4064
    118.0000,      52.0000,   1.00000,    663.0538
    122.0000,      52.0000,   1.00000,    690.0912
    126.0000,      52.0000,   1.00000,    761.5176
    130.0000,      52.0000,   1.00000,    801.4966
    134.0000,      52.0000,   1.00000,    838.3639
    138.0000,      52.0000,   1.00000,    874.2007
    142.0000,      52.0000,   1.00000,    877.7658
    146.0000,      52.0000,   1.00000,    880.0327
    150.0000,      52.0000,   1.00000,    875.7875
    154.0000,      52.0000,   1.00000,    859.2806
    158.0000,      52.0000,   1.00000,    833.3973
    162.0000,      52.0000,   1.00000,    810.1558
    166.0000,      52.0000,   1.00000,    808.6063
    170.0000,      52.0000,   1.00000,    800.7547
    174.0000,      52.0000,   1.00000,    809.6366
    206.0000,      52.0000,   1.00000,    755.7680
    210.0000,      52.0000,   1.00000,    781.2392
    214.0000,      52.0000,   1.00000,    818.2094
    218.0000,      52.0000,   1.00000,    858.8273
    222.0000,      52.0000,   1.00000,    869.4403
    226.0000,      52.0000,   1.00000,    872.4023
    230.0000,      52.0000,   1.00000,    936.6215
    234.0000,      52.0000,   1.00000,    979.6917
    238.0000,      52.0000,   1.00000,   1000.1346
    242.0000,      52.0000,   1.00000,   1042.9161
    246.0000,      52.0000,   1.00000,   1023.8746
    250.0000,      52.0000,   1.00000,   1026.4301
    254.0000,      52.0000,   1.00000,   1030.0981
    258.0000,      52.0000,   1.00000,   1039.3716
    262.0000,      52.0000,   1.00000,   1041.0615
    266.0000,      52.0000,   1.00000,   1030.8401
    270.0000,      52.0000,   1.00000,   1017.1565
    274.0000,      52.0000,   1.00000,   1041.1439
    278.0000,      52.0000,   1.00000,   1078.4438
    282.0000,      52.0000,   1.00000,   1059.3612
    286.0000,      52.0000,   1.00000,   1045.3479
    290.0000,      52.0000,   1.00000,   1068.6428
    294.0000,      52.0000,   1.00000,   1060.8861
    298.0000,      52.0000,   1.00000,   1064.3894
    302.0000,      52.0000,   1.00000,   1048.3154
     78.0000,      12.0000,   6.00000,    471.8281
     82.0000,      12.0000,   6.00000,    483.3200
     86.0000,      12.0000,   6.00000,    480.1291
     90.0000,      12.0000,   6.00000,    521.3622
     94.0000,      12.0000,   6.00000,    503.1858
     98.0000,      12.0000,   6.00000,    521.6119
    102.0000,      12.0000,   6.00000,    509.5125
    106.0000,      12.0000,   6.00000,    539.7526
    110.0000,      12.0000,   6.00000,    541.8887
    114.0000,      12.0000,   6.00000,    542.3240
    118.0000,      12.0000,   6.00000,    524.0775
    122.0000,      12.0000,   6.00000,    547.0339
    126.0000,      12.0000,   6.00000,    638.9570
    130.0000,      12.0000,   6.00000,    735.4084
    134.0000,      12.0000,   6.00000,    741.4219
    138.0000,      12.0000,   6.00000,    739.9540
    142.0000,      12.0000,   6.00000,    744.4921
    146.0000,      12.0000,   6.00000,    872.6022
    150.0000,      12.0000,   6.00000,    947.2761
    154.0000,      12.0000,   6.00000,    990.8928
    158.0000,      12.0000,   6.00000,    937.3821
    162.0000,      12.0000,   6.00000,    898.4148
    166.0000,      12.0000,   6.00000,    835.4043
    170.0000,      12.0000,   6.00000,    753.1744
    174.0000,      12.0000,   6.00000,    742.3597
    206.0000,      12.0000,   6.00000,    746.3434
    210.0000,      12.0000,   6.00000,    782.0762
    214.0000,      12.0000,   6.00000,    823.6691
    218.0000,      12.0000,   6.00000,    828.9848
    222.0000,      12.0000,   6.00000,    868.9094
    226.0000,      12.0000,   6.00000,    908.8591
    230.0000,      12.0000,   6.00000,    970.5585
    234.0000,      12.0000,   6.00000,   1007.2219
    238.0000,      12.0000,   6.00000,   1032.9176
    242.0000,      12.0000,   6.00000,    967.2070
    246.0000,      12.0000,   6.00000,    884.0264
    250.0000,      12.0000,   6.00000,    880.6096
    254.0000,      12.0000,   6.00000,    882.5311
    258.0000,      12.0000,   6.00000,    892.1944
    262.0000,      12.0000,   6.00000,    899.2587
    266.0000,      12.0000,   6.00000,    875.8282
    270.0000,      12.0000,   6.00000,    935.6537
    274.0000,      12.0000,   6.00000,    911.7971
    282.0000,      12.0000,   6.00000,   1054.6086
    286.0000,      12.0000,   6.00000,   1053.4104
    290.0000,      12.0000,   6.00000,   1040.0280
    294.0000,      12.0000,   6.00000,   1025.7030
    298.0000,      12.0000,   6.00000,   1051.6127
    302.0000,      12.0000,   6.00000,   1038.3564
     84.0000,      24.0000,   3.00000,    499.1874
     88.0000,      24.0000,   3.00000,    495.6646
     92.0000,      24.0000,   3.00000,    501.9268
     96.0000,      24.0000,   3.00000,    511.4610
    100.0000,      24.0000,   3.00000,    520.0491
    104.0000,      24.0000,   3.00000,    528.5267
    108.0000,      24.0000,   3.00000,    528.5963
    112.0000,      24.0000,   3.00000,    531.8367
    116.0000,      24.0000,   3.00000,    543.2229
    120.0000,      24.0000,   3.00000,    589.3384
    124.0000,      24.0000,   3.00000,    643.8973
    128.0000,      24.0000,   3.00000,    646.1191
    132.0000,      24.0000,   3.00000,    673.7484
    136.0000,      24.0000,   3.00000,    711.0221
    140.0000,      24.0000,   3.00000,    775.3831
    144.0000,      24.0000,   3.00000,    825.7678
    148.0000,      24.0000,   3.00000,    833.5085
    152.0000,      24.0000,   3.00000,    862.4136
    156.0000,      24.0000,   3.00000,    860.0225
    160.0000,      24.0000,   3.00000,    855.8539
    164.0000,      24.0000,   3.00000,    801.5258
    168.0000,      24.0000,   3.00000,    776.5755
    212.0000,      24.0000,   3.00000,    726.0939
    216.0000,      24.0000,   3.00000,    771.3253
    220.0000,      24.0000,   3.00000,    814.8846
    224.0000,      24.0000,   3.00000,    844.3718
    232.0000,      24.0000,   3.00000,    917.1900
    236.0000,      24.0000,   3.00000,    912.5128
    240.0000,      24.0000,   3.00000,    900.3810
    244.0000,      24.0000,   3.00000,    913.0704
    248.0000,      24.0000,   3.00000,    901.6676
    252.0000,      24.0000,   3.00000,    877.0409
    256.0000,      24.0000,   3.00000,    900.4121
    260.0000,      24.0000,   3.00000,    868.5684
    264.0000,      24.0000,   3.00000,    893.9635
    268.0000,      24.0000,   3.00000,    892.7348
    272.0000,      24.0000,   3.00000,    939.6188
    276.0000,      24.0000,   3.00000,    981.2875
    280.0000,      24.0000,   3.00000,    979.2663
    284.0000,      24.0000,   3.00000,   1006.9003
    288.0000,      24.0000,   3.00000,   1020.5052
    292.0000,      24.0000,   3.00000,   1047.3058
    296.0000,      24.0000,   3.00000,   1013.6129
     90.0000,      20.0000,   4.00000,    495.7513
     94.0000,      20.0000,   4.00000,    517.3334
     98.0000,      20.0000,   4.00000,    521.3392
    102.0000,      20.0000,   4.00000,    530.1736
    106.0000,      20.0000,   4.00000,    520.1934
    110.0000,      20.0000,   4.00000,    527.9224
    114.0000,      20.0000,   4.00000,    520.5831
    118.0000,      20.0000,   4.00000,    532.4379
    122.0000,      20.0000,   4.00000,    570.7241
    126.0000,      20.0000,   4.00000,    617.1932
    130.0000,      20.0000,   4.00000,    639.3153
    134.0000,      20.0000,   4.00000,    667.8491
    138.0000,      20.0000,   4.00000,    689.0452
    142.0000,      20.0000,   4.00000,    737.1091
    146.0000,      20.0000,   4.00000,    754.2613
    150.0000,      20.0000,   4.00000,    808.0771
    154.0000,      20.0000,   4.00000,    840.4959
    158.0000,      20.0000,   4.00000,    842.6185
    162.0000,      20.0000,   4.00000,    828.7592
    218.0000,      20.0000,   4.00000,    741.0858
    222.0000,      20.0000,   4.00000,    769.6196
    226.0000,      20.0000,   4.00000,    831.2120
    230.0000,      20.0000,   4.00000,    847.6119
    234.0000,      20.0000,   4.00000,    859.8900
    238.0000,      20.0000,   4.00000,    860.6385
    242.0000,      20.0000,   4.00000,    836.7828
    246.0000,      20.0000,   4.00000,    843.0703
    250.0000,      20.0000,   4.00000,    825.5775
    258.0000,      20.0000,   4.00000,    847.0571
    262.0000,      20.0000,   4.00000,    874.4020
    266.0000,      20.0000,   4.00000,    844.5475
    270.0000,      20.0000,   4.00000,    883.2000
    274.0000,      20.0000,   4.00000,    931.4695
    282.0000,      20.0000,   4.00000,    977.5991
    286.0000,      20.0000,   4.00000,    943.8342
    290.0000,      20.0000,   4.00000,   1013.0286
INVERSION RESULTS
INITIAL RMS ERROR
 34.32
NUMBER OF LAYERS
12
NUMBER OF BLOCKS
920
ITERATION 1
MODEL RESISTIVITY
LAYER 1
93,     2.0000
      8.0000,     577.12
     12.0000,     604.67
     16.0000,     679.18
     20.0000,     877.54
     24.0000,     1037.4
     28.0000,     1081.1
     32.0000,     1100.1
     36.0000,     953.33
     40.0000,     1031.1
     44.0000,     1219.4
     48.0000,     1012.6
     52.0000,     944.63
     56.0000,     1040.6
     60.0000,     1043.2
     64.0000,     1071.8
     68.0000,     1041.8
     72.0000,     905.39
     76.0000,     936.22
     80.0000,     935.44
     84.0000,     738.90
     88.0000,     806.31
     92.0000,     819.76
     96.0000,     844.20
    100.0000,     706.33
    104.0000,     734.44
    108.0000,     647.70
    112.0000,     665.98
    116.0000,     677.89
    120.0000,     653.78
    124.0000,     613.72
    128.0000,     753.73
    132.0000,     855.37
    136.0000,     935.62
    140.0000,     838.10
    144.0000,     927.79
    148.0000,     1039.1
    152.0000,     1287.1
    156.0000,     1217.5
    160.0000,     1214.5
    164.0000,     1154.4
    168.0000,     989.52
    172.0000,     879.13
    176.0000,     797.12
    180.0000,     799.82
    184.0000,     724.06
    188.0000,     693.05
    192.0000,     706.62
    196.0000,     841.08
    200.0000,     925.89
    204.0000,     861.76
    208.0000,     968.29
    212.0000,     1091.8
    216.0000,     1007.5
    220.0000,     1113.6
    224.0000,     1158.7
    228.0000,     1164.3
    232.0000,     1282.2
    236.0000,     1333.6
    240.0000,     1214.8
    244.0000,     1242.9
    248.0000,     1031.1
    252.0000,     946.93
    256.0000,     1051.6
    260.0000,     981.41
    264.0000,     965.55
    268.0000,     1315.6
    272.0000,     1086.5
    276.0000,     1495.2
    280.0000,     1535.8
    284.0000,     1891.4
    288.0000,     2149.9
    292.0000,     1913.5
    296.0000,     1813.8
    300.0000,     2197.5
    304.0000,     2125.4
    308.0000,     1773.9
    312.0000,     1743.8
    316.0000,     2307.7
    320.0000,     2561.0
    324.0000,     3145.0
    328.0000,     3120.4
    332.0000,     3503.8
    336.0000,     3781.8
    340.0000,     3632.2
    344.0000,     3692.7
    348.0000,     3757.6
    352.0000,     3342.3
    356.0000,     3290.8
    360.0000,     2933.8
    364.0000,     2725.8
    368.0000,     1937.3
    372.0000,     1741.9
             1622.3
LAYER 2
93,     4.2000
      8.0000,     589.62
     12.0000,     610.98
     16.0000,     693.37
     20.0000,     891.11
     24.0000,     1060.4
     28.0000,     1120.0
     32.0000,     1124.6
     36.0000,     994.38
     40.0000,     1065.2
     44.0000,     1220.6
     48.0000,     1044.7
     52.0000,     974.50
     56.0000,     1055.5
     60.0000,     1066.7
     64.0000,     1085.6
     68.0000,     1050.6
     72.0000,     931.01
     76.0000,     950.46
     80.0000,     938.17
     84.0000,     773.28
     88.0000,     825.88
     92.0000,     850.71
     96.0000,     869.74
    100.0000,     751.64
    104.0000,     767.96
    108.0000,     695.18
    112.0000,     705.30
    116.0000,     712.98
    120.0000,     681.61
    124.0000,     646.11
    128.0000,     771.61
    132.0000,     882.15
    136.0000,     946.61
    140.0000,     866.25
    144.0000,     940.65
    148.0000,     1056.3
    152.0000,     1277.4
    156.0000,     1229.2
    160.0000,     1221.8
    164.0000,     1160.5
    168.0000,     1012.5
    172.0000,     906.64
    176.0000,     833.36
    180.0000,     830.41
    184.0000,     762.11
    188.0000,     729.90
    192.0000,     751.21
    196.0000,     881.17
    200.0000,     963.89
    204.0000,     918.37
    208.0000,     1021.2
    212.0000,     1133.5
    216.0000,     1078.3
    220.0000,     1172.4
    224.0000,     1219.5
    228.0000,     1233.7
    232.0000,     1342.2
    236.0000,     1380.6
    240.0000,     1269.0
    244.0000,     1256.4
    248.0000,     1064.5
    252.0000,     981.27
    256.0000,     1061.9
    260.0000,     1002.1
    264.0000,     1000.5
    268.0000,     1263.3
    272.0000,     1129.9
    276.0000,     1429.3
    280.0000,     1515.7
    284.0000,     1833.5
    288.0000,     2050.3
    292.0000,     1856.9
    296.0000,     1783.0
    300.0000,     2125.0
    304.0000,     2084.0
    308.0000,     1763.2
    312.0000,     1744.3
    316.0000,     2242.8
    320.0000,     2552.4
    324.0000,     3068.6
    328.0000,     3096.9
    332.0000,     3435.1
    336.0000,     3716.3
    340.0000,     3639.4
    344.0000,     3679.9
    348.0000,     3705.8
    352.0000,     3339.1
    356.0000,     3224.2
    360.0000,     2886.7
    364.0000,     2606.0
    368.0000,     1916.7
    372.0000,     1697.3
             1588.7
LAYER 3
91,     6.6200
     12.0000,     640.22
     16.0000,     737.38
     20.0000,     951.70
     24.0000,     1144.1
     28.0000,     1234.3
     32.0000,     1229.6
     36.0000,     1111.8
     40.0000,     1152.9
     44.0000,     1245.3
     48.0000,     1099.2
     52.0000,     1026.4
     56.0000,     1084.0
     60.0000,     1106.2
     64.0000,     1122.7
     68.0000,     1095.6
     72.0000,     1010.1
     76.0000,     1024.9
     80.0000,     1013.1
     84.0000,     893.58
     88.0000,     934.41
     92.0000,     968.92
     96.0000,     980.46
    100.0000,     886.95
    104.0000,     892.30
    108.0000,     836.49
    112.0000,     833.76
    116.0000,     826.04
    120.0000,     779.46
    124.0000,     745.48
    128.0000,     854.80
    132.0000,     973.47
    136.0000,     1026.2
    140.0000,     967.05
    144.0000,     1030.0
    148.0000,     1153.9
    152.0000,     1346.2
    156.0000,     1325.3
    160.0000,     1309.8
    164.0000,     1248.3
    168.0000,     1118.9
    172.0000,     1019.9
    176.0000,     956.31
    180.0000,     946.97
    184.0000,     887.21
    188.0000,     857.35
    192.0000,     893.54
    196.0000,     1029.4
    200.0000,     1120.6
    204.0000,     1105.0
    208.0000,     1211.0
    212.0000,     1321.6
    216.0000,     1302.6
    220.0000,     1388.4
    224.0000,     1436.5
    228.0000,     1457.2
    232.0000,     1549.3
    236.0000,     1562.4
    240.0000,     1439.0
    244.0000,     1367.6
    248.0000,     1184.7
    252.0000,     1097.0
    256.0000,     1141.7
    260.0000,     1084.1
    264.0000,     1075.3
    268.0000,     1232.5
    272.0000,     1167.8
    276.0000,     1342.8
    280.0000,     1439.6
    284.0000,     1681.7
    288.0000,     1830.4
    292.0000,     1701.5
    296.0000,     1676.4
    300.0000,     1954.2
    304.0000,     1963.3
    308.0000,     1719.6
    312.0000,     1706.2
    316.0000,     2082.3
    320.0000,     2395.7
    324.0000,     2780.3
    328.0000,     2845.9
    332.0000,     3096.8
    336.0000,     3361.2
    340.0000,     3391.3
    344.0000,     3426.4
    348.0000,     3406.5
    352.0000,     3125.7
    356.0000,     2956.5
    360.0000,     2664.8
    364.0000,     2349.2
    368.0000,     1801.4
             1578.4
LAYER 4
89,     9.2820
     16.0000,     773.31
     20.0000,     1038.1
     24.0000,     1235.3
     28.0000,     1359.3
     32.0000,     1355.7
     36.0000,     1232.2
     40.0000,     1227.8
     44.0000,     1252.1
     48.0000,     1112.6
     52.0000,     1036.3
     56.0000,     1074.9
     60.0000,     1104.9
     64.0000,     1132.5
     68.0000,     1131.1
     72.0000,     1089.6
     76.0000,     1122.5
     80.0000,     1133.7
     84.0000,     1057.8
     88.0000,     1100.6
     92.0000,     1139.6
     96.0000,     1146.7
    100.0000,     1070.7
    104.0000,     1075.7
    108.0000,     1031.1
    112.0000,     1013.8
    116.0000,     982.73
    120.0000,     916.87
    124.0000,     880.33
    128.0000,     984.98
    132.0000,     1116.8
    136.0000,     1176.9
    140.0000,     1139.1
    144.0000,     1207.1
    148.0000,     1345.1
    152.0000,     1529.5
    156.0000,     1524.7
    160.0000,     1504.2
    164.0000,     1443.9
    168.0000,     1327.4
    172.0000,     1237.0
    176.0000,     1183.0
    180.0000,     1174.2
    184.0000,     1120.3
    188.0000,     1095.4
    192.0000,     1149.6
    196.0000,     1305.4
    200.0000,     1415.4
    204.0000,     1425.3
    208.0000,     1544.5
    212.0000,     1666.8
    216.0000,     1674.6
    220.0000,     1760.6
    224.0000,     1804.0
    228.0000,     1816.0
    232.0000,     1880.6
    236.0000,     1852.9
    240.0000,     1691.3
    244.0000,     1563.9
    248.0000,     1372.1
    252.0000,     1276.1
    256.0000,     1293.9
    260.0000,     1223.9
    264.0000,     1186.6
    268.0000,     1263.0
    272.0000,     1198.9
    276.0000,     1283.5
    280.0000,     1344.7
    284.0000,     1504.4
    288.0000,     1592.4
    292.0000,     1506.6
    296.0000,     1516.3
    300.0000,     1748.1
    304.0000,     1792.3
    308.0000,     1617.1
    312.0000,     1591.4
    316.0000,     1836.2
    320.0000,     2060.0
    324.0000,     2292.6
    328.0000,     2334.3
    332.0000,     2501.5
    336.0000,     2729.5
    340.0000,     2833.0
    344.0000,     2896.6
    348.0000,     2881.0
    352.0000,     2688.0
    356.0000,     2534.5
    360.0000,     2298.4
    364.0000,     2045.1
             1557.9
LAYER 5
85,    12.2102
     24.0000,     1180.6
     28.0000,     1329.7
     32.0000,     1343.2
     36.0000,     1236.5
     40.0000,     1154.8
     44.0000,     1064.9
     48.0000,     954.73
     52.0000,     887.45
     56.0000,     885.04
     60.0000,     909.24
     64.0000,     949.72
     68.0000,     994.95
     72.0000,     1039.5
     76.0000,     1110.6
     80.0000,     1174.3
     84.0000,     1201.3
     88.0000,     1249.6
     92.0000,     1284.5
     96.0000,     1293.1
    100.0000,     1273.0
    104.0000,     1278.8
    108.0000,     1259.2
    112.0000,     1224.8
    116.0000,     1171.8
    120.0000,     1115.9
    124.0000,     1109.6
    128.0000,     1205.5
    132.0000,     1347.9
    136.0000,     1460.5
    140.0000,     1525.9
    144.0000,     1637.7
    148.0000,     1793.2
    152.0000,     1947.7
    156.0000,     1990.1
    160.0000,     1986.8
    164.0000,     1952.9
    168.0000,     1893.4
    172.0000,     1849.6
    176.0000,     1831.4
    180.0000,     1832.9
    184.0000,     1810.9
    188.0000,     1811.3
    192.0000,     1880.5
    196.0000,     2016.2
    200.0000,     2119.8
    204.0000,     2164.3
    208.0000,     2253.5
    212.0000,     2341.3
    216.0000,     2372.5
    220.0000,     2411.6
    224.0000,     2407.7
    228.0000,     2366.7
    232.0000,     2319.6
    236.0000,     2203.6
    240.0000,     2018.2
    244.0000,     1850.8
    248.0000,     1700.2
    252.0000,     1621.9
    256.0000,     1599.5
    260.0000,     1530.0
    264.0000,     1451.1
    268.0000,     1396.5
    272.0000,     1300.7
    276.0000,     1253.5
    280.0000,     1225.0
    284.0000,     1237.6
    288.0000,     1238.1
    292.0000,     1212.0
    296.0000,     1242.9
    300.0000,     1349.8
    304.0000,     1389.7
    308.0000,     1325.7
    312.0000,     1276.8
    316.0000,     1296.0
    320.0000,     1317.1
    324.0000,     1335.7
    328.0000,     1338.3
    332.0000,     1399.9
    336.0000,     1518.9
    340.0000,     1634.3
    344.0000,     1723.5
    348.0000,     1745.9
    352.0000,     1704.5
    356.0000,     1636.5
             1495.3
LAYER 6
81,    15.4312
     32.0000,     1159.4
     36.0000,     1031.9
     40.0000,     955.37
     44.0000,     852.18
     48.0000,     771.20
     52.0000,     713.83
     56.0000,     696.45
     60.0000,     705.28
     64.0000,     732.33
     68.0000,     772.30
     72.0000,     822.07
     76.0000,     883.63
     80.0000,     944.82
     84.0000,     993.98
     88.0000,     1038.6
     92.0000,     1071.5
     96.0000,     1091.4
    100.0000,     1102.3
    104.0000,     1115.5
    108.0000,     1115.8
    112.0000,     1101.2
    116.0000,     1078.0
    120.0000,     1065.0
    124.0000,     1091.6
    128.0000,     1178.8
    132.0000,     1305.7
    136.0000,     1435.0
    140.0000,     1552.5
    144.0000,     1682.4
    148.0000,     1823.0
    152.0000,     1946.8
    156.0000,     2014.2
    160.0000,     2042.7
    164.0000,     2049.1
    168.0000,     2044.8
    172.0000,     2046.6
    176.0000,     2058.1
    180.0000,     2071.5
    184.0000,     2072.0
    188.0000,     2078.3
    192.0000,     2111.1
    196.0000,     2163.2
    200.0000,     2194.6
    204.0000,     2197.7
    208.0000,     2206.0
    212.0000,     2211.7
    216.0000,     2199.6
    220.0000,     2179.5
    224.0000,     2137.9
    228.0000,     2076.4
    232.0000,     2003.3
    236.0000,     1905.9
    240.0000,     1792.1
    244.0000,     1695.2
    248.0000,     1627.8
    252.0000,     1601.2
    256.0000,     1596.0
    260.0000,     1565.0
    264.0000,     1507.2
    268.0000,     1434.3
    272.0000,     1341.3
    276.0000,     1261.4
    280.0000,     1199.4
    284.0000,     1161.8
    288.0000,     1134.8
    292.0000,     1117.6
    296.0000,     1132.6
    300.0000,     1172.6
    304.0000,     1182.7
    308.0000,     1142.3
    312.0000,     1088.0
    316.0000,     1046.4
    320.0000,     1011.7
    324.0000,     987.80
    328.0000,     981.78
    332.0000,     1013.8
    336.0000,     1083.7
    340.0000,     1158.2
    344.0000,     1225.6
    348.0000,     1252.5
             1257.7
LAYER 7
77,    18.9743
     40.0000,     807.58
     44.0000,     683.41
     48.0000,     624.81
     52.0000,     577.84
     56.0000,     556.68
     60.0000,     553.79
     64.0000,     564.01
     68.0000,     585.42
     72.0000,     615.98
     76.0000,     653.55
     80.0000,     693.60
     84.0000,     731.66
     88.0000,     767.02
     92.0000,     798.12
     96.0000,     824.96
    100.0000,     848.86
    104.0000,     871.00
    108.0000,     887.15
    112.0000,     896.39
    116.0000,     904.02
    120.0000,     921.43
    124.0000,     962.71
    128.0000,     1036.1
    132.0000,     1134.8
    136.0000,     1243.6
    140.0000,     1353.0
    144.0000,     1464.0
    148.0000,     1572.4
    152.0000,     1666.4
    156.0000,     1734.1
    160.0000,     1779.2
    164.0000,     1810.5
    168.0000,     1835.2
    172.0000,     1858.9
    176.0000,     1881.3
    180.0000,     1896.8
    184.0000,     1899.7
    188.0000,     1894.3
    192.0000,     1886.6
    196.0000,     1873.2
    200.0000,     1844.7
    204.0000,     1802.0
    208.0000,     1756.6
    212.0000,     1711.5
    216.0000,     1665.6
    220.0000,     1620.3
    224.0000,     1573.1
    228.0000,     1524.8
    232.0000,     1477.5
    236.0000,     1430.8
    240.0000,     1389.4
    244.0000,     1363.9
    248.0000,     1360.3
    252.0000,     1377.8
    256.0000,     1403.2
    260.0000,     1413.7
    264.0000,     1399.1
    268.0000,     1359.8
    272.0000,     1300.6
    276.0000,     1237.2
    280.0000,     1180.1
    284.0000,     1135.9
    288.0000,     1104.0
    292.0000,     1084.9
    296.0000,     1082.2
    300.0000,     1086.1
    304.0000,     1074.2
    308.0000,     1037.0
    312.0000,     986.61
    316.0000,     937.45
    320.0000,     895.33
    324.0000,     867.47
    328.0000,     861.23
    332.0000,     879.88
    336.0000,     919.29
    340.0000,     963.06
             1018.9
LAYER 8
73,    22.8718
     48.0000,     531.46
     52.0000,     478.70
     56.0000,     458.82
     60.0000,     452.53
     64.0000,     449.84
     68.0000,     456.07
     72.0000,     469.68
     76.0000,     488.26
     80.0000,     510.68
     84.0000,     535.45
     88.0000,     561.95
     92.0000,     589.84
     96.0000,     618.45
    100.0000,     647.23
    104.0000,     675.28
    108.0000,     701.09
    112.0000,     724.55
    116.0000,     748.55
    120.0000,     778.63
    124.0000,     820.90
    128.0000,     878.67
    132.0000,     949.68
    136.0000,     1028.0
    140.0000,     1108.3
    144.0000,     1187.8
    148.0000,     1263.2
    152.0000,     1330.0
    156.0000,     1384.7
    160.0000,     1428.3
    164.0000,     1463.9
    168.0000,     1494.2
    172.0000,     1520.1
    176.0000,     1540.1
    180.0000,     1550.3
    184.0000,     1547.7
    188.0000,     1532.0
    192.0000,     1504.5
    196.0000,     1465.7
    200.0000,     1415.7
    204.0000,     1358.2
    208.0000,     1299.4
    212.0000,     1243.5
    216.0000,     1192.8
    220.0000,     1148.5
    224.0000,     1111.1
    228.0000,     1080.9
    232.0000,     1059.0
    236.0000,     1045.9
    240.0000,     1043.7
    244.0000,     1055.4
    248.0000,     1082.1
    252.0000,     1121.3
    256.0000,     1164.8
    260.0000,     1200.7
    264.0000,     1219.9
    268.0000,     1218.9
    272.0000,     1199.6
    276.0000,     1169.4
    280.0000,     1136.3
    284.0000,     1106.3
    288.0000,     1082.2
    292.0000,     1064.9
    296.0000,     1053.3
    300.0000,     1041.1
    304.0000,     1019.1
    308.0000,     983.78
    312.0000,     941.49
    316.0000,     900.69
    320.0000,     864.57
    324.0000,     840.85
    328.0000,     835.80
    332.0000,     846.20
           870.3726
LAYER 9
67,    27.1590
     60.0000,     390.46
     64.0000,     372.96
     68.0000,     369.95
     72.0000,     373.38
     76.0000,     379.52
     80.0000,     390.70
     84.0000,     406.12
     88.0000,     426.00
     92.0000,     450.93
     96.0000,     479.35
    100.0000,     509.89
    104.0000,     540.98
    108.0000,     571.52
    112.0000,     601.23
    116.0000,     631.31
    120.0000,     664.06
    124.0000,     701.92
    128.0000,     746.19
    132.0000,     796.12
    136.0000,     849.38
    140.0000,     903.45
    144.0000,     956.36
    148.0000,     1006.3
    152.0000,     1051.6
    156.0000,     1091.2
    160.0000,     1125.3
    164.0000,     1154.6
    168.0000,     1179.5
    172.0000,     1199.3
    176.0000,     1212.2
    180.0000,     1216.0
    184.0000,     1208.4
    188.0000,     1188.8
    192.0000,     1157.7
    196.0000,     1116.7
    200.0000,     1068.1
    204.0000,     1015.5
    208.0000,     963.17
    212.0000,     914.58
    216.0000,     872.12
    220.0000,     837.30
    224.0000,     810.99
    228.0000,     793.75
    232.0000,     786.12
    236.0000,     788.60
    240.0000,     801.90
    244.0000,     826.68
    248.0000,     862.62
    252.0000,     907.39
    256.0000,     956.24
    260.0000,     1002.5
    264.0000,     1040.0
    268.0000,     1064.7
    272.0000,     1076.2
    276.0000,     1076.9
    280.0000,     1070.8
    284.0000,     1062.0
    288.0000,     1052.8
    292.0000,     1043.8
    296.0000,     1033.4
    300.0000,     1018.3
    304.0000,     994.92
    308.0000,     962.17
    312.0000,     928.04
    316.0000,     901.70
    320.0000,     877.05
           847.5877
LAYER 10
61,    31.8749
     72.0000,     310.76
     76.0000,     306.97
     80.0000,     310.44
     84.0000,     319.54
     88.0000,     334.32
     92.0000,     358.22
     96.0000,     386.77
    100.0000,     418.72
    104.0000,     451.59
    108.0000,     484.30
    112.0000,     516.23
    116.0000,     547.56
    120.0000,     579.11
    124.0000,     611.81
    128.0000,     646.18
    132.0000,     682.03
    136.0000,     718.54
    140.0000,     754.70
    144.0000,     789.62
    148.0000,     822.51
    152.0000,     852.78
    156.0000,     880.07
    160.0000,     904.23
    164.0000,     925.13
    168.0000,     942.32
    172.0000,     954.82
    176.0000,     961.22
    180.0000,     959.91
    184.0000,     949.65
    188.0000,     930.01
    192.0000,     901.58
    196.0000,     865.88
    200.0000,     825.24
    204.0000,     782.55
    208.0000,     740.82
    212.0000,     702.67
    216.0000,     670.07
    220.0000,     644.38
    224.0000,     626.49
    228.0000,     616.98
    232.0000,     616.28
    236.0000,     624.73
    240.0000,     642.62
    244.0000,     669.97
    248.0000,     706.22
    252.0000,     749.72
    256.0000,     797.66
    260.0000,     846.18
    264.0000,     891.33
    268.0000,     930.00
    272.0000,     960.63
    276.0000,     983.43
    280.0000,     999.81
    284.0000,     1011.5
    288.0000,     1019.8
    292.0000,     1024.0
    296.0000,     1022.2
    300.0000,     1011.8
    304.0000,     992.09
    308.0000,     965.15
           922.8404
LAYER 11
57,    37.0623
     80.0000,     252.23
     84.0000,     256.43
     88.0000,     267.72
     92.0000,     292.50
     96.0000,     322.26
    100.0000,     357.49
    104.0000,     392.00
    108.0000,     426.20
    112.0000,     458.81
    116.0000,     489.68
    120.0000,     519.08
    124.0000,     547.45
    128.0000,     575.10
    132.0000,     602.11
    136.0000,     628.32
    140.0000,     653.46
    144.0000,     677.27
    148.0000,     699.52
    152.0000,     720.02
    156.0000,     738.60
    160.0000,     755.03
    164.0000,     768.96
    168.0000,     779.78
    172.0000,     786.57
    176.0000,     788.24
    180.0000,     783.70
    184.0000,     772.21
    188.0000,     753.62
    192.0000,     728.55
    196.0000,     698.31
    200.0000,     664.83
    204.0000,     630.35
    208.0000,     597.12
    212.0000,     567.13
    216.0000,     541.95
    220.0000,     522.74
    224.0000,     510.28
    228.0000,     505.11
    232.0000,     507.64
    236.0000,     518.14
    240.0000,     536.77
    244.0000,     563.49
    248.0000,     597.84
    252.0000,     638.73
    256.0000,     684.43
    260.0000,     732.58
    264.0000,     780.59
    268.0000,     826.17
    272.0000,     867.78
    276.0000,     904.89
    280.0000,     937.73
    284.0000,     966.33
    288.0000,     992.90
    292.0000,     1014.0
    296.0000,     1029.1
    300.0000,     1026.7
             1010.3
LAYER 12
53, 
     88.0000,     206.67
     92.0000,     246.30
     96.0000,     284.33
    100.0000,     320.92
    104.0000,     355.07
    108.0000,     391.47
    112.0000,     424.25
    116.0000,     454.01
    120.0000,     481.23
    124.0000,     506.30
    128.0000,     529.58
    132.0000,     551.29
    136.0000,     571.52
    140.0000,     590.31
    144.0000,     607.73
    148.0000,     623.76
    152.0000,     638.37
    156.0000,     651.48
    160.0000,     662.89
    164.0000,     672.25
    168.0000,     678.99
    172.0000,     682.26
    176.0000,     681.18
    180.0000,     674.88
    184.0000,     662.81
    188.0000,     644.93
    192.0000,     621.83
    196.0000,     594.71
    200.0000,     565.21
    204.0000,     535.22
    208.0000,     506.65
    212.0000,     481.15
    216.0000,     460.05
    220.0000,     444.35
    224.0000,     434.75
    228.0000,     431.72
    232.0000,     435.67
    236.0000,     446.85
    240.0000,     465.44
    244.0000,     491.48
    248.0000,     524.67
    252.0000,     564.26
    256.0000,     609.02
    260.0000,     657.22
    264.0000,     706.96
    268.0000,     756.37
    272.0000,     804.15
    276.0000,     849.93
    280.0000,     894.73
    284.0000,     933.28
    288.0000,     973.72
    292.0000,     1018.8
             1074.0
CALCULATED APPARENT RESISTIVITY
      6.0000,       4.0000,   1.00000,    624.8463
     10.0000,       4.0000,   1.00000,    671.6018
     14.0000,       4.0000,   1.00000,    737.7290
     18.0000,       4.0000,   1.00000,    875.6595
     22.0000,       4.0000,   1.00000,    985.1734
     26.0000,       4.0000,   1.00000,   1023.4150
     30.0000,       4.0000,   1.00000,   1100.7028
     34.0000,       4.0000,   1.00000,   1031.7955
     38.0000,       4.0000,   1.00000,   1048.5740
     42.0000,       4.0000,   1.00000,   1129.3970
     46.0000,       4.0000,   1.00000,   1019.3051
     50.0000,       4.0000,   1.00000,   1013.5383
     54.0000,       4.0000,   1.00000,   1058.0259
     58.0000,       4.0000,   1.00000,   1020.1110
     62.0000,       4.0000,   1.00000,   1029.9978
     66.0000,       4.0000,   1.00000,   1032.7520
     70.0000,       4.0000,   1.00000,    944.9794
     74.0000,       4.0000,   1.00000,    932.9077
     78.0000,       4.0000,   1.00000,    935.9523
     82.0000,       4.0000,   1.00000,    810.4659
     86.0000,       4.0000,   1.00000,    873.9844
     90.0000,       4.0000,   1.00000,    817.3871
     94.0000,       4.0000,   1.00000,    861.8018
     98.0000,       4.0000,   1.00000,    751.5383
    102.0000,       4.0000,   1.00000,    797.4722
    106.0000,       4.0000,   1.00000,    713.2648
    110.0000,       4.0000,   1.00000,    727.0623
    114.0000,       4.0000,   1.00000,    713.5992
    118.0000,       4.0000,   1.00000,    723.2637
    122.0000,       4.0000,   1.00000,    701.3878
    126.0000,       4.0000,   1.00000,    805.2975
    130.0000,       4.0000,   1.00000,    839.4834
    134.0000,       4.0000,   1.00000,    936.6414
    138.0000,       4.0000,   1.00000,    901.4427
    142.0000,       4.0000,   1.00000,   1026.3855
    146.0000,       4.0000,   1.00000,   1050.7637
    150.0000,       4.0000,   1.00000,   1225.5309
    154.0000,       4.0000,   1.00000,   1168.7523
    158.0000,       4.0000,   1.00000,   1199.0255
    162.0000,       4.0000,   1.00000,   1141.0134
    166.0000,       4.0000,   1.00000,   1023.3156
    170.0000,       4.0000,   1.00000,    960.3571
    174.0000,       4.0000,   1.00000,    864.6063
    178.0000,       4.0000,   1.00000,    855.4777
    182.0000,       4.0000,   1.00000,    793.6321
    186.0000,       4.0000,   1.00000,    795.4186
    190.0000,       4.0000,   1.00000,    804.9556
    194.0000,       4.0000,   1.00000,    878.5610
    198.0000,       4.0000,   1.00000,    961.0289
    202.0000,       4.0000,   1.00000,    951.3375
    206.0000,       4.0000,   1.00000,   1029.9513
    210.0000,       4.0000,   1.00000,   1133.8425
    214.0000,       4.0000,   1.00000,   1087.1042
    218.0000,       4.0000,   1.00000,   1194.9019
    222.0000,       4.0000,   1.00000,   1229.6534
    226.0000,       4.0000,   1.00000,   1243.4353
    230.0000,       4.0000,   1.00000,   1307.1123
    234.0000,       4.0000,   1.00000,   1334.9329
    238.0000,       4.0000,   1.00000,   1221.8975
    242.0000,       4.0000,   1.00000,   1256.0295
    246.0000,       4.0000,   1.00000,   1104.9878
    250.0000,       4.0000,   1.00000,   1040.6223
    254.0000,       4.0000,   1.00000,   1085.0964
    258.0000,       4.0000,   1.00000,   1060.0872
    262.0000,       4.0000,   1.00000,   1010.8198
    266.0000,       4.0000,   1.00000,   1307.2963
    270.0000,       4.0000,   1.00000,   1107.3716
    274.0000,       4.0000,   1.00000,   1510.8873
    278.0000,       4.0000,   1.00000,   1478.5836
    282.0000,       4.0000,   1.00000,   1715.6586
    286.0000,       4.0000,   1.00000,   1854.3000
    290.0000,       4.0000,   1.00000,   1853.2638
    294.0000,       4.0000,   1.00000,   1823.4114
    298.0000,       4.0000,   1.00000,   1971.9271
    302.0000,       4.0000,   1.00000,   1918.5807
    306.0000,       4.0000,   1.00000,   1880.1005
    310.0000,       4.0000,   1.00000,   1889.7122
    314.0000,       4.0000,   1.00000,   2281.4934
    318.0000,       4.0000,   1.00000,   2354.0762
    322.0000,       4.0000,   1.00000,   2880.8865
    326.0000,       4.0000,   1.00000,   2922.8794
    330.0000,       4.0000,   1.00000,   3249.8921
    334.0000,       4.0000,   1.00000,   3427.4724
    338.0000,       4.0000,   1.00000,   3413.7371
    342.0000,       4.0000,   1.00000,   3438.6750
    346.0000,       4.0000,   1.00000,   3457.7217
    350.0000,       4.0000,   1.00000,   3131.0605
    354.0000,       4.0000,   1.00000,   3085.1792
    358.0000,       4.0000,   1.00000,   2621.7144
    362.0000,       4.0000,   1.00000,   2502.1707
    366.0000,       4.0000,   1.00000,   1950.2386
    370.0000,       4.0000,   1.00000,   1834.4480
    374.0000,       4.0000,   1.00000,   1649.6616
     10.0000,       4.0000,   2.00000,    724.1226
     14.0000,       4.0000,   2.00000,    767.5070
     18.0000,       4.0000,   2.00000,    904.2980
     22.0000,       4.0000,   2.00000,    985.4923
     26.0000,       4.0000,   2.00000,   1032.9528
     30.0000,       4.0000,   2.00000,   1102.0779
     34.0000,       4.0000,   2.00000,    974.6844
     38.0000,       4.0000,   2.00000,   1040.5046
     42.0000,       4.0000,   2.00000,   1204.7863
     46.0000,       4.0000,   2.00000,   1010.6223
     50.0000,       4.0000,   2.00000,    973.3865
     54.0000,       4.0000,   2.00000,   1078.2993
     58.0000,       4.0000,   2.00000,   1012.6685
     62.0000,       4.0000,   2.00000,   1022.9455
     66.0000,       4.0000,   2.00000,   1033.5745
     70.0000,       4.0000,   2.00000,    914.9752
     74.0000,       4.0000,   2.00000,    976.4224
     78.0000,       4.0000,   2.00000,   1000.7243
     82.0000,       4.0000,   2.00000,    835.0851
     86.0000,       4.0000,   2.00000,    887.8412
     90.0000,       4.0000,   2.00000,    912.0579
     94.0000,       4.0000,   2.00000,    904.1338
     98.0000,       4.0000,   2.00000,    804.7756
    102.0000,       4.0000,   2.00000,    854.2470
    106.0000,       4.0000,   2.00000,    787.7245
    110.0000,       4.0000,   2.00000,    789.1934
    114.0000,       4.0000,   2.00000,    828.9177
    118.0000,       4.0000,   2.00000,    800.3641
    122.0000,       4.0000,   2.00000,    751.3442
    126.0000,       4.0000,   2.00000,    858.6582
    130.0000,       4.0000,   2.00000,    955.1618
    134.0000,       4.0000,   2.00000,   1012.5055
    138.0000,       4.0000,   2.00000,    956.1235
    142.0000,       4.0000,   2.00000,   1039.2422
    146.0000,       4.0000,   2.00000,   1123.8774
    150.0000,       4.0000,   2.00000,   1273.4497
    154.0000,       4.0000,   2.00000,   1176.8774
    158.0000,       4.0000,   2.00000,   1195.0668
    162.0000,       4.0000,   2.00000,   1209.7432
    166.0000,       4.0000,   2.00000,   1096.8267
    170.0000,       4.0000,   2.00000,   1030.7411
    174.0000,       4.0000,   2.00000,    973.0590
    178.0000,       4.0000,   2.00000,    990.5482
    182.0000,       4.0000,   2.00000,    932.4164
    186.0000,       4.0000,   2.00000,    896.7020
    190.0000,       4.0000,   2.00000,    900.3070
    194.0000,       4.0000,   2.00000,   1027.6409
    198.0000,       4.0000,   2.00000,   1107.0710
    202.0000,       4.0000,   2.00000,   1012.1472
    206.0000,       4.0000,   2.00000,   1138.5759
    210.0000,       4.0000,   2.00000,   1283.6943
    214.0000,       4.0000,   2.00000,   1179.4128
    218.0000,       4.0000,   2.00000,   1297.8997
    222.0000,       4.0000,   2.00000,   1352.6990
    226.0000,       4.0000,   2.00000,   1297.4557
    230.0000,       4.0000,   2.00000,   1394.6670
    234.0000,       4.0000,   2.00000,   1386.9384
    238.0000,       4.0000,   2.00000,   1272.5231
    242.0000,       4.0000,   2.00000,   1352.9639
    246.0000,       4.0000,   2.00000,   1176.1545
    250.0000,       4.0000,   2.00000,   1100.9794
    254.0000,       4.0000,   2.00000,   1243.5110
    258.0000,       4.0000,   2.00000,   1100.2075
    262.0000,       4.0000,   2.00000,   1086.3385
    266.0000,       4.0000,   2.00000,   1372.5289
    270.0000,       4.0000,   2.00000,   1155.1429
    274.0000,       4.0000,   2.00000,   1441.1569
    278.0000,       4.0000,   2.00000,   1421.9497
    282.0000,       4.0000,   2.00000,   1568.6482
    286.0000,       4.0000,   2.00000,   1825.6901
    290.0000,       4.0000,   2.00000,   1651.2484
    294.0000,       4.0000,   2.00000,   1592.0481
    298.0000,       4.0000,   2.00000,   1929.9175
    302.0000,       4.0000,   2.00000,   1962.2086
    306.0000,       4.0000,   2.00000,   1736.6149
    310.0000,       4.0000,   2.00000,   1813.6981
    314.0000,       4.0000,   2.00000,   2189.6118
    318.0000,       4.0000,   2.00000,   2261.1333
    322.0000,       4.0000,   2.00000,   2568.6516
    326.0000,       4.0000,   2.00000,   2559.0869
    330.0000,       4.0000,   2.00000,   2825.1130
    334.0000,       4.0000,   2.00000,   3085.2937
    338.0000,       4.0000,   2.00000,   2924.5122
    342.0000,       4.0000,   2.00000,   3017.9976
    346.0000,       4.0000,   2.00000,   3071.1201
    350.0000,       4.0000,   2.00000,   2765.4890
    354.0000,       4.0000,   2.00000,   2638.1653
    358.0000,       4.0000,   2.00000,   2454.2776
    362.0000,       4.0000,   2.00000,   2346.4707
    366.0000,       4.0000,   2.00000,   1873.1819
    370.0000,       4.0000,   2.00000,   1762.8894
     14.0000,       4.0000,   3.00000,    775.3121
     18.0000,       4.0000,   3.00000,    902.2108
     22.0000,       4.0000,   3.00000,   1021.8777
     26.0000,       4.0000,   3.00000,   1045.3397
     30.0000,       4.0000,   3.00000,   1009.5239
     34.0000,       4.0000,   3.00000,    907.5182
     38.0000,       4.0000,   3.00000,   1008.2436
     42.0000,       4.0000,   3.00000,   1167.2518
     46.0000,       4.0000,   3.00000,   1009.0917
     50.0000,       4.0000,   3.00000,    932.7174
     54.0000,       4.0000,   3.00000,    996.2574
     58.0000,       4.0000,   3.00000,   1014.2419
     62.0000,       4.0000,   3.00000,   1012.4730
     66.0000,       4.0000,   3.00000,    974.7562
     70.0000,       4.0000,   3.00000,    915.6698
     74.0000,       4.0000,   3.00000,    969.4597
     78.0000,       4.0000,   3.00000,   1002.5277
     82.0000,       4.0000,   3.00000,    835.1550
     86.0000,       4.0000,   3.00000,    909.5323
     90.0000,       4.0000,   3.00000,    924.1074
     94.0000,       4.0000,   3.00000,    978.4023
     98.0000,       4.0000,   3.00000,    834.3863
    102.0000,       4.0000,   3.00000,    885.6372
    106.0000,       4.0000,   3.00000,    819.7522
    110.0000,       4.0000,   3.00000,    881.9231
    114.0000,       4.0000,   3.00000,    892.7397
    118.0000,       4.0000,   3.00000,    863.0093
    122.0000,       4.0000,   3.00000,    781.4847
    126.0000,       4.0000,   3.00000,    933.5173
    130.0000,       4.0000,   3.00000,   1048.1689
    134.0000,       4.0000,   3.00000,   1119.3021
    138.0000,       4.0000,   3.00000,    963.5704
    142.0000,       4.0000,   3.00000,   1049.4346
    146.0000,       4.0000,   3.00000,   1131.0935
    150.0000,       4.0000,   3.00000,   1324.3159
    154.0000,       4.0000,   3.00000,   1218.5953
    158.0000,       4.0000,   3.00000,   1237.4629
    162.0000,       4.0000,   3.00000,   1235.1025
    166.0000,       4.0000,   3.00000,   1152.4978
    170.0000,       4.0000,   3.00000,   1100.4500
    174.0000,       4.0000,   3.00000,   1068.5729
    178.0000,       4.0000,   3.00000,   1131.6252
    182.0000,       4.0000,   3.00000,   1049.0203
    186.0000,       4.0000,   3.00000,    991.9373
    190.0000,       4.0000,   3.00000,   1008.3215
    194.0000,       4.0000,   3.00000,   1162.4016
    198.0000,       4.0000,   3.00000,   1219.2139
    202.0000,       4.0000,   3.00000,   1126.0685
    206.0000,       4.0000,   3.00000,   1220.0483
    210.0000,       4.0000,   3.00000,   1365.0970
    214.0000,       4.0000,   3.00000,   1286.8307
    218.0000,       4.0000,   3.00000,   1364.1842
    222.0000,       4.0000,   3.00000,   1374.2939
    226.0000,       4.0000,   3.00000,   1369.1592
    230.0000,       4.0000,   3.00000,   1410.6033
    234.0000,       4.0000,   3.00000,   1444.8884
    238.0000,       4.0000,   3.00000,   1353.4850
    242.0000,       4.0000,   3.00000,   1387.0077
    246.0000,       4.0000,   3.00000,   1221.3428
    250.0000,       4.0000,   3.00000,   1194.4431
    254.0000,       4.0000,   3.00000,   1261.2183
    258.0000,       4.0000,   3.00000,   1212.7240
    262.0000,       4.0000,   3.00000,   1130.7750
    266.0000,       4.0000,   3.00000,   1419.1593
    270.0000,       4.0000,   3.00000,   1159.8812
    274.0000,       4.0000,   3.00000,   1388.5687
    278.0000,       4.0000,   3.00000,   1318.2750
    282.0000,       4.0000,   3.00000,   1589.5040
    286.0000,       4.0000,   3.00000,   1653.9601
    290.0000,       4.0000,   3.00000,   1494.1940
    294.0000,       4.0000,   3.00000,   1452.0643
    298.0000,       4.0000,   3.00000,   1837.9144
    302.0000,       4.0000,   3.00000,   1877.7881
    306.0000,       4.0000,   3.00000,   1653.2770
    310.0000,       4.0000,   3.00000,   1583.0221
    314.0000,       4.0000,   3.00000,   2006.4655
    318.0000,       4.0000,   3.00000,   2099.2483
    322.0000,       4.0000,   3.00000,   2305.7983
    326.0000,       4.0000,   3.00000,   2183.3621
    330.0000,       4.0000,   3.00000,   2415.7310
    334.0000,       4.0000,   3.00000,   2526.1545
    338.0000,       4.0000,   3.00000,   2509.4653
    342.0000,       4.0000,   3.00000,   2502.1616
    346.0000,       4.0000,   3.00000,   2564.2349
    350.0000,       4.0000,   3.00000,   2306.1758
    354.0000,       4.0000,   3.00000,   2323.5803
    358.0000,       4.0000,   3.00000,   2193.2961
    362.0000,       4.0000,   3.00000,   2198.6492
    366.0000,       4.0000,   3.00000,   1727.3561
     18.0000,      12.0000,   1.00000,    903.1710
     22.0000,      12.0000,   1.00000,    990.6686
     26.0000,      12.0000,   1.00000,    980.3916
     30.0000,      12.0000,   1.00000,    924.1288
     34.0000,      12.0000,   1.00000,    918.2579
     38.0000,      12.0000,   1.00000,    960.0331
     42.0000,      12.0000,   1.00000,    998.0540
     46.0000,      12.0000,   1.00000,   1003.0051
     50.0000,      12.0000,   1.00000,    955.2878
     54.0000,      12.0000,   1.00000,    940.8824
     58.0000,      12.0000,   1.00000,    967.6283
     62.0000,      12.0000,   1.00000,    972.3584
     66.0000,      12.0000,   1.00000,    950.6296
     70.0000,      12.0000,   1.00000,    934.5451
     74.0000,      12.0000,   1.00000,    936.2701
     78.0000,      12.0000,   1.00000,    897.1664
     82.0000,      12.0000,   1.00000,    907.9690
     86.0000,      12.0000,   1.00000,    884.2405
     90.0000,      12.0000,   1.00000,    929.9010
     94.0000,      12.0000,   1.00000,    917.3733
     98.0000,      12.0000,   1.00000,    919.4419
    102.0000,      12.0000,   1.00000,    849.8596
    106.0000,      12.0000,   1.00000,    887.4176
    110.0000,      12.0000,   1.00000,    895.4764
    114.0000,      12.0000,   1.00000,    911.2536
    118.0000,      12.0000,   1.00000,    863.6116
    122.0000,      12.0000,   1.00000,    904.6833
    126.0000,      12.0000,   1.00000,    969.5436
    130.0000,      12.0000,   1.00000,   1084.2466
    134.0000,      12.0000,   1.00000,   1066.6406
    138.0000,      12.0000,   1.00000,   1059.0837
    142.0000,      12.0000,   1.00000,   1036.7915
    146.0000,      12.0000,   1.00000,   1143.1372
    150.0000,      12.0000,   1.00000,   1212.9390
    154.0000,      12.0000,   1.00000,   1284.8523
    158.0000,      12.0000,   1.00000,   1249.7156
    162.0000,      12.0000,   1.00000,   1210.0934
    166.0000,      12.0000,   1.00000,   1170.1825
    170.0000,      12.0000,   1.00000,   1151.8737
    174.0000,      12.0000,   1.00000,   1161.0363
    178.0000,      12.0000,   1.00000,   1146.7560
    182.0000,      12.0000,   1.00000,   1122.4342
    186.0000,      12.0000,   1.00000,   1091.0245
    190.0000,      12.0000,   1.00000,   1132.8938
    194.0000,      12.0000,   1.00000,   1186.9181
    198.0000,      12.0000,   1.00000,   1235.8824
    202.0000,      12.0000,   1.00000,   1258.5897
    206.0000,      12.0000,   1.00000,   1284.0879
    210.0000,      12.0000,   1.00000,   1312.1229
    214.0000,      12.0000,   1.00000,   1361.3728
    218.0000,      12.0000,   1.00000,   1349.4813
    222.0000,      12.0000,   1.00000,   1357.3790
    226.0000,      12.0000,   1.00000,   1363.3148
    230.0000,      12.0000,   1.00000,   1409.6764
    234.0000,      12.0000,   1.00000,   1416.7169
    238.0000,      12.0000,   1.00000,   1410.4542
    242.0000,      12.0000,   1.00000,   1334.9067
    246.0000,      12.0000,   1.00000,   1303.5753
    250.0000,      12.0000,   1.00000,   1240.6101
    254.0000,      12.0000,   1.00000,   1259.4661
    258.0000,      12.0000,   1.00000,   1236.4542
    262.0000,      12.0000,   1.00000,   1311.7644
    266.0000,      12.0000,   1.00000,   1249.4299
    270.0000,      12.0000,   1.00000,   1308.3373
    274.0000,      12.0000,   1.00000,   1277.1149
    278.0000,      12.0000,   1.00000,   1431.8500
    282.0000,      12.0000,   1.00000,   1469.3123
    286.0000,      12.0000,   1.00000,   1501.9918
    290.0000,      12.0000,   1.00000,   1453.1322
    294.0000,      12.0000,   1.00000,   1570.6482
    298.0000,      12.0000,   1.00000,   1629.3661
    302.0000,      12.0000,   1.00000,   1691.2092
    306.0000,      12.0000,   1.00000,   1628.2174
    310.0000,      12.0000,   1.00000,   1664.3228
    314.0000,      12.0000,   1.00000,   1754.7727
    318.0000,      12.0000,   1.00000,   1999.0294
    322.0000,      12.0000,   1.00000,   2066.4282
    326.0000,      12.0000,   1.00000,   2125.6431
    330.0000,      12.0000,   1.00000,   2092.5259
    334.0000,      12.0000,   1.00000,   2173.5303
    338.0000,      12.0000,   1.00000,   2181.6931
    342.0000,      12.0000,   1.00000,   2209.3259
    346.0000,      12.0000,   1.00000,   2092.0134
    350.0000,      12.0000,   1.00000,   2123.7178
    354.0000,      12.0000,   1.00000,   2089.0239
    358.0000,      12.0000,   1.00000,   2083.7363
    362.0000,      12.0000,   1.00000,   1924.9235
     18.0000,       4.0000,   4.00000,    912.3801
     22.0000,       4.0000,   4.00000,   1027.4606
     26.0000,       4.0000,   4.00000,    992.2493
     30.0000,       4.0000,   4.00000,    970.3317
     34.0000,       4.0000,   4.00000,    850.5844
     38.0000,       4.0000,   4.00000,    922.4421
     42.0000,       4.0000,   4.00000,   1092.3236
     46.0000,       4.0000,   4.00000,    945.1140
     50.0000,       4.0000,   4.00000,    892.7344
     54.0000,       4.0000,   4.00000,    957.7311
     58.0000,       4.0000,   4.00000,    943.0253
     62.0000,       4.0000,   4.00000,    971.0605
     66.0000,       4.0000,   4.00000,    973.4780
     70.0000,       4.0000,   4.00000,    879.6426
     74.0000,       4.0000,   4.00000,    939.0621
     78.0000,       4.0000,   4.00000,    954.5253
     82.0000,       4.0000,   4.00000,    821.8421
     86.0000,       4.0000,   4.00000,    906.6850
     90.0000,       4.0000,   4.00000,    930.2836
     94.0000,       4.0000,   4.00000,    984.2241
     98.0000,       4.0000,   4.00000,    865.1635
    102.0000,       4.0000,   4.00000,    904.3982
    106.0000,       4.0000,   4.00000,    860.0205
    110.0000,       4.0000,   4.00000,    911.0570
    114.0000,       4.0000,   4.00000,    938.8912
    118.0000,       4.0000,   4.00000,    881.2834
    122.0000,       4.0000,   4.00000,    836.5482
    126.0000,       4.0000,   4.00000,    992.2460
    130.0000,       4.0000,   4.00000,   1112.9647
    134.0000,       4.0000,   4.00000,   1149.3646
    138.0000,       4.0000,   4.00000,    998.9083
    142.0000,       4.0000,   4.00000,   1044.7729
    146.0000,       4.0000,   4.00000,   1112.5277
    150.0000,       4.0000,   4.00000,   1336.6173
    154.0000,       4.0000,   4.00000,   1279.0662
    158.0000,       4.0000,   4.00000,   1293.8940
    162.0000,       4.0000,   4.00000,   1270.0018
    166.0000,       4.0000,   4.00000,   1169.5715
    170.0000,       4.0000,   4.00000,   1167.2482
    174.0000,       4.0000,   4.00000,   1147.3055
    178.0000,       4.0000,   4.00000,   1211.6143
    182.0000,       4.0000,   4.00000,   1128.7601
    186.0000,       4.0000,   4.00000,   1091.1537
    190.0000,       4.0000,   4.00000,   1103.3560
    194.0000,       4.0000,   4.00000,   1235.6542
    198.0000,       4.0000,   4.00000,   1335.0911
    202.0000,       4.0000,   4.00000,   1214.1139
    206.0000,       4.0000,   4.00000,   1298.5105
    210.0000,       4.0000,   4.00000,   1427.3020
    214.0000,       4.0000,   4.00000,   1311.7911
    218.0000,       4.0000,   4.00000,   1395.5743
    222.0000,       4.0000,   4.00000,   1397.0697
    226.0000,       4.0000,   4.00000,   1345.8441
    230.0000,       4.0000,   4.00000,   1459.1113
    234.0000,       4.0000,   4.00000,   1494.9961
    238.0000,       4.0000,   4.00000,   1374.1077
    242.0000,       4.0000,   4.00000,   1435.1649
    246.0000,       4.0000,   4.00000,   1264.6658
    250.0000,       4.0000,   4.00000,   1183.6100
    254.0000,       4.0000,   4.00000,   1339.1008
    258.0000,       4.0000,   4.00000,   1226.4390
    262.0000,       4.0000,   4.00000,   1182.6443
    266.0000,       4.0000,   4.00000,   1446.7529
    270.0000,       4.0000,   4.00000,   1109.7325
    274.0000,       4.0000,   4.00000,   1374.1920
    278.0000,       4.0000,   4.00000,   1328.5585
    282.0000,       4.0000,   4.00000,   1468.1537
    286.0000,       4.0000,   4.00000,   1583.6556
    290.0000,       4.0000,   4.00000,   1395.8135
    294.0000,       4.0000,   4.00000,   1413.3661
    298.0000,       4.0000,   4.00000,   1697.2014
    302.0000,       4.0000,   4.00000,   1724.4144
    306.0000,       4.0000,   4.00000,   1503.3528
    310.0000,       4.0000,   4.00000,   1455.6570
    314.0000,       4.0000,   4.00000,   1760.1001
    318.0000,       4.0000,   4.00000,   1843.8208
    322.0000,       4.0000,   4.00000,   2099.2634
    326.0000,       4.0000,   4.00000,   1943.1851
    330.0000,       4.0000,   4.00000,   2002.3356
    334.0000,       4.0000,   4.00000,   2138.1182
    338.0000,       4.0000,   4.00000,   2044.6342
    342.0000,       4.0000,   4.00000,   2105.7295
    346.0000,       4.0000,   4.00000,   2082.6184
    350.0000,       4.0000,   4.00000,   1967.3842
    354.0000,       4.0000,   4.00000,   2062.1028
    358.0000,       4.0000,   4.00000,   1970.2970
    362.0000,       4.0000,   4.00000,   1979.3794
     24.0000,      16.0000,   1.00000,    913.9485
     28.0000,      16.0000,   1.00000,    904.8497
     32.0000,      16.0000,   1.00000,    876.9139
     36.0000,      16.0000,   1.00000,    880.4968
     40.0000,      16.0000,   1.00000,    836.9838
     44.0000,      16.0000,   1.00000,    849.3245
     48.0000,      16.0000,   1.00000,    905.2893
     52.0000,      16.0000,   1.00000,    885.3708
     56.0000,      16.0000,   1.00000,    885.9872
     60.0000,      16.0000,   1.00000,    907.9171
     64.0000,      16.0000,   1.00000,    893.6168
     68.0000,      16.0000,   1.00000,    915.2598
     72.0000,      16.0000,   1.00000,    887.3674
     76.0000,      16.0000,   1.00000,    839.4285
     80.0000,      16.0000,   1.00000,    855.6449
     84.0000,      16.0000,   1.00000,    872.6981
     88.0000,      16.0000,   1.00000,    882.7625
     92.0000,      16.0000,   1.00000,    897.8264
     96.0000,      16.0000,   1.00000,    905.3440
    100.0000,      16.0000,   1.00000,    917.3030
    104.0000,      16.0000,   1.00000,    910.6930
    108.0000,      16.0000,   1.00000,    910.1819
    112.0000,      16.0000,   1.00000,    891.7568
    116.0000,      16.0000,   1.00000,    905.2648
    120.0000,      16.0000,   1.00000,    958.8781
    124.0000,      16.0000,   1.00000,   1007.8766
    128.0000,      16.0000,   1.00000,   1048.2452
    132.0000,      16.0000,   1.00000,   1061.3685
    136.0000,      16.0000,   1.00000,   1069.5741
    140.0000,      16.0000,   1.00000,   1070.6699
    144.0000,      16.0000,   1.00000,   1113.7241
    148.0000,      16.0000,   1.00000,   1159.9402
    152.0000,      16.0000,   1.00000,   1238.4491
    156.0000,      16.0000,   1.00000,   1299.5197
    160.0000,      16.0000,   1.00000,   1279.6594
    164.0000,      16.0000,   1.00000,   1246.8314
    168.0000,      16.0000,   1.00000,   1218.2056
    172.0000,      16.0000,   1.00000,   1195.3402
    176.0000,      16.0000,   1.00000,   1190.4136
    180.0000,      16.0000,   1.00000,   1184.2111
    184.0000,      16.0000,   1.00000,   1194.9482
    188.0000,      16.0000,   1.00000,   1207.2657
    192.0000,      16.0000,   1.00000,   1261.1228
    196.0000,      16.0000,   1.00000,   1277.8634
    200.0000,      16.0000,   1.00000,   1325.2440
    204.0000,      16.0000,   1.00000,   1383.2202
    208.0000,      16.0000,   1.00000,   1341.8074
    212.0000,      16.0000,   1.00000,   1345.0800
    216.0000,      16.0000,   1.00000,   1350.4806
    220.0000,      16.0000,   1.00000,   1314.4818
    224.0000,      16.0000,   1.00000,   1372.6321
    228.0000,      16.0000,   1.00000,   1404.5869
    232.0000,      16.0000,   1.00000,   1395.1104
    236.0000,      16.0000,   1.00000,   1443.8881
    240.0000,      16.0000,   1.00000,   1405.7863
    244.0000,      16.0000,   1.00000,   1309.5187
    248.0000,      16.0000,   1.00000,   1327.0916
    252.0000,      16.0000,   1.00000,   1247.8724
    256.0000,      16.0000,   1.00000,   1238.5082
    260.0000,      16.0000,   1.00000,   1316.1471
    264.0000,      16.0000,   1.00000,   1221.8380
    268.0000,      16.0000,   1.00000,   1273.8503
    272.0000,      16.0000,   1.00000,   1325.4684
    276.0000,      16.0000,   1.00000,   1307.0436
    280.0000,      16.0000,   1.00000,   1399.8724
    284.0000,      16.0000,   1.00000,   1391.7948
    288.0000,      16.0000,   1.00000,   1425.9937
    292.0000,      16.0000,   1.00000,   1515.3895
    296.0000,      16.0000,   1.00000,   1480.0242
    300.0000,      16.0000,   1.00000,   1436.4235
    304.0000,      16.0000,   1.00000,   1435.5846
    308.0000,      16.0000,   1.00000,   1484.7159
    312.0000,      16.0000,   1.00000,   1504.7147
    316.0000,      16.0000,   1.00000,   1611.3263
    320.0000,      16.0000,   1.00000,   1689.9230
    324.0000,      16.0000,   1.00000,   1765.3834
    328.0000,      16.0000,   1.00000,   1844.4137
    332.0000,      16.0000,   1.00000,   1754.8146
    336.0000,      16.0000,   1.00000,   1721.8452
    340.0000,      16.0000,   1.00000,   1711.0229
    344.0000,      16.0000,   1.00000,   1700.5909
    348.0000,      16.0000,   1.00000,   1772.7932
    352.0000,      16.0000,   1.00000,   1779.3260
    356.0000,      16.0000,   1.00000,   1775.1245
     22.0000,       4.0000,   5.00000,    965.1597
     26.0000,       4.0000,   5.00000,    959.5408
     30.0000,       4.0000,   5.00000,    947.0347
     34.0000,       4.0000,   5.00000,    803.0805
     38.0000,       4.0000,   5.00000,    844.3930
     42.0000,       4.0000,   5.00000,    984.5768
     46.0000,       4.0000,   5.00000,    857.8163
     50.0000,       4.0000,   5.00000,    836.6498
     54.0000,       4.0000,   5.00000,    918.6856
     58.0000,       4.0000,   5.00000,    879.4440
     62.0000,       4.0000,   5.00000,    919.8665
     66.0000,       4.0000,   5.00000,    947.6921
     70.0000,       4.0000,   5.00000,    852.0515
     74.0000,       4.0000,   5.00000,    876.5374
     78.0000,       4.0000,   5.00000,    921.1332
     82.0000,       4.0000,   5.00000,    781.7102
     86.0000,       4.0000,   5.00000,    885.3105
     90.0000,       4.0000,   5.00000,    924.9744
     94.0000,       4.0000,   5.00000,    967.2809
     98.0000,       4.0000,   5.00000,    858.1127
    102.0000,       4.0000,   5.00000,    949.3079
    106.0000,       4.0000,   5.00000,    871.4662
    110.0000,       4.0000,   5.00000,    913.7800
    114.0000,       4.0000,   5.00000,    930.5345
    118.0000,       4.0000,   5.00000,    920.9215
    122.0000,       4.0000,   5.00000,    861.9967
    126.0000,       4.0000,   5.00000,   1036.4023
    130.0000,       4.0000,   5.00000,   1116.4702
    134.0000,       4.0000,   5.00000,   1159.3539
    138.0000,       4.0000,   5.00000,   1002.1071
    142.0000,       4.0000,   5.00000,   1049.9799
    146.0000,       4.0000,   5.00000,   1108.6851
    150.0000,       4.0000,   5.00000,   1337.6655
    154.0000,       4.0000,   5.00000,   1296.5867
    158.0000,       4.0000,   5.00000,   1339.7565
    162.0000,       4.0000,   5.00000,   1313.8170
    166.0000,       4.0000,   5.00000,   1211.4840
    170.0000,       4.0000,   5.00000,   1190.4032
    174.0000,       4.0000,   5.00000,   1184.0959
    178.0000,       4.0000,   5.00000,   1240.1942
    182.0000,       4.0000,   5.00000,   1183.0997
    186.0000,       4.0000,   5.00000,   1154.2617
    190.0000,       4.0000,   5.00000,   1150.6696
    194.0000,       4.0000,   5.00000,   1315.2828
    198.0000,       4.0000,   5.00000,   1395.1353
    202.0000,       4.0000,   5.00000,   1270.4783
    206.0000,       4.0000,   5.00000,   1362.4213
    210.0000,       4.0000,   5.00000,   1463.8849
    214.0000,       4.0000,   5.00000,   1296.3119
    218.0000,       4.0000,   5.00000,   1385.1718
    222.0000,       4.0000,   5.00000,   1388.6360
    226.0000,       4.0000,   5.00000,   1348.9993
    230.0000,       4.0000,   5.00000,   1466.3646
    234.0000,       4.0000,   5.00000,   1512.7584
    238.0000,       4.0000,   5.00000,   1387.2205
    242.0000,       4.0000,   5.00000,   1470.0865
    246.0000,       4.0000,   5.00000,   1250.0388
    250.0000,       4.0000,   5.00000,   1203.7312
    254.0000,       4.0000,   5.00000,   1326.2793
    258.0000,       4.0000,   5.00000,   1247.4993
    262.0000,       4.0000,   5.00000,   1167.6696
    266.0000,       4.0000,   5.00000,   1427.5873
    270.0000,       4.0000,   5.00000,   1108.9862
    274.0000,       4.0000,   5.00000,   1369.0840
    278.0000,       4.0000,   5.00000,   1290.6805
    282.0000,       4.0000,   5.00000,   1416.3969
    286.0000,       4.0000,   5.00000,   1511.9512
    290.0000,       4.0000,   5.00000,   1411.4235
    294.0000,       4.0000,   5.00000,   1324.5308
    298.0000,       4.0000,   5.00000,   1610.2822
    302.0000,       4.0000,   5.00000,   1548.1895
    306.0000,       4.0000,   5.00000,   1351.8829
    310.0000,       4.0000,   5.00000,   1324.1545
    314.0000,       4.0000,   5.00000,   1581.6827
    318.0000,       4.0000,   5.00000,   1614.2435
    322.0000,       4.0000,   5.00000,   1855.7643
    326.0000,       4.0000,   5.00000,   1726.3232
    330.0000,       4.0000,   5.00000,   1785.9083
    334.0000,       4.0000,   5.00000,   1798.6018
    338.0000,       4.0000,   5.00000,   1731.0155
    342.0000,       4.0000,   5.00000,   1718.7611
    346.0000,       4.0000,   5.00000,   1829.8038
    350.0000,       4.0000,   5.00000,   1721.5651
    354.0000,       4.0000,   5.00000,   1820.5604
    358.0000,       4.0000,   5.00000,   1774.3055
     26.0000,       4.0000,   6.00000,    928.6521
     30.0000,       4.0000,   6.00000,    904.9077
     34.0000,       4.0000,   6.00000,    764.2891
     38.0000,       4.0000,   6.00000,    787.2521
     42.0000,       4.0000,   6.00000,    885.7388
     46.0000,       4.0000,   6.00000,    776.6177
     50.0000,       4.0000,   6.00000,    762.3091
     54.0000,       4.0000,   6.00000,    840.0782
     58.0000,       4.0000,   6.00000,    855.3718
     62.0000,       4.0000,   6.00000,    873.1766
     66.0000,       4.0000,   6.00000,    878.4927
     70.0000,       4.0000,   6.00000,    805.0015
     74.0000,       4.0000,   6.00000,    850.1440
     78.0000,       4.0000,   6.00000,    866.9716
     82.0000,       4.0000,   6.00000,    750.5839
     86.0000,       4.0000,   6.00000,    847.6508
     90.0000,       4.0000,   6.00000,    889.4399
     94.0000,       4.0000,   6.00000,    956.7678
     98.0000,       4.0000,   6.00000,    859.5680
    102.0000,       4.0000,   6.00000,    940.5909
    106.0000,       4.0000,   6.00000,    877.9736
    110.0000,       4.0000,   6.00000,    896.5709
    114.0000,       4.0000,   6.00000,    935.8449
    118.0000,       4.0000,   6.00000,    921.8187
    122.0000,       4.0000,   6.00000,    879.0791
    126.0000,       4.0000,   6.00000,   1016.6103
    130.0000,       4.0000,   6.00000,   1116.4319
    134.0000,       4.0000,   6.00000,   1144.4565
    138.0000,       4.0000,   6.00000,    983.1718
    142.0000,       4.0000,   6.00000,   1052.0135
    146.0000,       4.0000,   6.00000,   1129.4170
    150.0000,       4.0000,   6.00000,   1347.4535
    154.0000,       4.0000,   6.00000,   1287.9094
    158.0000,       4.0000,   6.00000,   1348.6100
    162.0000,       4.0000,   6.00000,   1367.3953
    166.0000,       4.0000,   6.00000,   1252.5990
    170.0000,       4.0000,   6.00000,   1203.5536
    174.0000,       4.0000,   6.00000,   1160.1875
    178.0000,       4.0000,   6.00000,   1259.6007
    182.0000,       4.0000,   6.00000,   1194.7970
    186.0000,       4.0000,   6.00000,   1155.4829
    190.0000,       4.0000,   6.00000,   1186.9878
    194.0000,       4.0000,   6.00000,   1351.6495
    198.0000,       4.0000,   6.00000,   1432.3469
    202.0000,       4.0000,   6.00000,   1296.3970
    206.0000,       4.0000,   6.00000,   1380.5054
    210.0000,       4.0000,   6.00000,   1466.4055
    214.0000,       4.0000,   6.00000,   1300.5465
    218.0000,       4.0000,   6.00000,   1343.4525
    222.0000,       4.0000,   6.00000,   1368.8904
    226.0000,       4.0000,   6.00000,   1368.5831
    230.0000,       4.0000,   6.00000,   1449.8970
    234.0000,       4.0000,   6.00000,   1496.2662
    238.0000,       4.0000,   6.00000,   1414.9191
    242.0000,       4.0000,   6.00000,   1432.3173
    246.0000,       4.0000,   6.00000,   1260.2236
    250.0000,       4.0000,   6.00000,   1186.6906
    254.0000,       4.0000,   6.00000,   1309.1719
    258.0000,       4.0000,   6.00000,   1211.2358
    262.0000,       4.0000,   6.00000,   1129.3392
    266.0000,       4.0000,   6.00000,   1397.8756
    270.0000,       4.0000,   6.00000,   1121.2114
    274.0000,       4.0000,   6.00000,   1345.7607
    278.0000,       4.0000,   6.00000,   1238.3156
    282.0000,       4.0000,   6.00000,   1410.5343
    286.0000,       4.0000,   6.00000,   1532.5717
    290.0000,       4.0000,   6.00000,   1341.9646
    294.0000,       4.0000,   6.00000,   1297.1993
    298.0000,       4.0000,   6.00000,   1481.1935
    302.0000,       4.0000,   6.00000,   1452.3661
    306.0000,       4.0000,   6.00000,   1223.0912
    310.0000,       4.0000,   6.00000,   1172.7378
    314.0000,       4.0000,   6.00000,   1444.2255
    318.0000,       4.0000,   6.00000,   1466.9755
    322.0000,       4.0000,   6.00000,   1612.6475
    326.0000,       4.0000,   6.00000,   1535.5314
    330.0000,       4.0000,   6.00000,   1607.4767
    334.0000,       4.0000,   6.00000,   1618.2817
    338.0000,       4.0000,   6.00000,   1476.4830
    342.0000,       4.0000,   6.00000,   1537.2026
    346.0000,       4.0000,   6.00000,   1622.3248
    350.0000,       4.0000,   6.00000,   1567.7474
    354.0000,       4.0000,   6.00000,   1633.6683
     30.0000,      20.0000,   1.00000,    835.6701
     34.0000,      20.0000,   1.00000,    834.4016
     38.0000,      20.0000,   1.00000,    787.6097
     42.0000,      20.0000,   1.00000,    751.4063
     46.0000,      20.0000,   1.00000,    767.6904
     50.0000,      20.0000,   1.00000,    788.4705
     54.0000,      20.0000,   1.00000,    807.4403
     58.0000,      20.0000,   1.00000,    834.4817
     62.0000,      20.0000,   1.00000,    844.9536
     66.0000,      20.0000,   1.00000,    821.7078
     70.0000,      20.0000,   1.00000,    834.6042
     74.0000,      20.0000,   1.00000,    816.6135
     78.0000,      20.0000,   1.00000,    806.0318
     82.0000,      20.0000,   1.00000,    818.2940
     86.0000,      20.0000,   1.00000,    841.4884
     90.0000,      20.0000,   1.00000,    829.9831
     94.0000,      20.0000,   1.00000,    889.2038
     98.0000,      20.0000,   1.00000,    903.7730
    102.0000,      20.0000,   1.00000,    901.3369
    106.0000,      20.0000,   1.00000,    887.2661
    110.0000,      20.0000,   1.00000,    914.2324
    114.0000,      20.0000,   1.00000,    893.0125
    118.0000,      20.0000,   1.00000,    944.0530
    122.0000,      20.0000,   1.00000,    980.1281
    126.0000,      20.0000,   1.00000,   1020.6011
    130.0000,      20.0000,   1.00000,   1003.5901
    134.0000,      20.0000,   1.00000,   1034.6713
    138.0000,      20.0000,   1.00000,   1060.0631
    142.0000,      20.0000,   1.00000,   1124.4316
    146.0000,      20.0000,   1.00000,   1155.8165
    150.0000,      20.0000,   1.00000,   1209.0051
    154.0000,      20.0000,   1.00000,   1250.4980
    158.0000,      20.0000,   1.00000,   1292.4272
    162.0000,      20.0000,   1.00000,   1291.4606
    166.0000,      20.0000,   1.00000,   1276.5081
    170.0000,      20.0000,   1.00000,   1225.0852
    174.0000,      20.0000,   1.00000,   1185.3926
    178.0000,      20.0000,   1.00000,   1167.0483
    182.0000,      20.0000,   1.00000,   1173.0105
    186.0000,      20.0000,   1.00000,   1224.3608
    190.0000,      20.0000,   1.00000,   1266.6040
    194.0000,      20.0000,   1.00000,   1283.5620
    198.0000,      20.0000,   1.00000,   1328.7383
    202.0000,      20.0000,   1.00000,   1384.1176
    206.0000,      20.0000,   1.00000,   1351.8490
    210.0000,      20.0000,   1.00000,   1341.4900
    214.0000,      20.0000,   1.00000,   1333.4713
    218.0000,      20.0000,   1.00000,   1325.8920
    222.0000,      20.0000,   1.00000,   1331.4348
    226.0000,      20.0000,   1.00000,   1374.6118
    230.0000,      20.0000,   1.00000,   1392.3235
    234.0000,      20.0000,   1.00000,   1412.9517
    238.0000,      20.0000,   1.00000,   1372.9817
    242.0000,      20.0000,   1.00000,   1361.3514
    246.0000,      20.0000,   1.00000,   1307.0710
    250.0000,      20.0000,   1.00000,   1280.5868
    254.0000,      20.0000,   1.00000,   1203.9301
    258.0000,      20.0000,   1.00000,   1212.1005
    262.0000,      20.0000,   1.00000,   1201.7069
    266.0000,      20.0000,   1.00000,   1246.9319
    270.0000,      20.0000,   1.00000,   1248.0121
    274.0000,      20.0000,   1.00000,   1311.1448
    278.0000,      20.0000,   1.00000,   1326.1702
    282.0000,      20.0000,   1.00000,   1389.4266
    286.0000,      20.0000,   1.00000,   1380.8617
    290.0000,      20.0000,   1.00000,   1439.4860
    294.0000,      20.0000,   1.00000,   1404.1761
    298.0000,      20.0000,   1.00000,   1343.6843
    302.0000,      20.0000,   1.00000,   1269.4158
    306.0000,      20.0000,   1.00000,   1323.0155
    310.0000,      20.0000,   1.00000,   1319.5627
    314.0000,      20.0000,   1.00000,   1367.3318
    318.0000,      20.0000,   1.00000,   1411.3926
    322.0000,      20.0000,   1.00000,   1492.3181
    326.0000,      20.0000,   1.00000,   1514.0681
    330.0000,      20.0000,   1.00000,   1552.2456
    334.0000,      20.0000,   1.00000,   1506.1593
    338.0000,      20.0000,   1.00000,   1511.5009
    342.0000,      20.0000,   1.00000,   1488.5775
    346.0000,      20.0000,   1.00000,   1521.0776
    350.0000,      20.0000,   1.00000,   1538.8744
     30.0000,       4.0000,   7.00000,    859.3112
     34.0000,       4.0000,   7.00000,    721.6191
     38.0000,       4.0000,   7.00000,    737.7430
     42.0000,       4.0000,   7.00000,    834.7370
     46.0000,       4.0000,   7.00000,    703.5589
     50.0000,       4.0000,   7.00000,    677.5142
     54.0000,       4.0000,   7.00000,    779.9808
     58.0000,       4.0000,   7.00000,    795.8777
     62.0000,       4.0000,   7.00000,    830.8102
     66.0000,       4.0000,   7.00000,    816.2632
     70.0000,       4.0000,   7.00000,    751.3102
     74.0000,       4.0000,   7.00000,    810.0636
     78.0000,       4.0000,   7.00000,    840.2232
     82.0000,       4.0000,   7.00000,    712.7245
     86.0000,       4.0000,   7.00000,    807.9017
     90.0000,       4.0000,   7.00000,    855.2537
     94.0000,       4.0000,   7.00000,    942.6395
     98.0000,       4.0000,   7.00000,    849.4682
    102.0000,       4.0000,   7.00000,    914.2397
    106.0000,       4.0000,   7.00000,    846.7538
    110.0000,       4.0000,   7.00000,    906.5943
    114.0000,       4.0000,   7.00000,    929.0742
    118.0000,       4.0000,   7.00000,    910.3675
    122.0000,       4.0000,   7.00000,    841.5297
    126.0000,       4.0000,   7.00000,    998.8337
    130.0000,       4.0000,   7.00000,   1082.0823
    134.0000,       4.0000,   7.00000,   1119.4404
    138.0000,       4.0000,   7.00000,    969.9177
    142.0000,       4.0000,   7.00000,   1046.4050
    146.0000,       4.0000,   7.00000,   1141.4113
    150.0000,       4.0000,   7.00000,   1365.2926
    154.0000,       4.0000,   7.00000,   1291.9762
    158.0000,       4.0000,   7.00000,   1354.2844
    162.0000,       4.0000,   7.00000,   1379.5194
    166.0000,       4.0000,   7.00000,   1271.5168
    170.0000,       4.0000,   7.00000,   1195.7991
    174.0000,       4.0000,   7.00000,   1159.1937
    178.0000,       4.0000,   7.00000,   1225.7791
    182.0000,       4.0000,   7.00000,   1165.9510
    186.0000,       4.0000,   7.00000,   1144.9504
    190.0000,       4.0000,   7.00000,   1174.9261
    194.0000,       4.0000,   7.00000,   1354.0590
    198.0000,       4.0000,   7.00000,   1445.8063
    202.0000,       4.0000,   7.00000,   1295.4098
    206.0000,       4.0000,   7.00000,   1356.4163
    210.0000,       4.0000,   7.00000,   1463.9818
    214.0000,       4.0000,   7.00000,   1283.3159
    218.0000,       4.0000,   7.00000,   1345.0576
    222.0000,       4.0000,   7.00000,   1359.7043
    226.0000,       4.0000,   7.00000,   1335.3784
    230.0000,       4.0000,   7.00000,   1452.4434
    234.0000,       4.0000,   7.00000,   1497.4652
    238.0000,       4.0000,   7.00000,   1357.5502
    242.0000,       4.0000,   7.00000,   1443.4235
    246.0000,       4.0000,   7.00000,   1225.9147
    250.0000,       4.0000,   7.00000,   1164.7034
    254.0000,       4.0000,   7.00000,   1270.9097
    258.0000,       4.0000,   7.00000,   1147.2235
    262.0000,       4.0000,   7.00000,   1089.0759
    266.0000,       4.0000,   7.00000,   1387.5013
    270.0000,       4.0000,   7.00000,   1079.9075
    274.0000,       4.0000,   7.00000,   1317.2562
    278.0000,       4.0000,   7.00000,   1240.5883
    282.0000,       4.0000,   7.00000,   1410.7015
    286.0000,       4.0000,   7.00000,   1513.2888
    290.0000,       4.0000,   7.00000,   1321.6615
    294.0000,       4.0000,   7.00000,   1208.8794
    298.0000,       4.0000,   7.00000,   1439.1257
    302.0000,       4.0000,   7.00000,   1352.8678
    306.0000,       4.0000,   7.00000,   1132.3690
    310.0000,       4.0000,   7.00000,   1067.1892
    314.0000,       4.0000,   7.00000,   1299.7140
    318.0000,       4.0000,   7.00000,   1332.0000
    322.0000,       4.0000,   7.00000,   1482.3446
    326.0000,       4.0000,   7.00000,   1356.8273
    330.0000,       4.0000,   7.00000,   1444.7594
    334.0000,       4.0000,   7.00000,   1476.4082
    338.0000,       4.0000,   7.00000,   1399.0449
    342.0000,       4.0000,   7.00000,   1419.6563
    346.0000,       4.0000,   7.00000,   1507.1863
    350.0000,       4.0000,   7.00000,   1426.0336
     34.0000,       4.0000,   8.00000,    676.6596
     38.0000,       4.0000,   8.00000,    703.2694
     42.0000,       4.0000,   8.00000,    788.6104
     46.0000,       4.0000,   8.00000,    651.0256
     50.0000,       4.0000,   8.00000,    626.0633
     54.0000,       4.0000,   8.00000,    708.0521
     58.0000,       4.0000,   8.00000,    728.1320
     62.0000,       4.0000,   8.00000,    760.1054
     66.0000,       4.0000,   8.00000,    781.0088
     70.0000,       4.0000,   8.00000,    705.7880
     74.0000,       4.0000,   8.00000,    760.9039
     78.0000,       4.0000,   8.00000,    808.4814
     82.0000,       4.0000,   8.00000,    686.1257
     86.0000,       4.0000,   8.00000,    774.4938
     90.0000,       4.0000,   8.00000,    838.6596
     94.0000,       4.0000,   8.00000,    911.8922
     98.0000,       4.0000,   8.00000,    815.9945
    102.0000,       4.0000,   8.00000,    883.9045
    106.0000,       4.0000,   8.00000,    830.6209
    110.0000,       4.0000,   8.00000,    886.6970
    114.0000,       4.0000,   8.00000,    923.4500
    118.0000,       4.0000,   8.00000,    867.4081
    122.0000,       4.0000,   8.00000,    804.6793
    126.0000,       4.0000,   8.00000,    948.2293
    130.0000,       4.0000,   8.00000,   1044.8878
    134.0000,       4.0000,   8.00000,   1088.7551
    138.0000,       4.0000,   8.00000,    961.0959
    142.0000,       4.0000,   8.00000,   1042.1130
    146.0000,       4.0000,   8.00000,   1132.3324
    150.0000,       4.0000,   8.00000,   1377.3184
    154.0000,       4.0000,   8.00000,   1321.8113
    158.0000,       4.0000,   8.00000,   1363.8394
    162.0000,       4.0000,   8.00000,   1358.4802
    166.0000,       4.0000,   8.00000,   1237.8171
    170.0000,       4.0000,   8.00000,   1199.7172
    174.0000,       4.0000,   8.00000,   1143.0233
    178.0000,       4.0000,   8.00000,   1182.1890
    182.0000,       4.0000,   8.00000,   1117.6766
    186.0000,       4.0000,   8.00000,   1107.2328
    190.0000,       4.0000,   8.00000,   1135.6212
    194.0000,       4.0000,   8.00000,   1322.1595
    198.0000,       4.0000,   8.00000,   1417.0267
    202.0000,       4.0000,   8.00000,   1264.7074
    206.0000,       4.0000,   8.00000,   1339.6650
    210.0000,       4.0000,   8.00000,   1424.9471
    214.0000,       4.0000,   8.00000,   1281.5095
    218.0000,       4.0000,   8.00000,   1357.3501
    222.0000,       4.0000,   8.00000,   1350.2129
    226.0000,       4.0000,   8.00000,   1315.4801
    230.0000,       4.0000,   8.00000,   1437.2958
    234.0000,       4.0000,   8.00000,   1460.3226
    238.0000,       4.0000,   8.00000,   1348.0918
    242.0000,       4.0000,   8.00000,   1387.4307
    246.0000,       4.0000,   8.00000,   1205.7592
    250.0000,       4.0000,   8.00000,   1118.6906
    254.0000,       4.0000,   8.00000,   1205.1650
    258.0000,       4.0000,   8.00000,   1109.9230
    262.0000,       4.0000,   8.00000,   1057.7085
    266.0000,       4.0000,   8.00000,   1323.2472
    270.0000,       4.0000,   8.00000,   1042.2843
    274.0000,       4.0000,   8.00000,   1292.2539
    278.0000,       4.0000,   8.00000,   1253.1101
    282.0000,       4.0000,   8.00000,   1400.9218
    286.0000,       4.0000,   8.00000,   1479.8276
    290.0000,       4.0000,   8.00000,   1277.4968
    294.0000,       4.0000,   8.00000,   1180.3956
    298.0000,       4.0000,   8.00000,   1358.5767
    302.0000,       4.0000,   8.00000,   1302.3422
    306.0000,       4.0000,   8.00000,   1059.9097
    310.0000,       4.0000,   8.00000,    998.3511
    314.0000,       4.0000,   8.00000,   1181.7332
    318.0000,       4.0000,   8.00000,   1213.9723
    322.0000,       4.0000,   8.00000,   1367.0690
    326.0000,       4.0000,   8.00000,   1258.4059
    330.0000,       4.0000,   8.00000,   1297.0609
    334.0000,       4.0000,   8.00000,   1389.9755
    338.0000,       4.0000,   8.00000,   1357.7164
    342.0000,       4.0000,   8.00000,   1383.4375
    346.0000,       4.0000,   8.00000,   1421.9558
     42.0000,      28.0000,   1.00000,    679.9710
     46.0000,      28.0000,   1.00000,    666.4516
     50.0000,      28.0000,   1.00000,    672.8613
     54.0000,      28.0000,   1.00000,    668.0286
     58.0000,      28.0000,   1.00000,    649.1711
     62.0000,      28.0000,   1.00000,    666.1290
     66.0000,      28.0000,   1.00000,    707.9951
     70.0000,      28.0000,   1.00000,    711.4977
     74.0000,      28.0000,   1.00000,    726.6252
     78.0000,      28.0000,   1.00000,    733.2484
     82.0000,      28.0000,   1.00000,    763.6456
     86.0000,      28.0000,   1.00000,    787.6340
     90.0000,      28.0000,   1.00000,    793.6673
     94.0000,      28.0000,   1.00000,    775.1171
     98.0000,      28.0000,   1.00000,    812.0028
    102.0000,      28.0000,   1.00000,    838.0792
    106.0000,      28.0000,   1.00000,    852.2401
    110.0000,      28.0000,   1.00000,    824.4703
    114.0000,      28.0000,   1.00000,    839.9345
    118.0000,      28.0000,   1.00000,    859.4363
    122.0000,      28.0000,   1.00000,    890.7125
    126.0000,      28.0000,   1.00000,    885.3079
    130.0000,      28.0000,   1.00000,    909.5430
    134.0000,      28.0000,   1.00000,    962.2051
    138.0000,      28.0000,   1.00000,   1063.0885
    142.0000,      28.0000,   1.00000,   1119.8551
    146.0000,      28.0000,   1.00000,   1180.3984
    150.0000,      28.0000,   1.00000,   1219.2129
    154.0000,      28.0000,   1.00000,   1246.2927
    158.0000,      28.0000,   1.00000,   1246.4740
    162.0000,      28.0000,   1.00000,   1241.9545
    166.0000,      28.0000,   1.00000,   1197.7532
    170.0000,      28.0000,   1.00000,   1155.6394
    174.0000,      28.0000,   1.00000,   1126.4434
    178.0000,      28.0000,   1.00000,   1094.0387
    182.0000,      28.0000,   1.00000,   1086.9326
    186.0000,      28.0000,   1.00000,   1112.9020
    190.0000,      28.0000,   1.00000,   1121.0427
    194.0000,      28.0000,   1.00000,   1149.1176
    198.0000,      28.0000,   1.00000,   1200.9700
    202.0000,      28.0000,   1.00000,   1227.0774
    206.0000,      28.0000,   1.00000,   1286.1808
    210.0000,      28.0000,   1.00000,   1316.7373
    214.0000,      28.0000,   1.00000,   1306.7952
    218.0000,      28.0000,   1.00000,   1340.3949
    222.0000,      28.0000,   1.00000,   1380.7770
    226.0000,      28.0000,   1.00000,   1332.6152
    230.0000,      28.0000,   1.00000,   1350.1431
    234.0000,      28.0000,   1.00000,   1303.1281
    238.0000,      28.0000,   1.00000,   1277.3583
    242.0000,      28.0000,   1.00000,   1268.8948
    246.0000,      28.0000,   1.00000,   1196.8137
    250.0000,      28.0000,   1.00000,   1137.0911
    254.0000,      28.0000,   1.00000,   1160.4259
    258.0000,      28.0000,   1.00000,   1085.8684
    262.0000,      28.0000,   1.00000,   1095.4348
    266.0000,      28.0000,   1.00000,   1128.4783
    270.0000,      28.0000,   1.00000,   1179.5933
    274.0000,      28.0000,   1.00000,   1250.3008
    278.0000,      28.0000,   1.00000,   1301.7546
    282.0000,      28.0000,   1.00000,   1259.9829
    286.0000,      28.0000,   1.00000,   1325.6692
    290.0000,      28.0000,   1.00000,   1307.2344
    294.0000,      28.0000,   1.00000,   1255.8480
    298.0000,      28.0000,   1.00000,   1199.0760
    302.0000,      28.0000,   1.00000,   1151.7739
    306.0000,      28.0000,   1.00000,   1121.3114
    310.0000,      28.0000,   1.00000,   1166.6499
    314.0000,      28.0000,   1.00000,   1119.2401
    318.0000,      28.0000,   1.00000,   1119.2106
    322.0000,      28.0000,   1.00000,   1141.4856
    326.0000,      28.0000,   1.00000,   1218.2894
    330.0000,      28.0000,   1.00000,   1282.8903
    334.0000,      28.0000,   1.00000,   1333.4226
    338.0000,      28.0000,   1.00000,   1327.9238
     42.0000,       4.0000,  10.00000,    711.2197
     46.0000,       4.0000,  10.00000,    594.5638
     50.0000,       4.0000,  10.00000,    556.6165
     54.0000,       4.0000,  10.00000,    600.9518
     58.0000,       4.0000,  10.00000,    604.7639
     62.0000,       4.0000,  10.00000,    640.7556
     66.0000,       4.0000,  10.00000,    674.2111
     70.0000,       4.0000,  10.00000,    636.3799
     74.0000,       4.0000,  10.00000,    694.4675
     78.0000,       4.0000,  10.00000,    730.3624
     82.0000,       4.0000,  10.00000,    643.3707
     86.0000,       4.0000,  10.00000,    749.0863
     90.0000,       4.0000,  10.00000,    786.9269
     94.0000,       4.0000,  10.00000,    834.2681
     98.0000,       4.0000,  10.00000,    754.6694
    102.0000,       4.0000,  10.00000,    831.0857
    106.0000,       4.0000,  10.00000,    783.6299
    110.0000,       4.0000,  10.00000,    813.8741
    114.0000,       4.0000,  10.00000,    822.5364
    118.0000,       4.0000,  10.00000,    784.4686
    122.0000,       4.0000,  10.00000,    724.9476
    126.0000,       4.0000,  10.00000,    854.3273
    130.0000,       4.0000,  10.00000,    960.2992
    134.0000,       4.0000,  10.00000,   1032.6501
    138.0000,       4.0000,  10.00000,    924.2905
    142.0000,       4.0000,  10.00000,   1013.5357
    146.0000,       4.0000,  10.00000,   1129.2635
    150.0000,       4.0000,  10.00000,   1385.7471
    154.0000,       4.0000,  10.00000,   1321.7246
    158.0000,       4.0000,  10.00000,   1343.3959
    162.0000,       4.0000,  10.00000,   1319.9502
    166.0000,       4.0000,  10.00000,   1175.8309
    170.0000,       4.0000,  10.00000,   1104.0118
    174.0000,       4.0000,  10.00000,   1064.4658
    178.0000,       4.0000,  10.00000,   1112.6853
    182.0000,       4.0000,  10.00000,   1023.5532
    186.0000,       4.0000,  10.00000,    988.7549
    190.0000,       4.0000,  10.00000,   1006.3564
    194.0000,       4.0000,  10.00000,   1174.5281
    198.0000,       4.0000,  10.00000,   1273.9009
    202.0000,       4.0000,  10.00000,   1163.9059
    206.0000,       4.0000,  10.00000,   1269.4939
    210.0000,       4.0000,  10.00000,   1399.6168
    214.0000,       4.0000,  10.00000,   1257.0364
    218.0000,       4.0000,  10.00000,   1332.7687
    222.0000,       4.0000,  10.00000,   1358.5338
    226.0000,       4.0000,  10.00000,   1299.0933
    230.0000,       4.0000,  10.00000,   1389.0948
    234.0000,       4.0000,  10.00000,   1392.9406
    238.0000,       4.0000,  10.00000,   1276.0586
    242.0000,       4.0000,  10.00000,   1307.9763
    246.0000,       4.0000,  10.00000,   1087.8083
    250.0000,       4.0000,  10.00000,   1017.6279
    254.0000,       4.0000,  10.00000,   1132.3647
    258.0000,       4.0000,  10.00000,   1028.7725
    262.0000,       4.0000,  10.00000,    966.5165
    266.0000,       4.0000,  10.00000,   1228.3281
    270.0000,       4.0000,  10.00000,    988.9883
    274.0000,       4.0000,  10.00000,   1240.5306
    278.0000,       4.0000,  10.00000,   1192.7883
    282.0000,       4.0000,  10.00000,   1332.5535
    286.0000,       4.0000,  10.00000,   1421.6636
    290.0000,       4.0000,  10.00000,   1217.2761
    294.0000,       4.0000,  10.00000,   1106.8633
    298.0000,       4.0000,  10.00000,   1286.0270
    302.0000,       4.0000,  10.00000,   1207.9902
    306.0000,       4.0000,  10.00000,    971.6903
    310.0000,       4.0000,  10.00000,    907.6837
    314.0000,       4.0000,  10.00000,   1055.2373
    318.0000,       4.0000,  10.00000,   1067.8235
    322.0000,       4.0000,  10.00000,   1175.8032
    326.0000,       4.0000,  10.00000,   1117.5023
    330.0000,       4.0000,  10.00000,   1218.4032
    334.0000,       4.0000,  10.00000,   1296.1414
    338.0000,       4.0000,  10.00000,   1258.4037
     54.0000,      36.0000,   1.00000,    595.3496
     58.0000,      36.0000,   1.00000,    600.7471
     62.0000,      36.0000,   1.00000,    593.7023
     66.0000,      36.0000,   1.00000,    590.7141
     70.0000,      36.0000,   1.00000,    619.4506
     74.0000,      36.0000,   1.00000,    650.1703
     78.0000,      36.0000,   1.00000,    685.4483
     82.0000,      36.0000,   1.00000,    693.1274
     86.0000,      36.0000,   1.00000,    715.8554
     90.0000,      36.0000,   1.00000,    725.2919
     94.0000,      36.0000,   1.00000,    735.6901
     98.0000,      36.0000,   1.00000,    732.4821
    102.0000,      36.0000,   1.00000,    731.4578
    106.0000,      36.0000,   1.00000,    711.8741
    110.0000,      36.0000,   1.00000,    716.9837
    114.0000,      36.0000,   1.00000,    733.7433
    118.0000,      36.0000,   1.00000,    771.9691
    122.0000,      36.0000,   1.00000,    788.4085
    126.0000,      36.0000,   1.00000,    815.3021
    130.0000,      36.0000,   1.00000,    862.1964
    134.0000,      36.0000,   1.00000,    943.9929
    138.0000,      36.0000,   1.00000,   1006.3115
    142.0000,      36.0000,   1.00000,   1075.8086
    146.0000,      36.0000,   1.00000,   1116.4595
    150.0000,      36.0000,   1.00000,   1141.0540
    154.0000,      36.0000,   1.00000,   1129.6991
    158.0000,      36.0000,   1.00000,   1122.3658
    162.0000,      36.0000,   1.00000,   1121.9628
    166.0000,      36.0000,   1.00000,   1100.9858
    170.0000,      36.0000,   1.00000,   1049.8558
    174.0000,      36.0000,   1.00000,   1010.1026
    178.0000,      36.0000,   1.00000,    974.4046
    182.0000,      36.0000,   1.00000,    956.6191
    186.0000,      36.0000,   1.00000,    951.1230
    190.0000,      36.0000,   1.00000,    959.2111
    194.0000,      36.0000,   1.00000,    988.2493
    198.0000,      36.0000,   1.00000,   1012.0217
    202.0000,      36.0000,   1.00000,   1055.8678
    206.0000,      36.0000,   1.00000,   1136.2117
    210.0000,      36.0000,   1.00000,   1211.0627
    214.0000,      36.0000,   1.00000,   1252.9976
    218.0000,      36.0000,   1.00000,   1301.5079
    222.0000,      36.0000,   1.00000,   1312.7312
    226.0000,      36.0000,   1.00000,   1318.8156
    230.0000,      36.0000,   1.00000,   1263.9869
    234.0000,      36.0000,   1.00000,   1217.8002
    238.0000,      36.0000,   1.00000,   1184.0294
    242.0000,      36.0000,   1.00000,   1145.2202
    246.0000,      36.0000,   1.00000,   1094.4667
    250.0000,      36.0000,   1.00000,   1079.1085
    254.0000,      36.0000,   1.00000,   1043.6013
    258.0000,      36.0000,   1.00000,   1051.2738
    262.0000,      36.0000,   1.00000,   1037.4115
    266.0000,      36.0000,   1.00000,   1074.4650
    270.0000,      36.0000,   1.00000,   1106.4551
    274.0000,      36.0000,   1.00000,   1114.6442
    278.0000,      36.0000,   1.00000,   1122.7249
    282.0000,      36.0000,   1.00000,   1160.4371
    286.0000,      36.0000,   1.00000,   1161.6117
    290.0000,      36.0000,   1.00000,   1170.5780
    294.0000,      36.0000,   1.00000,   1127.7666
    298.0000,      36.0000,   1.00000,   1133.1563
    302.0000,      36.0000,   1.00000,   1098.7106
    306.0000,      36.0000,   1.00000,   1066.1887
    310.0000,      36.0000,   1.00000,   1049.4513
    314.0000,      36.0000,   1.00000,   1068.8304
    318.0000,      36.0000,   1.00000,   1071.2960
    322.0000,      36.0000,   1.00000,   1092.6993
    326.0000,      36.0000,   1.00000,   1120.4860
     54.0000,      12.0000,   4.00000,    515.7679
     58.0000,      12.0000,   4.00000,    540.7037
     62.0000,      12.0000,   4.00000,    552.5880
     66.0000,      12.0000,   4.00000,    554.4157
     70.0000,      12.0000,   4.00000,    575.8959
     74.0000,      12.0000,   4.00000,    606.2542
     78.0000,      12.0000,   4.00000,    617.1071
     82.0000,      12.0000,   4.00000,    635.8591
     86.0000,      12.0000,   4.00000,    661.1131
     90.0000,      12.0000,   4.00000,    723.4167
     94.0000,      12.0000,   4.00000,    726.5674
     98.0000,      12.0000,   4.00000,    728.4226
    102.0000,      12.0000,   4.00000,    687.9625
    106.0000,      12.0000,   4.00000,    683.9589
    110.0000,      12.0000,   4.00000,    673.2466
    114.0000,      12.0000,   4.00000,    677.8987
    118.0000,      12.0000,   4.00000,    665.2421
    122.0000,      12.0000,   4.00000,    696.9056
    126.0000,      12.0000,   4.00000,    760.0869
    130.0000,      12.0000,   4.00000,    866.3899
    134.0000,      12.0000,   4.00000,    901.7555
    138.0000,      12.0000,   4.00000,    927.6751
    142.0000,      12.0000,   4.00000,    962.7568
    146.0000,      12.0000,   4.00000,   1101.1989
    150.0000,      12.0000,   4.00000,   1199.8346
    154.0000,      12.0000,   4.00000,   1256.9364
    158.0000,      12.0000,   4.00000,   1221.7224
    162.0000,      12.0000,   4.00000,   1169.0981
    166.0000,      12.0000,   4.00000,   1085.9773
    170.0000,      12.0000,   4.00000,    995.2750
    174.0000,      12.0000,   4.00000,    957.2731
    178.0000,      12.0000,   4.00000,    904.5669
    182.0000,      12.0000,   4.00000,    868.9413
    186.0000,      12.0000,   4.00000,    843.1599
    190.0000,      12.0000,   4.00000,    879.9547
    194.0000,      12.0000,   4.00000,    953.2257
    198.0000,      12.0000,   4.00000,   1009.5363
    202.0000,      12.0000,   4.00000,   1052.5219
    206.0000,      12.0000,   4.00000,   1129.4772
    210.0000,      12.0000,   4.00000,   1196.3248
    214.0000,      12.0000,   4.00000,   1238.3320
    218.0000,      12.0000,   4.00000,   1257.7958
    222.0000,      12.0000,   4.00000,   1275.7380
    226.0000,      12.0000,   4.00000,   1294.6215
    230.0000,      12.0000,   4.00000,   1296.5375
    234.0000,      12.0000,   4.00000,   1262.1754
    238.0000,      12.0000,   4.00000,   1218.3408
    242.0000,      12.0000,   4.00000,   1116.4364
    246.0000,      12.0000,   4.00000,   1025.4766
    250.0000,      12.0000,   4.00000,    968.0031
    254.0000,      12.0000,   4.00000,    959.5410
    262.0000,      12.0000,   4.00000,    995.3495
    266.0000,      12.0000,   4.00000,    986.4681
    270.0000,      12.0000,   4.00000,   1052.0618
    274.0000,      12.0000,   4.00000,   1029.5151
    278.0000,      12.0000,   4.00000,   1133.3818
    282.0000,      12.0000,   4.00000,   1181.6130
    286.0000,      12.0000,   4.00000,   1204.9829
    290.0000,      12.0000,   4.00000,   1155.0365
    294.0000,      12.0000,   4.00000,   1118.9380
    298.0000,      12.0000,   4.00000,   1127.7739
    302.0000,      12.0000,   4.00000,   1082.4156
    306.0000,      12.0000,   4.00000,    960.5658
    310.0000,      12.0000,   4.00000,    915.6154
    314.0000,      12.0000,   4.00000,    947.7729
    318.0000,      12.0000,   4.00000,   1042.7198
    322.0000,      12.0000,   4.00000,   1077.7738
    326.0000,      12.0000,   4.00000,   1110.2904
     66.0000,      44.0000,   1.00000,    572.1985
     70.0000,      44.0000,   1.00000,    581.5302
     74.0000,      44.0000,   1.00000,    607.9463
     78.0000,      44.0000,   1.00000,    615.4472
     82.0000,      44.0000,   1.00000,    629.8731
     86.0000,      44.0000,   1.00000,    626.5677
     90.0000,      44.0000,   1.00000,    631.2791
     94.0000,      44.0000,   1.00000,    637.1086
     98.0000,      44.0000,   1.00000,    632.0283
    102.0000,      44.0000,   1.00000,    618.5508
    106.0000,      44.0000,   1.00000,    638.5999
    110.0000,      44.0000,   1.00000,    671.5782
    114.0000,      44.0000,   1.00000,    695.2686
    118.0000,      44.0000,   1.00000,    703.5123
    122.0000,      44.0000,   1.00000,    739.5886
    126.0000,      44.0000,   1.00000,    782.9157
    130.0000,      44.0000,   1.00000,    848.3997
    134.0000,      44.0000,   1.00000,    888.9727
    138.0000,      44.0000,   1.00000,    931.9280
    142.0000,      44.0000,   1.00000,    968.6437
    146.0000,      44.0000,   1.00000,    985.2767
    150.0000,      44.0000,   1.00000,    986.5886
    154.0000,      44.0000,   1.00000,    977.1588
    158.0000,      44.0000,   1.00000,    968.6268
    162.0000,      44.0000,   1.00000,    970.5516
    166.0000,      44.0000,   1.00000,    949.0938
    170.0000,      44.0000,   1.00000,    927.3701
    174.0000,      44.0000,   1.00000,    901.2705
    178.0000,      44.0000,   1.00000,    884.8807
    182.0000,      44.0000,   1.00000,    866.9845
    186.0000,      44.0000,   1.00000,    862.0222
    194.0000,      44.0000,   1.00000,    887.3165
    198.0000,      44.0000,   1.00000,    932.6426
    202.0000,      44.0000,   1.00000,    959.5558
    206.0000,      44.0000,   1.00000,    999.3272
    210.0000,      44.0000,   1.00000,   1045.4178
    214.0000,      44.0000,   1.00000,   1106.0647
    218.0000,      44.0000,   1.00000,   1145.4117
    222.0000,      44.0000,   1.00000,   1156.4246
    226.0000,      44.0000,   1.00000,   1171.1360
    230.0000,      44.0000,   1.00000,   1173.3508
    234.0000,      44.0000,   1.00000,   1144.3165
    238.0000,      44.0000,   1.00000,   1116.3634
    242.0000,      44.0000,   1.00000,   1086.0354
    246.0000,      44.0000,   1.00000,   1090.8317
    250.0000,      44.0000,   1.00000,   1055.6256
    254.0000,      44.0000,   1.00000,   1035.2633
    258.0000,      44.0000,   1.00000,    997.7395
    262.0000,      44.0000,   1.00000,   1003.7401
    266.0000,      44.0000,   1.00000,   1010.1761
    270.0000,      44.0000,   1.00000,   1003.7090
    274.0000,      44.0000,   1.00000,   1008.1286
    278.0000,      44.0000,   1.00000,   1026.6400
    282.0000,      44.0000,   1.00000,   1032.5806
    286.0000,      44.0000,   1.00000,   1036.6543
    290.0000,      44.0000,   1.00000,   1007.4540
    294.0000,      44.0000,   1.00000,   1027.5840
    298.0000,      44.0000,   1.00000,   1028.4779
    302.0000,      44.0000,   1.00000,   1063.6835
    306.0000,      44.0000,   1.00000,   1066.2825
    310.0000,      44.0000,   1.00000,   1068.7062
    314.0000,      44.0000,   1.00000,   1082.2689
     66.0000,      12.0000,   5.00000,    519.9786
     70.0000,      12.0000,   5.00000,    528.0573
     74.0000,      12.0000,   5.00000,    549.1701
     78.0000,      12.0000,   5.00000,    551.7608
     82.0000,      12.0000,   5.00000,    566.6036
     86.0000,      12.0000,   5.00000,    574.6400
     90.0000,      12.0000,   5.00000,    625.8441
     94.0000,      12.0000,   5.00000,    620.9616
     98.0000,      12.0000,   5.00000,    620.9498
    102.0000,      12.0000,   5.00000,    590.4951
    106.0000,      12.0000,   5.00000,    599.6760
    110.0000,      12.0000,   5.00000,    606.1046
    114.0000,      12.0000,   5.00000,    611.5154
    118.0000,      12.0000,   5.00000,    599.9918
    122.0000,      12.0000,   5.00000,    634.0425
    126.0000,      12.0000,   5.00000,    707.1622
    130.0000,      12.0000,   5.00000,    804.1276
    134.0000,      12.0000,   5.00000,    820.9134
    138.0000,      12.0000,   5.00000,    839.6946
    142.0000,      12.0000,   5.00000,    867.2077
    146.0000,      12.0000,   5.00000,    984.5856
    150.0000,      12.0000,   5.00000,   1051.9315
    154.0000,      12.0000,   5.00000,   1099.5840
    158.0000,      12.0000,   5.00000,   1073.6382
    162.0000,      12.0000,   5.00000,   1032.6194
    166.0000,      12.0000,   5.00000,    950.6369
    170.0000,      12.0000,   5.00000,    864.4022
    174.0000,      12.0000,   5.00000,    826.8425
    178.0000,      12.0000,   5.00000,    786.5226
    182.0000,      12.0000,   5.00000,    764.4164
    186.0000,      12.0000,   5.00000,    741.0088
    194.0000,      12.0000,   5.00000,    846.1508
    198.0000,      12.0000,   5.00000,    906.1188
    202.0000,      12.0000,   5.00000,    941.5589
    206.0000,      12.0000,   5.00000,    990.2080
    210.0000,      12.0000,   5.00000,   1027.7452
    214.0000,      12.0000,   5.00000,   1074.5570
    218.0000,      12.0000,   5.00000,   1095.4305
    222.0000,      12.0000,   5.00000,   1123.2245
    226.0000,      12.0000,   5.00000,   1159.6040
    230.0000,      12.0000,   5.00000,   1196.6244
    234.0000,      12.0000,   5.00000,   1179.6542
    238.0000,      12.0000,   5.00000,   1141.9010
    242.0000,      12.0000,   5.00000,   1052.4290
    246.0000,      12.0000,   5.00000,    991.9276
    250.0000,      12.0000,   5.00000,    937.7522
    254.0000,      12.0000,   5.00000,    913.2523
    258.0000,      12.0000,   5.00000,    889.2699
    262.0000,      12.0000,   5.00000,    923.3828
    266.0000,      12.0000,   5.00000,    906.5409
    270.0000,      12.0000,   5.00000,    965.1767
    274.0000,      12.0000,   5.00000,    939.8591
    278.0000,      12.0000,   5.00000,   1035.7450
    282.0000,      12.0000,   5.00000,   1076.1886
    286.0000,      12.0000,   5.00000,   1093.8265
    290.0000,      12.0000,   5.00000,   1044.6488
    294.0000,      12.0000,   5.00000,   1024.5205
    298.0000,      12.0000,   5.00000,   1041.0988
    302.0000,      12.0000,   5.00000,   1035.2559
    306.0000,      12.0000,   5.00000,    943.5063
    310.0000,      12.0000,   5.00000,    920.5422
    314.0000,      12.0000,   5.00000,    955.0684
     78.0000,      52.0000,   1.00000,    565.2266
     82.0000,      52.0000,   1.00000,    556.2179
     86.0000,      52.0000,   1.00000,    549.7934
     90.0000,      52.0000,   1.00000,    548.4612
     94.0000,      52.0000,   1.00000,    548.3665
     98.0000,      52.0000,   1.00000,    556.3781
    102.0000,      52.0000,   1.00000,    576.5646
    106.0000,      52.0000,   1.00000,    605.7869
    110.0000,      52.0000,   1.00000,    647.8966
    114.0000,      52.0000,   1.00000,    668.2542
    118.0000,      52.0000,   1.00000,    689.1071
    122.0000,      52.0000,   1.00000,    712.0996
    126.0000,      52.0000,   1.00000,    761.3272
    130.0000,      52.0000,   1.00000,    788.6682
    134.0000,      52.0000,   1.00000,    812.9401
    138.0000,      52.0000,   1.00000,    837.4423
    142.0000,      52.0000,   1.00000,    842.9362
    146.0000,      52.0000,   1.00000,    844.4021
    150.0000,      52.0000,   1.00000,    846.5520
    154.0000,      52.0000,   1.00000,    843.4129
    158.0000,      52.0000,   1.00000,    827.8026
    162.0000,      52.0000,   1.00000,    806.4763
    166.0000,      52.0000,   1.00000,    801.7754
    170.0000,      52.0000,   1.00000,    818.3264
    174.0000,      52.0000,   1.00000,    843.1611
    206.0000,      52.0000,   1.00000,    901.2988
    210.0000,      52.0000,   1.00000,    928.4531
    214.0000,      52.0000,   1.00000,    961.0266
    218.0000,      52.0000,   1.00000,    993.7031
    222.0000,      52.0000,   1.00000,    995.1754
    226.0000,      52.0000,   1.00000,    992.2109
    230.0000,      52.0000,   1.00000,   1033.4089
    234.0000,      52.0000,   1.00000,   1055.1917
    238.0000,      52.0000,   1.00000,   1049.4929
    242.0000,      52.0000,   1.00000,   1070.7880
    246.0000,      52.0000,   1.00000,   1042.8944
    250.0000,      52.0000,   1.00000,   1034.5641
    254.0000,      52.0000,   1.00000,   1017.4509
    258.0000,      52.0000,   1.00000,   1003.7409
    262.0000,      52.0000,   1.00000,    989.5457
    266.0000,      52.0000,   1.00000,    966.6494
    270.0000,      52.0000,   1.00000,    933.2428
    274.0000,      52.0000,   1.00000,    943.8230
    278.0000,      52.0000,   1.00000,    955.1663
    282.0000,      52.0000,   1.00000,    938.0624
    286.0000,      52.0000,   1.00000,    928.6587
    290.0000,      52.0000,   1.00000,    959.0049
    294.0000,      52.0000,   1.00000,    963.5839
    298.0000,      52.0000,   1.00000,   1006.6268
    302.0000,      52.0000,   1.00000,   1022.3492
     78.0000,      12.0000,   6.00000,    498.0121
     82.0000,      12.0000,   6.00000,    499.7422
     86.0000,      12.0000,   6.00000,    500.9230
     90.0000,      12.0000,   6.00000,    540.7290
     94.0000,      12.0000,   6.00000,    539.6846
     98.0000,      12.0000,   6.00000,    551.8341
    102.0000,      12.0000,   6.00000,    537.3425
    106.0000,      12.0000,   6.00000,    556.0558
    110.0000,      12.0000,   6.00000,    566.7942
    114.0000,      12.0000,   6.00000,    580.2875
    118.0000,      12.0000,   6.00000,    569.3012
    122.0000,      12.0000,   6.00000,    593.1526
    126.0000,      12.0000,   6.00000,    651.6754
    130.0000,      12.0000,   6.00000,    731.2443
    134.0000,      12.0000,   6.00000,    737.8947
    138.0000,      12.0000,   6.00000,    749.1942
    142.0000,      12.0000,   6.00000,    767.1257
    146.0000,      12.0000,   6.00000,    871.1613
    150.0000,      12.0000,   6.00000,    929.3812
    154.0000,      12.0000,   6.00000,    965.8536
    158.0000,      12.0000,   6.00000,    935.8962
    162.0000,      12.0000,   6.00000,    888.3204
    166.0000,      12.0000,   6.00000,    823.9122
    170.0000,      12.0000,   6.00000,    765.4260
    174.0000,      12.0000,   6.00000,    753.1118
    206.0000,      12.0000,   6.00000,    883.1717
    210.0000,      12.0000,   6.00000,    910.9539
    214.0000,      12.0000,   6.00000,    947.0204
    218.0000,      12.0000,   6.00000,    950.7504
    222.0000,      12.0000,   6.00000,    973.2217
    226.0000,      12.0000,   6.00000,   1002.7505
    230.0000,      12.0000,   6.00000,   1056.4137
    234.0000,      12.0000,   6.00000,   1080.9188
    238.0000,      12.0000,   6.00000,   1079.3132
    242.0000,      12.0000,   6.00000,   1011.5573
    246.0000,      12.0000,   6.00000,    945.3187
    250.0000,      12.0000,   6.00000,    899.5102
    254.0000,      12.0000,   6.00000,    878.1481
    258.0000,      12.0000,   6.00000,    860.6916
    262.0000,      12.0000,   6.00000,    884.5088
    266.0000,      12.0000,   6.00000,    856.7299
    270.0000,      12.0000,   6.00000,    907.0641
    274.0000,      12.0000,   6.00000,    882.2487
    282.0000,      12.0000,   6.00000,   1010.0879
    286.0000,      12.0000,   6.00000,   1024.3169
    290.0000,      12.0000,   6.00000,    994.7877
    294.0000,      12.0000,   6.00000,    988.3754
    298.0000,      12.0000,   6.00000,   1018.3401
    302.0000,      12.0000,   6.00000,   1008.8915
     84.0000,      24.0000,   3.00000,    502.4450
     88.0000,      24.0000,   3.00000,    504.2897
     92.0000,      24.0000,   3.00000,    511.9381
     96.0000,      24.0000,   3.00000,    520.8876
    100.0000,      24.0000,   3.00000,    530.1015
    104.0000,      24.0000,   3.00000,    543.5502
    108.0000,      24.0000,   3.00000,    549.5585
    112.0000,      24.0000,   3.00000,    553.6249
    116.0000,      24.0000,   3.00000,    567.6407
    120.0000,      24.0000,   3.00000,    603.0380
    124.0000,      24.0000,   3.00000,    638.8644
    128.0000,      24.0000,   3.00000,    649.9872
    132.0000,      24.0000,   3.00000,    677.2249
    136.0000,      24.0000,   3.00000,    718.0400
    140.0000,      24.0000,   3.00000,    774.5856
    144.0000,      24.0000,   3.00000,    806.5616
    148.0000,      24.0000,   3.00000,    827.8548
    152.0000,      24.0000,   3.00000,    854.2548
    156.0000,      24.0000,   3.00000,    857.3073
    160.0000,      24.0000,   3.00000,    843.9391
    164.0000,      24.0000,   3.00000,    809.8928
    168.0000,      24.0000,   3.00000,    785.7552
    212.0000,      24.0000,   3.00000,    876.4278
    216.0000,      24.0000,   3.00000,    904.6882
    220.0000,      24.0000,   3.00000,    935.7675
    224.0000,      24.0000,   3.00000,    954.1216
    232.0000,      24.0000,   3.00000,   1000.0728
    236.0000,      24.0000,   3.00000,   1001.0506
    240.0000,      24.0000,   3.00000,    982.9159
    244.0000,      24.0000,   3.00000,    969.1943
    248.0000,      24.0000,   3.00000,    930.8236
    252.0000,      24.0000,   3.00000,    891.5847
    256.0000,      24.0000,   3.00000,    881.7575
    260.0000,      24.0000,   3.00000,    857.4329
    264.0000,      24.0000,   3.00000,    875.7116
    268.0000,      24.0000,   3.00000,    871.2191
    272.0000,      24.0000,   3.00000,    896.1400
    276.0000,      24.0000,   3.00000,    942.6264
    280.0000,      24.0000,   3.00000,    935.0180
    284.0000,      24.0000,   3.00000,    966.2961
    288.0000,      24.0000,   3.00000,    990.6785
    292.0000,      24.0000,   3.00000,   1019.6835
    296.0000,      24.0000,   3.00000,    999.3364
     90.0000,      20.0000,   4.00000,    490.5806
     94.0000,      20.0000,   4.00000,    514.4297
     98.0000,      20.0000,   4.00000,    520.1208
    102.0000,      20.0000,   4.00000,    526.8566
    106.0000,      20.0000,   4.00000,    525.5061
    110.0000,      20.0000,   4.00000,    531.1495
    114.0000,      20.0000,   4.00000,    527.5425
    118.0000,      20.0000,   4.00000,    551.6613
    122.0000,      20.0000,   4.00000,    581.3361
    126.0000,      20.0000,   4.00000,    617.1854
    130.0000,      20.0000,   4.00000,    633.7216
    134.0000,      20.0000,   4.00000,    671.4680
    138.0000,      20.0000,   4.00000,    701.5432
    142.0000,      20.0000,   4.00000,    745.7917
    146.0000,      20.0000,   4.00000,    767.2455
    150.0000,      20.0000,   4.00000,    810.4807
    154.0000,      20.0000,   4.00000,    836.5352
    158.0000,      20.0000,   4.00000,    841.4037
    162.0000,      20.0000,   4.00000,    807.9615
    218.0000,      20.0000,   4.00000,    875.9496
    222.0000,      20.0000,   4.00000,    903.7584
    226.0000,      20.0000,   4.00000,    947.1853
    230.0000,      20.0000,   4.00000,    951.9557
    234.0000,      20.0000,   4.00000,    958.1495
    238.0000,      20.0000,   4.00000,    947.9608
    242.0000,      20.0000,   4.00000,    921.1693
    246.0000,      20.0000,   4.00000,    895.8954
    250.0000,      20.0000,   4.00000,    874.6921
    258.0000,      20.0000,   4.00000,    854.8813
    262.0000,      20.0000,   4.00000,    844.5245
    266.0000,      20.0000,   4.00000,    852.7875
    270.0000,      20.0000,   4.00000,    867.4022
    274.0000,      20.0000,   4.00000,    911.5143
    282.0000,      20.0000,   4.00000,    977.4316
    286.0000,      20.0000,   4.00000,    974.8895
    290.0000,      20.0000,   4.00000,   1016.6100
   6.62
ITERATION 2
MODEL RESISTIVITY
LAYER 1
93,     2.0000
      8.0000,     592.46
     12.0000,     603.69
     16.0000,     647.89
     20.0000,     843.42
     24.0000,     980.67
     28.0000,     996.55
     32.0000,     1012.1
     36.0000,     854.24
     40.0000,     938.94
     44.0000,     1148.0
     48.0000,     916.68
     52.0000,     849.57
     56.0000,     970.89
     60.0000,     998.87
     64.0000,     1061.1
     68.0000,     1042.6
     72.0000,     884.18
     76.0000,     918.02
     80.0000,     913.23
     84.0000,     678.62
     88.0000,     742.90
     92.0000,     750.73
     96.0000,     771.25
    100.0000,     622.37
    104.0000,     649.71
    108.0000,     560.48
    112.0000,     585.02
    116.0000,     607.37
    120.0000,     591.84
    124.0000,     555.01
    128.0000,     708.37
    132.0000,     812.04
    136.0000,     897.53
    140.0000,     781.89
    144.0000,     870.74
    148.0000,     980.86
    152.0000,     1248.3
    156.0000,     1169.1
    160.0000,     1153.8
    164.0000,     1073.8
    168.0000,     892.54
    172.0000,     784.84
    176.0000,     714.72
    180.0000,     736.07
    184.0000,     670.02
    188.0000,     641.68
    192.0000,     652.53
    196.0000,     784.19
    200.0000,     852.92
    204.0000,     760.36
    208.0000,     845.63
    212.0000,     950.26
    216.0000,     845.14
    220.0000,     932.59
    224.0000,     966.70
    228.0000,     964.55
    232.0000,     1075.3
    236.0000,     1137.7
    240.0000,     1043.4
    244.0000,     1101.7
    248.0000,     901.54
    252.0000,     827.44
    256.0000,     949.14
    260.0000,     878.86
    264.0000,     868.16
    268.0000,     1260.6
    272.0000,     991.52
    276.0000,     1488.6
    280.0000,     1545.3
    284.0000,     1984.7
    288.0000,     2305.9
    292.0000,     1970.1
    296.0000,     1778.0
    300.0000,     2097.6
    304.0000,     1917.5
    308.0000,     1503.9
    312.0000,     1449.0
    316.0000,     1974.7
    320.0000,     2152.7
    324.0000,     2657.5
    328.0000,     2564.7
    332.0000,     2855.4
    336.0000,     3010.2
    340.0000,     2793.1
    344.0000,     2848.3
    348.0000,     2951.5
    352.0000,     2637.5
    356.0000,     2722.4
    360.0000,     2532.5
    364.0000,     2536.3
    368.0000,     1677.5
    372.0000,     1558.9
             1529.3
LAYER 2
93,     4.2000
      8.0000,     617.29
     12.0000,     621.54
     16.0000,     679.04
     20.0000,     874.18
     24.0000,     1031.3
     28.0000,     1073.1
     32.0000,     1077.7
     36.0000,     937.76
     40.0000,     1019.2
     44.0000,     1197.3
     48.0000,     1015.5
     52.0000,     950.84
     56.0000,     1046.6
     60.0000,     1066.2
     64.0000,     1088.1
     68.0000,     1060.1
     72.0000,     921.81
     76.0000,     937.04
     80.0000,     919.81
     84.0000,     730.52
     88.0000,     784.68
     92.0000,     800.40
     96.0000,     823.54
    100.0000,     701.33
    104.0000,     718.44
    108.0000,     656.16
    112.0000,     666.75
    116.0000,     680.97
    120.0000,     654.84
    124.0000,     620.76
    128.0000,     746.22
    132.0000,     871.20
    136.0000,     939.97
    140.0000,     842.69
    144.0000,     915.40
    148.0000,     1007.7
    152.0000,     1264.4
    156.0000,     1157.4
    160.0000,     1163.9
    164.0000,     1100.2
    168.0000,     950.79
    172.0000,     858.24
    176.0000,     790.07
    180.0000,     799.45
    184.0000,     735.44
    188.0000,     702.16
    192.0000,     721.24
    196.0000,     837.50
    200.0000,     905.66
    204.0000,     843.50
    208.0000,     930.12
    212.0000,     1018.3
    216.0000,     964.50
    220.0000,     1043.3
    224.0000,     1080.3
    228.0000,     1095.6
    232.0000,     1201.3
    236.0000,     1243.7
    240.0000,     1140.5
    244.0000,     1147.7
    248.0000,     978.62
    252.0000,     904.65
    256.0000,     1000.7
    260.0000,     938.74
    264.0000,     944.00
    268.0000,     1208.2
    272.0000,     1109.6
    276.0000,     1383.3
    280.0000,     1478.2
    284.0000,     1849.4
    288.0000,     2082.2
    292.0000,     1825.1
    296.0000,     1672.7
    300.0000,     2022.4
    304.0000,     1939.0
    308.0000,     1561.0
    312.0000,     1522.3
    316.0000,     1995.9
    320.0000,     2287.7
    324.0000,     2774.5
    328.0000,     2726.1
    332.0000,     2990.1
    336.0000,     3248.4
    340.0000,     3186.5
    344.0000,     3156.1
    348.0000,     3171.9
    352.0000,     2852.1
    356.0000,     2756.5
    360.0000,     2465.3
    364.0000,     2339.0
    368.0000,     1650.1
    372.0000,     1511.3
             1472.8
LAYER 3
91,     6.6200
     12.0000,     681.70
     16.0000,     770.36
     20.0000,     1013.6
     24.0000,     1246.4
     28.0000,     1364.3
     32.0000,     1371.9
     36.0000,     1221.0
     40.0000,     1251.7
     44.0000,     1346.1
     48.0000,     1210.6
     52.0000,     1147.0
     56.0000,     1190.9
     60.0000,     1183.3
     64.0000,     1169.3
     68.0000,     1153.4
     72.0000,     1063.9
     76.0000,     1088.4
     80.0000,     1097.0
     84.0000,     961.66
     88.0000,     1014.8
     92.0000,     1024.4
     96.0000,     1034.2
    100.0000,     943.30
    104.0000,     954.77
    108.0000,     937.63
    112.0000,     926.42
    116.0000,     904.29
    120.0000,     848.06
    124.0000,     809.03
    128.0000,     908.19
    132.0000,     1069.4
    136.0000,     1154.3
    140.0000,     1083.7
    144.0000,     1168.0
    148.0000,     1285.6
    152.0000,     1576.2
    156.0000,     1426.3
    160.0000,     1429.7
    164.0000,     1383.8
    168.0000,     1237.8
    172.0000,     1130.9
    176.0000,     1030.1
    180.0000,     991.87
    184.0000,     913.46
    188.0000,     871.11
    192.0000,     900.16
    196.0000,     1009.5
    200.0000,     1102.3
    204.0000,     1112.9
    208.0000,     1222.0
    212.0000,     1325.1
    216.0000,     1353.0
    220.0000,     1442.2
    224.0000,     1491.1
    228.0000,     1537.1
    232.0000,     1644.1
    236.0000,     1648.4
    240.0000,     1493.9
    244.0000,     1419.0
    248.0000,     1251.8
    252.0000,     1170.7
    256.0000,     1225.7
    260.0000,     1142.7
    264.0000,     1113.3
    268.0000,     1244.6
    272.0000,     1229.2
    276.0000,     1321.1
    280.0000,     1368.9
    284.0000,     1639.1
    288.0000,     1772.5
    292.0000,     1566.2
    296.0000,     1494.9
    300.0000,     1893.3
    304.0000,     1982.0
    308.0000,     1704.3
    312.0000,     1671.3
    316.0000,     2054.2
    320.0000,     2444.4
    324.0000,     2908.9
    328.0000,     2937.6
    332.0000,     3178.5
    336.0000,     3629.7
    340.0000,     3849.9
    344.0000,     3740.6
    348.0000,     3544.9
    352.0000,     3138.1
    356.0000,     2761.7
    360.0000,     2338.2
    364.0000,     2098.4
    368.0000,     1595.0
             1440.8
LAYER 4
89,     9.2820
     16.0000,     846.16
     20.0000,     1172.2
     24.0000,     1447.7
     28.0000,     1656.3
     32.0000,     1686.0
     36.0000,     1501.4
     40.0000,     1444.5
     44.0000,     1440.5
     48.0000,     1331.2
     52.0000,     1267.3
     56.0000,     1249.1
     60.0000,     1197.6
     64.0000,     1159.8
     68.0000,     1166.0
     72.0000,     1142.9
     76.0000,     1225.4
     80.0000,     1316.5
     84.0000,     1259.3
     88.0000,     1341.3
     92.0000,     1353.9
     96.0000,     1368.6
    100.0000,     1326.6
    104.0000,     1360.3
    108.0000,     1399.0
    112.0000,     1345.7
    116.0000,     1233.2
    120.0000,     1106.9
    124.0000,     1045.9
    128.0000,     1129.1
    132.0000,     1330.3
    136.0000,     1461.6
    140.0000,     1429.4
    144.0000,     1564.9
    148.0000,     1752.1
    152.0000,     2122.1
    156.0000,     1904.3
    160.0000,     1902.5
    164.0000,     1900.0
    168.0000,     1759.9
    172.0000,     1625.6
    176.0000,     1462.8
    180.0000,     1355.0
    184.0000,     1242.8
    188.0000,     1180.4
    192.0000,     1207.4
    196.0000,     1316.4
    200.0000,     1460.5
    204.0000,     1577.1
    208.0000,     1748.5
    212.0000,     1921.0
    216.0000,     2078.0
    220.0000,     2218.8
    224.0000,     2289.8
    228.0000,     2353.2
    232.0000,     2414.3
    236.0000,     2301.0
    240.0000,     2018.6
    244.0000,     1832.8
    248.0000,     1644.7
    252.0000,     1567.3
    256.0000,     1594.4
    260.0000,     1465.4
    264.0000,     1369.5
    268.0000,     1394.9
    272.0000,     1352.2
    276.0000,     1339.0
    280.0000,     1302.0
    284.0000,     1466.7
    288.0000,     1510.9
    292.0000,     1310.6
    296.0000,     1289.8
    300.0000,     1727.3
    304.0000,     1968.5
    308.0000,     1784.6
    312.0000,     1704.5
    316.0000,     1932.0
    320.0000,     2243.7
    324.0000,     2586.4
    328.0000,     2643.0
    332.0000,     2859.2
    336.0000,     3430.2
    340.0000,     3948.7
    344.0000,     3944.3
    348.0000,     3653.4
    352.0000,     3185.9
    356.0000,     2654.5
    360.0000,     2146.6
    364.0000,     1900.8
             1480.9
LAYER 5
85,    12.2102
     24.0000,     1215.1
     28.0000,     1385.2
     32.0000,     1428.1
     36.0000,     1316.6
     40.0000,     1211.0
     44.0000,     1112.8
     48.0000,     1035.8
     52.0000,     969.62
     56.0000,     897.79
     60.0000,     828.34
     64.0000,     789.61
     68.0000,     797.28
     72.0000,     837.22
     76.0000,     949.69
     80.0000,     1106.3
     84.0000,     1229.9
     88.0000,     1397.1
     92.0000,     1546.0
     96.0000,     1715.6
    100.0000,     1892.3
    104.0000,     2049.8
    108.0000,     2133.8
    112.0000,     1962.1
    116.0000,     1649.8
    120.0000,     1391.8
    124.0000,     1278.9
    128.0000,     1297.9
    132.0000,     1409.6
    136.0000,     1489.0
    140.0000,     1495.7
    144.0000,     1587.3
    148.0000,     1727.8
    152.0000,     1911.0
    156.0000,     1842.1
    160.0000,     1924.8
    164.0000,     2142.4
    168.0000,     2349.2
    172.0000,     2511.1
    176.0000,     2561.7
    180.0000,     2559.7
    184.0000,     2518.3
    188.0000,     2451.1
    192.0000,     2415.6
    196.0000,     2462.3
    200.0000,     2654.7
    204.0000,     2942.9
    208.0000,     3246.9
    212.0000,     3595.7
    216.0000,     3998.3
    220.0000,     4211.0
    224.0000,     4174.5
    228.0000,     3942.3
    232.0000,     3509.0
    236.0000,     2944.9
    240.0000,     2433.6
    244.0000,     2126.5
    248.0000,     2000.1
    252.0000,     2021.7
    256.0000,     2072.1
    260.0000,     1983.0
    264.0000,     1842.7
    268.0000,     1705.5
    272.0000,     1546.8
    276.0000,     1413.7
    280.0000,     1299.1
    284.0000,     1300.3
    288.0000,     1246.2
    292.0000,     1110.0
    296.0000,     1137.5
    300.0000,     1455.4
    304.0000,     1713.8
    308.0000,     1629.4
    312.0000,     1427.6
    316.0000,     1314.3
    320.0000,     1274.4
    324.0000,     1266.8
    328.0000,     1251.9
    332.0000,     1323.3
    336.0000,     1586.3
    340.0000,     1971.7
    344.0000,     2257.0
    348.0000,     2333.9
    352.0000,     2282.0
    356.0000,     2055.6
             1741.0
LAYER 6
81,    15.4312
     32.0000,     984.68
     36.0000,     899.96
     40.0000,     841.80
     44.0000,     763.83
     48.0000,     706.27
     52.0000,     649.23
     56.0000,     595.52
     60.0000,     550.12
     64.0000,     524.05
     68.0000,     523.76
     72.0000,     550.86
     76.0000,     616.48
     80.0000,     714.87
     84.0000,     827.17
     88.0000,     963.31
     92.0000,     1109.6
     96.0000,     1267.1
    100.0000,     1418.5
    104.0000,     1522.3
    108.0000,     1537.4
    112.0000,     1412.1
    116.0000,     1219.5
    120.0000,     1068.7
    124.0000,     1007.4
    128.0000,     1019.9
    132.0000,     1070.5
    136.0000,     1105.3
    140.0000,     1113.3
    144.0000,     1145.1
    148.0000,     1201.0
    152.0000,     1268.9
    156.0000,     1299.6
    160.0000,     1414.4
    164.0000,     1648.7
    168.0000,     1960.9
    172.0000,     2298.7
    176.0000,     2590.8
    180.0000,     2807.4
    184.0000,     2923.2
    188.0000,     2919.8
    192.0000,     2848.6
    196.0000,     2800.7
    200.0000,     2857.0
    204.0000,     2989.9
    208.0000,     3130.3
    212.0000,     3287.9
    216.0000,     3439.3
    220.0000,     3438.8
    224.0000,     3246.9
    228.0000,     2903.0
    232.0000,     2465.8
    236.0000,     2039.2
    240.0000,     1723.2
    244.0000,     1560.3
    248.0000,     1541.1
    252.0000,     1625.1
    256.0000,     1727.4
    260.0000,     1753.6
    264.0000,     1702.3
    268.0000,     1593.5
    272.0000,     1452.5
    276.0000,     1324.6
    280.0000,     1224.7
    284.0000,     1180.9
    288.0000,     1130.6
    292.0000,     1075.1
    296.0000,     1128.2
    300.0000,     1328.5
    304.0000,     1488.1
    308.0000,     1428.7
    312.0000,     1234.2
    316.0000,     1051.3
    320.0000,     921.61
    324.0000,     840.35
    328.0000,     801.89
    332.0000,     829.43
    336.0000,     962.43
    340.0000,     1176.8
    344.0000,     1431.1
    348.0000,     1587.7
             1743.0
LAYER 7
77,    18.9743
     40.0000,     653.03
     44.0000,     566.59
     48.0000,     521.87
     52.0000,     475.46
     56.0000,     438.77
     60.0000,     408.46
     64.0000,     389.06
     68.0000,     383.99
     72.0000,     396.36
     76.0000,     429.27
     80.0000,     482.01
     84.0000,     550.37
     88.0000,     632.78
     92.0000,     721.54
     96.0000,     807.33
    100.0000,     875.86
    104.0000,     909.90
    108.0000,     899.33
    112.0000,     843.86
    116.0000,     773.24
    120.0000,     724.70
    124.0000,     716.34
    128.0000,     742.18
    132.0000,     782.85
    136.0000,     815.46
    140.0000,     834.62
    144.0000,     856.18
    148.0000,     887.04
    152.0000,     927.84
    156.0000,     978.94
    160.0000,     1079.3
    164.0000,     1252.3
    168.0000,     1491.0
    172.0000,     1768.0
    176.0000,     2039.6
    180.0000,     2261.2
    184.0000,     2392.1
    188.0000,     2410.7
    192.0000,     2345.9
    196.0000,     2258.7
    200.0000,     2198.5
    204.0000,     2163.6
    208.0000,     2131.8
    212.0000,     2099.7
    216.0000,     2051.6
    220.0000,     1948.2
    224.0000,     1781.7
    228.0000,     1572.5
    232.0000,     1353.7
    236.0000,     1166.0
    240.0000,     1041.8
    244.0000,     994.31
    248.0000,     1022.2
    252.0000,     1107.0
    256.0000,     1211.0
    260.0000,     1287.6
    264.0000,     1314.3
    268.0000,     1289.2
    272.0000,     1229.3
    276.0000,     1164.7
    280.0000,     1114.9
    284.0000,     1092.3
    288.0000,     1082.3
    292.0000,     1091.0
    296.0000,     1161.1
    300.0000,     1290.8
    304.0000,     1380.4
    308.0000,     1336.0
    312.0000,     1186.9
    316.0000,     1018.0
    320.0000,     877.25
    324.0000,     783.12
    328.0000,     740.86
    332.0000,     756.41
    336.0000,     838.08
    340.0000,     978.64
             1240.4
LAYER 8
73,    22.8718
     48.0000,     445.60
     52.0000,     393.23
     56.0000,     366.38
     60.0000,     348.15
     64.0000,     330.64
     68.0000,     321.92
     72.0000,     325.53
     76.0000,     341.46
     80.0000,     369.98
     84.0000,     409.33
     88.0000,     456.30
     92.0000,     504.45
     96.0000,     545.37
    100.0000,     571.47
    104.0000,     578.78
    108.0000,     568.99
    112.0000,     548.65
    116.0000,     530.16
    120.0000,     526.08
    124.0000,     542.80
    128.0000,     577.79
    132.0000,     621.60
    136.0000,     662.98
    140.0000,     697.19
    144.0000,     728.45
    148.0000,     761.82
    152.0000,     801.58
    156.0000,     854.01
    160.0000,     933.90
    164.0000,     1051.3
    168.0000,     1202.8
    172.0000,     1372.7
    176.0000,     1535.2
    180.0000,     1661.6
    184.0000,     1727.2
    188.0000,     1722.8
    192.0000,     1663.2
    196.0000,     1577.7
    200.0000,     1490.6
    204.0000,     1408.7
    208.0000,     1329.7
    212.0000,     1251.9
    216.0000,     1170.8
    220.0000,     1078.7
    224.0000,     975.90
    228.0000,     870.33
    232.0000,     773.98
    236.0000,     699.77
    240.0000,     658.10
    244.0000,     654.38
    248.0000,     689.13
    252.0000,     755.58
    256.0000,     838.95
    260.0000,     918.56
    264.0000,     978.03
    268.0000,     1010.2
    272.0000,     1019.8
    276.0000,     1020.6
    280.0000,     1026.6
    284.0000,     1047.0
    288.0000,     1082.2
    292.0000,     1135.9
    296.0000,     1217.9
    300.0000,     1312.3
    304.0000,     1366.4
    308.0000,     1334.8
    312.0000,     1230.8
    316.0000,     1099.5
    320.0000,     970.11
    324.0000,     878.67
    328.0000,     843.98
    332.0000,     854.67
           917.7292
LAYER 9
67,    27.1590
     60.0000,     337.80
     64.0000,     311.20
     68.0000,     300.84
     72.0000,     299.89
     76.0000,     306.18
     80.0000,     321.61
     84.0000,     344.18
     88.0000,     370.84
     92.0000,     396.87
     96.0000,     416.31
    100.0000,     425.96
    104.0000,     426.41
    108.0000,     421.46
    112.0000,     416.58
    116.0000,     417.96
    120.0000,     430.80
    124.0000,     457.70
    128.0000,     497.50
    132.0000,     545.50
    136.0000,     595.51
    140.0000,     643.26
    144.0000,     688.32
    148.0000,     732.38
    152.0000,     778.31
    156.0000,     830.21
    160.0000,     893.49
    164.0000,     970.77
    168.0000,     1058.1
    172.0000,     1145.3
    176.0000,     1218.2
    180.0000,     1262.9
    184.0000,     1270.1
    188.0000,     1239.4
    192.0000,     1179.9
    196.0000,     1105.2
    200.0000,     1027.1
    204.0000,     951.04
    208.0000,     878.68
    212.0000,     809.92
    216.0000,     743.73
    220.0000,     679.02
    224.0000,     616.73
    228.0000,     560.04
    232.0000,     513.41
    236.0000,     481.49
    240.0000,     468.27
    244.0000,     476.33
    248.0000,     506.37
    252.0000,     556.18
    256.0000,     620.34
    260.0000,     690.49
    264.0000,     758.27
    268.0000,     818.29
    272.0000,     870.26
    276.0000,     919.06
    280.0000,     971.66
    284.0000,     1033.8
    288.0000,     1107.8
    292.0000,     1192.4
    296.0000,     1283.0
    300.0000,     1359.7
    304.0000,     1395.5
    308.0000,     1367.9
    312.0000,     1295.1
    316.0000,     1214.5
    320.0000,     1117.8
           992.8079
LAYER 10
61,    31.8749
     72.0000,     297.74
     76.0000,     298.66
     80.0000,     305.24
     84.0000,     317.43
     88.0000,     331.72
     92.0000,     346.28
     96.0000,     355.73
    100.0000,     359.46
    104.0000,     359.26
    108.0000,     358.58
    112.0000,     361.36
    116.0000,     371.31
    120.0000,     391.27
    124.0000,     422.73
    128.0000,     465.33
    132.0000,     516.77
    136.0000,     573.42
    140.0000,     631.69
    144.0000,     689.18
    148.0000,     744.75
    152.0000,     798.30
    156.0000,     850.45
    160.0000,     901.83
    164.0000,     951.54
    168.0000,     995.99
    172.0000,     1029.3
    176.0000,     1045.3
    180.0000,     1039.5
    184.0000,     1011.0
    188.0000,     963.23
    192.0000,     902.71
    196.0000,     836.65
    200.0000,     770.78
    204.0000,     708.23
    208.0000,     650.07
    212.0000,     596.30
    216.0000,     546.57
    220.0000,     500.78
    224.0000,     459.62
    228.0000,     424.61
    232.0000,     397.82
    236.0000,     381.42
    240.0000,     377.37
    244.0000,     387.18
    248.0000,     411.60
    252.0000,     450.31
    256.0000,     501.77
    260.0000,     563.12
    264.0000,     631.05
    268.0000,     702.86
    272.0000,     777.64
    276.0000,     856.64
    280.0000,     942.37
    284.0000,     1036.6
    288.0000,     1139.4
    292.0000,     1243.2
    296.0000,     1340.0
    300.0000,     1401.1
    304.0000,     1424.2
    308.0000,     1395.3
             1303.5
LAYER 11
57,    37.0623
     80.0000,     300.76
     84.0000,     309.13
     88.0000,     316.97
     92.0000,     324.21
     96.0000,     328.72
    100.0000,     330.75
    104.0000,     331.62
    108.0000,     334.12
    112.0000,     341.21
    116.0000,     355.50
    120.0000,     378.99
    124.0000,     412.89
    128.0000,     457.36
    132.0000,     511.36
    136.0000,     572.67
    140.0000,     638.28
    144.0000,     705.02
    148.0000,     769.81
    152.0000,     829.97
    156.0000,     883.16
    160.0000,     927.16
    164.0000,     959.55
    168.0000,     977.62
    172.0000,     978.84
    176.0000,     962.01
    180.0000,     927.95
    184.0000,     879.74
    188.0000,     822.13
    192.0000,     760.39
    196.0000,     699.01
    200.0000,     641.04
    204.0000,     587.89
    208.0000,     539.78
    212.0000,     496.32
    216.0000,     457.07
    220.0000,     421.91
    224.0000,     391.24
    228.0000,     365.97
    232.0000,     347.36
    236.0000,     336.74
    240.0000,     335.40
    244.0000,     344.49
    248.0000,     364.91
    252.0000,     397.18
    256.0000,     441.42
    260.0000,     497.23
    264.0000,     563.88
    268.0000,     640.60
    272.0000,     727.13
    276.0000,     823.86
    280.0000,     931.10
    284.0000,     1045.7
    288.0000,     1169.8
    292.0000,     1279.2
    296.0000,     1373.1
    300.0000,     1425.0
             1449.4
LAYER 12
53, 
     88.0000,     311.54
     92.0000,     316.44
     96.0000,     319.25
    100.0000,     320.63
    104.0000,     322.07
    108.0000,     326.09
    112.0000,     335.08
    116.0000,     351.24
    120.0000,     376.35
    124.0000,     411.59
    128.0000,     457.43
    132.0000,     513.38
    136.0000,     577.81
    140.0000,     648.05
    144.0000,     720.58
    148.0000,     791.34
    152.0000,     856.14
    156.0000,     910.92
    160.0000,     951.98
    164.0000,     976.27
    168.0000,     981.62
    172.0000,     967.28
    176.0000,     934.51
    180.0000,     886.58
    184.0000,     828.30
    188.0000,     765.04
    192.0000,     701.66
    196.0000,     641.66
    200.0000,     587.00
    204.0000,     538.22
    208.0000,     494.98
    212.0000,     456.52
    216.0000,     422.17
    220.0000,     391.65
    224.0000,     365.18
    228.0000,     343.46
    232.0000,     327.52
    236.0000,     318.46
    240.0000,     317.43
    244.0000,     325.53
    248.0000,     343.77
    252.0000,     373.04
    256.0000,     414.13
    260.0000,     467.58
    264.0000,     533.71
    268.0000,     612.75
    272.0000,     705.19
    276.0000,     812.22
    280.0000,     936.41
    284.0000,     1055.7
    288.0000,     1182.9
    292.0000,     1308.4
             1422.8
CALCULATED APPARENT RESISTIVITY
      6.0000,       4.0000,   1.00000,    642.1605
     10.0000,       4.0000,   1.00000,    681.0017
     14.0000,       4.0000,   1.00000,    726.2906
     18.0000,       4.0000,   1.00000,    866.0444
     22.0000,       4.0000,   1.00000,    962.1499
     26.0000,       4.0000,   1.00000,    985.0855
     30.0000,       4.0000,   1.00000,   1065.1915
     34.0000,       4.0000,   1.00000,    979.9522
     38.0000,       4.0000,   1.00000,    999.0594
     42.0000,       4.0000,   1.00000,   1099.8420
     46.0000,       4.0000,   1.00000,    974.5748
     50.0000,       4.0000,   1.00000,    975.2471
     54.0000,       4.0000,   1.00000,   1036.7289
     58.0000,       4.0000,   1.00000,   1001.7764
     62.0000,       4.0000,   1.00000,   1022.4914
     66.0000,       4.0000,   1.00000,   1032.5559
     70.0000,       4.0000,   1.00000,    932.8768
     74.0000,       4.0000,   1.00000,    920.7109
     78.0000,       4.0000,   1.00000,    925.5505
     82.0000,       4.0000,   1.00000,    773.5895
     86.0000,       4.0000,   1.00000,    843.8586
     90.0000,       4.0000,   1.00000,    778.0651
     94.0000,       4.0000,   1.00000,    825.2753
     98.0000,       4.0000,   1.00000,    703.5482
    102.0000,       4.0000,   1.00000,    758.1642
    106.0000,       4.0000,   1.00000,    669.1755
    110.0000,       4.0000,   1.00000,    690.2731
    114.0000,       4.0000,   1.00000,    681.5268
    118.0000,       4.0000,   1.00000,    694.9747
    122.0000,       4.0000,   1.00000,    669.6808
    126.0000,       4.0000,   1.00000,    787.1843
    130.0000,       4.0000,   1.00000,    818.5073
    134.0000,       4.0000,   1.00000,    926.3704
    138.0000,       4.0000,   1.00000,    876.2735
    142.0000,       4.0000,   1.00000,   1007.7997
    146.0000,       4.0000,   1.00000,   1023.0505
    150.0000,       4.0000,   1.00000,   1210.5790
    154.0000,       4.0000,   1.00000,   1137.1321
    158.0000,       4.0000,   1.00000,   1165.2666
    162.0000,       4.0000,   1.00000,   1100.2708
    166.0000,       4.0000,   1.00000,    974.0986
    170.0000,       4.0000,   1.00000,    912.8339
    174.0000,       4.0000,   1.00000,    819.4481
    178.0000,       4.0000,   1.00000,    820.2541
    182.0000,       4.0000,   1.00000,    758.7037
    186.0000,       4.0000,   1.00000,    760.8431
    190.0000,       4.0000,   1.00000,    764.4389
    194.0000,       4.0000,   1.00000,    833.8333
    198.0000,       4.0000,   1.00000,    906.4744
    202.0000,       4.0000,   1.00000,    876.1934
    206.0000,       4.0000,   1.00000,    943.6674
    210.0000,       4.0000,   1.00000,   1037.8853
    214.0000,       4.0000,   1.00000,    972.4017
    218.0000,       4.0000,   1.00000,   1072.7977
    222.0000,       4.0000,   1.00000,   1099.8591
    226.0000,       4.0000,   1.00000,   1107.5558
    230.0000,       4.0000,   1.00000,   1172.8213
    234.0000,       4.0000,   1.00000,   1210.0681
    238.0000,       4.0000,   1.00000,   1102.6467
    242.0000,       4.0000,   1.00000,   1159.9867
    246.0000,       4.0000,   1.00000,   1015.2529
    250.0000,       4.0000,   1.00000,    959.3794
    254.0000,       4.0000,   1.00000,   1024.4614
    258.0000,       4.0000,   1.00000,    997.9942
    262.0000,       4.0000,   1.00000,    943.8688
    266.0000,       4.0000,   1.00000,   1286.7175
    270.0000,       4.0000,   1.00000,   1039.8152
    274.0000,       4.0000,   1.00000,   1512.6443
    278.0000,       4.0000,   1.00000,   1460.5845
    282.0000,       4.0000,   1.00000,   1725.2188
    286.0000,       4.0000,   1.00000,   1867.0510
    290.0000,       4.0000,   1.00000,   1832.0460
    294.0000,       4.0000,   1.00000,   1761.3359
    298.0000,       4.0000,   1.00000,   1878.0911
    302.0000,       4.0000,   1.00000,   1777.6561
    306.0000,       4.0000,   1.00000,   1693.6322
    310.0000,       4.0000,   1.00000,   1670.1937
    314.0000,       4.0000,   1.00000,   2052.5974
    318.0000,       4.0000,   1.00000,   2078.5957
    322.0000,       4.0000,   1.00000,   2577.2532
    326.0000,       4.0000,   1.00000,   2560.9177
    330.0000,       4.0000,   1.00000,   2854.1350
    334.0000,       4.0000,   1.00000,   2993.4438
    338.0000,       4.0000,   1.00000,   2937.0034
    342.0000,       4.0000,   1.00000,   2959.1987
    346.0000,       4.0000,   1.00000,   2992.9077
    350.0000,       4.0000,   1.00000,   2683.9448
    354.0000,       4.0000,   1.00000,   2707.6714
    358.0000,       4.0000,   1.00000,   2274.3594
    362.0000,       4.0000,   1.00000,   2285.7502
    366.0000,       4.0000,   1.00000,   1710.2581
    370.0000,       4.0000,   1.00000,   1672.9037
    374.0000,       4.0000,   1.00000,   1536.5320
     10.0000,       4.0000,   2.00000,    742.4897
     14.0000,       4.0000,   2.00000,    766.1185
     18.0000,       4.0000,   2.00000,    920.9352
     22.0000,       4.0000,   2.00000,    997.0360
     26.0000,       4.0000,   2.00000,   1031.7653
     30.0000,       4.0000,   2.00000,   1111.8661
     34.0000,       4.0000,   2.00000,    958.8222
     38.0000,       4.0000,   2.00000,   1035.1599
     42.0000,       4.0000,   2.00000,   1236.4232
     46.0000,       4.0000,   2.00000,   1003.5512
     50.0000,       4.0000,   2.00000,    959.9404
     54.0000,       4.0000,   2.00000,   1085.9742
     58.0000,       4.0000,   2.00000,   1012.0325
     62.0000,       4.0000,   2.00000,   1027.6139
     66.0000,       4.0000,   2.00000,   1040.5123
     70.0000,       4.0000,   2.00000,    899.1223
     74.0000,       4.0000,   2.00000,    976.5202
     78.0000,       4.0000,   2.00000,   1013.4973
     82.0000,       4.0000,   2.00000,    816.4155
     86.0000,       4.0000,   2.00000,    883.3488
     90.0000,       4.0000,   2.00000,    915.0609
     94.0000,       4.0000,   2.00000,    910.8467
     98.0000,       4.0000,   2.00000,    797.8654
    102.0000,       4.0000,   2.00000,    859.7220
    106.0000,       4.0000,   2.00000,    785.6722
    110.0000,       4.0000,   2.00000,    792.5194
    114.0000,       4.0000,   2.00000,    840.4790
    118.0000,       4.0000,   2.00000,    807.2054
    122.0000,       4.0000,   2.00000,    746.3666
    126.0000,       4.0000,   2.00000,    864.4423
    130.0000,       4.0000,   2.00000,    965.9076
    134.0000,       4.0000,   2.00000,   1030.1785
    138.0000,       4.0000,   2.00000,    956.8464
    142.0000,       4.0000,   2.00000,   1042.1842
    146.0000,       4.0000,   2.00000,   1125.6947
    150.0000,       4.0000,   2.00000,   1297.1296
    154.0000,       4.0000,   2.00000,   1179.2384
    158.0000,       4.0000,   2.00000,   1199.9088
    162.0000,       4.0000,   2.00000,   1218.3784
    166.0000,       4.0000,   2.00000,   1092.2061
    170.0000,       4.0000,   2.00000,   1025.9977
    174.0000,       4.0000,   2.00000,    967.6307
    178.0000,       4.0000,   2.00000,    994.4816
    182.0000,       4.0000,   2.00000,    929.4565
    186.0000,       4.0000,   2.00000,    885.3740
    190.0000,       4.0000,   2.00000,    882.1381
    194.0000,       4.0000,   2.00000,   1014.9431
    198.0000,       4.0000,   2.00000,   1091.2690
    202.0000,       4.0000,   2.00000,    973.8879
    206.0000,       4.0000,   2.00000,   1102.7145
    210.0000,       4.0000,   2.00000,   1253.0513
    214.0000,       4.0000,   2.00000,   1127.6558
    218.0000,       4.0000,   2.00000,   1248.3097
    222.0000,       4.0000,   2.00000,   1301.4081
    226.0000,       4.0000,   2.00000,   1238.9082
    230.0000,       4.0000,   2.00000,   1342.2825
    234.0000,       4.0000,   2.00000,   1340.2605
    238.0000,       4.0000,   2.00000,   1221.6910
    242.0000,       4.0000,   2.00000,   1326.0845
    246.0000,       4.0000,   2.00000,   1135.8901
    250.0000,       4.0000,   2.00000,   1061.5190
    254.0000,       4.0000,   2.00000,   1237.4579
    258.0000,       4.0000,   2.00000,   1074.2820
    262.0000,       4.0000,   2.00000,   1059.5149
    266.0000,       4.0000,   2.00000,   1389.8691
    270.0000,       4.0000,   2.00000,   1113.0403
    274.0000,       4.0000,   2.00000,   1441.8127
    278.0000,       4.0000,   2.00000,   1395.0895
    282.0000,       4.0000,   2.00000,   1538.8848
    286.0000,       4.0000,   2.00000,   1818.5820
    290.0000,       4.0000,   2.00000,   1599.7526
    294.0000,       4.0000,   2.00000,   1520.4625
    298.0000,       4.0000,   2.00000,   1880.6521
    302.0000,       4.0000,   2.00000,   1888.7823
    306.0000,       4.0000,   2.00000,   1618.0242
    310.0000,       4.0000,   2.00000,   1688.9373
    314.0000,       4.0000,   2.00000,   2089.2759
    318.0000,       4.0000,   2.00000,   2128.8101
    322.0000,       4.0000,   2.00000,   2441.0715
    326.0000,       4.0000,   2.00000,   2410.5266
    330.0000,       4.0000,   2.00000,   2696.9282
    334.0000,       4.0000,   2.00000,   2957.4648
    338.0000,       4.0000,   2.00000,   2754.2129
    342.0000,       4.0000,   2.00000,   2855.1631
    346.0000,       4.0000,   2.00000,   2923.3293
    350.0000,       4.0000,   2.00000,   2589.4465
    354.0000,       4.0000,   2.00000,   2453.9841
    358.0000,       4.0000,   2.00000,   2281.7783
    362.0000,       4.0000,   2.00000,   2259.6130
    366.0000,       4.0000,   2.00000,   1681.6869
    370.0000,       4.0000,   2.00000,   1621.2074
     14.0000,       4.0000,   3.00000,    778.4038
     18.0000,       4.0000,   3.00000,    923.2690
     22.0000,       4.0000,   3.00000,   1051.1853
     26.0000,       4.0000,   3.00000,   1067.0006
     30.0000,       4.0000,   3.00000,   1026.5590
     34.0000,       4.0000,   3.00000,    909.2894
     38.0000,       4.0000,   3.00000,   1027.9028
     42.0000,       4.0000,   3.00000,   1217.6636
     46.0000,       4.0000,   3.00000,   1018.7786
     50.0000,       4.0000,   3.00000,    924.9918
     54.0000,       4.0000,   3.00000,    996.4867
     58.0000,       4.0000,   3.00000,   1021.3243
     62.0000,       4.0000,   3.00000,   1021.7972
     66.0000,       4.0000,   3.00000,    976.1447
     70.0000,       4.0000,   3.00000,    905.1546
     74.0000,       4.0000,   3.00000,    971.2612
     78.0000,       4.0000,   3.00000,   1020.2032
     82.0000,       4.0000,   3.00000,    825.8091
     86.0000,       4.0000,   3.00000,    922.2266
     90.0000,       4.0000,   3.00000,    946.1051
     94.0000,       4.0000,   3.00000,   1019.9834
     98.0000,       4.0000,   3.00000,    852.1611
    102.0000,       4.0000,   3.00000,    916.8016
    106.0000,       4.0000,   3.00000,    839.7628
    110.0000,       4.0000,   3.00000,    914.7598
    114.0000,       4.0000,   3.00000,    928.0874
    118.0000,       4.0000,   3.00000,    893.1387
    122.0000,       4.0000,   3.00000,    789.2353
    126.0000,       4.0000,   3.00000,    954.6028
    130.0000,       4.0000,   3.00000,   1073.0609
    134.0000,       4.0000,   3.00000,   1154.8125
    138.0000,       4.0000,   3.00000,    962.8561
    142.0000,       4.0000,   3.00000,   1053.0935
    146.0000,       4.0000,   3.00000,   1136.2045
    150.0000,       4.0000,   3.00000,   1367.2952
    154.0000,       4.0000,   3.00000,   1240.3286
    158.0000,       4.0000,   3.00000,   1266.6450
    162.0000,       4.0000,   3.00000,   1266.3818
    166.0000,       4.0000,   3.00000,   1172.8671
    170.0000,       4.0000,   3.00000,   1119.3142
    174.0000,       4.0000,   3.00000,   1088.1621
    178.0000,       4.0000,   3.00000,   1167.9998
    182.0000,       4.0000,   3.00000,   1074.5989
    186.0000,       4.0000,   3.00000,   1007.9803
    190.0000,       4.0000,   3.00000,   1019.5524
    194.0000,       4.0000,   3.00000,   1187.2701
    198.0000,       4.0000,   3.00000,   1246.2269
    202.0000,       4.0000,   3.00000,   1131.3499
    206.0000,       4.0000,   3.00000,   1233.6779
    210.0000,       4.0000,   3.00000,   1392.7374
    214.0000,       4.0000,   3.00000,   1291.8899
    218.0000,       4.0000,   3.00000,   1375.5869
    222.0000,       4.0000,   3.00000,   1381.7603
    226.0000,       4.0000,   3.00000,   1372.3926
    230.0000,       4.0000,   3.00000,   1419.8395
    234.0000,       4.0000,   3.00000,   1462.8566
    238.0000,       4.0000,   3.00000,   1360.6945
    242.0000,       4.0000,   3.00000,   1412.0197
    246.0000,       4.0000,   3.00000,   1222.2262
    250.0000,       4.0000,   3.00000,   1192.2776
    254.0000,       4.0000,   3.00000,   1278.5453
    258.0000,       4.0000,   3.00000,   1220.5458
    262.0000,       4.0000,   3.00000,   1121.2847
    266.0000,       4.0000,   3.00000,   1459.6688
    270.0000,       4.0000,   3.00000,   1132.8744
    274.0000,       4.0000,   3.00000,   1392.4042
    278.0000,       4.0000,   3.00000,   1283.9594
    282.0000,       4.0000,   3.00000,   1586.1610
    286.0000,       4.0000,   3.00000,   1655.6045
    290.0000,       4.0000,   3.00000,   1462.4348
    294.0000,       4.0000,   3.00000,   1405.6527
    298.0000,       4.0000,   3.00000,   1833.5266
    302.0000,       4.0000,   3.00000,   1858.3800
    306.0000,       4.0000,   3.00000,   1591.8167
    310.0000,       4.0000,   3.00000,   1516.2949
    314.0000,       4.0000,   3.00000,   1998.7465
    318.0000,       4.0000,   3.00000,   2084.2573
    322.0000,       4.0000,   3.00000,   2325.6641
    326.0000,       4.0000,   3.00000,   2182.5532
    330.0000,       4.0000,   3.00000,   2454.1721
    334.0000,       4.0000,   3.00000,   2572.0654
    338.0000,       4.0000,   3.00000,   2528.3928
    342.0000,       4.0000,   3.00000,   2516.7837
    346.0000,       4.0000,   3.00000,   2605.1287
    350.0000,       4.0000,   3.00000,   2298.8445
    354.0000,       4.0000,   3.00000,   2334.2561
    358.0000,       4.0000,   3.00000,   2181.9319
    362.0000,       4.0000,   3.00000,   2246.5256
    366.0000,       4.0000,   3.00000,   1627.6697
     18.0000,      12.0000,   1.00000,    920.7021
     22.0000,      12.0000,   1.00000,   1014.5086
     26.0000,      12.0000,   1.00000,    998.7333
     30.0000,      12.0000,   1.00000,    935.3334
     34.0000,      12.0000,   1.00000,    930.3813
     38.0000,      12.0000,   1.00000,    980.9433
     42.0000,      12.0000,   1.00000,   1018.2273
     46.0000,      12.0000,   1.00000,   1013.3443
     50.0000,      12.0000,   1.00000,    948.4053
     54.0000,      12.0000,   1.00000,    930.4857
     58.0000,      12.0000,   1.00000,    966.0460
     62.0000,      12.0000,   1.00000,    978.7937
     66.0000,      12.0000,   1.00000,    955.8413
     70.0000,      12.0000,   1.00000,    937.8511
     74.0000,      12.0000,   1.00000,    942.1917
     78.0000,      12.0000,   1.00000,    898.1492
     82.0000,      12.0000,   1.00000,    917.0790
     86.0000,      12.0000,   1.00000,    895.2310
     90.0000,      12.0000,   1.00000,    956.7980
     94.0000,      12.0000,   1.00000,    945.8638
     98.0000,      12.0000,   1.00000,    952.3245
    102.0000,      12.0000,   1.00000,    870.5702
    106.0000,      12.0000,   1.00000,    914.4803
    110.0000,      12.0000,   1.00000,    924.3406
    114.0000,      12.0000,   1.00000,    946.6607
    118.0000,      12.0000,   1.00000,    888.2569
    122.0000,      12.0000,   1.00000,    928.5204
    126.0000,      12.0000,   1.00000,    990.4506
    130.0000,      12.0000,   1.00000,   1113.4041
    134.0000,      12.0000,   1.00000,   1080.2119
    138.0000,      12.0000,   1.00000,   1064.1292
    142.0000,      12.0000,   1.00000,   1030.5233
    146.0000,      12.0000,   1.00000,   1151.7792
    150.0000,      12.0000,   1.00000,   1232.5021
    154.0000,      12.0000,   1.00000,   1323.1232
    158.0000,      12.0000,   1.00000,   1283.8844
    162.0000,      12.0000,   1.00000,   1238.7740
    166.0000,      12.0000,   1.00000,   1193.2300
    170.0000,      12.0000,   1.00000,   1174.6635
    174.0000,      12.0000,   1.00000,   1190.2251
    178.0000,      12.0000,   1.00000,   1181.4827
    182.0000,      12.0000,   1.00000,   1161.3798
    186.0000,      12.0000,   1.00000,   1126.2725
    190.0000,      12.0000,   1.00000,   1171.6321
    194.0000,      12.0000,   1.00000,   1231.3621
    198.0000,      12.0000,   1.00000,   1282.8408
    202.0000,      12.0000,   1.00000,   1302.7944
    206.0000,      12.0000,   1.00000,   1327.8799
    210.0000,      12.0000,   1.00000,   1353.1639
    214.0000,      12.0000,   1.00000,   1399.0005
    218.0000,      12.0000,   1.00000,   1377.8535
    222.0000,      12.0000,   1.00000,   1384.0704
    226.0000,      12.0000,   1.00000,   1388.3259
    230.0000,      12.0000,   1.00000,   1444.6461
    234.0000,      12.0000,   1.00000,   1457.0040
    238.0000,      12.0000,   1.00000,   1454.9053
    242.0000,      12.0000,   1.00000,   1369.9137
    246.0000,      12.0000,   1.00000,   1332.9713
    250.0000,      12.0000,   1.00000,   1256.2939
    254.0000,      12.0000,   1.00000,   1275.9587
    258.0000,      12.0000,   1.00000,   1242.7502
    262.0000,      12.0000,   1.00000,   1329.4691
    266.0000,      12.0000,   1.00000,   1249.4156
    270.0000,      12.0000,   1.00000,   1308.4941
    274.0000,      12.0000,   1.00000,   1259.5492
    278.0000,      12.0000,   1.00000,   1432.0680
    282.0000,      12.0000,   1.00000,   1472.4705
    286.0000,      12.0000,   1.00000,   1517.1521
    290.0000,      12.0000,   1.00000,   1455.8899
    294.0000,      12.0000,   1.00000,   1578.2233
    298.0000,      12.0000,   1.00000,   1626.8964
    302.0000,      12.0000,   1.00000,   1679.3239
    306.0000,      12.0000,   1.00000,   1598.9375
    310.0000,      12.0000,   1.00000,   1643.6125
    314.0000,      12.0000,   1.00000,   1756.5183
    318.0000,      12.0000,   1.00000,   2053.3064
    322.0000,      12.0000,   1.00000,   2137.6699
    326.0000,      12.0000,   1.00000,   2213.6790
    330.0000,      12.0000,   1.00000,   2174.6631
    334.0000,      12.0000,   1.00000,   2252.8164
    338.0000,      12.0000,   1.00000,   2240.9053
    342.0000,      12.0000,   1.00000,   2272.8030
    346.0000,      12.0000,   1.00000,   2135.6941
    350.0000,      12.0000,   1.00000,   2195.1816
    354.0000,      12.0000,   1.00000,   2170.6565
    358.0000,      12.0000,   1.00000,   2180.6399
    362.0000,      12.0000,   1.00000,   1976.0020
     18.0000,       4.0000,   4.00000,    934.7424
     22.0000,       4.0000,   4.00000,   1056.9520
     26.0000,       4.0000,   4.00000,   1007.4719
     30.0000,       4.0000,   4.00000,    993.3414
     34.0000,       4.0000,   4.00000,    853.2690
     38.0000,       4.0000,   4.00000,    936.7167
     42.0000,       4.0000,   4.00000,   1136.6169
     46.0000,       4.0000,   4.00000,    948.0343
     50.0000,       4.0000,   4.00000,    882.2715
     54.0000,       4.0000,   4.00000,    953.5151
     58.0000,       4.0000,   4.00000,    936.2148
     62.0000,       4.0000,   4.00000,    973.9937
     66.0000,       4.0000,   4.00000,    979.3248
     70.0000,       4.0000,   4.00000,    869.5322
     74.0000,       4.0000,   4.00000,    942.8432
     78.0000,       4.0000,   4.00000,    970.0175
     82.0000,       4.0000,   4.00000,    816.4062
     86.0000,       4.0000,   4.00000,    925.8459
     90.0000,       4.0000,   4.00000,    958.7694
     94.0000,       4.0000,   4.00000,   1029.5240
     98.0000,       4.0000,   4.00000,    891.1065
    102.0000,       4.0000,   4.00000,    940.8340
    106.0000,       4.0000,   4.00000,    888.5173
    110.0000,       4.0000,   4.00000,    948.9643
    114.0000,       4.0000,   4.00000,    984.1812
    118.0000,       4.0000,   4.00000,    913.1172
    122.0000,       4.0000,   4.00000,    850.0963
    126.0000,       4.0000,   4.00000,   1016.3513
    130.0000,       4.0000,   4.00000,   1139.6788
    134.0000,       4.0000,   4.00000,   1175.6165
    138.0000,       4.0000,   4.00000,    992.6337
    142.0000,       4.0000,   4.00000,   1038.8735
    146.0000,       4.0000,   4.00000,   1108.5968
    150.0000,       4.0000,   4.00000,   1375.9276
    154.0000,       4.0000,   4.00000,   1306.5189
    158.0000,       4.0000,   4.00000,   1330.5415
    162.0000,       4.0000,   4.00000,   1308.1205
    166.0000,       4.0000,   4.00000,   1193.7637
    170.0000,       4.0000,   4.00000,   1198.0675
    174.0000,       4.0000,   4.00000,   1178.2526
    178.0000,       4.0000,   4.00000,   1263.3127
    182.0000,       4.0000,   4.00000,   1175.2378
    186.0000,       4.0000,   4.00000,   1134.0210
    190.0000,       4.0000,   4.00000,   1143.9652
    194.0000,       4.0000,   4.00000,   1293.6310
    198.0000,       4.0000,   4.00000,   1404.8113
    202.0000,       4.0000,   4.00000,   1256.5717
    206.0000,       4.0000,   4.00000,   1353.7499
    210.0000,       4.0000,   4.00000,   1499.6967
    214.0000,       4.0000,   4.00000,   1352.7091
    218.0000,       4.0000,   4.00000,   1445.0360
    222.0000,       4.0000,   4.00000,   1443.3319
    226.0000,       4.0000,   4.00000,   1381.0590
    230.0000,       4.0000,   4.00000,   1512.1746
    234.0000,       4.0000,   4.00000,   1557.9042
    238.0000,       4.0000,   4.00000,   1415.3020
    242.0000,       4.0000,   4.00000,   1497.7954
    246.0000,       4.0000,   4.00000,   1296.3120
    250.0000,       4.0000,   4.00000,   1196.1882
    254.0000,       4.0000,   4.00000,   1383.4537
    258.0000,       4.0000,   4.00000,   1237.8575
    262.0000,       4.0000,   4.00000,   1182.4880
    266.0000,       4.0000,   4.00000,   1495.4498
    270.0000,       4.0000,   4.00000,   1080.9091
    274.0000,       4.0000,   4.00000,   1388.4791
    278.0000,       4.0000,   4.00000,   1314.7562
    282.0000,       4.0000,   4.00000,   1479.1263
    286.0000,       4.0000,   4.00000,   1623.6552
    290.0000,       4.0000,   4.00000,   1391.6782
    294.0000,       4.0000,   4.00000,   1402.2328
    298.0000,       4.0000,   4.00000,   1727.1946
    302.0000,       4.0000,   4.00000,   1746.1975
    306.0000,       4.0000,   4.00000,   1481.6316
    310.0000,       4.0000,   4.00000,   1432.8766
    314.0000,       4.0000,   4.00000,   1801.7966
    318.0000,       4.0000,   4.00000,   1903.4246
    322.0000,       4.0000,   4.00000,   2223.6763
    326.0000,       4.0000,   4.00000,   2035.1978
    330.0000,       4.0000,   4.00000,   2115.4297
    334.0000,       4.0000,   4.00000,   2275.6370
    338.0000,       4.0000,   4.00000,   2146.7537
    342.0000,       4.0000,   4.00000,   2221.8528
    346.0000,       4.0000,   4.00000,   2194.6333
    350.0000,       4.0000,   4.00000,   2063.8650
    354.0000,       4.0000,   4.00000,   2190.0127
    358.0000,       4.0000,   4.00000,   2061.6089
    362.0000,       4.0000,   4.00000,   2130.9592
     24.0000,      16.0000,   1.00000,    924.0595
     28.0000,      16.0000,   1.00000,    911.8471
     32.0000,      16.0000,   1.00000,    881.1805
     36.0000,      16.0000,   1.00000,    888.4910
     40.0000,      16.0000,   1.00000,    831.6131
     44.0000,      16.0000,   1.00000,    840.7609
     48.0000,      16.0000,   1.00000,    900.0877
     52.0000,      16.0000,   1.00000,    871.1509
     56.0000,      16.0000,   1.00000,    874.5936
     60.0000,      16.0000,   1.00000,    904.8754
     64.0000,      16.0000,   1.00000,    893.9767
     68.0000,      16.0000,   1.00000,    927.7916
     72.0000,      16.0000,   1.00000,    901.5873
     76.0000,      16.0000,   1.00000,    847.2407
     80.0000,      16.0000,   1.00000,    867.0658
     84.0000,      16.0000,   1.00000,    887.2734
     88.0000,      16.0000,   1.00000,    898.0767
     92.0000,      16.0000,   1.00000,    912.0730
     96.0000,      16.0000,   1.00000,    918.2531
    100.0000,      16.0000,   1.00000,    932.4603
    104.0000,      16.0000,   1.00000,    926.1281
    108.0000,      16.0000,   1.00000,    926.2951
    112.0000,      16.0000,   1.00000,    906.8427
    116.0000,      16.0000,   1.00000,    923.5064
    120.0000,      16.0000,   1.00000,    982.2459
    124.0000,      16.0000,   1.00000,   1028.9357
    128.0000,      16.0000,   1.00000,   1064.6229
    132.0000,      16.0000,   1.00000,   1069.7158
    136.0000,      16.0000,   1.00000,   1071.7224
    140.0000,      16.0000,   1.00000,   1068.7378
    144.0000,      16.0000,   1.00000,   1117.2128
    148.0000,      16.0000,   1.00000,   1168.8380
    152.0000,      16.0000,   1.00000,   1261.4182
    156.0000,      16.0000,   1.00000,   1335.2787
    160.0000,      16.0000,   1.00000,   1312.2831
    164.0000,      16.0000,   1.00000,   1275.8660
    168.0000,      16.0000,   1.00000,   1245.0725
    172.0000,      16.0000,   1.00000,   1223.1315
    176.0000,      16.0000,   1.00000,   1227.3967
    180.0000,      16.0000,   1.00000,   1230.0183
    184.0000,      16.0000,   1.00000,   1252.3977
    188.0000,      16.0000,   1.00000,   1274.1563
    192.0000,      16.0000,   1.00000,   1340.9542
    196.0000,      16.0000,   1.00000,   1358.9404
    200.0000,      16.0000,   1.00000,   1409.2023
    204.0000,      16.0000,   1.00000,   1470.8260
    208.0000,      16.0000,   1.00000,   1414.0017
    212.0000,      16.0000,   1.00000,   1409.1110
    216.0000,      16.0000,   1.00000,   1406.9594
    220.0000,      16.0000,   1.00000,   1358.5840
    224.0000,      16.0000,   1.00000,   1424.9803
    228.0000,      16.0000,   1.00000,   1463.7726
    232.0000,      16.0000,   1.00000,   1455.6122
    236.0000,      16.0000,   1.00000,   1520.6995
    240.0000,      16.0000,   1.00000,   1479.5817
    244.0000,      16.0000,   1.00000,   1362.7909
    248.0000,      16.0000,   1.00000,   1381.9868
    252.0000,      16.0000,   1.00000,   1276.3787
    256.0000,      16.0000,   1.00000,   1254.0266
    260.0000,      16.0000,   1.00000,   1337.0376
    264.0000,      16.0000,   1.00000,   1215.3636
    268.0000,      16.0000,   1.00000,   1272.6998
    272.0000,      16.0000,   1.00000,   1332.4860
    276.0000,      16.0000,   1.00000,   1315.3778
    280.0000,      16.0000,   1.00000,   1437.6663
    284.0000,      16.0000,   1.00000,   1429.1700
    288.0000,      16.0000,   1.00000,   1469.1841
    292.0000,      16.0000,   1.00000,   1572.9459
    296.0000,      16.0000,   1.00000,   1521.7101
    300.0000,      16.0000,   1.00000,   1458.1122
    304.0000,      16.0000,   1.00000,   1450.5751
    308.0000,      16.0000,   1.00000,   1512.8719
    312.0000,      16.0000,   1.00000,   1551.9111
    316.0000,      16.0000,   1.00000,   1701.4724
    320.0000,      16.0000,   1.00000,   1810.6965
    324.0000,      16.0000,   1.00000,   1911.9333
    328.0000,      16.0000,   1.00000,   2013.1796
    332.0000,      16.0000,   1.00000,   1895.7340
    336.0000,      16.0000,   1.00000,   1850.0220
    340.0000,      16.0000,   1.00000,   1820.9248
    344.0000,      16.0000,   1.00000,   1816.6085
    348.0000,      16.0000,   1.00000,   1911.3455
    352.0000,      16.0000,   1.00000,   1918.3040
    356.0000,      16.0000,   1.00000,   1935.3983
     22.0000,       4.0000,   5.00000,    979.7550
     26.0000,       4.0000,   5.00000,    967.6524
     30.0000,       4.0000,   5.00000,    965.8279
     34.0000,       4.0000,   5.00000,    799.7544
     38.0000,       4.0000,   5.00000,    843.6089
     42.0000,       4.0000,   5.00000,   1006.9955
     46.0000,       4.0000,   5.00000,    848.8073
     50.0000,       4.0000,   5.00000,    819.8190
     54.0000,       4.0000,   5.00000,    912.0823
     58.0000,       4.0000,   5.00000,    863.7512
     62.0000,       4.0000,   5.00000,    912.2296
     66.0000,       4.0000,   5.00000,    951.2844
     70.0000,       4.0000,   5.00000,    843.5076
     74.0000,       4.0000,   5.00000,    879.9982
     78.0000,       4.0000,   5.00000,    942.0968
     82.0000,       4.0000,   5.00000,    776.8801
     86.0000,       4.0000,   5.00000,    903.4582
     90.0000,       4.0000,   5.00000,    949.1327
     94.0000,       4.0000,   5.00000,   1000.4413
     98.0000,       4.0000,   5.00000,    872.3534
    102.0000,       4.0000,   5.00000,    985.1531
    106.0000,       4.0000,   5.00000,    892.8338
    110.0000,       4.0000,   5.00000,    943.2530
    114.0000,       4.0000,   5.00000,    962.8376
    118.0000,       4.0000,   5.00000,    950.4300
    122.0000,       4.0000,   5.00000,    869.0903
    126.0000,       4.0000,   5.00000,   1057.2345
    130.0000,       4.0000,   5.00000,   1130.0099
    134.0000,       4.0000,   5.00000,   1174.9574
    138.0000,       4.0000,   5.00000,    987.9049
    142.0000,       4.0000,   5.00000,   1038.0747
    146.0000,       4.0000,   5.00000,   1097.4509
    150.0000,       4.0000,   5.00000,   1368.3678
    154.0000,       4.0000,   5.00000,   1316.1211
    158.0000,       4.0000,   5.00000,   1374.0491
    162.0000,       4.0000,   5.00000,   1352.0054
    166.0000,       4.0000,   5.00000,   1238.7584
    170.0000,       4.0000,   5.00000,   1221.6984
    174.0000,       4.0000,   5.00000,   1219.9095
    178.0000,       4.0000,   5.00000,   1297.2108
    182.0000,       4.0000,   5.00000,   1242.4338
    186.0000,       4.0000,   5.00000,   1216.1172
    190.0000,       4.0000,   5.00000,   1212.6356
    194.0000,       4.0000,   5.00000,   1404.6920
    198.0000,       4.0000,   5.00000,   1495.1163
    202.0000,       4.0000,   5.00000,   1339.7046
    206.0000,       4.0000,   5.00000,   1447.1383
    210.0000,       4.0000,   5.00000,   1563.2349
    214.0000,       4.0000,   5.00000,   1353.5800
    218.0000,       4.0000,   5.00000,   1452.7678
    222.0000,       4.0000,   5.00000,   1452.8983
    226.0000,       4.0000,   5.00000,   1404.4531
    230.0000,       4.0000,   5.00000,   1540.2222
    234.0000,       4.0000,   5.00000,   1597.8660
    238.0000,       4.0000,   5.00000,   1447.9073
    242.0000,       4.0000,   5.00000,   1555.9449
    246.0000,       4.0000,   5.00000,   1291.0319
    250.0000,       4.0000,   5.00000,   1232.2791
    254.0000,       4.0000,   5.00000,   1372.8197
    258.0000,       4.0000,   5.00000,   1264.4583
    262.0000,       4.0000,   5.00000,   1162.7197
    266.0000,       4.0000,   5.00000,   1468.6074
    270.0000,       4.0000,   5.00000,   1084.1400
    274.0000,       4.0000,   5.00000,   1393.8976
    278.0000,       4.0000,   5.00000,   1295.2740
    282.0000,       4.0000,   5.00000,   1451.9855
    286.0000,       4.0000,   5.00000,   1570.9353
    290.0000,       4.0000,   5.00000,   1439.7844
    294.0000,       4.0000,   5.00000,   1333.3121
    298.0000,       4.0000,   5.00000,   1675.4601
    302.0000,       4.0000,   5.00000,   1596.8945
    306.0000,       4.0000,   5.00000,   1360.4246
    310.0000,       4.0000,   5.00000,   1336.5271
    314.0000,       4.0000,   5.00000,   1663.2491
    318.0000,       4.0000,   5.00000,   1709.9323
    322.0000,       4.0000,   5.00000,   2023.3044
    326.0000,       4.0000,   5.00000,   1861.9178
    330.0000,       4.0000,   5.00000,   1945.9120
    334.0000,       4.0000,   5.00000,   1966.8691
    338.0000,       4.0000,   5.00000,   1880.8743
    342.0000,       4.0000,   5.00000,   1858.4625
    346.0000,       4.0000,   5.00000,   2009.7931
    350.0000,       4.0000,   5.00000,   1868.4556
    354.0000,       4.0000,   5.00000,   1985.6016
    358.0000,       4.0000,   5.00000,   1923.4437
     26.0000,       4.0000,   6.00000,    928.7442
     30.0000,       4.0000,   6.00000,    909.0292
     34.0000,       4.0000,   6.00000,    749.7047
     38.0000,       4.0000,   6.00000,    775.6909
     42.0000,       4.0000,   6.00000,    888.2265
     46.0000,       4.0000,   6.00000,    758.4661
     50.0000,       4.0000,   6.00000,    740.7411
     54.0000,       4.0000,   6.00000,    826.2472
     58.0000,       4.0000,   6.00000,    840.8467
     62.0000,       4.0000,   6.00000,    862.1074
     66.0000,       4.0000,   6.00000,    874.1764
     70.0000,       4.0000,   6.00000,    795.3863
     74.0000,       4.0000,   6.00000,    858.0067
     78.0000,       4.0000,   6.00000,    888.5067
     82.0000,       4.0000,   6.00000,    747.7020
     86.0000,       4.0000,   6.00000,    860.4219
     90.0000,       4.0000,   6.00000,    900.2675
     94.0000,       4.0000,   6.00000,    974.4959
     98.0000,       4.0000,   6.00000,    860.0278
    102.0000,       4.0000,   6.00000,    956.4238
    106.0000,       4.0000,   6.00000,    887.0866
    110.0000,       4.0000,   6.00000,    907.0405
    114.0000,       4.0000,   6.00000,    953.1111
    118.0000,       4.0000,   6.00000,    935.4071
    122.0000,       4.0000,   6.00000,    878.2051
    126.0000,       4.0000,   6.00000,   1020.5486
    130.0000,       4.0000,   6.00000,   1120.2228
    134.0000,       4.0000,   6.00000,   1152.3350
    138.0000,       4.0000,   6.00000,    963.9461
    142.0000,       4.0000,   6.00000,   1037.4772
    146.0000,       4.0000,   6.00000,   1116.4259
    150.0000,       4.0000,   6.00000,   1372.3148
    154.0000,       4.0000,   6.00000,   1297.2167
    158.0000,       4.0000,   6.00000,   1374.9138
    162.0000,       4.0000,   6.00000,   1407.0836
    166.0000,       4.0000,   6.00000,   1282.5776
    170.0000,       4.0000,   6.00000,   1236.2927
    174.0000,       4.0000,   6.00000,   1192.9257
    178.0000,       4.0000,   6.00000,   1323.6738
    182.0000,       4.0000,   6.00000,   1258.7080
    186.0000,       4.0000,   6.00000,   1222.4882
    190.0000,       4.0000,   6.00000,   1262.6055
    194.0000,       4.0000,   6.00000,   1456.5665
    198.0000,       4.0000,   6.00000,   1548.8514
    202.0000,       4.0000,   6.00000,   1377.9955
    206.0000,       4.0000,   6.00000,   1474.7196
    210.0000,       4.0000,   6.00000,   1571.7239
    214.0000,       4.0000,   6.00000,   1366.4670
    218.0000,       4.0000,   6.00000,   1412.3864
    222.0000,       4.0000,   6.00000,   1438.2815
    226.0000,       4.0000,   6.00000,   1435.7258
    230.0000,       4.0000,   6.00000,   1527.3096
    234.0000,       4.0000,   6.00000,   1583.3906
    238.0000,       4.0000,   6.00000,   1486.4069
    242.0000,       4.0000,   6.00000,   1516.7317
    246.0000,       4.0000,   6.00000,   1310.4341
    250.0000,       4.0000,   6.00000,   1215.3695
    254.0000,       4.0000,   6.00000,   1359.4196
    258.0000,       4.0000,   6.00000,   1226.2400
    262.0000,       4.0000,   6.00000,   1119.5441
    266.0000,       4.0000,   6.00000,   1434.5754
    270.0000,       4.0000,   6.00000,   1103.7350
    274.0000,       4.0000,   6.00000,   1382.5983
    278.0000,       4.0000,   6.00000,   1250.5696
    282.0000,       4.0000,   6.00000,   1464.6826
    286.0000,       4.0000,   6.00000,   1615.7163
    290.0000,       4.0000,   6.00000,   1376.6777
    294.0000,       4.0000,   6.00000,   1325.5742
    298.0000,       4.0000,   6.00000,   1561.9072
    302.0000,       4.0000,   6.00000,   1532.1257
    306.0000,       4.0000,   6.00000,   1258.4979
    310.0000,       4.0000,   6.00000,   1209.3798
    314.0000,       4.0000,   6.00000,   1554.7505
    318.0000,       4.0000,   6.00000,   1583.2609
    322.0000,       4.0000,   6.00000,   1777.7271
    326.0000,       4.0000,   6.00000,   1682.9083
    330.0000,       4.0000,   6.00000,   1782.5482
    334.0000,       4.0000,   6.00000,   1812.8479
    338.0000,       4.0000,   6.00000,   1632.5507
    342.0000,       4.0000,   6.00000,   1721.0668
    346.0000,       4.0000,   6.00000,   1833.3831
    350.0000,       4.0000,   6.00000,   1741.4701
    354.0000,       4.0000,   6.00000,   1815.8981
     30.0000,      20.0000,   1.00000,    824.8176
     34.0000,      20.0000,   1.00000,    823.3193
     38.0000,      20.0000,   1.00000,    772.4160
     42.0000,      20.0000,   1.00000,    731.5647
     46.0000,      20.0000,   1.00000,    747.3610
     50.0000,      20.0000,   1.00000,    771.5057
     54.0000,      20.0000,   1.00000,    792.6465
     58.0000,      20.0000,   1.00000,    828.1698
     62.0000,      20.0000,   1.00000,    847.8326
     66.0000,      20.0000,   1.00000,    828.2050
     70.0000,      20.0000,   1.00000,    851.4885
     74.0000,      20.0000,   1.00000,    833.0776
     78.0000,      20.0000,   1.00000,    821.4872
     82.0000,      20.0000,   1.00000,    831.9155
     86.0000,      20.0000,   1.00000,    850.2783
     90.0000,      20.0000,   1.00000,    824.9656
     94.0000,      20.0000,   1.00000,    884.6799
     98.0000,      20.0000,   1.00000,    894.3344
    102.0000,      20.0000,   1.00000,    888.2930
    106.0000,      20.0000,   1.00000,    872.3824
    110.0000,      20.0000,   1.00000,    908.3760
    114.0000,      20.0000,   1.00000,    885.2821
    118.0000,      20.0000,   1.00000,    945.3964
    122.0000,      20.0000,   1.00000,    983.6027
    126.0000,      20.0000,   1.00000,   1027.4365
    130.0000,      20.0000,   1.00000,   1003.8162
    134.0000,      20.0000,   1.00000,   1038.2511
    138.0000,      20.0000,   1.00000,   1062.9418
    142.0000,      20.0000,   1.00000,   1135.2181
    146.0000,      20.0000,   1.00000,   1166.4730
    150.0000,      20.0000,   1.00000,   1226.7788
    154.0000,      20.0000,   1.00000,   1274.9675
    158.0000,      20.0000,   1.00000,   1323.5961
    162.0000,      20.0000,   1.00000,   1321.6460
    166.0000,      20.0000,   1.00000,   1306.4956
    170.0000,      20.0000,   1.00000,   1254.9813
    174.0000,      20.0000,   1.00000,   1219.9004
    178.0000,      20.0000,   1.00000,   1208.4233
    182.0000,      20.0000,   1.00000,   1225.0544
    186.0000,      20.0000,   1.00000,   1293.4648
    190.0000,      20.0000,   1.00000,   1350.6284
    194.0000,      20.0000,   1.00000,   1372.8440
    198.0000,      20.0000,   1.00000,   1423.1366
    202.0000,      20.0000,   1.00000,   1481.4113
    206.0000,      20.0000,   1.00000,   1431.5049
    210.0000,      20.0000,   1.00000,   1410.7688
    214.0000,      20.0000,   1.00000,   1394.2720
    218.0000,      20.0000,   1.00000,   1380.9397
    222.0000,      20.0000,   1.00000,   1383.5568
    226.0000,      20.0000,   1.00000,   1433.2472
    230.0000,      20.0000,   1.00000,   1457.7361
    234.0000,      20.0000,   1.00000,   1488.5148
    238.0000,      20.0000,   1.00000,   1447.0773
    242.0000,      20.0000,   1.00000,   1437.3937
    246.0000,      20.0000,   1.00000,   1368.9476
    250.0000,      20.0000,   1.00000,   1331.0964
    254.0000,      20.0000,   1.00000,   1229.6078
    258.0000,      20.0000,   1.00000,   1229.5707
    262.0000,      20.0000,   1.00000,   1208.2041
    266.0000,      20.0000,   1.00000,   1254.4611
    270.0000,      20.0000,   1.00000,   1257.2869
    274.0000,      20.0000,   1.00000,   1339.9398
    278.0000,      20.0000,   1.00000,   1365.5143
    282.0000,      20.0000,   1.00000,   1446.1140
    286.0000,      20.0000,   1.00000,   1437.2488
    290.0000,      20.0000,   1.00000,   1514.2339
    294.0000,      20.0000,   1.00000,   1473.6167
    298.0000,      20.0000,   1.00000,   1399.5413
    302.0000,      20.0000,   1.00000,   1314.7943
    306.0000,      20.0000,   1.00000,   1387.7137
    310.0000,      20.0000,   1.00000,   1396.1222
    314.0000,      20.0000,   1.00000,   1468.8286
    318.0000,      20.0000,   1.00000,   1531.9968
    322.0000,      20.0000,   1.00000,   1640.6030
    326.0000,      20.0000,   1.00000,   1674.7717
    330.0000,      20.0000,   1.00000,   1728.3436
    334.0000,      20.0000,   1.00000,   1661.7426
    338.0000,      20.0000,   1.00000,   1676.2852
    342.0000,      20.0000,   1.00000,   1649.0824
    346.0000,      20.0000,   1.00000,   1680.9774
    350.0000,      20.0000,   1.00000,   1701.3331
     30.0000,       4.0000,   7.00000,    850.7787
     34.0000,       4.0000,   7.00000,    696.2148
     38.0000,       4.0000,   7.00000,    716.7212
     42.0000,       4.0000,   7.00000,    832.6960
     46.0000,       4.0000,   7.00000,    680.0554
     50.0000,       4.0000,   7.00000,    651.4297
     54.0000,       4.0000,   7.00000,    765.0010
     58.0000,       4.0000,   7.00000,    779.2375
     62.0000,       4.0000,   7.00000,    821.2442
     66.0000,       4.0000,   7.00000,    809.6995
     70.0000,       4.0000,   7.00000,    740.1135
     74.0000,       4.0000,   7.00000,    817.3934
     78.0000,       4.0000,   7.00000,    862.8065
     82.0000,       4.0000,   7.00000,    707.7399
     86.0000,       4.0000,   7.00000,    812.9665
     90.0000,       4.0000,   7.00000,    854.4769
     94.0000,       4.0000,   7.00000,    948.2188
     98.0000,       4.0000,   7.00000,    835.9657
    102.0000,       4.0000,   7.00000,    909.1072
    106.0000,       4.0000,   7.00000,    832.6429
    110.0000,       4.0000,   7.00000,    903.1837
    114.0000,       4.0000,   7.00000,    927.3373
    118.0000,       4.0000,   7.00000,    908.0352
    122.0000,       4.0000,   7.00000,    823.8438
    126.0000,       4.0000,   7.00000,    992.7816
    130.0000,       4.0000,   7.00000,   1076.2759
    134.0000,       4.0000,   7.00000,   1123.9348
    138.0000,       4.0000,   7.00000,    950.2524
    142.0000,       4.0000,   7.00000,   1030.9863
    146.0000,       4.0000,   7.00000,   1127.5083
    150.0000,       4.0000,   7.00000,   1387.4344
    154.0000,       4.0000,   7.00000,   1296.2002
    158.0000,       4.0000,   7.00000,   1377.6803
    162.0000,       4.0000,   7.00000,   1418.8613
    166.0000,       4.0000,   7.00000,   1303.1643
    170.0000,       4.0000,   7.00000,   1229.5492
    174.0000,       4.0000,   7.00000,   1196.9348
    178.0000,       4.0000,   7.00000,   1287.9983
    182.0000,       4.0000,   7.00000,   1229.4065
    186.0000,       4.0000,   7.00000,   1211.7460
    190.0000,       4.0000,   7.00000,   1248.0669
    194.0000,       4.0000,   7.00000,   1458.9662
    198.0000,       4.0000,   7.00000,   1563.5061
    202.0000,       4.0000,   7.00000,   1374.7626
    206.0000,       4.0000,   7.00000,   1442.7450
    210.0000,       4.0000,   7.00000,   1567.1543
    214.0000,       4.0000,   7.00000,   1345.3533
    218.0000,       4.0000,   7.00000,   1417.3047
    222.0000,       4.0000,   7.00000,   1430.9437
    226.0000,       4.0000,   7.00000,   1397.4023
    230.0000,       4.0000,   7.00000,   1531.9955
    234.0000,       4.0000,   7.00000,   1584.7070
    238.0000,       4.0000,   7.00000,   1416.8114
    242.0000,       4.0000,   7.00000,   1531.6971
    246.0000,       4.0000,   7.00000,   1270.1633
    250.0000,       4.0000,   7.00000,   1193.9366
    254.0000,       4.0000,   7.00000,   1319.7938
    258.0000,       4.0000,   7.00000,   1158.4073
    262.0000,       4.0000,   7.00000,   1082.1410
    266.0000,       4.0000,   7.00000,   1434.9409
    270.0000,       4.0000,   7.00000,   1066.8560
    274.0000,       4.0000,   7.00000,   1360.3953
    278.0000,       4.0000,   7.00000,   1261.2295
    282.0000,       4.0000,   7.00000,   1471.7396
    286.0000,       4.0000,   7.00000,   1602.9858
    290.0000,       4.0000,   7.00000,   1366.2979
    294.0000,       4.0000,   7.00000,   1239.6708
    298.0000,       4.0000,   7.00000,   1541.9984
    302.0000,       4.0000,   7.00000,   1455.6969
    306.0000,       4.0000,   7.00000,   1193.0507
    310.0000,       4.0000,   7.00000,   1123.2522
    314.0000,       4.0000,   7.00000,   1418.8254
    318.0000,       4.0000,   7.00000,   1452.6470
    322.0000,       4.0000,   7.00000,   1648.4467
    326.0000,       4.0000,   7.00000,   1490.5063
    330.0000,       4.0000,   7.00000,   1617.9980
    334.0000,       4.0000,   7.00000,   1668.8604
    338.0000,       4.0000,   7.00000,   1592.5967
    342.0000,       4.0000,   7.00000,   1632.1656
    346.0000,       4.0000,   7.00000,   1739.8793
    350.0000,       4.0000,   7.00000,   1612.8788
     34.0000,       4.0000,   8.00000,    645.6112
     38.0000,       4.0000,   8.00000,    678.8889
     42.0000,       4.0000,   8.00000,    784.1445
     46.0000,       4.0000,   8.00000,    628.9671
     50.0000,       4.0000,   8.00000,    600.7389
     54.0000,       4.0000,   8.00000,    691.9266
     58.0000,       4.0000,   8.00000,    712.2793
     62.0000,       4.0000,   8.00000,    749.5449
     66.0000,       4.0000,   8.00000,    777.2098
     70.0000,       4.0000,   8.00000,    693.9197
     74.0000,       4.0000,   8.00000,    764.6241
     78.0000,       4.0000,   8.00000,    825.8948
     82.0000,       4.0000,   8.00000,    675.5200
     86.0000,       4.0000,   8.00000,    772.0695
     90.0000,       4.0000,   8.00000,    832.7636
     94.0000,       4.0000,   8.00000,    905.3708
     98.0000,       4.0000,   8.00000,    788.7940
    102.0000,       4.0000,   8.00000,    860.7461
    106.0000,       4.0000,   8.00000,    799.9446
    110.0000,       4.0000,   8.00000,    862.7393
    114.0000,       4.0000,   8.00000,    908.6881
    118.0000,       4.0000,   8.00000,    847.1476
    122.0000,       4.0000,   8.00000,    775.1099
    126.0000,       4.0000,   8.00000,    930.3737
    130.0000,       4.0000,   8.00000,   1035.1683
    134.0000,       4.0000,   8.00000,   1089.9380
    138.0000,       4.0000,   8.00000,    941.8273
    142.0000,       4.0000,   8.00000,   1027.1244
    146.0000,       4.0000,   8.00000,   1116.8749
    150.0000,       4.0000,   8.00000,   1398.7898
    154.0000,       4.0000,   8.00000,   1326.8459
    158.0000,       4.0000,   8.00000,   1389.7660
    162.0000,       4.0000,   8.00000,   1399.2073
    166.0000,       4.0000,   8.00000,   1270.3596
    170.0000,       4.0000,   8.00000,   1241.5402
    174.0000,       4.0000,   8.00000,   1185.9551
    178.0000,       4.0000,   8.00000,   1244.3298
    182.0000,       4.0000,   8.00000,   1177.4656
    186.0000,       4.0000,   8.00000,   1169.2047
    190.0000,       4.0000,   8.00000,   1198.8022
    194.0000,       4.0000,   8.00000,   1413.6572
    198.0000,       4.0000,   8.00000,   1518.8752
    202.0000,       4.0000,   8.00000,   1328.2565
    206.0000,       4.0000,   8.00000,   1415.0989
    210.0000,       4.0000,   8.00000,   1511.6359
    214.0000,       4.0000,   8.00000,   1339.2842
    218.0000,       4.0000,   8.00000,   1430.3998
    222.0000,       4.0000,   8.00000,   1418.4323
    226.0000,       4.0000,   8.00000,   1372.1985
    230.0000,       4.0000,   8.00000,   1509.4420
    234.0000,       4.0000,   8.00000,   1536.8591
    238.0000,       4.0000,   8.00000,   1401.1355
    242.0000,       4.0000,   8.00000,   1457.8411
    246.0000,       4.0000,   8.00000,   1246.3347
    250.0000,       4.0000,   8.00000,   1142.9624
    254.0000,       4.0000,   8.00000,   1247.8096
    258.0000,       4.0000,   8.00000,   1125.9482
    262.0000,       4.0000,   8.00000,   1060.5292
    266.0000,       4.0000,   8.00000,   1378.4834
    270.0000,       4.0000,   8.00000,   1036.0583
    274.0000,       4.0000,   8.00000,   1338.1345
    278.0000,       4.0000,   8.00000,   1278.6711
    282.0000,       4.0000,   8.00000,   1462.7874
    286.0000,       4.0000,   8.00000,   1568.4611
    290.0000,       4.0000,   8.00000,   1322.7544
    294.0000,       4.0000,   8.00000,   1220.4485
    298.0000,       4.0000,   8.00000,   1472.4773
    302.0000,       4.0000,   8.00000,   1427.9186
    306.0000,       4.0000,   8.00000,   1137.7943
    310.0000,       4.0000,   8.00000,   1068.1853
    314.0000,       4.0000,   8.00000,   1300.7458
    318.0000,       4.0000,   8.00000,   1330.7196
    322.0000,       4.0000,   8.00000,   1525.5845
    326.0000,       4.0000,   8.00000,   1387.8347
    330.0000,       4.0000,   8.00000,   1444.9805
    334.0000,       4.0000,   8.00000,   1594.3513
    338.0000,       4.0000,   8.00000,   1576.4301
    342.0000,       4.0000,   8.00000,   1620.5358
    346.0000,       4.0000,   8.00000,   1672.5652
     42.0000,      28.0000,   1.00000,    660.0511
     46.0000,      28.0000,   1.00000,    648.0103
     50.0000,      28.0000,   1.00000,    661.5422
     54.0000,      28.0000,   1.00000,    663.8872
     58.0000,      28.0000,   1.00000,    646.7294
     62.0000,      28.0000,   1.00000,    672.8474
     66.0000,      28.0000,   1.00000,    725.1446
     70.0000,      28.0000,   1.00000,    724.2462
     74.0000,      28.0000,   1.00000,    735.1090
     78.0000,      28.0000,   1.00000,    733.5452
     82.0000,      28.0000,   1.00000,    759.9222
     86.0000,      28.0000,   1.00000,    776.1351
     90.0000,      28.0000,   1.00000,    772.9192
     94.0000,      28.0000,   1.00000,    739.8276
     98.0000,      28.0000,   1.00000,    769.0899
    102.0000,      28.0000,   1.00000,    788.2045
    106.0000,      28.0000,   1.00000,    800.6192
    110.0000,      28.0000,   1.00000,    772.0615
    114.0000,      28.0000,   1.00000,    793.7814
    118.0000,      28.0000,   1.00000,    823.8954
    122.0000,      28.0000,   1.00000,    871.0601
    126.0000,      28.0000,   1.00000,    871.8077
    130.0000,      28.0000,   1.00000,    903.5223
    134.0000,      28.0000,   1.00000,    963.0430
    138.0000,      28.0000,   1.00000,   1079.7769
    142.0000,      28.0000,   1.00000,   1141.0073
    146.0000,      28.0000,   1.00000,   1210.1672
    150.0000,      28.0000,   1.00000,   1254.7997
    154.0000,      28.0000,   1.00000,   1285.1084
    158.0000,      28.0000,   1.00000,   1285.2737
    162.0000,      28.0000,   1.00000,   1283.9208
    166.0000,      28.0000,   1.00000,   1239.4238
    170.0000,      28.0000,   1.00000,   1195.4900
    174.0000,      28.0000,   1.00000,   1167.2355
    178.0000,      28.0000,   1.00000,   1134.0697
    182.0000,      28.0000,   1.00000,   1129.7260
    186.0000,      28.0000,   1.00000,   1160.2185
    190.0000,      28.0000,   1.00000,   1163.1433
    194.0000,      28.0000,   1.00000,   1187.7163
    198.0000,      28.0000,   1.00000,   1239.3287
    202.0000,      28.0000,   1.00000,   1260.4325
    206.0000,      28.0000,   1.00000,   1324.4490
    210.0000,      28.0000,   1.00000,   1356.7595
    214.0000,      28.0000,   1.00000,   1342.3008
    218.0000,      28.0000,   1.00000,   1379.6039
    222.0000,      28.0000,   1.00000,   1427.5126
    226.0000,      28.0000,   1.00000,   1374.0768
    230.0000,      28.0000,   1.00000,   1401.7531
    234.0000,      28.0000,   1.00000,   1352.6290
    238.0000,      28.0000,   1.00000,   1330.6968
    242.0000,      28.0000,   1.00000,   1329.8580
    246.0000,      28.0000,   1.00000,   1248.1025
    250.0000,      28.0000,   1.00000,   1179.7997
    254.0000,      28.0000,   1.00000,   1212.3856
    258.0000,      28.0000,   1.00000,   1124.9354
    262.0000,      28.0000,   1.00000,   1136.4766
    266.0000,      28.0000,   1.00000,   1171.2189
    270.0000,      28.0000,   1.00000,   1225.7688
    274.0000,      28.0000,   1.00000,   1304.6096
    278.0000,      28.0000,   1.00000,   1360.7943
    282.0000,      28.0000,   1.00000,   1310.8634
    286.0000,      28.0000,   1.00000,   1401.3485
    290.0000,      28.0000,   1.00000,   1392.9467
    294.0000,      28.0000,   1.00000,   1344.4113
    298.0000,      28.0000,   1.00000,   1287.0261
    302.0000,      28.0000,   1.00000,   1240.0223
    306.0000,      28.0000,   1.00000,   1211.4946
    310.0000,      28.0000,   1.00000,   1276.9761
    314.0000,      28.0000,   1.00000,   1226.8220
    318.0000,      28.0000,   1.00000,   1236.4628
    322.0000,      28.0000,   1.00000,   1265.8823
    326.0000,      28.0000,   1.00000,   1370.0956
    330.0000,      28.0000,   1.00000,   1456.9282
    334.0000,      28.0000,   1.00000,   1522.4498
    338.0000,      28.0000,   1.00000,   1517.0695
     42.0000,       4.0000,  10.00000,    711.3536
     46.0000,       4.0000,  10.00000,    580.1790
     50.0000,       4.0000,  10.00000,    541.2971
     54.0000,       4.0000,  10.00000,    592.2919
     58.0000,       4.0000,  10.00000,    592.0965
     62.0000,       4.0000,  10.00000,    631.7365
     66.0000,       4.0000,  10.00000,    668.7476
     70.0000,       4.0000,  10.00000,    621.4012
     74.0000,       4.0000,  10.00000,    687.3395
     78.0000,       4.0000,  10.00000,    729.9598
     82.0000,       4.0000,  10.00000,    622.5118
     86.0000,       4.0000,  10.00000,    736.9639
     90.0000,       4.0000,  10.00000,    768.7728
     94.0000,       4.0000,  10.00000,    812.3390
     98.0000,       4.0000,  10.00000,    715.2722
    102.0000,       4.0000,  10.00000,    793.2260
    106.0000,       4.0000,  10.00000,    737.8522
    110.0000,       4.0000,  10.00000,    768.9040
    114.0000,       4.0000,  10.00000,    781.0182
    118.0000,       4.0000,  10.00000,    747.7612
    122.0000,       4.0000,  10.00000,    686.8967
    126.0000,       4.0000,  10.00000,    825.6049
    130.0000,       4.0000,  10.00000,    940.2329
    134.0000,       4.0000,  10.00000,   1027.5560
    138.0000,       4.0000,  10.00000,    902.4327
    142.0000,       4.0000,  10.00000,    996.5274
    146.0000,       4.0000,  10.00000,   1115.4857
    150.0000,       4.0000,  10.00000,   1413.2343
    154.0000,       4.0000,  10.00000,   1333.6318
    158.0000,       4.0000,  10.00000,   1376.3208
    162.0000,       4.0000,  10.00000,   1373.9348
    166.0000,       4.0000,  10.00000,   1224.7919
    170.0000,       4.0000,  10.00000,   1154.4025
    174.0000,       4.0000,  10.00000,   1113.7462
    178.0000,       4.0000,  10.00000,   1177.1044
    182.0000,       4.0000,  10.00000,   1074.7859
    186.0000,       4.0000,  10.00000,   1030.1752
    190.0000,       4.0000,  10.00000,   1038.8319
    194.0000,       4.0000,  10.00000,   1216.6202
    198.0000,       4.0000,  10.00000,   1317.2560
    202.0000,       4.0000,  10.00000,   1181.6909
    206.0000,       4.0000,  10.00000,   1305.5281
    210.0000,       4.0000,  10.00000,   1460.5803
    214.0000,       4.0000,  10.00000,   1295.5850
    218.0000,       4.0000,  10.00000,   1387.6737
    222.0000,       4.0000,  10.00000,   1418.3296
    226.0000,       4.0000,  10.00000,   1345.2756
    230.0000,       4.0000,  10.00000,   1442.3896
    234.0000,       4.0000,  10.00000,   1441.9790
    238.0000,       4.0000,  10.00000,   1304.6688
    242.0000,       4.0000,  10.00000,   1357.0300
    246.0000,       4.0000,  10.00000,   1106.7109
    250.0000,       4.0000,  10.00000,   1032.0287
    254.0000,       4.0000,  10.00000,   1181.3376
    258.0000,       4.0000,  10.00000,   1057.9497
    262.0000,       4.0000,  10.00000,    983.2288
    266.0000,       4.0000,  10.00000,   1299.1318
    270.0000,       4.0000,  10.00000,    997.5184
    274.0000,       4.0000,  10.00000,   1297.0098
    278.0000,       4.0000,  10.00000,   1220.6340
    282.0000,       4.0000,  10.00000,   1392.1090
    286.0000,       4.0000,  10.00000,   1510.7574
    290.0000,       4.0000,  10.00000,   1268.7313
    294.0000,       4.0000,  10.00000,   1158.5322
    298.0000,       4.0000,  10.00000,   1422.0537
    302.0000,       4.0000,  10.00000,   1352.3107
    306.0000,       4.0000,  10.00000,   1062.4133
    310.0000,       4.0000,  10.00000,    987.0247
    314.0000,       4.0000,  10.00000,   1174.4160
    318.0000,       4.0000,  10.00000,   1177.8204
    322.0000,       4.0000,  10.00000,   1307.4307
    326.0000,       4.0000,  10.00000,   1232.0901
    330.0000,       4.0000,  10.00000,   1374.6957
    334.0000,       4.0000,  10.00000,   1500.5690
    338.0000,       4.0000,  10.00000,   1478.1730
     54.0000,      36.0000,   1.00000,    597.3193
     58.0000,      36.0000,   1.00000,    606.0380
     62.0000,      36.0000,   1.00000,    598.9677
     66.0000,      36.0000,   1.00000,    592.3023
     70.0000,      36.0000,   1.00000,    619.6406
     74.0000,      36.0000,   1.00000,    646.1240
     78.0000,      36.0000,   1.00000,    676.1223
     82.0000,      36.0000,   1.00000,    672.8447
     86.0000,      36.0000,   1.00000,    688.8441
     90.0000,      36.0000,   1.00000,    691.8471
     94.0000,      36.0000,   1.00000,    697.2813
     98.0000,      36.0000,   1.00000,    689.0568
    102.0000,      36.0000,   1.00000,    687.1412
    106.0000,      36.0000,   1.00000,    667.2153
    110.0000,      36.0000,   1.00000,    674.1976
    114.0000,      36.0000,   1.00000,    693.9384
    118.0000,      36.0000,   1.00000,    739.3500
    122.0000,      36.0000,   1.00000,    761.5150
    126.0000,      36.0000,   1.00000,    794.9465
    130.0000,      36.0000,   1.00000,    849.8916
    134.0000,      36.0000,   1.00000,    946.2934
    138.0000,      36.0000,   1.00000,   1017.5967
    142.0000,      36.0000,   1.00000,   1103.0402
    146.0000,      36.0000,   1.00000,   1157.8231
    150.0000,      36.0000,   1.00000,   1193.9452
    154.0000,      36.0000,   1.00000,   1185.5450
    158.0000,      36.0000,   1.00000,   1178.0085
    162.0000,      36.0000,   1.00000,   1179.0923
    166.0000,      36.0000,   1.00000,   1152.5706
    170.0000,      36.0000,   1.00000,   1089.4388
    174.0000,      36.0000,   1.00000,   1040.6990
    178.0000,      36.0000,   1.00000,    996.6556
    182.0000,      36.0000,   1.00000,    969.2845
    186.0000,      36.0000,   1.00000,    954.5891
    190.0000,      36.0000,   1.00000,    953.8799
    194.0000,      36.0000,   1.00000,    978.8862
    198.0000,      36.0000,   1.00000,    997.3969
    202.0000,      36.0000,   1.00000,   1035.4971
    206.0000,      36.0000,   1.00000,   1117.9230
    210.0000,      36.0000,   1.00000,   1195.8840
    214.0000,      36.0000,   1.00000,   1241.1793
    218.0000,      36.0000,   1.00000,   1300.4432
    222.0000,      36.0000,   1.00000,   1320.4507
    226.0000,      36.0000,   1.00000,   1339.6259
    230.0000,      36.0000,   1.00000,   1290.9058
    234.0000,      36.0000,   1.00000,   1254.5929
    238.0000,      36.0000,   1.00000,   1230.5336
    242.0000,      36.0000,   1.00000,   1197.8047
    246.0000,      36.0000,   1.00000,   1149.6241
    250.0000,      36.0000,   1.00000,   1140.9664
    254.0000,      36.0000,   1.00000,   1101.2089
    258.0000,      36.0000,   1.00000,   1112.6273
    262.0000,      36.0000,   1.00000,   1094.2375
    266.0000,      36.0000,   1.00000,   1140.0615
    270.0000,      36.0000,   1.00000,   1181.3425
    274.0000,      36.0000,   1.00000,   1190.9237
    278.0000,      36.0000,   1.00000,   1202.4003
    282.0000,      36.0000,   1.00000,   1255.6718
    286.0000,      36.0000,   1.00000,   1261.4025
    290.0000,      36.0000,   1.00000,   1268.5618
    294.0000,      36.0000,   1.00000,   1212.2028
    298.0000,      36.0000,   1.00000,   1220.9325
    302.0000,      36.0000,   1.00000,   1183.8961
    306.0000,      36.0000,   1.00000,   1154.1465
    310.0000,      36.0000,   1.00000,   1138.3369
    314.0000,      36.0000,   1.00000,   1176.6283
    318.0000,      36.0000,   1.00000,   1196.1511
    322.0000,      36.0000,   1.00000,   1232.6736
    326.0000,      36.0000,   1.00000,   1274.8403
     54.0000,      12.0000,   4.00000,    513.6947
     58.0000,      12.0000,   4.00000,    536.5333
     62.0000,      12.0000,   4.00000,    543.9667
     66.0000,      12.0000,   4.00000,    540.0581
     70.0000,      12.0000,   4.00000,    559.8788
     74.0000,      12.0000,   4.00000,    591.8821
     78.0000,      12.0000,   4.00000,    599.4283
     82.0000,      12.0000,   4.00000,    615.1378
     86.0000,      12.0000,   4.00000,    636.7931
     90.0000,      12.0000,   4.00000,    701.3964
     94.0000,      12.0000,   4.00000,    700.7379
     98.0000,      12.0000,   4.00000,    700.9938
    102.0000,      12.0000,   4.00000,    656.3998
    106.0000,      12.0000,   4.00000,    652.5776
    110.0000,      12.0000,   4.00000,    640.7601
    114.0000,      12.0000,   4.00000,    645.6546
    118.0000,      12.0000,   4.00000,    630.7833
    122.0000,      12.0000,   4.00000,    661.7019
    126.0000,      12.0000,   4.00000,    725.4233
    130.0000,      12.0000,   4.00000,    840.3416
    134.0000,      12.0000,   4.00000,    879.0764
    138.0000,      12.0000,   4.00000,    907.2450
    142.0000,      12.0000,   4.00000,    944.3211
    146.0000,      12.0000,   4.00000,   1104.8204
    150.0000,      12.0000,   4.00000,   1220.5419
    154.0000,      12.0000,   4.00000,   1299.0894
    158.0000,      12.0000,   4.00000,   1273.2357
    162.0000,      12.0000,   4.00000,   1229.8464
    166.0000,      12.0000,   4.00000,   1145.3134
    170.0000,      12.0000,   4.00000,   1045.6171
    174.0000,      12.0000,   4.00000,   1005.7886
    178.0000,      12.0000,   4.00000,    942.0296
    182.0000,      12.0000,   4.00000,    892.1033
    186.0000,      12.0000,   4.00000,    851.5615
    190.0000,      12.0000,   4.00000,    878.2046
    194.0000,      12.0000,   4.00000,    945.3467
    198.0000,      12.0000,   4.00000,    994.0643
    202.0000,      12.0000,   4.00000,   1030.1027
    206.0000,      12.0000,   4.00000,   1111.7461
    210.0000,      12.0000,   4.00000,   1186.3008
    214.0000,      12.0000,   4.00000,   1237.8752
    218.0000,      12.0000,   4.00000,   1267.7223
    222.0000,      12.0000,   4.00000,   1294.1687
    226.0000,      12.0000,   4.00000,   1317.9512
    230.0000,      12.0000,   4.00000,   1321.4404
    234.0000,      12.0000,   4.00000,   1287.8066
    238.0000,      12.0000,   4.00000,   1245.9287
    242.0000,      12.0000,   4.00000,   1139.6323
    246.0000,      12.0000,   4.00000,   1049.5219
    250.0000,      12.0000,   4.00000,    995.1724
    254.0000,      12.0000,   4.00000,    992.7488
    262.0000,      12.0000,   4.00000,   1042.2256
    266.0000,      12.0000,   4.00000,   1029.9108
    270.0000,      12.0000,   4.00000,   1110.7362
    274.0000,      12.0000,   4.00000,   1079.6594
    278.0000,      12.0000,   4.00000,   1207.7676
    282.0000,      12.0000,   4.00000,   1269.4506
    286.0000,      12.0000,   4.00000,   1296.9370
    290.0000,      12.0000,   4.00000,   1236.2820
    294.0000,      12.0000,   4.00000,   1208.2141
    298.0000,      12.0000,   4.00000,   1241.3265
    302.0000,      12.0000,   4.00000,   1201.6851
    306.0000,      12.0000,   4.00000,   1061.9410
    310.0000,      12.0000,   4.00000,   1008.9888
    314.0000,      12.0000,   4.00000,   1048.9551
    318.0000,      12.0000,   4.00000,   1163.6964
    322.0000,      12.0000,   4.00000,   1198.3984
    326.0000,      12.0000,   4.00000,   1241.0128
     66.0000,      44.0000,   1.00000,    568.2415
     70.0000,      44.0000,   1.00000,    574.3088
     74.0000,      44.0000,   1.00000,    599.4637
     78.0000,      44.0000,   1.00000,    602.2247
     82.0000,      44.0000,   1.00000,    612.9854
     86.0000,      44.0000,   1.00000,    605.3099
     90.0000,      44.0000,   1.00000,    607.5634
     94.0000,      44.0000,   1.00000,    613.4209
     98.0000,      44.0000,   1.00000,    609.3720
    102.0000,      44.0000,   1.00000,    595.5868
    106.0000,      44.0000,   1.00000,    617.2455
    110.0000,      44.0000,   1.00000,    652.2283
    114.0000,      44.0000,   1.00000,    677.8228
    118.0000,      44.0000,   1.00000,    685.2462
    122.0000,      44.0000,   1.00000,    723.0898
    126.0000,      44.0000,   1.00000,    769.0681
    130.0000,      44.0000,   1.00000,    845.0276
    134.0000,      44.0000,   1.00000,    894.6726
    138.0000,      44.0000,   1.00000,    951.6784
    142.0000,      44.0000,   1.00000,   1003.9661
    146.0000,      44.0000,   1.00000,   1031.1847
    150.0000,      44.0000,   1.00000,   1038.9094
    154.0000,      44.0000,   1.00000,   1029.9105
    158.0000,      44.0000,   1.00000,   1018.1145
    162.0000,      44.0000,   1.00000,   1014.7045
    166.0000,      44.0000,   1.00000,    981.4330
    170.0000,      44.0000,   1.00000,    946.6160
    174.0000,      44.0000,   1.00000,    909.8547
    178.0000,      44.0000,   1.00000,    883.8575
    182.0000,      44.0000,   1.00000,    858.8348
    186.0000,      44.0000,   1.00000,    849.7023
    194.0000,      44.0000,   1.00000,    863.2596
    198.0000,      44.0000,   1.00000,    903.7971
    202.0000,      44.0000,   1.00000,    922.4629
    206.0000,      44.0000,   1.00000,    956.1915
    210.0000,      44.0000,   1.00000,    996.0511
    214.0000,      44.0000,   1.00000,   1056.1892
    218.0000,      44.0000,   1.00000,   1102.3726
    222.0000,      44.0000,   1.00000,   1123.8777
    226.0000,      44.0000,   1.00000,   1158.9147
    230.0000,      44.0000,   1.00000,   1184.3217
    234.0000,      44.0000,   1.00000,   1174.1760
    238.0000,      44.0000,   1.00000,   1161.0009
    242.0000,      44.0000,   1.00000,   1138.1368
    246.0000,      44.0000,   1.00000,   1155.2178
    250.0000,      44.0000,   1.00000,   1119.3319
    254.0000,      44.0000,   1.00000,   1101.5945
    258.0000,      44.0000,   1.00000,   1060.8400
    262.0000,      44.0000,   1.00000,   1076.6563
    266.0000,      44.0000,   1.00000,   1094.8394
    270.0000,      44.0000,   1.00000,   1095.1118
    274.0000,      44.0000,   1.00000,   1106.8707
    278.0000,      44.0000,   1.00000,   1137.6274
    282.0000,      44.0000,   1.00000,   1149.3573
    286.0000,      44.0000,   1.00000,   1151.1395
    290.0000,      44.0000,   1.00000,   1109.0555
    294.0000,      44.0000,   1.00000,   1128.5560
    298.0000,      44.0000,   1.00000,   1118.0388
    302.0000,      44.0000,   1.00000,   1157.7373
    306.0000,      44.0000,   1.00000,   1160.3398
    310.0000,      44.0000,   1.00000,   1166.9855
    314.0000,      44.0000,   1.00000,   1195.8540
     66.0000,      12.0000,   5.00000,    504.4044
     70.0000,      12.0000,   5.00000,    510.3940
     74.0000,      12.0000,   5.00000,    534.7058
     78.0000,      12.0000,   5.00000,    538.2097
     82.0000,      12.0000,   5.00000,    555.2097
     86.0000,      12.0000,   5.00000,    562.4830
     90.0000,      12.0000,   5.00000,    620.8349
     94.0000,      12.0000,   5.00000,    616.4816
     98.0000,      12.0000,   5.00000,    619.0967
    102.0000,      12.0000,   5.00000,    585.3809
    106.0000,      12.0000,   5.00000,    594.2493
    110.0000,      12.0000,   5.00000,    597.2808
    114.0000,      12.0000,   5.00000,    598.4968
    118.0000,      12.0000,   5.00000,    578.8549
    122.0000,      12.0000,   5.00000,    607.0273
    126.0000,      12.0000,   5.00000,    677.6686
    130.0000,      12.0000,   5.00000,    779.5908
    134.0000,      12.0000,   5.00000,    796.7262
    138.0000,      12.0000,   5.00000,    819.5651
    142.0000,      12.0000,   5.00000,    851.2535
    146.0000,      12.0000,   5.00000,    990.3157
    150.0000,      12.0000,   5.00000,   1071.5989
    154.0000,      12.0000,   5.00000,   1136.0675
    158.0000,      12.0000,   5.00000,   1116.6470
    162.0000,      12.0000,   5.00000,   1079.9884
    166.0000,      12.0000,   5.00000,    993.4454
    170.0000,      12.0000,   5.00000,    896.6842
    174.0000,      12.0000,   5.00000,    856.4767
    178.0000,      12.0000,   5.00000,    807.3658
    182.0000,      12.0000,   5.00000,    778.0062
    186.0000,      12.0000,   5.00000,    743.7017
    194.0000,      12.0000,   5.00000,    831.4585
    198.0000,      12.0000,   5.00000,    882.1943
    202.0000,      12.0000,   5.00000,    908.2531
    206.0000,      12.0000,   5.00000,    953.2377
    210.0000,      12.0000,   5.00000,    988.7197
    214.0000,      12.0000,   5.00000,   1038.1697
    218.0000,      12.0000,   5.00000,   1065.2225
    222.0000,      12.0000,   5.00000,   1102.0367
    226.0000,      12.0000,   5.00000,   1149.8794
    230.0000,      12.0000,   5.00000,   1199.9364
    234.0000,      12.0000,   5.00000,   1190.0842
    238.0000,      12.0000,   5.00000,   1157.5402
    242.0000,      12.0000,   5.00000,   1064.9200
    246.0000,      12.0000,   5.00000,   1008.0689
    250.0000,      12.0000,   5.00000,    957.8608
    254.0000,      12.0000,   5.00000,    939.4053
    258.0000,      12.0000,   5.00000,    919.1870
    262.0000,      12.0000,   5.00000,    970.0721
    266.0000,      12.0000,   5.00000,    955.1782
    270.0000,      12.0000,   5.00000,   1035.9587
    274.0000,      12.0000,   5.00000,   1006.7780
    278.0000,      12.0000,   5.00000,   1128.9946
    282.0000,      12.0000,   5.00000,   1182.5481
    286.0000,      12.0000,   5.00000,   1203.9847
    290.0000,      12.0000,   5.00000,   1143.4146
    294.0000,      12.0000,   5.00000,   1134.5397
    298.0000,      12.0000,   5.00000,   1170.0193
    302.0000,      12.0000,   5.00000,   1173.1666
    306.0000,      12.0000,   5.00000,   1060.5134
    310.0000,      12.0000,   5.00000,   1028.1730
    314.0000,      12.0000,   5.00000,   1063.5217
     78.0000,      52.0000,   1.00000,    563.5047
     82.0000,      52.0000,   1.00000,    554.1029
     86.0000,      52.0000,   1.00000,    547.8678
     90.0000,      52.0000,   1.00000,    546.1829
     94.0000,      52.0000,   1.00000,    544.6839
     98.0000,      52.0000,   1.00000,    551.7497
    102.0000,      52.0000,   1.00000,    570.6769
    106.0000,      52.0000,   1.00000,    598.3505
    110.0000,      52.0000,   1.00000,    642.0356
    114.0000,      52.0000,   1.00000,    661.7776
    118.0000,      52.0000,   1.00000,    683.7816
    122.0000,      52.0000,   1.00000,    710.0213
    126.0000,      52.0000,   1.00000,    769.6101
    130.0000,      52.0000,   1.00000,    804.2899
    134.0000,      52.0000,   1.00000,    837.4735
    138.0000,      52.0000,   1.00000,    871.4470
    142.0000,      52.0000,   1.00000,    880.1479
    146.0000,      52.0000,   1.00000,    881.4935
    150.0000,      52.0000,   1.00000,    881.3344
    154.0000,      52.0000,   1.00000,    873.9497
    158.0000,      52.0000,   1.00000,    850.8638
    162.0000,      52.0000,   1.00000,    821.5255
    166.0000,      52.0000,   1.00000,    809.4194
    170.0000,      52.0000,   1.00000,    822.4814
    174.0000,      52.0000,   1.00000,    845.8840
    206.0000,      52.0000,   1.00000,    860.4002
    210.0000,      52.0000,   1.00000,    882.4518
    214.0000,      52.0000,   1.00000,    914.7813
    218.0000,      52.0000,   1.00000,    951.6532
    222.0000,      52.0000,   1.00000,    959.4097
    226.0000,      52.0000,   1.00000,    964.4609
    230.0000,      52.0000,   1.00000,   1023.3186
    234.0000,      52.0000,   1.00000,   1059.9851
    238.0000,      52.0000,   1.00000,   1067.8501
    242.0000,      52.0000,   1.00000,   1111.1735
    246.0000,      52.0000,   1.00000,   1092.0292
    250.0000,      52.0000,   1.00000,   1096.9000
    254.0000,      52.0000,   1.00000,   1088.6184
    258.0000,      52.0000,   1.00000,   1085.7637
    262.0000,      52.0000,   1.00000,   1081.6687
    266.0000,      52.0000,   1.00000,   1062.7205
    270.0000,      52.0000,   1.00000,   1028.3320
    274.0000,      52.0000,   1.00000,   1052.0400
    278.0000,      52.0000,   1.00000,   1073.8470
    282.0000,      52.0000,   1.00000,   1056.1538
    286.0000,      52.0000,   1.00000,   1041.2720
    290.0000,      52.0000,   1.00000,   1078.7134
    294.0000,      52.0000,   1.00000,   1082.1649
    298.0000,      52.0000,   1.00000,   1128.9805
    302.0000,      52.0000,   1.00000,   1140.9630
     78.0000,      12.0000,   6.00000,    499.8870
     82.0000,      12.0000,   6.00000,    507.1634
     86.0000,      12.0000,   6.00000,    511.1721
     90.0000,      12.0000,   6.00000,    560.3268
     94.0000,      12.0000,   6.00000,    558.2793
     98.0000,      12.0000,   6.00000,    570.3954
    102.0000,      12.0000,   6.00000,    549.1389
    106.0000,      12.0000,   6.00000,    564.6108
    110.0000,      12.0000,   6.00000,    568.4592
    114.0000,      12.0000,   6.00000,    575.7049
    118.0000,      12.0000,   6.00000,    556.1929
    122.0000,      12.0000,   6.00000,    575.8335
    126.0000,      12.0000,   6.00000,    633.9572
    130.0000,      12.0000,   6.00000,    719.8963
    134.0000,      12.0000,   6.00000,    725.6282
    138.0000,      12.0000,   6.00000,    737.7962
    142.0000,      12.0000,   6.00000,    754.7142
    146.0000,      12.0000,   6.00000,    872.4319
    150.0000,      12.0000,   6.00000,    936.3404
    154.0000,      12.0000,   6.00000,    981.1812
    158.0000,      12.0000,   6.00000,    953.7007
    162.0000,      12.0000,   6.00000,    911.4573
    166.0000,      12.0000,   6.00000,    848.3575
    170.0000,      12.0000,   6.00000,    789.8293
    174.0000,      12.0000,   6.00000,    782.3298
    206.0000,      12.0000,   6.00000,    854.3452
    210.0000,      12.0000,   6.00000,    879.6028
    214.0000,      12.0000,   6.00000,    916.6983
    218.0000,      12.0000,   6.00000,    918.8909
    222.0000,      12.0000,   6.00000,    942.9188
    226.0000,      12.0000,   6.00000,    971.9804
    230.0000,      12.0000,   6.00000,   1029.6243
    234.0000,      12.0000,   6.00000,   1055.9343
    238.0000,      12.0000,   6.00000,   1061.6969
    242.0000,      12.0000,   6.00000,    999.1661
    246.0000,      12.0000,   6.00000,    941.3387
    250.0000,      12.0000,   6.00000,    907.9100
    254.0000,      12.0000,   6.00000,    898.8669
    258.0000,      12.0000,   6.00000,    891.2906
    262.0000,      12.0000,   6.00000,    933.8383
    266.0000,      12.0000,   6.00000,    907.0025
    270.0000,      12.0000,   6.00000,    977.3644
    274.0000,      12.0000,   6.00000,    949.3461
    282.0000,      12.0000,   6.00000,   1123.8334
    286.0000,      12.0000,   6.00000,   1144.3214
    290.0000,      12.0000,   6.00000,   1114.4421
    294.0000,      12.0000,   6.00000,   1128.2295
    298.0000,      12.0000,   6.00000,   1188.9573
    302.0000,      12.0000,   6.00000,   1186.4479
     84.0000,      24.0000,   3.00000,    521.3365
     88.0000,      24.0000,   3.00000,    524.7173
     92.0000,      24.0000,   3.00000,    532.6265
     96.0000,      24.0000,   3.00000,    541.2224
    100.0000,      24.0000,   3.00000,    546.5634
    104.0000,      24.0000,   3.00000,    555.3887
    108.0000,      24.0000,   3.00000,    554.8625
    112.0000,      24.0000,   3.00000,    553.3849
    116.0000,      24.0000,   3.00000,    562.4537
    120.0000,      24.0000,   3.00000,    595.7561
    124.0000,      24.0000,   3.00000,    631.9189
    128.0000,      24.0000,   3.00000,    641.4738
    132.0000,      24.0000,   3.00000,    669.3432
    136.0000,      24.0000,   3.00000,    712.2870
    140.0000,      24.0000,   3.00000,    775.6457
    144.0000,      24.0000,   3.00000,    809.8364
    148.0000,      24.0000,   3.00000,    833.0547
    152.0000,      24.0000,   3.00000,    863.1053
    156.0000,      24.0000,   3.00000,    869.1854
    160.0000,      24.0000,   3.00000,    858.6508
    164.0000,      24.0000,   3.00000,    827.1073
    168.0000,      24.0000,   3.00000,    809.5261
    212.0000,      24.0000,   3.00000,    850.8249
    216.0000,      24.0000,   3.00000,    877.0994
    220.0000,      24.0000,   3.00000,    905.9348
    224.0000,      24.0000,   3.00000,    919.8197
    232.0000,      24.0000,   3.00000,    966.4966
    236.0000,      24.0000,   3.00000,    974.7774
    240.0000,      24.0000,   3.00000,    964.4691
    244.0000,      24.0000,   3.00000,    964.4592
    248.0000,      24.0000,   3.00000,    936.8789
    252.0000,      24.0000,   3.00000,    907.4821
    256.0000,      24.0000,   3.00000,    913.5703
    260.0000,      24.0000,   3.00000,    894.9543
    264.0000,      24.0000,   3.00000,    928.1442
    268.0000,      24.0000,   3.00000,    930.2867
    272.0000,      24.0000,   3.00000,    971.0701
    276.0000,      24.0000,   3.00000,   1040.1984
    280.0000,      24.0000,   3.00000,   1035.0378
    284.0000,      24.0000,   3.00000,   1081.4187
    288.0000,      24.0000,   3.00000,   1128.5516
    292.0000,      24.0000,   3.00000,   1180.4028
    296.0000,      24.0000,   3.00000,   1162.0306
     90.0000,      20.0000,   4.00000,    516.5530
     94.0000,      20.0000,   4.00000,    542.2581
     98.0000,      20.0000,   4.00000,    544.4702
    102.0000,      20.0000,   4.00000,    546.1971
    106.0000,      20.0000,   4.00000,    537.1157
    110.0000,      20.0000,   4.00000,    537.8846
    114.0000,      20.0000,   4.00000,    527.0794
    118.0000,      20.0000,   4.00000,    547.3375
    122.0000,      20.0000,   4.00000,    574.3446
    126.0000,      20.0000,   4.00000,    609.9761
    130.0000,      20.0000,   4.00000,    624.1719
    134.0000,      20.0000,   4.00000,    662.9694
    138.0000,      20.0000,   4.00000,    693.2032
    142.0000,      20.0000,   4.00000,    742.5872
    146.0000,      20.0000,   4.00000,    763.5487
    150.0000,      20.0000,   4.00000,    812.4863
    154.0000,      20.0000,   4.00000,    845.0604
    158.0000,      20.0000,   4.00000,    857.5870
    162.0000,      20.0000,   4.00000,    829.4261
    218.0000,      20.0000,   4.00000,    854.1533
    222.0000,      20.0000,   4.00000,    874.3453
    226.0000,      20.0000,   4.00000,    913.5945
    230.0000,      20.0000,   4.00000,    912.6097
    234.0000,      20.0000,   4.00000,    919.0861
    238.0000,      20.0000,   4.00000,    913.4553
    242.0000,      20.0000,   4.00000,    895.9613
    246.0000,      20.0000,   4.00000,    883.6187
    250.0000,      20.0000,   4.00000,    875.7427
    258.0000,      20.0000,   4.00000,    882.7327
    262.0000,      20.0000,   4.00000,    879.5856
    266.0000,      20.0000,   4.00000,    901.0581
    270.0000,      20.0000,   4.00000,    927.5410
    274.0000,      20.0000,   4.00000,    991.1498
    282.0000,      20.0000,   4.00000,   1098.4121
    286.0000,      20.0000,   4.00000,   1102.9423
    290.0000,      20.0000,   4.00000,   1175.3417
   4.79
ITERATION 3
MODEL RESISTIVITY
LAYER 1
93,     2.0000
      8.0000,     589.09
     12.0000,     599.17
     16.0000,     642.93
     20.0000,     839.94
     24.0000,     977.20
     28.0000,     991.70
     32.0000,     1006.5
     36.0000,     847.20
     40.0000,     929.92
     44.0000,     1136.1
     48.0000,     901.95
     52.0000,     832.78
     56.0000,     951.04
     60.0000,     979.97
     64.0000,     1047.7
     68.0000,     1036.0
     72.0000,     881.58
     76.0000,     918.44
     80.0000,     913.83
     84.0000,     675.30
     88.0000,     738.68
     92.0000,     747.99
     96.0000,     771.10
    100.0000,     623.78
    104.0000,     654.10
    108.0000,     564.10
    112.0000,     586.94
    116.0000,     605.31
    120.0000,     586.17
    124.0000,     547.66
    128.0000,     700.62
    132.0000,     804.09
    136.0000,     890.69
    140.0000,     777.14
    144.0000,     870.43
    148.0000,     985.82
    152.0000,     1256.7
    156.0000,     1174.8
    160.0000,     1148.5
    164.0000,     1059.5
    168.0000,     877.49
    172.0000,     773.19
    176.0000,     707.33
    180.0000,     732.11
    184.0000,     668.18
    188.0000,     640.93
    192.0000,     652.61
    196.0000,     786.54
    200.0000,     857.93
    204.0000,     765.50
    208.0000,     853.43
    212.0000,     962.49
    216.0000,     856.32
    220.0000,     946.66
    224.0000,     980.59
    228.0000,     974.40
    232.0000,     1081.3
    236.0000,     1139.9
    240.0000,     1043.1
    244.0000,     1101.9
    248.0000,     899.29
    252.0000,     824.72
    256.0000,     947.42
    260.0000,     876.38
    264.0000,     865.97
    268.0000,     1261.6
    272.0000,     985.39
    276.0000,     1488.8
    280.0000,     1545.2
    284.0000,     1984.1
    288.0000,     2305.2
    292.0000,     1961.6
    296.0000,     1759.7
    300.0000,     2065.9
    304.0000,     1888.1
    308.0000,     1483.2
    312.0000,     1433.0
    316.0000,     1962.1
    320.0000,     2144.6
    324.0000,     2662.2
    328.0000,     2579.8
    332.0000,     2888.1
    336.0000,     3059.4
    340.0000,     2847.0
    344.0000,     2914.1
    348.0000,     3024.8
    352.0000,     2703.5
    356.0000,     2801.0
    360.0000,     2618.5
    364.0000,     2635.2
    368.0000,     1724.8
    372.0000,     1594.1
             1543.2
LAYER 2
93,     4.2000
      8.0000,     617.58
     12.0000,     619.65
     16.0000,     677.02
     20.0000,     872.96
     24.0000,     1030.5
     28.0000,     1072.2
     32.0000,     1076.9
     36.0000,     934.68
     40.0000,     1014.6
     44.0000,     1191.8
     48.0000,     1012.0
     52.0000,     946.73
     56.0000,     1041.5
     60.0000,     1061.3
     64.0000,     1081.3
     68.0000,     1056.3
     72.0000,     920.96
     76.0000,     936.67
     80.0000,     919.25
     84.0000,     728.55
     88.0000,     784.57
     92.0000,     799.22
     96.0000,     826.07
    100.0000,     703.88
    104.0000,     723.91
    108.0000,     660.20
    112.0000,     668.77
    116.0000,     680.54
    120.0000,     651.50
    124.0000,     615.30
    128.0000,     739.51
    132.0000,     865.38
    136.0000,     935.49
    140.0000,     843.08
    144.0000,     921.02
    148.0000,     1012.9
    152.0000,     1281.3
    156.0000,     1157.7
    160.0000,     1163.2
    164.0000,     1093.4
    168.0000,     941.38
    172.0000,     850.69
    176.0000,     784.46
    180.0000,     796.99
    184.0000,     735.32
    188.0000,     702.37
    192.0000,     721.79
    196.0000,     838.34
    200.0000,     907.62
    204.0000,     845.03
    208.0000,     936.78
    212.0000,     1029.0
    216.0000,     974.57
    220.0000,     1055.6
    224.0000,     1091.3
    228.0000,     1103.5
    232.0000,     1207.3
    236.0000,     1245.5
    240.0000,     1136.8
    244.0000,     1144.4
    248.0000,     978.20
    252.0000,     904.53
    256.0000,     1001.2
    260.0000,     939.58
    264.0000,     945.47
    268.0000,     1204.4
    272.0000,     1119.9
    276.0000,     1377.2
    280.0000,     1472.5
    284.0000,     1841.7
    288.0000,     2066.6
    292.0000,     1811.8
    296.0000,     1654.7
    300.0000,     2007.2
    304.0000,     1928.1
    308.0000,     1553.1
    312.0000,     1517.9
    316.0000,     1990.9
    320.0000,     2291.4
    324.0000,     2785.0
    328.0000,     2735.1
    332.0000,     3008.8
    336.0000,     3287.8
    340.0000,     3237.3
    344.0000,     3215.7
    348.0000,     3236.6
    352.0000,     2912.4
    356.0000,     2823.8
    360.0000,     2520.4
    364.0000,     2411.7
    368.0000,     1678.4
    372.0000,     1527.3
             1459.8
LAYER 3
91,     6.6200
     12.0000,     688.96
     16.0000,     778.07
     20.0000,     1021.5
     24.0000,     1256.1
     28.0000,     1377.6
     32.0000,     1389.3
     36.0000,     1236.6
     40.0000,     1266.8
     44.0000,     1365.2
     48.0000,     1240.4
     52.0000,     1179.4
     56.0000,     1225.7
     60.0000,     1213.8
     64.0000,     1181.9
     68.0000,     1154.7
     72.0000,     1059.4
     76.0000,     1079.0
     80.0000,     1092.2
     84.0000,     963.71
     88.0000,     1029.6
     92.0000,     1037.8
     96.0000,     1051.7
    100.0000,     955.94
    104.0000,     968.96
    108.0000,     944.95
    112.0000,     936.22
    116.0000,     918.97
    120.0000,     860.24
    124.0000,     814.17
    128.0000,     909.33
    132.0000,     1068.2
    136.0000,     1150.9
    140.0000,     1081.4
    144.0000,     1159.5
    148.0000,     1255.4
    152.0000,     1551.4
    156.0000,     1364.7
    160.0000,     1391.4
    164.0000,     1370.5
    168.0000,     1233.5
    172.0000,     1128.3
    176.0000,     1024.1
    180.0000,     985.27
    184.0000,     908.47
    188.0000,     865.96
    192.0000,     895.76
    196.0000,     1007.0
    200.0000,     1099.2
    204.0000,     1108.0
    208.0000,     1228.0
    212.0000,     1339.1
    216.0000,     1360.3
    220.0000,     1448.9
    224.0000,     1494.5
    228.0000,     1538.5
    232.0000,     1649.2
    236.0000,     1647.1
    240.0000,     1479.6
    244.0000,     1406.5
    248.0000,     1252.6
    252.0000,     1177.6
    256.0000,     1235.4
    260.0000,     1153.8
    264.0000,     1121.4
    268.0000,     1244.7
    272.0000,     1254.4
    276.0000,     1322.9
    280.0000,     1365.7
    284.0000,     1645.2
    288.0000,     1773.3
    292.0000,     1558.3
    296.0000,     1486.8
    300.0000,     1912.4
    304.0000,     2008.9
    308.0000,     1726.4
    312.0000,     1694.4
    316.0000,     2073.4
    320.0000,     2479.6
    324.0000,     2945.6
    328.0000,     2962.2
    332.0000,     3209.2
    336.0000,     3685.5
    340.0000,     3908.5
    344.0000,     3803.1
    348.0000,     3593.1
    352.0000,     3169.6
    356.0000,     2797.8
    360.0000,     2357.9
    364.0000,     2140.9
    368.0000,     1586.4
             1398.9
LAYER 4
89,     9.2820
     16.0000,     864.52
     20.0000,     1183.1
     24.0000,     1454.5
     28.0000,     1669.6
     32.0000,     1716.7
     36.0000,     1543.3
     40.0000,     1492.2
     44.0000,     1500.2
     48.0000,     1410.5
     52.0000,     1351.3
     56.0000,     1333.3
     60.0000,     1265.1
     64.0000,     1188.4
     68.0000,     1158.8
     72.0000,     1108.1
     76.0000,     1172.6
     80.0000,     1273.9
     84.0000,     1243.1
     88.0000,     1364.5
     92.0000,     1390.6
     96.0000,     1418.4
    100.0000,     1370.7
    104.0000,     1409.4
    108.0000,     1436.4
    112.0000,     1403.5
    116.0000,     1310.7
    120.0000,     1172.7
    124.0000,     1084.7
    128.0000,     1154.0
    132.0000,     1343.1
    136.0000,     1454.4
    140.0000,     1393.9
    144.0000,     1473.0
    148.0000,     1569.7
    152.0000,     1888.3
    156.0000,     1622.3
    160.0000,     1706.8
    164.0000,     1833.8
    168.0000,     1775.2
    172.0000,     1662.1
    176.0000,     1484.1
    180.0000,     1358.8
    184.0000,     1235.6
    188.0000,     1167.9
    192.0000,     1197.5
    196.0000,     1315.3
    200.0000,     1455.3
    204.0000,     1562.6
    208.0000,     1753.0
    212.0000,     1942.1
    216.0000,     2079.2
    220.0000,     2217.9
    224.0000,     2290.2
    228.0000,     2359.4
    232.0000,     2434.0
    236.0000,     2301.6
    240.0000,     1985.5
    244.0000,     1800.4
    248.0000,     1640.8
    252.0000,     1583.5
    256.0000,     1622.3
    260.0000,     1498.6
    264.0000,     1396.5
    268.0000,     1413.8
    272.0000,     1396.2
    276.0000,     1355.0
    280.0000,     1308.5
    284.0000,     1500.3
    288.0000,     1547.3
    292.0000,     1318.1
    296.0000,     1293.8
    300.0000,     1783.1
    304.0000,     2042.2
    308.0000,     1845.8
    312.0000,     1762.6
    316.0000,     1984.7
    320.0000,     2316.1
    324.0000,     2663.3
    328.0000,     2716.7
    332.0000,     2954.6
    336.0000,     3559.7
    340.0000,     4062.5
    344.0000,     4035.3
    348.0000,     3682.3
    352.0000,     3150.4
    356.0000,     2621.8
    360.0000,     2108.5
    364.0000,     1894.8
             1408.5
LAYER 5
85,    12.2102
     24.0000,     1214.1
     28.0000,     1388.4
     32.0000,     1450.3
     36.0000,     1356.4
     40.0000,     1254.8
     44.0000,     1152.6
     48.0000,     1072.1
     52.0000,     997.86
     56.0000,     921.38
     60.0000,     846.19
     64.0000,     794.99
     68.0000,     785.13
     72.0000,     803.16
     76.0000,     897.35
     80.0000,     1051.9
     84.0000,     1186.4
     88.0000,     1383.8
     92.0000,     1558.9
     96.0000,     1766.6
    100.0000,     1995.2
    104.0000,     2233.4
    108.0000,     2378.8
    112.0000,     2265.1
    116.0000,     1939.2
    120.0000,     1593.5
    124.0000,     1389.2
    128.0000,     1363.0
    132.0000,     1460.1
    136.0000,     1520.9
    140.0000,     1483.9
    144.0000,     1504.2
    148.0000,     1552.8
    152.0000,     1682.6
    156.0000,     1555.8
    160.0000,     1727.9
    164.0000,     2156.0
    168.0000,     2585.9
    172.0000,     2877.4
    176.0000,     2927.1
    180.0000,     2848.6
    184.0000,     2719.7
    188.0000,     2596.8
    192.0000,     2546.3
    196.0000,     2591.8
    200.0000,     2747.5
    204.0000,     2990.0
    208.0000,     3309.7
    212.0000,     3693.4
    216.0000,     4093.3
    220.0000,     4342.2
    224.0000,     4350.3
    228.0000,     4129.3
    232.0000,     3660.7
    236.0000,     3005.4
    240.0000,     2415.3
    244.0000,     2092.9
    248.0000,     1998.2
    252.0000,     2059.9
    256.0000,     2145.1
    260.0000,     2073.2
    264.0000,     1923.2
    268.0000,     1765.9
    272.0000,     1591.4
    276.0000,     1416.3
    280.0000,     1286.8
    284.0000,     1319.3
    288.0000,     1276.6
    292.0000,     1107.1
    296.0000,     1122.7
    300.0000,     1480.7
    304.0000,     1773.4
    308.0000,     1689.3
    312.0000,     1472.1
    316.0000,     1334.9
    320.0000,     1284.2
    324.0000,     1275.1
    328.0000,     1271.3
    332.0000,     1359.1
    336.0000,     1620.2
    340.0000,     1971.5
    344.0000,     2220.4
    348.0000,     2253.9
    352.0000,     2124.3
    356.0000,     1884.3
             1563.0
LAYER 6
81,    15.4312
     32.0000,     986.54
     36.0000,     903.33
     40.0000,     840.39
     44.0000,     747.97
     48.0000,     678.01
     52.0000,     612.97
     56.0000,     560.93
     60.0000,     524.00
     64.0000,     507.32
     68.0000,     513.04
     72.0000,     541.12
     76.0000,     605.64
     80.0000,     702.44
     84.0000,     808.19
     88.0000,     935.38
     92.0000,     1068.3
     96.0000,     1221.8
    100.0000,     1392.9
    104.0000,     1546.5
    108.0000,     1614.9
    112.0000,     1531.9
    116.0000,     1336.6
    120.0000,     1141.3
    124.0000,     1031.0
    128.0000,     1023.0
    132.0000,     1084.3
    136.0000,     1143.7
    140.0000,     1170.2
    144.0000,     1210.4
    148.0000,     1263.8
    152.0000,     1325.6
    156.0000,     1315.7
    160.0000,     1453.6
    164.0000,     1786.6
    168.0000,     2226.0
    172.0000,     2659.6
    176.0000,     2974.6
    180.0000,     3149.4
    184.0000,     3203.3
    188.0000,     3161.4
    192.0000,     3080.2
    196.0000,     3018.5
    200.0000,     3024.9
    204.0000,     3101.5
    208.0000,     3226.0
    212.0000,     3386.9
    216.0000,     3533.7
    220.0000,     3550.6
    224.0000,     3380.5
    228.0000,     3034.0
    232.0000,     2566.4
    236.0000,     2091.2
    240.0000,     1737.2
    244.0000,     1564.7
    248.0000,     1559.6
    252.0000,     1665.4
    256.0000,     1786.9
    260.0000,     1818.9
    264.0000,     1753.7
    268.0000,     1619.8
    272.0000,     1451.9
    276.0000,     1295.2
    280.0000,     1189.0
    284.0000,     1167.0
    288.0000,     1125.5
    292.0000,     1047.5
    296.0000,     1086.0
    300.0000,     1303.5
    304.0000,     1490.7
    308.0000,     1443.2
    312.0000,     1241.1
    316.0000,     1040.9
    320.0000,     901.03
    324.0000,     819.92
    328.0000,     788.63
    332.0000,     821.18
    336.0000,     943.35
    340.0000,     1132.8
    344.0000,     1355.9
    348.0000,     1489.4
             1558.8
LAYER 7
77,    18.9743
     40.0000,     631.71
     44.0000,     529.41
     48.0000,     475.80
     52.0000,     425.47
     56.0000,     391.57
     60.0000,     370.90
     64.0000,     364.51
     68.0000,     371.45
     72.0000,     392.28
     76.0000,     429.77
     80.0000,     481.60
     84.0000,     540.27
     88.0000,     604.30
     92.0000,     669.21
     96.0000,     735.78
    100.0000,     800.58
    104.0000,     849.57
    108.0000,     862.40
    112.0000,     827.13
    116.0000,     760.98
    120.0000,     700.53
    124.0000,     676.47
    128.0000,     699.22
    132.0000,     758.29
    136.0000,     828.20
    140.0000,     892.89
    144.0000,     959.02
    148.0000,     1023.7
    152.0000,     1077.1
    156.0000,     1109.1
    160.0000,     1197.4
    164.0000,     1377.9
    168.0000,     1628.1
    172.0000,     1903.1
    176.0000,     2152.4
    180.0000,     2341.7
    184.0000,     2451.7
    188.0000,     2474.6
    192.0000,     2428.3
    196.0000,     2347.4
    200.0000,     2267.4
    204.0000,     2203.5
    208.0000,     2154.5
    212.0000,     2114.3
    216.0000,     2062.2
    220.0000,     1966.0
    224.0000,     1812.2
    228.0000,     1610.8
    232.0000,     1391.4
    236.0000,     1196.4
    240.0000,     1065.1
    244.0000,     1016.6
    248.0000,     1049.3
    252.0000,     1139.4
    256.0000,     1243.9
    260.0000,     1311.7
    264.0000,     1319.8
    268.0000,     1271.4
    272.0000,     1190.2
    276.0000,     1110.4
    280.0000,     1059.2
    284.0000,     1047.5
    288.0000,     1040.7
    292.0000,     1035.2
    296.0000,     1091.8
    300.0000,     1225.6
    304.0000,     1333.5
    308.0000,     1306.9
    312.0000,     1163.8
    316.0000,     991.41
    320.0000,     848.69
    324.0000,     757.52
    328.0000,     719.02
    332.0000,     733.59
    336.0000,     805.09
    340.0000,     932.64
             1165.6
LAYER 8
73,    22.8718
     48.0000,     402.40
     52.0000,     348.00
     56.0000,     322.94
     60.0000,     310.86
     64.0000,     304.13
     68.0000,     306.46
     72.0000,     318.25
     76.0000,     338.76
     80.0000,     366.45
     84.0000,     397.77
     88.0000,     429.85
     92.0000,     459.74
     96.0000,     485.74
    100.0000,     506.22
    104.0000,     517.97
    108.0000,     517.55
    112.0000,     505.04
    116.0000,     487.90
    120.0000,     478.39
    124.0000,     487.88
    128.0000,     522.08
    132.0000,     578.82
    136.0000,     649.25
    140.0000,     724.53
    144.0000,     800.32
    148.0000,     869.86
    152.0000,     925.22
    156.0000,     966.63
    160.0000,     1020.7
    164.0000,     1105.5
    168.0000,     1217.5
    172.0000,     1341.4
    176.0000,     1459.2
    180.0000,     1554.3
    184.0000,     1612.8
    188.0000,     1625.8
    192.0000,     1595.4
    196.0000,     1533.2
    200.0000,     1455.5
    204.0000,     1374.4
    208.0000,     1295.7
    212.0000,     1220.1
    216.0000,     1143.9
    220.0000,     1061.1
    224.0000,     970.08
    228.0000,     875.33
    232.0000,     786.67
    236.0000,     716.78
    240.0000,     677.53
    244.0000,     675.85
    248.0000,     712.03
    252.0000,     776.94
    256.0000,     853.13
    260.0000,     918.55
    264.0000,     958.25
    268.0000,     969.15
    272.0000,     960.52
    276.0000,     949.45
    280.0000,     951.42
    284.0000,     972.75
    288.0000,     1004.9
    292.0000,     1046.9
    296.0000,     1116.8
    300.0000,     1209.8
    304.0000,     1276.6
    308.0000,     1265.3
    312.0000,     1178.4
    316.0000,     1056.1
    320.0000,     933.07
    324.0000,     847.85
    328.0000,     814.40
    332.0000,     820.70
           869.8842
LAYER 9
67,    27.1590
     60.0000,     301.68
     64.0000,     285.83
     68.0000,     282.82
     72.0000,     287.23
     76.0000,     297.27
     80.0000,     312.59
     84.0000,     330.00
     88.0000,     347.30
     92.0000,     362.37
     96.0000,     373.38
    100.0000,     379.94
    104.0000,     382.28
    108.0000,     381.20
    112.0000,     378.68
    116.0000,     378.68
    120.0000,     386.46
    124.0000,     407.17
    128.0000,     444.13
    132.0000,     497.51
    136.0000,     564.05
    140.0000,     638.40
    144.0000,     714.40
    148.0000,     784.25
    152.0000,     840.68
    156.0000,     882.12
    160.0000,     916.65
    164.0000,     952.57
    168.0000,     991.68
    172.0000,     1030.9
    176.0000,     1065.2
    180.0000,     1089.1
    184.0000,     1097.4
    188.0000,     1086.1
    192.0000,     1054.9
    196.0000,     1007.3
    200.0000,     949.44
    204.0000,     887.42
    208.0000,     825.50
    212.0000,     765.83
    216.0000,     708.87
    220.0000,     654.32
    224.0000,     602.66
    228.0000,     555.81
    232.0000,     517.26
    236.0000,     491.24
    240.0000,     481.87
    244.0000,     491.88
    248.0000,     521.48
    252.0000,     567.18
    256.0000,     622.24
    260.0000,     677.91
    264.0000,     727.17
    268.0000,     767.38
    272.0000,     801.34
    276.0000,     836.03
    280.0000,     878.83
    284.0000,     933.43
    288.0000,     997.94
    292.0000,     1069.5
    296.0000,     1148.4
    300.0000,     1222.1
    304.0000,     1268.4
    308.0000,     1262.8
    312.0000,     1212.8
    316.0000,     1145.7
    320.0000,     1059.4
           946.8115
LAYER 10
61,    31.8749
     72.0000,     279.08
     76.0000,     284.63
     80.0000,     292.10
     84.0000,     302.06
     88.0000,     311.90
     92.0000,     320.98
     96.0000,     326.81
    100.0000,     329.77
    104.0000,     330.95
    108.0000,     331.93
    112.0000,     334.74
    116.0000,     341.97
    120.0000,     356.60
    124.0000,     381.53
    128.0000,     419.00
    132.0000,     469.70
    136.0000,     532.26
    140.0000,     603.04
    144.0000,     676.35
    148.0000,     744.70
    152.0000,     800.84
    156.0000,     840.69
    160.0000,     865.11
    164.0000,     877.61
    168.0000,     881.35
    172.0000,     878.26
    176.0000,     869.30
    180.0000,     854.57
    184.0000,     833.51
    188.0000,     805.49
    192.0000,     770.61
    196.0000,     729.99
    200.0000,     685.74
    204.0000,     640.25
    208.0000,     595.54
    212.0000,     552.99
    216.0000,     513.42
    220.0000,     477.35
    224.0000,     445.46
    228.0000,     418.81
    232.0000,     398.94
    236.0000,     387.64
    240.0000,     386.69
    244.0000,     397.36
    248.0000,     419.96
    252.0000,     453.41
    256.0000,     495.50
    260.0000,     543.27
    264.0000,     594.21
    268.0000,     647.24
    272.0000,     703.38
    276.0000,     765.31
    280.0000,     835.94
    284.0000,     916.05
    288.0000,     1004.0
    292.0000,     1092.8
    296.0000,     1177.7
    300.0000,     1237.1
    304.0000,     1270.5
    308.0000,     1262.1
             1205.0
LAYER 11
57,    37.0623
     80.0000,     286.78
     84.0000,     294.48
     88.0000,     300.74
     92.0000,     306.39
     96.0000,     310.32
    100.0000,     313.05
    104.0000,     315.23
    108.0000,     318.52
    112.0000,     324.68
    116.0000,     335.67
    120.0000,     353.61
    124.0000,     380.56
    128.0000,     418.21
    132.0000,     467.38
    136.0000,     527.35
    140.0000,     595.32
    144.0000,     666.28
    148.0000,     733.25
    152.0000,     788.91
    156.0000,     827.70
    160.0000,     847.43
    164.0000,     849.24
    168.0000,     836.35
    172.0000,     812.72
    176.0000,     782.15
    180.0000,     747.60
    184.0000,     711.00
    188.0000,     673.39
    192.0000,     635.35
    196.0000,     597.33
    200.0000,     559.87
    204.0000,     523.62
    208.0000,     489.22
    212.0000,     457.15
    216.0000,     427.85
    220.0000,     401.72
    224.0000,     379.25
    228.0000,     361.12
    232.0000,     348.24
    236.0000,     341.61
    240.0000,     342.27
    244.0000,     351.10
    248.0000,     368.64
    252.0000,     394.97
    256.0000,     429.83
    260.0000,     472.74
    264.0000,     523.37
    268.0000,     581.86
    272.0000,     649.13
    276.0000,     726.62
    280.0000,     815.16
    284.0000,     911.80
    288.0000,     1017.5
    292.0000,     1111.3
    296.0000,     1193.7
    300.0000,     1244.4
             1279.3
LAYER 12
53, 
     88.0000,     298.23
     92.0000,     303.27
     96.0000,     306.99
    100.0000,     309.83
    104.0000,     312.66
    108.0000,     317.34
    112.0000,     325.08
    116.0000,     337.69
    120.0000,     357.02
    124.0000,     384.88
    128.0000,     422.88
    132.0000,     471.87
    136.0000,     531.40
    140.0000,     599.04
    144.0000,     670.01
    148.0000,     737.49
    152.0000,     793.89
    156.0000,     832.78
    160.0000,     850.73
    164.0000,     847.91
    168.0000,     827.51
    172.0000,     794.33
    176.0000,     753.53
    180.0000,     709.47
    184.0000,     665.24
    188.0000,     622.66
    192.0000,     582.53
    196.0000,     545.05
    200.0000,     510.20
    204.0000,     477.88
    208.0000,     448.06
    212.0000,     420.74
    216.0000,     396.02
    220.0000,     374.08
    224.0000,     355.25
    228.0000,     340.04
    232.0000,     329.15
    236.0000,     323.37
    240.0000,     323.58
    244.0000,     330.65
    248.0000,     345.32
    252.0000,     368.17
    256.0000,     399.71
    260.0000,     440.37
    264.0000,     490.69
    268.0000,     551.50
    272.0000,     624.12
    276.0000,     710.52
    280.0000,     813.50
    284.0000,     914.22
    288.0000,     1022.9
    292.0000,     1130.7
             1229.7
CALCULATED APPARENT RESISTIVITY
      6.0000,       4.0000,   1.00000,    641.3179
     10.0000,       4.0000,   1.00000,    679.3868
     14.0000,       4.0000,   1.00000,    724.1324
     18.0000,       4.0000,   1.00000,    864.7155
     22.0000,       4.0000,   1.00000,    960.7493
     26.0000,       4.0000,   1.00000,    983.1830
     30.0000,       4.0000,   1.00000,   1063.4370
     34.0000,       4.0000,   1.00000,    976.6059
     38.0000,       4.0000,   1.00000,    994.9982
     42.0000,       4.0000,   1.00000,   1096.1605
     46.0000,       4.0000,   1.00000,    968.8343
     50.0000,       4.0000,   1.00000,    968.7758
     54.0000,       4.0000,   1.00000,   1030.0229
     58.0000,       4.0000,   1.00000,    994.7074
     62.0000,       4.0000,   1.00000,   1016.3413
     66.0000,       4.0000,   1.00000,   1027.7295
     70.0000,       4.0000,   1.00000,    928.8809
     74.0000,       4.0000,   1.00000,    917.6880
     78.0000,       4.0000,   1.00000,    923.5333
     82.0000,       4.0000,   1.00000,    771.0556
     86.0000,       4.0000,   1.00000,    842.9124
     90.0000,       4.0000,   1.00000,    778.5303
     94.0000,       4.0000,   1.00000,    828.2694
     98.0000,       4.0000,   1.00000,    706.8102
    102.0000,       4.0000,   1.00000,    763.8449
    106.0000,       4.0000,   1.00000,    673.5785
    110.0000,       4.0000,   1.00000,    694.0218
    114.0000,       4.0000,   1.00000,    683.0743
    118.0000,       4.0000,   1.00000,    694.0776
    122.0000,       4.0000,   1.00000,    666.2072
    126.0000,       4.0000,   1.00000,    783.1225
    130.0000,       4.0000,   1.00000,    813.6662
    134.0000,       4.0000,   1.00000,    921.9547
    138.0000,       4.0000,   1.00000,    872.1314
    142.0000,       4.0000,   1.00000,   1005.2234
    146.0000,       4.0000,   1.00000,   1020.6535
    150.0000,       4.0000,   1.00000,   1206.2156
    154.0000,       4.0000,   1.00000,   1131.9330
    158.0000,       4.0000,   1.00000,   1156.3303
    162.0000,       4.0000,   1.00000,   1089.4520
    166.0000,       4.0000,   1.00000,    964.0707
    170.0000,       4.0000,   1.00000,    904.7322
    174.0000,       4.0000,   1.00000,    814.0380
    178.0000,       4.0000,   1.00000,    817.2841
    182.0000,       4.0000,   1.00000,    757.2998
    186.0000,       4.0000,   1.00000,    760.5892
    190.0000,       4.0000,   1.00000,    764.9667
    194.0000,       4.0000,   1.00000,    835.6745
    198.0000,       4.0000,   1.00000,    910.2325
    202.0000,       4.0000,   1.00000,    880.9192
    206.0000,       4.0000,   1.00000,    950.7799
    210.0000,       4.0000,   1.00000,   1048.7196
    214.0000,       4.0000,   1.00000,    982.4780
    218.0000,       4.0000,   1.00000,   1084.9207
    222.0000,       4.0000,   1.00000,   1111.0138
    226.0000,       4.0000,   1.00000,   1116.0627
    230.0000,       4.0000,   1.00000,   1178.7289
    234.0000,       4.0000,   1.00000,   1212.9719
    238.0000,       4.0000,   1.00000,   1102.4832
    242.0000,       4.0000,   1.00000,   1159.6733
    246.0000,       4.0000,   1.00000,   1013.9293
    250.0000,       4.0000,   1.00000,    958.5505
    254.0000,       4.0000,   1.00000,   1025.2131
    258.0000,       4.0000,   1.00000,    998.3273
    262.0000,       4.0000,   1.00000,    943.5001
    266.0000,       4.0000,   1.00000,   1290.4280
    270.0000,       4.0000,   1.00000,   1037.2307
    274.0000,       4.0000,   1.00000,   1514.3187
    278.0000,       4.0000,   1.00000,   1458.4564
    282.0000,       4.0000,   1.00000,   1720.9390
    286.0000,       4.0000,   1.00000,   1860.6838
    290.0000,       4.0000,   1.00000,   1822.1460
    294.0000,       4.0000,   1.00000,   1749.4536
    298.0000,       4.0000,   1.00000,   1864.2952
    302.0000,       4.0000,   1.00000,   1766.3702
    306.0000,       4.0000,   1.00000,   1683.8987
    310.0000,       4.0000,   1.00000,   1663.1436
    314.0000,       4.0000,   1.00000,   2051.4268
    318.0000,       4.0000,   1.00000,   2080.5166
    322.0000,       4.0000,   1.00000,   2589.0037
    326.0000,       4.0000,   1.00000,   2578.0322
    330.0000,       4.0000,   1.00000,   2883.0771
    334.0000,       4.0000,   1.00000,   3034.0757
    338.0000,       4.0000,   1.00000,   2982.7791
    342.0000,       4.0000,   1.00000,   3012.2734
    346.0000,       4.0000,   1.00000,   3050.6077
    350.0000,       4.0000,   1.00000,   2736.3438
    354.0000,       4.0000,   1.00000,   2765.7087
    358.0000,       4.0000,   1.00000,   2318.1951
    362.0000,       4.0000,   1.00000,   2333.7310
    366.0000,       4.0000,   1.00000,   1730.2190
    370.0000,       4.0000,   1.00000,   1688.2173
    374.0000,       4.0000,   1.00000,   1531.1195
     10.0000,       4.0000,   2.00000,    742.5081
     14.0000,       4.0000,   2.00000,    765.4752
     18.0000,       4.0000,   2.00000,    922.1265
     22.0000,       4.0000,   2.00000,    998.2012
     26.0000,       4.0000,   2.00000,   1032.5679
     30.0000,       4.0000,   2.00000,   1113.7397
     34.0000,       4.0000,   2.00000,    959.4712
     38.0000,       4.0000,   2.00000,   1037.0389
     42.0000,       4.0000,   2.00000,   1241.8400
     46.0000,       4.0000,   2.00000,   1006.5403
     50.0000,       4.0000,   2.00000,    961.8314
     54.0000,       4.0000,   2.00000,   1087.9442
     58.0000,       4.0000,   2.00000,   1011.8152
     62.0000,       4.0000,   2.00000,   1026.1206
     66.0000,       4.0000,   2.00000,   1037.8865
     70.0000,       4.0000,   2.00000,    894.5474
     74.0000,       4.0000,   2.00000,    972.2015
     78.0000,       4.0000,   2.00000,   1010.3633
     82.0000,       4.0000,   2.00000,    813.1569
     86.0000,       4.0000,   2.00000,    882.6105
     90.0000,       4.0000,   2.00000,    917.6826
     94.0000,       4.0000,   2.00000,    916.4062
     98.0000,       4.0000,   2.00000,    803.6344
    102.0000,       4.0000,   2.00000,    868.5972
    106.0000,       4.0000,   2.00000,    793.7695
    110.0000,       4.0000,   2.00000,    800.3135
    114.0000,       4.0000,   2.00000,    847.4747
    118.0000,       4.0000,   2.00000,    811.5419
    122.0000,       4.0000,   2.00000,    747.8162
    126.0000,       4.0000,   2.00000,    865.6556
    130.0000,       4.0000,   2.00000,    964.6900
    134.0000,       4.0000,   2.00000,   1025.7430
    138.0000,       4.0000,   2.00000,    949.3745
    142.0000,       4.0000,   2.00000,   1032.3494
    146.0000,       4.0000,   2.00000,   1113.3524
    150.0000,       4.0000,   2.00000,   1282.8579
    154.0000,       4.0000,   2.00000,   1166.3556
    158.0000,       4.0000,   2.00000,   1186.4733
    162.0000,       4.0000,   2.00000,   1205.0284
    166.0000,       4.0000,   2.00000,   1082.5812
    170.0000,       4.0000,   2.00000,   1020.6901
    174.0000,       4.0000,   2.00000,    965.4039
    178.0000,       4.0000,   2.00000,    994.8057
    182.0000,       4.0000,   2.00000,    930.6381
    186.0000,       4.0000,   2.00000,    886.7305
    190.0000,       4.0000,   2.00000,    883.6280
    194.0000,       4.0000,   2.00000,   1018.2849
    198.0000,       4.0000,   2.00000,   1096.6599
    202.0000,       4.0000,   2.00000,    978.4708
    206.0000,       4.0000,   2.00000,   1110.4252
    210.0000,       4.0000,   2.00000,   1264.7920
    214.0000,       4.0000,   2.00000,   1136.8761
    218.0000,       4.0000,   2.00000,   1259.6373
    222.0000,       4.0000,   2.00000,   1312.7404
    226.0000,       4.0000,   2.00000,   1246.5961
    230.0000,       4.0000,   2.00000,   1348.4833
    234.0000,       4.0000,   2.00000,   1344.2391
    238.0000,       4.0000,   2.00000,   1223.1259
    242.0000,       4.0000,   2.00000,   1328.3319
    246.0000,       4.0000,   2.00000,   1136.3829
    250.0000,       4.0000,   2.00000,   1062.3690
    254.0000,       4.0000,   2.00000,   1241.2764
    258.0000,       4.0000,   2.00000,   1076.6752
    262.0000,       4.0000,   2.00000,   1062.3904
    266.0000,       4.0000,   2.00000,   1395.7939
    270.0000,       4.0000,   2.00000,   1112.8368
    274.0000,       4.0000,   2.00000,   1443.7805
    278.0000,       4.0000,   2.00000,   1394.6193
    282.0000,       4.0000,   2.00000,   1534.8387
    286.0000,       4.0000,   2.00000,   1814.3667
    290.0000,       4.0000,   2.00000,   1595.8804
    294.0000,       4.0000,   2.00000,   1515.8711
    298.0000,       4.0000,   2.00000,   1876.1876
    302.0000,       4.0000,   2.00000,   1887.5582
    306.0000,       4.0000,   2.00000,   1618.3821
    310.0000,       4.0000,   2.00000,   1691.7799
    314.0000,       4.0000,   2.00000,   2097.6458
    318.0000,       4.0000,   2.00000,   2139.4763
    322.0000,       4.0000,   2.00000,   2459.3328
    326.0000,       4.0000,   2.00000,   2429.7964
    330.0000,       4.0000,   2.00000,   2723.4114
    334.0000,       4.0000,   2.00000,   2990.6008
    338.0000,       4.0000,   2.00000,   2783.0662
    342.0000,       4.0000,   2.00000,   2888.9531
    346.0000,       4.0000,   2.00000,   2957.5586
    350.0000,       4.0000,   2.00000,   2614.2261
    354.0000,       4.0000,   2.00000,   2469.5156
    358.0000,       4.0000,   2.00000,   2291.8687
    362.0000,       4.0000,   2.00000,   2267.9431
    366.0000,       4.0000,   2.00000,   1672.7650
    370.0000,       4.0000,   2.00000,   1605.9459
     14.0000,       4.0000,   3.00000,    777.8747
     18.0000,       4.0000,   3.00000,    924.5612
     22.0000,       4.0000,   3.00000,   1053.5504
     26.0000,       4.0000,   3.00000,   1069.4192
     30.0000,       4.0000,   3.00000,   1028.9340
     34.0000,       4.0000,   3.00000,    911.2956
     38.0000,       4.0000,   3.00000,   1032.0907
     42.0000,       4.0000,   3.00000,   1225.8890
     46.0000,       4.0000,   3.00000,   1024.5565
     50.0000,       4.0000,   3.00000,    928.5957
     54.0000,       4.0000,   3.00000,    998.7687
     58.0000,       4.0000,   3.00000,   1022.0681
     62.0000,       4.0000,   3.00000,   1020.9832
     66.0000,       4.0000,   3.00000,    973.7808
     70.0000,       4.0000,   3.00000,    901.4142
     74.0000,       4.0000,   3.00000,    967.1866
     78.0000,       4.0000,   3.00000,   1016.5185
     82.0000,       4.0000,   3.00000,    821.6053
     86.0000,       4.0000,   3.00000,    920.8714
     90.0000,       4.0000,   3.00000,    947.8087
     94.0000,       4.0000,   3.00000,   1026.4993
     98.0000,       4.0000,   3.00000,    859.0995
    102.0000,       4.0000,   3.00000,    927.6674
    106.0000,       4.0000,   3.00000,    849.7772
    110.0000,       4.0000,   3.00000,    926.0693
    114.0000,       4.0000,   3.00000,    938.1380
    118.0000,       4.0000,   3.00000,    901.0372
    122.0000,       4.0000,   3.00000,    793.6986
    126.0000,       4.0000,   3.00000,    959.0693
    130.0000,       4.0000,   3.00000,   1073.5833
    134.0000,       4.0000,   3.00000,   1149.7733
    138.0000,       4.0000,   3.00000,    952.6115
    142.0000,       4.0000,   3.00000,   1039.5161
    146.0000,       4.0000,   3.00000,   1121.7213
    150.0000,       4.0000,   3.00000,   1352.9308
    154.0000,       4.0000,   3.00000,   1226.9153
    158.0000,       4.0000,   3.00000,   1253.2017
    162.0000,       4.0000,   3.00000,   1254.2963
    166.0000,       4.0000,   3.00000,   1163.3518
    170.0000,       4.0000,   3.00000,   1114.7535
    174.0000,       4.0000,   3.00000,   1088.0581
    178.0000,       4.0000,   3.00000,   1171.9224
    182.0000,       4.0000,   3.00000,   1079.2565
    186.0000,       4.0000,   3.00000,   1012.1042
    190.0000,       4.0000,   3.00000,   1023.5959
    194.0000,       4.0000,   3.00000,   1193.3793
    198.0000,       4.0000,   3.00000,   1253.4542
    202.0000,       4.0000,   3.00000,   1137.3848
    206.0000,       4.0000,   3.00000,   1242.4839
    210.0000,       4.0000,   3.00000,   1405.3884
    214.0000,       4.0000,   3.00000,   1301.9242
    218.0000,       4.0000,   3.00000,   1386.8693
    222.0000,       4.0000,   3.00000,   1392.2743
    226.0000,       4.0000,   3.00000,   1380.9867
    230.0000,       4.0000,   3.00000,   1427.0382
    234.0000,       4.0000,   3.00000,   1468.8457
    238.0000,       4.0000,   3.00000,   1364.3534
    242.0000,       4.0000,   3.00000,   1416.9203
    246.0000,       4.0000,   3.00000,   1225.5865
    250.0000,       4.0000,   3.00000,   1195.5505
    254.0000,       4.0000,   3.00000,   1283.0446
    258.0000,       4.0000,   3.00000,   1224.6827
    262.0000,       4.0000,   3.00000,   1123.9058
    266.0000,       4.0000,   3.00000,   1465.4979
    270.0000,       4.0000,   3.00000,   1133.5239
    274.0000,       4.0000,   3.00000,   1393.9873
    278.0000,       4.0000,   3.00000,   1281.6488
    282.0000,       4.0000,   3.00000,   1584.2762
    286.0000,       4.0000,   3.00000,   1654.2134
    290.0000,       4.0000,   3.00000,   1460.5538
    294.0000,       4.0000,   3.00000,   1403.3444
    298.0000,       4.0000,   3.00000,   1832.5347
    302.0000,       4.0000,   3.00000,   1859.6735
    306.0000,       4.0000,   3.00000,   1594.5991
    310.0000,       4.0000,   3.00000,   1520.5546
    314.0000,       4.0000,   3.00000,   2009.3898
    318.0000,       4.0000,   3.00000,   2097.3843
    322.0000,       4.0000,   3.00000,   2343.4055
    326.0000,       4.0000,   3.00000,   2196.8577
    330.0000,       4.0000,   3.00000,   2469.8774
    334.0000,       4.0000,   3.00000,   2585.8787
    338.0000,       4.0000,   3.00000,   2539.0044
    342.0000,       4.0000,   3.00000,   2524.4692
    346.0000,       4.0000,   3.00000,   2608.5393
    350.0000,       4.0000,   3.00000,   2289.1377
    354.0000,       4.0000,   3.00000,   2317.5740
    358.0000,       4.0000,   3.00000,   2159.8145
    362.0000,       4.0000,   3.00000,   2227.5559
    366.0000,       4.0000,   3.00000,   1595.0999
     18.0000,      12.0000,   1.00000,    921.0398
     22.0000,      12.0000,   1.00000,   1016.1011
     26.0000,      12.0000,   1.00000,   1000.2402
     30.0000,      12.0000,   1.00000,    936.4132
     34.0000,      12.0000,   1.00000,    932.1052
     38.0000,      12.0000,   1.00000,    984.2054
     42.0000,      12.0000,   1.00000,   1021.9149
     46.0000,      12.0000,   1.00000,   1016.3066
     50.0000,      12.0000,   1.00000,    949.0910
     54.0000,      12.0000,   1.00000,    928.8589
     58.0000,      12.0000,   1.00000,    963.2409
     62.0000,      12.0000,   1.00000,    976.5123
     66.0000,      12.0000,   1.00000,    953.7924
     70.0000,      12.0000,   1.00000,    935.8627
     74.0000,      12.0000,   1.00000,    940.2789
     78.0000,      12.0000,   1.00000,    895.3029
     82.0000,      12.0000,   1.00000,    914.4236
     86.0000,      12.0000,   1.00000,    893.4661
     90.0000,      12.0000,   1.00000,    957.9710
     94.0000,      12.0000,   1.00000,    949.5931
     98.0000,      12.0000,   1.00000,    959.3091
    102.0000,      12.0000,   1.00000,    878.4725
    106.0000,      12.0000,   1.00000,    924.1312
    110.0000,      12.0000,   1.00000,    933.3168
    114.0000,      12.0000,   1.00000,    954.9439
    118.0000,      12.0000,   1.00000,    894.5457
    122.0000,      12.0000,   1.00000,    933.7826
    126.0000,      12.0000,   1.00000,    992.8882
    130.0000,      12.0000,   1.00000,   1112.7240
    134.0000,      12.0000,   1.00000,   1075.1588
    138.0000,      12.0000,   1.00000,   1054.9840
    142.0000,      12.0000,   1.00000,   1019.9784
    146.0000,      12.0000,   1.00000,   1142.7377
    150.0000,      12.0000,   1.00000,   1225.1121
    154.0000,      12.0000,   1.00000,   1316.0763
    158.0000,      12.0000,   1.00000,   1275.9968
    162.0000,      12.0000,   1.00000,   1229.3470
    166.0000,      12.0000,   1.00000,   1184.5958
    170.0000,      12.0000,   1.00000,   1168.6716
    174.0000,      12.0000,   1.00000,   1188.9243
    178.0000,      12.0000,   1.00000,   1184.4133
    182.0000,      12.0000,   1.00000,   1166.8284
    186.0000,      12.0000,   1.00000,   1132.4463
    190.0000,      12.0000,   1.00000,   1178.5743
    194.0000,      12.0000,   1.00000,   1238.8459
    198.0000,      12.0000,   1.00000,   1290.8545
    202.0000,      12.0000,   1.00000,   1311.6456
    206.0000,      12.0000,   1.00000,   1338.0623
    210.0000,      12.0000,   1.00000,   1363.9420
    214.0000,      12.0000,   1.00000,   1410.3719
    218.0000,      12.0000,   1.00000,   1387.9381
    222.0000,      12.0000,   1.00000,   1393.2861
    226.0000,      12.0000,   1.00000,   1396.5521
    230.0000,      12.0000,   1.00000,   1452.4426
    234.0000,      12.0000,   1.00000,   1463.8468
    238.0000,      12.0000,   1.00000,   1461.7155
    242.0000,      12.0000,   1.00000,   1375.9695
    246.0000,      12.0000,   1.00000,   1338.6228
    250.0000,      12.0000,   1.00000,   1260.6351
    254.0000,      12.0000,   1.00000,   1279.7828
    258.0000,      12.0000,   1.00000,   1244.5082
    262.0000,      12.0000,   1.00000,   1331.6672
    266.0000,      12.0000,   1.00000,   1250.2028
    270.0000,      12.0000,   1.00000,   1308.1848
    274.0000,      12.0000,   1.00000,   1257.5482
    278.0000,      12.0000,   1.00000,   1430.0643
    282.0000,      12.0000,   1.00000,   1469.8462
    286.0000,      12.0000,   1.00000,   1515.6353
    290.0000,      12.0000,   1.00000,   1453.6616
    294.0000,      12.0000,   1.00000,   1575.8887
    298.0000,      12.0000,   1.00000,   1623.6464
    302.0000,      12.0000,   1.00000,   1676.0928
    306.0000,      12.0000,   1.00000,   1597.1332
    310.0000,      12.0000,   1.00000,   1645.5289
    314.0000,      12.0000,   1.00000,   1761.7418
    318.0000,      12.0000,   1.00000,   2062.5388
    322.0000,      12.0000,   1.00000,   2147.2310
    326.0000,      12.0000,   1.00000,   2221.2571
    330.0000,      12.0000,   1.00000,   2176.0859
    334.0000,      12.0000,   1.00000,   2249.9861
    338.0000,      12.0000,   1.00000,   2233.4312
    342.0000,      12.0000,   1.00000,   2261.2170
    346.0000,      12.0000,   1.00000,   2114.2539
    350.0000,      12.0000,   1.00000,   2168.1404
    354.0000,      12.0000,   1.00000,   2138.5234
    358.0000,      12.0000,   1.00000,   2147.8801
    362.0000,      12.0000,   1.00000,   1940.8741
     18.0000,       4.0000,   4.00000,    934.9880
     22.0000,       4.0000,   4.00000,   1058.3225
     26.0000,       4.0000,   4.00000,   1008.4376
     30.0000,       4.0000,   4.00000,    995.2438
     34.0000,       4.0000,   4.00000,    854.6218
     38.0000,       4.0000,   4.00000,    939.0878
     42.0000,       4.0000,   4.00000,   1142.1080
     46.0000,       4.0000,   4.00000,    950.9373
     50.0000,       4.0000,   4.00000,    883.6253
     54.0000,       4.0000,   4.00000,    953.2653
     58.0000,       4.0000,   4.00000,    933.8530
     62.0000,       4.0000,   4.00000,    971.6107
     66.0000,       4.0000,   4.00000,    976.0900
     70.0000,       4.0000,   4.00000,    865.6265
     74.0000,       4.0000,   4.00000,    939.1180
     78.0000,       4.0000,   4.00000,    966.3223
     82.0000,       4.0000,   4.00000,    812.3557
     86.0000,       4.0000,   4.00000,    923.6403
     90.0000,       4.0000,   4.00000,    959.7067
     94.0000,       4.0000,   4.00000,   1034.9658
     98.0000,       4.0000,   4.00000,    897.7460
    102.0000,       4.0000,   4.00000,    950.8796
    106.0000,       4.0000,   4.00000,    898.4772
    110.0000,       4.0000,   4.00000,    959.7597
    114.0000,       4.0000,   4.00000,    994.7305
    118.0000,       4.0000,   4.00000,    921.0534
    122.0000,       4.0000,   4.00000,    855.0753
    126.0000,       4.0000,   4.00000,   1020.5585
    130.0000,       4.0000,   4.00000,   1139.7764
    134.0000,       4.0000,   4.00000,   1170.8616
    138.0000,       4.0000,   4.00000,    983.7304
    142.0000,       4.0000,   4.00000,   1028.6882
    146.0000,       4.0000,   4.00000,   1098.8318
    150.0000,       4.0000,   4.00000,   1366.4182
    154.0000,       4.0000,   4.00000,   1295.9119
    158.0000,       4.0000,   4.00000,   1320.4592
    162.0000,       4.0000,   4.00000,   1299.5278
    166.0000,       4.0000,   4.00000,   1187.5652
    170.0000,       4.0000,   4.00000,   1194.9342
    174.0000,       4.0000,   4.00000,   1178.8820
    178.0000,       4.0000,   4.00000,   1268.5499
    182.0000,       4.0000,   4.00000,   1182.0255
    186.0000,       4.0000,   4.00000,   1140.9869
    190.0000,       4.0000,   4.00000,   1150.8771
    194.0000,       4.0000,   4.00000,   1301.9495
    198.0000,       4.0000,   4.00000,   1414.4689
    202.0000,       4.0000,   4.00000,   1264.0563
    206.0000,       4.0000,   4.00000,   1364.0344
    210.0000,       4.0000,   4.00000,   1514.1090
    214.0000,       4.0000,   4.00000,   1363.3964
    218.0000,       4.0000,   4.00000,   1456.8125
    222.0000,       4.0000,   4.00000,   1454.3126
    226.0000,       4.0000,   4.00000,   1389.9113
    230.0000,       4.0000,   4.00000,   1521.5829
    234.0000,       4.0000,   4.00000,   1565.4415
    238.0000,       4.0000,   4.00000,   1419.8951
    242.0000,       4.0000,   4.00000,   1504.3376
    246.0000,       4.0000,   4.00000,   1301.5890
    250.0000,       4.0000,   4.00000,   1200.3973
    254.0000,       4.0000,   4.00000,   1389.5189
    258.0000,       4.0000,   4.00000,   1240.2511
    262.0000,       4.0000,   4.00000,   1183.7781
    266.0000,       4.0000,   4.00000,   1499.0730
    270.0000,       4.0000,   4.00000,   1079.3358
    274.0000,       4.0000,   4.00000,   1387.8053
    278.0000,       4.0000,   4.00000,   1311.3043
    282.0000,       4.0000,   4.00000,   1475.7744
    286.0000,       4.0000,   4.00000,   1621.6802
    290.0000,       4.0000,   4.00000,   1387.8518
    294.0000,       4.0000,   4.00000,   1397.8784
    298.0000,       4.0000,   4.00000,   1722.9128
    302.0000,       4.0000,   4.00000,   1744.1338
    306.0000,       4.0000,   4.00000,   1480.2872
    310.0000,       4.0000,   4.00000,   1433.4666
    314.0000,       4.0000,   4.00000,   1806.5657
    318.0000,       4.0000,   4.00000,   1909.9283
    322.0000,       4.0000,   4.00000,   2233.5315
    326.0000,       4.0000,   4.00000,   2038.5555
    330.0000,       4.0000,   4.00000,   2113.3313
    334.0000,       4.0000,   4.00000,   2270.1582
    338.0000,       4.0000,   4.00000,   2134.5515
    342.0000,       4.0000,   4.00000,   2205.9956
    346.0000,       4.0000,   4.00000,   2165.8074
    350.0000,       4.0000,   4.00000,   2027.6967
    354.0000,       4.0000,   4.00000,   2147.8005
    358.0000,       4.0000,   4.00000,   2019.1033
    362.0000,       4.0000,   4.00000,   2090.5972
     24.0000,      16.0000,   1.00000,    922.0085
     28.0000,      16.0000,   1.00000,    909.8589
     32.0000,      16.0000,   1.00000,    879.2247
     36.0000,      16.0000,   1.00000,    886.8123
     40.0000,      16.0000,   1.00000,    828.6235
     44.0000,      16.0000,   1.00000,    836.6699
     48.0000,      16.0000,   1.00000,    895.5273
     52.0000,      16.0000,   1.00000,    865.4152
     56.0000,      16.0000,   1.00000,    868.4420
     60.0000,      16.0000,   1.00000,    898.7156
     64.0000,      16.0000,   1.00000,    888.8353
     68.0000,      16.0000,   1.00000,    924.6250
     72.0000,      16.0000,   1.00000,    899.0714
     76.0000,      16.0000,   1.00000,    844.7161
     80.0000,      16.0000,   1.00000,    864.8846
     84.0000,      16.0000,   1.00000,    885.6512
     88.0000,      16.0000,   1.00000,    897.7678
     92.0000,      16.0000,   1.00000,    912.4725
     96.0000,      16.0000,   1.00000,    920.4723
    100.0000,      16.0000,   1.00000,    936.4982
    104.0000,      16.0000,   1.00000,    931.1605
    108.0000,      16.0000,   1.00000,    931.0104
    112.0000,      16.0000,   1.00000,    910.3028
    116.0000,      16.0000,   1.00000,    926.2706
    120.0000,      16.0000,   1.00000,    984.3111
    124.0000,      16.0000,   1.00000,   1028.5228
    128.0000,      16.0000,   1.00000,   1062.1418
    132.0000,      16.0000,   1.00000,   1066.8429
    136.0000,      16.0000,   1.00000,   1069.4838
    140.0000,      16.0000,   1.00000,   1067.5072
    144.0000,      16.0000,   1.00000,   1116.0831
    148.0000,      16.0000,   1.00000,   1168.2927
    152.0000,      16.0000,   1.00000,   1261.1948
    156.0000,      16.0000,   1.00000,   1333.8496
    160.0000,      16.0000,   1.00000,   1308.2046
    164.0000,      16.0000,   1.00000,   1270.9510
    168.0000,      16.0000,   1.00000,   1240.7084
    172.0000,      16.0000,   1.00000,   1220.5303
    176.0000,      16.0000,   1.00000,   1226.6738
    180.0000,      16.0000,   1.00000,   1232.2888
    184.0000,      16.0000,   1.00000,   1257.7500
    188.0000,      16.0000,   1.00000,   1281.3713
    192.0000,      16.0000,   1.00000,   1349.5471
    196.0000,      16.0000,   1.00000,   1367.7434
    200.0000,      16.0000,   1.00000,   1418.9164
    204.0000,      16.0000,   1.00000,   1482.1976
    208.0000,      16.0000,   1.00000,   1424.6774
    212.0000,      16.0000,   1.00000,   1419.9598
    216.0000,      16.0000,   1.00000,   1417.9114
    220.0000,      16.0000,   1.00000,   1368.1592
    224.0000,      16.0000,   1.00000,   1434.4398
    228.0000,      16.0000,   1.00000,   1471.8314
    232.0000,      16.0000,   1.00000,   1462.1761
    236.0000,      16.0000,   1.00000,   1527.8159
    240.0000,      16.0000,   1.00000,   1485.7635
    244.0000,      16.0000,   1.00000,   1367.1732
    248.0000,      16.0000,   1.00000,   1386.6184
    252.0000,      16.0000,   1.00000,   1278.3892
    256.0000,      16.0000,   1.00000,   1254.3501
    260.0000,      16.0000,   1.00000,   1336.0996
    264.0000,      16.0000,   1.00000,   1211.4546
    268.0000,      16.0000,   1.00000,   1267.6136
    272.0000,      16.0000,   1.00000,   1327.3408
    276.0000,      16.0000,   1.00000,   1309.9849
    280.0000,      16.0000,   1.00000,   1432.8577
    284.0000,      16.0000,   1.00000,   1422.7129
    288.0000,      16.0000,   1.00000,   1462.0424
    292.0000,      16.0000,   1.00000,   1565.4834
    296.0000,      16.0000,   1.00000,   1512.1531
    300.0000,      16.0000,   1.00000,   1445.6510
    304.0000,      16.0000,   1.00000,   1437.9388
    308.0000,      16.0000,   1.00000,   1503.0897
    312.0000,      16.0000,   1.00000,   1543.9247
    316.0000,      16.0000,   1.00000,   1694.0665
    320.0000,      16.0000,   1.00000,   1801.1124
    324.0000,      16.0000,   1.00000,   1899.5359
    328.0000,      16.0000,   1.00000,   1996.8523
    332.0000,      16.0000,   1.00000,   1871.5330
    336.0000,      16.0000,   1.00000,   1818.3302
    340.0000,      16.0000,   1.00000,   1779.7539
    344.0000,      16.0000,   1.00000,   1769.1808
    348.0000,      16.0000,   1.00000,   1859.6605
    352.0000,      16.0000,   1.00000,   1865.7650
    356.0000,      16.0000,   1.00000,   1882.8804
     22.0000,       4.0000,   5.00000,    977.6605
     26.0000,       4.0000,   5.00000,    965.3804
     30.0000,       4.0000,   5.00000,    964.8159
     34.0000,       4.0000,   5.00000,    797.9463
     38.0000,       4.0000,   5.00000,    841.7881
     42.0000,       4.0000,   5.00000,   1006.2589
     46.0000,       4.0000,   5.00000,    846.6010
     50.0000,       4.0000,   5.00000,    816.9214
     54.0000,       4.0000,   5.00000,    908.4714
     58.0000,       4.0000,   5.00000,    858.6105
     62.0000,       4.0000,   5.00000,    906.5222
     66.0000,       4.0000,   5.00000,    946.1375
     70.0000,       4.0000,   5.00000,    837.7902
     74.0000,       4.0000,   5.00000,    874.5743
     78.0000,       4.0000,   5.00000,    937.6241
     82.0000,       4.0000,   5.00000,    772.7693
     86.0000,       4.0000,   5.00000,    901.5660
     90.0000,       4.0000,   5.00000,    949.2239
     94.0000,       4.0000,   5.00000,   1003.3884
     98.0000,       4.0000,   5.00000,    876.0569
    102.0000,       4.0000,   5.00000,    993.3270
    106.0000,       4.0000,   5.00000,    900.5157
    110.0000,       4.0000,   5.00000,    951.5154
    114.0000,       4.0000,   5.00000,    970.0670
    118.0000,       4.0000,   5.00000,    956.5659
    122.0000,       4.0000,   5.00000,    871.5502
    126.0000,       4.0000,   5.00000,   1059.3666
    130.0000,       4.0000,   5.00000,   1128.9498
    134.0000,       4.0000,   5.00000,   1172.0649
    138.0000,       4.0000,   5.00000,    984.0859
    142.0000,       4.0000,   5.00000,   1034.7560
    146.0000,       4.0000,   5.00000,   1093.1038
    150.0000,       4.0000,   5.00000,   1363.6670
    154.0000,       4.0000,   5.00000,   1309.0066
    158.0000,       4.0000,   5.00000,   1366.8763
    162.0000,       4.0000,   5.00000,   1347.9119
    166.0000,       4.0000,   5.00000,   1236.9858
    170.0000,       4.0000,   5.00000,   1221.8989
    174.0000,       4.0000,   5.00000,   1221.2994
    178.0000,       4.0000,   5.00000,   1301.4343
    182.0000,       4.0000,   5.00000,   1248.9586
    186.0000,       4.0000,   5.00000,   1223.9972
    190.0000,       4.0000,   5.00000,   1220.3291
    194.0000,       4.0000,   5.00000,   1414.6267
    198.0000,       4.0000,   5.00000,   1505.8021
    202.0000,       4.0000,   5.00000,   1347.6304
    206.0000,       4.0000,   5.00000,   1458.2391
    210.0000,       4.0000,   5.00000,   1578.3195
    214.0000,       4.0000,   5.00000,   1364.0820
    218.0000,       4.0000,   5.00000,   1464.9077
    222.0000,       4.0000,   5.00000,   1464.5690
    226.0000,       4.0000,   5.00000,   1413.8546
    230.0000,       4.0000,   5.00000,   1549.6237
    234.0000,       4.0000,   5.00000,   1605.5275
    238.0000,       4.0000,   5.00000,   1451.8748
    242.0000,       4.0000,   5.00000,   1561.9106
    246.0000,       4.0000,   5.00000,   1295.2329
    250.0000,       4.0000,   5.00000,   1236.5519
    254.0000,       4.0000,   5.00000,   1377.2437
    258.0000,       4.0000,   5.00000,   1265.6212
    262.0000,       4.0000,   5.00000,   1161.3173
    266.0000,       4.0000,   5.00000,   1467.6002
    270.0000,       4.0000,   5.00000,   1079.6299
    274.0000,       4.0000,   5.00000,   1389.4786
    278.0000,       4.0000,   5.00000,   1289.4576
    282.0000,       4.0000,   5.00000,   1445.4193
    286.0000,       4.0000,   5.00000,   1563.5197
    290.0000,       4.0000,   5.00000,   1431.8953
    294.0000,       4.0000,   5.00000,   1323.6765
    298.0000,       4.0000,   5.00000,   1664.2852
    302.0000,       4.0000,   5.00000,   1586.2177
    306.0000,       4.0000,   5.00000,   1352.2804
    310.0000,       4.0000,   5.00000,   1330.4148
    314.0000,       4.0000,   5.00000,   1657.6404
    318.0000,       4.0000,   5.00000,   1704.1646
    322.0000,       4.0000,   5.00000,   2017.7609
    326.0000,       4.0000,   5.00000,   1850.8071
    330.0000,       4.0000,   5.00000,   1928.6328
    334.0000,       4.0000,   5.00000,   1942.0682
    338.0000,       4.0000,   5.00000,   1849.7068
    342.0000,       4.0000,   5.00000,   1817.9252
    346.0000,       4.0000,   5.00000,   1959.1411
    350.0000,       4.0000,   5.00000,   1812.0605
    354.0000,       4.0000,   5.00000,   1926.4238
    358.0000,       4.0000,   5.00000,   1866.4264
     26.0000,       4.0000,   6.00000,    922.4706
     30.0000,       4.0000,   6.00000,    903.4374
     34.0000,       4.0000,   6.00000,    744.0561
     38.0000,       4.0000,   6.00000,    769.2923
     42.0000,       4.0000,   6.00000,    881.0487
     46.0000,       4.0000,   6.00000,    751.5455
     50.0000,       4.0000,   6.00000,    733.9374
     54.0000,       4.0000,   6.00000,    819.0577
     58.0000,       4.0000,   6.00000,    833.4374
     62.0000,       4.0000,   6.00000,    853.7707
     66.0000,       4.0000,   6.00000,    865.7326
     70.0000,       4.0000,   6.00000,    787.5749
     74.0000,       4.0000,   6.00000,    850.5852
     78.0000,       4.0000,   6.00000,    882.4120
     82.0000,       4.0000,   6.00000,    742.6566
     86.0000,       4.0000,   6.00000,    857.4964
     90.0000,       4.0000,   6.00000,    899.1915
     94.0000,       4.0000,   6.00000,    975.4231
     98.0000,       4.0000,   6.00000,    861.6157
    102.0000,       4.0000,   6.00000,    960.5883
    106.0000,       4.0000,   6.00000,    890.4797
    110.0000,       4.0000,   6.00000,    910.1661
    114.0000,       4.0000,   6.00000,    956.1601
    118.0000,       4.0000,   6.00000,    937.3290
    122.0000,       4.0000,   6.00000,    877.8135
    126.0000,       4.0000,   6.00000,   1019.4617
    130.0000,       4.0000,   6.00000,   1119.0735
    134.0000,       4.0000,   6.00000,   1152.8375
    138.0000,       4.0000,   6.00000,    964.8962
    142.0000,       4.0000,   6.00000,   1039.0687
    146.0000,       4.0000,   6.00000,   1115.8722
    150.0000,       4.0000,   6.00000,   1370.1799
    154.0000,       4.0000,   6.00000,   1291.9139
    158.0000,       4.0000,   6.00000,   1370.8199
    162.0000,       4.0000,   6.00000,   1406.3090
    166.0000,       4.0000,   6.00000,   1284.5869
    170.0000,       4.0000,   6.00000,   1239.0333
    174.0000,       4.0000,   6.00000,   1195.0105
    178.0000,       4.0000,   6.00000,   1327.2762
    182.0000,       4.0000,   6.00000,   1263.1334
    186.0000,       4.0000,   6.00000,   1227.4858
    190.0000,       4.0000,   6.00000,   1268.5823
    194.0000,       4.0000,   6.00000,   1465.3293
    198.0000,       4.0000,   6.00000,   1558.8462
    202.0000,       4.0000,   6.00000,   1385.4623
    206.0000,       4.0000,   6.00000,   1485.1993
    210.0000,       4.0000,   6.00000,   1586.2449
    214.0000,       4.0000,   6.00000,   1377.1615
    218.0000,       4.0000,   6.00000,   1424.3247
    222.0000,       4.0000,   6.00000,   1450.2667
    226.0000,       4.0000,   6.00000,   1445.5540
    230.0000,       4.0000,   6.00000,   1535.3728
    234.0000,       4.0000,   6.00000,   1588.6012
    238.0000,       4.0000,   6.00000,   1488.5387
    242.0000,       4.0000,   6.00000,   1518.9088
    246.0000,       4.0000,   6.00000,   1312.2177
    250.0000,       4.0000,   6.00000,   1216.3794
    254.0000,       4.0000,   6.00000,   1361.2759
    258.0000,       4.0000,   6.00000,   1225.0457
    262.0000,       4.0000,   6.00000,   1115.2698
    266.0000,       4.0000,   6.00000,   1428.7412
    270.0000,       4.0000,   6.00000,   1096.2217
    274.0000,       4.0000,   6.00000,   1374.5208
    278.0000,       4.0000,   6.00000,   1240.0594
    282.0000,       4.0000,   6.00000,   1452.7744
    286.0000,       4.0000,   6.00000,   1602.1344
    290.0000,       4.0000,   6.00000,   1361.5143
    294.0000,       4.0000,   6.00000,   1309.2489
    298.0000,       4.0000,   6.00000,   1541.0006
    302.0000,       4.0000,   6.00000,   1512.1989
    306.0000,       4.0000,   6.00000,   1242.0763
    310.0000,       4.0000,   6.00000,   1194.3110
    314.0000,       4.0000,   6.00000,   1537.2880
    318.0000,       4.0000,   6.00000,   1563.7183
    322.0000,       4.0000,   6.00000,   1754.3218
    326.0000,       4.0000,   6.00000,   1657.4352
    330.0000,       4.0000,   6.00000,   1750.9613
    334.0000,       4.0000,   6.00000,   1773.1949
    338.0000,       4.0000,   6.00000,   1583.5784
    342.0000,       4.0000,   6.00000,   1663.6509
    346.0000,       4.0000,   6.00000,   1764.7955
    350.0000,       4.0000,   6.00000,   1672.9885
    354.0000,       4.0000,   6.00000,   1744.1080
     30.0000,      20.0000,   1.00000,    817.1673
     34.0000,      20.0000,   1.00000,    815.1616
     38.0000,      20.0000,   1.00000,    763.4873
     42.0000,      20.0000,   1.00000,    721.9729
     46.0000,      20.0000,   1.00000,    736.9958
     50.0000,      20.0000,   1.00000,    761.1728
     54.0000,      20.0000,   1.00000,    782.5478
     58.0000,      20.0000,   1.00000,    818.6132
     62.0000,      20.0000,   1.00000,    839.5319
     66.0000,      20.0000,   1.00000,    820.8786
     70.0000,      20.0000,   1.00000,    845.6021
     74.0000,      20.0000,   1.00000,    828.5643
     78.0000,      20.0000,   1.00000,    817.8812
     82.0000,      20.0000,   1.00000,    829.3517
     86.0000,      20.0000,   1.00000,    848.6863
     90.0000,      20.0000,   1.00000,    823.2958
     94.0000,      20.0000,   1.00000,    883.8839
     98.0000,      20.0000,   1.00000,    893.2677
    102.0000,      20.0000,   1.00000,    886.9926
    106.0000,      20.0000,   1.00000,    870.4007
    110.0000,      20.0000,   1.00000,    905.9171
    114.0000,      20.0000,   1.00000,    881.4027
    118.0000,      20.0000,   1.00000,    940.6668
    122.0000,      20.0000,   1.00000,    978.2051
    126.0000,      20.0000,   1.00000,   1022.9000
    130.0000,      20.0000,   1.00000,   1001.5719
    134.0000,      20.0000,   1.00000,   1039.6923
    138.0000,      20.0000,   1.00000,   1065.9020
    142.0000,      20.0000,   1.00000,   1138.8442
    146.0000,      20.0000,   1.00000,   1169.7114
    150.0000,      20.0000,   1.00000,   1230.0470
    154.0000,      20.0000,   1.00000,   1277.5089
    158.0000,      20.0000,   1.00000,   1324.7115
    162.0000,      20.0000,   1.00000,   1320.6805
    166.0000,      20.0000,   1.00000,   1303.8090
    170.0000,      20.0000,   1.00000,   1252.6255
    174.0000,      20.0000,   1.00000,   1218.6993
    178.0000,      20.0000,   1.00000,   1208.0837
    182.0000,      20.0000,   1.00000,   1225.1326
    186.0000,      20.0000,   1.00000,   1295.2113
    190.0000,      20.0000,   1.00000,   1354.5745
    194.0000,      20.0000,   1.00000,   1378.5459
    198.0000,      20.0000,   1.00000,   1430.9242
    202.0000,      20.0000,   1.00000,   1491.3210
    206.0000,      20.0000,   1.00000,   1441.1816
    210.0000,      20.0000,   1.00000,   1420.8871
    214.0000,      20.0000,   1.00000,   1405.0193
    218.0000,      20.0000,   1.00000,   1391.6957
    222.0000,      20.0000,   1.00000,   1392.9294
    226.0000,      20.0000,   1.00000,   1440.8739
    230.0000,      20.0000,   1.00000,   1463.0736
    234.0000,      20.0000,   1.00000,   1492.0240
    238.0000,      20.0000,   1.00000,   1448.8505
    242.0000,      20.0000,   1.00000,   1438.5894
    246.0000,      20.0000,   1.00000,   1367.7719
    250.0000,      20.0000,   1.00000,   1328.8649
    254.0000,      20.0000,   1.00000,   1225.8854
    258.0000,      20.0000,   1.00000,   1224.0992
    262.0000,      20.0000,   1.00000,   1201.2399
    266.0000,      20.0000,   1.00000,   1245.6165
    270.0000,      20.0000,   1.00000,   1247.6375
    274.0000,      20.0000,   1.00000,   1330.0189
    278.0000,      20.0000,   1.00000,   1353.9280
    282.0000,      20.0000,   1.00000,   1433.4703
    286.0000,      20.0000,   1.00000,   1422.9257
    290.0000,      20.0000,   1.00000,   1498.1698
    294.0000,      20.0000,   1.00000,   1454.5353
    298.0000,      20.0000,   1.00000,   1378.3922
    302.0000,      20.0000,   1.00000,   1291.8749
    306.0000,      20.0000,   1.00000,   1363.5684
    310.0000,      20.0000,   1.00000,   1372.5415
    314.0000,      20.0000,   1.00000,   1444.4033
    318.0000,      20.0000,   1.00000,   1504.2001
    322.0000,      20.0000,   1.00000,   1608.8488
    326.0000,      20.0000,   1.00000,   1638.4149
    330.0000,      20.0000,   1.00000,   1687.5237
    334.0000,      20.0000,   1.00000,   1612.6818
    338.0000,      20.0000,   1.00000,   1617.9071
    342.0000,      20.0000,   1.00000,   1584.2705
    346.0000,      20.0000,   1.00000,   1614.1405
    350.0000,      20.0000,   1.00000,   1634.5223
     30.0000,       4.0000,   7.00000,    840.3182
     34.0000,       4.0000,   7.00000,    686.2716
     38.0000,       4.0000,   7.00000,    705.9625
     42.0000,       4.0000,   7.00000,    820.9701
     46.0000,       4.0000,   7.00000,    669.4630
     50.0000,       4.0000,   7.00000,    641.5148
     54.0000,       4.0000,   7.00000,    754.8715
     58.0000,       4.0000,   7.00000,    769.1134
     62.0000,       4.0000,   7.00000,    810.7228
     66.0000,       4.0000,   7.00000,    798.7392
     70.0000,       4.0000,   7.00000,    729.6665
     74.0000,       4.0000,   7.00000,    807.5152
     78.0000,       4.0000,   7.00000,    854.6257
     82.0000,       4.0000,   7.00000,    701.3855
     86.0000,       4.0000,   7.00000,    808.3979
     90.0000,       4.0000,   7.00000,    850.9222
     94.0000,       4.0000,   7.00000,    946.5610
     98.0000,       4.0000,   7.00000,    834.4367
    102.0000,       4.0000,   7.00000,    909.1174
    106.0000,       4.0000,   7.00000,    831.4216
    110.0000,       4.0000,   7.00000,    902.3656
    114.0000,       4.0000,   7.00000,    925.4919
    118.0000,       4.0000,   7.00000,    904.7881
    122.0000,       4.0000,   7.00000,    819.1707
    126.0000,       4.0000,   7.00000,    989.8740
    130.0000,       4.0000,   7.00000,   1075.6458
    134.0000,       4.0000,   7.00000,   1127.0378
    138.0000,       4.0000,   7.00000,    953.0884
    142.0000,       4.0000,   7.00000,   1034.0781
    146.0000,       4.0000,   7.00000,   1127.9935
    150.0000,       4.0000,   7.00000,   1385.7323
    154.0000,       4.0000,   7.00000,   1290.9788
    158.0000,       4.0000,   7.00000,   1375.1415
    162.0000,       4.0000,   7.00000,   1420.9865
    166.0000,       4.0000,   7.00000,   1306.9429
    170.0000,       4.0000,   7.00000,   1233.7434
    174.0000,       4.0000,   7.00000,   1200.0864
    178.0000,       4.0000,   7.00000,   1290.8995
    182.0000,       4.0000,   7.00000,   1231.1815
    186.0000,       4.0000,   7.00000,   1212.9818
    190.0000,       4.0000,   7.00000,   1249.9839
    194.0000,       4.0000,   7.00000,   1464.3020
    198.0000,       4.0000,   7.00000,   1571.3538
    202.0000,       4.0000,   7.00000,   1380.8688
    206.0000,       4.0000,   7.00000,   1451.6930
    210.0000,       4.0000,   7.00000,   1581.0098
    214.0000,       4.0000,   7.00000,   1355.8153
    218.0000,       4.0000,   7.00000,   1429.6925
    222.0000,       4.0000,   7.00000,   1442.9282
    226.0000,       4.0000,   7.00000,   1406.1021
    230.0000,       4.0000,   7.00000,   1538.8446
    234.0000,       4.0000,   7.00000,   1587.1106
    238.0000,       4.0000,   7.00000,   1414.0750
    242.0000,       4.0000,   7.00000,   1529.9486
    246.0000,       4.0000,   7.00000,   1267.1517
    250.0000,       4.0000,   7.00000,   1191.2363
    254.0000,       4.0000,   7.00000,   1317.6536
    258.0000,       4.0000,   7.00000,   1153.6132
    262.0000,       4.0000,   7.00000,   1075.2023
    266.0000,       4.0000,   7.00000,   1426.0560
    270.0000,       4.0000,   7.00000,   1056.5184
    274.0000,       4.0000,   7.00000,   1347.6052
    278.0000,       4.0000,   7.00000,   1245.3167
    282.0000,       4.0000,   7.00000,   1452.6437
    286.0000,       4.0000,   7.00000,   1581.3035
    290.0000,       4.0000,   7.00000,   1343.7637
    294.0000,       4.0000,   7.00000,   1214.9653
    298.0000,       4.0000,   7.00000,   1511.4080
    302.0000,       4.0000,   7.00000,   1426.2295
    306.0000,       4.0000,   7.00000,   1167.9167
    310.0000,       4.0000,   7.00000,   1099.2430
    314.0000,       4.0000,   7.00000,   1388.9054
    318.0000,       4.0000,   7.00000,   1420.2036
    322.0000,       4.0000,   7.00000,   1610.9449
    326.0000,       4.0000,   7.00000,   1451.7407
    330.0000,       4.0000,   7.00000,   1573.3245
    334.0000,       4.0000,   7.00000,   1615.1096
    338.0000,       4.0000,   7.00000,   1531.4260
    342.0000,       4.0000,   7.00000,   1561.6625
    346.0000,       4.0000,   7.00000,   1660.4364
    350.0000,       4.0000,   7.00000,   1534.2350
     34.0000,       4.0000,   8.00000,    631.9993
     38.0000,       4.0000,   8.00000,    664.6494
     42.0000,       4.0000,   8.00000,    768.9263
     46.0000,       4.0000,   8.00000,    616.0335
     50.0000,       4.0000,   8.00000,    588.6709
     54.0000,       4.0000,   8.00000,    679.3548
     58.0000,       4.0000,   8.00000,    699.8418
     62.0000,       4.0000,   8.00000,    736.6273
     66.0000,       4.0000,   8.00000,    764.0676
     70.0000,       4.0000,   8.00000,    681.4058
     74.0000,       4.0000,   8.00000,    752.4367
     78.0000,       4.0000,   8.00000,    815.3376
     82.0000,       4.0000,   8.00000,    667.0126
     86.0000,       4.0000,   8.00000,    764.8810
     90.0000,       4.0000,   8.00000,    826.8899
     94.0000,       4.0000,   8.00000,    900.6607
     98.0000,       4.0000,   8.00000,    784.0784
    102.0000,       4.0000,   8.00000,    856.6876
    106.0000,       4.0000,   8.00000,    795.3416
    110.0000,       4.0000,   8.00000,    857.5347
    114.0000,       4.0000,   8.00000,    902.7031
    118.0000,       4.0000,   8.00000,    839.8475
    122.0000,       4.0000,   8.00000,    768.0909
    126.0000,       4.0000,   8.00000,    926.2642
    130.0000,       4.0000,   8.00000,   1034.6411
    134.0000,       4.0000,   8.00000,   1092.1288
    138.0000,       4.0000,   8.00000,    943.9532
    142.0000,       4.0000,   8.00000,   1028.8698
    146.0000,       4.0000,   8.00000,   1115.7563
    150.0000,       4.0000,   8.00000,   1395.2385
    154.0000,       4.0000,   8.00000,   1320.7886
    158.0000,       4.0000,   8.00000,   1387.5176
    162.0000,       4.0000,   8.00000,   1401.8849
    166.0000,       4.0000,   8.00000,   1274.3003
    170.0000,       4.0000,   8.00000,   1246.1888
    174.0000,       4.0000,   8.00000,   1188.8918
    178.0000,       4.0000,   8.00000,   1245.5751
    182.0000,       4.0000,   8.00000,   1176.6694
    186.0000,       4.0000,   8.00000,   1167.2756
    190.0000,       4.0000,   8.00000,   1195.9846
    194.0000,       4.0000,   8.00000,   1413.6136
    198.0000,       4.0000,   8.00000,   1522.0648
    202.0000,       4.0000,   8.00000,   1331.2474
    206.0000,       4.0000,   8.00000,   1422.3885
    210.0000,       4.0000,   8.00000,   1523.8706
    214.0000,       4.0000,   8.00000,   1349.0416
    218.0000,       4.0000,   8.00000,   1442.1331
    222.0000,       4.0000,   8.00000,   1428.7953
    226.0000,       4.0000,   8.00000,   1378.7852
    230.0000,       4.0000,   8.00000,   1513.2645
    234.0000,       4.0000,   8.00000,   1534.7238
    238.0000,       4.0000,   8.00000,   1393.9908
    242.0000,       4.0000,   8.00000,   1449.3021
    246.0000,       4.0000,   8.00000,   1238.4755
    250.0000,       4.0000,   8.00000,   1135.2512
    254.0000,       4.0000,   8.00000,   1239.9219
    258.0000,       4.0000,   8.00000,   1117.0392
    262.0000,       4.0000,   8.00000,   1050.3649
    266.0000,       4.0000,   8.00000,   1366.2295
    270.0000,       4.0000,   8.00000,   1022.9961
    274.0000,       4.0000,   8.00000,   1319.6587
    278.0000,       4.0000,   8.00000,   1256.7212
    282.0000,       4.0000,   8.00000,   1436.0375
    286.0000,       4.0000,   8.00000,   1537.7222
    290.0000,       4.0000,   8.00000,   1291.8867
    294.0000,       4.0000,   8.00000,   1187.8937
    298.0000,       4.0000,   8.00000,   1432.1069
    302.0000,       4.0000,   8.00000,   1388.4945
    306.0000,       4.0000,   8.00000,   1104.6647
    310.0000,       4.0000,   8.00000,   1035.9949
    314.0000,       4.0000,   8.00000,   1260.0846
    318.0000,       4.0000,   8.00000,   1287.9500
    322.0000,       4.0000,   8.00000,   1476.7002
    326.0000,       4.0000,   8.00000,   1338.8740
    330.0000,       4.0000,   8.00000,   1387.9624
    334.0000,       4.0000,   8.00000,   1528.9363
    338.0000,       4.0000,   8.00000,   1505.3926
    342.0000,       4.0000,   8.00000,   1542.1653
    346.0000,       4.0000,   8.00000,   1584.0504
     42.0000,      28.0000,   1.00000,    643.6589
     46.0000,      28.0000,   1.00000,    632.2044
     50.0000,      28.0000,   1.00000,    645.9764
     54.0000,      28.0000,   1.00000,    648.7377
     58.0000,      28.0000,   1.00000,    632.3921
     62.0000,      28.0000,   1.00000,    659.4817
     66.0000,      28.0000,   1.00000,    713.0619
     70.0000,      28.0000,   1.00000,    713.3864
     74.0000,      28.0000,   1.00000,    725.2167
     78.0000,      28.0000,   1.00000,    724.0275
     82.0000,      28.0000,   1.00000,    751.0754
     86.0000,      28.0000,   1.00000,    767.2216
     90.0000,      28.0000,   1.00000,    764.3203
     94.0000,      28.0000,   1.00000,    730.9818
     98.0000,      28.0000,   1.00000,    759.8377
    102.0000,      28.0000,   1.00000,    777.7487
    106.0000,      28.0000,   1.00000,    788.4852
    110.0000,      28.0000,   1.00000,    758.5660
    114.0000,      28.0000,   1.00000,    780.1516
    118.0000,      28.0000,   1.00000,    811.9247
    122.0000,      28.0000,   1.00000,    861.8917
    126.0000,      28.0000,   1.00000,    865.0169
    130.0000,      28.0000,   1.00000,    898.4219
    134.0000,      28.0000,   1.00000,    958.7396
    138.0000,      28.0000,   1.00000,   1076.3202
    142.0000,      28.0000,   1.00000,   1137.8197
    146.0000,      28.0000,   1.00000,   1208.9172
    150.0000,      28.0000,   1.00000,   1255.4628
    154.0000,      28.0000,   1.00000,   1286.4353
    158.0000,      28.0000,   1.00000,   1285.2426
    162.0000,      28.0000,   1.00000,   1281.9883
    166.0000,      28.0000,   1.00000,   1235.3383
    170.0000,      28.0000,   1.00000,   1189.6022
    174.0000,      28.0000,   1.00000,   1161.2576
    178.0000,      28.0000,   1.00000,   1128.3954
    182.0000,      28.0000,   1.00000,   1123.9440
    186.0000,      28.0000,   1.00000,   1154.0647
    190.0000,      28.0000,   1.00000,   1156.3116
    194.0000,      28.0000,   1.00000,   1181.2617
    198.0000,      28.0000,   1.00000,   1234.8014
    202.0000,      28.0000,   1.00000,   1258.8708
    206.0000,      28.0000,   1.00000,   1327.1526
    210.0000,      28.0000,   1.00000,   1362.3588
    214.0000,      28.0000,   1.00000,   1348.2615
    218.0000,      28.0000,   1.00000,   1385.0568
    222.0000,      28.0000,   1.00000,   1431.0784
    226.0000,      28.0000,   1.00000,   1373.0798
    230.0000,      28.0000,   1.00000,   1397.7150
    234.0000,      28.0000,   1.00000,   1344.6855
    238.0000,      28.0000,   1.00000,   1320.0126
    242.0000,      28.0000,   1.00000,   1316.6537
    246.0000,      28.0000,   1.00000,   1232.0427
    250.0000,      28.0000,   1.00000,   1162.2806
    254.0000,      28.0000,   1.00000,   1194.2775
    258.0000,      28.0000,   1.00000,   1107.3717
    262.0000,      28.0000,   1.00000,   1118.5574
    266.0000,      28.0000,   1.00000,   1152.6520
    270.0000,      28.0000,   1.00000,   1204.9325
    274.0000,      28.0000,   1.00000,   1280.8143
    278.0000,      28.0000,   1.00000,   1334.1040
    282.0000,      28.0000,   1.00000,   1280.6487
    286.0000,      28.0000,   1.00000,   1367.4751
    290.0000,      28.0000,   1.00000,   1355.2211
    294.0000,      28.0000,   1.00000,   1304.1288
    298.0000,      28.0000,   1.00000,   1245.2479
    302.0000,      28.0000,   1.00000,   1195.6875
    306.0000,      28.0000,   1.00000,   1164.3220
    310.0000,      28.0000,   1.00000,   1226.6169
    314.0000,      28.0000,   1.00000,   1175.4795
    318.0000,      28.0000,   1.00000,   1182.2786
    322.0000,      28.0000,   1.00000,   1205.4591
    326.0000,      28.0000,   1.00000,   1302.9299
    330.0000,      28.0000,   1.00000,   1383.5884
    334.0000,      28.0000,   1.00000,   1443.7898
    338.0000,      28.0000,   1.00000,   1435.4027
     42.0000,       4.0000,  10.00000,    691.4589
     46.0000,       4.0000,  10.00000,    563.9041
     50.0000,       4.0000,  10.00000,    526.4130
     54.0000,       4.0000,  10.00000,    576.5042
     58.0000,       4.0000,  10.00000,    576.3448
     62.0000,       4.0000,  10.00000,    615.3395
     66.0000,       4.0000,  10.00000,    652.0370
     70.0000,       4.0000,  10.00000,    605.7893
     74.0000,       4.0000,  10.00000,    671.1470
     78.0000,       4.0000,  10.00000,    714.1484
     82.0000,       4.0000,  10.00000,    609.3763
     86.0000,       4.0000,  10.00000,    723.7271
     90.0000,       4.0000,  10.00000,    755.9304
     94.0000,       4.0000,  10.00000,    799.9857
     98.0000,       4.0000,  10.00000,    704.5555
    102.0000,       4.0000,  10.00000,    783.0551
    106.0000,       4.0000,  10.00000,    727.5933
    110.0000,       4.0000,  10.00000,    757.5869
    114.0000,       4.0000,  10.00000,    769.4278
    118.0000,       4.0000,  10.00000,    737.1288
    122.0000,       4.0000,  10.00000,    677.8659
    126.0000,       4.0000,  10.00000,    818.0314
    130.0000,       4.0000,  10.00000,    933.9883
    134.0000,       4.0000,  10.00000,   1022.7685
    138.0000,       4.0000,  10.00000,    898.0402
    142.0000,       4.0000,  10.00000,    991.1746
    146.0000,       4.0000,  10.00000,   1107.2142
    150.0000,       4.0000,  10.00000,   1402.8054
    154.0000,       4.0000,  10.00000,   1322.2997
    158.0000,       4.0000,  10.00000,   1369.3278
    162.0000,       4.0000,  10.00000,   1372.9362
    166.0000,       4.0000,  10.00000,   1225.6655
    170.0000,       4.0000,  10.00000,   1154.2578
    174.0000,       4.0000,  10.00000,   1111.4630
    178.0000,       4.0000,  10.00000,   1172.9927
    182.0000,       4.0000,  10.00000,   1068.3080
    186.0000,       4.0000,  10.00000,   1022.4689
    190.0000,       4.0000,  10.00000,   1028.7261
    194.0000,       4.0000,  10.00000,   1206.0699
    198.0000,       4.0000,  10.00000,   1308.0476
    202.0000,       4.0000,  10.00000,   1175.0682
    206.0000,       4.0000,  10.00000,   1304.6246
    210.0000,       4.0000,  10.00000,   1466.4773
    214.0000,       4.0000,  10.00000,   1300.2170
    218.0000,       4.0000,  10.00000,   1393.6797
    222.0000,       4.0000,  10.00000,   1423.2511
    226.0000,       4.0000,  10.00000,   1345.1544
    230.0000,       4.0000,  10.00000,   1437.8307
    234.0000,       4.0000,  10.00000,   1429.9316
    238.0000,       4.0000,  10.00000,   1287.7737
    242.0000,       4.0000,  10.00000,   1337.6940
    246.0000,       4.0000,  10.00000,   1088.3525
    250.0000,       4.0000,  10.00000,   1014.5758
    254.0000,       4.0000,  10.00000,   1163.6917
    258.0000,       4.0000,  10.00000,   1041.0079
    262.0000,       4.0000,  10.00000,    966.1513
    266.0000,       4.0000,  10.00000,   1276.9678
    270.0000,       4.0000,  10.00000,    976.2733
    274.0000,       4.0000,  10.00000,   1267.3708
    278.0000,       4.0000,  10.00000,   1187.0400
    282.0000,       4.0000,  10.00000,   1350.1355
    286.0000,       4.0000,  10.00000,   1462.1599
    290.0000,       4.0000,  10.00000,   1221.7308
    294.0000,       4.0000,  10.00000,   1110.3837
    298.0000,       4.0000,  10.00000,   1362.3549
    302.0000,       4.0000,  10.00000,   1295.1411
    306.0000,       4.0000,  10.00000,   1015.6627
    310.0000,       4.0000,  10.00000,    943.0240
    314.0000,       4.0000,  10.00000,   1120.0950
    318.0000,       4.0000,  10.00000,   1121.2906
    322.0000,       4.0000,  10.00000,   1242.0552
    326.0000,       4.0000,  10.00000,   1167.7911
    330.0000,       4.0000,  10.00000,   1301.7842
    334.0000,       4.0000,  10.00000,   1419.6113
    338.0000,       4.0000,  10.00000,   1393.8224
     54.0000,      36.0000,   1.00000,    579.1275
     58.0000,      36.0000,   1.00000,    588.6093
     62.0000,      36.0000,   1.00000,    582.5680
     66.0000,      36.0000,   1.00000,    576.3707
     70.0000,      36.0000,   1.00000,    604.0528
     74.0000,      36.0000,   1.00000,    630.6927
     78.0000,      36.0000,   1.00000,    660.5939
     82.0000,      36.0000,   1.00000,    656.8560
     86.0000,      36.0000,   1.00000,    672.7389
     90.0000,      36.0000,   1.00000,    675.3016
     94.0000,      36.0000,   1.00000,    680.5128
     98.0000,      36.0000,   1.00000,    671.9233
    102.0000,      36.0000,   1.00000,    670.0984
    106.0000,      36.0000,   1.00000,    651.2183
    110.0000,      36.0000,   1.00000,    659.3315
    114.0000,      36.0000,   1.00000,    680.0255
    118.0000,      36.0000,   1.00000,    725.6928
    122.0000,      36.0000,   1.00000,    747.8834
    126.0000,      36.0000,   1.00000,    780.9404
    130.0000,      36.0000,   1.00000,    835.5424
    134.0000,      36.0000,   1.00000,    931.6614
    138.0000,      36.0000,   1.00000,   1003.2383
    142.0000,      36.0000,   1.00000,   1090.3051
    146.0000,      36.0000,   1.00000,   1147.0870
    150.0000,      36.0000,   1.00000,   1185.0980
    154.0000,      36.0000,   1.00000,   1177.0499
    158.0000,      36.0000,   1.00000,   1168.5214
    162.0000,      36.0000,   1.00000,   1168.1500
    166.0000,      36.0000,   1.00000,   1139.9213
    170.0000,      36.0000,   1.00000,   1075.2175
    174.0000,      36.0000,   1.00000,   1025.7361
    178.0000,      36.0000,   1.00000,    981.5175
    182.0000,      36.0000,   1.00000,    954.3662
    186.0000,      36.0000,   1.00000,    940.3362
    190.0000,      36.0000,   1.00000,    940.5198
    194.0000,      36.0000,   1.00000,    966.5186
    198.0000,      36.0000,   1.00000,    985.5338
    202.0000,      36.0000,   1.00000,   1023.5848
    206.0000,      36.0000,   1.00000,   1105.9481
    210.0000,      36.0000,   1.00000,   1184.1873
    214.0000,      36.0000,   1.00000,   1229.4497
    218.0000,      36.0000,   1.00000,   1289.0223
    222.0000,      36.0000,   1.00000,   1307.6927
    226.0000,      36.0000,   1.00000,   1325.2469
    230.0000,      36.0000,   1.00000,   1274.1095
    234.0000,      36.0000,   1.00000,   1235.5190
    238.0000,      36.0000,   1.00000,   1208.7275
    242.0000,      36.0000,   1.00000,   1173.7085
    246.0000,      36.0000,   1.00000,   1123.9943
    250.0000,      36.0000,   1.00000,   1112.6996
    254.0000,      36.0000,   1.00000,   1071.5178
    258.0000,      36.0000,   1.00000,   1080.1525
    262.0000,      36.0000,   1.00000,   1060.3813
    266.0000,      36.0000,   1.00000,   1104.3756
    270.0000,      36.0000,   1.00000,   1142.6764
    274.0000,      36.0000,   1.00000,   1149.9742
    278.0000,      36.0000,   1.00000,   1159.2881
    282.0000,      36.0000,   1.00000,   1208.5140
    286.0000,      36.0000,   1.00000,   1210.0566
    290.0000,      36.0000,   1.00000,   1214.2207
    294.0000,      36.0000,   1.00000,   1155.8448
    298.0000,      36.0000,   1.00000,   1162.2450
    302.0000,      36.0000,   1.00000,   1123.8712
    306.0000,      36.0000,   1.00000,   1092.0261
    310.0000,      36.0000,   1.00000,   1073.7114
    314.0000,      36.0000,   1.00000,   1108.3585
    318.0000,      36.0000,   1.00000,   1124.7373
    322.0000,      36.0000,   1.00000,   1158.1865
    326.0000,      36.0000,   1.00000,   1195.4550
     54.0000,      12.0000,   4.00000,    495.2357
     58.0000,      12.0000,   4.00000,    517.5590
     62.0000,      12.0000,   4.00000,    524.7916
     66.0000,      12.0000,   4.00000,    520.8197
     70.0000,      12.0000,   4.00000,    540.3361
     74.0000,      12.0000,   4.00000,    571.9044
     78.0000,      12.0000,   4.00000,    579.3000
     82.0000,      12.0000,   4.00000,    594.9770
     86.0000,      12.0000,   4.00000,    616.8065
     90.0000,      12.0000,   4.00000,    680.4952
     94.0000,      12.0000,   4.00000,    680.4195
     98.0000,      12.0000,   4.00000,    681.7208
    102.0000,      12.0000,   4.00000,    639.6028
    106.0000,      12.0000,   4.00000,    637.5755
    110.0000,      12.0000,   4.00000,    626.9332
    114.0000,      12.0000,   4.00000,    631.7686
    118.0000,      12.0000,   4.00000,    616.5297
    122.0000,      12.0000,   4.00000,    646.8790
    126.0000,      12.0000,   4.00000,    709.8120
    130.0000,      12.0000,   4.00000,    823.9954
    134.0000,      12.0000,   4.00000,    863.0779
    138.0000,      12.0000,   4.00000,    891.6994
    142.0000,      12.0000,   4.00000,    928.1959
    146.0000,      12.0000,   4.00000,   1085.8291
    150.0000,      12.0000,   4.00000,   1199.6245
    154.0000,      12.0000,   4.00000,   1278.7784
    158.0000,      12.0000,   4.00000,   1255.9961
    162.0000,      12.0000,   4.00000,   1216.3439
    166.0000,      12.0000,   4.00000,   1134.1038
    170.0000,      12.0000,   4.00000,   1034.2910
    174.0000,      12.0000,   4.00000,    992.5173
    178.0000,      12.0000,   4.00000,    926.3004
    182.0000,      12.0000,   4.00000,    874.7818
    186.0000,      12.0000,   4.00000,    833.9705
    190.0000,      12.0000,   4.00000,    860.0126
    194.0000,      12.0000,   4.00000,    926.3552
    198.0000,      12.0000,   4.00000,    975.1740
    202.0000,      12.0000,   4.00000,   1012.0688
    206.0000,      12.0000,   4.00000,   1095.4999
    210.0000,      12.0000,   4.00000,   1171.7833
    214.0000,      12.0000,   4.00000,   1225.0658
    218.0000,      12.0000,   4.00000,   1256.6678
    222.0000,      12.0000,   4.00000,   1282.4083
    226.0000,      12.0000,   4.00000,   1303.7971
    230.0000,      12.0000,   4.00000,   1302.6246
    234.0000,      12.0000,   4.00000,   1264.2223
    238.0000,      12.0000,   4.00000,   1218.1263
    242.0000,      12.0000,   4.00000,   1110.7665
    246.0000,      12.0000,   4.00000,   1021.4466
    250.0000,      12.0000,   4.00000,    967.3258
    254.0000,      12.0000,   4.00000,    964.1158
    262.0000,      12.0000,   4.00000,   1007.7743
    266.0000,      12.0000,   4.00000,    994.3150
    270.0000,      12.0000,   4.00000,   1069.2921
    274.0000,      12.0000,   4.00000,   1034.8944
    278.0000,      12.0000,   4.00000,   1154.8254
    282.0000,      12.0000,   4.00000,   1208.8354
    286.0000,      12.0000,   4.00000,   1231.4921
    290.0000,      12.0000,   4.00000,   1169.4276
    294.0000,      12.0000,   4.00000,   1137.6658
    298.0000,      12.0000,   4.00000,   1167.5763
    302.0000,      12.0000,   4.00000,   1130.6552
    306.0000,      12.0000,   4.00000,    999.6384
    310.0000,      12.0000,   4.00000,    948.7967
    314.0000,      12.0000,   4.00000,    985.2671
    318.0000,      12.0000,   4.00000,   1091.9353
    322.0000,      12.0000,   4.00000,   1124.2157
    326.0000,      12.0000,   4.00000,   1162.5780
     66.0000,      44.0000,   1.00000,    548.2535
     70.0000,      44.0000,   1.00000,    554.3282
     74.0000,      44.0000,   1.00000,    579.2794
     78.0000,      44.0000,   1.00000,    581.9031
     82.0000,      44.0000,   1.00000,    592.6160
     86.0000,      44.0000,   1.00000,    584.8770
     90.0000,      44.0000,   1.00000,    587.4252
     94.0000,      44.0000,   1.00000,    593.7118
     98.0000,      44.0000,   1.00000,    590.1308
    102.0000,      44.0000,   1.00000,    576.8136
    106.0000,      44.0000,   1.00000,    598.2662
    110.0000,      44.0000,   1.00000,    633.1153
    114.0000,      44.0000,   1.00000,    658.8226
    118.0000,      44.0000,   1.00000,    666.6136
    122.0000,      44.0000,   1.00000,    704.1779
    126.0000,      44.0000,   1.00000,    749.7773
    130.0000,      44.0000,   1.00000,    824.8669
    134.0000,      44.0000,   1.00000,    874.0551
    138.0000,      44.0000,   1.00000,    931.8435
    142.0000,      44.0000,   1.00000,    985.2509
    146.0000,      44.0000,   1.00000,   1012.7044
    150.0000,      44.0000,   1.00000,   1020.4061
    154.0000,      44.0000,   1.00000,   1010.7296
    158.0000,      44.0000,   1.00000,    997.6904
    162.0000,      44.0000,   1.00000,    992.8177
    166.0000,      44.0000,   1.00000,    957.9341
    170.0000,      44.0000,   1.00000,    922.1888
    174.0000,      44.0000,   1.00000,    885.2778
    178.0000,      44.0000,   1.00000,    859.8198
    182.0000,      44.0000,   1.00000,    836.0531
    186.0000,      44.0000,   1.00000,    828.0129
    194.0000,      44.0000,   1.00000,    841.7717
    198.0000,      44.0000,   1.00000,    882.1884
    202.0000,      44.0000,   1.00000,    899.8412
    206.0000,      44.0000,   1.00000,    932.5368
    210.0000,      44.0000,   1.00000,    970.0071
    214.0000,      44.0000,   1.00000,   1027.7288
    218.0000,      44.0000,   1.00000,   1071.9763
    222.0000,      44.0000,   1.00000,   1092.0930
    226.0000,      44.0000,   1.00000,   1127.7233
    230.0000,      44.0000,   1.00000,   1154.6495
    234.0000,      44.0000,   1.00000,   1144.8682
    238.0000,      44.0000,   1.00000,   1131.2777
    242.0000,      44.0000,   1.00000,   1106.7737
    246.0000,      44.0000,   1.00000,   1120.0411
    250.0000,      44.0000,   1.00000,   1081.7799
    254.0000,      44.0000,   1.00000,   1059.9545
    258.0000,      44.0000,   1.00000,   1016.0809
    262.0000,      44.0000,   1.00000,   1028.0442
    266.0000,      44.0000,   1.00000,   1042.1104
    270.0000,      44.0000,   1.00000,   1039.3452
    274.0000,      44.0000,   1.00000,   1048.8953
    278.0000,      44.0000,   1.00000,   1076.4115
    282.0000,      44.0000,   1.00000,   1085.6407
    286.0000,      44.0000,   1.00000,   1087.1025
    290.0000,      44.0000,   1.00000,   1045.4623
    294.0000,      44.0000,   1.00000,   1063.1439
    298.0000,      44.0000,   1.00000,   1050.4502
    302.0000,      44.0000,   1.00000,   1086.2941
    306.0000,      44.0000,   1.00000,   1086.3763
    310.0000,      44.0000,   1.00000,   1090.9613
    314.0000,      44.0000,   1.00000,   1116.8463
     66.0000,      12.0000,   5.00000,    482.0253
     70.0000,      12.0000,   5.00000,    487.6735
     74.0000,      12.0000,   5.00000,    511.3193
     78.0000,      12.0000,   5.00000,    514.6381
     82.0000,      12.0000,   5.00000,    531.4061
     86.0000,      12.0000,   5.00000,    538.6263
     90.0000,      12.0000,   5.00000,    595.8583
     94.0000,      12.0000,   5.00000,    592.8633
     98.0000,      12.0000,   5.00000,    597.1893
    102.0000,      12.0000,   5.00000,    565.8179
    106.0000,      12.0000,   5.00000,    575.3429
    110.0000,      12.0000,   5.00000,    578.5856
    114.0000,      12.0000,   5.00000,    579.2502
    118.0000,      12.0000,   5.00000,    559.4279
    122.0000,      12.0000,   5.00000,    586.9203
    126.0000,      12.0000,   5.00000,    656.5399
    130.0000,      12.0000,   5.00000,    757.3358
    134.0000,      12.0000,   5.00000,    775.0892
    138.0000,      12.0000,   5.00000,    798.4219
    142.0000,      12.0000,   5.00000,    829.2562
    146.0000,      12.0000,   5.00000,    963.9214
    150.0000,      12.0000,   5.00000,   1041.5956
    154.0000,      12.0000,   5.00000,   1104.6261
    158.0000,      12.0000,   5.00000,   1087.0776
    162.0000,      12.0000,   5.00000,   1053.1622
    166.0000,      12.0000,   5.00000,    968.8948
    170.0000,      12.0000,   5.00000,    872.9969
    174.0000,      12.0000,   5.00000,    831.8010
    178.0000,      12.0000,   5.00000,    781.4849
    182.0000,      12.0000,   5.00000,    751.2298
    186.0000,      12.0000,   5.00000,    716.6682
    194.0000,      12.0000,   5.00000,    800.9631
    198.0000,      12.0000,   5.00000,    851.0648
    202.0000,      12.0000,   5.00000,    877.4594
    206.0000,      12.0000,   5.00000,    923.6547
    210.0000,      12.0000,   5.00000,    959.3043
    214.0000,      12.0000,   5.00000,   1009.0261
    218.0000,      12.0000,   5.00000,   1036.1519
    222.0000,      12.0000,   5.00000,   1072.1244
    226.0000,      12.0000,   5.00000,   1119.2487
    230.0000,      12.0000,   5.00000,   1167.8259
    234.0000,      12.0000,   5.00000,   1156.5190
    238.0000,      12.0000,   5.00000,   1121.8076
    242.0000,      12.0000,   5.00000,   1028.9744
    246.0000,      12.0000,   5.00000,    972.2661
    250.0000,      12.0000,   5.00000,    921.3613
    254.0000,      12.0000,   5.00000,    901.0271
    258.0000,      12.0000,   5.00000,    878.5213
    262.0000,      12.0000,   5.00000,    922.9209
    266.0000,      12.0000,   5.00000,    905.4123
    270.0000,      12.0000,   5.00000,    977.6036
    274.0000,      12.0000,   5.00000,    944.8945
    278.0000,      12.0000,   5.00000,   1057.1406
    282.0000,      12.0000,   5.00000,   1103.3320
    286.0000,      12.0000,   5.00000,   1121.6283
    290.0000,      12.0000,   5.00000,   1062.8969
    294.0000,      12.0000,   5.00000,   1051.9326
    298.0000,      12.0000,   5.00000,   1084.6199
    302.0000,      12.0000,   5.00000,   1089.8708
    306.0000,      12.0000,   5.00000,    986.8149
    310.0000,      12.0000,   5.00000,    957.8052
    314.0000,      12.0000,   5.00000,    990.7731
     78.0000,      52.0000,   1.00000,    540.3932
     82.0000,      52.0000,   1.00000,    532.0958
     86.0000,      52.0000,   1.00000,    526.7104
     90.0000,      52.0000,   1.00000,    525.3471
     94.0000,      52.0000,   1.00000,    523.6851
     98.0000,      52.0000,   1.00000,    530.1229
    102.0000,      52.0000,   1.00000,    548.4162
    106.0000,      52.0000,   1.00000,    575.7354
    110.0000,      52.0000,   1.00000,    618.9669
    114.0000,      52.0000,   1.00000,    638.9395
    118.0000,      52.0000,   1.00000,    661.1420
    122.0000,      52.0000,   1.00000,    687.2917
    126.0000,      52.0000,   1.00000,    746.2969
    130.0000,      52.0000,   1.00000,    780.7894
    134.0000,      52.0000,   1.00000,    814.0212
    138.0000,      52.0000,   1.00000,    848.3720
    142.0000,      52.0000,   1.00000,    856.9327
    146.0000,      52.0000,   1.00000,    857.3907
    150.0000,      52.0000,   1.00000,    855.8258
    154.0000,      52.0000,   1.00000,    846.7620
    158.0000,      52.0000,   1.00000,    822.2662
    162.0000,      52.0000,   1.00000,    792.0131
    166.0000,      52.0000,   1.00000,    778.7146
    170.0000,      52.0000,   1.00000,    790.4647
    174.0000,      52.0000,   1.00000,    812.7971
    206.0000,      52.0000,   1.00000,    824.7177
    210.0000,      52.0000,   1.00000,    844.9608
    214.0000,      52.0000,   1.00000,    875.8813
    218.0000,      52.0000,   1.00000,    911.5649
    222.0000,      52.0000,   1.00000,    919.4163
    226.0000,      52.0000,   1.00000,    924.5153
    230.0000,      52.0000,   1.00000,    982.1932
    234.0000,      52.0000,   1.00000,   1017.9779
    238.0000,      52.0000,   1.00000,   1025.7898
    242.0000,      52.0000,   1.00000,   1067.3297
    246.0000,      52.0000,   1.00000,   1047.4427
    250.0000,      52.0000,   1.00000,   1048.7947
    254.0000,      52.0000,   1.00000,   1036.9575
    258.0000,      52.0000,   1.00000,   1029.3971
    262.0000,      52.0000,   1.00000,   1020.0221
    266.0000,      52.0000,   1.00000,    997.7580
    270.0000,      52.0000,   1.00000,    961.5578
    274.0000,      52.0000,   1.00000,    981.8634
    278.0000,      52.0000,   1.00000,   1001.4451
    282.0000,      52.0000,   1.00000,    983.3368
    286.0000,      52.0000,   1.00000,    968.5286
    290.0000,      52.0000,   1.00000,   1003.9980
    294.0000,      52.0000,   1.00000,   1005.7206
    298.0000,      52.0000,   1.00000,   1050.2145
    302.0000,      52.0000,   1.00000,   1060.9395
     78.0000,      12.0000,   6.00000,    474.5540
     82.0000,      12.0000,   6.00000,    482.2381
     86.0000,      12.0000,   6.00000,    486.6443
     90.0000,      12.0000,   6.00000,    534.3788
     94.0000,      12.0000,   6.00000,    532.8394
     98.0000,      12.0000,   6.00000,    545.5916
    102.0000,      12.0000,   6.00000,    526.0280
    106.0000,      12.0000,   6.00000,    541.8812
    110.0000,      12.0000,   6.00000,    546.1677
    114.0000,      12.0000,   6.00000,    553.1330
    118.0000,      12.0000,   6.00000,    533.7202
    122.0000,      12.0000,   6.00000,    552.6438
    126.0000,      12.0000,   6.00000,    609.7616
    130.0000,      12.0000,   6.00000,    694.5732
    134.0000,      12.0000,   6.00000,    701.2267
    138.0000,      12.0000,   6.00000,    713.8989
    142.0000,      12.0000,   6.00000,    729.6411
    146.0000,      12.0000,   6.00000,    841.8528
    150.0000,      12.0000,   6.00000,    900.8212
    154.0000,      12.0000,   6.00000,    942.3339
    158.0000,      12.0000,   6.00000,    915.1965
    162.0000,      12.0000,   6.00000,    874.9005
    166.0000,      12.0000,   6.00000,    814.0269
    170.0000,      12.0000,   6.00000,    756.5930
    174.0000,      12.0000,   6.00000,    747.4411
    206.0000,      12.0000,   6.00000,    812.6341
    210.0000,      12.0000,   6.00000,    838.8665
    214.0000,      12.0000,   6.00000,    877.2378
    218.0000,      12.0000,   6.00000,    881.2705
    222.0000,      12.0000,   6.00000,    905.5721
    226.0000,      12.0000,   6.00000,    933.4420
    230.0000,      12.0000,   6.00000,    987.9736
    234.0000,      12.0000,   6.00000,   1011.4097
    238.0000,      12.0000,   6.00000,   1015.2953
    242.0000,      12.0000,   6.00000,    954.3471
    246.0000,      12.0000,   6.00000,    897.9919
    250.0000,      12.0000,   6.00000,    864.2001
    254.0000,      12.0000,   6.00000,    852.9824
    258.0000,      12.0000,   6.00000,    842.4921
    262.0000,      12.0000,   6.00000,    877.2383
    266.0000,      12.0000,   6.00000,    847.3701
    270.0000,      12.0000,   6.00000,    908.2625
    274.0000,      12.0000,   6.00000,    877.0677
    282.0000,      12.0000,   6.00000,   1032.0715
    286.0000,      12.0000,   6.00000,   1048.8464
    290.0000,      12.0000,   6.00000,   1020.1821
    294.0000,      12.0000,   6.00000,   1031.5946
    298.0000,      12.0000,   6.00000,   1090.0480
    302.0000,      12.0000,   6.00000,   1091.8330
     84.0000,      24.0000,   3.00000,    495.4566
     88.0000,      24.0000,   3.00000,    498.9744
     92.0000,      24.0000,   3.00000,    507.2073
     96.0000,      24.0000,   3.00000,    515.9088
    100.0000,      24.0000,   3.00000,    521.7797
    104.0000,      24.0000,   3.00000,    531.0997
    108.0000,      24.0000,   3.00000,    531.1952
    112.0000,      24.0000,   3.00000,    529.9615
    116.0000,      24.0000,   3.00000,    539.0256
    120.0000,      24.0000,   3.00000,    571.8295
    124.0000,      24.0000,   3.00000,    607.5837
    128.0000,      24.0000,   3.00000,    617.2350
    132.0000,      24.0000,   3.00000,    644.7064
    136.0000,      24.0000,   3.00000,    686.2471
    140.0000,      24.0000,   3.00000,    747.0884
    144.0000,      24.0000,   3.00000,    779.0306
    148.0000,      24.0000,   3.00000,    800.1624
    152.0000,      24.0000,   3.00000,    827.6634
    156.0000,      24.0000,   3.00000,    831.8149
    160.0000,      24.0000,   3.00000,    819.7662
    164.0000,      24.0000,   3.00000,    787.9355
    168.0000,      24.0000,   3.00000,    769.8915
    212.0000,      24.0000,   3.00000,    807.6713
    216.0000,      24.0000,   3.00000,    834.9716
    220.0000,      24.0000,   3.00000,    864.1514
    224.0000,      24.0000,   3.00000,    877.5546
    232.0000,      24.0000,   3.00000,    920.6191
    236.0000,      24.0000,   3.00000,    927.7841
    240.0000,      24.0000,   3.00000,    916.8215
    244.0000,      24.0000,   3.00000,    915.6534
    248.0000,      24.0000,   3.00000,    887.8327
    252.0000,      24.0000,   3.00000,    857.7040
    256.0000,      24.0000,   3.00000,    859.5500
    260.0000,      24.0000,   3.00000,    838.5844
    264.0000,      24.0000,   3.00000,    865.5195
    268.0000,      24.0000,   3.00000,    862.7497
    272.0000,      24.0000,   3.00000,    896.1746
    276.0000,      24.0000,   3.00000,    956.3122
    280.0000,      24.0000,   3.00000,    947.3646
    284.0000,      24.0000,   3.00000,    988.3610
    288.0000,      24.0000,   3.00000,   1029.6895
    292.0000,      24.0000,   3.00000,   1078.1892
    296.0000,      24.0000,   3.00000,   1062.9548
     90.0000,      20.0000,   4.00000,    489.5143
     94.0000,      20.0000,   4.00000,    514.8807
     98.0000,      20.0000,   4.00000,    518.0028
    102.0000,      20.0000,   4.00000,    520.9042
    106.0000,      20.0000,   4.00000,    513.1933
    110.0000,      20.0000,   4.00000,    514.3740
    114.0000,      20.0000,   4.00000,    504.0344
    118.0000,      20.0000,   4.00000,    523.6235
    122.0000,      20.0000,   4.00000,    549.7925
    126.0000,      20.0000,   4.00000,    584.6976
    130.0000,      20.0000,   4.00000,    598.8521
    134.0000,      20.0000,   4.00000,    636.6915
    138.0000,      20.0000,   4.00000,    665.6862
    142.0000,      20.0000,   4.00000,    712.2018
    146.0000,      20.0000,   4.00000,    730.1235
    150.0000,      20.0000,   4.00000,    775.1365
    154.0000,      20.0000,   4.00000,    804.3985
    158.0000,      20.0000,   4.00000,    814.8461
    162.0000,      20.0000,   4.00000,    786.5293
    218.0000,      20.0000,   4.00000,    809.5685
    222.0000,      20.0000,   4.00000,    830.0134
    226.0000,      20.0000,   4.00000,    867.5970
    230.0000,      20.0000,   4.00000,    865.4806
    234.0000,      20.0000,   4.00000,    869.8835
    238.0000,      20.0000,   4.00000,    863.0648
    242.0000,      20.0000,   4.00000,    845.1870
    246.0000,      20.0000,   4.00000,    831.6207
    250.0000,      20.0000,   4.00000,    823.0272
    258.0000,      20.0000,   4.00000,    824.6708
    262.0000,      20.0000,   4.00000,    819.0386
    266.0000,      20.0000,   4.00000,    834.2619
    270.0000,      20.0000,   4.00000,    854.4815
    274.0000,      20.0000,   4.00000,    908.6468
    282.0000,      20.0000,   4.00000,    998.9723
    286.0000,      20.0000,   4.00000,   1001.3015
    290.0000,      20.0000,   4.00000,   1067.2030
   3.80
ITERATION 4
MODEL RESISTIVITY
LAYER 1
93,     2.0000
      8.0000,     586.82
     12.0000,     595.66
     16.0000,     638.99
     20.0000,     836.64
     24.0000,     974.40
     28.0000,     989.07
     32.0000,     1004.6
     36.0000,     845.08
     40.0000,     927.69
     44.0000,     1134.0
     48.0000,     898.04
     52.0000,     827.92
     56.0000,     945.40
     60.0000,     974.82
     64.0000,     1045.1
     68.0000,     1036.2
     72.0000,     882.40
     76.0000,     920.00
     80.0000,     914.81
     84.0000,     673.69
     88.0000,     736.51
     92.0000,     746.32
     96.0000,     770.49
    100.0000,     623.77
    104.0000,     655.30
    108.0000,     564.72
    112.0000,     586.38
    116.0000,     602.62
    120.0000,     581.76
    124.0000,     542.74
    128.0000,     695.79
    132.0000,     800.12
    136.0000,     888.66
    140.0000,     777.10
    144.0000,     874.02
    148.0000,     993.56
    152.0000,     1268.5
    156.0000,     1184.8
    160.0000,     1151.4
    164.0000,     1055.5
    168.0000,     871.17
    172.0000,     767.61
    176.0000,     703.52
    180.0000,     729.83
    184.0000,     666.81
    188.0000,     639.97
    192.0000,     651.90
    196.0000,     786.53
    200.0000,     858.74
    204.0000,     766.31
    208.0000,     855.49
    212.0000,     966.81
    216.0000,     860.50
    220.0000,     952.34
    224.0000,     986.34
    228.0000,     978.34
    232.0000,     1083.5
    236.0000,     1140.1
    240.0000,     1041.8
    244.0000,     1100.5
    248.0000,     896.75
    252.0000,     822.07
    256.0000,     945.25
    260.0000,     873.67
    264.0000,     863.16
    268.0000,     1259.8
    272.0000,     981.15
    276.0000,     1489.0
    280.0000,     1548.1
    284.0000,     1991.4
    288.0000,     2317.4
    292.0000,     1969.7
    296.0000,     1760.8
    300.0000,     2059.6
    304.0000,     1881.0
    308.0000,     1479.0
    312.0000,     1432.0
    316.0000,     1966.4
    320.0000,     2152.0
    324.0000,     2677.0
    328.0000,     2596.1
    332.0000,     2908.3
    336.0000,     3081.9
    340.0000,     2868.4
    344.0000,     2937.5
    348.0000,     3048.9
    352.0000,     2722.0
    356.0000,     2821.5
    360.0000,     2641.2
    364.0000,     2660.8
    368.0000,     1731.5
    372.0000,     1597.6
             1544.9
LAYER 2
93,     4.2000
      8.0000,     617.96
     12.0000,     617.98
     16.0000,     674.90
     20.0000,     870.96
     24.0000,     1029.1
     28.0000,     1071.6
     32.0000,     1077.2
     36.0000,     934.43
     40.0000,     1014.3
     44.0000,     1192.3
     48.0000,     1012.9
     52.0000,     947.20
     56.0000,     1041.9
     60.0000,     1061.9
     64.0000,     1080.7
     68.0000,     1056.5
     72.0000,     921.68
     76.0000,     937.33
     80.0000,     919.64
     84.0000,     727.78
     88.0000,     784.81
     92.0000,     798.83
     96.0000,     827.40
    100.0000,     705.35
    104.0000,     726.60
    108.0000,     662.34
    112.0000,     669.80
    116.0000,     680.24
    120.0000,     649.69
    124.0000,     612.64
    128.0000,     736.13
    132.0000,     862.99
    136.0000,     935.00
    140.0000,     845.13
    144.0000,     926.83
    148.0000,     1018.7
    152.0000,     1295.9
    156.0000,     1161.0
    160.0000,     1166.5
    164.0000,     1093.4
    168.0000,     939.09
    172.0000,     848.67
    176.0000,     782.80
    180.0000,     796.54
    184.0000,     735.84
    188.0000,     702.98
    192.0000,     722.58
    196.0000,     838.89
    200.0000,     908.27
    204.0000,     845.62
    208.0000,     939.48
    212.0000,     1033.5
    216.0000,     979.37
    220.0000,     1061.7
    224.0000,     1097.0
    228.0000,     1107.8
    232.0000,     1210.8
    236.0000,     1246.7
    240.0000,     1135.0
    244.0000,     1142.5
    248.0000,     977.80
    252.0000,     904.44
    256.0000,     1001.6
    260.0000,     940.10
    264.0000,     946.46
    268.0000,     1202.7
    272.0000,     1126.0
    276.0000,     1376.6
    280.0000,     1473.2
    284.0000,     1845.1
    288.0000,     2069.6
    292.0000,     1814.4
    296.0000,     1652.8
    300.0000,     2008.7
    304.0000,     1930.4
    308.0000,     1554.9
    312.0000,     1522.4
    316.0000,     1999.2
    320.0000,     2304.8
    324.0000,     2803.0
    328.0000,     2748.0
    332.0000,     3023.2
    336.0000,     3308.6
    340.0000,     3260.5
    344.0000,     3237.4
    348.0000,     3258.8
    352.0000,     2931.3
    356.0000,     2842.4
    360.0000,     2532.1
    364.0000,     2428.1
    368.0000,     1681.1
    372.0000,     1528.3
             1458.0
LAYER 3
91,     6.6200
     12.0000,     694.03
     16.0000,     782.25
     20.0000,     1024.8
     24.0000,     1260.6
     28.0000,     1384.3
     32.0000,     1398.6
     36.0000,     1244.7
     40.0000,     1274.3
     44.0000,     1374.4
     48.0000,     1252.9
     52.0000,     1192.2
     56.0000,     1239.7
     60.0000,     1225.7
     64.0000,     1185.6
     68.0000,     1153.7
     72.0000,     1056.2
     76.0000,     1075.2
     80.0000,     1092.0
     84.0000,     966.51
     88.0000,     1038.7
     92.0000,     1046.2
     96.0000,     1062.0
    100.0000,     964.76
    104.0000,     978.60
    108.0000,     952.33
    112.0000,     945.39
    116.0000,     930.48
    120.0000,     870.10
    124.0000,     820.52
    128.0000,     913.01
    132.0000,     1071.0
    136.0000,     1154.1
    140.0000,     1083.8
    144.0000,     1160.6
    148.0000,     1246.3
    152.0000,     1551.2
    156.0000,     1339.5
    160.0000,     1380.0
    164.0000,     1374.8
    168.0000,     1241.7
    172.0000,     1135.4
    176.0000,     1026.6
    180.0000,     985.48
    184.0000,     908.42
    188.0000,     865.53
    192.0000,     895.86
    196.0000,     1007.9
    200.0000,     1100.3
    204.0000,     1109.7
    208.0000,     1234.4
    212.0000,     1349.4
    216.0000,     1369.8
    220.0000,     1459.9
    224.0000,     1505.3
    228.0000,     1549.2
    232.0000,     1661.9
    236.0000,     1656.2
    240.0000,     1481.4
    244.0000,     1408.3
    248.0000,     1259.2
    252.0000,     1186.4
    256.0000,     1245.1
    260.0000,     1164.2
    264.0000,     1131.4
    268.0000,     1251.6
    272.0000,     1274.0
    276.0000,     1332.6
    280.0000,     1372.3
    284.0000,     1660.8
    288.0000,     1788.6
    292.0000,     1562.6
    296.0000,     1486.5
    300.0000,     1931.5
    304.0000,     2030.5
    308.0000,     1739.6
    312.0000,     1707.4
    316.0000,     2088.6
    320.0000,     2503.1
    324.0000,     2970.9
    328.0000,     2978.2
    332.0000,     3229.0
    336.0000,     3721.2
    340.0000,     3944.9
    344.0000,     3831.9
    348.0000,     3613.1
    352.0000,     3181.6
    356.0000,     2807.8
    360.0000,     2360.1
    364.0000,     2151.1
    368.0000,     1587.8
             1395.6
LAYER 4
89,     9.2820
     16.0000,     878.71
     20.0000,     1192.1
     24.0000,     1462.0
     28.0000,     1678.7
     32.0000,     1731.9
     36.0000,     1560.7
     40.0000,     1510.0
     44.0000,     1521.4
     48.0000,     1437.0
     52.0000,     1378.0
     56.0000,     1360.1
     60.0000,     1284.4
     64.0000,     1191.0
     68.0000,     1147.7
     72.0000,     1087.5
     76.0000,     1148.4
     80.0000,     1258.1
     84.0000,     1239.7
     88.0000,     1379.3
     92.0000,     1412.0
     96.0000,     1446.5
    100.0000,     1397.7
    104.0000,     1439.1
    108.0000,     1462.7
    112.0000,     1441.1
    116.0000,     1357.9
    120.0000,     1213.3
    124.0000,     1112.2
    128.0000,     1173.6
    132.0000,     1356.8
    136.0000,     1458.6
    140.0000,     1381.2
    144.0000,     1437.4
    148.0000,     1497.0
    152.0000,     1804.4
    156.0000,     1509.4
    160.0000,     1633.1
    164.0000,     1825.8
    168.0000,     1806.2
    172.0000,     1697.9
    176.0000,     1503.9
    180.0000,     1364.3
    184.0000,     1233.0
    188.0000,     1161.9
    192.0000,     1192.6
    196.0000,     1315.3
    200.0000,     1456.8
    204.0000,     1565.0
    208.0000,     1765.5
    212.0000,     1964.7
    216.0000,     2099.8
    220.0000,     2243.8
    224.0000,     2321.4
    228.0000,     2396.0
    232.0000,     2477.2
    236.0000,     2334.0
    240.0000,     1999.3
    244.0000,     1810.6
    248.0000,     1658.6
    252.0000,     1606.4
    256.0000,     1647.4
    260.0000,     1525.0
    264.0000,     1421.3
    268.0000,     1435.3
    272.0000,     1428.4
    276.0000,     1374.0
    280.0000,     1320.0
    284.0000,     1528.3
    288.0000,     1576.2
    292.0000,     1321.4
    296.0000,     1289.5
    300.0000,     1811.2
    304.0000,     2076.9
    308.0000,     1861.9
    312.0000,     1772.0
    316.0000,     1993.5
    320.0000,     2333.3
    324.0000,     2684.3
    328.0000,     2736.9
    332.0000,     2991.5
    336.0000,     3627.1
    340.0000,     4133.3
    344.0000,     4090.4
    348.0000,     3709.7
    352.0000,     3151.2
    356.0000,     2618.9
    360.0000,     2103.3
    364.0000,     1901.4
             1409.8
LAYER 5
85,    12.2102
     24.0000,     1231.8
     28.0000,     1403.0
     32.0000,     1467.7
     36.0000,     1374.0
     40.0000,     1269.7
     44.0000,     1164.3
     48.0000,     1081.0
     52.0000,     1003.4
     56.0000,     925.23
     60.0000,     847.10
     64.0000,     790.26
     68.0000,     773.52
     72.0000,     783.67
     76.0000,     872.74
     80.0000,     1028.7
     84.0000,     1168.2
     88.0000,     1378.4
     92.0000,     1566.7
     96.0000,     1794.0
    100.0000,     2048.9
    104.0000,     2322.7
    108.0000,     2492.1
    112.0000,     2401.3
    116.0000,     2067.4
    120.0000,     1681.3
    124.0000,     1437.4
    128.0000,     1392.1
    132.0000,     1480.3
    136.0000,     1527.2
    140.0000,     1465.6
    144.0000,     1459.3
    148.0000,     1478.0
    152.0000,     1598.0
    156.0000,     1444.0
    160.0000,     1645.7
    164.0000,     2157.8
    168.0000,     2681.5
    172.0000,     3021.7
    176.0000,     3056.3
    180.0000,     2933.5
    184.0000,     2762.7
    188.0000,     2615.5
    192.0000,     2561.0
    196.0000,     2614.4
    200.0000,     2770.6
    204.0000,     3013.6
    208.0000,     3354.7
    212.0000,     3767.7
    216.0000,     4184.1
    220.0000,     4460.9
    224.0000,     4490.9
    228.0000,     4268.8
    232.0000,     3775.7
    236.0000,     3074.3
    240.0000,     2446.4
    244.0000,     2111.0
    248.0000,     2019.4
    252.0000,     2085.7
    256.0000,     2172.7
    260.0000,     2101.0
    264.0000,     1946.1
    268.0000,     1779.0
    272.0000,     1594.3
    276.0000,     1399.2
    280.0000,     1260.6
    284.0000,     1304.8
    288.0000,     1263.9
    292.0000,     1075.4
    296.0000,     1084.9
    300.0000,     1464.8
    304.0000,     1770.2
    308.0000,     1673.4
    312.0000,     1445.9
    316.0000,     1305.7
    320.0000,     1258.1
    324.0000,     1255.2
    328.0000,     1259.2
    332.0000,     1356.3
    336.0000,     1621.9
    340.0000,     1969.0
    344.0000,     2215.0
    348.0000,     2248.8
    352.0000,     2108.1
    356.0000,     1866.9
             1543.2
LAYER 6
81,    15.4312
     32.0000,     1002.0
     36.0000,     914.32
     40.0000,     847.06
     44.0000,     749.29
     48.0000,     675.19
     52.0000,     607.91
     56.0000,     555.89
     60.0000,     519.88
     64.0000,     503.71
     68.0000,     508.68
     72.0000,     534.47
     76.0000,     596.66
     80.0000,     691.60
     84.0000,     794.04
     88.0000,     918.05
     92.0000,     1047.8
     96.0000,     1201.7
    100.0000,     1380.2
    104.0000,     1548.5
    108.0000,     1629.5
    112.0000,     1556.7
    116.0000,     1359.9
    120.0000,     1150.9
    124.0000,     1026.6
    128.0000,     1014.2
    132.0000,     1079.4
    136.0000,     1144.4
    140.0000,     1173.7
    144.0000,     1217.2
    148.0000,     1272.4
    152.0000,     1335.5
    156.0000,     1304.1
    160.0000,     1445.3
    164.0000,     1810.7
    168.0000,     2291.7
    172.0000,     2751.5
    176.0000,     3063.1
    180.0000,     3212.6
    184.0000,     3238.0
    188.0000,     3180.1
    192.0000,     3098.3
    196.0000,     3040.9
    200.0000,     3043.2
    204.0000,     3115.4
    208.0000,     3248.0
    212.0000,     3420.2
    216.0000,     3571.1
    220.0000,     3594.8
    224.0000,     3427.1
    228.0000,     3072.3
    232.0000,     2589.9
    236.0000,     2098.6
    240.0000,     1733.7
    244.0000,     1557.6
    248.0000,     1552.4
    252.0000,     1656.7
    256.0000,     1774.2
    260.0000,     1801.4
    264.0000,     1729.7
    268.0000,     1586.9
    272.0000,     1409.3
    276.0000,     1242.5
    280.0000,     1133.9
    284.0000,     1120.1
    288.0000,     1082.5
    292.0000,     997.91
    296.0000,     1036.2
    300.0000,     1270.1
    304.0000,     1474.0
    308.0000,     1427.1
    312.0000,     1219.4
    316.0000,     1016.8
    320.0000,     878.72
    324.0000,     801.73
    328.0000,     774.44
    332.0000,     808.42
    336.0000,     926.27
    340.0000,     1109.5
    344.0000,     1328.7
    348.0000,     1469.1
             1530.1
LAYER 7
77,    18.9743
     40.0000,     635.29
     44.0000,     528.04
     48.0000,     471.86
     52.0000,     420.78
     56.0000,     387.22
     60.0000,     367.74
     64.0000,     362.68
     68.0000,     370.15
     72.0000,     390.38
     76.0000,     426.30
     80.0000,     475.26
     84.0000,     528.96
     88.0000,     586.37
     92.0000,     644.03
     96.0000,     704.96
    100.0000,     767.69
    104.0000,     818.34
    108.0000,     834.27
    112.0000,     802.39
    116.0000,     737.62
    120.0000,     675.79
    124.0000,     649.95
    128.0000,     674.11
    132.0000,     739.66
    136.0000,     820.63
    140.0000,     899.36
    144.0000,     981.75
    148.0000,     1060.8
    152.0000,     1120.1
    156.0000,     1140.8
    160.0000,     1220.0
    164.0000,     1399.0
    168.0000,     1648.6
    172.0000,     1918.4
    176.0000,     2156.9
    180.0000,     2333.8
    184.0000,     2435.5
    188.0000,     2457.9
    192.0000,     2416.7
    196.0000,     2339.1
    200.0000,     2256.1
    204.0000,     2187.4
    208.0000,     2136.6
    212.0000,     2094.8
    216.0000,     2039.5
    220.0000,     1941.6
    224.0000,     1787.4
    228.0000,     1585.9
    232.0000,     1367.1
    236.0000,     1173.2
    240.0000,     1043.1
    244.0000,     995.57
    248.0000,     1027.9
    252.0000,     1115.2
    256.0000,     1214.4
    260.0000,     1276.0
    264.0000,     1277.8
    268.0000,     1223.7
    272.0000,     1137.7
    276.0000,     1055.0
    280.0000,     1005.4
    284.0000,     1000.2
    288.0000,     998.53
    292.0000,     994.24
    296.0000,     1056.6
    300.0000,     1206.9
    304.0000,     1333.0
    308.0000,     1313.2
    312.0000,     1167.2
    316.0000,     990.02
    320.0000,     844.55
    324.0000,     752.82
    328.0000,     713.90
    332.0000,     725.43
    336.0000,     789.63
    340.0000,     913.42
             1141.3
LAYER 8
73,    22.8718
     48.0000,     397.86
     52.0000,     343.99
     56.0000,     319.36
     60.0000,     308.13
     64.0000,     302.68
     68.0000,     305.59
     72.0000,     317.01
     76.0000,     336.08
     80.0000,     360.97
     84.0000,     387.97
     88.0000,     414.59
     92.0000,     438.86
     96.0000,     460.47
    100.0000,     478.77
    104.0000,     490.44
    108.0000,     490.99
    112.0000,     479.61
    116.0000,     462.95
    120.0000,     453.14
    124.0000,     462.33
    128.0000,     497.81
    132.0000,     559.03
    136.0000,     638.13
    140.0000,     726.20
    144.0000,     817.58
    148.0000,     901.47
    152.0000,     963.88
    156.0000,     1001.1
    160.0000,     1045.9
    164.0000,     1120.8
    168.0000,     1222.3
    172.0000,     1335.4
    176.0000,     1443.7
    180.0000,     1532.6
    184.0000,     1589.7
    188.0000,     1605.5
    192.0000,     1578.9
    196.0000,     1518.4
    200.0000,     1438.8
    204.0000,     1354.2
    208.0000,     1272.1
    212.0000,     1193.4
    216.0000,     1114.4
    220.0000,     1030.2
    224.0000,     939.24
    228.0000,     845.81
    232.0000,     759.39
    236.0000,     692.05
    240.0000,     655.03
    244.0000,     654.74
    248.0000,     691.06
    252.0000,     754.50
    256.0000,     827.80
    260.0000,     889.65
    264.0000,     925.87
    268.0000,     934.00
    272.0000,     923.90
    276.0000,     913.33
    280.0000,     918.78
    284.0000,     946.57
    288.0000,     985.83
    292.0000,     1034.7
    296.0000,     1115.0
    300.0000,     1224.1
    304.0000,     1306.7
    308.0000,     1302.9
    312.0000,     1214.2
    316.0000,     1085.4
    320.0000,     954.18
    324.0000,     862.01
    328.0000,     824.48
    332.0000,     823.92
           856.9674
LAYER 9
67,    27.1590
     60.0000,     296.98
     64.0000,     283.29
     68.0000,     281.01
     72.0000,     285.28
     76.0000,     294.31
     80.0000,     307.42
     84.0000,     321.67
     88.0000,     335.22
     92.0000,     346.67
     96.0000,     355.09
    100.0000,     360.53
    104.0000,     362.96
    108.0000,     362.47
    112.0000,     360.42
    116.0000,     360.41
    120.0000,     367.76
    124.0000,     388.13
    128.0000,     425.76
    132.0000,     481.94
    136.0000,     554.39
    140.0000,     638.07
    144.0000,     725.92
    148.0000,     807.31
    152.0000,     871.01
    156.0000,     912.87
    160.0000,     942.43
    164.0000,     970.66
    168.0000,     1001.3
    172.0000,     1032.7
    176.0000,     1061.3
    180.0000,     1082.4
    184.0000,     1090.5
[truncated: 537,455 more chars]
