# Supplementary material for: Electrical resistivity tomography data across the Hockai Fault Zone (Ardenne, Belgium)
Source: Data Brief. 2016 Dec 21;11:1–4. doi: 10.1016/j.dib.2016.12.028 (PMC5220259; doi:10.1016/j.dib.2016.12.028)
Supplement: Supplementary file 2 — Supplementary material [file mmc2.zip › output/INV/20090807-1_robust.INV]

C:\__DATA__\__DATA__\Active Faults\HockaiFZ\Donn�es\ERT\working_dir\20090807-1.DAT
      4.0000
7
1529
1
0
      6.0000,       4.0000,   1.00000,    639.1798
     10.0000,       4.0000,   1.00000,    672.6380
     14.0000,       4.0000,   1.00000,    664.1777
     18.0000,       4.0000,   1.00000,    772.2201
     22.0000,       4.0000,   1.00000,    837.8875
     26.0000,       4.0000,   1.00000,    837.5229
     30.0000,       4.0000,   1.00000,    913.8278
     34.0000,       4.0000,   1.00000,    847.0095
     38.0000,       4.0000,   1.00000,    892.7460
     42.0000,       4.0000,   1.00000,   1071.6814
     46.0000,       4.0000,   1.00000,   1000.5040
     50.0000,       4.0000,   1.00000,   1007.8625
     54.0000,       4.0000,   1.00000,   1061.2982
     58.0000,       4.0000,   1.00000,    967.3761
     62.0000,       4.0000,   1.00000,    956.4588
     66.0000,       4.0000,   1.00000,    930.2061
     70.0000,       4.0000,   1.00000,    815.4496
     74.0000,       4.0000,   1.00000,    796.5444
     78.0000,       4.0000,   1.00000,    804.7836
     82.0000,       4.0000,   1.00000,    622.0857
     86.0000,       4.0000,   1.00000,    711.0175
     90.0000,       4.0000,   1.00000,    701.3621
     94.0000,       4.0000,   1.00000,    772.7821
     98.0000,       4.0000,   1.00000,    697.8475
    102.0000,       4.0000,   1.00000,    768.4418
    106.0000,       4.0000,   1.00000,    656.0853
    110.0000,       4.0000,   1.00000,    691.1375
    114.0000,       4.0000,   1.00000,    663.6974
    118.0000,       4.0000,   1.00000,    656.2612
    122.0000,       4.0000,   1.00000,    614.0106
    126.0000,       4.0000,   1.00000,    742.6266
    130.0000,       4.0000,   1.00000,    744.2166
    134.0000,       4.0000,   1.00000,    893.8748
    138.0000,       4.0000,   1.00000,    799.8400
    142.0000,       4.0000,   1.00000,    892.4544
    146.0000,       4.0000,   1.00000,    895.7405
    150.0000,       4.0000,   1.00000,    972.3553
    154.0000,       4.0000,   1.00000,    983.3915
    158.0000,       4.0000,   1.00000,    944.9630
    162.0000,       4.0000,   1.00000,    964.5275
    166.0000,       4.0000,   1.00000,    861.5142
    170.0000,       4.0000,   1.00000,    840.8970
    174.0000,       4.0000,   1.00000,    802.2084
    178.0000,       4.0000,   1.00000,    817.0602
    182.0000,       4.0000,   1.00000,    779.0817
    186.0000,       4.0000,   1.00000,    770.7228
    190.0000,       4.0000,   1.00000,    735.3537
    194.0000,       4.0000,   1.00000,    802.5952
    198.0000,       4.0000,   1.00000,    844.3210
    202.0000,       4.0000,   1.00000,    807.0052
    206.0000,       4.0000,   1.00000,    843.5776
    210.0000,       4.0000,   1.00000,    998.8600
    214.0000,       4.0000,   1.00000,    895.6597
    218.0000,       4.0000,   1.00000,   1020.8152
    222.0000,       4.0000,   1.00000,   1094.7748
    226.0000,       4.0000,   1.00000,   1087.0959
    230.0000,       4.0000,   1.00000,   1133.3746
    234.0000,       4.0000,   1.00000,   1122.2148
    238.0000,       4.0000,   1.00000,    973.5728
    242.0000,       4.0000,   1.00000,   1053.0585
    246.0000,       4.0000,   1.00000,    899.1408
    250.0000,       4.0000,   1.00000,    892.0930
    254.0000,       4.0000,   1.00000,    982.3993
    258.0000,       4.0000,   1.00000,    929.4089
    262.0000,       4.0000,   1.00000,    880.6319
    266.0000,       4.0000,   1.00000,   1669.3691
    270.0000,       4.0000,   1.00000,    894.5215
    274.0000,       4.0000,   1.00000,   1787.5244
    278.0000,       4.0000,   1.00000,   1384.1644
    282.0000,       4.0000,   1.00000,   1567.6715
    286.0000,       4.0000,   1.00000,   1847.3596
    290.0000,       4.0000,   1.00000,   1703.1180
    294.0000,       4.0000,   1.00000,   1723.6974
    298.0000,       4.0000,   1.00000,   1832.5981
    302.0000,       4.0000,   1.00000,   1721.4114
    306.0000,       4.0000,   1.00000,   1655.3558
    310.0000,       4.0000,   1.00000,   1620.9410
    314.0000,       4.0000,   1.00000,   2060.8765
    318.0000,       4.0000,   1.00000,   2069.2224
    322.0000,       4.0000,   1.00000,   2544.0171
    326.0000,       4.0000,   1.00000,   2483.2319
    330.0000,       4.0000,   1.00000,   2768.3130
    334.0000,       4.0000,   1.00000,   3048.1470
    338.0000,       4.0000,   1.00000,   2915.0908
    342.0000,       4.0000,   1.00000,   3192.8704
    346.0000,       4.0000,   1.00000,   3257.4236
    350.0000,       4.0000,   1.00000,   2878.8447
    354.0000,       4.0000,   1.00000,   2865.2961
    358.0000,       4.0000,   1.00000,   2321.4705
    362.0000,       4.0000,   1.00000,   2242.4163
    366.0000,       4.0000,   1.00000,   1553.0084
    370.0000,       4.0000,   1.00000,   1627.9983
    374.0000,       4.0000,   1.00000,   1570.2902
     10.0000,       4.0000,   2.00000,    763.3738
     14.0000,       4.0000,   2.00000,    797.0057
     18.0000,       4.0000,   2.00000,    946.5465
     22.0000,       4.0000,   2.00000,   1004.0422
     26.0000,       4.0000,   2.00000,   1003.6949
     30.0000,       4.0000,   2.00000,   1096.6675
     34.0000,       4.0000,   2.00000,    932.1560
     38.0000,       4.0000,   2.00000,   1044.8501
     42.0000,       4.0000,   2.00000,   1325.0614
     46.0000,       4.0000,   2.00000,   1046.6715
     50.0000,       4.0000,   2.00000,   1033.8267
     54.0000,       4.0000,   2.00000,   1164.1451
     58.0000,       4.0000,   2.00000,   1057.1863
     62.0000,       4.0000,   2.00000,   1071.8765
     66.0000,       4.0000,   2.00000,   1021.9043
     70.0000,       4.0000,   2.00000,    838.7648
     74.0000,       4.0000,   2.00000,    948.2822
     78.0000,       4.0000,   2.00000,    975.5321
     82.0000,       4.0000,   2.00000,    762.1660
     86.0000,       4.0000,   2.00000,    844.5811
     90.0000,       4.0000,   2.00000,    919.1089
     94.0000,       4.0000,   2.00000,    933.5922
     98.0000,       4.0000,   2.00000,    833.7858
    102.0000,       4.0000,   2.00000,    908.8867
    106.0000,       4.0000,   2.00000,    837.4000
    110.0000,       4.0000,   2.00000,    864.5594
    114.0000,       4.0000,   2.00000,    915.8299
    118.0000,       4.0000,   2.00000,    851.9142
    122.0000,       4.0000,   2.00000,    759.9735
    126.0000,       4.0000,   2.00000,    898.5479
    130.0000,       4.0000,   2.00000,    965.4596
    134.0000,       4.0000,   2.00000,   1015.5507
    138.0000,       4.0000,   2.00000,    925.3934
    142.0000,       4.0000,   2.00000,    950.7553
    146.0000,       4.0000,   2.00000,   1053.1250
    150.0000,       4.0000,   2.00000,   1183.6005
    154.0000,       4.0000,   2.00000,   1054.8369
    158.0000,       4.0000,   2.00000,   1095.7307
    162.0000,       4.0000,   2.00000,   1127.1130
    166.0000,       4.0000,   2.00000,   1061.0525
    170.0000,       4.0000,   2.00000,   1018.1616
    174.0000,       4.0000,   2.00000,   1010.4860
    178.0000,       4.0000,   2.00000,   1062.3651
    182.0000,       4.0000,   2.00000,    997.1558
    186.0000,       4.0000,   2.00000,    942.1333
    190.0000,       4.0000,   2.00000,    917.6846
    194.0000,       4.0000,   2.00000,   1047.4086
    198.0000,       4.0000,   2.00000,   1122.6237
    202.0000,       4.0000,   2.00000,    967.4333
    206.0000,       4.0000,   2.00000,   1102.3885
    210.0000,       4.0000,   2.00000,   1293.7791
    214.0000,       4.0000,   2.00000,   1153.7161
    218.0000,       4.0000,   2.00000,   1287.3873
    222.0000,       4.0000,   2.00000,   1356.9812
    226.0000,       4.0000,   2.00000,   1290.1361
    230.0000,       4.0000,   2.00000,   1339.2141
    234.0000,       4.0000,   2.00000,   1312.6730
    238.0000,       4.0000,   2.00000,   1218.1263
    242.0000,       4.0000,   2.00000,   1311.2605
    246.0000,       4.0000,   2.00000,   1105.3323
    250.0000,       4.0000,   2.00000,   1049.7579
    254.0000,       4.0000,   2.00000,   1242.4323
    258.0000,       4.0000,   2.00000,   1121.3683
    262.0000,       4.0000,   2.00000,   1102.4219
    266.0000,       4.0000,   2.00000,   1422.4471
    270.0000,       4.0000,   2.00000,   1078.0444
    274.0000,       4.0000,   2.00000,   1346.7947
    278.0000,       4.0000,   2.00000,   1362.2981
    282.0000,       4.0000,   2.00000,   1426.4514
    286.0000,       4.0000,   2.00000,   1688.9623
    290.0000,       4.0000,   2.00000,   1570.8323
    294.0000,       4.0000,   2.00000,   1497.8573
    298.0000,       4.0000,   2.00000,   1920.4426
    302.0000,       4.0000,   2.00000,   1929.4308
    306.0000,       4.0000,   2.00000,   1653.3425
    310.0000,       4.0000,   2.00000,   1720.9438
    314.0000,       4.0000,   2.00000,   2213.5796
    318.0000,       4.0000,   2.00000,   2179.7910
    322.0000,       4.0000,   2.00000,   2471.0732
    326.0000,       4.0000,   2.00000,   2526.5002
    330.0000,       4.0000,   2.00000,   2911.3972
    334.0000,       4.0000,   2.00000,   3193.9861
    338.0000,       4.0000,   2.00000,   2927.3381
    342.0000,       4.0000,   2.00000,   3142.8730
    346.0000,       4.0000,   2.00000,   3244.3389
    350.0000,       4.0000,   2.00000,   2681.3389
    354.0000,       4.0000,   2.00000,   2462.3706
    358.0000,       4.0000,   2.00000,   2306.3003
    362.0000,       4.0000,   2.00000,   2179.2678
    366.0000,       4.0000,   2.00000,   1564.9832
    370.0000,       4.0000,   2.00000,   1534.9655
     14.0000,       4.0000,   3.00000,    814.5778
     18.0000,       4.0000,   3.00000,    980.1926
     22.0000,       4.0000,   3.00000,   1092.2068
     26.0000,       4.0000,   3.00000,   1113.7212
     30.0000,       4.0000,   3.00000,   1052.5448
     34.0000,       4.0000,   3.00000,    925.5504
     38.0000,       4.0000,   3.00000,   1070.5781
     42.0000,       4.0000,   3.00000,   1308.9779
     46.0000,       4.0000,   3.00000,   1068.2668
     50.0000,       4.0000,   3.00000,    957.4226
     54.0000,       4.0000,   3.00000,   1044.4507
     58.0000,       4.0000,   3.00000,   1082.7050
     62.0000,       4.0000,   3.00000,   1057.9281
     66.0000,       4.0000,   3.00000,    973.8771
     70.0000,       4.0000,   3.00000,    899.1852
     74.0000,       4.0000,   3.00000,    965.1743
     78.0000,       4.0000,   3.00000,   1003.2574
     82.0000,       4.0000,   3.00000,    802.1798
     86.0000,       4.0000,   3.00000,    913.7659
     90.0000,       4.0000,   3.00000,    960.5138
     94.0000,       4.0000,   3.00000,   1067.9198
     98.0000,       4.0000,   3.00000,    905.4246
    102.0000,       4.0000,   3.00000,    984.4916
    106.0000,       4.0000,   3.00000,    903.8362
    110.0000,       4.0000,   3.00000,   1000.3565
    114.0000,       4.0000,   3.00000,   1020.5109
    118.0000,       4.0000,   3.00000,    975.6937
    122.0000,       4.0000,   3.00000,    840.1345
    126.0000,       4.0000,   3.00000,   1016.2546
    130.0000,       4.0000,   3.00000,   1102.8689
    134.0000,       4.0000,   3.00000,   1169.7330
    138.0000,       4.0000,   3.00000,    946.1994
    142.0000,       4.0000,   3.00000,   1000.0615
    146.0000,       4.0000,   3.00000,   1075.7997
    150.0000,       4.0000,   3.00000,   1294.4923
    154.0000,       4.0000,   3.00000,   1180.7185
    158.0000,       4.0000,   3.00000,   1219.7906
    162.0000,       4.0000,   3.00000,   1245.3761
    166.0000,       4.0000,   3.00000,   1175.1830
    170.0000,       4.0000,   3.00000,   1141.5037
    174.0000,       4.0000,   3.00000,   1140.1625
    178.0000,       4.0000,   3.00000,   1242.5035
    182.0000,       4.0000,   3.00000,   1152.8030
    186.0000,       4.0000,   3.00000,   1084.2078
    190.0000,       4.0000,   3.00000,   1084.8450
    194.0000,       4.0000,   3.00000,   1264.7885
    198.0000,       4.0000,   3.00000,   1318.2133
    202.0000,       4.0000,   3.00000,   1186.6536
    206.0000,       4.0000,   3.00000,   1286.8262
    210.0000,       4.0000,   3.00000,   1461.8143
    214.0000,       4.0000,   3.00000,   1354.5653
    218.0000,       4.0000,   3.00000,   1443.8191
    222.0000,       4.0000,   3.00000,   1450.2963
    226.0000,       4.0000,   3.00000,   1416.1506
    230.0000,       4.0000,   3.00000,   1458.9325
    234.0000,       4.0000,   3.00000,   1515.3723
    238.0000,       4.0000,   3.00000,   1395.0928
    242.0000,       4.0000,   3.00000,   1463.9924
    246.0000,       4.0000,   3.00000,   1261.0983
    250.0000,       4.0000,   3.00000,   1240.2305
    254.0000,       4.0000,   3.00000,   1321.7610
    258.0000,       4.0000,   3.00000,   1278.1233
    262.0000,       4.0000,   3.00000,   1159.1945
    266.0000,       4.0000,   3.00000,   1501.8472
    270.0000,       4.0000,   3.00000,   1145.6885
    274.0000,       4.0000,   3.00000,   1363.6106
    278.0000,       4.0000,   3.00000,   1242.3800
    282.0000,       4.0000,   3.00000,   1543.4399
    286.0000,       4.0000,   3.00000,   1642.0243
    290.0000,       4.0000,   3.00000,   1414.8002
    294.0000,       4.0000,   3.00000,   1369.5265
    298.0000,       4.0000,   3.00000,   1841.6180
    302.0000,       4.0000,   3.00000,   1910.4321
    306.0000,       4.0000,   3.00000,   1618.5789
    310.0000,       4.0000,   3.00000,   1530.2194
    314.0000,       4.0000,   3.00000,   2096.3201
    318.0000,       4.0000,   3.00000,   2172.3247
    322.0000,       4.0000,   3.00000,   2409.2026
    326.0000,       4.0000,   3.00000,   2258.7344
    330.0000,       4.0000,   3.00000,   2626.6777
    334.0000,       4.0000,   3.00000,   2746.2815
    338.0000,       4.0000,   3.00000,   2672.6267
    342.0000,       4.0000,   3.00000,   2598.7620
    346.0000,       4.0000,   3.00000,   2675.4038
    350.0000,       4.0000,   3.00000,   2318.4844
    354.0000,       4.0000,   3.00000,   2304.8259
    358.0000,       4.0000,   3.00000,   2102.7878
    362.0000,       4.0000,   3.00000,   2198.1289
    366.0000,       4.0000,   3.00000,   1610.8843
     18.0000,      12.0000,   1.00000,    963.7310
     22.0000,      12.0000,   1.00000,   1069.9171
     26.0000,      12.0000,   1.00000,   1035.8667
     30.0000,      12.0000,   1.00000,    974.5714
     34.0000,      12.0000,   1.00000,    970.5007
     38.0000,      12.0000,   1.00000,   1029.8842
     42.0000,      12.0000,   1.00000,   1059.4546
     46.0000,      12.0000,   1.00000,   1044.6171
     50.0000,      12.0000,   1.00000,    968.5317
     54.0000,      12.0000,   1.00000,    947.0197
     58.0000,      12.0000,   1.00000,    978.2714
     62.0000,      12.0000,   1.00000,   1003.0696
     66.0000,      12.0000,   1.00000,    975.4750
     70.0000,      12.0000,   1.00000,    937.3397
     74.0000,      12.0000,   1.00000,    939.9647
     78.0000,      12.0000,   1.00000,    897.4731
     82.0000,      12.0000,   1.00000,    903.7839
     86.0000,      12.0000,   1.00000,    892.7841
     90.0000,      12.0000,   1.00000,    988.8883
     94.0000,      12.0000,   1.00000,    985.3120
     98.0000,      12.0000,   1.00000,   1007.4827
    102.0000,      12.0000,   1.00000,    921.5699
    106.0000,      12.0000,   1.00000,    964.5989
    110.0000,      12.0000,   1.00000,    974.5620
    114.0000,      12.0000,   1.00000,   1007.8561
    118.0000,      12.0000,   1.00000,    946.9032
    122.0000,      12.0000,   1.00000,    994.4404
    126.0000,      12.0000,   1.00000,   1036.7417
    130.0000,      12.0000,   1.00000,   1142.8257
    134.0000,      12.0000,   1.00000,   1094.0520
    138.0000,      12.0000,   1.00000,   1032.1240
    142.0000,      12.0000,   1.00000,    983.5882
    146.0000,      12.0000,   1.00000,   1102.6929
    150.0000,      12.0000,   1.00000,   1192.7717
    154.0000,      12.0000,   1.00000,   1306.4764
    158.0000,      12.0000,   1.00000,   1284.7527
    162.0000,      12.0000,   1.00000,   1247.6017
    166.0000,      12.0000,   1.00000,   1207.7686
    170.0000,      12.0000,   1.00000,   1181.0609
    174.0000,      12.0000,   1.00000,   1204.8010
    178.0000,      12.0000,   1.00000,   1216.4524
    182.0000,      12.0000,   1.00000,   1193.5255
    186.0000,      12.0000,   1.00000,   1171.9158
    190.0000,      12.0000,   1.00000,   1235.9980
    194.0000,      12.0000,   1.00000,   1309.2062
    198.0000,      12.0000,   1.00000,   1368.2664
    202.0000,      12.0000,   1.00000,   1382.4095
    206.0000,      12.0000,   1.00000,   1403.4769
    210.0000,      12.0000,   1.00000,   1414.7479
    214.0000,      12.0000,   1.00000,   1466.1040
    218.0000,      12.0000,   1.00000,   1431.5305
    222.0000,      12.0000,   1.00000,   1415.5707
    226.0000,      12.0000,   1.00000,   1414.6100
    230.0000,      12.0000,   1.00000,   1499.6121
    234.0000,      12.0000,   1.00000,   1507.6396
    238.0000,      12.0000,   1.00000,   1531.0468
    242.0000,      12.0000,   1.00000,   1454.9757
    246.0000,      12.0000,   1.00000,   1384.2976
    250.0000,      12.0000,   1.00000,   1300.6936
    254.0000,      12.0000,   1.00000,   1322.7217
    258.0000,      12.0000,   1.00000,   1229.0834
    262.0000,      12.0000,   1.00000,   1336.2610
    266.0000,      12.0000,   1.00000,   1256.0098
    270.0000,      12.0000,   1.00000,   1271.4370
    274.0000,      12.0000,   1.00000,   1251.5156
    278.0000,      12.0000,   1.00000,   1430.8267
    282.0000,      12.0000,   1.00000,   1467.9110
    286.0000,      12.0000,   1.00000,   1523.5377
    290.0000,      12.0000,   1.00000,   1430.6125
    294.0000,      12.0000,   1.00000,   1543.5350
    298.0000,      12.0000,   1.00000,   1625.6362
    302.0000,      12.0000,   1.00000,   1646.0903
    306.0000,      12.0000,   1.00000,   1597.8730
    310.0000,      12.0000,   1.00000,   1658.0269
    314.0000,      12.0000,   1.00000,   1779.6046
    318.0000,      12.0000,   1.00000,   2135.0691
    322.0000,      12.0000,   1.00000,   2226.8718
    326.0000,      12.0000,   1.00000,   2329.9500
    330.0000,      12.0000,   1.00000,   2288.4094
    334.0000,      12.0000,   1.00000,   2356.4343
    338.0000,      12.0000,   1.00000,   2269.9578
    342.0000,      12.0000,   1.00000,   2250.9827
    346.0000,      12.0000,   1.00000,   2057.4666
    350.0000,      12.0000,   1.00000,   2135.9060
    354.0000,      12.0000,   1.00000,   2119.0710
    358.0000,      12.0000,   1.00000,   2155.5374
    362.0000,      12.0000,   1.00000,   2017.8711
     18.0000,       4.0000,   4.00000,    978.3997
     22.0000,       4.0000,   4.00000,   1111.5018
     26.0000,       4.0000,   4.00000,   1050.8993
     30.0000,       4.0000,   4.00000,   1040.6747
     34.0000,       4.0000,   4.00000,    882.1219
     38.0000,       4.0000,   4.00000,    969.4671
     42.0000,       4.0000,   4.00000,   1197.4679
     46.0000,       4.0000,   4.00000,    975.7444
     50.0000,       4.0000,   4.00000,    910.9016
     54.0000,       4.0000,   4.00000,    986.7697
     58.0000,       4.0000,   4.00000,    952.2042
     62.0000,       4.0000,   4.00000,    992.4367
     66.0000,       4.0000,   4.00000,    982.5292
     70.0000,       4.0000,   4.00000,    867.9503
     74.0000,       4.0000,   4.00000,    945.9425
     78.0000,       4.0000,   4.00000,    960.3997
     82.0000,       4.0000,   4.00000,    804.4943
     86.0000,       4.0000,   4.00000,    922.2753
     90.0000,       4.0000,   4.00000,    984.2729
     94.0000,       4.0000,   4.00000,   1076.1992
     98.0000,       4.0000,   4.00000,    943.0020
    102.0000,       4.0000,   4.00000,   1005.8476
    106.0000,       4.0000,   4.00000,    939.6967
    110.0000,       4.0000,   4.00000,   1005.7050
    114.0000,       4.0000,   4.00000,   1067.4330
    118.0000,       4.0000,   4.00000,    995.3218
    122.0000,       4.0000,   4.00000,    917.3454
    126.0000,       4.0000,   4.00000,   1073.9324
    130.0000,       4.0000,   4.00000,   1157.7899
    134.0000,       4.0000,   4.00000,   1179.9037
    138.0000,       4.0000,   4.00000,    980.9758
    142.0000,       4.0000,   4.00000,   1009.8265
    146.0000,       4.0000,   4.00000,   1072.2837
    150.0000,       4.0000,   4.00000,   1321.0509
    154.0000,       4.0000,   4.00000,   1269.5632
    158.0000,       4.0000,   4.00000,   1318.4669
    162.0000,       4.0000,   4.00000,   1310.5090
    166.0000,       4.0000,   4.00000,   1219.8193
    170.0000,       4.0000,   4.00000,   1218.7097
    174.0000,       4.0000,   4.00000,   1209.5946
    178.0000,       4.0000,   4.00000,   1320.2266
    182.0000,       4.0000,   4.00000,   1225.6846
    186.0000,       4.0000,   4.00000,   1192.4744
    190.0000,       4.0000,   4.00000,   1213.8749
    194.0000,       4.0000,   4.00000,   1371.5239
    198.0000,       4.0000,   4.00000,   1495.5983
    202.0000,       4.0000,   4.00000,   1327.4076
    206.0000,       4.0000,   4.00000,   1431.5875
    210.0000,       4.0000,   4.00000,   1576.5549
    214.0000,       4.0000,   4.00000,   1406.4143
    218.0000,       4.0000,   4.00000,   1518.7583
    222.0000,       4.0000,   4.00000,   1490.8585
    226.0000,       4.0000,   4.00000,   1430.3352
    230.0000,       4.0000,   4.00000,   1588.0953
    234.0000,       4.0000,   4.00000,   1613.6805
    238.0000,       4.0000,   4.00000,   1468.7607
    242.0000,       4.0000,   4.00000,   1580.4548
    246.0000,       4.0000,   4.00000,   1357.1937
    250.0000,       4.0000,   4.00000,   1257.2937
    254.0000,       4.0000,   4.00000,   1428.0842
    258.0000,       4.0000,   4.00000,   1256.5646
    262.0000,       4.0000,   4.00000,   1202.7783
    266.0000,       4.0000,   4.00000,   1520.0898
    270.0000,       4.0000,   4.00000,   1089.9589
    274.0000,       4.0000,   4.00000,   1349.8187
    278.0000,       4.0000,   4.00000,   1278.3789
    282.0000,       4.0000,   4.00000,   1461.5323
    286.0000,       4.0000,   4.00000,   1610.6527
    290.0000,       4.0000,   4.00000,   1363.9944
    294.0000,       4.0000,   4.00000,   1350.9955
    298.0000,       4.0000,   4.00000,   1736.1223
    302.0000,       4.0000,   4.00000,   1747.7736
    306.0000,       4.0000,   4.00000,   1490.1293
    310.0000,       4.0000,   4.00000,   1407.1984
    314.0000,       4.0000,   4.00000,   1815.8002
    318.0000,       4.0000,   4.00000,   1979.6423
    322.0000,       4.0000,   4.00000,   2329.3081
    326.0000,       4.0000,   4.00000,   2093.7456
    330.0000,       4.0000,   4.00000,   2199.0039
    334.0000,       4.0000,   4.00000,   2379.7810
    338.0000,       4.0000,   4.00000,   2165.2388
    342.0000,       4.0000,   4.00000,   2188.5095
    346.0000,       4.0000,   4.00000,   2126.3059
    350.0000,       4.0000,   4.00000,   2021.7136
    354.0000,       4.0000,   4.00000,   2134.4858
    358.0000,       4.0000,   4.00000,   1934.4955
    362.0000,       4.0000,   4.00000,   2074.9768
     24.0000,      16.0000,   1.00000,    955.3049
     28.0000,      16.0000,   1.00000,    944.2242
     32.0000,      16.0000,   1.00000,    913.9879
     36.0000,      16.0000,   1.00000,    916.7715
     40.0000,      16.0000,   1.00000,    837.4602
     44.0000,      16.0000,   1.00000,    841.1348
     48.0000,      16.0000,   1.00000,    914.1210
     52.0000,      16.0000,   1.00000,    862.6461
     56.0000,      16.0000,   1.00000,    863.6891
     60.0000,      16.0000,   1.00000,    896.4142
     64.0000,      16.0000,   1.00000,    894.9462
     68.0000,      16.0000,   1.00000,    924.0572
     72.0000,      16.0000,   1.00000,    897.5969
     76.0000,      16.0000,   1.00000,    849.5585
     80.0000,      16.0000,   1.00000,    880.5209
     84.0000,      16.0000,   1.00000,    898.8712
     88.0000,      16.0000,   1.00000,    924.7166
     92.0000,      16.0000,   1.00000,    945.9647
     96.0000,      16.0000,   1.00000,    954.3474
    100.0000,      16.0000,   1.00000,    957.2324
    104.0000,      16.0000,   1.00000,    945.0580
    108.0000,      16.0000,   1.00000,    946.9063
    112.0000,      16.0000,   1.00000,    925.5029
    116.0000,      16.0000,   1.00000,    950.9360
    120.0000,      16.0000,   1.00000,   1009.9565
    124.0000,      16.0000,   1.00000,   1049.5614
    128.0000,      16.0000,   1.00000,   1075.0071
    132.0000,      16.0000,   1.00000,   1077.4801
    136.0000,      16.0000,   1.00000,   1057.9124
    140.0000,      16.0000,   1.00000,   1057.2972
    144.0000,      16.0000,   1.00000,   1105.3353
    148.0000,      16.0000,   1.00000,   1176.4607
    152.0000,      16.0000,   1.00000,   1266.0060
    156.0000,      16.0000,   1.00000,   1353.1102
    160.0000,      16.0000,   1.00000,   1332.5024
    164.0000,      16.0000,   1.00000,   1309.2697
    168.0000,      16.0000,   1.00000,   1252.5697
    172.0000,      16.0000,   1.00000,   1233.4078
    176.0000,      16.0000,   1.00000,   1215.2983
    180.0000,      16.0000,   1.00000,   1212.5844
    184.0000,      16.0000,   1.00000,   1249.3359
    188.0000,      16.0000,   1.00000,   1289.4164
    192.0000,      16.0000,   1.00000,   1384.8586
    196.0000,      16.0000,   1.00000,   1425.1357
    200.0000,      16.0000,   1.00000,   1482.8247
    204.0000,      16.0000,   1.00000,   1554.2797
    208.0000,      16.0000,   1.00000,   1479.4451
    212.0000,      16.0000,   1.00000,   1460.0231
    216.0000,      16.0000,   1.00000,   1446.3077
    220.0000,      16.0000,   1.00000,   1380.6865
    224.0000,      16.0000,   1.00000,   1473.0790
    228.0000,      16.0000,   1.00000,   1502.3102
    232.0000,      16.0000,   1.00000,   1501.8157
    236.0000,      16.0000,   1.00000,   1601.3921
    240.0000,      16.0000,   1.00000,   1562.2565
    244.0000,      16.0000,   1.00000,   1427.8940
    248.0000,      16.0000,   1.00000,   1428.7183
    252.0000,      16.0000,   1.00000,   1281.4840
    256.0000,      16.0000,   1.00000,   1251.9355
    260.0000,      16.0000,   1.00000,   1306.6952
    264.0000,      16.0000,   1.00000,   1171.0646
    268.0000,      16.0000,   1.00000,   1218.4561
    272.0000,      16.0000,   1.00000,   1301.1089
    276.0000,      16.0000,   1.00000,   1310.3983
    280.0000,      16.0000,   1.00000,   1450.1505
    284.0000,      16.0000,   1.00000,   1429.5110
    288.0000,      16.0000,   1.00000,   1459.0276
    292.0000,      16.0000,   1.00000,   1580.2960
    296.0000,      16.0000,   1.00000,   1511.6882
    300.0000,      16.0000,   1.00000,   1408.7953
    304.0000,      16.0000,   1.00000,   1389.9250
    308.0000,      16.0000,   1.00000,   1467.2072
    312.0000,      16.0000,   1.00000,   1540.5581
    316.0000,      16.0000,   1.00000,   1703.8792
    320.0000,      16.0000,   1.00000,   1822.1993
    324.0000,      16.0000,   1.00000,   1993.7633
    328.0000,      16.0000,   1.00000,   2105.0198
    332.0000,      16.0000,   1.00000,   1913.1586
    336.0000,      16.0000,   1.00000,   1787.8320
    340.0000,      16.0000,   1.00000,   1749.1719
    344.0000,      16.0000,   1.00000,   1742.2729
    348.0000,      16.0000,   1.00000,   1804.9585
    352.0000,      16.0000,   1.00000,   1769.0948
    356.0000,      16.0000,   1.00000,   1865.1331
     22.0000,       4.0000,   5.00000,   1007.7657
     26.0000,       4.0000,   5.00000,   1002.7961
     30.0000,       4.0000,   5.00000,   1002.6890
     34.0000,       4.0000,   5.00000,    822.7717
     38.0000,       4.0000,   5.00000,    854.9673
     42.0000,       4.0000,   5.00000,   1032.0195
     46.0000,       4.0000,   5.00000,    863.4205
     50.0000,       4.0000,   5.00000,    835.3860
     54.0000,       4.0000,   5.00000,    922.6162
     58.0000,       4.0000,   5.00000,    861.2209
     62.0000,       4.0000,   5.00000,    908.5871
     66.0000,       4.0000,   5.00000,    943.0535
     70.0000,       4.0000,   5.00000,    836.9673
     74.0000,       4.0000,   5.00000,    876.5341
     78.0000,       4.0000,   5.00000,    935.5515
     82.0000,       4.0000,   5.00000,    770.8877
     86.0000,       4.0000,   5.00000,    909.0150
     90.0000,       4.0000,   5.00000,    971.0167
     94.0000,       4.0000,   5.00000,   1044.1224
     98.0000,       4.0000,   5.00000,    903.3321
    102.0000,       4.0000,   5.00000,   1028.3575
    106.0000,       4.0000,   5.00000,    922.3785
    110.0000,       4.0000,   5.00000,    979.3270
    114.0000,       4.0000,   5.00000,   1020.0827
    118.0000,       4.0000,   5.00000,   1020.8198
    122.0000,       4.0000,   5.00000,    910.6796
    126.0000,       4.0000,   5.00000,   1092.6062
    130.0000,       4.0000,   5.00000,   1131.8877
    134.0000,       4.0000,   5.00000,   1161.1349
    138.0000,       4.0000,   5.00000,    984.6533
    142.0000,       4.0000,   5.00000,   1042.7672
    146.0000,       4.0000,   5.00000,   1081.6445
    150.0000,       4.0000,   5.00000,   1355.1882
    154.0000,       4.0000,   5.00000,   1286.3507
    158.0000,       4.0000,   5.00000,   1364.7471
    162.0000,       4.0000,   5.00000,   1363.9862
    166.0000,       4.0000,   5.00000,   1266.7811
    170.0000,       4.0000,   5.00000,   1245.2856
    174.0000,       4.0000,   5.00000,   1237.7955
    178.0000,       4.0000,   5.00000,   1311.6030
    182.0000,       4.0000,   5.00000,   1267.8512
    186.0000,       4.0000,   5.00000,   1242.1946
    190.0000,       4.0000,   5.00000,   1256.0573
    194.0000,       4.0000,   5.00000,   1468.9430
    198.0000,       4.0000,   5.00000,   1570.9751
    202.0000,       4.0000,   5.00000,   1398.9401
    206.0000,       4.0000,   5.00000,   1520.9459
    210.0000,       4.0000,   5.00000,   1638.1721
    214.0000,       4.0000,   5.00000,   1398.0366
    218.0000,       4.0000,   5.00000,   1504.6815
    222.0000,       4.0000,   5.00000,   1488.2748
    226.0000,       4.0000,   5.00000,   1452.8452
    230.0000,       4.0000,   5.00000,   1590.4731
    234.0000,       4.0000,   5.00000,   1662.8064
    238.0000,       4.0000,   5.00000,   1499.3077
    242.0000,       4.0000,   5.00000,   1631.5619
    246.0000,       4.0000,   5.00000,   1341.9440
    250.0000,       4.0000,   5.00000,   1276.5065
    254.0000,       4.0000,   5.00000,   1389.1198
    258.0000,       4.0000,   5.00000,   1298.0970
    262.0000,       4.0000,   5.00000,   1159.8983
    266.0000,       4.0000,   5.00000,   1436.3195
    270.0000,       4.0000,   5.00000,   1093.9852
    274.0000,       4.0000,   5.00000,   1349.3936
    278.0000,       4.0000,   5.00000,   1267.9174
    282.0000,       4.0000,   5.00000,   1433.9460
    286.0000,       4.0000,   5.00000,   1530.2738
    290.0000,       4.0000,   5.00000,   1423.0304
    294.0000,       4.0000,   5.00000,   1302.7124
    298.0000,       4.0000,   5.00000,   1665.4219
    302.0000,       4.0000,   5.00000,   1576.4917
    306.0000,       4.0000,   5.00000,   1332.4325
    310.0000,       4.0000,   5.00000,   1316.0858
    314.0000,       4.0000,   5.00000,   1661.6655
    318.0000,       4.0000,   5.00000,   1719.6683
    322.0000,       4.0000,   5.00000,   2080.8264
    326.0000,       4.0000,   5.00000,   1896.6154
    330.0000,       4.0000,   5.00000,   1995.3206
    334.0000,       4.0000,   5.00000,   1997.8406
    338.0000,       4.0000,   5.00000,   1848.3949
    342.0000,       4.0000,   5.00000,   1804.9995
    346.0000,       4.0000,   5.00000,   1943.8640
    350.0000,       4.0000,   5.00000,   1771.7102
    354.0000,       4.0000,   5.00000,   1867.5837
    358.0000,       4.0000,   5.00000,   1782.6007
     26.0000,       4.0000,   6.00000,    942.0738
     30.0000,       4.0000,   6.00000,    928.3420
     34.0000,       4.0000,   6.00000,    759.9974
     38.0000,       4.0000,   6.00000,    769.2852
     42.0000,       4.0000,   6.00000,    882.0031
     46.0000,       4.0000,   6.00000,    755.1704
     50.0000,       4.0000,   6.00000,    734.1980
     54.0000,       4.0000,   6.00000,    816.1232
     58.0000,       4.0000,   6.00000,    831.5862
     62.0000,       4.0000,   6.00000,    839.4426
     66.0000,       4.0000,   6.00000,    854.3628
     70.0000,       4.0000,   6.00000,    778.1401
     74.0000,       4.0000,   6.00000,    844.2999
     78.0000,       4.0000,   6.00000,    879.7726
     82.0000,       4.0000,   6.00000,    752.3190
     86.0000,       4.0000,   6.00000,    869.9191
     90.0000,       4.0000,   6.00000,    910.4279
     94.0000,       4.0000,   6.00000,    993.0899
     98.0000,       4.0000,   6.00000,    871.2506
    102.0000,       4.0000,   6.00000,    969.1880
    106.0000,       4.0000,   6.00000,    898.3981
    110.0000,       4.0000,   6.00000,    930.4724
    114.0000,       4.0000,   6.00000,    989.7610
    118.0000,       4.0000,   6.00000,    961.3651
    122.0000,       4.0000,   6.00000,    896.1511
    126.0000,       4.0000,   6.00000,   1029.4419
    130.0000,       4.0000,   6.00000,   1110.5682
    134.0000,       4.0000,   6.00000,   1132.0731
    138.0000,       4.0000,   6.00000,    964.5942
    142.0000,       4.0000,   6.00000,   1060.7007
    146.0000,       4.0000,   6.00000,   1129.9760
    150.0000,       4.0000,   6.00000,   1374.5865
    154.0000,       4.0000,   6.00000,   1279.8782
    158.0000,       4.0000,   6.00000,   1364.3667
    162.0000,       4.0000,   6.00000,   1411.9706
    166.0000,       4.0000,   6.00000,   1307.0090
    170.0000,       4.0000,   6.00000,   1255.6102
    174.0000,       4.0000,   6.00000,   1197.3538
    178.0000,       4.0000,   6.00000,   1324.4022
    182.0000,       4.0000,   6.00000,   1254.2782
    186.0000,       4.0000,   6.00000,   1221.5219
    190.0000,       4.0000,   6.00000,   1269.4253
    194.0000,       4.0000,   6.00000,   1484.3750
    198.0000,       4.0000,   6.00000,   1593.5642
    202.0000,       4.0000,   6.00000,   1412.1370
    206.0000,       4.0000,   6.00000,   1535.6075
    210.0000,       4.0000,   6.00000,   1633.3453
    214.0000,       4.0000,   6.00000,   1412.4713
    218.0000,       4.0000,   6.00000,   1455.9126
    222.0000,       4.0000,   6.00000,   1490.1599
    226.0000,       4.0000,   6.00000,   1477.1846
    230.0000,       4.0000,   6.00000,   1572.5194
    234.0000,       4.0000,   6.00000,   1633.3450
    238.0000,       4.0000,   6.00000,   1518.0723
    242.0000,       4.0000,   6.00000,   1566.6577
    246.0000,       4.0000,   6.00000,   1344.6261
    250.0000,       4.0000,   6.00000,   1221.7216
    254.0000,       4.0000,   6.00000,   1375.1191
    258.0000,       4.0000,   6.00000,   1210.9476
    262.0000,       4.0000,   6.00000,   1109.1367
    266.0000,       4.0000,   6.00000,   1364.1771
    270.0000,       4.0000,   6.00000,   1090.9429
    274.0000,       4.0000,   6.00000,   1374.5200
    278.0000,       4.0000,   6.00000,   1216.2734
    282.0000,       4.0000,   6.00000,   1423.7861
    286.0000,       4.0000,   6.00000,   1578.2512
    290.0000,       4.0000,   6.00000,   1359.9393
    294.0000,       4.0000,   6.00000,   1301.9490
    298.0000,       4.0000,   6.00000,   1534.1661
    302.0000,       4.0000,   6.00000,   1487.5709
    306.0000,       4.0000,   6.00000,   1229.5714
    310.0000,       4.0000,   6.00000,   1208.2062
    314.0000,       4.0000,   6.00000,   1533.8384
    318.0000,       4.0000,   6.00000,   1567.9316
    322.0000,       4.0000,   6.00000,   1789.1398
    326.0000,       4.0000,   6.00000,   1708.4792
    330.0000,       4.0000,   6.00000,   1771.9905
    334.0000,       4.0000,   6.00000,   1753.2595
    338.0000,       4.0000,   6.00000,   1602.2156
    342.0000,       4.0000,   6.00000,   1672.9263
    346.0000,       4.0000,   6.00000,   1760.8463
    350.0000,       4.0000,   6.00000,   1628.0521
    354.0000,       4.0000,   6.00000,   1646.6942
     30.0000,      20.0000,   1.00000,    826.4573
     34.0000,      20.0000,   1.00000,    825.0861
     38.0000,      20.0000,   1.00000,    770.1466
     42.0000,      20.0000,   1.00000,    726.5930
     46.0000,      20.0000,   1.00000,    720.7475
     50.0000,      20.0000,   1.00000,    739.6829
     54.0000,      20.0000,   1.00000,    763.2273
     58.0000,      20.0000,   1.00000,    803.8284
     62.0000,      20.0000,   1.00000,    830.7850
     66.0000,      20.0000,   1.00000,    810.3832
     70.0000,      20.0000,   1.00000,    839.5590
     74.0000,      20.0000,   1.00000,    831.2368
     78.0000,      20.0000,   1.00000,    833.0755
     82.0000,      20.0000,   1.00000,    855.4191
     86.0000,      20.0000,   1.00000,    877.3901
     90.0000,      20.0000,   1.00000,    841.4693
     94.0000,      20.0000,   1.00000,    898.5131
     98.0000,      20.0000,   1.00000,    897.6570
    102.0000,      20.0000,   1.00000,    890.2065
    106.0000,      20.0000,   1.00000,    871.2792
    110.0000,      20.0000,   1.00000,    904.6241
    114.0000,      20.0000,   1.00000,    865.8260
    118.0000,      20.0000,   1.00000,    915.6412
    122.0000,      20.0000,   1.00000,    965.2346
    126.0000,      20.0000,   1.00000,   1010.0325
    130.0000,      20.0000,   1.00000,    993.9348
    134.0000,      20.0000,   1.00000,   1034.0248
    138.0000,      20.0000,   1.00000,   1055.1516
    142.0000,      20.0000,   1.00000,   1142.9326
    146.0000,      20.0000,   1.00000,   1188.8048
    150.0000,      20.0000,   1.00000,   1269.0956
    154.0000,      20.0000,   1.00000,   1313.9570
    158.0000,      20.0000,   1.00000,   1358.0496
    162.0000,      20.0000,   1.00000,   1346.6837
    166.0000,      20.0000,   1.00000,   1309.3519
    170.0000,      20.0000,   1.00000,   1250.5646
    174.0000,      20.0000,   1.00000,   1195.4467
    178.0000,      20.0000,   1.00000,   1183.3754
    182.0000,      20.0000,   1.00000,   1200.7809
    186.0000,      20.0000,   1.00000,   1255.7163
    190.0000,      20.0000,   1.00000,   1343.1487
    194.0000,      20.0000,   1.00000,   1374.0206
    198.0000,      20.0000,   1.00000,   1455.1359
    202.0000,      20.0000,   1.00000,   1536.4889
    206.0000,      20.0000,   1.00000,   1479.7540
    210.0000,      20.0000,   1.00000,   1467.6194
    214.0000,      20.0000,   1.00000,   1438.5387
    218.0000,      20.0000,   1.00000,   1425.6431
    222.0000,      20.0000,   1.00000,   1430.1768
    226.0000,      20.0000,   1.00000,   1473.3896
    230.0000,      20.0000,   1.00000,   1495.8838
    234.0000,      20.0000,   1.00000,   1527.9050
    238.0000,      20.0000,   1.00000,   1498.3567
    242.0000,      20.0000,   1.00000,   1477.1465
    246.0000,      20.0000,   1.00000,   1375.2017
    250.0000,      20.0000,   1.00000,   1318.6256
    254.0000,      20.0000,   1.00000,   1196.6912
    258.0000,      20.0000,   1.00000,   1191.0636
    262.0000,      20.0000,   1.00000,   1155.3171
    266.0000,      20.0000,   1.00000,   1181.5365
    270.0000,      20.0000,   1.00000,   1207.9462
    274.0000,      20.0000,   1.00000,   1309.3440
    278.0000,      20.0000,   1.00000,   1365.5002
    282.0000,      20.0000,   1.00000,   1454.3511
    286.0000,      20.0000,   1.00000,   1438.6180
    290.0000,      20.0000,   1.00000,   1519.1466
    294.0000,      20.0000,   1.00000,   1467.1281
    298.0000,      20.0000,   1.00000,   1374.0284
    302.0000,      20.0000,   1.00000,   1268.8879
    306.0000,      20.0000,   1.00000,   1335.2068
    310.0000,      20.0000,   1.00000,   1353.6110
    314.0000,      20.0000,   1.00000,   1435.3287
    318.0000,      20.0000,   1.00000,   1506.2827
    322.0000,      20.0000,   1.00000,   1642.9279
    326.0000,      20.0000,   1.00000,   1662.5684
    330.0000,      20.0000,   1.00000,   1713.4380
    334.0000,      20.0000,   1.00000,   1620.2753
    338.0000,      20.0000,   1.00000,   1603.7572
    342.0000,      20.0000,   1.00000,   1553.3872
    346.0000,      20.0000,   1.00000,   1565.9025
    350.0000,      20.0000,   1.00000,   1550.6211
     30.0000,       4.0000,   7.00000,    845.6390
     34.0000,       4.0000,   7.00000,    693.8402
     38.0000,       4.0000,   7.00000,    703.0502
     42.0000,       4.0000,   7.00000,    819.6298
     46.0000,       4.0000,   7.00000,    657.1331
     50.0000,       4.0000,   7.00000,    621.4066
     54.0000,       4.0000,   7.00000,    740.9780
     58.0000,       4.0000,   7.00000,    756.7572
     62.0000,       4.0000,   7.00000,    795.0844
     66.0000,       4.0000,   7.00000,    795.9721
     70.0000,       4.0000,   7.00000,    726.9078
     74.0000,       4.0000,   7.00000,    803.1627
     78.0000,       4.0000,   7.00000,    856.0948
     82.0000,       4.0000,   7.00000,    711.6833
     86.0000,       4.0000,   7.00000,    820.5176
     90.0000,       4.0000,   7.00000,    848.6138
     94.0000,       4.0000,   7.00000,    946.3950
     98.0000,       4.0000,   7.00000,    825.4753
    102.0000,       4.0000,   7.00000,    916.7018
    106.0000,       4.0000,   7.00000,    833.7770
    110.0000,       4.0000,   7.00000,    915.1705
    114.0000,       4.0000,   7.00000,    929.6624
    118.0000,       4.0000,   7.00000,    898.9031
    122.0000,       4.0000,   7.00000,    803.7004
    126.0000,       4.0000,   7.00000,    966.5943
    130.0000,       4.0000,   7.00000,   1064.9506
    134.0000,       4.0000,   7.00000,   1102.1016
    138.0000,       4.0000,   7.00000,    949.5917
    142.0000,       4.0000,   7.00000,   1064.3292
    146.0000,       4.0000,   7.00000,   1137.3883
    150.0000,       4.0000,   7.00000,   1414.9777
    154.0000,       4.0000,   7.00000,   1287.8567
    158.0000,       4.0000,   7.00000,   1376.8502
    162.0000,       4.0000,   7.00000,   1419.1945
    166.0000,       4.0000,   7.00000,   1308.3184
    170.0000,       4.0000,   7.00000,   1240.0087
    174.0000,       4.0000,   7.00000,   1185.2808
    178.0000,       4.0000,   7.00000,   1295.8904
    182.0000,       4.0000,   7.00000,   1211.2021
    186.0000,       4.0000,   7.00000,   1179.1355
    190.0000,       4.0000,   7.00000,   1237.6063
    194.0000,       4.0000,   7.00000,   1446.9799
    198.0000,       4.0000,   7.00000,   1570.3727
    202.0000,       4.0000,   7.00000,   1388.3906
    206.0000,       4.0000,   7.00000,   1478.4940
    210.0000,       4.0000,   7.00000,   1627.7485
    214.0000,       4.0000,   7.00000,   1394.1606
    218.0000,       4.0000,   7.00000,   1476.7631
    222.0000,       4.0000,   7.00000,   1506.7234
    226.0000,       4.0000,   7.00000,   1435.9053
    230.0000,       4.0000,   7.00000,   1575.4155
    234.0000,       4.0000,   7.00000,   1603.4829
    238.0000,       4.0000,   7.00000,   1421.0920
    242.0000,       4.0000,   7.00000,   1551.6807
    246.0000,       4.0000,   7.00000,   1273.1373
    250.0000,       4.0000,   7.00000,   1187.1449
    254.0000,       4.0000,   7.00000,   1319.9475
    258.0000,       4.0000,   7.00000,   1124.0283
    262.0000,       4.0000,   7.00000,   1059.1624
    266.0000,       4.0000,   7.00000,   1364.5479
    270.0000,       4.0000,   7.00000,   1034.7238
    274.0000,       4.0000,   7.00000,   1313.8683
    278.0000,       4.0000,   7.00000,   1230.5934
    282.0000,       4.0000,   7.00000,   1439.1931
    286.0000,       4.0000,   7.00000,   1553.4246
    290.0000,       4.0000,   7.00000,   1334.9055
    294.0000,       4.0000,   7.00000,   1205.4202
    298.0000,       4.0000,   7.00000,   1492.7863
    302.0000,       4.0000,   7.00000,   1411.2975
    306.0000,       4.0000,   7.00000,   1165.2183
    310.0000,       4.0000,   7.00000,   1098.2811
    314.0000,       4.0000,   7.00000,   1394.1753
    318.0000,       4.0000,   7.00000,   1423.2750
    322.0000,       4.0000,   7.00000,   1654.2620
    326.0000,       4.0000,   7.00000,   1457.9966
    330.0000,       4.0000,   7.00000,   1587.7201
    334.0000,       4.0000,   7.00000,   1618.8669
    338.0000,       4.0000,   7.00000,   1576.5868
    342.0000,       4.0000,   7.00000,   1554.5337
    346.0000,       4.0000,   7.00000,   1650.2673
    350.0000,       4.0000,   7.00000,   1472.6381
     34.0000,       4.0000,   8.00000,    631.1478
     38.0000,       4.0000,   8.00000,    657.3043
     42.0000,       4.0000,   8.00000,    743.0306
     46.0000,       4.0000,   8.00000,    591.5381
     50.0000,       4.0000,   8.00000,    558.1494
     54.0000,       4.0000,   8.00000,    648.0344
     58.0000,       4.0000,   8.00000,    678.5506
     62.0000,       4.0000,   8.00000,    713.9725
     66.0000,       4.0000,   8.00000,    757.8315
     70.0000,       4.0000,   8.00000,    682.5042
     74.0000,       4.0000,   8.00000,    744.9558
     78.0000,       4.0000,   8.00000,    815.3243
     82.0000,       4.0000,   8.00000,    674.2172
     86.0000,       4.0000,   8.00000,    765.3332
     90.0000,       4.0000,   8.00000,    814.0947
     94.0000,       4.0000,   8.00000,    889.2839
     98.0000,       4.0000,   8.00000,    767.8441
    102.0000,       4.0000,   8.00000,    859.1638
    106.0000,       4.0000,   8.00000,    805.5087
    110.0000,       4.0000,   8.00000,    850.0215
    114.0000,       4.0000,   8.00000,    879.3302
    118.0000,       4.0000,   8.00000,    804.1649
    122.0000,       4.0000,   8.00000,    732.8047
    126.0000,       4.0000,   8.00000,    878.2565
    130.0000,       4.0000,   8.00000,   1013.5201
    134.0000,       4.0000,   8.00000,   1082.8572
    138.0000,       4.0000,   8.00000,    937.3065
    142.0000,       4.0000,   8.00000,   1056.2065
    146.0000,       4.0000,   8.00000,   1136.1012
    150.0000,       4.0000,   8.00000,   1432.4531
    154.0000,       4.0000,   8.00000,   1325.3264
    158.0000,       4.0000,   8.00000,   1395.6445
    162.0000,       4.0000,   8.00000,   1386.7588
    166.0000,       4.0000,   8.00000,   1260.2802
    170.0000,       4.0000,   8.00000,   1247.0405
    174.0000,       4.0000,   8.00000,   1178.7878
    178.0000,       4.0000,   8.00000,   1228.3906
    182.0000,       4.0000,   8.00000,   1143.8632
    186.0000,       4.0000,   8.00000,   1136.4436
    190.0000,       4.0000,   8.00000,   1155.8242
    194.0000,       4.0000,   8.00000,   1380.5646
    198.0000,       4.0000,   8.00000,   1491.5181
    202.0000,       4.0000,   8.00000,   1314.6353
    206.0000,       4.0000,   8.00000,   1443.5209
    210.0000,       4.0000,   8.00000,   1557.0887
    214.0000,       4.0000,   8.00000,   1388.8302
    218.0000,       4.0000,   8.00000,   1507.9535
    222.0000,       4.0000,   8.00000,   1483.4094
    226.0000,       4.0000,   8.00000,   1411.3303
    230.0000,       4.0000,   8.00000,   1538.5903
    234.0000,       4.0000,   8.00000,   1547.2830
    238.0000,       4.0000,   8.00000,   1376.7889
    242.0000,       4.0000,   8.00000,   1430.0488
    246.0000,       4.0000,   8.00000,   1228.2988
    250.0000,       4.0000,   8.00000,   1110.3066
    254.0000,       4.0000,   8.00000,   1223.0721
    258.0000,       4.0000,   8.00000,   1078.7766
    262.0000,       4.0000,   8.00000,   1019.5121
    266.0000,       4.0000,   8.00000,   1315.7936
    270.0000,       4.0000,   8.00000,   1012.7872
    274.0000,       4.0000,   8.00000,   1251.6848
    278.0000,       4.0000,   8.00000,   1222.4272
    282.0000,       4.0000,   8.00000,   1437.1896
    286.0000,       4.0000,   8.00000,   1514.2881
    290.0000,       4.0000,   8.00000,   1284.9849
    294.0000,       4.0000,   8.00000,   1190.3153
    298.0000,       4.0000,   8.00000,   1428.9106
    302.0000,       4.0000,   8.00000,   1416.0747
    306.0000,       4.0000,   8.00000,   1102.3090
    310.0000,       4.0000,   8.00000,   1048.5596
    314.0000,       4.0000,   8.00000,   1263.3622
    318.0000,       4.0000,   8.00000,   1298.8578
    322.0000,       4.0000,   8.00000,   1500.6829
    326.0000,       4.0000,   8.00000,   1354.7842
    330.0000,       4.0000,   8.00000,   1380.1791
    334.0000,       4.0000,   8.00000,   1528.9543
    338.0000,       4.0000,   8.00000,   1500.2528
    342.0000,       4.0000,   8.00000,   1503.7305
    346.0000,       4.0000,   8.00000,   1528.7150
     42.0000,      28.0000,   1.00000,    614.1176
     46.0000,      28.0000,   1.00000,    601.4454
     50.0000,      28.0000,   1.00000,    607.0880
     54.0000,      28.0000,   1.00000,    616.2093
     58.0000,      28.0000,   1.00000,    603.1043
     62.0000,      28.0000,   1.00000,    634.1911
     66.0000,      28.0000,   1.00000,    702.2347
     70.0000,      28.0000,   1.00000,    716.2495
     74.0000,      28.0000,   1.00000,    736.5837
     78.0000,      28.0000,   1.00000,    732.6667
     82.0000,      28.0000,   1.00000,    761.0405
     86.0000,      28.0000,   1.00000,    772.6029
     90.0000,      28.0000,   1.00000,    770.4169
     94.0000,      28.0000,   1.00000,    740.4676
     98.0000,      28.0000,   1.00000,    764.7356
    102.0000,      28.0000,   1.00000,    763.8256
    106.0000,      28.0000,   1.00000,    759.1318
    110.0000,      28.0000,   1.00000,    706.6345
    114.0000,      28.0000,   1.00000,    719.3065
    118.0000,      28.0000,   1.00000,    758.2219
    122.0000,      28.0000,   1.00000,    812.2174
    126.0000,      28.0000,   1.00000,    826.8592
    130.0000,      28.0000,   1.00000,    871.3893
    134.0000,      28.0000,   1.00000,    932.8693
    138.0000,      28.0000,   1.00000,   1068.2462
    142.0000,      28.0000,   1.00000,   1136.1790
    146.0000,      28.0000,   1.00000,   1227.5471
    150.0000,      28.0000,   1.00000,   1291.4408
    154.0000,      28.0000,   1.00000,   1340.0876
    158.0000,      28.0000,   1.00000,   1334.0291
    162.0000,      28.0000,   1.00000,   1307.8413
    166.0000,      28.0000,   1.00000,   1245.1462
    170.0000,      28.0000,   1.00000,   1176.9474
    174.0000,      28.0000,   1.00000,   1138.2761
    178.0000,      28.0000,   1.00000,   1095.0664
    182.0000,      28.0000,   1.00000,   1084.1697
    186.0000,      28.0000,   1.00000,   1111.0454
    190.0000,      28.0000,   1.00000,   1115.1733
    194.0000,      28.0000,   1.00000,   1151.4366
    198.0000,      28.0000,   1.00000,   1214.3757
    202.0000,      28.0000,   1.00000,   1253.7903
    206.0000,      28.0000,   1.00000,   1350.8845
    210.0000,      28.0000,   1.00000,   1401.2181
    214.0000,      28.0000,   1.00000,   1393.8723
    218.0000,      28.0000,   1.00000,   1430.3796
    222.0000,      28.0000,   1.00000,   1462.0269
    226.0000,      28.0000,   1.00000,   1407.5209
    230.0000,      28.0000,   1.00000,   1429.1367
    234.0000,      28.0000,   1.00000,   1336.0708
    238.0000,      28.0000,   1.00000,   1302.1266
    242.0000,      28.0000,   1.00000,   1279.9115
    246.0000,      28.0000,   1.00000,   1180.5980
    250.0000,      28.0000,   1.00000,   1103.2112
    254.0000,      28.0000,   1.00000,   1122.2971
    258.0000,      28.0000,   1.00000,   1058.0487
    262.0000,      28.0000,   1.00000,   1070.8539
    266.0000,      28.0000,   1.00000,   1108.0938
    270.0000,      28.0000,   1.00000,   1177.8906
    274.0000,      28.0000,   1.00000,   1275.9611
    278.0000,      28.0000,   1.00000,   1338.8339
    282.0000,      28.0000,   1.00000,   1303.7023
    286.0000,      28.0000,   1.00000,   1391.2758
    290.0000,      28.0000,   1.00000,   1395.8696
    294.0000,      28.0000,   1.00000,   1341.6744
    298.0000,      28.0000,   1.00000,   1271.4337
    302.0000,      28.0000,   1.00000,   1229.8442
    306.0000,      28.0000,   1.00000,   1196.4437
    310.0000,      28.0000,   1.00000,   1244.8243
    314.0000,      28.0000,   1.00000,   1174.8491
    318.0000,      28.0000,   1.00000,   1177.3135
    322.0000,      28.0000,   1.00000,   1190.3407
    326.0000,      28.0000,   1.00000,   1281.9310
    330.0000,      28.0000,   1.00000,   1341.7854
    334.0000,      28.0000,   1.00000,   1379.8906
    338.0000,      28.0000,   1.00000,   1327.0886
     42.0000,       4.0000,  10.00000,    650.8415
     46.0000,       4.0000,  10.00000,    534.2557
     50.0000,       4.0000,  10.00000,    489.5525
     54.0000,       4.0000,  10.00000,    542.3876
     58.0000,       4.0000,  10.00000,    546.5365
     62.0000,       4.0000,  10.00000,    587.8118
     66.0000,       4.0000,  10.00000,    659.0433
     70.0000,       4.0000,  10.00000,    611.7566
     74.0000,       4.0000,  10.00000,    659.9926
     78.0000,       4.0000,  10.00000,    705.9753
     82.0000,       4.0000,  10.00000,    604.9651
     86.0000,       4.0000,  10.00000,    706.4373
     90.0000,       4.0000,  10.00000,    733.2743
     94.0000,       4.0000,  10.00000,    786.2825
     98.0000,       4.0000,  10.00000,    682.1385
    102.0000,       4.0000,  10.00000,    772.1370
    106.0000,       4.0000,  10.00000,    713.0666
    110.0000,       4.0000,  10.00000,    719.2667
    114.0000,       4.0000,  10.00000,    718.0685
    118.0000,       4.0000,  10.00000,    687.5129
    122.0000,       4.0000,  10.00000,    628.1842
    126.0000,       4.0000,  10.00000,    766.8852
    130.0000,       4.0000,  10.00000,    917.5778
    134.0000,       4.0000,  10.00000,    996.8241
    138.0000,       4.0000,  10.00000,    883.4293
    142.0000,       4.0000,  10.00000,   1003.2476
    146.0000,       4.0000,  10.00000,   1121.5330
    150.0000,       4.0000,  10.00000,   1443.5045
    154.0000,       4.0000,  10.00000,   1344.1416
    158.0000,       4.0000,  10.00000,   1395.4210
    162.0000,       4.0000,  10.00000,   1369.0558
    166.0000,       4.0000,  10.00000,   1212.7249
    170.0000,       4.0000,  10.00000,   1154.9619
    174.0000,       4.0000,  10.00000,   1098.5507
    178.0000,       4.0000,  10.00000,   1164.1558
    182.0000,       4.0000,  10.00000,   1044.0551
    186.0000,       4.0000,  10.00000,    984.1262
    190.0000,       4.0000,  10.00000,    990.6131
    194.0000,       4.0000,  10.00000,   1164.8125
    198.0000,       4.0000,  10.00000,   1258.2518
    202.0000,       4.0000,  10.00000,   1143.1248
    206.0000,       4.0000,  10.00000,   1316.7396
    210.0000,       4.0000,  10.00000,   1493.5521
    214.0000,       4.0000,  10.00000,   1354.5708
    218.0000,       4.0000,  10.00000,   1440.7759
    222.0000,       4.0000,  10.00000,   1458.9338
    226.0000,       4.0000,  10.00000,   1374.1893
    230.0000,       4.0000,  10.00000,   1456.4261
    234.0000,       4.0000,  10.00000,   1406.4620
    238.0000,       4.0000,  10.00000,   1245.0808
    242.0000,       4.0000,  10.00000,   1272.2069
    246.0000,       4.0000,  10.00000,   1057.2173
    250.0000,       4.0000,  10.00000,    970.2122
    254.0000,       4.0000,  10.00000,   1132.1176
    258.0000,       4.0000,  10.00000,   1009.4171
    262.0000,       4.0000,  10.00000,    952.4053
    266.0000,       4.0000,  10.00000,   1196.8251
    270.0000,       4.0000,  10.00000,    966.2333
    274.0000,       4.0000,  10.00000,   1213.2504
    278.0000,       4.0000,  10.00000,   1170.4480
    282.0000,       4.0000,  10.00000,   1322.6615
    286.0000,       4.0000,  10.00000,   1439.6152
    290.0000,       4.0000,  10.00000,   1240.5342
    294.0000,       4.0000,  10.00000,   1126.4036
    298.0000,       4.0000,  10.00000,   1377.8773
    302.0000,       4.0000,  10.00000,   1317.6113
    306.0000,       4.0000,  10.00000,   1048.7594
    310.0000,       4.0000,  10.00000,    984.2444
    314.0000,       4.0000,  10.00000,   1151.4359
    318.0000,       4.0000,  10.00000,   1131.8021
    322.0000,       4.0000,  10.00000,   1269.7853
    326.0000,       4.0000,  10.00000,   1157.6843
    330.0000,       4.0000,  10.00000,   1220.2191
    334.0000,       4.0000,  10.00000,   1326.7438
    338.0000,       4.0000,  10.00000,   1337.8650
     54.0000,      36.0000,   1.00000,    555.2175
     58.0000,      36.0000,   1.00000,    568.0292
     62.0000,      36.0000,   1.00000,    566.3386
     66.0000,      36.0000,   1.00000,    565.2115
     70.0000,      36.0000,   1.00000,    595.5999
     74.0000,      36.0000,   1.00000,    624.5332
     78.0000,      36.0000,   1.00000,    665.0798
     82.0000,      36.0000,   1.00000,    667.5765
     86.0000,      36.0000,   1.00000,    687.2933
     90.0000,      36.0000,   1.00000,    680.0742
     94.0000,      36.0000,   1.00000,    678.0198
     98.0000,      36.0000,   1.00000,    649.5430
    102.0000,      36.0000,   1.00000,    629.7548
    106.0000,      36.0000,   1.00000,    600.4650
    110.0000,      36.0000,   1.00000,    602.9332
    114.0000,      36.0000,   1.00000,    634.8339
    118.0000,      36.0000,   1.00000,    688.1636
    122.0000,      36.0000,   1.00000,    713.9296
    126.0000,      36.0000,   1.00000,    754.3762
    130.0000,      36.0000,   1.00000,    809.4749
    134.0000,      36.0000,   1.00000,    914.9572
    138.0000,      36.0000,   1.00000,    996.5995
    142.0000,      36.0000,   1.00000,   1091.9025
    146.0000,      36.0000,   1.00000,   1154.7052
    150.0000,      36.0000,   1.00000,   1206.6367
    154.0000,      36.0000,   1.00000,   1213.1425
    158.0000,      36.0000,   1.00000,   1210.4460
    162.0000,      36.0000,   1.00000,   1207.0361
    166.0000,      36.0000,   1.00000,   1163.3938
    170.0000,      36.0000,   1.00000,   1074.9961
    174.0000,      36.0000,   1.00000,   1011.6368
    178.0000,      36.0000,   1.00000,    950.0466
    182.0000,      36.0000,   1.00000,    919.1159
    186.0000,      36.0000,   1.00000,    917.1044
    190.0000,      36.0000,   1.00000,    924.5898
    194.0000,      36.0000,   1.00000,    959.9907
    198.0000,      36.0000,   1.00000,    984.1302
    202.0000,      36.0000,   1.00000,   1016.5446
    206.0000,      36.0000,   1.00000,   1098.8646
    210.0000,      36.0000,   1.00000,   1175.9628
    214.0000,      36.0000,   1.00000,   1232.2885
    218.0000,      36.0000,   1.00000,   1295.1199
    222.0000,      36.0000,   1.00000,   1291.7244
    226.0000,      36.0000,   1.00000,   1318.7603
    230.0000,      36.0000,   1.00000,   1270.0959
    234.0000,      36.0000,   1.00000,   1224.9269
    238.0000,      36.0000,   1.00000,   1177.8746
    242.0000,      36.0000,   1.00000,   1125.8718
    246.0000,      36.0000,   1.00000,   1082.1152
    250.0000,      36.0000,   1.00000,   1065.1377
    254.0000,      36.0000,   1.00000,   1021.7378
    258.0000,      36.0000,   1.00000,   1018.5135
    262.0000,      36.0000,   1.00000,   1021.3954
    266.0000,      36.0000,   1.00000,   1086.9375
    270.0000,      36.0000,   1.00000,   1139.1259
    274.0000,      36.0000,   1.00000,   1160.7258
    278.0000,      36.0000,   1.00000,   1186.0925
    282.0000,      36.0000,   1.00000,   1255.4866
    286.0000,      36.0000,   1.00000,   1275.3745
    290.0000,      36.0000,   1.00000,   1284.9049
    294.0000,      36.0000,   1.00000,   1216.4523
    298.0000,      36.0000,   1.00000,   1227.8801
    302.0000,      36.0000,   1.00000,   1185.5502
    306.0000,      36.0000,   1.00000,   1147.4005
    310.0000,      36.0000,   1.00000,   1110.1925
    314.0000,      36.0000,   1.00000,   1121.3492
    318.0000,      36.0000,   1.00000,   1101.6039
    322.0000,      36.0000,   1.00000,   1103.0876
    326.0000,      36.0000,   1.00000,   1104.8281
     54.0000,      12.0000,   4.00000,    472.6992
     58.0000,      12.0000,   4.00000,    497.0417
     62.0000,      12.0000,   4.00000,    518.8869
     66.0000,      12.0000,   4.00000,    517.5554
     70.0000,      12.0000,   4.00000,    529.5079
     74.0000,      12.0000,   4.00000,    557.4075
     78.0000,      12.0000,   4.00000,    572.1209
     82.0000,      12.0000,   4.00000,    595.0245
     86.0000,      12.0000,   4.00000,    609.9091
     90.0000,      12.0000,   4.00000,    657.3996
     94.0000,      12.0000,   4.00000,    641.6324
     98.0000,      12.0000,   4.00000,    642.8661
    102.0000,      12.0000,   4.00000,    595.3222
    106.0000,      12.0000,   4.00000,    600.9691
    110.0000,      12.0000,   4.00000,    586.0839
    114.0000,      12.0000,   4.00000,    583.2282
    118.0000,      12.0000,   4.00000,    570.9384
    122.0000,      12.0000,   4.00000,    605.6863
    126.0000,      12.0000,   4.00000,    695.5110
    130.0000,      12.0000,   4.00000,    826.1481
    134.0000,      12.0000,   4.00000,    859.1998
    138.0000,      12.0000,   4.00000,    883.5574
    142.0000,      12.0000,   4.00000,    924.8516
    146.0000,      12.0000,   4.00000,   1111.3527
    150.0000,      12.0000,   4.00000,   1232.3741
    154.0000,      12.0000,   4.00000,   1323.7773
    158.0000,      12.0000,   4.00000,   1293.6267
    162.0000,      12.0000,   4.00000,   1234.9899
    166.0000,      12.0000,   4.00000,   1135.1691
    170.0000,      12.0000,   4.00000,   1020.5108
    174.0000,      12.0000,   4.00000,    987.8871
    178.0000,      12.0000,   4.00000,    911.3778
    182.0000,      12.0000,   4.00000,    856.1968
    186.0000,      12.0000,   4.00000,    819.8660
    190.0000,      12.0000,   4.00000,    855.0320
    194.0000,      12.0000,   4.00000,    911.8425
    198.0000,      12.0000,   4.00000,    963.1725
    202.0000,      12.0000,   4.00000,    997.9395
    206.0000,      12.0000,   4.00000,   1090.9685
    210.0000,      12.0000,   4.00000,   1175.4707
    214.0000,      12.0000,   4.00000,   1235.6010
    218.0000,      12.0000,   4.00000,   1272.5116
    222.0000,      12.0000,   4.00000,   1275.3650
    226.0000,      12.0000,   4.00000,   1292.2476
    230.0000,      12.0000,   4.00000,   1295.9274
    234.0000,      12.0000,   4.00000,   1250.7078
    238.0000,      12.0000,   4.00000,   1199.8496
    242.0000,      12.0000,   4.00000,   1075.3840
    246.0000,      12.0000,   4.00000,    975.5651
    250.0000,      12.0000,   4.00000,    950.6365
    254.0000,      12.0000,   4.00000,    941.0443
    262.0000,      12.0000,   4.00000,    975.9808
    266.0000,      12.0000,   4.00000,    975.3405
    270.0000,      12.0000,   4.00000,   1038.4834
    274.0000,      12.0000,   4.00000,   1024.9083
    278.0000,      12.0000,   4.00000,   1165.2246
    282.0000,      12.0000,   4.00000,   1233.7059
    286.0000,      12.0000,   4.00000,   1251.4917
    290.0000,      12.0000,   4.00000,   1200.0359
    294.0000,      12.0000,   4.00000,   1173.2942
    298.0000,      12.0000,   4.00000,   1217.2039
    302.0000,      12.0000,   4.00000,   1166.7263
    306.0000,      12.0000,   4.00000,   1053.6576
    310.0000,      12.0000,   4.00000,    990.7744
    314.0000,      12.0000,   4.00000,   1020.6536
    318.0000,      12.0000,   4.00000,   1103.9727
    322.0000,      12.0000,   4.00000,   1090.4860
    326.0000,      12.0000,   4.00000,   1084.2288
     66.0000,      44.0000,   1.00000,    542.3527
     70.0000,      44.0000,   1.00000,    551.6469
     74.0000,      44.0000,   1.00000,    587.8555
     78.0000,      44.0000,   1.00000,    580.9067
     82.0000,      44.0000,   1.00000,    587.3236
     86.0000,      44.0000,   1.00000,    577.7854
     90.0000,      44.0000,   1.00000,    579.0234
     94.0000,      44.0000,   1.00000,    576.6345
     98.0000,      44.0000,   1.00000,    569.8340
    102.0000,      44.0000,   1.00000,    545.9797
    106.0000,      44.0000,   1.00000,    566.9917
    110.0000,      44.0000,   1.00000,    604.1506
    114.0000,      44.0000,   1.00000,    636.4097
    118.0000,      44.0000,   1.00000,    646.8284
    122.0000,      44.0000,   1.00000,    688.3204
    126.0000,      44.0000,   1.00000,    737.1450
    130.0000,      44.0000,   1.00000,    814.1655
    134.0000,      44.0000,   1.00000,    877.7943
    138.0000,      44.0000,   1.00000,    945.8870
    142.0000,      44.0000,   1.00000,   1000.5530
    146.0000,      44.0000,   1.00000,   1029.6908
    150.0000,      44.0000,   1.00000,   1045.3495
    154.0000,      44.0000,   1.00000,   1029.6385
    158.0000,      44.0000,   1.00000,   1016.7000
    162.0000,      44.0000,   1.00000,   1016.5081
    166.0000,      44.0000,   1.00000,    965.2425
    170.0000,      44.0000,   1.00000,    931.8326
    174.0000,      44.0000,   1.00000,    888.7971
    178.0000,      44.0000,   1.00000,    871.9354
    182.0000,      44.0000,   1.00000,    826.7205
    186.0000,      44.0000,   1.00000,    815.0980
    194.0000,      44.0000,   1.00000,    829.1094
    198.0000,      44.0000,   1.00000,    858.5087
    202.0000,      44.0000,   1.00000,    883.6533
    206.0000,      44.0000,   1.00000,    911.1345
    210.0000,      44.0000,   1.00000,    935.4771
    214.0000,      44.0000,   1.00000,    987.9284
    218.0000,      44.0000,   1.00000,   1034.7999
    222.0000,      44.0000,   1.00000,   1065.5245
    226.0000,      44.0000,   1.00000,   1101.2012
    230.0000,      44.0000,   1.00000,   1118.6573
    234.0000,      44.0000,   1.00000,   1120.9403
    238.0000,      44.0000,   1.00000,   1119.2662
    242.0000,      44.0000,   1.00000,   1096.7721
    246.0000,      44.0000,   1.00000,   1095.9352
    250.0000,      44.0000,   1.00000,   1064.1992
    254.0000,      44.0000,   1.00000,   1033.7886
    258.0000,      44.0000,   1.00000,    987.8203
    262.0000,      44.0000,   1.00000,   1009.8297
    266.0000,      44.0000,   1.00000,   1053.9113
    270.0000,      44.0000,   1.00000,   1069.7443
    274.0000,      44.0000,   1.00000,   1092.0292
    278.0000,      44.0000,   1.00000,   1134.5414
    282.0000,      44.0000,   1.00000,   1160.3138
    286.0000,      44.0000,   1.00000,   1158.2910
    290.0000,      44.0000,   1.00000,   1129.8680
    294.0000,      44.0000,   1.00000,   1145.3873
    298.0000,      44.0000,   1.00000,   1106.4324
    302.0000,      44.0000,   1.00000,   1138.7611
    306.0000,      44.0000,   1.00000,   1104.6190
    310.0000,      44.0000,   1.00000,   1074.5745
    314.0000,      44.0000,   1.00000,   1069.3257
     66.0000,      12.0000,   5.00000,    485.3922
     70.0000,      12.0000,   5.00000,    492.9700
     74.0000,      12.0000,   5.00000,    513.1444
     78.0000,      12.0000,   5.00000,    510.0358
     82.0000,      12.0000,   5.00000,    527.8037
     86.0000,      12.0000,   5.00000,    522.9529
     90.0000,      12.0000,   5.00000,    564.5516
     94.0000,      12.0000,   5.00000,    546.2297
     98.0000,      12.0000,   5.00000,    555.0534
    102.0000,      12.0000,   5.00000,    533.8315
    106.0000,      12.0000,   5.00000,    555.9808
    110.0000,      12.0000,   5.00000,    557.2425
    114.0000,      12.0000,   5.00000,    550.1772
    118.0000,      12.0000,   5.00000,    533.0468
    122.0000,      12.0000,   5.00000,    564.5139
    126.0000,      12.0000,   5.00000,    665.1225
    130.0000,      12.0000,   5.00000,    774.0659
    134.0000,      12.0000,   5.00000,    796.2795
    138.0000,      12.0000,   5.00000,    817.7533
    142.0000,      12.0000,   5.00000,    844.0794
    146.0000,      12.0000,   5.00000,    998.4418
    150.0000,      12.0000,   5.00000,   1088.9205
    154.0000,      12.0000,   5.00000,   1148.9517
    158.0000,      12.0000,   5.00000,   1110.2473
    162.0000,      12.0000,   5.00000,   1070.7302
    166.0000,      12.0000,   5.00000,    969.2791
    170.0000,      12.0000,   5.00000,    863.6037
    174.0000,      12.0000,   5.00000,    840.2503
    178.0000,      12.0000,   5.00000,    794.3856
    182.0000,      12.0000,   5.00000,    756.7778
    186.0000,      12.0000,   5.00000,    717.1740
    194.0000,      12.0000,   5.00000,    784.2293
    198.0000,      12.0000,   5.00000,    825.9691
    202.0000,      12.0000,   5.00000,    856.6996
    206.0000,      12.0000,   5.00000,    905.0837
    210.0000,      12.0000,   5.00000,    936.7208
    214.0000,      12.0000,   5.00000,    975.5901
    218.0000,      12.0000,   5.00000,   1012.9828
    222.0000,      12.0000,   5.00000,   1055.6257
    226.0000,      12.0000,   5.00000,   1106.8014
    230.0000,      12.0000,   5.00000,   1151.8671
    234.0000,      12.0000,   5.00000,   1155.6227
    238.0000,      12.0000,   5.00000,   1125.7057
    242.0000,      12.0000,   5.00000,   1030.7582
    246.0000,      12.0000,   5.00000,    944.5120
    250.0000,      12.0000,   5.00000,    935.7461
    254.0000,      12.0000,   5.00000,    909.7103
    258.0000,      12.0000,   5.00000,    885.8314
    262.0000,      12.0000,   5.00000,    921.8054
    266.0000,      12.0000,   5.00000,    915.3833
    270.0000,      12.0000,   5.00000,    979.1989
    274.0000,      12.0000,   5.00000,    961.8895
    278.0000,      12.0000,   5.00000,   1077.7947
    282.0000,      12.0000,   5.00000,   1145.2035
    286.0000,      12.0000,   5.00000,   1143.1083
    290.0000,      12.0000,   5.00000,   1126.9419
    294.0000,      12.0000,   5.00000,   1090.3916
    298.0000,      12.0000,   5.00000,   1116.9550
    302.0000,      12.0000,   5.00000,   1116.0989
    306.0000,      12.0000,   5.00000,    995.8777
    310.0000,      12.0000,   5.00000,    954.6270
    314.0000,      12.0000,   5.00000,    969.8634
     78.0000,      52.0000,   1.00000,    536.3987
     82.0000,      52.0000,   1.00000,    531.1025
     86.0000,      52.0000,   1.00000,    525.6620
     90.0000,      52.0000,   1.00000,    524.5389
     94.0000,      52.0000,   1.00000,    518.5936
     98.0000,      52.0000,   1.00000,    526.6924
    102.0000,      52.0000,   1.00000,    542.3647
    106.0000,      52.0000,   1.00000,    575.1824
    110.0000,      52.0000,   1.00000,    620.5298
    114.0000,      52.0000,   1.00000,    639.4064
    118.0000,      52.0000,   1.00000,    663.0538
    122.0000,      52.0000,   1.00000,    690.0912
    126.0000,      52.0000,   1.00000,    761.5176
    130.0000,      52.0000,   1.00000,    801.4966
    134.0000,      52.0000,   1.00000,    838.3639
    138.0000,      52.0000,   1.00000,    874.2007
    142.0000,      52.0000,   1.00000,    877.7658
    146.0000,      52.0000,   1.00000,    880.0327
    150.0000,      52.0000,   1.00000,    875.7875
    154.0000,      52.0000,   1.00000,    859.2806
    158.0000,      52.0000,   1.00000,    833.3973
    162.0000,      52.0000,   1.00000,    810.1558
    166.0000,      52.0000,   1.00000,    808.6063
    170.0000,      52.0000,   1.00000,    800.7547
    174.0000,      52.0000,   1.00000,    809.6366
    206.0000,      52.0000,   1.00000,    755.7680
    210.0000,      52.0000,   1.00000,    781.2392
    214.0000,      52.0000,   1.00000,    818.2094
    218.0000,      52.0000,   1.00000,    858.8273
    222.0000,      52.0000,   1.00000,    869.4403
    226.0000,      52.0000,   1.00000,    872.4023
    230.0000,      52.0000,   1.00000,    936.6215
    234.0000,      52.0000,   1.00000,    979.6917
    238.0000,      52.0000,   1.00000,   1000.1346
    242.0000,      52.0000,   1.00000,   1042.9161
    246.0000,      52.0000,   1.00000,   1023.8746
    250.0000,      52.0000,   1.00000,   1026.4301
    254.0000,      52.0000,   1.00000,   1030.0981
    258.0000,      52.0000,   1.00000,   1039.3716
    262.0000,      52.0000,   1.00000,   1041.0615
    266.0000,      52.0000,   1.00000,   1030.8401
    270.0000,      52.0000,   1.00000,   1017.1565
    274.0000,      52.0000,   1.00000,   1041.1439
    278.0000,      52.0000,   1.00000,   1078.4438
    282.0000,      52.0000,   1.00000,   1059.3612
    286.0000,      52.0000,   1.00000,   1045.3479
    290.0000,      52.0000,   1.00000,   1068.6428
    294.0000,      52.0000,   1.00000,   1060.8861
    298.0000,      52.0000,   1.00000,   1064.3894
    302.0000,      52.0000,   1.00000,   1048.3154
     78.0000,      12.0000,   6.00000,    471.8281
     82.0000,      12.0000,   6.00000,    483.3200
     86.0000,      12.0000,   6.00000,    480.1291
     90.0000,      12.0000,   6.00000,    521.3622
     94.0000,      12.0000,   6.00000,    503.1858
     98.0000,      12.0000,   6.00000,    521.6119
    102.0000,      12.0000,   6.00000,    509.5125
    106.0000,      12.0000,   6.00000,    539.7526
    110.0000,      12.0000,   6.00000,    541.8887
    114.0000,      12.0000,   6.00000,    542.3240
    118.0000,      12.0000,   6.00000,    524.0775
    122.0000,      12.0000,   6.00000,    547.0339
    126.0000,      12.0000,   6.00000,    638.9570
    130.0000,      12.0000,   6.00000,    735.4084
    134.0000,      12.0000,   6.00000,    741.4219
    138.0000,      12.0000,   6.00000,    739.9540
    142.0000,      12.0000,   6.00000,    744.4921
    146.0000,      12.0000,   6.00000,    872.6022
    150.0000,      12.0000,   6.00000,    947.2761
    154.0000,      12.0000,   6.00000,    990.8928
    158.0000,      12.0000,   6.00000,    937.3821
    162.0000,      12.0000,   6.00000,    898.4148
    166.0000,      12.0000,   6.00000,    835.4043
    170.0000,      12.0000,   6.00000,    753.1744
    174.0000,      12.0000,   6.00000,    742.3597
    206.0000,      12.0000,   6.00000,    746.3434
    210.0000,      12.0000,   6.00000,    782.0762
    214.0000,      12.0000,   6.00000,    823.6691
    218.0000,      12.0000,   6.00000,    828.9848
    222.0000,      12.0000,   6.00000,    868.9094
    226.0000,      12.0000,   6.00000,    908.8591
    230.0000,      12.0000,   6.00000,    970.5585
    234.0000,      12.0000,   6.00000,   1007.2219
    238.0000,      12.0000,   6.00000,   1032.9176
    242.0000,      12.0000,   6.00000,    967.2070
    246.0000,      12.0000,   6.00000,    884.0264
    250.0000,      12.0000,   6.00000,    880.6096
    254.0000,      12.0000,   6.00000,    882.5311
    258.0000,      12.0000,   6.00000,    892.1944
    262.0000,      12.0000,   6.00000,    899.2587
    266.0000,      12.0000,   6.00000,    875.8282
    270.0000,      12.0000,   6.00000,    935.6537
    274.0000,      12.0000,   6.00000,    911.7971
    282.0000,      12.0000,   6.00000,   1054.6086
    286.0000,      12.0000,   6.00000,   1053.4104
    290.0000,      12.0000,   6.00000,   1040.0280
    294.0000,      12.0000,   6.00000,   1025.7030
    298.0000,      12.0000,   6.00000,   1051.6127
    302.0000,      12.0000,   6.00000,   1038.3564
     84.0000,      24.0000,   3.00000,    499.1874
     88.0000,      24.0000,   3.00000,    495.6646
     92.0000,      24.0000,   3.00000,    501.9268
     96.0000,      24.0000,   3.00000,    511.4610
    100.0000,      24.0000,   3.00000,    520.0491
    104.0000,      24.0000,   3.00000,    528.5267
    108.0000,      24.0000,   3.00000,    528.5963
    112.0000,      24.0000,   3.00000,    531.8367
    116.0000,      24.0000,   3.00000,    543.2229
    120.0000,      24.0000,   3.00000,    589.3384
    124.0000,      24.0000,   3.00000,    643.8973
    128.0000,      24.0000,   3.00000,    646.1191
    132.0000,      24.0000,   3.00000,    673.7484
    136.0000,      24.0000,   3.00000,    711.0221
    140.0000,      24.0000,   3.00000,    775.3831
    144.0000,      24.0000,   3.00000,    825.7678
    148.0000,      24.0000,   3.00000,    833.5085
    152.0000,      24.0000,   3.00000,    862.4136
    156.0000,      24.0000,   3.00000,    860.0225
    160.0000,      24.0000,   3.00000,    855.8539
    164.0000,      24.0000,   3.00000,    801.5258
    168.0000,      24.0000,   3.00000,    776.5755
    212.0000,      24.0000,   3.00000,    726.0939
    216.0000,      24.0000,   3.00000,    771.3253
    220.0000,      24.0000,   3.00000,    814.8846
    224.0000,      24.0000,   3.00000,    844.3718
    232.0000,      24.0000,   3.00000,    917.1900
    236.0000,      24.0000,   3.00000,    912.5128
    240.0000,      24.0000,   3.00000,    900.3810
    244.0000,      24.0000,   3.00000,    913.0704
    248.0000,      24.0000,   3.00000,    901.6676
    252.0000,      24.0000,   3.00000,    877.0409
    256.0000,      24.0000,   3.00000,    900.4121
    260.0000,      24.0000,   3.00000,    868.5684
    264.0000,      24.0000,   3.00000,    893.9635
    268.0000,      24.0000,   3.00000,    892.7348
    272.0000,      24.0000,   3.00000,    939.6188
    276.0000,      24.0000,   3.00000,    981.2875
    280.0000,      24.0000,   3.00000,    979.2663
    284.0000,      24.0000,   3.00000,   1006.9003
    288.0000,      24.0000,   3.00000,   1020.5052
    292.0000,      24.0000,   3.00000,   1047.3058
    296.0000,      24.0000,   3.00000,   1013.6129
     90.0000,      20.0000,   4.00000,    495.7513
     94.0000,      20.0000,   4.00000,    517.3334
     98.0000,      20.0000,   4.00000,    521.3392
    102.0000,      20.0000,   4.00000,    530.1736
    106.0000,      20.0000,   4.00000,    520.1934
    110.0000,      20.0000,   4.00000,    527.9224
    114.0000,      20.0000,   4.00000,    520.5831
    118.0000,      20.0000,   4.00000,    532.4379
    122.0000,      20.0000,   4.00000,    570.7241
    126.0000,      20.0000,   4.00000,    617.1932
    130.0000,      20.0000,   4.00000,    639.3153
    134.0000,      20.0000,   4.00000,    667.8491
    138.0000,      20.0000,   4.00000,    689.0452
    142.0000,      20.0000,   4.00000,    737.1091
    146.0000,      20.0000,   4.00000,    754.2613
    150.0000,      20.0000,   4.00000,    808.0771
    154.0000,      20.0000,   4.00000,    840.4959
    158.0000,      20.0000,   4.00000,    842.6185
    162.0000,      20.0000,   4.00000,    828.7592
    218.0000,      20.0000,   4.00000,    741.0858
    222.0000,      20.0000,   4.00000,    769.6196
    226.0000,      20.0000,   4.00000,    831.2120
    230.0000,      20.0000,   4.00000,    847.6119
    234.0000,      20.0000,   4.00000,    859.8900
    238.0000,      20.0000,   4.00000,    860.6385
    242.0000,      20.0000,   4.00000,    836.7828
    246.0000,      20.0000,   4.00000,    843.0703
    250.0000,      20.0000,   4.00000,    825.5775
    258.0000,      20.0000,   4.00000,    847.0571
    262.0000,      20.0000,   4.00000,    874.4020
    266.0000,      20.0000,   4.00000,    844.5475
    270.0000,      20.0000,   4.00000,    883.2000
    274.0000,      20.0000,   4.00000,    931.4695
    282.0000,      20.0000,   4.00000,    977.5991
    286.0000,      20.0000,   4.00000,    943.8342
    290.0000,      20.0000,   4.00000,   1013.0286
INVERSION RESULTS
INITIAL RMS ERROR
 34.32
NUMBER OF LAYERS
12
NUMBER OF BLOCKS
920
ITERATION 1
MODEL RESISTIVITY
LAYER 1
93,     2.0000
      8.0000,     577.12
     12.0000,     604.67
     16.0000,     679.18
     20.0000,     877.54
     24.0000,     1037.4
     28.0000,     1081.1
     32.0000,     1100.1
     36.0000,     953.33
     40.0000,     1031.1
     44.0000,     1219.4
     48.0000,     1012.6
     52.0000,     944.63
     56.0000,     1040.6
     60.0000,     1043.2
     64.0000,     1071.8
     68.0000,     1041.8
     72.0000,     905.39
     76.0000,     936.22
     80.0000,     935.44
     84.0000,     738.90
     88.0000,     806.31
     92.0000,     819.76
     96.0000,     844.20
    100.0000,     706.33
    104.0000,     734.44
    108.0000,     647.70
    112.0000,     665.98
    116.0000,     677.89
    120.0000,     653.78
    124.0000,     613.72
    128.0000,     753.73
    132.0000,     855.37
    136.0000,     935.62
    140.0000,     838.10
    144.0000,     927.79
    148.0000,     1039.1
    152.0000,     1287.1
    156.0000,     1217.5
    160.0000,     1214.5
    164.0000,     1154.4
    168.0000,     989.52
    172.0000,     879.13
    176.0000,     797.12
    180.0000,     799.82
    184.0000,     724.06
    188.0000,     693.05
    192.0000,     706.62
    196.0000,     841.08
    200.0000,     925.89
    204.0000,     861.76
    208.0000,     968.29
    212.0000,     1091.8
    216.0000,     1007.5
    220.0000,     1113.6
    224.0000,     1158.7
    228.0000,     1164.3
    232.0000,     1282.2
    236.0000,     1333.6
    240.0000,     1214.8
    244.0000,     1242.9
    248.0000,     1031.1
    252.0000,     946.93
    256.0000,     1051.6
    260.0000,     981.41
    264.0000,     965.55
    268.0000,     1315.6
    272.0000,     1086.5
    276.0000,     1495.2
    280.0000,     1535.8
    284.0000,     1891.4
    288.0000,     2149.9
    292.0000,     1913.5
    296.0000,     1813.8
    300.0000,     2197.5
    304.0000,     2125.4
    308.0000,     1773.9
    312.0000,     1743.8
    316.0000,     2307.7
    320.0000,     2561.0
    324.0000,     3145.0
    328.0000,     3120.4
    332.0000,     3503.8
    336.0000,     3781.8
    340.0000,     3632.2
    344.0000,     3692.7
    348.0000,     3757.6
    352.0000,     3342.3
    356.0000,     3290.8
    360.0000,     2933.8
    364.0000,     2725.8
    368.0000,     1937.3
    372.0000,     1741.9
             1622.3
LAYER 2
93,     4.2000
      8.0000,     589.62
     12.0000,     610.98
     16.0000,     693.37
     20.0000,     891.11
     24.0000,     1060.4
     28.0000,     1120.0
     32.0000,     1124.6
     36.0000,     994.38
     40.0000,     1065.2
     44.0000,     1220.6
     48.0000,     1044.7
     52.0000,     974.50
     56.0000,     1055.5
     60.0000,     1066.7
     64.0000,     1085.6
     68.0000,     1050.6
     72.0000,     931.01
     76.0000,     950.46
     80.0000,     938.17
     84.0000,     773.28
     88.0000,     825.88
     92.0000,     850.71
     96.0000,     869.74
    100.0000,     751.64
    104.0000,     767.96
    108.0000,     695.18
    112.0000,     705.30
    116.0000,     712.98
    120.0000,     681.61
    124.0000,     646.11
    128.0000,     771.61
    132.0000,     882.15
    136.0000,     946.61
    140.0000,     866.25
    144.0000,     940.65
    148.0000,     1056.3
    152.0000,     1277.4
    156.0000,     1229.2
    160.0000,     1221.8
    164.0000,     1160.5
    168.0000,     1012.5
    172.0000,     906.64
    176.0000,     833.36
    180.0000,     830.41
    184.0000,     762.11
    188.0000,     729.90
    192.0000,     751.21
    196.0000,     881.17
    200.0000,     963.89
    204.0000,     918.37
    208.0000,     1021.2
    212.0000,     1133.5
    216.0000,     1078.3
    220.0000,     1172.4
    224.0000,     1219.5
    228.0000,     1233.7
    232.0000,     1342.2
    236.0000,     1380.6
    240.0000,     1269.0
    244.0000,     1256.4
    248.0000,     1064.5
    252.0000,     981.27
    256.0000,     1061.9
    260.0000,     1002.1
    264.0000,     1000.5
    268.0000,     1263.3
    272.0000,     1129.9
    276.0000,     1429.3
    280.0000,     1515.7
    284.0000,     1833.5
    288.0000,     2050.3
    292.0000,     1856.9
    296.0000,     1783.0
    300.0000,     2125.0
    304.0000,     2084.0
    308.0000,     1763.2
    312.0000,     1744.3
    316.0000,     2242.8
    320.0000,     2552.4
    324.0000,     3068.6
    328.0000,     3096.9
    332.0000,     3435.1
    336.0000,     3716.3
    340.0000,     3639.4
    344.0000,     3679.9
    348.0000,     3705.8
    352.0000,     3339.1
    356.0000,     3224.2
    360.0000,     2886.7
    364.0000,     2606.0
    368.0000,     1916.7
    372.0000,     1697.3
             1588.7
LAYER 3
91,     6.6200
     12.0000,     640.22
     16.0000,     737.38
     20.0000,     951.70
     24.0000,     1144.1
     28.0000,     1234.3
     32.0000,     1229.6
     36.0000,     1111.8
     40.0000,     1152.9
     44.0000,     1245.3
     48.0000,     1099.2
     52.0000,     1026.4
     56.0000,     1084.0
     60.0000,     1106.2
     64.0000,     1122.7
     68.0000,     1095.6
     72.0000,     1010.1
     76.0000,     1024.9
     80.0000,     1013.1
     84.0000,     893.58
     88.0000,     934.41
     92.0000,     968.92
     96.0000,     980.46
    100.0000,     886.95
    104.0000,     892.30
    108.0000,     836.49
    112.0000,     833.76
    116.0000,     826.04
    120.0000,     779.46
    124.0000,     745.48
    128.0000,     854.80
    132.0000,     973.47
    136.0000,     1026.2
    140.0000,     967.05
    144.0000,     1030.0
    148.0000,     1153.9
    152.0000,     1346.2
    156.0000,     1325.3
    160.0000,     1309.8
    164.0000,     1248.3
    168.0000,     1118.9
    172.0000,     1019.9
    176.0000,     956.31
    180.0000,     946.97
    184.0000,     887.21
    188.0000,     857.35
    192.0000,     893.54
    196.0000,     1029.4
    200.0000,     1120.6
    204.0000,     1105.0
    208.0000,     1211.0
    212.0000,     1321.6
    216.0000,     1302.6
    220.0000,     1388.4
    224.0000,     1436.5
    228.0000,     1457.2
    232.0000,     1549.3
    236.0000,     1562.4
    240.0000,     1439.0
    244.0000,     1367.6
    248.0000,     1184.7
    252.0000,     1097.0
    256.0000,     1141.7
    260.0000,     1084.1
    264.0000,     1075.3
    268.0000,     1232.5
    272.0000,     1167.8
    276.0000,     1342.8
    280.0000,     1439.6
    284.0000,     1681.7
    288.0000,     1830.4
    292.0000,     1701.5
    296.0000,     1676.4
    300.0000,     1954.2
    304.0000,     1963.3
    308.0000,     1719.6
    312.0000,     1706.2
    316.0000,     2082.3
    320.0000,     2395.7
    324.0000,     2780.3
    328.0000,     2845.9
    332.0000,     3096.8
    336.0000,     3361.2
    340.0000,     3391.3
    344.0000,     3426.4
    348.0000,     3406.5
    352.0000,     3125.7
    356.0000,     2956.5
    360.0000,     2664.8
    364.0000,     2349.2
    368.0000,     1801.4
             1578.4
LAYER 4
89,     9.2820
     16.0000,     773.31
     20.0000,     1038.1
     24.0000,     1235.3
     28.0000,     1359.3
     32.0000,     1355.7
     36.0000,     1232.2
     40.0000,     1227.8
     44.0000,     1252.1
     48.0000,     1112.6
     52.0000,     1036.3
     56.0000,     1074.9
     60.0000,     1104.9
     64.0000,     1132.5
     68.0000,     1131.1
     72.0000,     1089.6
     76.0000,     1122.5
     80.0000,     1133.7
     84.0000,     1057.8
     88.0000,     1100.6
     92.0000,     1139.6
     96.0000,     1146.7
    100.0000,     1070.7
    104.0000,     1075.7
    108.0000,     1031.1
    112.0000,     1013.8
    116.0000,     982.73
    120.0000,     916.87
    124.0000,     880.33
    128.0000,     984.98
    132.0000,     1116.8
    136.0000,     1176.9
    140.0000,     1139.1
    144.0000,     1207.1
    148.0000,     1345.1
    152.0000,     1529.5
    156.0000,     1524.7
    160.0000,     1504.2
    164.0000,     1443.9
    168.0000,     1327.4
    172.0000,     1237.0
    176.0000,     1183.0
    180.0000,     1174.2
    184.0000,     1120.3
    188.0000,     1095.4
    192.0000,     1149.6
    196.0000,     1305.4
    200.0000,     1415.4
    204.0000,     1425.3
    208.0000,     1544.5
    212.0000,     1666.8
    216.0000,     1674.6
    220.0000,     1760.6
    224.0000,     1804.0
    228.0000,     1816.0
    232.0000,     1880.6
    236.0000,     1852.9
    240.0000,     1691.3
    244.0000,     1563.9
    248.0000,     1372.1
    252.0000,     1276.1
    256.0000,     1293.9
    260.0000,     1223.9
    264.0000,     1186.6
    268.0000,     1263.0
    272.0000,     1198.9
    276.0000,     1283.5
    280.0000,     1344.7
    284.0000,     1504.4
    288.0000,     1592.4
    292.0000,     1506.6
    296.0000,     1516.3
    300.0000,     1748.1
    304.0000,     1792.3
    308.0000,     1617.1
    312.0000,     1591.4
    316.0000,     1836.2
    320.0000,     2060.0
    324.0000,     2292.6
    328.0000,     2334.3
    332.0000,     2501.5
    336.0000,     2729.5
    340.0000,     2833.0
    344.0000,     2896.6
    348.0000,     2881.0
    352.0000,     2688.0
    356.0000,     2534.5
    360.0000,     2298.4
    364.0000,     2045.1
             1557.9
LAYER 5
85,    12.2102
     24.0000,     1180.6
     28.0000,     1329.7
     32.0000,     1343.2
     36.0000,     1236.5
     40.0000,     1154.8
     44.0000,     1064.9
     48.0000,     954.73
     52.0000,     887.45
     56.0000,     885.04
     60.0000,     909.24
     64.0000,     949.72
     68.0000,     994.95
     72.0000,     1039.5
     76.0000,     1110.6
     80.0000,     1174.3
     84.0000,     1201.3
     88.0000,     1249.6
     92.0000,     1284.5
     96.0000,     1293.1
    100.0000,     1273.0
    104.0000,     1278.8
    108.0000,     1259.2
    112.0000,     1224.8
    116.0000,     1171.8
    120.0000,     1115.9
    124.0000,     1109.6
    128.0000,     1205.5
    132.0000,     1347.9
    136.0000,     1460.5
    140.0000,     1525.9
    144.0000,     1637.7
    148.0000,     1793.2
    152.0000,     1947.7
    156.0000,     1990.1
    160.0000,     1986.8
    164.0000,     1952.9
    168.0000,     1893.4
    172.0000,     1849.6
    176.0000,     1831.4
    180.0000,     1832.9
    184.0000,     1810.9
    188.0000,     1811.3
    192.0000,     1880.5
    196.0000,     2016.2
    200.0000,     2119.8
    204.0000,     2164.3
    208.0000,     2253.5
    212.0000,     2341.3
    216.0000,     2372.5
    220.0000,     2411.6
    224.0000,     2407.7
    228.0000,     2366.7
    232.0000,     2319.6
    236.0000,     2203.6
    240.0000,     2018.2
    244.0000,     1850.8
    248.0000,     1700.2
    252.0000,     1621.9
    256.0000,     1599.5
    260.0000,     1530.0
    264.0000,     1451.1
    268.0000,     1396.5
    272.0000,     1300.7
    276.0000,     1253.5
    280.0000,     1225.0
    284.0000,     1237.6
    288.0000,     1238.1
    292.0000,     1212.0
    296.0000,     1242.9
    300.0000,     1349.8
    304.0000,     1389.7
    308.0000,     1325.7
    312.0000,     1276.8
    316.0000,     1296.0
    320.0000,     1317.1
    324.0000,     1335.7
    328.0000,     1338.3
    332.0000,     1399.9
    336.0000,     1518.9
    340.0000,     1634.3
    344.0000,     1723.5
    348.0000,     1745.9
    352.0000,     1704.5
    356.0000,     1636.5
             1495.3
LAYER 6
81,    15.4312
     32.0000,     1159.4
     36.0000,     1031.9
     40.0000,     955.37
     44.0000,     852.18
     48.0000,     771.20
     52.0000,     713.83
     56.0000,     696.45
     60.0000,     705.28
     64.0000,     732.33
     68.0000,     772.30
     72.0000,     822.07
     76.0000,     883.63
     80.0000,     944.82
     84.0000,     993.98
     88.0000,     1038.6
     92.0000,     1071.5
     96.0000,     1091.4
    100.0000,     1102.3
    104.0000,     1115.5
    108.0000,     1115.8
    112.0000,     1101.2
    116.0000,     1078.0
    120.0000,     1065.0
    124.0000,     1091.6
    128.0000,     1178.8
    132.0000,     1305.7
    136.0000,     1435.0
    140.0000,     1552.5
    144.0000,     1682.4
    148.0000,     1823.0
    152.0000,     1946.8
    156.0000,     2014.2
    160.0000,     2042.7
    164.0000,     2049.1
    168.0000,     2044.8
    172.0000,     2046.6
    176.0000,     2058.1
    180.0000,     2071.5
    184.0000,     2072.0
    188.0000,     2078.3
    192.0000,     2111.1
    196.0000,     2163.2
    200.0000,     2194.6
    204.0000,     2197.7
    208.0000,     2206.0
    212.0000,     2211.7
    216.0000,     2199.6
    220.0000,     2179.5
    224.0000,     2137.9
    228.0000,     2076.4
    232.0000,     2003.3
    236.0000,     1905.9
    240.0000,     1792.1
    244.0000,     1695.2
    248.0000,     1627.8
    252.0000,     1601.2
    256.0000,     1596.0
    260.0000,     1565.0
    264.0000,     1507.2
    268.0000,     1434.3
    272.0000,     1341.3
    276.0000,     1261.4
    280.0000,     1199.4
    284.0000,     1161.8
    288.0000,     1134.8
    292.0000,     1117.6
    296.0000,     1132.6
    300.0000,     1172.6
    304.0000,     1182.7
    308.0000,     1142.3
    312.0000,     1088.0
    316.0000,     1046.4
    320.0000,     1011.7
    324.0000,     987.80
    328.0000,     981.78
    332.0000,     1013.8
    336.0000,     1083.7
    340.0000,     1158.2
    344.0000,     1225.6
    348.0000,     1252.5
             1257.7
LAYER 7
77,    18.9743
     40.0000,     807.58
     44.0000,     683.41
     48.0000,     624.81
     52.0000,     577.84
     56.0000,     556.68
     60.0000,     553.79
     64.0000,     564.01
     68.0000,     585.42
     72.0000,     615.98
     76.0000,     653.55
     80.0000,     693.60
     84.0000,     731.66
     88.0000,     767.02
     92.0000,     798.12
     96.0000,     824.96
    100.0000,     848.86
    104.0000,     871.00
    108.0000,     887.15
    112.0000,     896.39
    116.0000,     904.02
    120.0000,     921.43
    124.0000,     962.71
    128.0000,     1036.1
    132.0000,     1134.8
    136.0000,     1243.6
    140.0000,     1353.0
    144.0000,     1464.0
    148.0000,     1572.4
    152.0000,     1666.4
    156.0000,     1734.1
    160.0000,     1779.2
    164.0000,     1810.5
    168.0000,     1835.2
    172.0000,     1858.9
    176.0000,     1881.3
    180.0000,     1896.8
    184.0000,     1899.7
    188.0000,     1894.3
    192.0000,     1886.6
    196.0000,     1873.2
    200.0000,     1844.7
    204.0000,     1802.0
    208.0000,     1756.6
    212.0000,     1711.5
    216.0000,     1665.6
    220.0000,     1620.3
    224.0000,     1573.1
    228.0000,     1524.8
    232.0000,     1477.5
    236.0000,     1430.8
    240.0000,     1389.4
    244.0000,     1363.9
    248.0000,     1360.3
    252.0000,     1377.8
    256.0000,     1403.2
    260.0000,     1413.7
    264.0000,     1399.1
    268.0000,     1359.8
    272.0000,     1300.6
    276.0000,     1237.2
    280.0000,     1180.1
    284.0000,     1135.9
    288.0000,     1104.0
    292.0000,     1084.9
    296.0000,     1082.2
    300.0000,     1086.1
    304.0000,     1074.2
    308.0000,     1037.0
    312.0000,     986.61
    316.0000,     937.45
    320.0000,     895.33
    324.0000,     867.47
    328.0000,     861.23
    332.0000,     879.88
    336.0000,     919.29
    340.0000,     963.06
             1018.9
LAYER 8
73,    22.8718
     48.0000,     531.46
     52.0000,     478.70
     56.0000,     458.82
     60.0000,     452.53
     64.0000,     449.84
     68.0000,     456.07
     72.0000,     469.68
     76.0000,     488.26
     80.0000,     510.68
     84.0000,     535.45
     88.0000,     561.95
     92.0000,     589.84
     96.0000,     618.45
    100.0000,     647.23
    104.0000,     675.28
    108.0000,     701.09
    112.0000,     724.55
    116.0000,     748.55
    120.0000,     778.63
    124.0000,     820.90
    128.0000,     878.67
    132.0000,     949.68
    136.0000,     1028.0
    140.0000,     1108.3
    144.0000,     1187.8
    148.0000,     1263.2
    152.0000,     1330.0
    156.0000,     1384.7
    160.0000,     1428.3
    164.0000,     1463.9
    168.0000,     1494.2
    172.0000,     1520.1
    176.0000,     1540.1
    180.0000,     1550.3
    184.0000,     1547.7
    188.0000,     1532.0
    192.0000,     1504.5
    196.0000,     1465.7
    200.0000,     1415.7
    204.0000,     1358.2
    208.0000,     1299.4
    212.0000,     1243.5
    216.0000,     1192.8
    220.0000,     1148.5
    224.0000,     1111.1
    228.0000,     1080.9
    232.0000,     1059.0
    236.0000,     1045.9
    240.0000,     1043.7
    244.0000,     1055.4
    248.0000,     1082.1
    252.0000,     1121.3
    256.0000,     1164.8
    260.0000,     1200.7
    264.0000,     1219.9
    268.0000,     1218.9
    272.0000,     1199.6
    276.0000,     1169.4
    280.0000,     1136.3
    284.0000,     1106.3
    288.0000,     1082.2
    292.0000,     1064.9
    296.0000,     1053.3
    300.0000,     1041.1
    304.0000,     1019.1
    308.0000,     983.78
    312.0000,     941.49
    316.0000,     900.69
    320.0000,     864.57
    324.0000,     840.85
    328.0000,     835.80
    332.0000,     846.20
           870.3726
LAYER 9
67,    27.1590
     60.0000,     390.46
     64.0000,     372.96
     68.0000,     369.95
     72.0000,     373.38
     76.0000,     379.52
     80.0000,     390.70
     84.0000,     406.12
     88.0000,     426.00
     92.0000,     450.93
     96.0000,     479.35
    100.0000,     509.89
    104.0000,     540.98
    108.0000,     571.52
    112.0000,     601.23
    116.0000,     631.31
    120.0000,     664.06
    124.0000,     701.92
    128.0000,     746.19
    132.0000,     796.12
    136.0000,     849.38
    140.0000,     903.45
    144.0000,     956.36
    148.0000,     1006.3
    152.0000,     1051.6
    156.0000,     1091.2
    160.0000,     1125.3
    164.0000,     1154.6
    168.0000,     1179.5
    172.0000,     1199.3
    176.0000,     1212.2
    180.0000,     1216.0
    184.0000,     1208.4
    188.0000,     1188.8
    192.0000,     1157.7
    196.0000,     1116.7
    200.0000,     1068.1
    204.0000,     1015.5
    208.0000,     963.17
    212.0000,     914.58
    216.0000,     872.12
    220.0000,     837.30
    224.0000,     810.99
    228.0000,     793.75
    232.0000,     786.12
    236.0000,     788.60
    240.0000,     801.90
    244.0000,     826.68
    248.0000,     862.62
    252.0000,     907.39
    256.0000,     956.24
    260.0000,     1002.5
    264.0000,     1040.0
    268.0000,     1064.7
    272.0000,     1076.2
    276.0000,     1076.9
    280.0000,     1070.8
    284.0000,     1062.0
    288.0000,     1052.8
    292.0000,     1043.8
    296.0000,     1033.4
    300.0000,     1018.3
    304.0000,     994.92
    308.0000,     962.17
    312.0000,     928.04
    316.0000,     901.70
    320.0000,     877.05
           847.5877
LAYER 10
61,    31.8749
     72.0000,     310.76
     76.0000,     306.97
     80.0000,     310.44
     84.0000,     319.54
     88.0000,     334.32
     92.0000,     358.22
     96.0000,     386.77
    100.0000,     418.72
    104.0000,     451.59
    108.0000,     484.30
    112.0000,     516.23
    116.0000,     547.56
    120.0000,     579.11
    124.0000,     611.81
    128.0000,     646.18
    132.0000,     682.03
    136.0000,     718.54
    140.0000,     754.70
    144.0000,     789.62
    148.0000,     822.51
    152.0000,     852.78
    156.0000,     880.07
    160.0000,     904.23
    164.0000,     925.13
    168.0000,     942.32
    172.0000,     954.82
    176.0000,     961.22
    180.0000,     959.91
    184.0000,     949.65
    188.0000,     930.01
    192.0000,     901.58
    196.0000,     865.88
    200.0000,     825.24
    204.0000,     782.55
    208.0000,     740.82
    212.0000,     702.67
    216.0000,     670.07
    220.0000,     644.38
    224.0000,     626.49
    228.0000,     616.98
    232.0000,     616.28
    236.0000,     624.73
    240.0000,     642.62
    244.0000,     669.97
    248.0000,     706.22
    252.0000,     749.72
    256.0000,     797.66
    260.0000,     846.18
    264.0000,     891.33
    268.0000,     930.00
    272.0000,     960.63
    276.0000,     983.43
    280.0000,     999.81
    284.0000,     1011.5
    288.0000,     1019.8
    292.0000,     1024.0
    296.0000,     1022.2
    300.0000,     1011.8
    304.0000,     992.09
    308.0000,     965.15
           922.8404
LAYER 11
57,    37.0623
     80.0000,     252.23
     84.0000,     256.43
     88.0000,     267.72
     92.0000,     292.50
     96.0000,     322.26
    100.0000,     357.49
    104.0000,     392.00
    108.0000,     426.20
    112.0000,     458.81
    116.0000,     489.68
    120.0000,     519.08
    124.0000,     547.45
    128.0000,     575.10
    132.0000,     602.11
    136.0000,     628.32
    140.0000,     653.46
    144.0000,     677.27
    148.0000,     699.52
    152.0000,     720.02
    156.0000,     738.60
    160.0000,     755.03
    164.0000,     768.96
    168.0000,     779.78
    172.0000,     786.57
    176.0000,     788.24
    180.0000,     783.70
    184.0000,     772.21
    188.0000,     753.62
    192.0000,     728.55
    196.0000,     698.31
    200.0000,     664.83
    204.0000,     630.35
    208.0000,     597.12
    212.0000,     567.13
    216.0000,     541.95
    220.0000,     522.74
    224.0000,     510.28
    228.0000,     505.11
    232.0000,     507.64
    236.0000,     518.14
    240.0000,     536.77
    244.0000,     563.49
    248.0000,     597.84
    252.0000,     638.73
    256.0000,     684.43
    260.0000,     732.58
    264.0000,     780.59
    268.0000,     826.17
    272.0000,     867.78
    276.0000,     904.89
    280.0000,     937.73
    284.0000,     966.33
    288.0000,     992.90
    292.0000,     1014.0
    296.0000,     1029.1
    300.0000,     1026.7
             1010.3
LAYER 12
53, 
     88.0000,     206.67
     92.0000,     246.30
     96.0000,     284.33
    100.0000,     320.92
    104.0000,     355.07
    108.0000,     391.47
    112.0000,     424.25
    116.0000,     454.01
    120.0000,     481.23
    124.0000,     506.30
    128.0000,     529.58
    132.0000,     551.29
    136.0000,     571.52
    140.0000,     590.31
    144.0000,     607.73
    148.0000,     623.76
    152.0000,     638.37
    156.0000,     651.48
    160.0000,     662.89
    164.0000,     672.25
    168.0000,     678.99
    172.0000,     682.26
    176.0000,     681.18
    180.0000,     674.88
    184.0000,     662.81
    188.0000,     644.93
    192.0000,     621.83
    196.0000,     594.71
    200.0000,     565.21
    204.0000,     535.22
    208.0000,     506.65
    212.0000,     481.15
    216.0000,     460.05
    220.0000,     444.35
    224.0000,     434.75
    228.0000,     431.72
    232.0000,     435.67
    236.0000,     446.85
    240.0000,     465.44
    244.0000,     491.48
    248.0000,     524.67
    252.0000,     564.26
    256.0000,     609.02
    260.0000,     657.22
    264.0000,     706.96
    268.0000,     756.37
    272.0000,     804.15
    276.0000,     849.93
    280.0000,     894.73
    284.0000,     933.28
    288.0000,     973.72
    292.0000,     1018.8
             1074.0
CALCULATED APPARENT RESISTIVITY
      6.0000,       4.0000,   1.00000,    624.8463
     10.0000,       4.0000,   1.00000,    671.6018
     14.0000,       4.0000,   1.00000,    737.7290
     18.0000,       4.0000,   1.00000,    875.6595
     22.0000,       4.0000,   1.00000,    985.1734
     26.0000,       4.0000,   1.00000,   1023.4150
     30.0000,       4.0000,   1.00000,   1100.7028
     34.0000,       4.0000,   1.00000,   1031.7955
     38.0000,       4.0000,   1.00000,   1048.5740
     42.0000,       4.0000,   1.00000,   1129.3970
     46.0000,       4.0000,   1.00000,   1019.3051
     50.0000,       4.0000,   1.00000,   1013.5383
     54.0000,       4.0000,   1.00000,   1058.0259
     58.0000,       4.0000,   1.00000,   1020.1110
     62.0000,       4.0000,   1.00000,   1029.9978
     66.0000,       4.0000,   1.00000,   1032.7520
     70.0000,       4.0000,   1.00000,    944.9794
     74.0000,       4.0000,   1.00000,    932.9077
     78.0000,       4.0000,   1.00000,    935.9523
     82.0000,       4.0000,   1.00000,    810.4659
     86.0000,       4.0000,   1.00000,    873.9844
     90.0000,       4.0000,   1.00000,    817.3871
     94.0000,       4.0000,   1.00000,    861.8018
     98.0000,       4.0000,   1.00000,    751.5383
    102.0000,       4.0000,   1.00000,    797.4722
    106.0000,       4.0000,   1.00000,    713.2648
    110.0000,       4.0000,   1.00000,    727.0623
    114.0000,       4.0000,   1.00000,    713.5992
    118.0000,       4.0000,   1.00000,    723.2637
    122.0000,       4.0000,   1.00000,    701.3878
    126.0000,       4.0000,   1.00000,    805.2975
    130.0000,       4.0000,   1.00000,    839.4834
    134.0000,       4.0000,   1.00000,    936.6414
    138.0000,       4.0000,   1.00000,    901.4427
    142.0000,       4.0000,   1.00000,   1026.3855
    146.0000,       4.0000,   1.00000,   1050.7637
    150.0000,       4.0000,   1.00000,   1225.5309
    154.0000,       4.0000,   1.00000,   1168.7523
    158.0000,       4.0000,   1.00000,   1199.0255
    162.0000,       4.0000,   1.00000,   1141.0134
    166.0000,       4.0000,   1.00000,   1023.3156
    170.0000,       4.0000,   1.00000,    960.3571
    174.0000,       4.0000,   1.00000,    864.6063
    178.0000,       4.0000,   1.00000,    855.4777
    182.0000,       4.0000,   1.00000,    793.6321
    186.0000,       4.0000,   1.00000,    795.4186
    190.0000,       4.0000,   1.00000,    804.9556
    194.0000,       4.0000,   1.00000,    878.5610
    198.0000,       4.0000,   1.00000,    961.0289
    202.0000,       4.0000,   1.00000,    951.3375
    206.0000,       4.0000,   1.00000,   1029.9513
    210.0000,       4.0000,   1.00000,   1133.8425
    214.0000,       4.0000,   1.00000,   1087.1042
    218.0000,       4.0000,   1.00000,   1194.9019
    222.0000,       4.0000,   1.00000,   1229.6534
    226.0000,       4.0000,   1.00000,   1243.4353
    230.0000,       4.0000,   1.00000,   1307.1123
    234.0000,       4.0000,   1.00000,   1334.9329
    238.0000,       4.0000,   1.00000,   1221.8975
    242.0000,       4.0000,   1.00000,   1256.0295
    246.0000,       4.0000,   1.00000,   1104.9878
    250.0000,       4.0000,   1.00000,   1040.6223
    254.0000,       4.0000,   1.00000,   1085.0964
    258.0000,       4.0000,   1.00000,   1060.0872
    262.0000,       4.0000,   1.00000,   1010.8198
    266.0000,       4.0000,   1.00000,   1307.2963
    270.0000,       4.0000,   1.00000,   1107.3716
    274.0000,       4.0000,   1.00000,   1510.8873
    278.0000,       4.0000,   1.00000,   1478.5836
    282.0000,       4.0000,   1.00000,   1715.6586
    286.0000,       4.0000,   1.00000,   1854.3000
    290.0000,       4.0000,   1.00000,   1853.2638
    294.0000,       4.0000,   1.00000,   1823.4114
    298.0000,       4.0000,   1.00000,   1971.9271
    302.0000,       4.0000,   1.00000,   1918.5807
    306.0000,       4.0000,   1.00000,   1880.1005
    310.0000,       4.0000,   1.00000,   1889.7122
    314.0000,       4.0000,   1.00000,   2281.4934
    318.0000,       4.0000,   1.00000,   2354.0762
    322.0000,       4.0000,   1.00000,   2880.8865
    326.0000,       4.0000,   1.00000,   2922.8794
    330.0000,       4.0000,   1.00000,   3249.8921
    334.0000,       4.0000,   1.00000,   3427.4724
    338.0000,       4.0000,   1.00000,   3413.7371
    342.0000,       4.0000,   1.00000,   3438.6750
    346.0000,       4.0000,   1.00000,   3457.7217
    350.0000,       4.0000,   1.00000,   3131.0605
    354.0000,       4.0000,   1.00000,   3085.1792
    358.0000,       4.0000,   1.00000,   2621.7144
    362.0000,       4.0000,   1.00000,   2502.1707
    366.0000,       4.0000,   1.00000,   1950.2386
    370.0000,       4.0000,   1.00000,   1834.4480
    374.0000,       4.0000,   1.00000,   1649.6616
     10.0000,       4.0000,   2.00000,    724.1226
     14.0000,       4.0000,   2.00000,    767.5070
     18.0000,       4.0000,   2.00000,    904.2980
     22.0000,       4.0000,   2.00000,    985.4923
     26.0000,       4.0000,   2.00000,   1032.9528
     30.0000,       4.0000,   2.00000,   1102.0779
     34.0000,       4.0000,   2.00000,    974.6844
     38.0000,       4.0000,   2.00000,   1040.5046
     42.0000,       4.0000,   2.00000,   1204.7863
     46.0000,       4.0000,   2.00000,   1010.6223
     50.0000,       4.0000,   2.00000,    973.3865
     54.0000,       4.0000,   2.00000,   1078.2993
     58.0000,       4.0000,   2.00000,   1012.6685
     62.0000,       4.0000,   2.00000,   1022.9455
     66.0000,       4.0000,   2.00000,   1033.5745
     70.0000,       4.0000,   2.00000,    914.9752
     74.0000,       4.0000,   2.00000,    976.4224
     78.0000,       4.0000,   2.00000,   1000.7243
     82.0000,       4.0000,   2.00000,    835.0851
     86.0000,       4.0000,   2.00000,    887.8412
     90.0000,       4.0000,   2.00000,    912.0579
     94.0000,       4.0000,   2.00000,    904.1338
     98.0000,       4.0000,   2.00000,    804.7756
    102.0000,       4.0000,   2.00000,    854.2470
    106.0000,       4.0000,   2.00000,    787.7245
    110.0000,       4.0000,   2.00000,    789.1934
    114.0000,       4.0000,   2.00000,    828.9177
    118.0000,       4.0000,   2.00000,    800.3641
    122.0000,       4.0000,   2.00000,    751.3442
    126.0000,       4.0000,   2.00000,    858.6582
    130.0000,       4.0000,   2.00000,    955.1618
    134.0000,       4.0000,   2.00000,   1012.5055
    138.0000,       4.0000,   2.00000,    956.1235
    142.0000,       4.0000,   2.00000,   1039.2422
    146.0000,       4.0000,   2.00000,   1123.8774
    150.0000,       4.0000,   2.00000,   1273.4497
    154.0000,       4.0000,   2.00000,   1176.8774
    158.0000,       4.0000,   2.00000,   1195.0668
    162.0000,       4.0000,   2.00000,   1209.7432
    166.0000,       4.0000,   2.00000,   1096.8267
    170.0000,       4.0000,   2.00000,   1030.7411
    174.0000,       4.0000,   2.00000,    973.0590
    178.0000,       4.0000,   2.00000,    990.5482
    182.0000,       4.0000,   2.00000,    932.4164
    186.0000,       4.0000,   2.00000,    896.7020
    190.0000,       4.0000,   2.00000,    900.3070
    194.0000,       4.0000,   2.00000,   1027.6409
    198.0000,       4.0000,   2.00000,   1107.0710
    202.0000,       4.0000,   2.00000,   1012.1472
    206.0000,       4.0000,   2.00000,   1138.5759
    210.0000,       4.0000,   2.00000,   1283.6943
    214.0000,       4.0000,   2.00000,   1179.4128
    218.0000,       4.0000,   2.00000,   1297.8997
    222.0000,       4.0000,   2.00000,   1352.6990
    226.0000,       4.0000,   2.00000,   1297.4557
    230.0000,       4.0000,   2.00000,   1394.6670
    234.0000,       4.0000,   2.00000,   1386.9384
    238.0000,       4.0000,   2.00000,   1272.5231
    242.0000,       4.0000,   2.00000,   1352.9639
    246.0000,       4.0000,   2.00000,   1176.1545
    250.0000,       4.0000,   2.00000,   1100.9794
    254.0000,       4.0000,   2.00000,   1243.5110
    258.0000,       4.0000,   2.00000,   1100.2075
    262.0000,       4.0000,   2.00000,   1086.3385
    266.0000,       4.0000,   2.00000,   1372.5289
    270.0000,       4.0000,   2.00000,   1155.1429
    274.0000,       4.0000,   2.00000,   1441.1569
    278.0000,       4.0000,   2.00000,   1421.9497
    282.0000,       4.0000,   2.00000,   1568.6482
    286.0000,       4.0000,   2.00000,   1825.6901
    290.0000,       4.0000,   2.00000,   1651.2484
    294.0000,       4.0000,   2.00000,   1592.0481
    298.0000,       4.0000,   2.00000,   1929.9175
    302.0000,       4.0000,   2.00000,   1962.2086
    306.0000,       4.0000,   2.00000,   1736.6149
    310.0000,       4.0000,   2.00000,   1813.6981
    314.0000,       4.0000,   2.00000,   2189.6118
    318.0000,       4.0000,   2.00000,   2261.1333
    322.0000,       4.0000,   2.00000,   2568.6516
    326.0000,       4.0000,   2.00000,   2559.0869
    330.0000,       4.0000,   2.00000,   2825.1130
    334.0000,       4.0000,   2.00000,   3085.2937
    338.0000,       4.0000,   2.00000,   2924.5122
    342.0000,       4.0000,   2.00000,   3017.9976
    346.0000,       4.0000,   2.00000,   3071.1201
    350.0000,       4.0000,   2.00000,   2765.4890
    354.0000,       4.0000,   2.00000,   2638.1653
    358.0000,       4.0000,   2.00000,   2454.2776
    362.0000,       4.0000,   2.00000,   2346.4707
    366.0000,       4.0000,   2.00000,   1873.1819
    370.0000,       4.0000,   2.00000,   1762.8894
     14.0000,       4.0000,   3.00000,    775.3121
     18.0000,       4.0000,   3.00000,    902.2108
     22.0000,       4.0000,   3.00000,   1021.8777
     26.0000,       4.0000,   3.00000,   1045.3397
     30.0000,       4.0000,   3.00000,   1009.5239
     34.0000,       4.0000,   3.00000,    907.5182
     38.0000,       4.0000,   3.00000,   1008.2436
     42.0000,       4.0000,   3.00000,   1167.2518
     46.0000,       4.0000,   3.00000,   1009.0917
     50.0000,       4.0000,   3.00000,    932.7174
     54.0000,       4.0000,   3.00000,    996.2574
     58.0000,       4.0000,   3.00000,   1014.2419
     62.0000,       4.0000,   3.00000,   1012.4730
     66.0000,       4.0000,   3.00000,    974.7562
     70.0000,       4.0000,   3.00000,    915.6698
     74.0000,       4.0000,   3.00000,    969.4597
     78.0000,       4.0000,   3.00000,   1002.5277
     82.0000,       4.0000,   3.00000,    835.1550
     86.0000,       4.0000,   3.00000,    909.5323
     90.0000,       4.0000,   3.00000,    924.1074
     94.0000,       4.0000,   3.00000,    978.4023
     98.0000,       4.0000,   3.00000,    834.3863
    102.0000,       4.0000,   3.00000,    885.6372
    106.0000,       4.0000,   3.00000,    819.7522
    110.0000,       4.0000,   3.00000,    881.9231
    114.0000,       4.0000,   3.00000,    892.7397
    118.0000,       4.0000,   3.00000,    863.0093
    122.0000,       4.0000,   3.00000,    781.4847
    126.0000,       4.0000,   3.00000,    933.5173
    130.0000,       4.0000,   3.00000,   1048.1689
    134.0000,       4.0000,   3.00000,   1119.3021
    138.0000,       4.0000,   3.00000,    963.5704
    142.0000,       4.0000,   3.00000,   1049.4346
    146.0000,       4.0000,   3.00000,   1131.0935
    150.0000,       4.0000,   3.00000,   1324.3159
    154.0000,       4.0000,   3.00000,   1218.5953
    158.0000,       4.0000,   3.00000,   1237.4629
    162.0000,       4.0000,   3.00000,   1235.1025
    166.0000,       4.0000,   3.00000,   1152.4978
    170.0000,       4.0000,   3.00000,   1100.4500
    174.0000,       4.0000,   3.00000,   1068.5729
    178.0000,       4.0000,   3.00000,   1131.6252
    182.0000,       4.0000,   3.00000,   1049.0203
    186.0000,       4.0000,   3.00000,    991.9373
    190.0000,       4.0000,   3.00000,   1008.3215
    194.0000,       4.0000,   3.00000,   1162.4016
    198.0000,       4.0000,   3.00000,   1219.2139
    202.0000,       4.0000,   3.00000,   1126.0685
    206.0000,       4.0000,   3.00000,   1220.0483
    210.0000,       4.0000,   3.00000,   1365.0970
    214.0000,       4.0000,   3.00000,   1286.8307
    218.0000,       4.0000,   3.00000,   1364.1842
    222.0000,       4.0000,   3.00000,   1374.2939
    226.0000,       4.0000,   3.00000,   1369.1592
    230.0000,       4.0000,   3.00000,   1410.6033
    234.0000,       4.0000,   3.00000,   1444.8884
    238.0000,       4.0000,   3.00000,   1353.4850
    242.0000,       4.0000,   3.00000,   1387.0077
    246.0000,       4.0000,   3.00000,   1221.3428
    250.0000,       4.0000,   3.00000,   1194.4431
    254.0000,       4.0000,   3.00000,   1261.2183
    258.0000,       4.0000,   3.00000,   1212.7240
    262.0000,       4.0000,   3.00000,   1130.7750
    266.0000,       4.0000,   3.00000,   1419.1593
    270.0000,       4.0000,   3.00000,   1159.8812
    274.0000,       4.0000,   3.00000,   1388.5687
    278.0000,       4.0000,   3.00000,   1318.2750
    282.0000,       4.0000,   3.00000,   1589.5040
    286.0000,       4.0000,   3.00000,   1653.9601
    290.0000,       4.0000,   3.00000,   1494.1940
    294.0000,       4.0000,   3.00000,   1452.0643
    298.0000,       4.0000,   3.00000,   1837.9144
    302.0000,       4.0000,   3.00000,   1877.7881
    306.0000,       4.0000,   3.00000,   1653.2770
    310.0000,       4.0000,   3.00000,   1583.0221
    314.0000,       4.0000,   3.00000,   2006.4655
    318.0000,       4.0000,   3.00000,   2099.2483
    322.0000,       4.0000,   3.00000,   2305.7983
    326.0000,       4.0000,   3.00000,   2183.3621
    330.0000,       4.0000,   3.00000,   2415.7310
    334.0000,       4.0000,   3.00000,   2526.1545
    338.0000,       4.0000,   3.00000,   2509.4653
    342.0000,       4.0000,   3.00000,   2502.1616
    346.0000,       4.0000,   3.00000,   2564.2349
    350.0000,       4.0000,   3.00000,   2306.1758
    354.0000,       4.0000,   3.00000,   2323.5803
    358.0000,       4.0000,   3.00000,   2193.2961
    362.0000,       4.0000,   3.00000,   2198.6492
    366.0000,       4.0000,   3.00000,   1727.3561
     18.0000,      12.0000,   1.00000,    903.1710
     22.0000,      12.0000,   1.00000,    990.6686
     26.0000,      12.0000,   1.00000,    980.3916
     30.0000,      12.0000,   1.00000,    924.1288
     34.0000,      12.0000,   1.00000,    918.2579
     38.0000,      12.0000,   1.00000,    960.0331
     42.0000,      12.0000,   1.00000,    998.0540
     46.0000,      12.0000,   1.00000,   1003.0051
     50.0000,      12.0000,   1.00000,    955.2878
     54.0000,      12.0000,   1.00000,    940.8824
     58.0000,      12.0000,   1.00000,    967.6283
     62.0000,      12.0000,   1.00000,    972.3584
     66.0000,      12.0000,   1.00000,    950.6296
     70.0000,      12.0000,   1.00000,    934.5451
     74.0000,      12.0000,   1.00000,    936.2701
     78.0000,      12.0000,   1.00000,    897.1664
     82.0000,      12.0000,   1.00000,    907.9690
     86.0000,      12.0000,   1.00000,    884.2405
     90.0000,      12.0000,   1.00000,    929.9010
     94.0000,      12.0000,   1.00000,    917.3733
     98.0000,      12.0000,   1.00000,    919.4419
    102.0000,      12.0000,   1.00000,    849.8596
    106.0000,      12.0000,   1.00000,    887.4176
    110.0000,      12.0000,   1.00000,    895.4764
    114.0000,      12.0000,   1.00000,    911.2536
    118.0000,      12.0000,   1.00000,    863.6116
    122.0000,      12.0000,   1.00000,    904.6833
    126.0000,      12.0000,   1.00000,    969.5436
    130.0000,      12.0000,   1.00000,   1084.2466
    134.0000,      12.0000,   1.00000,   1066.6406
    138.0000,      12.0000,   1.00000,   1059.0837
    142.0000,      12.0000,   1.00000,   1036.7915
    146.0000,      12.0000,   1.00000,   1143.1372
    150.0000,      12.0000,   1.00000,   1212.9390
    154.0000,      12.0000,   1.00000,   1284.8523
    158.0000,      12.0000,   1.00000,   1249.7156
    162.0000,      12.0000,   1.00000,   1210.0934
    166.0000,      12.0000,   1.00000,   1170.1825
    170.0000,      12.0000,   1.00000,   1151.8737
    174.0000,      12.0000,   1.00000,   1161.0363
    178.0000,      12.0000,   1.00000,   1146.7560
    182.0000,      12.0000,   1.00000,   1122.4342
    186.0000,      12.0000,   1.00000,   1091.0245
    190.0000,      12.0000,   1.00000,   1132.8938
    194.0000,      12.0000,   1.00000,   1186.9181
    198.0000,      12.0000,   1.00000,   1235.8824
    202.0000,      12.0000,   1.00000,   1258.5897
    206.0000,      12.0000,   1.00000,   1284.0879
    210.0000,      12.0000,   1.00000,   1312.1229
    214.0000,      12.0000,   1.00000,   1361.3728
    218.0000,      12.0000,   1.00000,   1349.4813
    222.0000,      12.0000,   1.00000,   1357.3790
    226.0000,      12.0000,   1.00000,   1363.3148
    230.0000,      12.0000,   1.00000,   1409.6764
    234.0000,      12.0000,   1.00000,   1416.7169
    238.0000,      12.0000,   1.00000,   1410.4542
    242.0000,      12.0000,   1.00000,   1334.9067
    246.0000,      12.0000,   1.00000,   1303.5753
    250.0000,      12.0000,   1.00000,   1240.6101
    254.0000,      12.0000,   1.00000,   1259.4661
    258.0000,      12.0000,   1.00000,   1236.4542
    262.0000,      12.0000,   1.00000,   1311.7644
    266.0000,      12.0000,   1.00000,   1249.4299
    270.0000,      12.0000,   1.00000,   1308.3373
    274.0000,      12.0000,   1.00000,   1277.1149
    278.0000,      12.0000,   1.00000,   1431.8500
    282.0000,      12.0000,   1.00000,   1469.3123
    286.0000,      12.0000,   1.00000,   1501.9918
    290.0000,      12.0000,   1.00000,   1453.1322
    294.0000,      12.0000,   1.00000,   1570.6482
    298.0000,      12.0000,   1.00000,   1629.3661
    302.0000,      12.0000,   1.00000,   1691.2092
    306.0000,      12.0000,   1.00000,   1628.2174
    310.0000,      12.0000,   1.00000,   1664.3228
    314.0000,      12.0000,   1.00000,   1754.7727
    318.0000,      12.0000,   1.00000,   1999.0294
    322.0000,      12.0000,   1.00000,   2066.4282
    326.0000,      12.0000,   1.00000,   2125.6431
    330.0000,      12.0000,   1.00000,   2092.5259
    334.0000,      12.0000,   1.00000,   2173.5303
    338.0000,      12.0000,   1.00000,   2181.6931
    342.0000,      12.0000,   1.00000,   2209.3259
    346.0000,      12.0000,   1.00000,   2092.0134
    350.0000,      12.0000,   1.00000,   2123.7178
    354.0000,      12.0000,   1.00000,   2089.0239
    358.0000,      12.0000,   1.00000,   2083.7363
    362.0000,      12.0000,   1.00000,   1924.9235
     18.0000,       4.0000,   4.00000,    912.3801
     22.0000,       4.0000,   4.00000,   1027.4606
     26.0000,       4.0000,   4.00000,    992.2493
     30.0000,       4.0000,   4.00000,    970.3317
     34.0000,       4.0000,   4.00000,    850.5844
     38.0000,       4.0000,   4.00000,    922.4421
     42.0000,       4.0000,   4.00000,   1092.3236
     46.0000,       4.0000,   4.00000,    945.1140
     50.0000,       4.0000,   4.00000,    892.7344
     54.0000,       4.0000,   4.00000,    957.7311
     58.0000,       4.0000,   4.00000,    943.0253
     62.0000,       4.0000,   4.00000,    971.0605
     66.0000,       4.0000,   4.00000,    973.4780
     70.0000,       4.0000,   4.00000,    879.6426
     74.0000,       4.0000,   4.00000,    939.0621
     78.0000,       4.0000,   4.00000,    954.5253
     82.0000,       4.0000,   4.00000,    821.8421
     86.0000,       4.0000,   4.00000,    906.6850
     90.0000,       4.0000,   4.00000,    930.2836
     94.0000,       4.0000,   4.00000,    984.2241
     98.0000,       4.0000,   4.00000,    865.1635
    102.0000,       4.0000,   4.00000,    904.3982
    106.0000,       4.0000,   4.00000,    860.0205
    110.0000,       4.0000,   4.00000,    911.0570
    114.0000,       4.0000,   4.00000,    938.8912
    118.0000,       4.0000,   4.00000,    881.2834
    122.0000,       4.0000,   4.00000,    836.5482
    126.0000,       4.0000,   4.00000,    992.2460
    130.0000,       4.0000,   4.00000,   1112.9647
    134.0000,       4.0000,   4.00000,   1149.3646
    138.0000,       4.0000,   4.00000,    998.9083
    142.0000,       4.0000,   4.00000,   1044.7729
    146.0000,       4.0000,   4.00000,   1112.5277
    150.0000,       4.0000,   4.00000,   1336.6173
    154.0000,       4.0000,   4.00000,   1279.0662
    158.0000,       4.0000,   4.00000,   1293.8940
    162.0000,       4.0000,   4.00000,   1270.0018
    166.0000,       4.0000,   4.00000,   1169.5715
    170.0000,       4.0000,   4.00000,   1167.2482
    174.0000,       4.0000,   4.00000,   1147.3055
    178.0000,       4.0000,   4.00000,   1211.6143
    182.0000,       4.0000,   4.00000,   1128.7601
    186.0000,       4.0000,   4.00000,   1091.1537
    190.0000,       4.0000,   4.00000,   1103.3560
    194.0000,       4.0000,   4.00000,   1235.6542
    198.0000,       4.0000,   4.00000,   1335.0911
    202.0000,       4.0000,   4.00000,   1214.1139
    206.0000,       4.0000,   4.00000,   1298.5105
    210.0000,       4.0000,   4.00000,   1427.3020
    214.0000,       4.0000,   4.00000,   1311.7911
    218.0000,       4.0000,   4.00000,   1395.5743
    222.0000,       4.0000,   4.00000,   1397.0697
    226.0000,       4.0000,   4.00000,   1345.8441
    230.0000,       4.0000,   4.00000,   1459.1113
    234.0000,       4.0000,   4.00000,   1494.9961
    238.0000,       4.0000,   4.00000,   1374.1077
    242.0000,       4.0000,   4.00000,   1435.1649
    246.0000,       4.0000,   4.00000,   1264.6658
    250.0000,       4.0000,   4.00000,   1183.6100
    254.0000,       4.0000,   4.00000,   1339.1008
    258.0000,       4.0000,   4.00000,   1226.4390
    262.0000,       4.0000,   4.00000,   1182.6443
    266.0000,       4.0000,   4.00000,   1446.7529
    270.0000,       4.0000,   4.00000,   1109.7325
    274.0000,       4.0000,   4.00000,   1374.1920
    278.0000,       4.0000,   4.00000,   1328.5585
    282.0000,       4.0000,   4.00000,   1468.1537
    286.0000,       4.0000,   4.00000,   1583.6556
    290.0000,       4.0000,   4.00000,   1395.8135
    294.0000,       4.0000,   4.00000,   1413.3661
    298.0000,       4.0000,   4.00000,   1697.2014
    302.0000,       4.0000,   4.00000,   1724.4144
    306.0000,       4.0000,   4.00000,   1503.3528
    310.0000,       4.0000,   4.00000,   1455.6570
    314.0000,       4.0000,   4.00000,   1760.1001
    318.0000,       4.0000,   4.00000,   1843.8208
    322.0000,       4.0000,   4.00000,   2099.2634
    326.0000,       4.0000,   4.00000,   1943.1851
    330.0000,       4.0000,   4.00000,   2002.3356
    334.0000,       4.0000,   4.00000,   2138.1182
    338.0000,       4.0000,   4.00000,   2044.6342
    342.0000,       4.0000,   4.00000,   2105.7295
    346.0000,       4.0000,   4.00000,   2082.6184
    350.0000,       4.0000,   4.00000,   1967.3842
    354.0000,       4.0000,   4.00000,   2062.1028
    358.0000,       4.0000,   4.00000,   1970.2970
    362.0000,       4.0000,   4.00000,   1979.3794
     24.0000,      16.0000,   1.00000,    913.9485
     28.0000,      16.0000,   1.00000,    904.8497
     32.0000,      16.0000,   1.00000,    876.9139
     36.0000,      16.0000,   1.00000,    880.4968
     40.0000,      16.0000,   1.00000,    836.9838
     44.0000,      16.0000,   1.00000,    849.3245
     48.0000,      16.0000,   1.00000,    905.2893
     52.0000,      16.0000,   1.00000,    885.3708
     56.0000,      16.0000,   1.00000,    885.9872
     60.0000,      16.0000,   1.00000,    907.9171
     64.0000,      16.0000,   1.00000,    893.6168
     68.0000,      16.0000,   1.00000,    915.2598
     72.0000,      16.0000,   1.00000,    887.3674
     76.0000,      16.0000,   1.00000,    839.4285
     80.0000,      16.0000,   1.00000,    855.6449
     84.0000,      16.0000,   1.00000,    872.6981
     88.0000,      16.0000,   1.00000,    882.7625
     92.0000,      16.0000,   1.00000,    897.8264
     96.0000,      16.0000,   1.00000,    905.3440
    100.0000,      16.0000,   1.00000,    917.3030
    104.0000,      16.0000,   1.00000,    910.6930
    108.0000,      16.0000,   1.00000,    910.1819
    112.0000,      16.0000,   1.00000,    891.7568
    116.0000,      16.0000,   1.00000,    905.2648
    120.0000,      16.0000,   1.00000,    958.8781
    124.0000,      16.0000,   1.00000,   1007.8766
    128.0000,      16.0000,   1.00000,   1048.2452
    132.0000,      16.0000,   1.00000,   1061.3685
    136.0000,      16.0000,   1.00000,   1069.5741
    140.0000,      16.0000,   1.00000,   1070.6699
    144.0000,      16.0000,   1.00000,   1113.7241
    148.0000,      16.0000,   1.00000,   1159.9402
    152.0000,      16.0000,   1.00000,   1238.4491
    156.0000,      16.0000,   1.00000,   1299.5197
    160.0000,      16.0000,   1.00000,   1279.6594
    164.0000,      16.0000,   1.00000,   1246.8314
    168.0000,      16.0000,   1.00000,   1218.2056
    172.0000,      16.0000,   1.00000,   1195.3402
    176.0000,      16.0000,   1.00000,   1190.4136
    180.0000,      16.0000,   1.00000,   1184.2111
    184.0000,      16.0000,   1.00000,   1194.9482
    188.0000,      16.0000,   1.00000,   1207.2657
    192.0000,      16.0000,   1.00000,   1261.1228
    196.0000,      16.0000,   1.00000,   1277.8634
    200.0000,      16.0000,   1.00000,   1325.2440
    204.0000,      16.0000,   1.00000,   1383.2202
    208.0000,      16.0000,   1.00000,   1341.8074
    212.0000,      16.0000,   1.00000,   1345.0800
    216.0000,      16.0000,   1.00000,   1350.4806
    220.0000,      16.0000,   1.00000,   1314.4818
    224.0000,      16.0000,   1.00000,   1372.6321
    228.0000,      16.0000,   1.00000,   1404.5869
    232.0000,      16.0000,   1.00000,   1395.1104
    236.0000,      16.0000,   1.00000,   1443.8881
    240.0000,      16.0000,   1.00000,   1405.7863
    244.0000,      16.0000,   1.00000,   1309.5187
    248.0000,      16.0000,   1.00000,   1327.0916
    252.0000,      16.0000,   1.00000,   1247.8724
    256.0000,      16.0000,   1.00000,   1238.5082
    260.0000,      16.0000,   1.00000,   1316.1471
    264.0000,      16.0000,   1.00000,   1221.8380
    268.0000,      16.0000,   1.00000,   1273.8503
    272.0000,      16.0000,   1.00000,   1325.4684
    276.0000,      16.0000,   1.00000,   1307.0436
    280.0000,      16.0000,   1.00000,   1399.8724
    284.0000,      16.0000,   1.00000,   1391.7948
    288.0000,      16.0000,   1.00000,   1425.9937
    292.0000,      16.0000,   1.00000,   1515.3895
    296.0000,      16.0000,   1.00000,   1480.0242
    300.0000,      16.0000,   1.00000,   1436.4235
    304.0000,      16.0000,   1.00000,   1435.5846
    308.0000,      16.0000,   1.00000,   1484.7159
    312.0000,      16.0000,   1.00000,   1504.7147
    316.0000,      16.0000,   1.00000,   1611.3263
    320.0000,      16.0000,   1.00000,   1689.9230
    324.0000,      16.0000,   1.00000,   1765.3834
    328.0000,      16.0000,   1.00000,   1844.4137
    332.0000,      16.0000,   1.00000,   1754.8146
    336.0000,      16.0000,   1.00000,   1721.8452
    340.0000,      16.0000,   1.00000,   1711.0229
    344.0000,      16.0000,   1.00000,   1700.5909
    348.0000,      16.0000,   1.00000,   1772.7932
    352.0000,      16.0000,   1.00000,   1779.3260
    356.0000,      16.0000,   1.00000,   1775.1245
     22.0000,       4.0000,   5.00000,    965.1597
     26.0000,       4.0000,   5.00000,    959.5408
     30.0000,       4.0000,   5.00000,    947.0347
     34.0000,       4.0000,   5.00000,    803.0805
     38.0000,       4.0000,   5.00000,    844.3930
     42.0000,       4.0000,   5.00000,    984.5768
     46.0000,       4.0000,   5.00000,    857.8163
     50.0000,       4.0000,   5.00000,    836.6498
     54.0000,       4.0000,   5.00000,    918.6856
     58.0000,       4.0000,   5.00000,    879.4440
     62.0000,       4.0000,   5.00000,    919.8665
     66.0000,       4.0000,   5.00000,    947.6921
     70.0000,       4.0000,   5.00000,    852.0515
     74.0000,       4.0000,   5.00000,    876.5374
     78.0000,       4.0000,   5.00000,    921.1332
     82.0000,       4.0000,   5.00000,    781.7102
     86.0000,       4.0000,   5.00000,    885.3105
     90.0000,       4.0000,   5.00000,    924.9744
     94.0000,       4.0000,   5.00000,    967.2809
     98.0000,       4.0000,   5.00000,    858.1127
    102.0000,       4.0000,   5.00000,    949.3079
    106.0000,       4.0000,   5.00000,    871.4662
    110.0000,       4.0000,   5.00000,    913.7800
    114.0000,       4.0000,   5.00000,    930.5345
    118.0000,       4.0000,   5.00000,    920.9215
    122.0000,       4.0000,   5.00000,    861.9967
    126.0000,       4.0000,   5.00000,   1036.4023
    130.0000,       4.0000,   5.00000,   1116.4702
    134.0000,       4.0000,   5.00000,   1159.3539
    138.0000,       4.0000,   5.00000,   1002.1071
    142.0000,       4.0000,   5.00000,   1049.9799
    146.0000,       4.0000,   5.00000,   1108.6851
    150.0000,       4.0000,   5.00000,   1337.6655
    154.0000,       4.0000,   5.00000,   1296.5867
    158.0000,       4.0000,   5.00000,   1339.7565
    162.0000,       4.0000,   5.00000,   1313.8170
    166.0000,       4.0000,   5.00000,   1211.4840
    170.0000,       4.0000,   5.00000,   1190.4032
    174.0000,       4.0000,   5.00000,   1184.0959
    178.0000,       4.0000,   5.00000,   1240.1942
    182.0000,       4.0000,   5.00000,   1183.0997
    186.0000,       4.0000,   5.00000,   1154.2617
    190.0000,       4.0000,   5.00000,   1150.6696
    194.0000,       4.0000,   5.00000,   1315.2828
    198.0000,       4.0000,   5.00000,   1395.1353
    202.0000,       4.0000,   5.00000,   1270.4783
    206.0000,       4.0000,   5.00000,   1362.4213
    210.0000,       4.0000,   5.00000,   1463.8849
    214.0000,       4.0000,   5.00000,   1296.3119
    218.0000,       4.0000,   5.00000,   1385.1718
    222.0000,       4.0000,   5.00000,   1388.6360
    226.0000,       4.0000,   5.00000,   1348.9993
    230.0000,       4.0000,   5.00000,   1466.3646
    234.0000,       4.0000,   5.00000,   1512.7584
    238.0000,       4.0000,   5.00000,   1387.2205
    242.0000,       4.0000,   5.00000,   1470.0865
    246.0000,       4.0000,   5.00000,   1250.0388
    250.0000,       4.0000,   5.00000,   1203.7312
    254.0000,       4.0000,   5.00000,   1326.2793
    258.0000,       4.0000,   5.00000,   1247.4993
    262.0000,       4.0000,   5.00000,   1167.6696
    266.0000,       4.0000,   5.00000,   1427.5873
    270.0000,       4.0000,   5.00000,   1108.9862
    274.0000,       4.0000,   5.00000,   1369.0840
    278.0000,       4.0000,   5.00000,   1290.6805
    282.0000,       4.0000,   5.00000,   1416.3969
    286.0000,       4.0000,   5.00000,   1511.9512
    290.0000,       4.0000,   5.00000,   1411.4235
    294.0000,       4.0000,   5.00000,   1324.5308
    298.0000,       4.0000,   5.00000,   1610.2822
    302.0000,       4.0000,   5.00000,   1548.1895
    306.0000,       4.0000,   5.00000,   1351.8829
    310.0000,       4.0000,   5.00000,   1324.1545
    314.0000,       4.0000,   5.00000,   1581.6827
    318.0000,       4.0000,   5.00000,   1614.2435
    322.0000,       4.0000,   5.00000,   1855.7643
    326.0000,       4.0000,   5.00000,   1726.3232
    330.0000,       4.0000,   5.00000,   1785.9083
    334.0000,       4.0000,   5.00000,   1798.6018
    338.0000,       4.0000,   5.00000,   1731.0155
    342.0000,       4.0000,   5.00000,   1718.7611
    346.0000,       4.0000,   5.00000,   1829.8038
    350.0000,       4.0000,   5.00000,   1721.5651
    354.0000,       4.0000,   5.00000,   1820.5604
    358.0000,       4.0000,   5.00000,   1774.3055
     26.0000,       4.0000,   6.00000,    928.6521
     30.0000,       4.0000,   6.00000,    904.9077
     34.0000,       4.0000,   6.00000,    764.2891
     38.0000,       4.0000,   6.00000,    787.2521
     42.0000,       4.0000,   6.00000,    885.7388
     46.0000,       4.0000,   6.00000,    776.6177
     50.0000,       4.0000,   6.00000,    762.3091
     54.0000,       4.0000,   6.00000,    840.0782
     58.0000,       4.0000,   6.00000,    855.3718
     62.0000,       4.0000,   6.00000,    873.1766
     66.0000,       4.0000,   6.00000,    878.4927
     70.0000,       4.0000,   6.00000,    805.0015
     74.0000,       4.0000,   6.00000,    850.1440
     78.0000,       4.0000,   6.00000,    866.9716
     82.0000,       4.0000,   6.00000,    750.5839
     86.0000,       4.0000,   6.00000,    847.6508
     90.0000,       4.0000,   6.00000,    889.4399
     94.0000,       4.0000,   6.00000,    956.7678
     98.0000,       4.0000,   6.00000,    859.5680
    102.0000,       4.0000,   6.00000,    940.5909
    106.0000,       4.0000,   6.00000,    877.9736
    110.0000,       4.0000,   6.00000,    896.5709
    114.0000,       4.0000,   6.00000,    935.8449
    118.0000,       4.0000,   6.00000,    921.8187
    122.0000,       4.0000,   6.00000,    879.0791
    126.0000,       4.0000,   6.00000,   1016.6103
    130.0000,       4.0000,   6.00000,   1116.4319
    134.0000,       4.0000,   6.00000,   1144.4565
    138.0000,       4.0000,   6.00000,    983.1718
    142.0000,       4.0000,   6.00000,   1052.0135
    146.0000,       4.0000,   6.00000,   1129.4170
    150.0000,       4.0000,   6.00000,   1347.4535
    154.0000,       4.0000,   6.00000,   1287.9094
    158.0000,       4.0000,   6.00000,   1348.6100
    162.0000,       4.0000,   6.00000,   1367.3953
    166.0000,       4.0000,   6.00000,   1252.5990
    170.0000,       4.0000,   6.00000,   1203.5536
    174.0000,       4.0000,   6.00000,   1160.1875
    178.0000,       4.0000,   6.00000,   1259.6007
    182.0000,       4.0000,   6.00000,   1194.7970
    186.0000,       4.0000,   6.00000,   1155.4829
    190.0000,       4.0000,   6.00000,   1186.9878
    194.0000,       4.0000,   6.00000,   1351.6495
    198.0000,       4.0000,   6.00000,   1432.3469
    202.0000,       4.0000,   6.00000,   1296.3970
    206.0000,       4.0000,   6.00000,   1380.5054
    210.0000,       4.0000,   6.00000,   1466.4055
    214.0000,       4.0000,   6.00000,   1300.5465
    218.0000,       4.0000,   6.00000,   1343.4525
    222.0000,       4.0000,   6.00000,   1368.8904
    226.0000,       4.0000,   6.00000,   1368.5831
    230.0000,       4.0000,   6.00000,   1449.8970
    234.0000,       4.0000,   6.00000,   1496.2662
    238.0000,       4.0000,   6.00000,   1414.9191
    242.0000,       4.0000,   6.00000,   1432.3173
    246.0000,       4.0000,   6.00000,   1260.2236
    250.0000,       4.0000,   6.00000,   1186.6906
    254.0000,       4.0000,   6.00000,   1309.1719
    258.0000,       4.0000,   6.00000,   1211.2358
    262.0000,       4.0000,   6.00000,   1129.3392
    266.0000,       4.0000,   6.00000,   1397.8756
    270.0000,       4.0000,   6.00000,   1121.2114
    274.0000,       4.0000,   6.00000,   1345.7607
    278.0000,       4.0000,   6.00000,   1238.3156
    282.0000,       4.0000,   6.00000,   1410.5343
    286.0000,       4.0000,   6.00000,   1532.5717
    290.0000,       4.0000,   6.00000,   1341.9646
    294.0000,       4.0000,   6.00000,   1297.1993
    298.0000,       4.0000,   6.00000,   1481.1935
    302.0000,       4.0000,   6.00000,   1452.3661
    306.0000,       4.0000,   6.00000,   1223.0912
    310.0000,       4.0000,   6.00000,   1172.7378
    314.0000,       4.0000,   6.00000,   1444.2255
    318.0000,       4.0000,   6.00000,   1466.9755
    322.0000,       4.0000,   6.00000,   1612.6475
    326.0000,       4.0000,   6.00000,   1535.5314
    330.0000,       4.0000,   6.00000,   1607.4767
    334.0000,       4.0000,   6.00000,   1618.2817
    338.0000,       4.0000,   6.00000,   1476.4830
    342.0000,       4.0000,   6.00000,   1537.2026
    346.0000,       4.0000,   6.00000,   1622.3248
    350.0000,       4.0000,   6.00000,   1567.7474
    354.0000,       4.0000,   6.00000,   1633.6683
     30.0000,      20.0000,   1.00000,    835.6701
     34.0000,      20.0000,   1.00000,    834.4016
     38.0000,      20.0000,   1.00000,    787.6097
     42.0000,      20.0000,   1.00000,    751.4063
     46.0000,      20.0000,   1.00000,    767.6904
     50.0000,      20.0000,   1.00000,    788.4705
     54.0000,      20.0000,   1.00000,    807.4403
     58.0000,      20.0000,   1.00000,    834.4817
     62.0000,      20.0000,   1.00000,    844.9536
     66.0000,      20.0000,   1.00000,    821.7078
     70.0000,      20.0000,   1.00000,    834.6042
     74.0000,      20.0000,   1.00000,    816.6135
     78.0000,      20.0000,   1.00000,    806.0318
     82.0000,      20.0000,   1.00000,    818.2940
     86.0000,      20.0000,   1.00000,    841.4884
     90.0000,      20.0000,   1.00000,    829.9831
     94.0000,      20.0000,   1.00000,    889.2038
     98.0000,      20.0000,   1.00000,    903.7730
    102.0000,      20.0000,   1.00000,    901.3369
    106.0000,      20.0000,   1.00000,    887.2661
    110.0000,      20.0000,   1.00000,    914.2324
    114.0000,      20.0000,   1.00000,    893.0125
    118.0000,      20.0000,   1.00000,    944.0530
    122.0000,      20.0000,   1.00000,    980.1281
    126.0000,      20.0000,   1.00000,   1020.6011
    130.0000,      20.0000,   1.00000,   1003.5901
    134.0000,      20.0000,   1.00000,   1034.6713
    138.0000,      20.0000,   1.00000,   1060.0631
    142.0000,      20.0000,   1.00000,   1124.4316
    146.0000,      20.0000,   1.00000,   1155.8165
    150.0000,      20.0000,   1.00000,   1209.0051
    154.0000,      20.0000,   1.00000,   1250.4980
    158.0000,      20.0000,   1.00000,   1292.4272
    162.0000,      20.0000,   1.00000,   1291.4606
    166.0000,      20.0000,   1.00000,   1276.5081
    170.0000,      20.0000,   1.00000,   1225.0852
    174.0000,      20.0000,   1.00000,   1185.3926
    178.0000,      20.0000,   1.00000,   1167.0483
    182.0000,      20.0000,   1.00000,   1173.0105
    186.0000,      20.0000,   1.00000,   1224.3608
    190.0000,      20.0000,   1.00000,   1266.6040
    194.0000,      20.0000,   1.00000,   1283.5620
    198.0000,      20.0000,   1.00000,   1328.7383
    202.0000,      20.0000,   1.00000,   1384.1176
    206.0000,      20.0000,   1.00000,   1351.8490
    210.0000,      20.0000,   1.00000,   1341.4900
    214.0000,      20.0000,   1.00000,   1333.4713
    218.0000,      20.0000,   1.00000,   1325.8920
    222.0000,      20.0000,   1.00000,   1331.4348
    226.0000,      20.0000,   1.00000,   1374.6118
    230.0000,      20.0000,   1.00000,   1392.3235
    234.0000,      20.0000,   1.00000,   1412.9517
    238.0000,      20.0000,   1.00000,   1372.9817
    242.0000,      20.0000,   1.00000,   1361.3514
    246.0000,      20.0000,   1.00000,   1307.0710
    250.0000,      20.0000,   1.00000,   1280.5868
    254.0000,      20.0000,   1.00000,   1203.9301
    258.0000,      20.0000,   1.00000,   1212.1005
    262.0000,      20.0000,   1.00000,   1201.7069
    266.0000,      20.0000,   1.00000,   1246.9319
    270.0000,      20.0000,   1.00000,   1248.0121
    274.0000,      20.0000,   1.00000,   1311.1448
    278.0000,      20.0000,   1.00000,   1326.1702
    282.0000,      20.0000,   1.00000,   1389.4266
    286.0000,      20.0000,   1.00000,   1380.8617
    290.0000,      20.0000,   1.00000,   1439.4860
    294.0000,      20.0000,   1.00000,   1404.1761
    298.0000,      20.0000,   1.00000,   1343.6843
    302.0000,      20.0000,   1.00000,   1269.4158
    306.0000,      20.0000,   1.00000,   1323.0155
    310.0000,      20.0000,   1.00000,   1319.5627
    314.0000,      20.0000,   1.00000,   1367.3318
    318.0000,      20.0000,   1.00000,   1411.3926
    322.0000,      20.0000,   1.00000,   1492.3181
    326.0000,      20.0000,   1.00000,   1514.0681
    330.0000,      20.0000,   1.00000,   1552.2456
    334.0000,      20.0000,   1.00000,   1506.1593
    338.0000,      20.0000,   1.00000,   1511.5009
    342.0000,      20.0000,   1.00000,   1488.5775
    346.0000,      20.0000,   1.00000,   1521.0776
    350.0000,      20.0000,   1.00000,   1538.8744
     30.0000,       4.0000,   7.00000,    859.3112
     34.0000,       4.0000,   7.00000,    721.6191
     38.0000,       4.0000,   7.00000,    737.7430
     42.0000,       4.0000,   7.00000,    834.7370
     46.0000,       4.0000,   7.00000,    703.5589
     50.0000,       4.0000,   7.00000,    677.5142
     54.0000,       4.0000,   7.00000,    779.9808
     58.0000,       4.0000,   7.00000,    795.8777
     62.0000,       4.0000,   7.00000,    830.8102
     66.0000,       4.0000,   7.00000,    816.2632
     70.0000,       4.0000,   7.00000,    751.3102
     74.0000,       4.0000,   7.00000,    810.0636
     78.0000,       4.0000,   7.00000,    840.2232
     82.0000,       4.0000,   7.00000,    712.7245
     86.0000,       4.0000,   7.00000,    807.9017
     90.0000,       4.0000,   7.00000,    855.2537
     94.0000,       4.0000,   7.00000,    942.6395
     98.0000,       4.0000,   7.00000,    849.4682
    102.0000,       4.0000,   7.00000,    914.2397
    106.0000,       4.0000,   7.00000,    846.7538
    110.0000,       4.0000,   7.00000,    906.5943
    114.0000,       4.0000,   7.00000,    929.0742
    118.0000,       4.0000,   7.00000,    910.3675
    122.0000,       4.0000,   7.00000,    841.5297
    126.0000,       4.0000,   7.00000,    998.8337
    130.0000,       4.0000,   7.00000,   1082.0823
    134.0000,       4.0000,   7.00000,   1119.4404
    138.0000,       4.0000,   7.00000,    969.9177
    142.0000,       4.0000,   7.00000,   1046.4050
    146.0000,       4.0000,   7.00000,   1141.4113
    150.0000,       4.0000,   7.00000,   1365.2926
    154.0000,       4.0000,   7.00000,   1291.9762
    158.0000,       4.0000,   7.00000,   1354.2844
    162.0000,       4.0000,   7.00000,   1379.5194
    166.0000,       4.0000,   7.00000,   1271.5168
    170.0000,       4.0000,   7.00000,   1195.7991
    174.0000,       4.0000,   7.00000,   1159.1937
    178.0000,       4.0000,   7.00000,   1225.7791
    182.0000,       4.0000,   7.00000,   1165.9510
    186.0000,       4.0000,   7.00000,   1144.9504
    190.0000,       4.0000,   7.00000,   1174.9261
    194.0000,       4.0000,   7.00000,   1354.0590
    198.0000,       4.0000,   7.00000,   1445.8063
    202.0000,       4.0000,   7.00000,   1295.4098
    206.0000,       4.0000,   7.00000,   1356.4163
    210.0000,       4.0000,   7.00000,   1463.9818
    214.0000,       4.0000,   7.00000,   1283.3159
    218.0000,       4.0000,   7.00000,   1345.0576
    222.0000,       4.0000,   7.00000,   1359.7043
    226.0000,       4.0000,   7.00000,   1335.3784
    230.0000,       4.0000,   7.00000,   1452.4434
    234.0000,       4.0000,   7.00000,   1497.4652
    238.0000,       4.0000,   7.00000,   1357.5502
    242.0000,       4.0000,   7.00000,   1443.4235
    246.0000,       4.0000,   7.00000,   1225.9147
    250.0000,       4.0000,   7.00000,   1164.7034
    254.0000,       4.0000,   7.00000,   1270.9097
    258.0000,       4.0000,   7.00000,   1147.2235
    262.0000,       4.0000,   7.00000,   1089.0759
    266.0000,       4.0000,   7.00000,   1387.5013
    270.0000,       4.0000,   7.00000,   1079.9075
    274.0000,       4.0000,   7.00000,   1317.2562
    278.0000,       4.0000,   7.00000,   1240.5883
    282.0000,       4.0000,   7.00000,   1410.7015
    286.0000,       4.0000,   7.00000,   1513.2888
    290.0000,       4.0000,   7.00000,   1321.6615
    294.0000,       4.0000,   7.00000,   1208.8794
    298.0000,       4.0000,   7.00000,   1439.1257
    302.0000,       4.0000,   7.00000,   1352.8678
    306.0000,       4.0000,   7.00000,   1132.3690
    310.0000,       4.0000,   7.00000,   1067.1892
    314.0000,       4.0000,   7.00000,   1299.7140
    318.0000,       4.0000,   7.00000,   1332.0000
    322.0000,       4.0000,   7.00000,   1482.3446
    326.0000,       4.0000,   7.00000,   1356.8273
    330.0000,       4.0000,   7.00000,   1444.7594
    334.0000,       4.0000,   7.00000,   1476.4082
    338.0000,       4.0000,   7.00000,   1399.0449
    342.0000,       4.0000,   7.00000,   1419.6563
    346.0000,       4.0000,   7.00000,   1507.1863
    350.0000,       4.0000,   7.00000,   1426.0336
     34.0000,       4.0000,   8.00000,    676.6596
     38.0000,       4.0000,   8.00000,    703.2694
     42.0000,       4.0000,   8.00000,    788.6104
     46.0000,       4.0000,   8.00000,    651.0256
     50.0000,       4.0000,   8.00000,    626.0633
     54.0000,       4.0000,   8.00000,    708.0521
     58.0000,       4.0000,   8.00000,    728.1320
     62.0000,       4.0000,   8.00000,    760.1054
     66.0000,       4.0000,   8.00000,    781.0088
     70.0000,       4.0000,   8.00000,    705.7880
     74.0000,       4.0000,   8.00000,    760.9039
     78.0000,       4.0000,   8.00000,    808.4814
     82.0000,       4.0000,   8.00000,    686.1257
     86.0000,       4.0000,   8.00000,    774.4938
     90.0000,       4.0000,   8.00000,    838.6596
     94.0000,       4.0000,   8.00000,    911.8922
     98.0000,       4.0000,   8.00000,    815.9945
    102.0000,       4.0000,   8.00000,    883.9045
    106.0000,       4.0000,   8.00000,    830.6209
    110.0000,       4.0000,   8.00000,    886.6970
    114.0000,       4.0000,   8.00000,    923.4500
    118.0000,       4.0000,   8.00000,    867.4081
    122.0000,       4.0000,   8.00000,    804.6793
    126.0000,       4.0000,   8.00000,    948.2293
    130.0000,       4.0000,   8.00000,   1044.8878
    134.0000,       4.0000,   8.00000,   1088.7551
    138.0000,       4.0000,   8.00000,    961.0959
    142.0000,       4.0000,   8.00000,   1042.1130
    146.0000,       4.0000,   8.00000,   1132.3324
    150.0000,       4.0000,   8.00000,   1377.3184
    154.0000,       4.0000,   8.00000,   1321.8113
    158.0000,       4.0000,   8.00000,   1363.8394
    162.0000,       4.0000,   8.00000,   1358.4802
    166.0000,       4.0000,   8.00000,   1237.8171
    170.0000,       4.0000,   8.00000,   1199.7172
    174.0000,       4.0000,   8.00000,   1143.0233
    178.0000,       4.0000,   8.00000,   1182.1890
    182.0000,       4.0000,   8.00000,   1117.6766
    186.0000,       4.0000,   8.00000,   1107.2328
    190.0000,       4.0000,   8.00000,   1135.6212
    194.0000,       4.0000,   8.00000,   1322.1595
    198.0000,       4.0000,   8.00000,   1417.0267
    202.0000,       4.0000,   8.00000,   1264.7074
    206.0000,       4.0000,   8.00000,   1339.6650
    210.0000,       4.0000,   8.00000,   1424.9471
    214.0000,       4.0000,   8.00000,   1281.5095
    218.0000,       4.0000,   8.00000,   1357.3501
    222.0000,       4.0000,   8.00000,   1350.2129
    226.0000,       4.0000,   8.00000,   1315.4801
    230.0000,       4.0000,   8.00000,   1437.2958
    234.0000,       4.0000,   8.00000,   1460.3226
    238.0000,       4.0000,   8.00000,   1348.0918
    242.0000,       4.0000,   8.00000,   1387.4307
    246.0000,       4.0000,   8.00000,   1205.7592
    250.0000,       4.0000,   8.00000,   1118.6906
    254.0000,       4.0000,   8.00000,   1205.1650
    258.0000,       4.0000,   8.00000,   1109.9230
    262.0000,       4.0000,   8.00000,   1057.7085
    266.0000,       4.0000,   8.00000,   1323.2472
    270.0000,       4.0000,   8.00000,   1042.2843
    274.0000,       4.0000,   8.00000,   1292.2539
    278.0000,       4.0000,   8.00000,   1253.1101
    282.0000,       4.0000,   8.00000,   1400.9218
    286.0000,       4.0000,   8.00000,   1479.8276
    290.0000,       4.0000,   8.00000,   1277.4968
    294.0000,       4.0000,   8.00000,   1180.3956
    298.0000,       4.0000,   8.00000,   1358.5767
    302.0000,       4.0000,   8.00000,   1302.3422
    306.0000,       4.0000,   8.00000,   1059.9097
    310.0000,       4.0000,   8.00000,    998.3511
    314.0000,       4.0000,   8.00000,   1181.7332
    318.0000,       4.0000,   8.00000,   1213.9723
    322.0000,       4.0000,   8.00000,   1367.0690
    326.0000,       4.0000,   8.00000,   1258.4059
    330.0000,       4.0000,   8.00000,   1297.0609
    334.0000,       4.0000,   8.00000,   1389.9755
    338.0000,       4.0000,   8.00000,   1357.7164
    342.0000,       4.0000,   8.00000,   1383.4375
    346.0000,       4.0000,   8.00000,   1421.9558
     42.0000,      28.0000,   1.00000,    679.9710
     46.0000,      28.0000,   1.00000,    666.4516
     50.0000,      28.0000,   1.00000,    672.8613
     54.0000,      28.0000,   1.00000,    668.0286
     58.0000,      28.0000,   1.00000,    649.1711
     62.0000,      28.0000,   1.00000,    666.1290
     66.0000,      28.0000,   1.00000,    707.9951
     70.0000,      28.0000,   1.00000,    711.4977
     74.0000,      28.0000,   1.00000,    726.6252
     78.0000,      28.0000,   1.00000,    733.2484
     82.0000,      28.0000,   1.00000,    763.6456
     86.0000,      28.0000,   1.00000,    787.6340
     90.0000,      28.0000,   1.00000,    793.6673
     94.0000,      28.0000,   1.00000,    775.1171
     98.0000,      28.0000,   1.00000,    812.0028
    102.0000,      28.0000,   1.00000,    838.0792
    106.0000,      28.0000,   1.00000,    852.2401
    110.0000,      28.0000,   1.00000,    824.4703
    114.0000,      28.0000,   1.00000,    839.9345
    118.0000,      28.0000,   1.00000,    859.4363
    122.0000,      28.0000,   1.00000,    890.7125
    126.0000,      28.0000,   1.00000,    885.3079
    130.0000,      28.0000,   1.00000,    909.5430
    134.0000,      28.0000,   1.00000,    962.2051
    138.0000,      28.0000,   1.00000,   1063.0885
    142.0000,      28.0000,   1.00000,   1119.8551
    146.0000,      28.0000,   1.00000,   1180.3984
    150.0000,      28.0000,   1.00000,   1219.2129
    154.0000,      28.0000,   1.00000,   1246.2927
    158.0000,      28.0000,   1.00000,   1246.4740
    162.0000,      28.0000,   1.00000,   1241.9545
    166.0000,      28.0000,   1.00000,   1197.7532
    170.0000,      28.0000,   1.00000,   1155.6394
    174.0000,      28.0000,   1.00000,   1126.4434
    178.0000,      28.0000,   1.00000,   1094.0387
    182.0000,      28.0000,   1.00000,   1086.9326
    186.0000,      28.0000,   1.00000,   1112.9020
    190.0000,      28.0000,   1.00000,   1121.0427
    194.0000,      28.0000,   1.00000,   1149.1176
    198.0000,      28.0000,   1.00000,   1200.9700
    202.0000,      28.0000,   1.00000,   1227.0774
    206.0000,      28.0000,   1.00000,   1286.1808
    210.0000,      28.0000,   1.00000,   1316.7373
    214.0000,      28.0000,   1.00000,   1306.7952
    218.0000,      28.0000,   1.00000,   1340.3949
    222.0000,      28.0000,   1.00000,   1380.7770
    226.0000,      28.0000,   1.00000,   1332.6152
    230.0000,      28.0000,   1.00000,   1350.1431
    234.0000,      28.0000,   1.00000,   1303.1281
    238.0000,      28.0000,   1.00000,   1277.3583
    242.0000,      28.0000,   1.00000,   1268.8948
    246.0000,      28.0000,   1.00000,   1196.8137
    250.0000,      28.0000,   1.00000,   1137.0911
    254.0000,      28.0000,   1.00000,   1160.4259
    258.0000,      28.0000,   1.00000,   1085.8684
    262.0000,      28.0000,   1.00000,   1095.4348
    266.0000,      28.0000,   1.00000,   1128.4783
    270.0000,      28.0000,   1.00000,   1179.5933
    274.0000,      28.0000,   1.00000,   1250.3008
    278.0000,      28.0000,   1.00000,   1301.7546
    282.0000,      28.0000,   1.00000,   1259.9829
    286.0000,      28.0000,   1.00000,   1325.6692
    290.0000,      28.0000,   1.00000,   1307.2344
    294.0000,      28.0000,   1.00000,   1255.8480
    298.0000,      28.0000,   1.00000,   1199.0760
    302.0000,      28.0000,   1.00000,   1151.7739
    306.0000,      28.0000,   1.00000,   1121.3114
    310.0000,      28.0000,   1.00000,   1166.6499
    314.0000,      28.0000,   1.00000,   1119.2401
    318.0000,      28.0000,   1.00000,   1119.2106
    322.0000,      28.0000,   1.00000,   1141.4856
    326.0000,      28.0000,   1.00000,   1218.2894
    330.0000,      28.0000,   1.00000,   1282.8903
    334.0000,      28.0000,   1.00000,   1333.4226
    338.0000,      28.0000,   1.00000,   1327.9238
     42.0000,       4.0000,  10.00000,    711.2197
     46.0000,       4.0000,  10.00000,    594.5638
     50.0000,       4.0000,  10.00000,    556.6165
     54.0000,       4.0000,  10.00000,    600.9518
     58.0000,       4.0000,  10.00000,    604.7639
     62.0000,       4.0000,  10.00000,    640.7556
     66.0000,       4.0000,  10.00000,    674.2111
     70.0000,       4.0000,  10.00000,    636.3799
     74.0000,       4.0000,  10.00000,    694.4675
     78.0000,       4.0000,  10.00000,    730.3624
     82.0000,       4.0000,  10.00000,    643.3707
     86.0000,       4.0000,  10.00000,    749.0863
     90.0000,       4.0000,  10.00000,    786.9269
     94.0000,       4.0000,  10.00000,    834.2681
     98.0000,       4.0000,  10.00000,    754.6694
    102.0000,       4.0000,  10.00000,    831.0857
    106.0000,       4.0000,  10.00000,    783.6299
    110.0000,       4.0000,  10.00000,    813.8741
    114.0000,       4.0000,  10.00000,    822.5364
    118.0000,       4.0000,  10.00000,    784.4686
    122.0000,       4.0000,  10.00000,    724.9476
    126.0000,       4.0000,  10.00000,    854.3273
    130.0000,       4.0000,  10.00000,    960.2992
    134.0000,       4.0000,  10.00000,   1032.6501
    138.0000,       4.0000,  10.00000,    924.2905
    142.0000,       4.0000,  10.00000,   1013.5357
    146.0000,       4.0000,  10.00000,   1129.2635
    150.0000,       4.0000,  10.00000,   1385.7471
    154.0000,       4.0000,  10.00000,   1321.7246
    158.0000,       4.0000,  10.00000,   1343.3959
    162.0000,       4.0000,  10.00000,   1319.9502
    166.0000,       4.0000,  10.00000,   1175.8309
    170.0000,       4.0000,  10.00000,   1104.0118
    174.0000,       4.0000,  10.00000,   1064.4658
    178.0000,       4.0000,  10.00000,   1112.6853
    182.0000,       4.0000,  10.00000,   1023.5532
    186.0000,       4.0000,  10.00000,    988.7549
    190.0000,       4.0000,  10.00000,   1006.3564
    194.0000,       4.0000,  10.00000,   1174.5281
    198.0000,       4.0000,  10.00000,   1273.9009
    202.0000,       4.0000,  10.00000,   1163.9059
    206.0000,       4.0000,  10.00000,   1269.4939
    210.0000,       4.0000,  10.00000,   1399.6168
    214.0000,       4.0000,  10.00000,   1257.0364
    218.0000,       4.0000,  10.00000,   1332.7687
    222.0000,       4.0000,  10.00000,   1358.5338
    226.0000,       4.0000,  10.00000,   1299.0933
    230.0000,       4.0000,  10.00000,   1389.0948
    234.0000,       4.0000,  10.00000,   1392.9406
    238.0000,       4.0000,  10.00000,   1276.0586
    242.0000,       4.0000,  10.00000,   1307.9763
    246.0000,       4.0000,  10.00000,   1087.8083
    250.0000,       4.0000,  10.00000,   1017.6279
    254.0000,       4.0000,  10.00000,   1132.3647
    258.0000,       4.0000,  10.00000,   1028.7725
    262.0000,       4.0000,  10.00000,    966.5165
    266.0000,       4.0000,  10.00000,   1228.3281
    270.0000,       4.0000,  10.00000,    988.9883
    274.0000,       4.0000,  10.00000,   1240.5306
    278.0000,       4.0000,  10.00000,   1192.7883
    282.0000,       4.0000,  10.00000,   1332.5535
    286.0000,       4.0000,  10.00000,   1421.6636
    290.0000,       4.0000,  10.00000,   1217.2761
    294.0000,       4.0000,  10.00000,   1106.8633
    298.0000,       4.0000,  10.00000,   1286.0270
    302.0000,       4.0000,  10.00000,   1207.9902
    306.0000,       4.0000,  10.00000,    971.6903
    310.0000,       4.0000,  10.00000,    907.6837
    314.0000,       4.0000,  10.00000,   1055.2373
    318.0000,       4.0000,  10.00000,   1067.8235
    322.0000,       4.0000,  10.00000,   1175.8032
    326.0000,       4.0000,  10.00000,   1117.5023
    330.0000,       4.0000,  10.00000,   1218.4032
    334.0000,       4.0000,  10.00000,   1296.1414
    338.0000,       4.0000,  10.00000,   1258.4037
     54.0000,      36.0000,   1.00000,    595.3496
     58.0000,      36.0000,   1.00000,    600.7471
     62.0000,      36.0000,   1.00000,    593.7023
     66.0000,      36.0000,   1.00000,    590.7141
     70.0000,      36.0000,   1.00000,    619.4506
     74.0000,      36.0000,   1.00000,    650.1703
     78.0000,      36.0000,   1.00000,    685.4483
     82.0000,      36.0000,   1.00000,    693.1274
     86.0000,      36.0000,   1.00000,    715.8554
     90.0000,      36.0000,   1.00000,    725.2919
     94.0000,      36.0000,   1.00000,    735.6901
     98.0000,      36.0000,   1.00000,    732.4821
    102.0000,      36.0000,   1.00000,    731.4578
    106.0000,      36.0000,   1.00000,    711.8741
    110.0000,      36.0000,   1.00000,    716.9837
    114.0000,      36.0000,   1.00000,    733.7433
    118.0000,      36.0000,   1.00000,    771.9691
    122.0000,      36.0000,   1.00000,    788.4085
    126.0000,      36.0000,   1.00000,    815.3021
    130.0000,      36.0000,   1.00000,    862.1964
    134.0000,      36.0000,   1.00000,    943.9929
    138.0000,      36.0000,   1.00000,   1006.3115
    142.0000,      36.0000,   1.00000,   1075.8086
    146.0000,      36.0000,   1.00000,   1116.4595
    150.0000,      36.0000,   1.00000,   1141.0540
    154.0000,      36.0000,   1.00000,   1129.6991
    158.0000,      36.0000,   1.00000,   1122.3658
    162.0000,      36.0000,   1.00000,   1121.9628
    166.0000,      36.0000,   1.00000,   1100.9858
    170.0000,      36.0000,   1.00000,   1049.8558
    174.0000,      36.0000,   1.00000,   1010.1026
    178.0000,      36.0000,   1.00000,    974.4046
    182.0000,      36.0000,   1.00000,    956.6191
    186.0000,      36.0000,   1.00000,    951.1230
    190.0000,      36.0000,   1.00000,    959.2111
    194.0000,      36.0000,   1.00000,    988.2493
    198.0000,      36.0000,   1.00000,   1012.0217
    202.0000,      36.0000,   1.00000,   1055.8678
    206.0000,      36.0000,   1.00000,   1136.2117
    210.0000,      36.0000,   1.00000,   1211.0627
    214.0000,      36.0000,   1.00000,   1252.9976
    218.0000,      36.0000,   1.00000,   1301.5079
    222.0000,      36.0000,   1.00000,   1312.7312
    226.0000,      36.0000,   1.00000,   1318.8156
    230.0000,      36.0000,   1.00000,   1263.9869
    234.0000,      36.0000,   1.00000,   1217.8002
    238.0000,      36.0000,   1.00000,   1184.0294
    242.0000,      36.0000,   1.00000,   1145.2202
    246.0000,      36.0000,   1.00000,   1094.4667
    250.0000,      36.0000,   1.00000,   1079.1085
    254.0000,      36.0000,   1.00000,   1043.6013
    258.0000,      36.0000,   1.00000,   1051.2738
    262.0000,      36.0000,   1.00000,   1037.4115
    266.0000,      36.0000,   1.00000,   1074.4650
    270.0000,      36.0000,   1.00000,   1106.4551
    274.0000,      36.0000,   1.00000,   1114.6442
    278.0000,      36.0000,   1.00000,   1122.7249
    282.0000,      36.0000,   1.00000,   1160.4371
    286.0000,      36.0000,   1.00000,   1161.6117
    290.0000,      36.0000,   1.00000,   1170.5780
    294.0000,      36.0000,   1.00000,   1127.7666
    298.0000,      36.0000,   1.00000,   1133.1563
    302.0000,      36.0000,   1.00000,   1098.7106
    306.0000,      36.0000,   1.00000,   1066.1887
    310.0000,      36.0000,   1.00000,   1049.4513
    314.0000,      36.0000,   1.00000,   1068.8304
    318.0000,      36.0000,   1.00000,   1071.2960
    322.0000,      36.0000,   1.00000,   1092.6993
    326.0000,      36.0000,   1.00000,   1120.4860
     54.0000,      12.0000,   4.00000,    515.7679
     58.0000,      12.0000,   4.00000,    540.7037
     62.0000,      12.0000,   4.00000,    552.5880
     66.0000,      12.0000,   4.00000,    554.4157
     70.0000,      12.0000,   4.00000,    575.8959
     74.0000,      12.0000,   4.00000,    606.2542
     78.0000,      12.0000,   4.00000,    617.1071
     82.0000,      12.0000,   4.00000,    635.8591
     86.0000,      12.0000,   4.00000,    661.1131
     90.0000,      12.0000,   4.00000,    723.4167
     94.0000,      12.0000,   4.00000,    726.5674
     98.0000,      12.0000,   4.00000,    728.4226
    102.0000,      12.0000,   4.00000,    687.9625
    106.0000,      12.0000,   4.00000,    683.9589
    110.0000,      12.0000,   4.00000,    673.2466
    114.0000,      12.0000,   4.00000,    677.8987
    118.0000,      12.0000,   4.00000,    665.2421
    122.0000,      12.0000,   4.00000,    696.9056
    126.0000,      12.0000,   4.00000,    760.0869
    130.0000,      12.0000,   4.00000,    866.3899
    134.0000,      12.0000,   4.00000,    901.7555
    138.0000,      12.0000,   4.00000,    927.6751
    142.0000,      12.0000,   4.00000,    962.7568
    146.0000,      12.0000,   4.00000,   1101.1989
    150.0000,      12.0000,   4.00000,   1199.8346
    154.0000,      12.0000,   4.00000,   1256.9364
    158.0000,      12.0000,   4.00000,   1221.7224
    162.0000,      12.0000,   4.00000,   1169.0981
    166.0000,      12.0000,   4.00000,   1085.9773
    170.0000,      12.0000,   4.00000,    995.2750
    174.0000,      12.0000,   4.00000,    957.2731
    178.0000,      12.0000,   4.00000,    904.5669
    182.0000,      12.0000,   4.00000,    868.9413
    186.0000,      12.0000,   4.00000,    843.1599
    190.0000,      12.0000,   4.00000,    879.9547
    194.0000,      12.0000,   4.00000,    953.2257
    198.0000,      12.0000,   4.00000,   1009.5363
    202.0000,      12.0000,   4.00000,   1052.5219
    206.0000,      12.0000,   4.00000,   1129.4772
    210.0000,      12.0000,   4.00000,   1196.3248
    214.0000,      12.0000,   4.00000,   1238.3320
    218.0000,      12.0000,   4.00000,   1257.7958
    222.0000,      12.0000,   4.00000,   1275.7380
    226.0000,      12.0000,   4.00000,   1294.6215
    230.0000,      12.0000,   4.00000,   1296.5375
    234.0000,      12.0000,   4.00000,   1262.1754
    238.0000,      12.0000,   4.00000,   1218.3408
    242.0000,      12.0000,   4.00000,   1116.4364
    246.0000,      12.0000,   4.00000,   1025.4766
    250.0000,      12.0000,   4.00000,    968.0031
    254.0000,      12.0000,   4.00000,    959.5410
    262.0000,      12.0000,   4.00000,    995.3495
    266.0000,      12.0000,   4.00000,    986.4681
    270.0000,      12.0000,   4.00000,   1052.0618
    274.0000,      12.0000,   4.00000,   1029.5151
    278.0000,      12.0000,   4.00000,   1133.3818
    282.0000,      12.0000,   4.00000,   1181.6130
    286.0000,      12.0000,   4.00000,   1204.9829
    290.0000,      12.0000,   4.00000,   1155.0365
    294.0000,      12.0000,   4.00000,   1118.9380
    298.0000,      12.0000,   4.00000,   1127.7739
    302.0000,      12.0000,   4.00000,   1082.4156
    306.0000,      12.0000,   4.00000,    960.5658
    310.0000,      12.0000,   4.00000,    915.6154
    314.0000,      12.0000,   4.00000,    947.7729
    318.0000,      12.0000,   4.00000,   1042.7198
    322.0000,      12.0000,   4.00000,   1077.7738
    326.0000,      12.0000,   4.00000,   1110.2904
     66.0000,      44.0000,   1.00000,    572.1985
     70.0000,      44.0000,   1.00000,    581.5302
     74.0000,      44.0000,   1.00000,    607.9463
     78.0000,      44.0000,   1.00000,    615.4472
     82.0000,      44.0000,   1.00000,    629.8731
     86.0000,      44.0000,   1.00000,    626.5677
     90.0000,      44.0000,   1.00000,    631.2791
     94.0000,      44.0000,   1.00000,    637.1086
     98.0000,      44.0000,   1.00000,    632.0283
    102.0000,      44.0000,   1.00000,    618.5508
    106.0000,      44.0000,   1.00000,    638.5999
    110.0000,      44.0000,   1.00000,    671.5782
    114.0000,      44.0000,   1.00000,    695.2686
    118.0000,      44.0000,   1.00000,    703.5123
    122.0000,      44.0000,   1.00000,    739.5886
    126.0000,      44.0000,   1.00000,    782.9157
    130.0000,      44.0000,   1.00000,    848.3997
    134.0000,      44.0000,   1.00000,    888.9727
    138.0000,      44.0000,   1.00000,    931.9280
    142.0000,      44.0000,   1.00000,    968.6437
    146.0000,      44.0000,   1.00000,    985.2767
    150.0000,      44.0000,   1.00000,    986.5886
    154.0000,      44.0000,   1.00000,    977.1588
    158.0000,      44.0000,   1.00000,    968.6268
    162.0000,      44.0000,   1.00000,    970.5516
    166.0000,      44.0000,   1.00000,    949.0938
    170.0000,      44.0000,   1.00000,    927.3701
    174.0000,      44.0000,   1.00000,    901.2705
    178.0000,      44.0000,   1.00000,    884.8807
    182.0000,      44.0000,   1.00000,    866.9845
    186.0000,      44.0000,   1.00000,    862.0222
    194.0000,      44.0000,   1.00000,    887.3165
    198.0000,      44.0000,   1.00000,    932.6426
    202.0000,      44.0000,   1.00000,    959.5558
    206.0000,      44.0000,   1.00000,    999.3272
    210.0000,      44.0000,   1.00000,   1045.4178
    214.0000,      44.0000,   1.00000,   1106.0647
    218.0000,      44.0000,   1.00000,   1145.4117
    222.0000,      44.0000,   1.00000,   1156.4246
    226.0000,      44.0000,   1.00000,   1171.1360
    230.0000,      44.0000,   1.00000,   1173.3508
    234.0000,      44.0000,   1.00000,   1144.3165
    238.0000,      44.0000,   1.00000,   1116.3634
    242.0000,      44.0000,   1.00000,   1086.0354
    246.0000,      44.0000,   1.00000,   1090.8317
    250.0000,      44.0000,   1.00000,   1055.6256
    254.0000,      44.0000,   1.00000,   1035.2633
    258.0000,      44.0000,   1.00000,    997.7395
    262.0000,      44.0000,   1.00000,   1003.7401
    266.0000,      44.0000,   1.00000,   1010.1761
    270.0000,      44.0000,   1.00000,   1003.7090
    274.0000,      44.0000,   1.00000,   1008.1286
    278.0000,      44.0000,   1.00000,   1026.6400
    282.0000,      44.0000,   1.00000,   1032.5806
    286.0000,      44.0000,   1.00000,   1036.6543
    290.0000,      44.0000,   1.00000,   1007.4540
    294.0000,      44.0000,   1.00000,   1027.5840
    298.0000,      44.0000,   1.00000,   1028.4779
    302.0000,      44.0000,   1.00000,   1063.6835
    306.0000,      44.0000,   1.00000,   1066.2825
    310.0000,      44.0000,   1.00000,   1068.7062
    314.0000,      44.0000,   1.00000,   1082.2689
     66.0000,      12.0000,   5.00000,    519.9786
     70.0000,      12.0000,   5.00000,    528.0573
     74.0000,      12.0000,   5.00000,    549.1701
     78.0000,      12.0000,   5.00000,    551.7608
     82.0000,      12.0000,   5.00000,    566.6036
     86.0000,      12.0000,   5.00000,    574.6400
     90.0000,      12.0000,   5.00000,    625.8441
     94.0000,      12.0000,   5.00000,    620.9616
     98.0000,      12.0000,   5.00000,    620.9498
    102.0000,      12.0000,   5.00000,    590.4951
    106.0000,      12.0000,   5.00000,    599.6760
    110.0000,      12.0000,   5.00000,    606.1046
    114.0000,      12.0000,   5.00000,    611.5154
    118.0000,      12.0000,   5.00000,    599.9918
    122.0000,      12.0000,   5.00000,    634.0425
    126.0000,      12.0000,   5.00000,    707.1622
    130.0000,      12.0000,   5.00000,    804.1276
    134.0000,      12.0000,   5.00000,    820.9134
    138.0000,      12.0000,   5.00000,    839.6946
    142.0000,      12.0000,   5.00000,    867.2077
    146.0000,      12.0000,   5.00000,    984.5856
    150.0000,      12.0000,   5.00000,   1051.9315
    154.0000,      12.0000,   5.00000,   1099.5840
    158.0000,      12.0000,   5.00000,   1073.6382
    162.0000,      12.0000,   5.00000,   1032.6194
    166.0000,      12.0000,   5.00000,    950.6369
    170.0000,      12.0000,   5.00000,    864.4022
    174.0000,      12.0000,   5.00000,    826.8425
    178.0000,      12.0000,   5.00000,    786.5226
    182.0000,      12.0000,   5.00000,    764.4164
    186.0000,      12.0000,   5.00000,    741.0088
    194.0000,      12.0000,   5.00000,    846.1508
    198.0000,      12.0000,   5.00000,    906.1188
    202.0000,      12.0000,   5.00000,    941.5589
    206.0000,      12.0000,   5.00000,    990.2080
    210.0000,      12.0000,   5.00000,   1027.7452
    214.0000,      12.0000,   5.00000,   1074.5570
    218.0000,      12.0000,   5.00000,   1095.4305
    222.0000,      12.0000,   5.00000,   1123.2245
    226.0000,      12.0000,   5.00000,   1159.6040
    230.0000,      12.0000,   5.00000,   1196.6244
    234.0000,      12.0000,   5.00000,   1179.6542
    238.0000,      12.0000,   5.00000,   1141.9010
    242.0000,      12.0000,   5.00000,   1052.4290
    246.0000,      12.0000,   5.00000,    991.9276
    250.0000,      12.0000,   5.00000,    937.7522
    254.0000,      12.0000,   5.00000,    913.2523
    258.0000,      12.0000,   5.00000,    889.2699
    262.0000,      12.0000,   5.00000,    923.3828
    266.0000,      12.0000,   5.00000,    906.5409
    270.0000,      12.0000,   5.00000,    965.1767
    274.0000,      12.0000,   5.00000,    939.8591
    278.0000,      12.0000,   5.00000,   1035.7450
    282.0000,      12.0000,   5.00000,   1076.1886
    286.0000,      12.0000,   5.00000,   1093.8265
    290.0000,      12.0000,   5.00000,   1044.6488
    294.0000,      12.0000,   5.00000,   1024.5205
    298.0000,      12.0000,   5.00000,   1041.0988
    302.0000,      12.0000,   5.00000,   1035.2559
    306.0000,      12.0000,   5.00000,    943.5063
    310.0000,      12.0000,   5.00000,    920.5422
    314.0000,      12.0000,   5.00000,    955.0684
     78.0000,      52.0000,   1.00000,    565.2266
     82.0000,      52.0000,   1.00000,    556.2179
     86.0000,      52.0000,   1.00000,    549.7934
     90.0000,      52.0000,   1.00000,    548.4612
     94.0000,      52.0000,   1.00000,    548.3665
     98.0000,      52.0000,   1.00000,    556.3781
    102.0000,      52.0000,   1.00000,    576.5646
    106.0000,      52.0000,   1.00000,    605.7869
    110.0000,      52.0000,   1.00000,    647.8966
    114.0000,      52.0000,   1.00000,    668.2542
    118.0000,      52.0000,   1.00000,    689.1071
    122.0000,      52.0000,   1.00000,    712.0996
    126.0000,      52.0000,   1.00000,    761.3272
    130.0000,      52.0000,   1.00000,    788.6682
    134.0000,      52.0000,   1.00000,    812.9401
    138.0000,      52.0000,   1.00000,    837.4423
    142.0000,      52.0000,   1.00000,    842.9362
    146.0000,      52.0000,   1.00000,    844.4021
    150.0000,      52.0000,   1.00000,    846.5520
    154.0000,      52.0000,   1.00000,    843.4129
    158.0000,      52.0000,   1.00000,    827.8026
    162.0000,      52.0000,   1.00000,    806.4763
    166.0000,      52.0000,   1.00000,    801.7754
    170.0000,      52.0000,   1.00000,    818.3264
    174.0000,      52.0000,   1.00000,    843.1611
    206.0000,      52.0000,   1.00000,    901.2988
    210.0000,      52.0000,   1.00000,    928.4531
    214.0000,      52.0000,   1.00000,    961.0266
    218.0000,      52.0000,   1.00000,    993.7031
    222.0000,      52.0000,   1.00000,    995.1754
    226.0000,      52.0000,   1.00000,    992.2109
    230.0000,      52.0000,   1.00000,   1033.4089
    234.0000,      52.0000,   1.00000,   1055.1917
    238.0000,      52.0000,   1.00000,   1049.4929
    242.0000,      52.0000,   1.00000,   1070.7880
    246.0000,      52.0000,   1.00000,   1042.8944
    250.0000,      52.0000,   1.00000,   1034.5641
    254.0000,      52.0000,   1.00000,   1017.4509
    258.0000,      52.0000,   1.00000,   1003.7409
    262.0000,      52.0000,   1.00000,    989.5457
    266.0000,      52.0000,   1.00000,    966.6494
    270.0000,      52.0000,   1.00000,    933.2428
    274.0000,      52.0000,   1.00000,    943.8230
    278.0000,      52.0000,   1.00000,    955.1663
    282.0000,      52.0000,   1.00000,    938.0624
    286.0000,      52.0000,   1.00000,    928.6587
    290.0000,      52.0000,   1.00000,    959.0049
    294.0000,      52.0000,   1.00000,    963.5839
    298.0000,      52.0000,   1.00000,   1006.6268
    302.0000,      52.0000,   1.00000,   1022.3492
     78.0000,      12.0000,   6.00000,    498.0121
     82.0000,      12.0000,   6.00000,    499.7422
     86.0000,      12.0000,   6.00000,    500.9230
     90.0000,      12.0000,   6.00000,    540.7290
     94.0000,      12.0000,   6.00000,    539.6846
     98.0000,      12.0000,   6.00000,    551.8341
    102.0000,      12.0000,   6.00000,    537.3425
    106.0000,      12.0000,   6.00000,    556.0558
    110.0000,      12.0000,   6.00000,    566.7942
    114.0000,      12.0000,   6.00000,    580.2875
    118.0000,      12.0000,   6.00000,    569.3012
    122.0000,      12.0000,   6.00000,    593.1526
    126.0000,      12.0000,   6.00000,    651.6754
    130.0000,      12.0000,   6.00000,    731.2443
    134.0000,      12.0000,   6.00000,    737.8947
    138.0000,      12.0000,   6.00000,    749.1942
    142.0000,      12.0000,   6.00000,    767.1257
    146.0000,      12.0000,   6.00000,    871.1613
    150.0000,      12.0000,   6.00000,    929.3812
    154.0000,      12.0000,   6.00000,    965.8536
    158.0000,      12.0000,   6.00000,    935.8962
    162.0000,      12.0000,   6.00000,    888.3204
    166.0000,      12.0000,   6.00000,    823.9122
    170.0000,      12.0000,   6.00000,    765.4260
    174.0000,      12.0000,   6.00000,    753.1118
    206.0000,      12.0000,   6.00000,    883.1717
    210.0000,      12.0000,   6.00000,    910.9539
    214.0000,      12.0000,   6.00000,    947.0204
    218.0000,      12.0000,   6.00000,    950.7504
    222.0000,      12.0000,   6.00000,    973.2217
    226.0000,      12.0000,   6.00000,   1002.7505
    230.0000,      12.0000,   6.00000,   1056.4137
    234.0000,      12.0000,   6.00000,   1080.9188
    238.0000,      12.0000,   6.00000,   1079.3132
    242.0000,      12.0000,   6.00000,   1011.5573
    246.0000,      12.0000,   6.00000,    945.3187
    250.0000,      12.0000,   6.00000,    899.5102
    254.0000,      12.0000,   6.00000,    878.1481
    258.0000,      12.0000,   6.00000,    860.6916
    262.0000,      12.0000,   6.00000,    884.5088
    266.0000,      12.0000,   6.00000,    856.7299
    270.0000,      12.0000,   6.00000,    907.0641
    274.0000,      12.0000,   6.00000,    882.2487
    282.0000,      12.0000,   6.00000,   1010.0879
    286.0000,      12.0000,   6.00000,   1024.3169
    290.0000,      12.0000,   6.00000,    994.7877
    294.0000,      12.0000,   6.00000,    988.3754
    298.0000,      12.0000,   6.00000,   1018.3401
    302.0000,      12.0000,   6.00000,   1008.8915
     84.0000,      24.0000,   3.00000,    502.4450
     88.0000,      24.0000,   3.00000,    504.2897
     92.0000,      24.0000,   3.00000,    511.9381
     96.0000,      24.0000,   3.00000,    520.8876
    100.0000,      24.0000,   3.00000,    530.1015
    104.0000,      24.0000,   3.00000,    543.5502
    108.0000,      24.0000,   3.00000,    549.5585
    112.0000,      24.0000,   3.00000,    553.6249
    116.0000,      24.0000,   3.00000,    567.6407
    120.0000,      24.0000,   3.00000,    603.0380
    124.0000,      24.0000,   3.00000,    638.8644
    128.0000,      24.0000,   3.00000,    649.9872
    132.0000,      24.0000,   3.00000,    677.2249
    136.0000,      24.0000,   3.00000,    718.0400
    140.0000,      24.0000,   3.00000,    774.5856
    144.0000,      24.0000,   3.00000,    806.5616
    148.0000,      24.0000,   3.00000,    827.8548
    152.0000,      24.0000,   3.00000,    854.2548
    156.0000,      24.0000,   3.00000,    857.3073
    160.0000,      24.0000,   3.00000,    843.9391
    164.0000,      24.0000,   3.00000,    809.8928
    168.0000,      24.0000,   3.00000,    785.7552
    212.0000,      24.0000,   3.00000,    876.4278
    216.0000,      24.0000,   3.00000,    904.6882
    220.0000,      24.0000,   3.00000,    935.7675
    224.0000,      24.0000,   3.00000,    954.1216
    232.0000,      24.0000,   3.00000,   1000.0728
    236.0000,      24.0000,   3.00000,   1001.0506
    240.0000,      24.0000,   3.00000,    982.9159
    244.0000,      24.0000,   3.00000,    969.1943
    248.0000,      24.0000,   3.00000,    930.8236
    252.0000,      24.0000,   3.00000,    891.5847
    256.0000,      24.0000,   3.00000,    881.7575
    260.0000,      24.0000,   3.00000,    857.4329
    264.0000,      24.0000,   3.00000,    875.7116
    268.0000,      24.0000,   3.00000,    871.2191
    272.0000,      24.0000,   3.00000,    896.1400
    276.0000,      24.0000,   3.00000,    942.6264
    280.0000,      24.0000,   3.00000,    935.0180
    284.0000,      24.0000,   3.00000,    966.2961
    288.0000,      24.0000,   3.00000,    990.6785
    292.0000,      24.0000,   3.00000,   1019.6835
    296.0000,      24.0000,   3.00000,    999.3364
     90.0000,      20.0000,   4.00000,    490.5806
     94.0000,      20.0000,   4.00000,    514.4297
     98.0000,      20.0000,   4.00000,    520.1208
    102.0000,      20.0000,   4.00000,    526.8566
    106.0000,      20.0000,   4.00000,    525.5061
    110.0000,      20.0000,   4.00000,    531.1495
    114.0000,      20.0000,   4.00000,    527.5425
    118.0000,      20.0000,   4.00000,    551.6613
    122.0000,      20.0000,   4.00000,    581.3361
    126.0000,      20.0000,   4.00000,    617.1854
    130.0000,      20.0000,   4.00000,    633.7216
    134.0000,      20.0000,   4.00000,    671.4680
    138.0000,      20.0000,   4.00000,    701.5432
    142.0000,      20.0000,   4.00000,    745.7917
    146.0000,      20.0000,   4.00000,    767.2455
    150.0000,      20.0000,   4.00000,    810.4807
    154.0000,      20.0000,   4.00000,    836.5352
    158.0000,      20.0000,   4.00000,    841.4037
    162.0000,      20.0000,   4.00000,    807.9615
    218.0000,      20.0000,   4.00000,    875.9496
    222.0000,      20.0000,   4.00000,    903.7584
    226.0000,      20.0000,   4.00000,    947.1853
    230.0000,      20.0000,   4.00000,    951.9557
    234.0000,      20.0000,   4.00000,    958.1495
    238.0000,      20.0000,   4.00000,    947.9608
    242.0000,      20.0000,   4.00000,    921.1693
    246.0000,      20.0000,   4.00000,    895.8954
    250.0000,      20.0000,   4.00000,    874.6921
    258.0000,      20.0000,   4.00000,    854.8813
    262.0000,      20.0000,   4.00000,    844.5245
    266.0000,      20.0000,   4.00000,    852.7875
    270.0000,      20.0000,   4.00000,    867.4022
    274.0000,      20.0000,   4.00000,    911.5143
    282.0000,      20.0000,   4.00000,    977.4316
    286.0000,      20.0000,   4.00000,    974.8895
    290.0000,      20.0000,   4.00000,   1016.6100
   6.62
ITERATION 2
MODEL RESISTIVITY
LAYER 1
93,     2.0000
      8.0000,     613.24
     12.0000,     621.85
     16.0000,     668.26
     20.0000,     891.21
     24.0000,     1048.5
     28.0000,     1070.8
     32.0000,     1085.6
     36.0000,     907.53
     40.0000,     997.47
     44.0000,     1229.2
     48.0000,     978.19
     52.0000,     907.75
     56.0000,     1037.7
     60.0000,     1046.3
     64.0000,     1095.5
     68.0000,     1076.2
     72.0000,     912.92
     76.0000,     946.69
     80.0000,     945.27
     84.0000,     693.69
     88.0000,     761.14
     92.0000,     767.39
     96.0000,     784.51
    100.0000,     622.94
    104.0000,     648.72
    108.0000,     557.57
    112.0000,     580.53
    116.0000,     600.87
    120.0000,     590.91
    124.0000,     559.25
    128.0000,     731.55
    132.0000,     852.23
    136.0000,     945.32
    140.0000,     818.72
    144.0000,     911.66
    148.0000,     1025.8
    152.0000,     1310.2
    156.0000,     1214.3
    160.0000,     1207.0
    164.0000,     1128.4
    168.0000,     933.59
    172.0000,     813.99
    176.0000,     729.75
    180.0000,     733.95
    184.0000,     659.12
    188.0000,     627.78
    192.0000,     636.04
    196.0000,     768.16
    200.0000,     835.88
    204.0000,     744.11
    208.0000,     826.80
    212.0000,     926.91
    216.0000,     822.50
    220.0000,     912.67
    224.0000,     948.89
    228.0000,     952.86
    232.0000,     1076.9
    236.0000,     1147.4
    240.0000,     1061.7
    244.0000,     1124.8
    248.0000,     929.31
    252.0000,     862.22
    256.0000,     999.72
    260.0000,     924.88
    264.0000,     906.33
    268.0000,     1308.6
    272.0000,     1013.1
    276.0000,     1494.1
    280.0000,     1509.3
    284.0000,     1933.2
    288.0000,     2242.8
    292.0000,     1884.3
    296.0000,     1704.7
    300.0000,     2068.5
    304.0000,     1950.4
    308.0000,     1546.8
    312.0000,     1503.7
    316.0000,     2023.6
    320.0000,     2200.3
    324.0000,     2688.6
    328.0000,     2619.4
    332.0000,     2894.7
    336.0000,     3091.8
    340.0000,     2968.2
    344.0000,     3000.6
    348.0000,     3048.8
    352.0000,     2717.2
    356.0000,     2724.2
    360.0000,     2483.7
    364.0000,     2478.5
    368.0000,     1575.9
    372.0000,     1497.1
             1504.9
LAYER 2
93,     4.2000
      8.0000,     619.98
     12.0000,     625.00
     16.0000,     679.35
     20.0000,     900.49
     24.0000,     1065.0
     28.0000,     1101.3
     32.0000,     1102.3
     36.0000,     967.69
     40.0000,     1041.0
     44.0000,     1230.0
     48.0000,     1031.6
     52.0000,     970.09
     56.0000,     1055.4
     60.0000,     1072.2
     64.0000,     1095.8
     68.0000,     1076.7
     72.0000,     934.48
     76.0000,     948.15
     80.0000,     944.54
     84.0000,     729.33
     88.0000,     774.49
     92.0000,     791.74
     96.0000,     804.11
    100.0000,     692.77
    104.0000,     693.66
    108.0000,     642.81
    112.0000,     646.40
    116.0000,     652.87
    120.0000,     633.18
    124.0000,     611.72
    128.0000,     744.48
    132.0000,     880.42
    136.0000,     949.18
    140.0000,     856.69
    144.0000,     921.23
    148.0000,     1032.4
    152.0000,     1309.1
    156.0000,     1214.1
    160.0000,     1205.9
    164.0000,     1129.7
    168.0000,     951.01
    172.0000,     842.92
    176.0000,     770.98
    180.0000,     770.73
    184.0000,     703.81
    188.0000,     675.41
    192.0000,     684.62
    196.0000,     799.97
    200.0000,     854.40
    204.0000,     811.38
    208.0000,     879.89
    212.0000,     955.71
    216.0000,     924.24
    220.0000,     985.74
    224.0000,     1027.4
    228.0000,     1042.4
    232.0000,     1153.5
    236.0000,     1189.1
    240.0000,     1124.1
    244.0000,     1134.0
    248.0000,     968.56
    252.0000,     914.02
    256.0000,     1006.1
    260.0000,     955.22
    264.0000,     956.13
    268.0000,     1259.4
    272.0000,     1123.2
    276.0000,     1418.3
    280.0000,     1492.6
    284.0000,     1869.2
    288.0000,     2061.3
    292.0000,     1809.9
    296.0000,     1685.6
    300.0000,     2013.6
    304.0000,     1960.3
    308.0000,     1551.0
    312.0000,     1505.2
    316.0000,     2017.0
    320.0000,     2209.7
    324.0000,     2705.9
    328.0000,     2648.3
    332.0000,     2933.0
    336.0000,     3128.9
    340.0000,     2987.4
    344.0000,     3025.5
    348.0000,     3078.9
    352.0000,     2722.9
    356.0000,     2735.2
    360.0000,     2472.2
    364.0000,     2366.4
    368.0000,     1574.5
    372.0000,     1491.8
             1494.1
LAYER 3
91,     6.6200
     12.0000,     656.22
     16.0000,     747.87
     20.0000,     1012.7
     24.0000,     1231.2
     28.0000,     1324.2
     32.0000,     1325.2
     36.0000,     1245.1
     40.0000,     1242.8
     44.0000,     1269.0
     48.0000,     1147.4
     52.0000,     1098.2
     56.0000,     1102.4
     60.0000,     1112.7
     64.0000,     1111.6
     68.0000,     1104.4
     72.0000,     1043.8
     76.0000,     1045.0
     80.0000,     1047.0
     84.0000,     1014.1
     88.0000,     1035.6
     92.0000,     1057.0
     96.0000,     1059.7
    100.0000,     1044.9
    104.0000,     1041.0
    108.0000,     1017.8
    112.0000,     1012.3
    116.0000,     994.57
    120.0000,     904.73
    124.0000,     874.97
    128.0000,     913.01
    132.0000,     1060.2
    136.0000,     1105.1
    140.0000,     1103.8
    144.0000,     1140.0
    148.0000,     1253.6
    152.0000,     1432.0
    156.0000,     1398.9
    160.0000,     1378.6
    164.0000,     1319.3
    168.0000,     1203.5
    172.0000,     1112.7
    176.0000,     1035.0
    180.0000,     1022.5
    184.0000,     946.38
    188.0000,     922.07
    192.0000,     928.62
    196.0000,     1032.0
    200.0000,     1124.0
    204.0000,     1144.2
    208.0000,     1269.2
    212.0000,     1400.8
    216.0000,     1434.1
    220.0000,     1530.7
    224.0000,     1585.5
    228.0000,     1608.2
    232.0000,     1649.9
    236.0000,     1642.0
    240.0000,     1495.8
    244.0000,     1402.4
    248.0000,     1247.9
    252.0000,     1194.1
    256.0000,     1182.0
    260.0000,     1139.5
    264.0000,     1135.9
    268.0000,     1271.6
    272.0000,     1217.0
    276.0000,     1364.3
    280.0000,     1427.6
    284.0000,     1660.4
    288.0000,     1700.4
    292.0000,     1595.2
    296.0000,     1583.6
    300.0000,     1939.6
    304.0000,     1944.2
    308.0000,     1609.7
    312.0000,     1588.9
    316.0000,     2043.8
    320.0000,     2346.8
    324.0000,     2849.4
    328.0000,     2867.7
    332.0000,     3194.8
    336.0000,     3583.5
    340.0000,     3581.6
    344.0000,     3566.0
    348.0000,     3552.7
    352.0000,     3065.3
    356.0000,     2845.9
    360.0000,     2449.0
    364.0000,     2187.8
    368.0000,     1573.5
             1496.5
LAYER 4
89,     9.2820
     16.0000,     795.59
     20.0000,     1139.4
     24.0000,     1314.7
     28.0000,     1447.2
     32.0000,     1447.3
     36.0000,     1341.2
     40.0000,     1327.2
     44.0000,     1276.7
     48.0000,     1160.3
     52.0000,     1109.9
     56.0000,     1110.1
     60.0000,     1113.2
     64.0000,     1106.4
     68.0000,     1102.1
     72.0000,     1069.6
     76.0000,     1103.5
     80.0000,     1141.0
     84.0000,     1274.9
     88.0000,     1351.2
     92.0000,     1407.7
     96.0000,     1415.2
    100.0000,     1467.3
    104.0000,     1466.4
    108.0000,     1481.3
    112.0000,     1445.0
    116.0000,     1345.0
    120.0000,     1172.0
    124.0000,     1125.9
    128.0000,     1110.7
    132.0000,     1256.3
    136.0000,     1339.2
    140.0000,     1399.9
    144.0000,     1490.0
    148.0000,     1654.6
    152.0000,     1814.8
    156.0000,     1810.8
    160.0000,     1796.6
    164.0000,     1780.9
    168.0000,     1740.2
    172.0000,     1660.7
    176.0000,     1555.2
    180.0000,     1530.5
    184.0000,     1412.2
    188.0000,     1377.4
    192.0000,     1368.1
    196.0000,     1493.5
    200.0000,     1687.9
    204.0000,     1717.9
    208.0000,     1998.1
    212.0000,     2315.5
    216.0000,     2347.8
    220.0000,     2535.0
    224.0000,     2588.2
    228.0000,     2588.5
    232.0000,     2491.5
    236.0000,     2411.6
    240.0000,     2022.5
    244.0000,     1782.0
    248.0000,     1589.1
    252.0000,     1515.3
    256.0000,     1488.2
    260.0000,     1403.4
    264.0000,     1354.1
    268.0000,     1310.3
    272.0000,     1271.7
    276.0000,     1346.5
    280.0000,     1379.4
    284.0000,     1488.9
    288.0000,     1473.8
    292.0000,     1430.5
    296.0000,     1437.2
    300.0000,     1847.9
    304.0000,     1906.3
    308.0000,     1713.2
    312.0000,     1696.8
    316.0000,     1983.1
    320.0000,     2264.2
    324.0000,     2646.0
    328.0000,     2718.0
    332.0000,     3120.9
    336.0000,     3851.6
    340.0000,     4112.9
    344.0000,     4104.4
    348.0000,     4061.5
    352.0000,     3395.4
    356.0000,     2934.3
    360.0000,     2383.2
    364.0000,     2045.3
             1522.2
LAYER 5
85,    12.2102
     24.0000,     1248.3
     28.0000,     1424.5
     32.0000,     1430.9
     36.0000,     1337.1
     40.0000,     1254.8
     44.0000,     1139.6
     48.0000,     1025.6
     52.0000,     954.60
     56.0000,     950.57
     60.0000,     925.41
     64.0000,     909.39
     68.0000,     927.20
     72.0000,     978.45
     76.0000,     1078.9
     80.0000,     1141.2
     84.0000,     1208.2
     88.0000,     1349.2
     92.0000,     1463.6
     96.0000,     1494.4
    100.0000,     1555.4
    104.0000,     1564.7
    108.0000,     1564.1
    112.0000,     1499.8
    116.0000,     1348.5
    120.0000,     1186.6
    124.0000,     1165.8
    128.0000,     1104.5
    132.0000,     1137.8
    136.0000,     1172.7
    140.0000,     1213.4
    144.0000,     1319.8
    148.0000,     1497.4
    152.0000,     1743.4
    156.0000,     1908.7
    160.0000,     1939.2
    164.0000,     2075.0
    168.0000,     2292.2
    172.0000,     2469.9
    176.0000,     2550.5
    180.0000,     2566.8
    184.0000,     2629.5
    188.0000,     2637.8
    192.0000,     2732.4
    196.0000,     2911.5
    200.0000,     3074.4
    204.0000,     3132.6
    208.0000,     3251.9
    212.0000,     3450.2
    216.0000,     3524.6
    220.0000,     3563.4
    224.0000,     3556.7
    228.0000,     3434.3
    232.0000,     3229.8
    236.0000,     2775.5
    240.0000,     2223.0
    244.0000,     1885.2
    248.0000,     1693.0
    252.0000,     1622.7
    256.0000,     1603.1
    260.0000,     1586.7
    264.0000,     1524.8
    268.0000,     1445.5
    272.0000,     1352.3
    276.0000,     1314.3
    280.0000,     1293.7
    284.0000,     1290.8
    288.0000,     1289.7
    292.0000,     1287.9
    296.0000,     1313.0
    300.0000,     1511.3
    304.0000,     1559.4
    308.0000,     1514.6
    312.0000,     1397.6
    316.0000,     1334.8
    320.0000,     1276.0
    324.0000,     1242.5
    328.0000,     1240.3
    332.0000,     1288.6
    336.0000,     1527.2
    340.0000,     1836.6
    344.0000,     2038.8
    348.0000,     2057.3
    352.0000,     2036.0
    356.0000,     1928.6
             1667.0
LAYER 6
81,    15.4312
     32.0000,     1205.7
     36.0000,     1014.0
     40.0000,     914.63
     44.0000,     792.41
     48.0000,     707.99
     52.0000,     645.54
     56.0000,     627.06
     60.0000,     618.03
     64.0000,     604.69
     68.0000,     608.20
     72.0000,     640.11
     76.0000,     710.53
     80.0000,     809.66
     84.0000,     918.73
     88.0000,     1043.4
     92.0000,     1147.0
     96.0000,     1211.0
    100.0000,     1241.3
    104.0000,     1259.2
    108.0000,     1258.9
    112.0000,     1234.2
    116.0000,     1172.1
    120.0000,     1139.5
    124.0000,     1118.1
    128.0000,     1068.1
    132.0000,     1084.0
    136.0000,     1134.6
    140.0000,     1176.1
    144.0000,     1265.7
    148.0000,     1456.1
    152.0000,     1734.3
    156.0000,     1877.0
    160.0000,     1985.1
    164.0000,     2043.2
    168.0000,     2101.7
    172.0000,     2146.5
    176.0000,     2254.9
    180.0000,     2364.1
    184.0000,     2393.4
    188.0000,     2436.5
    192.0000,     2599.7
    196.0000,     2862.4
    200.0000,     3056.1
    204.0000,     3095.0
    208.0000,     3158.2
    212.0000,     3191.5
    216.0000,     3223.9
    220.0000,     3228.0
    224.0000,     3157.9
    228.0000,     2968.4
    232.0000,     2686.7
    236.0000,     2309.3
    240.0000,     1942.7
    244.0000,     1720.0
    248.0000,     1621.3
    252.0000,     1598.8
    256.0000,     1594.9
    260.0000,     1548.8
    264.0000,     1476.0
    268.0000,     1406.4
    272.0000,     1324.3
    276.0000,     1295.5
    280.0000,     1250.1
    284.0000,     1225.1
    288.0000,     1220.4
    292.0000,     1228.9
    296.0000,     1246.5
    300.0000,     1313.3
    304.0000,     1323.9
    308.0000,     1309.4
    312.0000,     1210.6
    316.0000,     1105.7
    320.0000,     1017.2
    324.0000,     969.47
    328.0000,     963.14
    332.0000,     964.23
    336.0000,     1048.9
    340.0000,     1201.4
    344.0000,     1386.0
    348.0000,     1471.4
             1489.6
LAYER 7
77,    18.9743
     40.0000,     704.70
     44.0000,     561.17
     48.0000,     501.11
     52.0000,     455.82
     56.0000,     436.35
     60.0000,     433.70
     64.0000,     427.03
     68.0000,     423.25
     72.0000,     432.02
     76.0000,     459.37
     80.0000,     505.23
     84.0000,     563.48
     88.0000,     628.39
     92.0000,     689.46
     96.0000,     739.15
    100.0000,     775.13
    104.0000,     797.38
    108.0000,     805.38
    112.0000,     806.05
    116.0000,     805.06
    120.0000,     805.17
    124.0000,     811.56
    128.0000,     822.01
    132.0000,     848.46
    136.0000,     891.29
    140.0000,     945.85
    144.0000,     1025.9
    148.0000,     1146.7
    152.0000,     1298.8
    156.0000,     1443.1
    160.0000,     1572.7
    164.0000,     1686.9
    168.0000,     1793.8
    172.0000,     1905.4
    176.0000,     2016.7
    180.0000,     2093.8
    184.0000,     2113.3
    188.0000,     2137.7
    192.0000,     2164.0
    196.0000,     2193.2
    200.0000,     2220.7
    204.0000,     2215.7
    208.0000,     2174.9
    212.0000,     2107.1
    216.0000,     2016.9
    220.0000,     1907.7
    224.0000,     1777.5
    228.0000,     1633.8
    232.0000,     1493.5
    236.0000,     1367.8
    240.0000,     1278.7
    244.0000,     1243.2
    248.0000,     1241.4
    252.0000,     1247.3
    256.0000,     1268.6
    260.0000,     1277.3
    264.0000,     1284.7
    268.0000,     1280.5
    272.0000,     1260.3
    276.0000,     1242.6
    280.0000,     1211.5
    284.0000,     1187.2
    288.0000,     1181.5
    292.0000,     1190.3
    296.0000,     1195.1
    300.0000,     1201.3
    304.0000,     1210.0
    308.0000,     1207.4
    312.0000,     1154.8
    316.0000,     1085.6
    320.0000,     1020.7
    324.0000,     983.22
    328.0000,     978.40
    332.0000,     974.24
    336.0000,     995.21
    340.0000,     1055.8
             1174.7
LAYER 8
73,    22.8718
     48.0000,     413.83
     52.0000,     367.86
     56.0000,     351.85
     60.0000,     347.34
     64.0000,     345.76
     68.0000,     342.98
     72.0000,     342.75
     76.0000,     349.77
     80.0000,     365.81
     84.0000,     390.07
     88.0000,     420.47
     92.0000,     453.63
     96.0000,     485.17
    100.0000,     511.65
    104.0000,     531.49
    108.0000,     545.30
    112.0000,     555.83
    116.0000,     566.54
    120.0000,     580.90
    124.0000,     601.59
    128.0000,     628.98
    132.0000,     663.97
    136.0000,     706.60
    140.0000,     755.77
    144.0000,     814.44
    148.0000,     887.76
    152.0000,     972.40
    156.0000,     1059.8
    160.0000,     1144.8
    164.0000,     1226.0
    168.0000,     1302.3
    172.0000,     1369.6
    176.0000,     1418.6
    180.0000,     1440.0
    184.0000,     1445.6
    188.0000,     1459.6
    192.0000,     1464.8
    196.0000,     1450.1
    200.0000,     1409.3
    204.0000,     1342.1
    208.0000,     1257.2
    212.0000,     1165.8
    216.0000,     1077.0
    220.0000,     997.06
    224.0000,     929.92
    228.0000,     878.77
    232.0000,     842.83
    236.0000,     825.64
    240.0000,     823.61
    244.0000,     821.90
    248.0000,     837.34
    252.0000,     877.11
    256.0000,     941.93
    260.0000,     1009.5
    264.0000,     1051.3
    268.0000,     1056.1
    272.0000,     1087.4
    276.0000,     1114.3
    280.0000,     1128.6
    284.0000,     1136.3
    288.0000,     1143.8
    292.0000,     1151.4
    296.0000,     1156.0
    300.0000,     1161.7
    304.0000,     1168.5
    308.0000,     1163.7
    312.0000,     1132.2
    316.0000,     1096.8
    320.0000,     1045.8
    324.0000,     1009.4
    328.0000,     1006.3
    332.0000,     1008.2
             1006.3
LAYER 9
67,    27.1590
     60.0000,     320.54
     64.0000,     311.56
     68.0000,     310.60
     72.0000,     309.84
     76.0000,     310.50
     80.0000,     315.21
     84.0000,     325.12
     88.0000,     340.42
     92.0000,     360.40
     96.0000,     381.48
    100.0000,     400.99
    104.0000,     417.86
    108.0000,     432.81
    112.0000,     447.44
    116.0000,     463.61
    120.0000,     483.17
    124.0000,     507.62
    128.0000,     537.55
    132.0000,     572.66
    136.0000,     611.95
    140.0000,     654.54
    144.0000,     700.47
    148.0000,     749.51
    152.0000,     799.85
    156.0000,     847.49
    160.0000,     890.23
    164.0000,     928.58
    168.0000,     960.71
    172.0000,     983.96
    176.0000,     996.22
    180.0000,     998.68
    184.0000,     1001.7
    188.0000,     1001.3
    192.0000,     989.41
    196.0000,     961.00
    200.0000,     915.85
    204.0000,     852.59
    208.0000,     784.54
    212.0000,     719.36
    216.0000,     662.65
    220.0000,     617.86
    224.0000,     586.58
    228.0000,     568.85
    232.0000,     562.84
    236.0000,     561.25
    240.0000,     559.29
    244.0000,     566.42
    248.0000,     591.15
    252.0000,     638.77
    256.0000,     709.64
    260.0000,     796.23
    264.0000,     884.83
    268.0000,     959.05
    272.0000,     1002.8
    276.0000,     1009.5
    280.0000,     1035.4
    284.0000,     1067.8
    288.0000,     1094.8
    292.0000,     1113.0
    296.0000,     1123.5
    300.0000,     1134.3
    304.0000,     1145.4
    308.0000,     1146.1
    312.0000,     1121.8
    316.0000,     1097.8
    320.0000,     1060.6
             1011.8
LAYER 10
61,    31.8749
     72.0000,     300.20
     76.0000,     301.28
     80.0000,     302.19
     84.0000,     306.12
     88.0000,     313.98
     92.0000,     328.40
     96.0000,     344.30
    100.0000,     360.38
    104.0000,     375.88
    108.0000,     391.73
    112.0000,     408.89
    116.0000,     428.31
    120.0000,     450.86
    124.0000,     477.18
    128.0000,     507.47
    132.0000,     541.16
    136.0000,     576.96
    140.0000,     613.36
    144.0000,     649.01
    148.0000,     682.56
    152.0000,     712.70
    156.0000,     738.32
    160.0000,     758.75
    164.0000,     773.69
    168.0000,     782.96
    172.0000,     786.93
    176.0000,     787.27
    180.0000,     787.16
    184.0000,     783.85
    188.0000,     772.73
    192.0000,     750.78
    196.0000,     717.42
    200.0000,     674.74
    204.0000,     626.77
    208.0000,     578.78
    212.0000,     535.37
    216.0000,     499.79
    220.0000,     473.80
    224.0000,     457.83
    228.0000,     450.94
    232.0000,     450.43
    236.0000,     447.38
    240.0000,     446.82
    244.0000,     454.85
    248.0000,     476.85
    252.0000,     516.57
    256.0000,     575.15
    260.0000,     649.65
    264.0000,     733.07
    268.0000,     815.91
    272.0000,     889.73
    276.0000,     951.07
    280.0000,     1002.8
    284.0000,     1045.3
    288.0000,     1079.0
    292.0000,     1097.5
    296.0000,     1106.3
    300.0000,     1125.3
    304.0000,     1142.3
    308.0000,     1143.7
             1116.7
LAYER 11
57,    37.0623
     80.0000,     305.35
     84.0000,     306.79
     88.0000,     311.32
     92.0000,     322.20
     96.0000,     334.47
    100.0000,     349.14
    104.0000,     363.93
    108.0000,     380.89
    112.0000,     400.04
    116.0000,     421.81
    120.0000,     446.58
    124.0000,     474.44
    128.0000,     505.13
    132.0000,     537.82
    136.0000,     571.09
    140.0000,     603.30
    144.0000,     632.89
    148.0000,     658.50
    152.0000,     679.15
    156.0000,     694.31
    160.0000,     703.93
    164.0000,     708.45
    168.0000,     708.93
    172.0000,     707.27
    176.0000,     706.31
    180.0000,     703.66
    184.0000,     694.58
    188.0000,     676.82
    192.0000,     649.92
    196.0000,     615.30
    200.0000,     575.91
    204.0000,     535.38
    208.0000,     497.31
    212.0000,     464.52
    216.0000,     438.88
    220.0000,     421.26
    224.0000,     411.51
    228.0000,     408.36
    232.0000,     406.88
    236.0000,     403.56
    240.0000,     402.98
    244.0000,     409.85
    248.0000,     428.43
    252.0000,     461.87
    256.0000,     511.63
    260.0000,     576.68
    264.0000,     653.20
    268.0000,     735.15
    272.0000,     816.14
    276.0000,     891.52
    280.0000,     958.78
    284.0000,     1014.0
    288.0000,     1061.3
    292.0000,     1092.4
    296.0000,     1111.0
    300.0000,     1115.3
             1131.6
LAYER 12
53, 
     88.0000,     317.93
     92.0000,     326.85
     96.0000,     337.08
    100.0000,     349.18
    104.0000,     362.40
    108.0000,     380.49
    112.0000,     400.59
    116.0000,     423.48
    120.0000,     449.46
    124.0000,     478.40
    128.0000,     509.79
    132.0000,     542.61
    136.0000,     575.39
    140.0000,     606.47
    144.0000,     634.36
    148.0000,     657.69
    152.0000,     675.62
    156.0000,     687.76
    160.0000,     694.27
    164.0000,     696.02
    168.0000,     694.68
    172.0000,     692.82
    176.0000,     692.02
    180.0000,     686.44
    184.0000,     673.42
    188.0000,     651.67
    192.0000,     621.70
    196.0000,     585.62
    200.0000,     546.60
    204.0000,     508.05
    208.0000,     472.96
    212.0000,     443.49
    216.0000,     420.98
    220.0000,     405.94
    224.0000,     398.05
    228.0000,     396.09
    232.0000,     393.59
    236.0000,     389.55
    240.0000,     388.22
    244.0000,     393.99
    248.0000,     410.82
    252.0000,     441.72
    256.0000,     488.34
    260.0000,     550.26
    264.0000,     624.65
    268.0000,     706.47
    272.0000,     789.98
    276.0000,     870.65
    280.0000,     947.11
    284.0000,     1003.3
    288.0000,     1052.8
    292.0000,     1089.7
             1112.9
CALCULATED APPARENT RESISTIVITY
      6.0000,       4.0000,   1.00000,    650.9465
     10.0000,       4.0000,   1.00000,    691.6595
     14.0000,       4.0000,   1.00000,    739.0024
     18.0000,       4.0000,   1.00000,    892.9657
     22.0000,       4.0000,   1.00000,    993.8046
     26.0000,       4.0000,   1.00000,   1020.8112
     30.0000,       4.0000,   1.00000,   1105.8019
     34.0000,       4.0000,   1.00000,   1015.6078
     38.0000,       4.0000,   1.00000,   1032.6708
     42.0000,       4.0000,   1.00000,   1137.2731
     46.0000,       4.0000,   1.00000,   1003.2659
     50.0000,       4.0000,   1.00000,   1002.7219
     54.0000,       4.0000,   1.00000,   1063.9371
     58.0000,       4.0000,   1.00000,   1020.1821
     62.0000,       4.0000,   1.00000,   1038.5204
     66.0000,       4.0000,   1.00000,   1049.8259
     70.0000,       4.0000,   1.00000,    948.5499
     74.0000,       4.0000,   1.00000,    933.3286
     78.0000,       4.0000,   1.00000,    942.9382
     82.0000,       4.0000,   1.00000,    781.2177
     86.0000,       4.0000,   1.00000,    853.7418
     90.0000,       4.0000,   1.00000,    783.4652
     94.0000,       4.0000,   1.00000,    830.4669
     98.0000,       4.0000,   1.00000,    703.7059
    102.0000,       4.0000,   1.00000,    758.1013
    106.0000,       4.0000,   1.00000,    667.0536
    110.0000,       4.0000,   1.00000,    687.3083
    114.0000,       4.0000,   1.00000,    676.9975
    118.0000,       4.0000,   1.00000,    695.0735
    122.0000,       4.0000,   1.00000,    671.3607
    126.0000,       4.0000,   1.00000,    797.4578
    130.0000,       4.0000,   1.00000,    832.9479
    134.0000,       4.0000,   1.00000,    946.5359
    138.0000,       4.0000,   1.00000,    896.1198
    142.0000,       4.0000,   1.00000,   1033.4475
    146.0000,       4.0000,   1.00000,   1047.4148
    150.0000,       4.0000,   1.00000,   1246.7587
    154.0000,       4.0000,   1.00000,   1166.0303
    158.0000,       4.0000,   1.00000,   1199.4415
    162.0000,       4.0000,   1.00000,   1129.0048
    166.0000,       4.0000,   1.00000,    993.2445
    170.0000,       4.0000,   1.00000,    924.5928
    174.0000,       4.0000,   1.00000,    823.8994
    178.0000,       4.0000,   1.00000,    815.9052
    182.0000,       4.0000,   1.00000,    750.2849
    186.0000,       4.0000,   1.00000,    749.6841
    190.0000,       4.0000,   1.00000,    749.2328
    194.0000,       4.0000,   1.00000,    819.0737
    198.0000,       4.0000,   1.00000,    888.5346
    202.0000,       4.0000,   1.00000,    858.4829
    206.0000,       4.0000,   1.00000,    924.3535
    210.0000,       4.0000,   1.00000,   1016.5060
    214.0000,       4.0000,   1.00000,    951.7858
    218.0000,       4.0000,   1.00000,   1052.8402
    222.0000,       4.0000,   1.00000,   1080.9882
    226.0000,       4.0000,   1.00000,   1090.0574
    230.0000,       4.0000,   1.00000,   1162.4924
    234.0000,       4.0000,   1.00000,   1201.8036
    238.0000,       4.0000,   1.00000,   1104.7828
    242.0000,       4.0000,   1.00000,   1165.5120
    246.0000,       4.0000,   1.00000,   1027.9352
    250.0000,       4.0000,   1.00000,    976.1497
    254.0000,       4.0000,   1.00000,   1046.8632
    258.0000,       4.0000,   1.00000,   1023.2668
    262.0000,       4.0000,   1.00000,    965.0714
    266.0000,       4.0000,   1.00000,   1316.2911
    270.0000,       4.0000,   1.00000,   1053.8414
    274.0000,       4.0000,   1.00000,   1530.0037
    278.0000,       4.0000,   1.00000,   1453.7310
    282.0000,       4.0000,   1.00000,   1713.1613
    286.0000,       4.0000,   1.00000,   1851.6611
    290.0000,       4.0000,   1.00000,   1806.2222
    294.0000,       4.0000,   1.00000,   1742.4641
    298.0000,       4.0000,   1.00000,   1872.0098
    302.0000,       4.0000,   1.00000,   1786.8636
    306.0000,       4.0000,   1.00000,   1700.4288
    310.0000,       4.0000,   1.00000,   1688.3726
    314.0000,       4.0000,   1.00000,   2056.8647
    318.0000,       4.0000,   1.00000,   2087.6030
    322.0000,       4.0000,   1.00000,   2567.2427
    326.0000,       4.0000,   1.00000,   2573.1797
    330.0000,       4.0000,   1.00000,   2850.6528
    334.0000,       4.0000,   1.00000,   2984.7278
    338.0000,       4.0000,   1.00000,   2961.0278
    342.0000,       4.0000,   1.00000,   2966.7366
    346.0000,       4.0000,   1.00000,   2987.2881
    350.0000,       4.0000,   1.00000,   2698.5894
    354.0000,       4.0000,   1.00000,   2699.5967
    358.0000,       4.0000,   1.00000,   2251.2197
    362.0000,       4.0000,   1.00000,   2281.2417
    366.0000,       4.0000,   1.00000,   1660.3147
    370.0000,       4.0000,   1.00000,   1647.6875
    374.0000,       4.0000,   1.00000,   1527.8716
     10.0000,       4.0000,   2.00000,    745.2780
     14.0000,       4.0000,   2.00000,    766.4153
     18.0000,       4.0000,   2.00000,    934.0766
     22.0000,       4.0000,   2.00000,   1011.2921
     26.0000,       4.0000,   2.00000,   1044.9916
     30.0000,       4.0000,   2.00000,   1128.5948
     34.0000,       4.0000,   2.00000,    968.4627
     38.0000,       4.0000,   2.00000,   1042.9331
     42.0000,       4.0000,   2.00000,   1248.1702
     46.0000,       4.0000,   2.00000,   1005.2891
     50.0000,       4.0000,   2.00000,    962.4530
     54.0000,       4.0000,   2.00000,   1092.8099
     58.0000,       4.0000,   2.00000,   1009.8658
     62.0000,       4.0000,   2.00000,   1023.5414
     66.0000,       4.0000,   2.00000,   1044.6278
     70.0000,       4.0000,   2.00000,    902.7805
     74.0000,       4.0000,   2.00000,    979.8600
     78.0000,       4.0000,   2.00000,   1024.2361
     82.0000,       4.0000,   2.00000,    818.0012
     86.0000,       4.0000,   2.00000,    886.1708
     90.0000,       4.0000,   2.00000,    921.1605
     94.0000,       4.0000,   2.00000,    915.6361
     98.0000,       4.0000,   2.00000,    799.8314
    102.0000,       4.0000,   2.00000,    861.6344
    106.0000,       4.0000,   2.00000,    789.5814
    110.0000,       4.0000,   2.00000,    794.7896
    114.0000,       4.0000,   2.00000,    838.9711
    118.0000,       4.0000,   2.00000,    807.7195
    122.0000,       4.0000,   2.00000,    745.3013
    126.0000,       4.0000,   2.00000,    866.7857
    130.0000,       4.0000,   2.00000,    971.6570
    134.0000,       4.0000,   2.00000,   1034.7954
    138.0000,       4.0000,   2.00000,    961.5380
    142.0000,       4.0000,   2.00000,   1047.7843
    146.0000,       4.0000,   2.00000,   1135.8683
    150.0000,       4.0000,   2.00000,   1312.7972
    154.0000,       4.0000,   2.00000,   1187.0464
    158.0000,       4.0000,   2.00000,   1211.4325
    162.0000,       4.0000,   2.00000,   1233.2141
    166.0000,       4.0000,   2.00000,   1099.9187
    170.0000,       4.0000,   2.00000,   1032.1638
    174.0000,       4.0000,   2.00000,    973.1426
    178.0000,       4.0000,   2.00000,    993.2680
    182.0000,       4.0000,   2.00000,    927.5493
    186.0000,       4.0000,   2.00000,    884.8018
    190.0000,       4.0000,   2.00000,    877.2596
    194.0000,       4.0000,   2.00000,   1011.0576
    198.0000,       4.0000,   2.00000,   1083.9690
    202.0000,       4.0000,   2.00000,    968.0472
    206.0000,       4.0000,   2.00000,   1094.8748
    210.0000,       4.0000,   2.00000,   1242.3779
    214.0000,       4.0000,   2.00000,   1119.4146
    218.0000,       4.0000,   2.00000,   1240.3147
    222.0000,       4.0000,   2.00000,   1290.5789
    226.0000,       4.0000,   2.00000,   1227.5779
    230.0000,       4.0000,   2.00000,   1333.4548
    234.0000,       4.0000,   2.00000,   1329.0923
    238.0000,       4.0000,   2.00000,   1218.1636
    242.0000,       4.0000,   2.00000,   1320.0594
    246.0000,       4.0000,   2.00000,   1132.6952
    250.0000,       4.0000,   2.00000,   1064.0789
    254.0000,       4.0000,   2.00000,   1243.8715
    258.0000,       4.0000,   2.00000,   1078.8116
    262.0000,       4.0000,   2.00000,   1064.1066
    266.0000,       4.0000,   2.00000,   1403.5349
    270.0000,       4.0000,   2.00000,   1121.9363
    274.0000,       4.0000,   2.00000,   1455.2841
    278.0000,       4.0000,   2.00000,   1394.0770
    282.0000,       4.0000,   2.00000,   1550.6880
    286.0000,       4.0000,   2.00000,   1841.5731
    290.0000,       4.0000,   2.00000,   1603.2137
    294.0000,       4.0000,   2.00000,   1515.0491
    298.0000,       4.0000,   2.00000,   1883.6777
    302.0000,       4.0000,   2.00000,   1900.7605
    306.0000,       4.0000,   2.00000,   1613.9193
    310.0000,       4.0000,   2.00000,   1686.5474
    314.0000,       4.0000,   2.00000,   2083.1372
    318.0000,       4.0000,   2.00000,   2116.0581
    322.0000,       4.0000,   2.00000,   2428.5295
    326.0000,       4.0000,   2.00000,   2418.4451
    330.0000,       4.0000,   2.00000,   2669.8904
    334.0000,       4.0000,   2.00000,   2915.1453
    338.0000,       4.0000,   2.00000,   2759.7263
    342.0000,       4.0000,   2.00000,   2841.7673
    346.0000,       4.0000,   2.00000,   2888.4785
    350.0000,       4.0000,   2.00000,   2586.6621
    354.0000,       4.0000,   2.00000,   2433.9744
    358.0000,       4.0000,   2.00000,   2274.9253
    362.0000,       4.0000,   2.00000,   2284.9651
    366.0000,       4.0000,   2.00000,   1644.7139
    370.0000,       4.0000,   2.00000,   1611.9100
     14.0000,       4.0000,   3.00000,    773.1396
     18.0000,       4.0000,   3.00000,    931.0120
     22.0000,       4.0000,   3.00000,   1060.8411
     26.0000,       4.0000,   3.00000,   1072.1764
     30.0000,       4.0000,   3.00000,   1025.9491
     34.0000,       4.0000,   3.00000,    907.1926
     38.0000,       4.0000,   3.00000,   1022.1198
     42.0000,       4.0000,   3.00000,   1211.4451
     46.0000,       4.0000,   3.00000,   1011.5469
     50.0000,       4.0000,   3.00000,    922.5836
     54.0000,       4.0000,   3.00000,    994.4586
     58.0000,       4.0000,   3.00000,   1010.8210
     62.0000,       4.0000,   3.00000,   1010.1053
     66.0000,       4.0000,   3.00000,    971.8241
     70.0000,       4.0000,   3.00000,    906.1872
     74.0000,       4.0000,   3.00000,    971.5994
     78.0000,       4.0000,   3.00000,   1027.1791
     82.0000,       4.0000,   3.00000,    824.8678
     86.0000,       4.0000,   3.00000,    922.5430
     90.0000,       4.0000,   3.00000,    946.4199
     94.0000,       4.0000,   3.00000,   1022.9385
     98.0000,       4.0000,   3.00000,    853.5028
    102.0000,       4.0000,   3.00000,    919.0102
    106.0000,       4.0000,   3.00000,    843.3115
    110.0000,       4.0000,   3.00000,    917.0325
    114.0000,       4.0000,   3.00000,    922.8435
    118.0000,       4.0000,   3.00000,    887.9797
    122.0000,       4.0000,   3.00000,    784.0419
    126.0000,       4.0000,   3.00000,    953.1070
    130.0000,       4.0000,   3.00000,   1072.8636
    134.0000,       4.0000,   3.00000,   1153.9076
    138.0000,       4.0000,   3.00000,    961.4105
    142.0000,       4.0000,   3.00000,   1052.5890
    146.0000,       4.0000,   3.00000,   1136.2555
    150.0000,       4.0000,   3.00000,   1370.6941
    154.0000,       4.0000,   3.00000,   1239.9927
    158.0000,       4.0000,   3.00000,   1270.9224
    162.0000,       4.0000,   3.00000,   1272.3928
    166.0000,       4.0000,   3.00000,   1178.7798
    170.0000,       4.0000,   3.00000,   1126.4832
    174.0000,       4.0000,   3.00000,   1096.5306
    178.0000,       4.0000,   3.00000,   1172.0945
    182.0000,       4.0000,   3.00000,   1078.4153
    186.0000,       4.0000,   3.00000,   1015.2339
    190.0000,       4.0000,   3.00000,   1022.8148
    194.0000,       4.0000,   3.00000,   1192.7893
    198.0000,       4.0000,   3.00000,   1248.7651
    202.0000,       4.0000,   3.00000,   1134.9977
    206.0000,       4.0000,   3.00000,   1234.4816
    210.0000,       4.0000,   3.00000,   1392.3541
    214.0000,       4.0000,   3.00000,   1292.9159
    218.0000,       4.0000,   3.00000,   1376.6958
    222.0000,       4.0000,   3.00000,   1381.2174
    226.0000,       4.0000,   3.00000,   1366.2905
    230.0000,       4.0000,   3.00000,   1414.8364
    234.0000,       4.0000,   3.00000,   1452.2260
    238.0000,       4.0000,   3.00000,   1355.5308
    242.0000,       4.0000,   3.00000,   1398.6422
    246.0000,       4.0000,   3.00000,   1211.5587
    250.0000,       4.0000,   3.00000,   1186.8826
    254.0000,       4.0000,   3.00000,   1271.4980
    258.0000,       4.0000,   3.00000,   1215.1179
    262.0000,       4.0000,   3.00000,   1115.7500
    266.0000,       4.0000,   3.00000,   1464.8167
    270.0000,       4.0000,   3.00000,   1131.7023
    274.0000,       4.0000,   3.00000,   1398.5995
    278.0000,       4.0000,   3.00000,   1286.8767
    282.0000,       4.0000,   3.00000,   1606.2483
    286.0000,       4.0000,   3.00000,   1676.3596
    290.0000,       4.0000,   3.00000,   1467.5347
    294.0000,       4.0000,   3.00000,   1404.5487
    298.0000,       4.0000,   3.00000,   1834.0095
    302.0000,       4.0000,   3.00000,   1872.7806
    306.0000,       4.0000,   3.00000,   1590.6775
    310.0000,       4.0000,   3.00000,   1521.1188
    314.0000,       4.0000,   3.00000,   1994.4611
    318.0000,       4.0000,   3.00000,   2075.7512
    322.0000,       4.0000,   3.00000,   2311.3845
    326.0000,       4.0000,   3.00000,   2183.9463
    330.0000,       4.0000,   3.00000,   2434.2056
    334.0000,       4.0000,   3.00000,   2543.4177
    338.0000,       4.0000,   3.00000,   2528.6921
    342.0000,       4.0000,   3.00000,   2518.1582
    346.0000,       4.0000,   3.00000,   2588.0769
    350.0000,       4.0000,   3.00000,   2271.6816
    354.0000,       4.0000,   3.00000,   2316.9602
    358.0000,       4.0000,   3.00000,   2182.4888
    362.0000,       4.0000,   3.00000,   2262.3682
    366.0000,       4.0000,   3.00000,   1583.2612
     18.0000,      12.0000,   1.00000,    924.4066
     22.0000,      12.0000,   1.00000,   1021.4150
     26.0000,      12.0000,   1.00000,   1002.8297
     30.0000,      12.0000,   1.00000,    934.6071
     34.0000,      12.0000,   1.00000,    923.5608
     38.0000,      12.0000,   1.00000,    973.1420
     42.0000,      12.0000,   1.00000,   1012.7730
     46.0000,      12.0000,   1.00000,   1012.1492
     50.0000,      12.0000,   1.00000,    948.3715
     54.0000,      12.0000,   1.00000,    928.5476
     58.0000,      12.0000,   1.00000,    959.2320
     62.0000,      12.0000,   1.00000,    967.9883
     66.0000,      12.0000,   1.00000,    948.0198
     70.0000,      12.0000,   1.00000,    934.6345
     74.0000,      12.0000,   1.00000,    944.5378
     78.0000,      12.0000,   1.00000,    899.1733
     82.0000,      12.0000,   1.00000,    917.2445
     86.0000,      12.0000,   1.00000,    892.8670
     90.0000,      12.0000,   1.00000,    955.0432
     94.0000,      12.0000,   1.00000,    944.5552
     98.0000,      12.0000,   1.00000,    954.2612
    102.0000,      12.0000,   1.00000,    872.9032
    106.0000,      12.0000,   1.00000,    916.5000
    110.0000,      12.0000,   1.00000,    921.3245
    114.0000,      12.0000,   1.00000,    938.9930
    118.0000,      12.0000,   1.00000,    877.9292
    122.0000,      12.0000,   1.00000,    920.1482
    126.0000,      12.0000,   1.00000,    985.7684
    130.0000,      12.0000,   1.00000,   1113.2289
    134.0000,      12.0000,   1.00000,   1081.4149
    138.0000,      12.0000,   1.00000,   1065.9814
    142.0000,      12.0000,   1.00000,   1031.0785
    146.0000,      12.0000,   1.00000,   1151.9131
    150.0000,      12.0000,   1.00000,   1231.0116
    154.0000,      12.0000,   1.00000,   1322.1278
    158.0000,      12.0000,   1.00000,   1284.1006
    162.0000,      12.0000,   1.00000,   1242.6241
    166.0000,      12.0000,   1.00000,   1199.4929
    170.0000,      12.0000,   1.00000,   1183.4395
    174.0000,      12.0000,   1.00000,   1199.0847
    178.0000,      12.0000,   1.00000,   1189.2655
    182.0000,      12.0000,   1.00000,   1168.4648
    186.0000,      12.0000,   1.00000,   1132.0958
    190.0000,      12.0000,   1.00000,   1178.1085
    194.0000,      12.0000,   1.00000,   1236.5028
    198.0000,      12.0000,   1.00000,   1287.8571
    202.0000,      12.0000,   1.00000,   1305.8638
    206.0000,      12.0000,   1.00000,   1330.8700
    210.0000,      12.0000,   1.00000,   1356.1792
    214.0000,      12.0000,   1.00000,   1402.6960
    218.0000,      12.0000,   1.00000,   1382.6494
    222.0000,      12.0000,   1.00000,   1385.8098
    226.0000,      12.0000,   1.00000,   1387.0881
    230.0000,      12.0000,   1.00000,   1438.8540
    234.0000,      12.0000,   1.00000,   1449.2911
    238.0000,      12.0000,   1.00000,   1442.5306
    242.0000,      12.0000,   1.00000,   1358.4624
    246.0000,      12.0000,   1.00000,   1321.6018
    250.0000,      12.0000,   1.00000,   1246.6736
    254.0000,      12.0000,   1.00000,   1269.6200
    258.0000,      12.0000,   1.00000,   1238.0514
    262.0000,      12.0000,   1.00000,   1328.7996
    266.0000,      12.0000,   1.00000,   1247.3755
    270.0000,      12.0000,   1.00000,   1309.6770
    274.0000,      12.0000,   1.00000,   1260.2693
    278.0000,      12.0000,   1.00000,   1439.1732
    282.0000,      12.0000,   1.00000,   1480.3098
    286.0000,      12.0000,   1.00000,   1520.8229
    290.0000,      12.0000,   1.00000,   1452.9202
    294.0000,      12.0000,   1.00000,   1571.7230
    298.0000,      12.0000,   1.00000,   1625.9312
    302.0000,      12.0000,   1.00000,   1685.7919
    306.0000,      12.0000,   1.00000,   1616.8887
    310.0000,      12.0000,   1.00000,   1654.3813
    314.0000,      12.0000,   1.00000,   1761.6674
    318.0000,      12.0000,   1.00000,   2047.6422
    322.0000,      12.0000,   1.00000,   2125.8564
    326.0000,      12.0000,   1.00000,   2192.9490
    330.0000,      12.0000,   1.00000,   2155.0386
    334.0000,      12.0000,   1.00000,   2239.5747
    338.0000,      12.0000,   1.00000,   2239.8706
    342.0000,      12.0000,   1.00000,   2273.3506
    346.0000,      12.0000,   1.00000,   2121.4343
    350.0000,      12.0000,   1.00000,   2179.9819
    354.0000,      12.0000,   1.00000,   2152.8330
    358.0000,      12.0000,   1.00000,   2165.7192
    362.0000,      12.0000,   1.00000,   1954.7107
     18.0000,       4.0000,   4.00000,    943.0151
     22.0000,       4.0000,   4.00000,   1065.4194
     26.0000,       4.0000,   4.00000,   1009.1365
     30.0000,       4.0000,   4.00000,    990.8955
     34.0000,       4.0000,   4.00000,    846.9121
     38.0000,       4.0000,   4.00000,    927.6297
     42.0000,       4.0000,   4.00000,   1130.0599
     46.0000,       4.0000,   4.00000,    940.9424
     50.0000,       4.0000,   4.00000,    879.8441
     54.0000,       4.0000,   4.00000,    951.8706
     58.0000,       4.0000,   4.00000,    926.6100
     62.0000,       4.0000,   4.00000,    960.9547
     66.0000,       4.0000,   4.00000,    974.4052
     70.0000,       4.0000,   4.00000,    868.1773
     74.0000,       4.0000,   4.00000,    940.7472
     78.0000,       4.0000,   4.00000,    974.9087
     82.0000,       4.0000,   4.00000,    813.7640
     86.0000,       4.0000,   4.00000,    923.7693
     90.0000,       4.0000,   4.00000,    956.0837
     94.0000,       4.0000,   4.00000,   1027.1267
     98.0000,       4.0000,   4.00000,    892.0131
    102.0000,       4.0000,   4.00000,    941.5552
    106.0000,       4.0000,   4.00000,    889.7664
    110.0000,       4.0000,   4.00000,    945.4986
    114.0000,       4.0000,   4.00000,    972.2513
    118.0000,       4.0000,   4.00000,    903.3019
    122.0000,       4.0000,   4.00000,    841.1638
    126.0000,       4.0000,   4.00000,   1010.9236
    130.0000,       4.0000,   4.00000,   1137.0785
    134.0000,       4.0000,   4.00000,   1173.3635
    138.0000,       4.0000,   4.00000,    993.6284
    142.0000,       4.0000,   4.00000,   1038.2815
    146.0000,       4.0000,   4.00000,   1105.4036
    150.0000,       4.0000,   4.00000,   1374.8369
    154.0000,       4.0000,   4.00000,   1303.5353
    158.0000,       4.0000,   4.00000,   1333.3943
    162.0000,       4.0000,   4.00000,   1313.8448
    166.0000,       4.0000,   4.00000,   1198.0861
    170.0000,       4.0000,   4.00000,   1206.0212
    174.0000,       4.0000,   4.00000,   1189.7191
    178.0000,       4.0000,   4.00000,   1270.3147
    182.0000,       4.0000,   4.00000,   1182.7743
    186.0000,       4.0000,   4.00000,   1144.7329
    190.0000,       4.0000,   4.00000,   1149.4910
    194.0000,       4.0000,   4.00000,   1303.2059
    198.0000,       4.0000,   4.00000,   1410.2754
    202.0000,       4.0000,   4.00000,   1262.8893
    206.0000,       4.0000,   4.00000,   1358.6655
    210.0000,       4.0000,   4.00000,   1503.9255
    214.0000,       4.0000,   4.00000,   1358.7207
    218.0000,       4.0000,   4.00000,   1452.6094
    222.0000,       4.0000,   4.00000,   1447.3651
    226.0000,       4.0000,   4.00000,   1379.0447
    230.0000,       4.0000,   4.00000,   1508.9403
    234.0000,       4.0000,   4.00000,   1545.2830
    238.0000,       4.0000,   4.00000,   1407.9624
    242.0000,       4.0000,   4.00000,   1482.0294
    246.0000,       4.0000,   4.00000,   1282.6903
    250.0000,       4.0000,   4.00000,   1186.9658
    254.0000,       4.0000,   4.00000,   1372.0514
    258.0000,       4.0000,   4.00000,   1230.4624
    262.0000,       4.0000,   4.00000,   1175.4808
    266.0000,       4.0000,   4.00000,   1494.9901
    270.0000,       4.0000,   4.00000,   1074.0449
    274.0000,       4.0000,   4.00000,   1393.1326
    278.0000,       4.0000,   4.00000,   1316.1259
    282.0000,       4.0000,   4.00000,   1488.1299
    286.0000,       4.0000,   4.00000,   1628.5085
    290.0000,       4.0000,   4.00000,   1389.8097
    294.0000,       4.0000,   4.00000,   1402.6339
    298.0000,       4.0000,   4.00000,   1726.8933
    302.0000,       4.0000,   4.00000,   1756.4557
    306.0000,       4.0000,   4.00000,   1485.8040
    310.0000,       4.0000,   4.00000,   1443.9103
    314.0000,       4.0000,   4.00000,   1811.1758
    318.0000,       4.0000,   4.00000,   1898.9990
    322.0000,       4.0000,   4.00000,   2203.7356
    326.0000,       4.0000,   4.00000,   2032.9196
    330.0000,       4.0000,   4.00000,   2103.6597
    334.0000,       4.0000,   4.00000,   2254.1677
    338.0000,       4.0000,   4.00000,   2151.1726
    342.0000,       4.0000,   4.00000,   2219.0232
    346.0000,       4.0000,   4.00000,   2170.4309
    350.0000,       4.0000,   4.00000,   2051.8044
    354.0000,       4.0000,   4.00000,   2170.1870
    358.0000,       4.0000,   4.00000,   2048.6294
    362.0000,       4.0000,   4.00000,   2133.4165
     24.0000,      16.0000,   1.00000,    929.1995
     28.0000,      16.0000,   1.00000,    915.3971
     32.0000,      16.0000,   1.00000,    880.5448
     36.0000,      16.0000,   1.00000,    886.3303
     40.0000,      16.0000,   1.00000,    830.4589
     44.0000,      16.0000,   1.00000,    842.9229
     48.0000,      16.0000,   1.00000,    903.0095
     52.0000,      16.0000,   1.00000,    870.7469
     56.0000,      16.0000,   1.00000,    871.2770
     60.0000,      16.0000,   1.00000,    900.3062
     64.0000,      16.0000,   1.00000,    885.7685
     68.0000,      16.0000,   1.00000,    918.1938
     72.0000,      16.0000,   1.00000,    896.0786
     76.0000,      16.0000,   1.00000,    843.1194
     80.0000,      16.0000,   1.00000,    863.2805
     84.0000,      16.0000,   1.00000,    883.6591
     88.0000,      16.0000,   1.00000,    894.0405
     92.0000,      16.0000,   1.00000,    911.6568
     96.0000,      16.0000,   1.00000,    918.9087
    100.0000,      16.0000,   1.00000,    933.0161
    104.0000,      16.0000,   1.00000,    925.8328
    108.0000,      16.0000,   1.00000,    920.9650
    112.0000,      16.0000,   1.00000,    897.8558
    116.0000,      16.0000,   1.00000,    911.1755
    120.0000,      16.0000,   1.00000,    969.1875
    124.0000,      16.0000,   1.00000,   1019.7193
    128.0000,      16.0000,   1.00000,   1060.9414
    132.0000,      16.0000,   1.00000,   1072.4580
    136.0000,      16.0000,   1.00000,   1075.4268
    140.0000,      16.0000,   1.00000,   1069.7074
    144.0000,      16.0000,   1.00000,   1118.5449
    148.0000,      16.0000,   1.00000,   1167.8281
    152.0000,      16.0000,   1.00000,   1257.7560
    156.0000,      16.0000,   1.00000,   1331.7408
    160.0000,      16.0000,   1.00000,   1311.4067
    164.0000,      16.0000,   1.00000,   1279.5344
    168.0000,      16.0000,   1.00000,   1252.1259
    172.0000,      16.0000,   1.00000,   1230.4983
    176.0000,      16.0000,   1.00000,   1237.2006
    180.0000,      16.0000,   1.00000,   1240.4977
    184.0000,      16.0000,   1.00000,   1260.1096
    188.0000,      16.0000,   1.00000,   1281.3369
    192.0000,      16.0000,   1.00000,   1346.0576
    196.0000,      16.0000,   1.00000,   1361.9778
    200.0000,      16.0000,   1.00000,   1412.5452
    204.0000,      16.0000,   1.00000,   1473.9696
    208.0000,      16.0000,   1.00000,   1418.8088
    212.0000,      16.0000,   1.00000,   1417.1053
    216.0000,      16.0000,   1.00000,   1414.6130
    220.0000,      16.0000,   1.00000,   1365.0540
    224.0000,      16.0000,   1.00000,   1428.5234
    228.0000,      16.0000,   1.00000,   1460.7668
    232.0000,      16.0000,   1.00000,   1448.0505
    236.0000,      16.0000,   1.00000,   1508.2428
    240.0000,      16.0000,   1.00000,   1465.4736
    244.0000,      16.0000,   1.00000,   1351.8558
    248.0000,      16.0000,   1.00000,   1372.4467
    252.0000,      16.0000,   1.00000,   1272.1177
    256.0000,      16.0000,   1.00000,   1254.7363
    260.0000,      16.0000,   1.00000,   1339.7650
    264.0000,      16.0000,   1.00000,   1216.7777
    268.0000,      16.0000,   1.00000,   1276.2026
    272.0000,      16.0000,   1.00000,   1333.3494
    276.0000,      16.0000,   1.00000,   1310.8766
    280.0000,      16.0000,   1.00000,   1426.2087
    284.0000,      16.0000,   1.00000,   1416.1863
    288.0000,      16.0000,   1.00000,   1456.5155
    292.0000,      16.0000,   1.00000,   1559.6136
    296.0000,      16.0000,   1.00000,   1512.7729
    300.0000,      16.0000,   1.00000,   1462.6158
    304.0000,      16.0000,   1.00000,   1463.1914
    308.0000,      16.0000,   1.00000,   1529.8505
    312.0000,      16.0000,   1.00000,   1563.0707
    316.0000,      16.0000,   1.00000,   1702.3210
    320.0000,      16.0000,   1.00000,   1805.3525
    324.0000,      16.0000,   1.00000,   1894.9781
    328.0000,      16.0000,   1.00000,   1986.4225
    332.0000,      16.0000,   1.00000,   1878.8069
    336.0000,      16.0000,   1.00000,   1838.3251
    340.0000,      16.0000,   1.00000,   1801.7150
    344.0000,      16.0000,   1.00000,   1805.7969
    348.0000,      16.0000,   1.00000,   1898.5072
    352.0000,      16.0000,   1.00000,   1902.5706
    356.0000,      16.0000,   1.00000,   1915.3030
     22.0000,       4.0000,   5.00000,    988.2620
     26.0000,       4.0000,   5.00000,    970.6663
     30.0000,       4.0000,   5.00000,    965.4997
     34.0000,       4.0000,   5.00000,    796.6857
     38.0000,       4.0000,   5.00000,    837.9695
     42.0000,       4.0000,   5.00000,   1005.9884
     46.0000,       4.0000,   5.00000,    845.2326
     50.0000,       4.0000,   5.00000,    818.4238
     54.0000,       4.0000,   5.00000,    911.6542
     58.0000,       4.0000,   5.00000,    856.4896
     62.0000,       4.0000,   5.00000,    903.3137
     66.0000,       4.0000,   5.00000,    947.0850
     70.0000,       4.0000,   5.00000,    840.2726
     74.0000,       4.0000,   5.00000,    874.1451
     78.0000,       4.0000,   5.00000,    944.1522
     82.0000,       4.0000,   5.00000,    772.5340
     86.0000,       4.0000,   5.00000,    898.7338
     90.0000,       4.0000,   5.00000,    945.5131
     94.0000,       4.0000,   5.00000,    998.6432
     98.0000,       4.0000,   5.00000,    871.1340
    102.0000,       4.0000,   5.00000,    984.0314
    106.0000,       4.0000,   5.00000,    889.9796
    110.0000,       4.0000,   5.00000,    935.3529
    114.0000,       4.0000,   5.00000,    947.5180
    118.0000,       4.0000,   5.00000,    938.1601
    122.0000,       4.0000,   5.00000,    858.6078
    126.0000,       4.0000,   5.00000,   1050.0840
    130.0000,       4.0000,   5.00000,   1127.2935
    134.0000,       4.0000,   5.00000,   1175.2421
    138.0000,       4.0000,   5.00000,    989.7518
    142.0000,       4.0000,   5.00000,   1038.1946
    146.0000,       4.0000,   5.00000,   1095.5952
    150.0000,       4.0000,   5.00000,   1367.6599
    154.0000,       4.0000,   5.00000,   1312.5952
    158.0000,       4.0000,   5.00000,   1376.8212
    162.0000,       4.0000,   5.00000,   1357.9137
    166.0000,       4.0000,   5.00000,   1242.4862
    170.0000,       4.0000,   5.00000,   1228.5254
    174.0000,       4.0000,   5.00000,   1231.8341
    178.0000,       4.0000,   5.00000,   1305.5359
    182.0000,       4.0000,   5.00000,   1251.0580
    186.0000,       4.0000,   5.00000,   1228.2389
    190.0000,       4.0000,   5.00000,   1217.9340
    194.0000,       4.0000,   5.00000,   1413.0446
    198.0000,       4.0000,   5.00000,   1499.2833
    202.0000,       4.0000,   5.00000,   1345.6055
    206.0000,       4.0000,   5.00000,   1452.3749
    210.0000,       4.0000,   5.00000,   1569.1466
    214.0000,       4.0000,   5.00000,   1362.4786
    218.0000,       4.0000,   5.00000,   1462.3718
    222.0000,       4.0000,   5.00000,   1459.1799
    226.0000,       4.0000,   5.00000,   1404.3440
    230.0000,       4.0000,   5.00000,   1536.9104
    234.0000,       4.0000,   5.00000,   1584.1144
    238.0000,       4.0000,   5.00000,   1439.9530
    242.0000,       4.0000,   5.00000,   1539.7587
    246.0000,       4.0000,   5.00000,   1277.8507
    250.0000,       4.0000,   5.00000,   1224.2864
    254.0000,       4.0000,   5.00000,   1364.9667
    258.0000,       4.0000,   5.00000,   1260.4705
    262.0000,       4.0000,   5.00000,   1158.1707
    266.0000,       4.0000,   5.00000,   1468.8401
    270.0000,       4.0000,   5.00000,   1077.5511
    274.0000,       4.0000,   5.00000,   1396.5273
    278.0000,       4.0000,   5.00000,   1287.2239
    282.0000,       4.0000,   5.00000,   1446.2244
    286.0000,       4.0000,   5.00000,   1564.0844
    290.0000,       4.0000,   5.00000,   1433.7961
    294.0000,       4.0000,   5.00000,   1330.1981
    298.0000,       4.0000,   5.00000,   1674.9807
    302.0000,       4.0000,   5.00000,   1606.6415
    306.0000,       4.0000,   5.00000,   1360.9661
    310.0000,       4.0000,   5.00000,   1348.4474
    314.0000,       4.0000,   5.00000,   1676.6902
    318.0000,       4.0000,   5.00000,   1706.6926
    322.0000,       4.0000,   5.00000,   2004.6389
    326.0000,       4.0000,   5.00000,   1860.9576
    330.0000,       4.0000,   5.00000,   1932.3596
    334.0000,       4.0000,   5.00000,   1947.6644
    338.0000,       4.0000,   5.00000,   1879.4814
    342.0000,       4.0000,   5.00000,   1839.3630
    346.0000,       4.0000,   5.00000,   1984.7325
    350.0000,       4.0000,   5.00000,   1857.3667
    354.0000,       4.0000,   5.00000,   1966.3145
    358.0000,       4.0000,   5.00000,   1899.5967
     26.0000,       4.0000,   6.00000,    934.7436
     30.0000,       4.0000,   6.00000,    912.7228
     34.0000,       4.0000,   6.00000,    753.0101
     38.0000,       4.0000,   6.00000,    777.7860
     42.0000,       4.0000,   6.00000,    890.9789
     46.0000,       4.0000,   6.00000,    757.4430
     50.0000,       4.0000,   6.00000,    741.6113
     54.0000,       4.0000,   6.00000,    826.5497
     58.0000,       4.0000,   6.00000,    835.9460
     62.0000,       4.0000,   6.00000,    856.0299
     66.0000,       4.0000,   6.00000,    871.1813
     70.0000,       4.0000,   6.00000,    791.2797
     74.0000,       4.0000,   6.00000,    849.2888
     78.0000,       4.0000,   6.00000,    886.0218
     82.0000,       4.0000,   6.00000,    742.0909
     86.0000,       4.0000,   6.00000,    855.5052
     90.0000,       4.0000,   6.00000,    897.8736
     94.0000,       4.0000,   6.00000,    974.2272
     98.0000,       4.0000,   6.00000,    859.5519
    102.0000,       4.0000,   6.00000,    951.8340
    106.0000,       4.0000,   6.00000,    882.5783
    110.0000,       4.0000,   6.00000,    899.2415
    114.0000,       4.0000,   6.00000,    938.5701
    118.0000,       4.0000,   6.00000,    924.0079
    122.0000,       4.0000,   6.00000,    868.7474
    126.0000,       4.0000,   6.00000,   1015.5297
    130.0000,       4.0000,   6.00000,   1118.8967
    134.0000,       4.0000,   6.00000,   1151.2850
    138.0000,       4.0000,   6.00000,    964.8773
    142.0000,       4.0000,   6.00000,   1037.3018
    146.0000,       4.0000,   6.00000,   1115.2269
    150.0000,       4.0000,   6.00000,   1373.0970
    154.0000,       4.0000,   6.00000,   1295.4160
    158.0000,       4.0000,   6.00000,   1377.5297
    162.0000,       4.0000,   6.00000,   1410.9125
    166.0000,       4.0000,   6.00000,   1284.5331
    170.0000,       4.0000,   6.00000,   1240.8826
    174.0000,       4.0000,   6.00000,   1201.7399
    178.0000,       4.0000,   6.00000,   1330.1965
    182.0000,       4.0000,   6.00000,   1266.4796
    186.0000,       4.0000,   6.00000,   1233.5911
    190.0000,       4.0000,   6.00000,   1266.2622
    194.0000,       4.0000,   6.00000,   1462.3536
    198.0000,       4.0000,   6.00000,   1550.0718
    202.0000,       4.0000,   6.00000,   1382.6801
    206.0000,       4.0000,   6.00000,   1478.8981
    210.0000,       4.0000,   6.00000,   1578.0266
    214.0000,       4.0000,   6.00000,   1374.8623
    218.0000,       4.0000,   6.00000,   1421.2319
    222.0000,       4.0000,   6.00000,   1444.8881
    226.0000,       4.0000,   6.00000,   1434.6809
    230.0000,       4.0000,   6.00000,   1524.2009
    234.0000,       4.0000,   6.00000,   1571.2814
    238.0000,       4.0000,   6.00000,   1479.8904
    242.0000,       4.0000,   6.00000,   1502.3608
    246.0000,       4.0000,   6.00000,   1299.9171
    250.0000,       4.0000,   6.00000,   1212.6283
    254.0000,       4.0000,   6.00000,   1357.2802
    258.0000,       4.0000,   6.00000,   1226.8923
    262.0000,       4.0000,   6.00000,   1118.6179
    266.0000,       4.0000,   6.00000,   1441.0038
    270.0000,       4.0000,   6.00000,   1096.9196
    274.0000,       4.0000,   6.00000,   1377.8795
    278.0000,       4.0000,   6.00000,   1234.0571
    282.0000,       4.0000,   6.00000,   1451.9990
    286.0000,       4.0000,   6.00000,   1603.2634
    290.0000,       4.0000,   6.00000,   1366.6470
    294.0000,       4.0000,   6.00000,   1322.0315
    298.0000,       4.0000,   6.00000,   1558.1860
    302.0000,       4.0000,   6.00000,   1536.0292
    306.0000,       4.0000,   6.00000,   1253.0017
    310.0000,       4.0000,   6.00000,   1214.1675
    314.0000,       4.0000,   6.00000,   1560.4977
    318.0000,       4.0000,   6.00000,   1579.4506
    322.0000,       4.0000,   6.00000,   1764.6602
    326.0000,       4.0000,   6.00000,   1681.1487
    330.0000,       4.0000,   6.00000,   1770.5248
    334.0000,       4.0000,   6.00000,   1787.4482
    338.0000,       4.0000,   6.00000,   1611.7462
    342.0000,       4.0000,   6.00000,   1698.4640
    346.0000,       4.0000,   6.00000,   1801.9922
    350.0000,       4.0000,   6.00000,   1716.1082
    354.0000,       4.0000,   6.00000,   1789.6398
     30.0000,      20.0000,   1.00000,    833.4529
     34.0000,      20.0000,   1.00000,    831.7151
     38.0000,      20.0000,   1.00000,    779.8840
     42.0000,      20.0000,   1.00000,    737.7454
     46.0000,      20.0000,   1.00000,    752.9155
     50.0000,      20.0000,   1.00000,    775.4157
     54.0000,      20.0000,   1.00000,    793.2588
     58.0000,      20.0000,   1.00000,    826.0558
     62.0000,      20.0000,   1.00000,    841.9940
     66.0000,      20.0000,   1.00000,    818.6911
     70.0000,      20.0000,   1.00000,    842.0345
     74.0000,      20.0000,   1.00000,    824.1083
     78.0000,      20.0000,   1.00000,    812.8354
     82.0000,      20.0000,   1.00000,    824.7006
     86.0000,      20.0000,   1.00000,    847.6371
     90.0000,      20.0000,   1.00000,    824.5224
     94.0000,      20.0000,   1.00000,    885.9037
     98.0000,      20.0000,   1.00000,    895.5844
    102.0000,      20.0000,   1.00000,    887.5430
    106.0000,      20.0000,   1.00000,    868.4155
    110.0000,      20.0000,   1.00000,    903.0928
    114.0000,      20.0000,   1.00000,    877.2049
    118.0000,      20.0000,   1.00000,    935.0126
    122.0000,      20.0000,   1.00000,    974.4247
    126.0000,      20.0000,   1.00000,   1023.5701
    130.0000,      20.0000,   1.00000,   1003.3137
    134.0000,      20.0000,   1.00000,   1038.1525
    138.0000,      20.0000,   1.00000,   1062.3333
    142.0000,      20.0000,   1.00000,   1134.8625
    146.0000,      20.0000,   1.00000,   1165.0945
    150.0000,      20.0000,   1.00000,   1224.6340
    154.0000,      20.0000,   1.00000,   1271.7609
    158.0000,      20.0000,   1.00000,   1318.8655
    162.0000,      20.0000,   1.00000,   1319.1862
    166.0000,      20.0000,   1.00000,   1309.0768
    170.0000,      20.0000,   1.00000,   1259.7328
    174.0000,      20.0000,   1.00000,   1225.3868
    178.0000,      20.0000,   1.00000,   1215.6458
    182.0000,      20.0000,   1.00000,   1232.6230
    186.0000,      20.0000,   1.00000,   1299.9435
    190.0000,      20.0000,   1.00000,   1354.9130
    194.0000,      20.0000,   1.00000,   1375.8055
    198.0000,      20.0000,   1.00000,   1424.2539
    202.0000,      20.0000,   1.00000,   1482.9060
    206.0000,      20.0000,   1.00000,   1435.6927
    210.0000,      20.0000,   1.00000,   1416.3732
    214.0000,      20.0000,   1.00000,   1400.6274
    218.0000,      20.0000,   1.00000,   1386.7905
    222.0000,      20.0000,   1.00000,   1386.3895
    226.0000,      20.0000,   1.00000,   1431.6571
    230.0000,      20.0000,   1.00000,   1452.5006
    234.0000,      20.0000,   1.00000,   1478.8639
    238.0000,      20.0000,   1.00000,   1435.9849
    242.0000,      20.0000,   1.00000,   1427.3383
    246.0000,      20.0000,   1.00000,   1364.1879
    250.0000,      20.0000,   1.00000,   1331.7091
    254.0000,      20.0000,   1.00000,   1234.3491
    258.0000,      20.0000,   1.00000,   1238.8445
    262.0000,      20.0000,   1.00000,   1217.0510
    266.0000,      20.0000,   1.00000,   1262.5045
    270.0000,      20.0000,   1.00000,   1257.1475
    274.0000,      20.0000,   1.00000,   1329.4447
    278.0000,      20.0000,   1.00000,   1349.3800
    282.0000,      20.0000,   1.00000,   1427.5544
    286.0000,      20.0000,   1.00000,   1416.9030
    290.0000,      20.0000,   1.00000,   1494.2371
    294.0000,      20.0000,   1.00000,   1459.4446
    298.0000,      20.0000,   1.00000,   1391.4287
    302.0000,      20.0000,   1.00000,   1314.9758
    306.0000,      20.0000,   1.00000,   1394.7512
    310.0000,      20.0000,   1.00000,   1397.6104
    314.0000,      20.0000,   1.00000,   1463.5699
    318.0000,      20.0000,   1.00000,   1527.6405
    322.0000,      20.0000,   1.00000,   1629.8303
    326.0000,      20.0000,   1.00000,   1653.8148
    330.0000,      20.0000,   1.00000,   1702.0118
    334.0000,      20.0000,   1.00000,   1630.5198
    338.0000,      20.0000,   1.00000,   1645.8059
    342.0000,      20.0000,   1.00000,   1623.8320
    346.0000,      20.0000,   1.00000,   1656.3855
    350.0000,      20.0000,   1.00000,   1671.3680
     30.0000,       4.0000,   7.00000,    860.4141
     34.0000,       4.0000,   7.00000,    705.1567
     38.0000,       4.0000,   7.00000,    723.9291
     42.0000,       4.0000,   7.00000,    839.3416
     46.0000,       4.0000,   7.00000,    680.2753
     50.0000,       4.0000,   7.00000,    653.2468
     54.0000,       4.0000,   7.00000,    767.8014
     58.0000,       4.0000,   7.00000,    775.7670
     62.0000,       4.0000,   7.00000,    815.6431
     66.0000,       4.0000,   7.00000,    807.5989
     70.0000,       4.0000,   7.00000,    735.7903
     74.0000,       4.0000,   7.00000,    807.3873
     78.0000,       4.0000,   7.00000,    858.0139
     82.0000,       4.0000,   7.00000,    700.8251
     86.0000,       4.0000,   7.00000,    809.1413
     90.0000,       4.0000,   7.00000,    852.9089
     94.0000,       4.0000,   7.00000,    947.4064
     98.0000,       4.0000,   7.00000,    834.7170
    102.0000,       4.0000,   7.00000,    904.4023
    106.0000,       4.0000,   7.00000,    828.0435
    110.0000,       4.0000,   7.00000,    896.8732
    114.0000,       4.0000,   7.00000,    916.1651
    118.0000,       4.0000,   7.00000,    899.8283
    122.0000,       4.0000,   7.00000,    817.2028
    126.0000,       4.0000,   7.00000,    989.9220
    130.0000,       4.0000,   7.00000,   1074.1173
    134.0000,       4.0000,   7.00000,   1119.0188
    138.0000,       4.0000,   7.00000,    948.5190
    142.0000,       4.0000,   7.00000,   1029.2717
    146.0000,       4.0000,   7.00000,   1125.1012
    150.0000,       4.0000,   7.00000,   1389.0974
    154.0000,       4.0000,   7.00000,   1296.3823
    158.0000,       4.0000,   7.00000,   1379.7089
    162.0000,       4.0000,   7.00000,   1420.3826
    166.0000,       4.0000,   7.00000,   1301.8375
    170.0000,       4.0000,   7.00000,   1230.8453
    174.0000,       4.0000,   7.00000,   1202.1819
    178.0000,       4.0000,   7.00000,   1289.8174
    182.0000,       4.0000,   7.00000,   1234.0009
    186.0000,       4.0000,   7.00000,   1220.7993
    190.0000,       4.0000,   7.00000,   1250.1812
    194.0000,       4.0000,   7.00000,   1463.9500
    198.0000,       4.0000,   7.00000,   1564.0386
    202.0000,       4.0000,   7.00000,   1378.0558
    206.0000,       4.0000,   7.00000,   1446.7587
    210.0000,       4.0000,   7.00000,   1571.2635
    214.0000,       4.0000,   7.00000,   1351.4246
    218.0000,       4.0000,   7.00000,   1424.1978
    222.0000,       4.0000,   7.00000,   1434.3966
    226.0000,       4.0000,   7.00000,   1395.5092
    230.0000,       4.0000,   7.00000,   1529.4778
    234.0000,       4.0000,   7.00000,   1574.7704
    238.0000,       4.0000,   7.00000,   1413.6337
    242.0000,       4.0000,   7.00000,   1521.5546
    246.0000,       4.0000,   7.00000,   1264.7142
    250.0000,       4.0000,   7.00000,   1196.0217
    254.0000,       4.0000,   7.00000,   1322.2883
    258.0000,       4.0000,   7.00000,   1163.1776
    262.0000,       4.0000,   7.00000,   1085.4620
    266.0000,       4.0000,   7.00000,   1442.0527
    270.0000,       4.0000,   7.00000,   1058.0872
    274.0000,       4.0000,   7.00000,   1349.7396
    278.0000,       4.0000,   7.00000,   1242.9529
    282.0000,       4.0000,   7.00000,   1458.2209
    286.0000,       4.0000,   7.00000,   1587.3328
    290.0000,       4.0000,   7.00000,   1354.8673
    294.0000,       4.0000,   7.00000,   1234.8569
    298.0000,       4.0000,   7.00000,   1533.1122
    302.0000,       4.0000,   7.00000,   1446.7512
    306.0000,       4.0000,   7.00000,   1177.5476
    310.0000,       4.0000,   7.00000,   1116.6390
    314.0000,       4.0000,   7.00000,   1415.2279
    318.0000,       4.0000,   7.00000,   1444.2352
    322.0000,       4.0000,   7.00000,   1634.4683
    326.0000,       4.0000,   7.00000,   1490.2772
    330.0000,       4.0000,   7.00000,   1603.3849
    334.0000,       4.0000,   7.00000,   1633.8337
    338.0000,       4.0000,   7.00000,   1566.0302
    342.0000,       4.0000,   7.00000,   1597.4374
    346.0000,       4.0000,   7.00000,   1693.1064
    350.0000,       4.0000,   7.00000,   1574.0463
     34.0000,       4.0000,   8.00000,    657.6790
     38.0000,       4.0000,   8.00000,    688.2720
     42.0000,       4.0000,   8.00000,    793.1741
     46.0000,       4.0000,   8.00000,    630.5337
     50.0000,       4.0000,   8.00000,    603.0977
     54.0000,       4.0000,   8.00000,    695.3589
     58.0000,       4.0000,   8.00000,    709.9423
     62.0000,       4.0000,   8.00000,    744.5308
     66.0000,       4.0000,   8.00000,    775.1884
     70.0000,       4.0000,   8.00000,    690.1799
     74.0000,       4.0000,   8.00000,    754.8880
     78.0000,       4.0000,   8.00000,    821.8339
     82.0000,       4.0000,   8.00000,    669.9127
     86.0000,       4.0000,   8.00000,    768.3687
     90.0000,       4.0000,   8.00000,    830.6194
     94.0000,       4.0000,   8.00000,    903.4758
     98.0000,       4.0000,   8.00000,    786.9211
    102.0000,       4.0000,   8.00000,    857.8031
    106.0000,       4.0000,   8.00000,    798.2316
    110.0000,       4.0000,   8.00000,    859.0887
    114.0000,       4.0000,   8.00000,    901.2095
    118.0000,       4.0000,   8.00000,    843.5829
    122.0000,       4.0000,   8.00000,    772.1080
    126.0000,       4.0000,   8.00000,    928.0087
    130.0000,       4.0000,   8.00000,   1030.3912
    134.0000,       4.0000,   8.00000,   1081.8608
    138.0000,       4.0000,   8.00000,    936.6920
    142.0000,       4.0000,   8.00000,   1022.1662
    146.0000,       4.0000,   8.00000,   1112.9725
    150.0000,       4.0000,   8.00000,   1399.7938
    154.0000,       4.0000,   8.00000,   1327.4463
    158.0000,       4.0000,   8.00000,   1392.2186
    162.0000,       4.0000,   8.00000,   1398.3798
    166.0000,       4.0000,   8.00000,   1265.2371
    170.0000,       4.0000,   8.00000,   1238.1667
    174.0000,       4.0000,   8.00000,   1186.5718
    178.0000,       4.0000,   8.00000,   1241.4164
    182.0000,       4.0000,   8.00000,   1177.2637
    186.0000,       4.0000,   8.00000,   1175.4707
    190.0000,       4.0000,   8.00000,   1199.7821
    194.0000,       4.0000,   8.00000,   1418.9155
    198.0000,       4.0000,   8.00000,   1520.1411
    202.0000,       4.0000,   8.00000,   1332.4703
    206.0000,       4.0000,   8.00000,   1417.4449
    210.0000,       4.0000,   8.00000,   1513.7581
    214.0000,       4.0000,   8.00000,   1342.7516
    218.0000,       4.0000,   8.00000,   1432.7800
    222.0000,       4.0000,   8.00000,   1418.8318
    226.0000,       4.0000,   8.00000,   1368.6223
    230.0000,       4.0000,   8.00000,   1508.1313
    234.0000,       4.0000,   8.00000,   1529.7056
    238.0000,       4.0000,   8.00000,   1402.7577
    242.0000,       4.0000,   8.00000,   1454.7783
    246.0000,       4.0000,   8.00000,   1246.5482
    250.0000,       4.0000,   8.00000,   1148.4313
    254.0000,       4.0000,   8.00000,   1253.6990
    258.0000,       4.0000,   8.00000,   1133.0824
    262.0000,       4.0000,   8.00000,   1063.3779
    266.0000,       4.0000,   8.00000,   1382.2213
    270.0000,       4.0000,   8.00000,   1023.9036
    274.0000,       4.0000,   8.00000,   1329.5533
    278.0000,       4.0000,   8.00000,   1262.0942
    282.0000,       4.0000,   8.00000,   1449.8958
    286.0000,       4.0000,   8.00000,   1553.3140
    290.0000,       4.0000,   8.00000,   1311.1644
    294.0000,       4.0000,   8.00000,   1212.1823
    298.0000,       4.0000,   8.00000,   1452.9089
    302.0000,       4.0000,   8.00000,   1406.3289
    306.0000,       4.0000,   8.00000,   1107.1665
    310.0000,       4.0000,   8.00000,   1051.1227
    314.0000,       4.0000,   8.00000,   1287.3046
    318.0000,       4.0000,   8.00000,   1314.9132
    322.0000,       4.0000,   8.00000,   1507.1321
    326.0000,       4.0000,   8.00000,   1384.0718
    330.0000,       4.0000,   8.00000,   1424.6587
    334.0000,       4.0000,   8.00000,   1559.4532
    338.0000,       4.0000,   8.00000,   1543.6511
    342.0000,       4.0000,   8.00000,   1570.1350
    346.0000,       4.0000,   8.00000,   1608.0505
     42.0000,      28.0000,   1.00000,    671.9789
     46.0000,      28.0000,   1.00000,    657.3809
     50.0000,      28.0000,   1.00000,    667.6699
     54.0000,      28.0000,   1.00000,    666.0110
     58.0000,      28.0000,   1.00000,    643.9664
     62.0000,      28.0000,   1.00000,    666.8109
     66.0000,      28.0000,   1.00000,    717.3069
     70.0000,      28.0000,   1.00000,    715.7227
     74.0000,      28.0000,   1.00000,    728.6631
     78.0000,      28.0000,   1.00000,    729.5693
     82.0000,      28.0000,   1.00000,    756.3716
     86.0000,      28.0000,   1.00000,    772.7426
     90.0000,      28.0000,   1.00000,    770.0365
     94.0000,      28.0000,   1.00000,    739.1239
     98.0000,      28.0000,   1.00000,    771.8706
    102.0000,      28.0000,   1.00000,    792.4747
    106.0000,      28.0000,   1.00000,    805.4285
    110.0000,      28.0000,   1.00000,    775.9336
    114.0000,      28.0000,   1.00000,    795.8172
    118.0000,      28.0000,   1.00000,    822.4122
    122.0000,      28.0000,   1.00000,    866.8004
    126.0000,      28.0000,   1.00000,    866.0505
    130.0000,      28.0000,   1.00000,    897.0430
    134.0000,      28.0000,   1.00000,    955.5363
    138.0000,      28.0000,   1.00000,   1072.1804
    142.0000,      28.0000,   1.00000,   1132.6259
    146.0000,      28.0000,   1.00000,   1200.3683
    150.0000,      28.0000,   1.00000,   1245.8190
    154.0000,      28.0000,   1.00000,   1276.0455
    158.0000,      28.0000,   1.00000,   1277.0740
    162.0000,      28.0000,   1.00000,   1277.5272
    166.0000,      28.0000,   1.00000,   1233.7313
    170.0000,      28.0000,   1.00000,   1191.3848
    174.0000,      28.0000,   1.00000,   1164.5740
    178.0000,      28.0000,   1.00000,   1131.9910
    182.0000,      28.0000,   1.00000,   1129.4741
    186.0000,      28.0000,   1.00000,   1161.0491
    190.0000,      28.0000,   1.00000,   1164.7238
    194.0000,      28.0000,   1.00000,   1191.8459
    198.0000,      28.0000,   1.00000,   1243.7280
    202.0000,      28.0000,   1.00000,   1263.7572
    206.0000,      28.0000,   1.00000,   1327.1187
    210.0000,      28.0000,   1.00000,   1356.8259
    214.0000,      28.0000,   1.00000,   1340.0460
    218.0000,      28.0000,   1.00000,   1376.0236
    222.0000,      28.0000,   1.00000,   1422.1252
    226.0000,      28.0000,   1.00000,   1368.4747
    230.0000,      28.0000,   1.00000,   1396.2410
    234.0000,      28.0000,   1.00000,   1348.6600
    238.0000,      28.0000,   1.00000,   1330.1382
    242.0000,      28.0000,   1.00000,   1331.4338
    246.0000,      28.0000,   1.00000,   1252.7573
    250.0000,      28.0000,   1.00000,   1187.4017
    254.0000,      28.0000,   1.00000,   1220.0883
    258.0000,      28.0000,   1.00000,   1128.9028
    262.0000,      28.0000,   1.00000,   1138.1119
    266.0000,      28.0000,   1.00000,   1169.5476
    270.0000,      28.0000,   1.00000,   1220.9877
    274.0000,      28.0000,   1.00000,   1296.4088
    278.0000,      28.0000,   1.00000,   1349.0184
    282.0000,      28.0000,   1.00000,   1295.4895
    286.0000,      28.0000,   1.00000,   1378.6415
    290.0000,      28.0000,   1.00000,   1365.6940
    294.0000,      28.0000,   1.00000,   1313.9310
    298.0000,      28.0000,   1.00000,   1255.4581
    302.0000,      28.0000,   1.00000,   1211.4758
    306.0000,      28.0000,   1.00000,   1184.7988
    310.0000,      28.0000,   1.00000,   1250.4052
    314.0000,      28.0000,   1.00000,   1200.9962
    318.0000,      28.0000,   1.00000,   1208.6473
    322.0000,      28.0000,   1.00000,   1229.6841
    326.0000,      28.0000,   1.00000,   1334.5941
    330.0000,      28.0000,   1.00000,   1419.5615
    334.0000,      28.0000,   1.00000,   1477.9324
    338.0000,      28.0000,   1.00000,   1468.5504
     42.0000,       4.0000,  10.00000,    720.6367
     46.0000,       4.0000,  10.00000,    582.3126
     50.0000,       4.0000,  10.00000,    543.7503
     54.0000,       4.0000,  10.00000,    594.8205
     58.0000,       4.0000,  10.00000,    590.4704
     62.0000,       4.0000,  10.00000,    629.2381
     66.0000,       4.0000,  10.00000,    669.0716
     70.0000,       4.0000,  10.00000,    620.5358
     74.0000,       4.0000,  10.00000,    683.2139
     78.0000,       4.0000,  10.00000,    731.3813
     82.0000,       4.0000,  10.00000,    619.6818
     86.0000,       4.0000,  10.00000,    733.2467
     90.0000,       4.0000,  10.00000,    764.0204
     94.0000,       4.0000,  10.00000,    808.8140
     98.0000,       4.0000,  10.00000,    714.4158
    102.0000,       4.0000,  10.00000,    792.8156
    106.0000,       4.0000,  10.00000,    740.5626
    110.0000,       4.0000,  10.00000,    772.3969
    114.0000,       4.0000,  10.00000,    781.2227
    118.0000,       4.0000,  10.00000,    748.0230
    122.0000,       4.0000,  10.00000,    684.6856
    126.0000,       4.0000,  10.00000,    821.4665
    130.0000,       4.0000,  10.00000,    931.4965
    134.0000,       4.0000,  10.00000,   1013.9589
    138.0000,       4.0000,  10.00000,    892.7124
    142.0000,       4.0000,  10.00000,    987.1625
    146.0000,       4.0000,  10.00000,   1106.5732
    150.0000,       4.0000,  10.00000,   1410.2209
    154.0000,       4.0000,  10.00000,   1331.9763
    158.0000,       4.0000,  10.00000,   1376.2035
    162.0000,       4.0000,  10.00000,   1368.9534
    166.0000,       4.0000,  10.00000,   1212.7960
    170.0000,       4.0000,  10.00000,   1142.3149
    174.0000,       4.0000,  10.00000,   1104.6825
    178.0000,       4.0000,  10.00000,   1164.6692
    182.0000,       4.0000,  10.00000,   1067.2112
    186.0000,       4.0000,  10.00000,   1030.0278
    190.0000,       4.0000,  10.00000,   1036.5980
    194.0000,       4.0000,  10.00000,   1221.3680
    198.0000,       4.0000,  10.00000,   1320.0731
    202.0000,       4.0000,  10.00000,   1186.2100
    206.0000,       4.0000,  10.00000,   1307.2104
    210.0000,       4.0000,  10.00000,   1458.2797
    214.0000,       4.0000,  10.00000,   1293.0125
    218.0000,       4.0000,  10.00000,   1383.9744
    222.0000,       4.0000,  10.00000,   1413.7595
    226.0000,       4.0000,  10.00000,   1339.0321
    230.0000,       4.0000,  10.00000,   1442.5634
    234.0000,       4.0000,  10.00000,   1441.7473
    238.0000,       4.0000,  10.00000,   1315.4174
    242.0000,       4.0000,  10.00000,   1363.3660
    246.0000,       4.0000,  10.00000,   1113.4961
    250.0000,       4.0000,  10.00000,   1041.2120
    254.0000,       4.0000,  10.00000,   1185.5781
    258.0000,       4.0000,  10.00000,   1058.3359
    262.0000,       4.0000,  10.00000,    978.3143
    266.0000,       4.0000,  10.00000,   1296.2926
    270.0000,       4.0000,  10.00000,    985.8376
    274.0000,       4.0000,  10.00000,   1291.1464
    278.0000,       4.0000,  10.00000,   1208.3514
    282.0000,       4.0000,  10.00000,   1383.6378
    286.0000,       4.0000,  10.00000,   1494.7129
    290.0000,       4.0000,  10.00000,   1250.7136
    294.0000,       4.0000,  10.00000,   1138.0530
    298.0000,       4.0000,  10.00000,   1378.6666
    302.0000,       4.0000,  10.00000,   1301.2394
    306.0000,       4.0000,  10.00000,   1009.8129
    310.0000,       4.0000,  10.00000,    949.5095
    314.0000,       4.0000,  10.00000,   1139.9427
    318.0000,       4.0000,  10.00000,   1145.7197
    322.0000,       4.0000,  10.00000,   1270.7156
    326.0000,       4.0000,  10.00000,   1216.3544
    330.0000,       4.0000,  10.00000,   1351.7266
    334.0000,       4.0000,  10.00000,   1456.9857
    338.0000,       4.0000,  10.00000,   1428.3168
     54.0000,      36.0000,   1.00000,    600.8085
     58.0000,      36.0000,   1.00000,    606.8329
     62.0000,      36.0000,   1.00000,    598.7529
     66.0000,      36.0000,   1.00000,    591.6067
     70.0000,      36.0000,   1.00000,    617.6772
     74.0000,      36.0000,   1.00000,    643.4752
     78.0000,      36.0000,   1.00000,    673.8306
     82.0000,      36.0000,   1.00000,    672.3835
     86.0000,      36.0000,   1.00000,    689.4541
     90.0000,      36.0000,   1.00000,    693.9355
     94.0000,      36.0000,   1.00000,    700.9850
     98.0000,      36.0000,   1.00000,    693.2435
    102.0000,      36.0000,   1.00000,    691.8656
    106.0000,      36.0000,   1.00000,    670.3474
    110.0000,      36.0000,   1.00000,    675.2268
    114.0000,      36.0000,   1.00000,    692.6551
    118.0000,      36.0000,   1.00000,    735.6233
    122.0000,      36.0000,   1.00000,    755.9785
    126.0000,      36.0000,   1.00000,    787.7214
    130.0000,      36.0000,   1.00000,    841.1151
    134.0000,      36.0000,   1.00000,    937.8663
    138.0000,      36.0000,   1.00000,   1008.9633
    142.0000,      36.0000,   1.00000,   1092.2172
    146.0000,      36.0000,   1.00000,   1143.9578
    150.0000,      36.0000,   1.00000,   1177.1558
    154.0000,      36.0000,   1.00000,   1168.4985
    158.0000,      36.0000,   1.00000,   1162.1370
    162.0000,      36.0000,   1.00000,   1164.9254
    166.0000,      36.0000,   1.00000,   1141.9148
    170.0000,      36.0000,   1.00000,   1082.9122
    174.0000,      36.0000,   1.00000,   1037.3174
    178.0000,      36.0000,   1.00000,    994.5836
    182.0000,      36.0000,   1.00000,    967.7604
    186.0000,      36.0000,   1.00000,    952.9167
    190.0000,      36.0000,   1.00000,    952.1643
    194.0000,      36.0000,   1.00000,    977.2874
    198.0000,      36.0000,   1.00000,    996.1010
    202.0000,      36.0000,   1.00000,   1034.7435
    206.0000,      36.0000,   1.00000,   1117.9519
    210.0000,      36.0000,   1.00000,   1196.5070
    214.0000,      36.0000,   1.00000,   1240.5624
    218.0000,      36.0000,   1.00000,   1299.0455
    222.0000,      36.0000,   1.00000,   1317.8297
    226.0000,      36.0000,   1.00000,   1335.8092
    230.0000,      36.0000,   1.00000,   1286.3411
    234.0000,      36.0000,   1.00000,   1249.4431
    238.0000,      36.0000,   1.00000,   1225.6962
    242.0000,      36.0000,   1.00000,   1193.3717
    246.0000,      36.0000,   1.00000,   1144.1069
    250.0000,      36.0000,   1.00000,   1135.0148
    254.0000,      36.0000,   1.00000,   1096.3467
    258.0000,      36.0000,   1.00000,   1108.0203
    262.0000,      36.0000,   1.00000,   1088.3186
    266.0000,      36.0000,   1.00000,   1132.3369
    270.0000,      36.0000,   1.00000,   1170.2900
    274.0000,      36.0000,   1.00000,   1175.1892
    278.0000,      36.0000,   1.00000,   1180.9003
    282.0000,      36.0000,   1.00000,   1224.6840
    286.0000,      36.0000,   1.00000,   1220.8529
    290.0000,      36.0000,   1.00000,   1223.0729
    294.0000,      36.0000,   1.00000,   1166.7761
    298.0000,      36.0000,   1.00000,   1175.7253
    302.0000,      36.0000,   1.00000,   1138.3977
    306.0000,      36.0000,   1.00000,   1108.0693
    310.0000,      36.0000,   1.00000,   1091.2892
    314.0000,      36.0000,   1.00000,   1129.4755
    318.0000,      36.0000,   1.00000,   1145.1178
    322.0000,      36.0000,   1.00000,   1177.6022
    326.0000,      36.0000,   1.00000,   1215.7970
     54.0000,      12.0000,   4.00000,    516.3292
     58.0000,      12.0000,   4.00000,    539.5283
     62.0000,      12.0000,   4.00000,    548.2591
     66.0000,      12.0000,   4.00000,    545.1575
     70.0000,      12.0000,   4.00000,    563.5138
     74.0000,      12.0000,   4.00000,    594.8149
     78.0000,      12.0000,   4.00000,    600.8701
     82.0000,      12.0000,   4.00000,    616.4120
     86.0000,      12.0000,   4.00000,    636.3832
     90.0000,      12.0000,   4.00000,    701.0100
     94.0000,      12.0000,   4.00000,    700.4601
     98.0000,      12.0000,   4.00000,    700.6148
    102.0000,      12.0000,   4.00000,    656.4466
    106.0000,      12.0000,   4.00000,    652.4224
    110.0000,      12.0000,   4.00000,    639.7474
    114.0000,      12.0000,   4.00000,    643.9793
    118.0000,      12.0000,   4.00000,    627.6927
    122.0000,      12.0000,   4.00000,    657.5615
    126.0000,      12.0000,   4.00000,    718.6317
    130.0000,      12.0000,   4.00000,    830.0335
    134.0000,      12.0000,   4.00000,    867.6405
    138.0000,      12.0000,   4.00000,    895.9551
    142.0000,      12.0000,   4.00000,    934.0169
    146.0000,      12.0000,   4.00000,   1095.2427
    150.0000,      12.0000,   4.00000,   1211.2631
    154.0000,      12.0000,   4.00000,   1289.8773
    158.0000,      12.0000,   4.00000,   1262.3173
    162.0000,      12.0000,   4.00000,   1216.0286
    166.0000,      12.0000,   4.00000,   1129.2625
    170.0000,      12.0000,   4.00000,   1029.7491
    174.0000,      12.0000,   4.00000,    990.5306
    178.0000,      12.0000,   4.00000,    928.4364
    182.0000,      12.0000,   4.00000,    881.3672
    186.0000,      12.0000,   4.00000,    842.9941
    190.0000,      12.0000,   4.00000,    872.1701
    194.0000,      12.0000,   4.00000,    940.0541
    198.0000,      12.0000,   4.00000,    990.6978
    202.0000,      12.0000,   4.00000,   1027.3347
    206.0000,      12.0000,   4.00000,   1110.6028
    210.0000,      12.0000,   4.00000,   1185.4336
    214.0000,      12.0000,   4.00000,   1235.9467
    218.0000,      12.0000,   4.00000,   1265.9656
    222.0000,      12.0000,   4.00000,   1290.6454
    226.0000,      12.0000,   4.00000,   1315.6793
    230.0000,      12.0000,   4.00000,   1319.7545
    234.0000,      12.0000,   4.00000,   1289.3801
    238.0000,      12.0000,   4.00000,   1248.5996
    242.0000,      12.0000,   4.00000,   1142.9891
    246.0000,      12.0000,   4.00000,   1049.1338
    250.0000,      12.0000,   4.00000,    991.7896
    254.0000,      12.0000,   4.00000,    988.2335
    262.0000,      12.0000,   4.00000,   1033.5187
    266.0000,      12.0000,   4.00000,   1018.4312
    270.0000,      12.0000,   4.00000,   1098.6735
    274.0000,      12.0000,   4.00000,   1062.5010
    278.0000,      12.0000,   4.00000,   1186.9161
    282.0000,      12.0000,   4.00000,   1240.5913
    286.0000,      12.0000,   4.00000,   1262.7515
    290.0000,      12.0000,   4.00000,   1196.9469
    294.0000,      12.0000,   4.00000,   1158.3318
    298.0000,      12.0000,   4.00000,   1179.2981
    302.0000,      12.0000,   4.00000,   1130.1957
    306.0000,      12.0000,   4.00000,    993.6412
    310.0000,      12.0000,   4.00000,    944.5561
    314.0000,      12.0000,   4.00000,    992.3099
    318.0000,      12.0000,   4.00000,   1108.9840
    322.0000,      12.0000,   4.00000,   1151.0828
    326.0000,      12.0000,   4.00000,   1195.7209
     66.0000,      44.0000,   1.00000,    570.0782
     70.0000,      44.0000,   1.00000,    575.6592
     74.0000,      44.0000,   1.00000,    600.6320
     78.0000,      44.0000,   1.00000,    603.6457
     82.0000,      44.0000,   1.00000,    615.0175
     86.0000,      44.0000,   1.00000,    608.8005
     90.0000,      44.0000,   1.00000,    611.4934
     94.0000,      44.0000,   1.00000,    615.8551
     98.0000,      44.0000,   1.00000,    610.0490
    102.0000,      44.0000,   1.00000,    593.9113
    106.0000,      44.0000,   1.00000,    613.3657
    110.0000,      44.0000,   1.00000,    646.0172
    114.0000,      44.0000,   1.00000,    669.9841
    118.0000,      44.0000,   1.00000,    677.3279
    122.0000,      44.0000,   1.00000,    715.2848
    126.0000,      44.0000,   1.00000,    761.6187
    130.0000,      44.0000,   1.00000,    837.8123
    134.0000,      44.0000,   1.00000,    887.2734
    138.0000,      44.0000,   1.00000,    942.8063
    142.0000,      44.0000,   1.00000,    992.1301
    146.0000,      44.0000,   1.00000,   1016.9655
    150.0000,      44.0000,   1.00000,   1022.4494
    154.0000,      44.0000,   1.00000,   1013.1283
    158.0000,      44.0000,   1.00000,   1002.3977
    162.0000,      44.0000,   1.00000,   1001.4665
    166.0000,      44.0000,   1.00000,    971.8074
    170.0000,      44.0000,   1.00000,    940.3248
    174.0000,      44.0000,   1.00000,    905.8697
    178.0000,      44.0000,   1.00000,    881.0573
    182.0000,      44.0000,   1.00000,    855.3937
    186.0000,      44.0000,   1.00000,    844.8041
    194.0000,      44.0000,   1.00000,    856.7119
    198.0000,      44.0000,   1.00000,    897.6510
    202.0000,      44.0000,   1.00000,    917.2051
    206.0000,      44.0000,   1.00000,    953.6940
    210.0000,      44.0000,   1.00000,    995.7521
    214.0000,      44.0000,   1.00000,   1057.8893
    218.0000,      44.0000,   1.00000,   1104.4568
    222.0000,      44.0000,   1.00000,   1124.3109
    226.0000,      44.0000,   1.00000,   1155.8176
    230.0000,      44.0000,   1.00000,   1176.2358
    234.0000,      44.0000,   1.00000,   1160.2950
    238.0000,      44.0000,   1.00000,   1143.0776
    242.0000,      44.0000,   1.00000,   1119.9532
    246.0000,      44.0000,   1.00000,   1137.5569
    250.0000,      44.0000,   1.00000,   1103.0391
    254.0000,      44.0000,   1.00000,   1087.2346
    258.0000,      44.0000,   1.00000,   1046.8311
    262.0000,      44.0000,   1.00000,   1059.2389
    266.0000,      44.0000,   1.00000,   1071.5083
    270.0000,      44.0000,   1.00000,   1065.0851
    274.0000,      44.0000,   1.00000,   1068.8213
    278.0000,      44.0000,   1.00000,   1089.4473
    282.0000,      44.0000,   1.00000,   1093.3250
    286.0000,      44.0000,   1.00000,   1091.0950
    290.0000,      44.0000,   1.00000,   1048.6812
    294.0000,      44.0000,   1.00000,   1068.5646
    298.0000,      44.0000,   1.00000,   1058.1742
    302.0000,      44.0000,   1.00000,   1099.8602
    306.0000,      44.0000,   1.00000,   1104.3276
    310.0000,      44.0000,   1.00000,   1109.1583
    314.0000,      44.0000,   1.00000,   1132.7103
     66.0000,      12.0000,   5.00000,    513.1104
     70.0000,      12.0000,   5.00000,    517.9300
     74.0000,      12.0000,   5.00000,    541.1294
     78.0000,      12.0000,   5.00000,    542.5472
     82.0000,      12.0000,   5.00000,    558.3073
     86.0000,      12.0000,   5.00000,    563.3501
     90.0000,      12.0000,   5.00000,    620.2716
     94.0000,      12.0000,   5.00000,    613.4254
     98.0000,      12.0000,   5.00000,    613.1739
    102.0000,      12.0000,   5.00000,    578.5818
    106.0000,      12.0000,   5.00000,    587.0167
    110.0000,      12.0000,   5.00000,    590.1879
    114.0000,      12.0000,   5.00000,    592.4496
    118.0000,      12.0000,   5.00000,    573.7547
    122.0000,      12.0000,   5.00000,    602.1752
    126.0000,      12.0000,   5.00000,    670.8959
    130.0000,      12.0000,   5.00000,    770.5139
    134.0000,      12.0000,   5.00000,    787.5631
    138.0000,      12.0000,   5.00000,    810.1664
    142.0000,      12.0000,   5.00000,    842.2860
    146.0000,      12.0000,   5.00000,    982.0051
    150.0000,      12.0000,   5.00000,   1063.5038
    154.0000,      12.0000,   5.00000,   1127.8422
    158.0000,      12.0000,   5.00000,   1106.4342
    162.0000,      12.0000,   5.00000,   1066.9777
    166.0000,      12.0000,   5.00000,    977.2952
    170.0000,      12.0000,   5.00000,    879.6570
    174.0000,      12.0000,   5.00000,    837.4762
    178.0000,      12.0000,   5.00000,    788.3187
    182.0000,      12.0000,   5.00000,    760.0222
    186.0000,      12.0000,   5.00000,    728.0399
    194.0000,      12.0000,   5.00000,    818.9889
    198.0000,      12.0000,   5.00000,    872.0887
    202.0000,      12.0000,   5.00000,    899.3348
    206.0000,      12.0000,   5.00000,    947.8959
    210.0000,      12.0000,   5.00000,    985.0675
    214.0000,      12.0000,   5.00000,   1036.8632
    218.0000,      12.0000,   5.00000,   1065.2104
    222.0000,      12.0000,   5.00000,   1100.7123
    226.0000,      12.0000,   5.00000,   1148.2490
    230.0000,      12.0000,   5.00000,   1196.1493
    234.0000,      12.0000,   5.00000,   1185.4569
    238.0000,      12.0000,   5.00000,   1150.7860
    242.0000,      12.0000,   5.00000,   1059.6932
    246.0000,      12.0000,   5.00000,   1001.1942
    250.0000,      12.0000,   5.00000,    948.9809
    254.0000,      12.0000,   5.00000,    928.8572
    258.0000,      12.0000,   5.00000,    905.3436
    262.0000,      12.0000,   5.00000,    952.2023
    266.0000,      12.0000,   5.00000,    931.8259
    270.0000,      12.0000,   5.00000,   1006.8645
    274.0000,      12.0000,   5.00000,    970.5584
    278.0000,      12.0000,   5.00000,   1085.4379
    282.0000,      12.0000,   5.00000,   1129.6221
    286.0000,      12.0000,   5.00000,   1146.5690
    290.0000,      12.0000,   5.00000,   1083.0105
    294.0000,      12.0000,   5.00000,   1061.7678
    298.0000,      12.0000,   5.00000,   1083.4567
    302.0000,      12.0000,   5.00000,   1079.0667
    306.0000,      12.0000,   5.00000,    973.3102
    310.0000,      12.0000,   5.00000,    947.7203
    314.0000,      12.0000,   5.00000,    990.0345
     78.0000,      52.0000,   1.00000,    565.5540
     82.0000,      52.0000,   1.00000,    554.8442
     86.0000,      52.0000,   1.00000,    547.4072
     90.0000,      52.0000,   1.00000,    544.4387
     94.0000,      52.0000,   1.00000,    541.5736
     98.0000,      52.0000,   1.00000,    547.6516
    102.0000,      52.0000,   1.00000,    565.7526
    106.0000,      52.0000,   1.00000,    592.0208
    110.0000,      52.0000,   1.00000,    634.6295
    114.0000,      52.0000,   1.00000,    654.2441
    118.0000,      52.0000,   1.00000,    675.9822
    122.0000,      52.0000,   1.00000,    702.1223
    126.0000,      52.0000,   1.00000,    761.4011
    130.0000,      52.0000,   1.00000,    795.9930
    134.0000,      52.0000,   1.00000,    828.8492
    138.0000,      52.0000,   1.00000,    861.5855
    142.0000,      52.0000,   1.00000,    869.5806
    146.0000,      52.0000,   1.00000,    870.9804
    150.0000,      52.0000,   1.00000,    871.4354
    154.0000,      52.0000,   1.00000,    863.9142
    158.0000,      52.0000,   1.00000,    842.0194
    162.0000,      52.0000,   1.00000,    813.3899
    166.0000,      52.0000,   1.00000,    801.4253
    170.0000,      52.0000,   1.00000,    814.7070
    174.0000,      52.0000,   1.00000,    837.8224
    206.0000,      52.0000,   1.00000,    855.8551
    210.0000,      52.0000,   1.00000,    877.6008
    214.0000,      52.0000,   1.00000,    909.2719
    218.0000,      52.0000,   1.00000,    944.7001
    222.0000,      52.0000,   1.00000,    949.4941
    226.0000,      52.0000,   1.00000,    952.2154
    230.0000,      52.0000,   1.00000,   1009.2438
    234.0000,      52.0000,   1.00000,   1044.4541
    238.0000,      52.0000,   1.00000,   1050.3500
    242.0000,      52.0000,   1.00000,   1090.5800
    246.0000,      52.0000,   1.00000,   1068.9514
    250.0000,      52.0000,   1.00000,   1071.1451
    254.0000,      52.0000,   1.00000,   1059.6576
    258.0000,      52.0000,   1.00000,   1052.0881
    262.0000,      52.0000,   1.00000,   1042.0795
    266.0000,      52.0000,   1.00000,   1017.6567
    270.0000,      52.0000,   1.00000,    978.3273
    274.0000,      52.0000,   1.00000,    993.3212
    278.0000,      52.0000,   1.00000,   1006.9684
    282.0000,      52.0000,   1.00000,    983.8710
    286.0000,      52.0000,   1.00000,    966.7239
    290.0000,      52.0000,   1.00000,   1003.7699
    294.0000,      52.0000,   1.00000,   1006.5432
    298.0000,      52.0000,   1.00000,   1052.8673
    302.0000,      52.0000,   1.00000,   1066.5710
     78.0000,      12.0000,   6.00000,    504.0547
     82.0000,      12.0000,   6.00000,    508.2493
     86.0000,      12.0000,   6.00000,    507.7028
     90.0000,      12.0000,   6.00000,    553.3848
     94.0000,      12.0000,   6.00000,    549.1450
     98.0000,      12.0000,   6.00000,    559.9194
    102.0000,      12.0000,   6.00000,    539.7312
    106.0000,      12.0000,   6.00000,    556.5685
    110.0000,      12.0000,   6.00000,    562.2794
    114.0000,      12.0000,   6.00000,    571.8266
    118.0000,      12.0000,   6.00000,    553.4487
    122.0000,      12.0000,   6.00000,    573.1929
    126.0000,      12.0000,   6.00000,    628.6519
    130.0000,      12.0000,   6.00000,    711.8094
    134.0000,      12.0000,   6.00000,    717.6357
    138.0000,      12.0000,   6.00000,    730.2498
    142.0000,      12.0000,   6.00000,    748.6879
    146.0000,      12.0000,   6.00000,    868.2635
    150.0000,      12.0000,   6.00000,    934.0155
    154.0000,      12.0000,   6.00000,    979.4294
    158.0000,      12.0000,   6.00000,    949.8170
    162.0000,      12.0000,   6.00000,    901.6036
    166.0000,      12.0000,   6.00000,    831.9063
    170.0000,      12.0000,   6.00000,    768.3458
    174.0000,      12.0000,   6.00000,    756.1016
    206.0000,      12.0000,   6.00000,    844.6752
    210.0000,      12.0000,   6.00000,    869.3223
    214.0000,      12.0000,   6.00000,    906.7215
    218.0000,      12.0000,   6.00000,    910.6887
    222.0000,      12.0000,   6.00000,    934.1437
    226.0000,      12.0000,   6.00000,    964.5112
    230.0000,      12.0000,   6.00000,   1024.2509
    234.0000,      12.0000,   6.00000,   1054.2177
    238.0000,      12.0000,   6.00000,   1059.2826
    242.0000,      12.0000,   6.00000,    995.7626
    246.0000,      12.0000,   6.00000,    933.8075
    250.0000,      12.0000,   6.00000,    894.7416
    254.0000,      12.0000,   6.00000,    880.0688
    258.0000,      12.0000,   6.00000,    865.7784
    262.0000,      12.0000,   6.00000,    901.1172
    266.0000,      12.0000,   6.00000,    869.0180
    270.0000,      12.0000,   6.00000,    933.2394
    274.0000,      12.0000,   6.00000,    900.1954
    282.0000,      12.0000,   6.00000,   1053.9172
    286.0000,      12.0000,   6.00000,   1067.2183
    290.0000,      12.0000,   6.00000,   1033.6575
    294.0000,      12.0000,   6.00000,   1032.2905
    298.0000,      12.0000,   6.00000,   1075.0499
    302.0000,      12.0000,   6.00000,   1063.2848
     84.0000,      24.0000,   3.00000,    517.9242
     88.0000,      24.0000,   3.00000,    519.1259
     92.0000,      24.0000,   3.00000,    524.6259
     96.0000,      24.0000,   3.00000,    532.7813
    100.0000,      24.0000,   3.00000,    538.4510
    104.0000,      24.0000,   3.00000,    548.1975
    108.0000,      24.0000,   3.00000,    549.5094
    112.0000,      24.0000,   3.00000,    549.3182
    116.0000,      24.0000,   3.00000,    559.2869
    120.0000,      24.0000,   3.00000,    592.0750
    124.0000,      24.0000,   3.00000,    627.2023
    128.0000,      24.0000,   3.00000,    637.1183
    132.0000,      24.0000,   3.00000,    664.3240
    136.0000,      24.0000,   3.00000,    707.1030
    140.0000,      24.0000,   3.00000,    771.0978
    144.0000,      24.0000,   3.00000,    806.3510
    148.0000,      24.0000,   3.00000,    830.4438
    152.0000,      24.0000,   3.00000,    860.2062
    156.0000,      24.0000,   3.00000,    863.5554
    160.0000,      24.0000,   3.00000,    849.5580
    164.0000,      24.0000,   3.00000,    814.0269
    168.0000,      24.0000,   3.00000,    790.8123
    212.0000,      24.0000,   3.00000,    839.2656
    216.0000,      24.0000,   3.00000,    864.6270
    220.0000,      24.0000,   3.00000,    893.9459
    224.0000,      24.0000,   3.00000,    910.7742
    232.0000,      24.0000,   3.00000,    960.5573
    236.0000,      24.0000,   3.00000,    968.7001
    240.0000,      24.0000,   3.00000,    957.5510
    244.0000,      24.0000,   3.00000,    953.6261
    248.0000,      24.0000,   3.00000,    922.0106
    252.0000,      24.0000,   3.00000,    886.4855
    256.0000,      24.0000,   3.00000,    885.5972
    260.0000,      24.0000,   3.00000,    861.4868
    264.0000,      24.0000,   3.00000,    888.2001
    268.0000,      24.0000,   3.00000,    884.4468
    272.0000,      24.0000,   3.00000,    917.3224
    276.0000,      24.0000,   3.00000,    975.7588
    280.0000,      24.0000,   3.00000,    963.4261
    284.0000,      24.0000,   3.00000,   1003.7881
    288.0000,      24.0000,   3.00000,   1036.5098
    292.0000,      24.0000,   3.00000,   1074.2625
    296.0000,      24.0000,   3.00000,   1048.8203
     90.0000,      20.0000,   4.00000,    509.5345
     94.0000,      20.0000,   4.00000,    534.1873
     98.0000,      20.0000,   4.00000,    536.5087
    102.0000,      20.0000,   4.00000,    539.3746
    106.0000,      20.0000,   4.00000,    531.8864
    110.0000,      20.0000,   4.00000,    535.1522
    114.0000,      20.0000,   4.00000,    526.2493
    118.0000,      20.0000,   4.00000,    547.1079
    122.0000,      20.0000,   4.00000,    573.7625
    126.0000,      20.0000,   4.00000,    608.2778
    130.0000,      20.0000,   4.00000,    621.9194
    134.0000,      20.0000,   4.00000,    660.4279
    138.0000,      20.0000,   4.00000,    690.2617
    142.0000,      20.0000,   4.00000,    740.3696
    146.0000,      20.0000,   4.00000,    762.7208
    150.0000,      20.0000,   4.00000,    811.0696
    154.0000,      20.0000,   4.00000,    841.2312
    158.0000,      20.0000,   4.00000,    849.5030
    162.0000,      20.0000,   4.00000,    815.1245
    218.0000,      20.0000,   4.00000,    840.6418
    222.0000,      20.0000,   4.00000,    864.4592
    226.0000,      20.0000,   4.00000,    905.3395
    230.0000,      20.0000,   4.00000,    907.2972
    234.0000,      20.0000,   4.00000,    914.2168
    238.0000,      20.0000,   4.00000,    907.1309
    242.0000,      20.0000,   4.00000,    886.8001
    246.0000,      20.0000,   4.00000,    869.8212
    250.0000,      20.0000,   4.00000,    855.6576
    258.0000,      20.0000,   4.00000,    850.2957
    262.0000,      20.0000,   4.00000,    841.1400
    266.0000,      20.0000,   4.00000,    856.5369
    270.0000,      20.0000,   4.00000,    875.7646
    274.0000,      20.0000,   4.00000,    929.4415
    282.0000,      20.0000,   4.00000,   1016.5330
    286.0000,      20.0000,   4.00000,   1012.4068
    290.0000,      20.0000,   4.00000,   1067.2561
   4.63
ITERATION 3
MODEL RESISTIVITY
LAYER 1
93,     2.0000
      8.0000,     616.76
     12.0000,     621.46
     16.0000,     663.03
     20.0000,     878.19
     24.0000,     1027.2
     28.0000,     1044.5
     32.0000,     1055.3
     36.0000,     878.01
     40.0000,     967.24
     44.0000,     1195.7
     48.0000,     945.62
     52.0000,     875.91
     56.0000,     1012.9
     60.0000,     1031.9
     64.0000,     1087.7
     68.0000,     1070.6
     72.0000,     906.78
     76.0000,     936.30
     80.0000,     932.89
     84.0000,     679.25
     88.0000,     740.39
     92.0000,     744.18
     96.0000,     758.23
    100.0000,     599.54
    104.0000,     622.11
    108.0000,     528.15
    112.0000,     545.85
    116.0000,     563.24
    120.0000,     551.45
    124.0000,     519.63
    128.0000,     685.88
    132.0000,     807.81
    136.0000,     905.59
    140.0000,     792.90
    144.0000,     891.83
    148.0000,     1008.3
    152.0000,     1285.6
    156.0000,     1182.2
    160.0000,     1166.9
    164.0000,     1081.1
    168.0000,     890.50
    172.0000,     777.52
    176.0000,     703.27
    180.0000,     713.58
    184.0000,     649.59
    188.0000,     624.79
    192.0000,     639.24
    196.0000,     781.44
    200.0000,     855.81
    204.0000,     761.57
    208.0000,     847.04
    212.0000,     948.60
    216.0000,     836.94
    220.0000,     930.43
    224.0000,     965.60
    228.0000,     965.93
    232.0000,     1079.8
    236.0000,     1139.7
    240.0000,     1041.3
    244.0000,     1099.0
    248.0000,     901.64
    252.0000,     831.04
    256.0000,     962.93
    260.0000,     889.99
    264.0000,     875.97
    268.0000,     1267.5
    272.0000,     978.30
    276.0000,     1478.8
    280.0000,     1507.2
    284.0000,     1954.0
    288.0000,     2297.3
    292.0000,     1914.8
    296.0000,     1714.7
    300.0000,     2074.8
    304.0000,     1964.0
    308.0000,     1567.3
    312.0000,     1523.3
    316.0000,     2068.2
    320.0000,     2270.6
    324.0000,     2806.4
    328.0000,     2726.8
    332.0000,     3035.7
    336.0000,     3243.7
    340.0000,     3090.9
    344.0000,     3122.9
    348.0000,     3181.1
    352.0000,     2833.1
    356.0000,     2837.8
    360.0000,     2578.1
    364.0000,     2575.7
    368.0000,     1612.3
    372.0000,     1539.2
             1538.7
LAYER 2
93,     4.2000
      8.0000,     620.09
     12.0000,     622.64
     16.0000,     669.12
     20.0000,     884.12
     24.0000,     1037.1
     28.0000,     1064.1
     32.0000,     1064.5
     36.0000,     942.01
     40.0000,     1007.3
     44.0000,     1196.7
     48.0000,     1019.9
     52.0000,     968.93
     56.0000,     1039.3
     60.0000,     1062.7
     64.0000,     1088.0
     68.0000,     1070.9
     72.0000,     924.47
     76.0000,     936.34
     80.0000,     932.91
     84.0000,     703.85
     88.0000,     745.52
     92.0000,     757.45
     96.0000,     767.03
    100.0000,     661.29
    104.0000,     660.88
    108.0000,     617.33
    112.0000,     615.48
    116.0000,     614.04
    120.0000,     592.06
    124.0000,     575.51
    128.0000,     694.03
    132.0000,     831.69
    136.0000,     906.58
    140.0000,     830.03
    144.0000,     896.80
    148.0000,     1009.5
    152.0000,     1285.7
    156.0000,     1182.0
    160.0000,     1167.2
    164.0000,     1081.4
    168.0000,     901.09
    172.0000,     799.37
    176.0000,     739.31
    180.0000,     739.79
    184.0000,     685.00
    188.0000,     665.33
    192.0000,     674.42
    196.0000,     798.86
    200.0000,     856.92
    204.0000,     817.93
    208.0000,     879.62
    212.0000,     953.69
    216.0000,     933.98
    220.0000,     982.36
    224.0000,     1022.0
    228.0000,     1034.2
    232.0000,     1138.1
    236.0000,     1158.8
    240.0000,     1097.0
    244.0000,     1101.1
    248.0000,     933.66
    252.0000,     886.56
    256.0000,     966.11
    260.0000,     926.19
    264.0000,     927.01
    268.0000,     1251.5
    272.0000,     1168.1
    276.0000,     1404.5
    280.0000,     1493.5
    284.0000,     1895.9
    288.0000,     2048.1
    292.0000,     1833.0
    296.0000,     1700.1
    300.0000,     2028.5
    304.0000,     1968.3
    308.0000,     1570.4
    312.0000,     1525.1
    316.0000,     2067.6
    320.0000,     2276.9
    324.0000,     2808.7
    328.0000,     2751.7
    332.0000,     3053.4
    336.0000,     3265.2
    340.0000,     3122.0
    344.0000,     3149.1
    348.0000,     3199.5
    352.0000,     2839.3
    356.0000,     2838.5
    360.0000,     2567.5
    364.0000,     2480.7
    368.0000,     1610.9
    372.0000,     1536.1
             1533.5
LAYER 3
91,     6.6200
     12.0000,     646.98
     16.0000,     744.41
     20.0000,     1052.2
     24.0000,     1289.6
     28.0000,     1395.2
     32.0000,     1395.9
     36.0000,     1336.9
     40.0000,     1332.3
     44.0000,     1290.6
     48.0000,     1211.3
     52.0000,     1141.3
     56.0000,     1131.8
     60.0000,     1118.6
     64.0000,     1112.2
     68.0000,     1101.3
     72.0000,     1050.3
     76.0000,     1050.0
     80.0000,     1051.2
     84.0000,     1084.5
     88.0000,     1117.1
     92.0000,     1150.5
     96.0000,     1155.9
    100.0000,     1181.4
    104.0000,     1187.5
    108.0000,     1205.5
    112.0000,     1204.2
    116.0000,     1183.7
    120.0000,     1036.1
    124.0000,     999.09
    128.0000,     987.89
    132.0000,     1095.5
    136.0000,     1132.0
    140.0000,     1133.9
    144.0000,     1166.7
    148.0000,     1264.7
    152.0000,     1412.9
    156.0000,     1384.4
    160.0000,     1369.0
    164.0000,     1333.8
    168.0000,     1257.8
    172.0000,     1169.3
    176.0000,     1065.0
    180.0000,     1048.4
    184.0000,     948.50
    188.0000,     926.86
    192.0000,     928.39
    196.0000,     1009.5
    200.0000,     1108.9
    204.0000,     1132.9
    208.0000,     1301.9
    212.0000,     1486.4
    216.0000,     1534.2
    220.0000,     1656.9
    224.0000,     1718.9
    228.0000,     1739.9
    232.0000,     1760.4
    236.0000,     1757.0
    240.0000,     1582.8
    244.0000,     1475.5
    248.0000,     1334.2
    252.0000,     1279.4
    256.0000,     1264.1
    260.0000,     1217.0
    264.0000,     1214.2
    268.0000,     1264.2
    272.0000,     1277.3
    276.0000,     1368.5
    280.0000,     1428.3
    284.0000,     1645.4
    288.0000,     1646.8
    292.0000,     1587.7
    296.0000,     1586.3
    300.0000,     1976.1
    304.0000,     1973.8
    308.0000,     1653.4
    312.0000,     1645.1
    316.0000,     2065.6
    320.0000,     2344.4
    324.0000,     2857.0
    328.0000,     2869.7
    332.0000,     3241.7
    336.0000,     3844.4
    340.0000,     3849.9
    344.0000,     3838.9
    348.0000,     3817.0
    352.0000,     3132.2
    356.0000,     2851.1
    360.0000,     2537.7
    364.0000,     2274.5
    368.0000,     1608.8
             1532.6
LAYER 4
89,     9.2820
     16.0000,     785.41
     20.0000,     1189.2
     24.0000,     1334.4
     28.0000,     1473.1
     32.0000,     1473.8
     36.0000,     1415.5
     40.0000,     1396.3
     44.0000,     1301.7
     48.0000,     1223.3
     52.0000,     1147.7
     56.0000,     1137.8
     60.0000,     1120.6
     64.0000,     1112.4
     68.0000,     1102.2
     72.0000,     1061.1
     76.0000,     1064.2
     80.0000,     1094.3
     84.0000,     1258.2
     88.0000,     1408.4
     92.0000,     1567.5
     96.0000,     1595.9
    100.0000,     1765.6
    104.0000,     1778.6
    108.0000,     1807.6
    112.0000,     1801.2
    116.0000,     1621.9
    120.0000,     1332.0
    124.0000,     1277.7
    128.0000,     1263.2
    132.0000,     1301.8
    136.0000,     1338.3
    140.0000,     1355.9
    144.0000,     1387.7
    148.0000,     1495.2
    152.0000,     1693.2
    156.0000,     1707.1
    160.0000,     1742.5
    164.0000,     1786.9
    168.0000,     1862.6
    172.0000,     1875.5
    176.0000,     1735.5
    180.0000,     1685.2
    184.0000,     1457.9
    188.0000,     1402.4
    192.0000,     1396.1
    196.0000,     1438.2
    200.0000,     1627.9
    204.0000,     1670.4
    208.0000,     2068.8
    212.0000,     2556.1
    216.0000,     2613.7
    220.0000,     2861.6
    224.0000,     2904.9
    228.0000,     2905.5
    232.0000,     2827.8
    236.0000,     2702.8
    240.0000,     2136.9
    244.0000,     1855.0
    248.0000,     1706.7
    252.0000,     1655.0
    256.0000,     1631.5
    260.0000,     1527.0
    264.0000,     1432.3
    268.0000,     1326.8
    272.0000,     1318.9
    276.0000,     1356.1
    280.0000,     1385.2
    284.0000,     1463.4
    288.0000,     1453.7
    292.0000,     1425.7
    296.0000,     1426.6
    300.0000,     1927.7
    304.0000,     1964.0
    308.0000,     1730.2
    312.0000,     1717.8
    316.0000,     2038.5
    320.0000,     2319.0
    324.0000,     2772.0
    328.0000,     2839.9
    332.0000,     3248.1
    336.0000,     4018.5
    340.0000,     4259.4
    344.0000,     4251.9
    348.0000,     4174.6
    352.0000,     3225.3
    356.0000,     2813.6
    360.0000,     2452.6
    364.0000,     2086.5
             1534.6
LAYER 5
85,    12.2102
     24.0000,     1238.5
     28.0000,     1448.0
     32.0000,     1452.1
     36.0000,     1412.2
     40.0000,     1355.2
     44.0000,     1256.4
     48.0000,     1162.5
     52.0000,     1070.6
     56.0000,     1061.6
     60.0000,     1008.8
     64.0000,     980.24
     68.0000,     962.46
     72.0000,     961.45
     76.0000,     1032.7
     80.0000,     1092.4
     84.0000,     1193.3
     88.0000,     1406.0
     92.0000,     1566.0
     96.0000,     1625.0
    100.0000,     1776.1
    104.0000,     1798.8
    108.0000,     1803.9
    112.0000,     1796.1
    116.0000,     1618.8
    120.0000,     1325.0
    124.0000,     1289.4
    128.0000,     1263.1
    132.0000,     1278.4
    136.0000,     1291.2
    140.0000,     1303.6
    144.0000,     1345.2
    148.0000,     1443.3
    152.0000,     1634.8
    156.0000,     1733.4
    160.0000,     1783.8
    164.0000,     1949.7
    168.0000,     2289.2
    172.0000,     2659.2
    176.0000,     2864.2
    180.0000,     2905.6
    184.0000,     3002.9
    188.0000,     3014.0
    192.0000,     3083.3
    196.0000,     3177.7
    200.0000,     3272.7
    204.0000,     3309.3
    208.0000,     3392.9
    212.0000,     3545.2
    216.0000,     3606.4
    220.0000,     3625.9
    224.0000,     3625.0
    228.0000,     3535.6
    232.0000,     3304.6
    236.0000,     2776.6
    240.0000,     2157.1
    244.0000,     1854.9
    248.0000,     1714.2
    252.0000,     1663.5
    256.0000,     1644.6
    260.0000,     1620.5
    264.0000,     1524.6
    268.0000,     1410.0
    272.0000,     1317.9
    276.0000,     1297.0
    280.0000,     1273.5
    284.0000,     1268.8
    288.0000,     1265.9
    292.0000,     1264.5
    296.0000,     1277.7
    300.0000,     1551.3
    304.0000,     1601.4
    308.0000,     1582.1
    312.0000,     1407.9
    316.0000,     1273.3
    320.0000,     1148.3
    324.0000,     1089.9
    328.0000,     1086.2
    332.0000,     1082.5
    336.0000,     1230.7
    340.0000,     1531.8
    344.0000,     1714.3
    348.0000,     1721.6
    352.0000,     1719.1
    356.0000,     1663.8
             1509.7
LAYER 6
81,    15.4312
     32.0000,     1177.6
     36.0000,     990.00
     40.0000,     893.69
     44.0000,     774.47
     48.0000,     691.51
     52.0000,     618.04
     56.0000,     594.21
     60.0000,     583.07
     64.0000,     570.94
     68.0000,     569.10
     72.0000,     570.88
     76.0000,     608.10
     80.0000,     693.89
     84.0000,     819.56
     88.0000,     994.81
     92.0000,     1162.2
     96.0000,     1280.7
    100.0000,     1340.0
    104.0000,     1367.7
    108.0000,     1369.7
    112.0000,     1365.7
    116.0000,     1303.6
    120.0000,     1254.9
    124.0000,     1226.9
    128.0000,     1198.7
    132.0000,     1198.2
    136.0000,     1225.0
    140.0000,     1241.4
    144.0000,     1272.5
    148.0000,     1389.6
    152.0000,     1619.5
    156.0000,     1698.6
    160.0000,     1789.6
    164.0000,     1937.3
    168.0000,     2141.2
    172.0000,     2303.2
    176.0000,     2605.5
    180.0000,     2827.9
    184.0000,     2878.3
    188.0000,     2927.3
    192.0000,     3047.1
    196.0000,     3175.8
    200.0000,     3275.3
    204.0000,     3309.1
    208.0000,     3376.3
    212.0000,     3413.7
    216.0000,     3437.3
    220.0000,     3438.3
    224.0000,     3405.4
    228.0000,     3223.6
    232.0000,     2863.5
    236.0000,     2356.0
    240.0000,     1917.5
    244.0000,     1713.4
    248.0000,     1650.1
    252.0000,     1639.2
    256.0000,     1635.7
    260.0000,     1585.3
    264.0000,     1483.2
    268.0000,     1382.7
    272.0000,     1290.0
    276.0000,     1265.6
    280.0000,     1218.0
    284.0000,     1199.1
    288.0000,     1197.7
    292.0000,     1200.7
    296.0000,     1216.0
    300.0000,     1307.6
    304.0000,     1318.5
    308.0000,     1319.4
    312.0000,     1226.1
    316.0000,     1109.3
    320.0000,     1014.0
    324.0000,     956.19
    328.0000,     949.83
    332.0000,     948.97
    336.0000,     952.65
    340.0000,     1027.7
    344.0000,     1191.9
    348.0000,     1297.5
             1324.2
LAYER 7
77,    18.9743
     40.0000,     645.08
     44.0000,     490.30
     48.0000,     429.97
     52.0000,     388.11
     56.0000,     372.24
     60.0000,     370.41
     64.0000,     367.87
     68.0000,     367.60
     72.0000,     369.17
     76.0000,     380.90
     80.0000,     408.98
     84.0000,     452.52
     88.0000,     508.46
     92.0000,     566.54
     96.0000,     617.20
    100.0000,     655.28
    104.0000,     678.80
    108.0000,     687.11
    112.0000,     688.70
    116.0000,     690.58
    120.0000,     692.27
    124.0000,     701.44
    128.0000,     718.87
    132.0000,     761.13
    136.0000,     821.03
    140.0000,     885.31
    144.0000,     961.01
    148.0000,     1061.8
    152.0000,     1190.5
    156.0000,     1313.1
    160.0000,     1448.4
    164.0000,     1610.6
    168.0000,     1803.6
    172.0000,     2028.0
    176.0000,     2263.4
    180.0000,     2403.9
    184.0000,     2427.2
    188.0000,     2434.4
    192.0000,     2418.5
    196.0000,     2384.6
    200.0000,     2347.0
    204.0000,     2338.2
    208.0000,     2279.1
    212.0000,     2183.1
    216.0000,     2057.3
    220.0000,     1905.0
    224.0000,     1727.0
    228.0000,     1538.8
    232.0000,     1370.2
    236.0000,     1244.1
    240.0000,     1184.3
    244.0000,     1178.4
    248.0000,     1179.3
    252.0000,     1183.0
    256.0000,     1197.6
    260.0000,     1202.9
    264.0000,     1205.3
    268.0000,     1205.0
    272.0000,     1197.8
    276.0000,     1188.2
    280.0000,     1167.4
    284.0000,     1155.5
    288.0000,     1156.0
    292.0000,     1162.0
    296.0000,     1167.5
    300.0000,     1176.2
    304.0000,     1184.5
    308.0000,     1185.7
    312.0000,     1157.2
    316.0000,     1099.5
    320.0000,     1015.4
    324.0000,     963.53
    328.0000,     958.39
    332.0000,     956.84
    336.0000,     968.08
    340.0000,     989.52
             1084.4
LAYER 8
73,    22.8718
     48.0000,     353.13
     52.0000,     315.07
     56.0000,     304.24
     60.0000,     302.08
     64.0000,     301.69
     68.0000,     301.53
     72.0000,     301.59
     76.0000,     303.25
     80.0000,     308.87
     84.0000,     319.03
     88.0000,     333.05
     92.0000,     349.28
     96.0000,     365.61
    100.0000,     380.37
    104.0000,     392.57
    108.0000,     402.20
    112.0000,     410.75
    116.0000,     421.06
    120.0000,     437.36
    124.0000,     464.44
    128.0000,     504.52
    132.0000,     558.76
    136.0000,     623.98
    140.0000,     693.66
    144.0000,     767.30
    148.0000,     848.11
    152.0000,     931.47
    156.0000,     1009.6
    160.0000,     1083.4
    164.0000,     1159.8
    168.0000,     1238.2
    172.0000,     1308.9
    176.0000,     1354.6
    180.0000,     1367.9
    184.0000,     1368.9
    188.0000,     1364.1
    192.0000,     1359.3
    196.0000,     1342.0
    200.0000,     1287.8
    204.0000,     1199.6
    208.0000,     1095.8
    212.0000,     995.21
    216.0000,     909.82
    220.0000,     819.38
    224.0000,     754.45
    228.0000,     714.29
    232.0000,     694.81
    236.0000,     691.45
    240.0000,     691.97
    244.0000,     693.14
    248.0000,     704.89
    252.0000,     742.07
    256.0000,     811.21
    260.0000,     892.60
    264.0000,     949.95
    268.0000,     957.79
    272.0000,     1007.9
    276.0000,     1050.8
    280.0000,     1077.4
    284.0000,     1093.4
    288.0000,     1108.6
    292.0000,     1121.8
    296.0000,     1128.8
    300.0000,     1135.2
    304.0000,     1139.3
    308.0000,     1139.4
    312.0000,     1127.1
    316.0000,     1098.1
    320.0000,     1035.8
    324.0000,     986.06
    328.0000,     983.50
    332.0000,     982.79
           982.1705
LAYER 9
67,    27.1590
     60.0000,     288.68
     64.0000,     284.99
     68.0000,     284.74
     72.0000,     284.63
     76.0000,     284.58
     80.0000,     284.92
     84.0000,     286.53
     88.0000,     290.02
     92.0000,     295.74
     96.0000,     303.04
    100.0000,     311.29
    104.0000,     320.13
    108.0000,     329.89
    112.0000,     341.61
    116.0000,     357.19
    120.0000,     379.21
    124.0000,     410.36
    128.0000,     452.19
    132.0000,     504.16
    136.0000,     563.09
    140.0000,     624.42
    144.0000,     684.88
    148.0000,     741.60
    152.0000,     790.64
    156.0000,     827.89
    160.0000,     853.73
    164.0000,     871.02
    168.0000,     880.34
    172.0000,     882.27
    176.0000,     879.89
    180.0000,     878.45
    184.0000,     875.72
    188.0000,     874.22
    192.0000,     859.16
    196.0000,     822.33
    200.0000,     766.09
    204.0000,     693.89
    208.0000,     624.26
    212.0000,     565.15
    216.0000,     520.00
    220.0000,     489.07
    224.0000,     472.06
    228.0000,     465.98
    232.0000,     465.49
    236.0000,     465.84
    240.0000,     466.72
    244.0000,     470.84
    248.0000,     488.47
    252.0000,     527.30
    256.0000,     591.57
    260.0000,     678.44
    264.0000,     776.94
    268.0000,     869.37
    272.0000,     935.26
    276.0000,     947.51
    280.0000,     991.79
    284.0000,     1040.8
    288.0000,     1077.6
    292.0000,     1099.3
    296.0000,     1109.7
    300.0000,     1117.1
    304.0000,     1121.2
    308.0000,     1121.4
    312.0000,     1114.5
    316.0000,     1098.4
    320.0000,     1052.2
           987.1182
LAYER 10
61,    31.8749
     72.0000,     282.14
     76.0000,     282.04
     80.0000,     282.00
     84.0000,     282.13
     88.0000,     283.21
     92.0000,     286.74
     96.0000,     291.87
    100.0000,     298.62
    104.0000,     306.80
    108.0000,     317.37
    112.0000,     331.06
    116.0000,     349.21
    120.0000,     373.59
    124.0000,     405.92
    128.0000,     447.14
    132.0000,     496.46
    136.0000,     550.59
    140.0000,     604.42
    144.0000,     652.77
    148.0000,     691.50
    152.0000,     718.49
    156.0000,     733.79
    160.0000,     739.57
    164.0000,     738.89
    168.0000,     735.26
    172.0000,     732.22
    176.0000,     731.21
    180.0000,     730.04
    184.0000,     725.13
    188.0000,     708.67
    192.0000,     677.37
    196.0000,     633.32
    200.0000,     582.46
    204.0000,     531.61
    208.0000,     486.83
    212.0000,     451.55
    216.0000,     426.90
    220.0000,     412.34
    224.0000,     405.97
    228.0000,     404.59
    232.0000,     404.60
    236.0000,     405.31
    240.0000,     405.62
    244.0000,     409.81
    248.0000,     423.93
    252.0000,     453.56
    256.0000,     503.02
    260.0000,     573.15
    264.0000,     659.73
    268.0000,     753.00
    272.0000,     840.58
    276.0000,     913.20
    280.0000,     977.69
    284.0000,     1031.4
    288.0000,     1072.7
    292.0000,     1094.9
    296.0000,     1104.7
    300.0000,     1113.0
    304.0000,     1118.9
    308.0000,     1119.0
             1109.3
LAYER 11
57,    37.0623
     80.0000,     281.73
     84.0000,     282.04
     88.0000,     283.04
     92.0000,     286.30
     96.0000,     290.85
    100.0000,     297.39
    104.0000,     305.24
    108.0000,     316.48
    112.0000,     330.74
    116.0000,     349.34
    120.0000,     373.92
    124.0000,     406.21
    128.0000,     447.32
    132.0000,     496.38
    136.0000,     549.68
    140.0000,     601.32
    144.0000,     645.08
    148.0000,     676.46
    152.0000,     694.90
    156.0000,     702.55
    160.0000,     703.63
    164.0000,     702.37
    168.0000,     701.81
    172.0000,     700.21
    176.0000,     698.89
    180.0000,     695.34
    184.0000,     682.94
    188.0000,     658.73
    192.0000,     623.12
    196.0000,     579.79
    200.0000,     534.20
    204.0000,     491.58
    208.0000,     455.65
    212.0000,     428.29
    216.0000,     409.83
    220.0000,     399.44
    224.0000,     395.20
    228.0000,     394.39
    232.0000,     394.28
    236.0000,     394.74
    240.0000,     394.98
    244.0000,     398.04
    248.0000,     409.14
    252.0000,     433.64
    256.0000,     475.99
    260.0000,     538.15
    264.0000,     618.21
    268.0000,     709.58
    272.0000,     802.82
    276.0000,     889.66
    280.0000,     966.82
    284.0000,     1024.0
    288.0000,     1068.9
    292.0000,     1094.0
    296.0000,     1106.4
    300.0000,     1108.5
             1114.6
LAYER 12
53, 
     88.0000,     282.83
     92.0000,     286.17
     96.0000,     290.82
    100.0000,     297.37
    104.0000,     305.08
    108.0000,     316.49
    112.0000,     330.74
    116.0000,     349.38
    120.0000,     374.08
    124.0000,     406.47
    128.0000,     447.53
    132.0000,     496.36
    136.0000,     549.35
    140.0000,     600.80
    144.0000,     644.65
    148.0000,     676.08
    152.0000,     693.57
    156.0000,     700.11
    160.0000,     700.71
    164.0000,     700.18
    168.0000,     699.45
    172.0000,     698.04
    176.0000,     697.13
    180.0000,     691.58
    184.0000,     677.25
    188.0000,     651.56
    192.0000,     615.18
    196.0000,     572.01
    200.0000,     527.41
    204.0000,     486.27
    208.0000,     451.92
    212.0000,     425.89
    216.0000,     408.37
    220.0000,     398.50
    224.0000,     394.46
    228.0000,     393.77
    232.0000,     393.42
    236.0000,     393.70
    240.0000,     394.08
    244.0000,     396.51
    248.0000,     406.62
    252.0000,     429.78
    256.0000,     470.53
    260.0000,     531.09
    264.0000,     610.05
    268.0000,     701.38
    272.0000,     795.97
    276.0000,     885.51
    280.0000,     966.98
    284.0000,     1023.1
    288.0000,     1067.6
    292.0000,     1094.0
             1107.5
CALCULATED APPARENT RESISTIVITY
      6.0000,       4.0000,   1.00000,    649.7551
     10.0000,       4.0000,   1.00000,    688.0039
     14.0000,       4.0000,   1.00000,    733.0895
     18.0000,       4.0000,   1.00000,    883.3934
     22.0000,       4.0000,   1.00000,    980.0031
     26.0000,       4.0000,   1.00000,   1004.5213
     30.0000,       4.0000,   1.00000,   1087.2037
     34.0000,       4.0000,   1.00000,    995.9203
     38.0000,       4.0000,   1.00000,   1013.9705
     42.0000,       4.0000,   1.00000,   1120.9659
     46.0000,       4.0000,   1.00000,    987.9275
     50.0000,       4.0000,   1.00000,    987.9476
     54.0000,       4.0000,   1.00000,   1052.7330
     58.0000,       4.0000,   1.00000,   1010.8653
     62.0000,       4.0000,   1.00000,   1030.2716
     66.0000,       4.0000,   1.00000,   1041.7844
     70.0000,       4.0000,   1.00000,    940.6521
     74.0000,       4.0000,   1.00000,    922.8615
     78.0000,       4.0000,   1.00000,    932.1954
     82.0000,       4.0000,   1.00000,    768.7750
     86.0000,       4.0000,   1.00000,    839.0394
     90.0000,       4.0000,   1.00000,    770.5399
     94.0000,       4.0000,   1.00000,    816.4319
     98.0000,       4.0000,   1.00000,    691.1981
    102.0000,       4.0000,   1.00000,    745.6707
    106.0000,       4.0000,   1.00000,    653.8269
    110.0000,       4.0000,   1.00000,    671.5076
    114.0000,       4.0000,   1.00000,    659.3010
    118.0000,       4.0000,   1.00000,    672.6084
    122.0000,       4.0000,   1.00000,    645.4562
    126.0000,       4.0000,   1.00000,    767.8022
    130.0000,       4.0000,   1.00000,    804.8968
    134.0000,       4.0000,   1.00000,    917.5402
    138.0000,       4.0000,   1.00000,    872.3503
    142.0000,       4.0000,   1.00000,   1010.2341
    146.0000,       4.0000,   1.00000,   1024.9586
    150.0000,       4.0000,   1.00000,   1219.0676
    154.0000,       4.0000,   1.00000,   1135.2810
    158.0000,       4.0000,   1.00000,   1165.6451
    162.0000,       4.0000,   1.00000,   1092.9672
    166.0000,       4.0000,   1.00000,    961.0267
    170.0000,       4.0000,   1.00000,    895.6904
    174.0000,       4.0000,   1.00000,    803.5159
    178.0000,       4.0000,   1.00000,    799.3965
    182.0000,       4.0000,   1.00000,    741.4911
    186.0000,       4.0000,   1.00000,    745.3553
    190.0000,       4.0000,   1.00000,    749.2193
    194.0000,       4.0000,   1.00000,    824.6259
    198.0000,       4.0000,   1.00000,    898.9373
    202.0000,       4.0000,   1.00000,    870.7943
    206.0000,       4.0000,   1.00000,    940.4730
    210.0000,       4.0000,   1.00000,   1036.8983
    214.0000,       4.0000,   1.00000,    969.5399
    218.0000,       4.0000,   1.00000,   1073.5886
    222.0000,       4.0000,   1.00000,   1098.3048
    226.0000,       4.0000,   1.00000,   1103.9673
    230.0000,       4.0000,   1.00000,   1168.1987
    234.0000,       4.0000,   1.00000,   1201.3163
    238.0000,       4.0000,   1.00000,   1094.7375
    242.0000,       4.0000,   1.00000,   1151.8794
    246.0000,       4.0000,   1.00000,   1010.1407
    250.0000,       4.0000,   1.00000,    956.5181
    254.0000,       4.0000,   1.00000,   1026.8562
    258.0000,       4.0000,   1.00000,   1002.1393
    262.0000,       4.0000,   1.00000,    948.4034
    266.0000,       4.0000,   1.00000,   1303.9298
    270.0000,       4.0000,   1.00000,   1040.4070
    274.0000,       4.0000,   1.00000,   1528.7461
    278.0000,       4.0000,   1.00000,   1452.5605
    282.0000,       4.0000,   1.00000,   1716.3986
    286.0000,       4.0000,   1.00000,   1865.5813
    290.0000,       4.0000,   1.00000,   1818.3035
    294.0000,       4.0000,   1.00000,   1755.1979
    298.0000,       4.0000,   1.00000,   1887.5485
    302.0000,       4.0000,   1.00000,   1803.6415
    306.0000,       4.0000,   1.00000,   1724.5699
    310.0000,       4.0000,   1.00000,   1713.4757
    314.0000,       4.0000,   1.00000,   2102.6411
    318.0000,       4.0000,   1.00000,   2139.4519
    322.0000,       4.0000,   1.00000,   2653.5452
    326.0000,       4.0000,   1.00000,   2657.2183
    330.0000,       4.0000,   1.00000,   2964.2166
    334.0000,       4.0000,   1.00000,   3108.5066
    338.0000,       4.0000,   1.00000,   3079.6218
    342.0000,       4.0000,   1.00000,   3085.0876
    346.0000,       4.0000,   1.00000,   3102.1638
    350.0000,       4.0000,   1.00000,   2795.4546
    354.0000,       4.0000,   1.00000,   2793.3452
    358.0000,       4.0000,   1.00000,   2315.4780
    362.0000,       4.0000,   1.00000,   2357.2314
    366.0000,       4.0000,   1.00000,   1696.2346
    370.0000,       4.0000,   1.00000,   1691.7463
    374.0000,       4.0000,   1.00000,   1558.1600
     10.0000,       4.0000,   2.00000,    740.3078
     14.0000,       4.0000,   2.00000,    761.1310
     18.0000,       4.0000,   2.00000,    929.4788
     22.0000,       4.0000,   2.00000,   1006.3638
     26.0000,       4.0000,   2.00000,   1040.3898
     30.0000,       4.0000,   2.00000,   1124.2988
     34.0000,       4.0000,   2.00000,    963.7553
     38.0000,       4.0000,   2.00000,   1040.4208
     42.0000,       4.0000,   2.00000,   1250.2950
     46.0000,       4.0000,   2.00000,   1004.8984
     50.0000,       4.0000,   2.00000,    959.0346
     54.0000,       4.0000,   2.00000,   1090.6650
     58.0000,       4.0000,   2.00000,   1007.8146
     62.0000,       4.0000,   2.00000,   1018.3215
     66.0000,       4.0000,   2.00000,   1036.8236
     70.0000,       4.0000,   2.00000,    894.0172
     74.0000,       4.0000,   2.00000,    970.3898
     78.0000,       4.0000,   2.00000,   1018.6286
     82.0000,       4.0000,   2.00000,    812.5456
     86.0000,       4.0000,   2.00000,    882.8700
     90.0000,       4.0000,   2.00000,    922.5670
     94.0000,       4.0000,   2.00000,    920.9836
     98.0000,       4.0000,   2.00000,    806.9777
    102.0000,       4.0000,   2.00000,    872.9835
    106.0000,       4.0000,   2.00000,    798.9271
    110.0000,       4.0000,   2.00000,    803.9250
    114.0000,       4.0000,   2.00000,    846.8331
    118.0000,       4.0000,   2.00000,    810.6716
    122.0000,       4.0000,   2.00000,    741.7023
    126.0000,       4.0000,   2.00000,    859.8822
    130.0000,       4.0000,   2.00000,    960.7181
    134.0000,       4.0000,   2.00000,   1019.1832
    138.0000,       4.0000,   2.00000,    943.8669
    142.0000,       4.0000,   2.00000,   1026.8008
    146.0000,       4.0000,   2.00000,   1112.3214
    150.0000,       4.0000,   2.00000,   1284.2808
    154.0000,       4.0000,   2.00000,   1159.3846
    158.0000,       4.0000,   2.00000,   1186.1160
    162.0000,       4.0000,   2.00000,   1208.1163
    166.0000,       4.0000,   2.00000,   1079.0236
    170.0000,       4.0000,   2.00000,   1016.6568
    174.0000,       4.0000,   2.00000,    964.1737
    178.0000,       4.0000,   2.00000,    986.2759
    182.0000,       4.0000,   2.00000,    925.9019
    186.0000,       4.0000,   2.00000,    885.4255
    190.0000,       4.0000,   2.00000,    878.2811
    194.0000,       4.0000,   2.00000,   1018.1306
    198.0000,       4.0000,   2.00000,   1096.1901
    202.0000,       4.0000,   2.00000,    981.2529
    206.0000,       4.0000,   2.00000,   1115.2789
    210.0000,       4.0000,   2.00000,   1270.5007
    214.0000,       4.0000,   2.00000,   1145.2245
    218.0000,       4.0000,   2.00000,   1269.7306
    222.0000,       4.0000,   2.00000,   1319.7834
    226.0000,       4.0000,   2.00000,   1252.8209
    230.0000,       4.0000,   2.00000,   1353.3469
    234.0000,       4.0000,   2.00000,   1343.6017
    238.0000,       4.0000,   2.00000,   1224.7167
    242.0000,       4.0000,   2.00000,   1325.3505
    246.0000,       4.0000,   2.00000,   1132.6248
    250.0000,       4.0000,   2.00000,   1061.5718
    254.0000,       4.0000,   2.00000,   1240.3732
    258.0000,       4.0000,   2.00000,   1076.1364
    262.0000,       4.0000,   2.00000,   1063.6068
    266.0000,       4.0000,   2.00000,   1403.5540
    270.0000,       4.0000,   2.00000,   1118.0677
    274.0000,       4.0000,   2.00000,   1455.6145
    278.0000,       4.0000,   2.00000,   1390.5474
    282.0000,       4.0000,   2.00000,   1547.7020
    286.0000,       4.0000,   2.00000,   1847.4121
    290.0000,       4.0000,   2.00000,   1609.3510
    294.0000,       4.0000,   2.00000,   1519.5768
    298.0000,       4.0000,   2.00000,   1895.0470
    302.0000,       4.0000,   2.00000,   1921.1102
    306.0000,       4.0000,   2.00000,   1638.4934
    310.0000,       4.0000,   2.00000,   1708.2338
    314.0000,       4.0000,   2.00000,   2114.4692
    318.0000,       4.0000,   2.00000,   2156.3076
    322.0000,       4.0000,   2.00000,   2487.3538
    326.0000,       4.0000,   2.00000,   2469.1262
    330.0000,       4.0000,   2.00000,   2745.2031
    334.0000,       4.0000,   2.00000,   3009.1365
    338.0000,       4.0000,   2.00000,   2832.3628
    342.0000,       4.0000,   2.00000,   2916.3816
    346.0000,       4.0000,   2.00000,   2970.3772
    350.0000,       4.0000,   2.00000,   2654.7148
    354.0000,       4.0000,   2.00000,   2478.3181
    358.0000,       4.0000,   2.00000,   2311.7666
    362.0000,       4.0000,   2.00000,   2330.4968
    366.0000,       4.0000,   2.00000,   1660.5607
    370.0000,       4.0000,   2.00000,   1637.2458
     14.0000,       4.0000,   3.00000,    767.6262
     18.0000,       4.0000,   3.00000,    928.1419
     22.0000,       4.0000,   3.00000,   1059.5569
     26.0000,       4.0000,   3.00000,   1071.1656
     30.0000,       4.0000,   3.00000,   1025.9957
     34.0000,       4.0000,   3.00000,    909.3566
     38.0000,       4.0000,   3.00000,   1026.9144
     42.0000,       4.0000,   3.00000,   1219.9580
     46.0000,       4.0000,   3.00000,   1016.5993
     50.0000,       4.0000,   3.00000,    923.7991
     54.0000,       4.0000,   3.00000,    993.8080
     58.0000,       4.0000,   3.00000,   1009.7100
     62.0000,       4.0000,   3.00000,   1006.6559
     66.0000,       4.0000,   3.00000,    964.4451
     70.0000,       4.0000,   3.00000,    897.7478
     74.0000,       4.0000,   3.00000,    963.7957
     78.0000,       4.0000,   3.00000,   1024.9149
     82.0000,       4.0000,   3.00000,    823.8614
     86.0000,       4.0000,   3.00000,    925.9734
     90.0000,       4.0000,   3.00000,    954.8562
     94.0000,       4.0000,   3.00000,   1038.4060
     98.0000,       4.0000,   3.00000,    870.9802
    102.0000,       4.0000,   3.00000,    942.6721
    106.0000,       4.0000,   3.00000,    865.8679
    110.0000,       4.0000,   3.00000,    941.9120
    114.0000,       4.0000,   3.00000,    946.5323
    118.0000,       4.0000,   3.00000,    906.5226
    122.0000,       4.0000,   3.00000,    794.9741
    126.0000,       4.0000,   3.00000,    959.7936
    130.0000,       4.0000,   3.00000,   1072.6870
    134.0000,       4.0000,   3.00000,   1145.8927
    138.0000,       4.0000,   3.00000,    949.8644
    142.0000,       4.0000,   3.00000,   1036.2102
    146.0000,       4.0000,   3.00000,   1116.4159
    150.0000,       4.0000,   3.00000,   1346.7500
    154.0000,       4.0000,   3.00000,   1217.6190
    158.0000,       4.0000,   3.00000,   1252.5917
    162.0000,       4.0000,   3.00000,   1255.8712
    166.0000,       4.0000,   3.00000,   1166.5786
    170.0000,       4.0000,   3.00000,   1119.2258
    174.0000,       4.0000,   3.00000,   1096.1298
    178.0000,       4.0000,   3.00000,   1173.3491
    182.0000,       4.0000,   3.00000,   1084.3706
    186.0000,       4.0000,   3.00000,   1022.4422
    190.0000,       4.0000,   3.00000,   1030.1516
    194.0000,       4.0000,   3.00000,   1206.1016
    198.0000,       4.0000,   3.00000,   1267.2062
    202.0000,       4.0000,   3.00000,   1154.5167
    206.0000,       4.0000,   3.00000,   1260.1814
    210.0000,       4.0000,   3.00000,   1426.1771
    214.0000,       4.0000,   3.00000,   1324.0913
    218.0000,       4.0000,   3.00000,   1410.4913
    222.0000,       4.0000,   3.00000,   1413.9987
    226.0000,       4.0000,   3.00000,   1399.8160
    230.0000,       4.0000,   3.00000,   1442.8826
    234.0000,       4.0000,   3.00000,   1476.9817
    238.0000,       4.0000,   3.00000,   1372.1460
    242.0000,       4.0000,   3.00000,   1416.3373
    246.0000,       4.0000,   3.00000,   1222.4395
    250.0000,       4.0000,   3.00000,   1194.3091
    254.0000,       4.0000,   3.00000,   1277.8743
    258.0000,       4.0000,   3.00000,   1220.6378
    262.0000,       4.0000,   3.00000,   1118.9651
    266.0000,       4.0000,   3.00000,   1469.5610
    270.0000,       4.0000,   3.00000,   1130.8783
    274.0000,       4.0000,   3.00000,   1397.0065
    278.0000,       4.0000,   3.00000,   1280.3888
    282.0000,       4.0000,   3.00000,   1604.4263
    286.0000,       4.0000,   3.00000,   1679.4149
    290.0000,       4.0000,   3.00000,   1470.8751
    294.0000,       4.0000,   3.00000,   1405.4099
    298.0000,       4.0000,   3.00000,   1839.4113
    302.0000,       4.0000,   3.00000,   1884.5699
    306.0000,       4.0000,   3.00000,   1609.4144
    310.0000,       4.0000,   3.00000,   1531.6456
    314.0000,       4.0000,   3.00000,   2014.0260
    318.0000,       4.0000,   3.00000,   2098.9871
    322.0000,       4.0000,   3.00000,   2346.2178
    326.0000,       4.0000,   3.00000,   2205.7205
    330.0000,       4.0000,   3.00000,   2470.2129
    334.0000,       4.0000,   3.00000,   2579.2634
    338.0000,       4.0000,   3.00000,   2552.8752
    342.0000,       4.0000,   3.00000,   2538.4653
    346.0000,       4.0000,   3.00000,   2619.4016
    350.0000,       4.0000,   3.00000,   2292.0823
    354.0000,       4.0000,   3.00000,   2326.3704
    358.0000,       4.0000,   3.00000,   2185.6438
    362.0000,       4.0000,   3.00000,   2276.3496
    366.0000,       4.0000,   3.00000,   1573.0314
     18.0000,      12.0000,   1.00000,    920.3514
     22.0000,      12.0000,   1.00000,   1018.0012
     26.0000,      12.0000,   1.00000,    999.6653
     30.0000,      12.0000,   1.00000,    932.4349
     34.0000,      12.0000,   1.00000,    923.1248
     38.0000,      12.0000,   1.00000,    975.3813
     42.0000,      12.0000,   1.00000,   1015.4819
     46.0000,      12.0000,   1.00000,   1012.8069
     50.0000,      12.0000,   1.00000,    946.2070
     54.0000,      12.0000,   1.00000,    924.4938
     58.0000,      12.0000,   1.00000,    953.9904
     62.0000,      12.0000,   1.00000,    962.5617
     66.0000,      12.0000,   1.00000,    942.2298
     70.0000,      12.0000,   1.00000,    928.6320
     74.0000,      12.0000,   1.00000,    940.9559
     78.0000,      12.0000,   1.00000,    897.9119
     82.0000,      12.0000,   1.00000,    919.5038
     86.0000,      12.0000,   1.00000,    897.5158
     90.0000,      12.0000,   1.00000,    963.8662
     94.0000,      12.0000,   1.00000,    956.2502
     98.0000,      12.0000,   1.00000,    970.5591
    102.0000,      12.0000,   1.00000,    891.8415
    106.0000,      12.0000,   1.00000,    938.9423
    110.0000,      12.0000,   1.00000,    944.1239
    114.0000,      12.0000,   1.00000,    961.5333
    118.0000,      12.0000,   1.00000,    896.5538
    122.0000,      12.0000,   1.00000,    933.5533
    126.0000,      12.0000,   1.00000,    992.4339
    130.0000,      12.0000,   1.00000,   1113.9467
    134.0000,      12.0000,   1.00000,   1077.5623
    138.0000,      12.0000,   1.00000,   1057.8496
    142.0000,      12.0000,   1.00000,   1020.0005
    146.0000,      12.0000,   1.00000,   1138.9607
    150.0000,      12.0000,   1.00000,   1217.2461
    154.0000,      12.0000,   1.00000,   1308.3149
    158.0000,      12.0000,   1.00000,   1271.5731
    162.0000,      12.0000,   1.00000,   1232.2725
    166.0000,      12.0000,   1.00000,   1191.0051
    170.0000,      12.0000,   1.00000,   1178.1476
    174.0000,      12.0000,   1.00000,   1197.6393
    178.0000,      12.0000,   1.00000,   1192.6621
    182.0000,      12.0000,   1.00000,   1175.0223
    186.0000,      12.0000,   1.00000,   1141.9238
    190.0000,      12.0000,   1.00000,   1191.7860
    194.0000,      12.0000,   1.00000,   1254.8070
    198.0000,      12.0000,   1.00000,   1309.8918
    202.0000,      12.0000,   1.00000,   1331.4774
    206.0000,      12.0000,   1.00000,   1360.5400
    210.0000,      12.0000,   1.00000,   1386.2087
    214.0000,      12.0000,   1.00000,   1433.0671
    218.0000,      12.0000,   1.00000,   1411.4232
    222.0000,      12.0000,   1.00000,   1414.9800
    226.0000,      12.0000,   1.00000,   1414.6665
    230.0000,      12.0000,   1.00000,   1466.7341
    234.0000,      12.0000,   1.00000,   1473.4418
    238.0000,      12.0000,   1.00000,   1464.3146
    242.0000,      12.0000,   1.00000,   1375.8239
    246.0000,      12.0000,   1.00000,   1335.8832
    250.0000,      12.0000,   1.00000,   1255.8947
    254.0000,      12.0000,   1.00000,   1276.5125
    258.0000,      12.0000,   1.00000,   1241.1450
    262.0000,      12.0000,   1.00000,   1332.0852
    266.0000,      12.0000,   1.00000,   1248.1028
    270.0000,      12.0000,   1.00000,   1307.6685
    274.0000,      12.0000,   1.00000,   1256.7699
    278.0000,      12.0000,   1.00000,   1436.5323
    282.0000,      12.0000,   1.00000,   1479.8049
    286.0000,      12.0000,   1.00000,   1524.5244
    290.0000,      12.0000,   1.00000,   1454.4154
    294.0000,      12.0000,   1.00000,   1573.2185
    298.0000,      12.0000,   1.00000,   1626.4491
    302.0000,      12.0000,   1.00000,   1688.3353
    306.0000,      12.0000,   1.00000,   1620.3799
    310.0000,      12.0000,   1.00000,   1662.9038
    314.0000,      12.0000,   1.00000,   1771.2523
    318.0000,      12.0000,   1.00000,   2063.9819
    322.0000,      12.0000,   1.00000,   2140.8987
    326.0000,      12.0000,   1.00000,   2210.4788
    330.0000,      12.0000,   1.00000,   2163.2261
    334.0000,      12.0000,   1.00000,   2239.3667
    338.0000,      12.0000,   1.00000,   2235.0771
    342.0000,      12.0000,   1.00000,   2271.4219
    346.0000,      12.0000,   1.00000,   2113.3723
    350.0000,      12.0000,   1.00000,   2178.6384
    354.0000,      12.0000,   1.00000,   2149.9229
    358.0000,      12.0000,   1.00000,   2158.1086
    362.0000,      12.0000,   1.00000,   1940.6870
     18.0000,       4.0000,   4.00000,    939.3580
     22.0000,       4.0000,   4.00000,   1062.2607
     26.0000,       4.0000,   4.00000,   1005.4474
     30.0000,       4.0000,   4.00000,    989.4375
     34.0000,       4.0000,   4.00000,    847.7805
     38.0000,       4.0000,   4.00000,    929.7593
     42.0000,       4.0000,   4.00000,   1134.8182
     46.0000,       4.0000,   4.00000,    943.0818
     50.0000,       4.0000,   4.00000,    879.4322
     54.0000,       4.0000,   4.00000,    948.4714
     58.0000,       4.0000,   4.00000,    921.1703
     62.0000,       4.0000,   4.00000,    954.7613
     66.0000,       4.0000,   4.00000,    966.9350
     70.0000,       4.0000,   4.00000,    860.7587
     74.0000,       4.0000,   4.00000,    933.6323
     78.0000,       4.0000,   4.00000,    973.6116
     82.0000,       4.0000,   4.00000,    815.1849
     86.0000,       4.0000,   4.00000,    928.8705
     90.0000,       4.0000,   4.00000,    966.6353
     94.0000,       4.0000,   4.00000,   1042.4774
     98.0000,       4.0000,   4.00000,    910.2906
    102.0000,       4.0000,   4.00000,    966.7828
    106.0000,       4.0000,   4.00000,    915.8943
    110.0000,       4.0000,   4.00000,    973.6060
    114.0000,       4.0000,   4.00000,   1000.6646
    118.0000,       4.0000,   4.00000,    925.6628
    122.0000,       4.0000,   4.00000,    856.5060
    126.0000,       4.0000,   4.00000,   1021.9484
    130.0000,       4.0000,   4.00000,   1140.5018
    134.0000,       4.0000,   4.00000,   1169.8300
    138.0000,       4.0000,   4.00000,    987.0353
    142.0000,       4.0000,   4.00000,   1028.1885
    146.0000,       4.0000,   4.00000,   1093.2622
    150.0000,       4.0000,   4.00000,   1359.2227
    154.0000,       4.0000,   4.00000,   1286.8700
    158.0000,       4.0000,   4.00000,   1320.5660
    162.0000,       4.0000,   4.00000,   1303.7432
    166.0000,       4.0000,   4.00000,   1192.7123
    170.0000,       4.0000,   4.00000,   1204.2051
    174.0000,       4.0000,   4.00000,   1193.9016
    178.0000,       4.0000,   4.00000,   1275.4838
    182.0000,       4.0000,   4.00000,   1193.1749
    186.0000,       4.0000,   4.00000,   1157.7363
    190.0000,       4.0000,   4.00000,   1162.6637
    194.0000,       4.0000,   4.00000,   1323.0925
    198.0000,       4.0000,   4.00000,   1434.7853
    202.0000,       4.0000,   4.00000,   1286.6068
    206.0000,       4.0000,   4.00000,   1388.7363
    210.0000,       4.0000,   4.00000,   1540.7404
    214.0000,       4.0000,   4.00000,   1390.3137
    218.0000,       4.0000,   4.00000,   1485.6022
    222.0000,       4.0000,   4.00000,   1479.4857
    226.0000,       4.0000,   4.00000,   1410.6744
    230.0000,       4.0000,   4.00000,   1539.4286
    234.0000,       4.0000,   4.00000,   1572.3176
    238.0000,       4.0000,   4.00000,   1426.4668
    242.0000,       4.0000,   4.00000,   1501.9580
    246.0000,       4.0000,   4.00000,   1296.3468
    250.0000,       4.0000,   4.00000,   1197.0500
    254.0000,       4.0000,   4.00000,   1381.5233
    258.0000,       4.0000,   4.00000,   1234.6880
    262.0000,       4.0000,   4.00000,   1178.1603
    266.0000,       4.0000,   4.00000,   1497.2151
    270.0000,       4.0000,   4.00000,   1072.4791
    274.0000,       4.0000,   4.00000,   1391.7535
    278.0000,       4.0000,   4.00000,   1309.7721
    282.0000,       4.0000,   4.00000,   1484.3319
    286.0000,       4.0000,   4.00000,   1628.8844
    290.0000,       4.0000,   4.00000,   1389.9410
    294.0000,       4.0000,   4.00000,   1401.3636
    298.0000,       4.0000,   4.00000,   1725.9312
    302.0000,       4.0000,   4.00000,   1757.5502
    306.0000,       4.0000,   4.00000,   1492.0828
    310.0000,       4.0000,   4.00000,   1446.2688
    314.0000,       4.0000,   4.00000,   1816.5782
    318.0000,       4.0000,   4.00000,   1904.2209
    322.0000,       4.0000,   4.00000,   2216.2424
    326.0000,       4.0000,   4.00000,   2030.6664
    330.0000,       4.0000,   4.00000,   2101.2419
    334.0000,       4.0000,   4.00000,   2248.7625
    338.0000,       4.0000,   4.00000,   2135.4314
    342.0000,       4.0000,   4.00000,   2206.2195
    346.0000,       4.0000,   4.00000,   2152.2922
    350.0000,       4.0000,   4.00000,   2034.0549
    354.0000,       4.0000,   4.00000,   2146.6702
    358.0000,       4.0000,   4.00000,   2025.4065
    362.0000,       4.0000,   4.00000,   2119.6807
     24.0000,      16.0000,   1.00000,    919.9532
     28.0000,      16.0000,   1.00000,    906.1932
     32.0000,      16.0000,   1.00000,    871.1130
     36.0000,      16.0000,   1.00000,    877.5264
     40.0000,      16.0000,   1.00000,    822.1073
     44.0000,      16.0000,   1.00000,    834.2028
     48.0000,      16.0000,   1.00000,    893.2338
     52.0000,      16.0000,   1.00000,    860.2869
     56.0000,      16.0000,   1.00000,    861.1060
     60.0000,      16.0000,   1.00000,    890.2409
     64.0000,      16.0000,   1.00000,    877.0455
     68.0000,      16.0000,   1.00000,    912.2796
     72.0000,      16.0000,   1.00000,    893.6419
     76.0000,      16.0000,   1.00000,    842.5886
     80.0000,      16.0000,   1.00000,    864.1615
     84.0000,      16.0000,   1.00000,    887.1100
     88.0000,      16.0000,   1.00000,    899.2286
     92.0000,      16.0000,   1.00000,    916.1927
     96.0000,      16.0000,   1.00000,    925.6572
    100.0000,      16.0000,   1.00000,    942.8754
    104.0000,      16.0000,   1.00000,    938.9565
    108.0000,      16.0000,   1.00000,    934.9764
    112.0000,      16.0000,   1.00000,    911.6805
    116.0000,      16.0000,   1.00000,    924.9438
    120.0000,      16.0000,   1.00000,    980.6805
    124.0000,      16.0000,   1.00000,   1025.0741
    128.0000,      16.0000,   1.00000,   1062.3984
    132.0000,      16.0000,   1.00000,   1073.5225
    136.0000,      16.0000,   1.00000,   1075.6755
    140.0000,      16.0000,   1.00000,   1069.7877
    144.0000,      16.0000,   1.00000,   1117.8466
    148.0000,      16.0000,   1.00000,   1167.1445
    152.0000,      16.0000,   1.00000,   1256.4663
    156.0000,      16.0000,   1.00000,   1329.3762
    160.0000,      16.0000,   1.00000,   1307.7056
    164.0000,      16.0000,   1.00000,   1276.8159
    168.0000,      16.0000,   1.00000,   1250.7990
    172.0000,      16.0000,   1.00000,   1230.3928
    176.0000,      16.0000,   1.00000,   1238.9685
    180.0000,      16.0000,   1.00000,   1246.0078
    184.0000,      16.0000,   1.00000,   1268.8777
    188.0000,      16.0000,   1.00000,   1295.3496
    192.0000,      16.0000,   1.00000,   1365.4183
    196.0000,      16.0000,   1.00000,   1384.5758
    200.0000,      16.0000,   1.00000,   1439.5071
    204.0000,      16.0000,   1.00000,   1503.9923
    208.0000,      16.0000,   1.00000,   1447.7539
    212.0000,      16.0000,   1.00000,   1444.9597
    216.0000,      16.0000,   1.00000,   1441.1692
    220.0000,      16.0000,   1.00000,   1389.2434
    224.0000,      16.0000,   1.00000,   1452.4154
    228.0000,      16.0000,   1.00000,   1482.8149
    232.0000,      16.0000,   1.00000,   1467.8751
    236.0000,      16.0000,   1.00000,   1527.7589
    240.0000,      16.0000,   1.00000,   1481.5698
    244.0000,      16.0000,   1.00000,   1363.4907
    248.0000,      16.0000,   1.00000,   1382.1141
    252.0000,      16.0000,   1.00000,   1276.6281
    256.0000,      16.0000,   1.00000,   1256.7106
    260.0000,      16.0000,   1.00000,   1339.6259
    264.0000,      16.0000,   1.00000,   1214.0233
    268.0000,      16.0000,   1.00000,   1272.9089
    272.0000,      16.0000,   1.00000,   1329.8795
    276.0000,      16.0000,   1.00000,   1308.0754
    280.0000,      16.0000,   1.00000,   1425.3120
    284.0000,      16.0000,   1.00000,   1413.6273
    288.0000,      16.0000,   1.00000,   1453.7059
    292.0000,      16.0000,   1.00000,   1555.4924
    296.0000,      16.0000,   1.00000,   1506.4453
    300.0000,      16.0000,   1.00000,   1453.3243
    304.0000,      16.0000,   1.00000,   1453.0776
    308.0000,      16.0000,   1.00000,   1520.9830
    312.0000,      16.0000,   1.00000,   1555.6523
    316.0000,      16.0000,   1.00000,   1696.4326
    320.0000,      16.0000,   1.00000,   1796.3936
    324.0000,      16.0000,   1.00000,   1882.3584
    328.0000,      16.0000,   1.00000,   1968.6675
    332.0000,      16.0000,   1.00000,   1853.3444
    336.0000,      16.0000,   1.00000,   1809.5355
    340.0000,      16.0000,   1.00000,   1766.0509
    344.0000,      16.0000,   1.00000,   1768.0450
    348.0000,      16.0000,   1.00000,   1861.8387
    352.0000,      16.0000,   1.00000,   1866.6075
    356.0000,      16.0000,   1.00000,   1881.2484
     22.0000,       4.0000,   5.00000,    979.5350
     26.0000,       4.0000,   5.00000,    961.4370
     30.0000,       4.0000,   5.00000,    957.9290
     34.0000,       4.0000,   5.00000,    790.8541
     38.0000,       4.0000,   5.00000,    832.5310
     42.0000,       4.0000,   5.00000,   1001.5675
     46.0000,       4.0000,   5.00000,    840.5039
     50.0000,       4.0000,   5.00000,    811.6910
     54.0000,       4.0000,   5.00000,    903.1234
     58.0000,       4.0000,   5.00000,    847.0804
     62.0000,       4.0000,   5.00000,    892.5712
     66.0000,       4.0000,   5.00000,    937.2596
     70.0000,       4.0000,   5.00000,    831.4852
     74.0000,       4.0000,   5.00000,    865.9655
     78.0000,       4.0000,   5.00000,    941.1147
     82.0000,       4.0000,   5.00000,    771.8900
     86.0000,       4.0000,   5.00000,    902.3577
     90.0000,       4.0000,   5.00000,    952.7571
     94.0000,       4.0000,   5.00000,   1008.1907
     98.0000,       4.0000,   5.00000,    882.8784
    102.0000,       4.0000,   5.00000,   1004.2620
    106.0000,       4.0000,   5.00000,    910.4636
    110.0000,       4.0000,   5.00000,    957.5116
    114.0000,       4.0000,   5.00000,    970.1107
    118.0000,       4.0000,   5.00000,    957.3854
    122.0000,       4.0000,   5.00000,    870.5184
    126.0000,       4.0000,   5.00000,   1058.9821
    130.0000,       4.0000,   5.00000,   1130.6218
    134.0000,       4.0000,   5.00000,   1174.2593
    138.0000,       4.0000,   5.00000,    987.6292
    142.0000,       4.0000,   5.00000,   1035.0587
    146.0000,       4.0000,   5.00000,   1090.5917
    150.0000,       4.0000,   5.00000,   1359.9581
    154.0000,       4.0000,   5.00000,   1301.7960
    158.0000,       4.0000,   5.00000,   1368.6952
    162.0000,       4.0000,   5.00000,   1353.1122
    166.0000,       4.0000,   5.00000,   1242.2119
    170.0000,       4.0000,   5.00000,   1231.8494
    174.0000,       4.0000,   5.00000,   1238.5154
    178.0000,       4.0000,   5.00000,   1311.4528
    182.0000,       4.0000,   5.00000,   1262.9211
    186.0000,       4.0000,   5.00000,   1243.2672
    190.0000,       4.0000,   5.00000,   1233.0096
    194.0000,       4.0000,   5.00000,   1435.3380
    198.0000,       4.0000,   5.00000,   1525.7422
    202.0000,       4.0000,   5.00000,   1370.0085
    206.0000,       4.0000,   5.00000,   1482.7344
    210.0000,       4.0000,   5.00000,   1605.7162
    214.0000,       4.0000,   5.00000,   1391.4714
    218.0000,       4.0000,   5.00000,   1492.5205
    222.0000,       4.0000,   5.00000,   1487.6219
    226.0000,       4.0000,   5.00000,   1432.3625
    230.0000,       4.0000,   5.00000,   1562.0511
    234.0000,       4.0000,   5.00000,   1606.9236
    238.0000,       4.0000,   5.00000,   1453.8363
    242.0000,       4.0000,   5.00000,   1555.2694
    246.0000,       4.0000,   5.00000,   1287.6475
    250.0000,       4.0000,   5.00000,   1232.6671
    254.0000,       4.0000,   5.00000,   1370.7423
    258.0000,       4.0000,   5.00000,   1262.9576
    262.0000,       4.0000,   5.00000,   1157.0414
    266.0000,       4.0000,   5.00000,   1466.4115
    270.0000,       4.0000,   5.00000,   1074.8872
    274.0000,       4.0000,   5.00000,   1394.1458
    278.0000,       4.0000,   5.00000,   1280.7961
    282.0000,       4.0000,   5.00000,   1440.7533
    286.0000,       4.0000,   5.00000,   1558.1533
    290.0000,       4.0000,   5.00000,   1430.3501
    294.0000,       4.0000,   5.00000,   1324.2462
    298.0000,       4.0000,   5.00000,   1667.7745
    302.0000,       4.0000,   5.00000,   1598.1641
    306.0000,       4.0000,   5.00000,   1358.9164
    310.0000,       4.0000,   5.00000,   1341.6885
    314.0000,       4.0000,   5.00000,   1669.2960
    318.0000,       4.0000,   5.00000,   1696.9436
    322.0000,       4.0000,   5.00000,   1997.2157
    326.0000,       4.0000,   5.00000,   1836.3556
    330.0000,       4.0000,   5.00000,   1906.7937
    334.0000,       4.0000,   5.00000,   1920.3453
    338.0000,       4.0000,   5.00000,   1845.2146
    342.0000,       4.0000,   5.00000,   1798.5365
    346.0000,       4.0000,   5.00000,   1944.5084
    350.0000,       4.0000,   5.00000,   1811.9171
    354.0000,       4.0000,   5.00000,   1916.6738
    358.0000,       4.0000,   5.00000,   1857.4209
     26.0000,       4.0000,   6.00000,    918.6144
     30.0000,       4.0000,   6.00000,    896.7086
     34.0000,       4.0000,   6.00000,    740.0080
     38.0000,       4.0000,   6.00000,    764.2385
     42.0000,       4.0000,   6.00000,    875.7065
     46.0000,       4.0000,   6.00000,    745.0191
     50.0000,       4.0000,   6.00000,    728.8433
     54.0000,       4.0000,   6.00000,    812.0956
     58.0000,       4.0000,   6.00000,    822.2590
     62.0000,       4.0000,   6.00000,    842.1388
     66.0000,       4.0000,   6.00000,    857.5096
     70.0000,       4.0000,   6.00000,    780.1386
     74.0000,       4.0000,   6.00000,    838.6069
     78.0000,       4.0000,   6.00000,    879.8174
     82.0000,       4.0000,   6.00000,    738.2113
     86.0000,       4.0000,   6.00000,    854.6275
     90.0000,       4.0000,   6.00000,    898.9724
     94.0000,       4.0000,   6.00000,    977.1703
     98.0000,       4.0000,   6.00000,    866.0958
    102.0000,       4.0000,   6.00000,    962.6437
    106.0000,       4.0000,   6.00000,    893.3662
    110.0000,       4.0000,   6.00000,    909.8645
    114.0000,       4.0000,   6.00000,    950.5771
    118.0000,       4.0000,   6.00000,    933.6876
    122.0000,       4.0000,   6.00000,    875.0068
    126.0000,       4.0000,   6.00000,   1019.3885
    130.0000,       4.0000,   6.00000,   1120.8588
    134.0000,       4.0000,   6.00000,   1151.9540
    138.0000,       4.0000,   6.00000,    966.7266
    142.0000,       4.0000,   6.00000,   1038.8535
    146.0000,       4.0000,   6.00000,   1114.8701
    150.0000,       4.0000,   6.00000,   1369.9438
    154.0000,       4.0000,   6.00000,   1289.5085
    158.0000,       4.0000,   6.00000,   1374.2373
    162.0000,       4.0000,   6.00000,   1409.5885
    166.0000,       4.0000,   6.00000,   1288.7133
    170.0000,       4.0000,   6.00000,   1247.3346
    174.0000,       4.0000,   6.00000,   1210.4501
    178.0000,       4.0000,   6.00000,   1337.2458
    182.0000,       4.0000,   6.00000,   1277.5734
    186.0000,       4.0000,   6.00000,   1246.0104
    190.0000,       4.0000,   6.00000,   1279.0542
    194.0000,       4.0000,   6.00000,   1481.8242
    198.0000,       4.0000,   6.00000,   1573.5348
    202.0000,       4.0000,   6.00000,   1404.4094
    206.0000,       4.0000,   6.00000,   1506.4030
    210.0000,       4.0000,   6.00000,   1611.7441
    214.0000,       4.0000,   6.00000,   1403.4951
    218.0000,       4.0000,   6.00000,   1448.2592
    222.0000,       4.0000,   6.00000,   1469.8835
    226.0000,       4.0000,   6.00000,   1458.8806
    230.0000,       4.0000,   6.00000,   1542.1676
    234.0000,       4.0000,   6.00000,   1585.0507
    238.0000,       4.0000,   6.00000,   1487.1797
    242.0000,       4.0000,   6.00000,   1509.6162
    246.0000,       4.0000,   6.00000,   1303.9941
    250.0000,       4.0000,   6.00000,   1214.7904
    254.0000,       4.0000,   6.00000,   1358.8992
    258.0000,       4.0000,   6.00000,   1225.8801
    262.0000,       4.0000,   6.00000,   1115.1079
    266.0000,       4.0000,   6.00000,   1434.5662
    270.0000,       4.0000,   6.00000,   1092.6060
    274.0000,       4.0000,   6.00000,   1373.8380
    278.0000,       4.0000,   6.00000,   1225.3076
    282.0000,       4.0000,   6.00000,   1442.3885
    286.0000,       4.0000,   6.00000,   1592.6511
    290.0000,       4.0000,   6.00000,   1357.1360
    294.0000,       4.0000,   6.00000,   1310.4827
    298.0000,       4.0000,   6.00000,   1543.6406
    302.0000,       4.0000,   6.00000,   1522.9517
    306.0000,       4.0000,   6.00000,   1245.5797
    310.0000,       4.0000,   6.00000,   1200.1370
    314.0000,       4.0000,   6.00000,   1543.0726
    318.0000,       4.0000,   6.00000,   1558.6464
    322.0000,       4.0000,   6.00000,   1740.8452
    326.0000,       4.0000,   6.00000,   1643.6135
    330.0000,       4.0000,   6.00000,   1733.8010
    334.0000,       4.0000,   6.00000,   1751.5540
    338.0000,       4.0000,   6.00000,   1565.7915
    342.0000,       4.0000,   6.00000,   1647.6420
    346.0000,       4.0000,   6.00000,   1746.1388
    350.0000,       4.0000,   6.00000,   1658.5546
    354.0000,       4.0000,   6.00000,   1725.7423
     30.0000,      20.0000,   1.00000,    813.9431
     34.0000,      20.0000,   1.00000,    811.3389
     38.0000,      20.0000,   1.00000,    759.5015
     42.0000,      20.0000,   1.00000,    717.6227
     46.0000,      20.0000,   1.00000,    732.5355
     50.0000,      20.0000,   1.00000,    756.5822
     54.0000,      20.0000,   1.00000,    775.9681
     58.0000,      20.0000,   1.00000,    810.7078
     62.0000,      20.0000,   1.00000,    829.5081
     66.0000,      20.0000,   1.00000,    808.6541
     70.0000,      20.0000,   1.00000,    835.2454
     74.0000,      20.0000,   1.00000,    819.8571
     78.0000,      20.0000,   1.00000,    810.8814
     82.0000,      20.0000,   1.00000,    823.5612
     86.0000,      20.0000,   1.00000,    846.1085
     90.0000,      20.0000,   1.00000,    822.2764
     94.0000,      20.0000,   1.00000,    884.5825
     98.0000,      20.0000,   1.00000,    893.8212
    102.0000,      20.0000,   1.00000,    884.9418
    106.0000,      20.0000,   1.00000,    865.6183
    110.0000,      20.0000,   1.00000,    901.5333
    114.0000,      20.0000,   1.00000,    875.2933
    118.0000,      20.0000,   1.00000,    932.7817
    122.0000,      20.0000,   1.00000,    971.4515
    126.0000,      20.0000,   1.00000,   1020.5067
    130.0000,      20.0000,   1.00000,   1002.0425
    134.0000,      20.0000,   1.00000,   1041.6483
    138.0000,      20.0000,   1.00000,   1067.9524
    142.0000,      20.0000,   1.00000,   1141.1560
    146.0000,      20.0000,   1.00000,   1170.7395
    150.0000,      20.0000,   1.00000,   1231.2286
    154.0000,      20.0000,   1.00000,   1278.2367
    158.0000,      20.0000,   1.00000,   1323.9537
    162.0000,      20.0000,   1.00000,   1322.4038
    166.0000,      20.0000,   1.00000,   1310.4468
    170.0000,      20.0000,   1.00000,   1260.4445
    174.0000,      20.0000,   1.00000,   1227.6389
    178.0000,      20.0000,   1.00000,   1219.1519
    182.0000,      20.0000,   1.00000,   1236.4032
    186.0000,      20.0000,   1.00000,   1305.8173
    190.0000,      20.0000,   1.00000,   1365.3835
    194.0000,      20.0000,   1.00000,   1390.3188
    198.0000,      20.0000,   1.00000,   1443.2540
    202.0000,      20.0000,   1.00000,   1506.6759
    206.0000,      20.0000,   1.00000,   1459.5355
    210.0000,      20.0000,   1.00000,   1440.3832
    214.0000,      20.0000,   1.00000,   1424.4265
    218.0000,      20.0000,   1.00000,   1410.3667
    222.0000,      20.0000,   1.00000,   1406.5636
    226.0000,      20.0000,   1.00000,   1448.2000
    230.0000,      20.0000,   1.00000,   1464.7821
    234.0000,      20.0000,   1.00000,   1487.9109
    238.0000,      20.0000,   1.00000,   1442.4513
    242.0000,      20.0000,   1.00000,   1432.8594
    246.0000,      20.0000,   1.00000,   1365.2209
    250.0000,      20.0000,   1.00000,   1331.1694
    254.0000,      20.0000,   1.00000,   1231.3295
    258.0000,      20.0000,   1.00000,   1234.9617
    262.0000,      20.0000,   1.00000,   1213.2078
    266.0000,      20.0000,   1.00000,   1257.7274
    270.0000,      20.0000,   1.00000,   1251.4110
    274.0000,      20.0000,   1.00000,   1323.8768
    278.0000,      20.0000,   1.00000,   1343.1715
    282.0000,      20.0000,   1.00000,   1421.6674
    286.0000,      20.0000,   1.00000,   1408.1000
    290.0000,      20.0000,   1.00000,   1483.3865
    294.0000,      20.0000,   1.00000,   1444.5103
    298.0000,      20.0000,   1.00000,   1376.6112
    302.0000,      20.0000,   1.00000,   1298.7363
    306.0000,      20.0000,   1.00000,   1376.3077
    310.0000,      20.0000,   1.00000,   1378.2471
    314.0000,      20.0000,   1.00000,   1443.4786
    318.0000,      20.0000,   1.00000,   1501.9076
    322.0000,      20.0000,   1.00000,   1601.3940
    326.0000,      20.0000,   1.00000,   1623.8635
    330.0000,      20.0000,   1.00000,   1669.8396
    334.0000,      20.0000,   1.00000,   1590.6418
    338.0000,      20.0000,   1.00000,   1602.8646
    342.0000,      20.0000,   1.00000,   1576.3297
    346.0000,      20.0000,   1.00000,   1606.2178
    350.0000,      20.0000,   1.00000,   1621.9185
     30.0000,       4.0000,   7.00000,    836.2128
     34.0000,       4.0000,   7.00000,    684.9480
     38.0000,       4.0000,   7.00000,    702.8978
     42.0000,       4.0000,   7.00000,    815.3377
     46.0000,       4.0000,   7.00000,    660.9706
     50.0000,       4.0000,   7.00000,    635.0869
     54.0000,       4.0000,   7.00000,    748.2106
     58.0000,       4.0000,   7.00000,    757.8839
     62.0000,       4.0000,   7.00000,    798.4247
     66.0000,       4.0000,   7.00000,    790.8319
     70.0000,       4.0000,   7.00000,    720.7534
     74.0000,       4.0000,   7.00000,    792.0142
     78.0000,       4.0000,   7.00000,    847.0829
     82.0000,       4.0000,   7.00000,    692.9797
     86.0000,       4.0000,   7.00000,    802.0783
     90.0000,       4.0000,   7.00000,    847.5166
     94.0000,       4.0000,   7.00000,    944.1918
     98.0000,       4.0000,   7.00000,    833.4693
    102.0000,       4.0000,   7.00000,    904.8378
    106.0000,       4.0000,   7.00000,    827.1844
    110.0000,       4.0000,   7.00000,    897.0655
    114.0000,       4.0000,   7.00000,    915.8381
    118.0000,       4.0000,   7.00000,    898.4389
    122.0000,       4.0000,   7.00000,    815.0045
    126.0000,       4.0000,   7.00000,    988.5258
    130.0000,       4.0000,   7.00000,   1072.9044
    134.0000,       4.0000,   7.00000,   1120.7959
    138.0000,       4.0000,   7.00000,    952.0240
    142.0000,       4.0000,   7.00000,   1032.7537
    146.0000,       4.0000,   7.00000,   1126.0863
    150.0000,       4.0000,   7.00000,   1387.8041
    154.0000,       4.0000,   7.00000,   1292.4000
    158.0000,       4.0000,   7.00000,   1379.6165
    162.0000,       4.0000,   7.00000,   1423.4056
    166.0000,       4.0000,   7.00000,   1307.9524
    170.0000,       4.0000,   7.00000,   1239.2253
    174.0000,       4.0000,   7.00000,   1213.0886
    178.0000,       4.0000,   7.00000,   1297.3624
    182.0000,       4.0000,   7.00000,   1242.8955
    186.0000,       4.0000,   7.00000,   1228.8574
    190.0000,       4.0000,   7.00000,   1256.9380
    194.0000,       4.0000,   7.00000,   1476.4707
    198.0000,       4.0000,   7.00000,   1580.6488
    202.0000,       4.0000,   7.00000,   1394.2562
    206.0000,       4.0000,   7.00000,   1468.4633
    210.0000,       4.0000,   7.00000,   1600.6907
    214.0000,       4.0000,   7.00000,   1377.0723
    218.0000,       4.0000,   7.00000,   1450.6125
    222.0000,       4.0000,   7.00000,   1457.2317
    226.0000,       4.0000,   7.00000,   1414.7799
    230.0000,       4.0000,   7.00000,   1541.2965
    234.0000,       4.0000,   7.00000,   1578.9441
    238.0000,       4.0000,   7.00000,   1409.8673
    242.0000,       4.0000,   7.00000,   1519.7714
    246.0000,       4.0000,   7.00000,   1260.8556
    250.0000,       4.0000,   7.00000,   1192.8058
    254.0000,       4.0000,   7.00000,   1318.3036
    258.0000,       4.0000,   7.00000,   1158.8918
    262.0000,       4.0000,   7.00000,   1079.9642
    266.0000,       4.0000,   7.00000,   1433.6711
    270.0000,       4.0000,   7.00000,   1051.7336
    274.0000,       4.0000,   7.00000,   1342.3601
    278.0000,       4.0000,   7.00000,   1229.8221
    282.0000,       4.0000,   7.00000,   1443.8074
    286.0000,       4.0000,   7.00000,   1570.4508
    290.0000,       4.0000,   7.00000,   1340.0729
    294.0000,       4.0000,   7.00000,   1217.4924
    298.0000,       4.0000,   7.00000,   1514.0726
    302.0000,       4.0000,   7.00000,   1429.9395
    306.0000,       4.0000,   7.00000,   1166.5372
    310.0000,       4.0000,   7.00000,   1099.1880
    314.0000,       4.0000,   7.00000,   1391.2875
    318.0000,       4.0000,   7.00000,   1415.3094
    322.0000,       4.0000,   7.00000,   1602.4321
    326.0000,       4.0000,   7.00000,   1448.7834
    330.0000,       4.0000,   7.00000,   1562.7333
    334.0000,       4.0000,   7.00000,   1590.5527
    338.0000,       4.0000,   7.00000,   1516.0588
    342.0000,       4.0000,   7.00000,   1541.1912
    346.0000,       4.0000,   7.00000,   1631.9421
    350.0000,       4.0000,   7.00000,   1510.4818
     34.0000,       4.0000,   8.00000,    631.4021
     38.0000,       4.0000,   8.00000,    661.0919
     42.0000,       4.0000,   8.00000,    762.7106
     46.0000,       4.0000,   8.00000,    606.6330
     50.0000,       4.0000,   8.00000,    580.5533
     54.0000,       4.0000,   8.00000,    671.7745
     58.0000,       4.0000,   8.00000,    688.5958
     62.0000,       4.0000,   8.00000,    723.8307
     66.0000,       4.0000,   8.00000,    754.4642
     70.0000,       4.0000,   8.00000,    671.0421
     74.0000,       4.0000,   8.00000,    734.3519
     78.0000,       4.0000,   8.00000,    804.1948
     82.0000,       4.0000,   8.00000,    656.2652
     86.0000,       4.0000,   8.00000,    755.2883
     90.0000,       4.0000,   8.00000,    819.6423
     94.0000,       4.0000,   8.00000,    892.5198
     98.0000,       4.0000,   8.00000,    777.7334
    102.0000,       4.0000,   8.00000,    848.2656
    106.0000,       4.0000,   8.00000,    788.5270
    110.0000,       4.0000,   8.00000,    847.8994
    114.0000,       4.0000,   8.00000,    890.4146
    118.0000,       4.0000,   8.00000,    832.1685
    122.0000,       4.0000,   8.00000,    763.0300
    126.0000,       4.0000,   8.00000,    920.8483
    130.0000,       4.0000,   8.00000,   1027.0791
    134.0000,       4.0000,   8.00000,   1081.3647
    138.0000,       4.0000,   8.00000,    939.5646
    142.0000,       4.0000,   8.00000,   1024.5518
    146.0000,       4.0000,   8.00000,   1113.3434
    150.0000,       4.0000,   8.00000,   1396.9651
    154.0000,       4.0000,   8.00000,   1322.5724
    158.0000,       4.0000,   8.00000,   1393.1465
    162.0000,       4.0000,   8.00000,   1402.9640
    166.0000,       4.0000,   8.00000,   1273.0002
    170.0000,       4.0000,   8.00000,   1248.1844
    174.0000,       4.0000,   8.00000,   1198.3104
    178.0000,       4.0000,   8.00000,   1247.6311
    182.0000,       4.0000,   8.00000,   1183.0461
    186.0000,       4.0000,   8.00000,   1178.6339
    190.0000,       4.0000,   8.00000,   1199.5608
    194.0000,       4.0000,   8.00000,   1421.8976
    198.0000,       4.0000,   8.00000,   1526.7286
    202.0000,       4.0000,   8.00000,   1340.6163
    206.0000,       4.0000,   8.00000,   1433.0723
    210.0000,       4.0000,   8.00000,   1538.0697
    214.0000,       4.0000,   8.00000,   1365.6958
    218.0000,       4.0000,   8.00000,   1457.1958
    222.0000,       4.0000,   8.00000,   1439.2338
    226.0000,       4.0000,   8.00000,   1383.9645
    230.0000,       4.0000,   8.00000,   1513.6121
    234.0000,       4.0000,   8.00000,   1526.1786
    238.0000,       4.0000,   8.00000,   1390.5016
    242.0000,       4.0000,   8.00000,   1442.1761
    246.0000,       4.0000,   8.00000,   1235.6958
    250.0000,       4.0000,   8.00000,   1139.0992
    254.0000,       4.0000,   8.00000,   1244.6881
    258.0000,       4.0000,   8.00000,   1125.6746
    262.0000,       4.0000,   8.00000,   1055.9290
    266.0000,       4.0000,   8.00000,   1371.8439
    270.0000,       4.0000,   8.00000,   1015.9279
    274.0000,       4.0000,   8.00000,   1317.3875
    278.0000,       4.0000,   8.00000,   1244.5186
    282.0000,       4.0000,   8.00000,   1429.7418
    286.0000,       4.0000,   8.00000,   1530.4412
    290.0000,       4.0000,   8.00000,   1290.7925
    294.0000,       4.0000,   8.00000,   1191.6901
    298.0000,       4.0000,   8.00000,   1430.5758
    302.0000,       4.0000,   8.00000,   1386.1639
    306.0000,       4.0000,   8.00000,   1094.3030
    310.0000,       4.0000,   8.00000,   1032.3739
    314.0000,       4.0000,   8.00000,   1260.7870
    318.0000,       4.0000,   8.00000,   1283.0398
    322.0000,       4.0000,   8.00000,   1473.5421
    326.0000,       4.0000,   8.00000,   1342.2017
    330.0000,       4.0000,   8.00000,   1381.0543
    334.0000,       4.0000,   8.00000,   1513.3866
    338.0000,       4.0000,   8.00000,   1489.5021
    342.0000,       4.0000,   8.00000,   1511.8110
    346.0000,       4.0000,   8.00000,   1545.6082
     42.0000,      28.0000,   1.00000,    638.4863
     46.0000,      28.0000,   1.00000,    626.4667
     50.0000,      28.0000,   1.00000,    638.7886
     54.0000,      28.0000,   1.00000,    639.5536
     58.0000,      28.0000,   1.00000,    620.5383
     62.0000,      28.0000,   1.00000,    645.8195
     66.0000,      28.0000,   1.00000,    698.7924
     70.0000,      28.0000,   1.00000,    698.7258
     74.0000,      28.0000,   1.00000,    712.4735
     78.0000,      28.0000,   1.00000,    713.6880
     82.0000,      28.0000,   1.00000,    740.9623
     86.0000,      28.0000,   1.00000,    755.8555
     90.0000,      28.0000,   1.00000,    752.1998
     94.0000,      28.0000,   1.00000,    719.3177
     98.0000,      28.0000,   1.00000,    749.3019
    102.0000,      28.0000,   1.00000,    767.6920
    106.0000,      28.0000,   1.00000,    779.0941
    110.0000,      28.0000,   1.00000,    749.9122
    114.0000,      28.0000,   1.00000,    770.3595
    118.0000,      28.0000,   1.00000,    799.0884
    122.0000,      28.0000,   1.00000,    848.0988
    126.0000,      28.0000,   1.00000,    852.5454
    130.0000,      28.0000,   1.00000,    888.3771
    134.0000,      28.0000,   1.00000,    950.8226
    138.0000,      28.0000,   1.00000,   1071.9510
    142.0000,      28.0000,   1.00000,   1134.5848
    146.0000,      28.0000,   1.00000,   1205.4559
    150.0000,      28.0000,   1.00000,   1253.1730
    154.0000,      28.0000,   1.00000,   1284.2628
    158.0000,      28.0000,   1.00000,   1284.1841
    162.0000,      28.0000,   1.00000,   1283.5490
    166.0000,      28.0000,   1.00000,   1237.6951
    170.0000,      28.0000,   1.00000,   1192.0787
    174.0000,      28.0000,   1.00000,   1162.3308
    178.0000,      28.0000,   1.00000,   1126.8960
    182.0000,      28.0000,   1.00000,   1122.7662
    186.0000,      28.0000,   1.00000,   1152.9943
    190.0000,      28.0000,   1.00000,   1155.6095
    194.0000,      28.0000,   1.00000,   1184.2579
    198.0000,      28.0000,   1.00000,   1239.4601
    202.0000,      28.0000,   1.00000,   1263.6691
    206.0000,      28.0000,   1.00000,   1332.9030
    210.0000,      28.0000,   1.00000,   1367.0790
    214.0000,      28.0000,   1.00000,   1352.6890
    218.0000,      28.0000,   1.00000,   1389.2729
    222.0000,      28.0000,   1.00000,   1433.2578
    226.0000,      28.0000,   1.00000,   1374.5919
    230.0000,      28.0000,   1.00000,   1397.6953
    234.0000,      28.0000,   1.00000,   1344.1823
    238.0000,      28.0000,   1.00000,   1321.6340
    242.0000,      28.0000,   1.00000,   1319.1735
    246.0000,      28.0000,   1.00000,   1238.3054
    250.0000,      28.0000,   1.00000,   1172.6313
    254.0000,      28.0000,   1.00000,   1206.7239
    258.0000,      28.0000,   1.00000,   1117.3848
    262.0000,      28.0000,   1.00000,   1127.7855
    266.0000,      28.0000,   1.00000,   1158.7397
    270.0000,      28.0000,   1.00000,   1209.0107
    274.0000,      28.0000,   1.00000,   1282.0074
    278.0000,      28.0000,   1.00000,   1332.3907
    282.0000,      28.0000,   1.00000,   1275.9556
    286.0000,      28.0000,   1.00000,   1357.4038
    290.0000,      28.0000,   1.00000,   1342.7539
    294.0000,      28.0000,   1.00000,   1291.1370
    298.0000,      28.0000,   1.00000,   1232.0148
    302.0000,      28.0000,   1.00000,   1186.7937
    306.0000,      28.0000,   1.00000,   1158.1104
    310.0000,      28.0000,   1.00000,   1221.9440
    314.0000,      28.0000,   1.00000,   1172.0146
    318.0000,      28.0000,   1.00000,   1178.5922
    322.0000,      28.0000,   1.00000,   1195.6124
    326.0000,      28.0000,   1.00000,   1296.1678
    330.0000,      28.0000,   1.00000,   1375.8190
    334.0000,      28.0000,   1.00000,   1430.1484
    338.0000,      28.0000,   1.00000,   1417.0354
     42.0000,       4.0000,  10.00000,    682.6011
     46.0000,       4.0000,  10.00000,    553.1073
     50.0000,       4.0000,  10.00000,    516.8430
     54.0000,       4.0000,  10.00000,    566.0372
     58.0000,       4.0000,  10.00000,    563.2347
     62.0000,       4.0000,  10.00000,    601.7236
     66.0000,       4.0000,  10.00000,    640.2906
     70.0000,       4.0000,  10.00000,    592.7919
     74.0000,       4.0000,  10.00000,    651.4187
     78.0000,       4.0000,  10.00000,    700.3718
     82.0000,       4.0000,  10.00000,    595.5162
     86.0000,       4.0000,  10.00000,    707.7360
     90.0000,       4.0000,  10.00000,    739.2300
     94.0000,       4.0000,  10.00000,    782.3007
     98.0000,       4.0000,  10.00000,    691.7718
    102.0000,       4.0000,  10.00000,    768.8525
    106.0000,       4.0000,  10.00000,    717.4205
    110.0000,       4.0000,  10.00000,    747.2849
    114.0000,       4.0000,  10.00000,    756.4139
    118.0000,       4.0000,  10.00000,    725.5433
    122.0000,       4.0000,  10.00000,    667.8387
    126.0000,       4.0000,  10.00000,    806.2039
    130.0000,       4.0000,  10.00000,    919.2321
    134.0000,       4.0000,  10.00000,   1004.7151
    138.0000,       4.0000,  10.00000,    888.3378
    142.0000,       4.0000,  10.00000,    982.2190
    146.0000,       4.0000,  10.00000,   1099.6714
    150.0000,       4.0000,  10.00000,   1400.3271
    154.0000,       4.0000,  10.00000,   1321.1851
    158.0000,       4.0000,  10.00000,   1371.1908
    162.0000,       4.0000,  10.00000,   1370.4882
    166.0000,       4.0000,  10.00000,   1220.5557
    170.0000,       4.0000,  10.00000,   1150.7222
    174.0000,       4.0000,  10.00000,   1112.4708
    178.0000,       4.0000,  10.00000,   1165.1473
    182.0000,       4.0000,  10.00000,   1065.1190
    186.0000,       4.0000,  10.00000,   1024.2462
    190.0000,       4.0000,  10.00000,   1024.6101
    194.0000,       4.0000,  10.00000,   1207.9069
    198.0000,       4.0000,  10.00000,   1307.5970
    202.0000,       4.0000,  10.00000,   1178.3497
    206.0000,       4.0000,  10.00000,   1307.7869
    210.0000,       4.0000,  10.00000,   1469.9001
    214.0000,       4.0000,  10.00000,   1306.7959
    218.0000,       4.0000,  10.00000,   1399.8890
    222.0000,       4.0000,  10.00000,   1426.8719
    226.0000,       4.0000,  10.00000,   1347.9514
    230.0000,       4.0000,  10.00000,   1440.2277
    234.0000,       4.0000,  10.00000,   1427.9464
    238.0000,       4.0000,  10.00000,   1292.6954
    242.0000,       4.0000,  10.00000,   1338.9125
    246.0000,       4.0000,  10.00000,   1092.1952
    250.0000,       4.0000,  10.00000,   1023.6138
    254.0000,       4.0000,  10.00000,   1169.1456
    258.0000,       4.0000,  10.00000,   1044.9641
    262.0000,       4.0000,  10.00000,    965.6042
    266.0000,       4.0000,  10.00000,   1278.4562
    270.0000,       4.0000,  10.00000,    972.7054
    274.0000,       4.0000,  10.00000,   1272.5468
    278.0000,       4.0000,  10.00000,   1184.0338
    282.0000,       4.0000,  10.00000,   1354.3546
    286.0000,       4.0000,  10.00000,   1462.1655
    290.0000,       4.0000,  10.00000,   1224.2240
    294.0000,       4.0000,  10.00000,   1113.0419
    298.0000,       4.0000,  10.00000,   1352.7687
    302.0000,       4.0000,  10.00000,   1279.7089
    306.0000,       4.0000,  10.00000,    996.2585
    310.0000,       4.0000,  10.00000,    931.7621
    314.0000,       4.0000,  10.00000,   1117.3191
    318.0000,       4.0000,  10.00000,   1119.0044
    322.0000,       4.0000,  10.00000,   1239.6531
    326.0000,       4.0000,  10.00000,   1174.6171
    330.0000,       4.0000,  10.00000,   1305.2607
    334.0000,       4.0000,  10.00000,   1407.3999
    338.0000,       4.0000,  10.00000,   1372.3564
     54.0000,      36.0000,   1.00000,    568.1433
     58.0000,      36.0000,   1.00000,    575.0097
     62.0000,      36.0000,   1.00000,    568.6135
     66.0000,      36.0000,   1.00000,    562.5730
     70.0000,      36.0000,   1.00000,    589.5737
     74.0000,      36.0000,   1.00000,    615.7869
     78.0000,      36.0000,   1.00000,    645.1078
     82.0000,      36.0000,   1.00000,    641.8759
     86.0000,      36.0000,   1.00000,    657.3569
     90.0000,      36.0000,   1.00000,    660.2345
     94.0000,      36.0000,   1.00000,    666.3005
     98.0000,      36.0000,   1.00000,    658.2025
    102.0000,      36.0000,   1.00000,    657.4507
    106.0000,      36.0000,   1.00000,    638.2883
    110.0000,      36.0000,   1.00000,    645.4529
    114.0000,      36.0000,   1.00000,    665.5599
    118.0000,      36.0000,   1.00000,    710.3073
    122.0000,      36.0000,   1.00000,    732.7867
    126.0000,      36.0000,   1.00000,    766.4607
    130.0000,      36.0000,   1.00000,    821.5893
    134.0000,      36.0000,   1.00000,    920.4971
    138.0000,      36.0000,   1.00000,    994.1652
    142.0000,      36.0000,   1.00000,   1081.3259
    146.0000,      36.0000,   1.00000,   1137.2625
    150.0000,      36.0000,   1.00000,   1174.4248
    154.0000,      36.0000,   1.00000,   1167.5027
    158.0000,      36.0000,   1.00000,   1160.2413
    162.0000,      36.0000,   1.00000,   1160.2583
    166.0000,      36.0000,   1.00000,   1133.2067
    170.0000,      36.0000,   1.00000,   1070.3842
    174.0000,      36.0000,   1.00000,   1021.3719
    178.0000,      36.0000,   1.00000,    976.4435
    182.0000,      36.0000,   1.00000,    948.4596
    186.0000,      36.0000,   1.00000,    933.8414
    190.0000,      36.0000,   1.00000,    934.0490
    194.0000,      36.0000,   1.00000,    960.6711
    198.0000,      36.0000,   1.00000,    981.0471
    202.0000,      36.0000,   1.00000,   1020.4916
    206.0000,      36.0000,   1.00000,   1104.5649
    210.0000,      36.0000,   1.00000,   1184.5781
    214.0000,      36.0000,   1.00000,   1230.4943
    218.0000,      36.0000,   1.00000,   1290.8019
    222.0000,      36.0000,   1.00000,   1311.0614
    226.0000,      36.0000,   1.00000,   1330.3718
    230.0000,      36.0000,   1.00000,   1280.8242
    234.0000,      36.0000,   1.00000,   1243.3002
    238.0000,      36.0000,   1.00000,   1217.0160
    242.0000,      36.0000,   1.00000,   1181.6885
    246.0000,      36.0000,   1.00000,   1129.0740
    250.0000,      36.0000,   1.00000,   1116.6746
    254.0000,      36.0000,   1.00000,   1075.8735
    258.0000,      36.0000,   1.00000,   1086.6322
    262.0000,      36.0000,   1.00000,   1066.6512
    266.0000,      36.0000,   1.00000,   1110.7646
    270.0000,      36.0000,   1.00000,   1147.9957
    274.0000,      36.0000,   1.00000,   1153.4769
    278.0000,      36.0000,   1.00000,   1159.0084
    282.0000,      36.0000,   1.00000,   1201.9491
    286.0000,      36.0000,   1.00000,   1197.7107
    290.0000,      36.0000,   1.00000,   1199.5311
    294.0000,      36.0000,   1.00000,   1142.1605
    298.0000,      36.0000,   1.00000,   1150.5177
    302.0000,      36.0000,   1.00000,   1113.9325
    306.0000,      36.0000,   1.00000,   1084.2618
    310.0000,      36.0000,   1.00000,   1065.8553
    314.0000,      36.0000,   1.00000,   1102.0544
    318.0000,      36.0000,   1.00000,   1114.7903
    322.0000,      36.0000,   1.00000,   1143.5719
    326.0000,      36.0000,   1.00000,   1177.0377
     54.0000,      12.0000,   4.00000,    483.6423
     58.0000,      12.0000,   4.00000,    505.2624
     62.0000,      12.0000,   4.00000,    512.6783
     66.0000,      12.0000,   4.00000,    508.5297
     70.0000,      12.0000,   4.00000,    524.7941
     74.0000,      12.0000,   4.00000,    554.3991
     78.0000,      12.0000,   4.00000,    560.1427
     82.0000,      12.0000,   4.00000,    575.9865
     86.0000,      12.0000,   4.00000,    596.9461
     90.0000,      12.0000,   4.00000,    659.6573
     94.0000,      12.0000,   4.00000,    660.8895
     98.0000,      12.0000,   4.00000,    662.9691
    102.0000,      12.0000,   4.00000,    623.6028
    106.0000,      12.0000,   4.00000,    621.6488
    110.0000,      12.0000,   4.00000,    611.2706
    114.0000,      12.0000,   4.00000,    616.9006
    118.0000,      12.0000,   4.00000,    602.9576
    122.0000,      12.0000,   4.00000,    633.9000
    126.0000,      12.0000,   4.00000,    695.6319
    130.0000,      12.0000,   4.00000,    806.4955
    134.0000,      12.0000,   4.00000,    846.1043
    138.0000,      12.0000,   4.00000,    876.4508
    142.0000,      12.0000,   4.00000,    915.7404
    146.0000,      12.0000,   4.00000,   1074.7646
    150.0000,      12.0000,   4.00000,   1189.4076
    154.0000,      12.0000,   4.00000,   1269.4480
    158.0000,      12.0000,   4.00000,   1245.8036
    162.0000,      12.0000,   4.00000,   1204.6697
    166.0000,      12.0000,   4.00000,   1121.1724
    170.0000,      12.0000,   4.00000,   1023.5518
    174.0000,      12.0000,   4.00000,    982.3034
    178.0000,      12.0000,   4.00000,    917.4066
    182.0000,      12.0000,   4.00000,    866.9048
    186.0000,      12.0000,   4.00000,    826.3820
    190.0000,      12.0000,   4.00000,    852.8954
    194.0000,      12.0000,   4.00000,    918.2714
    198.0000,      12.0000,   4.00000,    968.5842
    202.0000,      12.0000,   4.00000,   1006.6161
    206.0000,      12.0000,   4.00000,   1093.1891
    210.0000,      12.0000,   4.00000,   1172.1641
    214.0000,      12.0000,   4.00000,   1227.9174
    218.0000,      12.0000,   4.00000,   1261.3887
    222.0000,      12.0000,   4.00000,   1287.7679
    226.0000,      12.0000,   4.00000,   1310.5197
    230.0000,      12.0000,   4.00000,   1309.6532
    234.0000,      12.0000,   4.00000,   1272.5044
    238.0000,      12.0000,   4.00000,   1226.4851
    242.0000,      12.0000,   4.00000,   1118.7969
    246.0000,      12.0000,   4.00000,   1025.8864
    250.0000,      12.0000,   4.00000,    969.0915
    254.0000,      12.0000,   4.00000,    965.5206
    262.0000,      12.0000,   4.00000,   1009.1642
    266.0000,      12.0000,   4.00000,    994.9217
    270.0000,      12.0000,   4.00000,   1073.4536
    274.0000,      12.0000,   4.00000,   1037.8838
    278.0000,      12.0000,   4.00000,   1159.1239
    282.0000,      12.0000,   4.00000,   1210.3412
    286.0000,      12.0000,   4.00000,   1232.8130
    290.0000,      12.0000,   4.00000,   1168.5093
    294.0000,      12.0000,   4.00000,   1132.6476
    298.0000,      12.0000,   4.00000,   1156.7903
    302.0000,      12.0000,   4.00000,   1113.9487
    306.0000,      12.0000,   4.00000,    981.3693
    310.0000,      12.0000,   4.00000,    931.7731
    314.0000,      12.0000,   4.00000,    974.9880
    318.0000,      12.0000,   4.00000,   1086.0824
    322.0000,      12.0000,   4.00000,   1120.7878
    326.0000,      12.0000,   4.00000,   1158.8403
     66.0000,      44.0000,   1.00000,    533.2906
     70.0000,      44.0000,   1.00000,    538.7147
     74.0000,      44.0000,   1.00000,    562.6967
     78.0000,      44.0000,   1.00000,    565.2448
     82.0000,      44.0000,   1.00000,    576.2508
     86.0000,      44.0000,   1.00000,    570.2491
     90.0000,      44.0000,   1.00000,    573.2658
     94.0000,      44.0000,   1.00000,    578.1960
     98.0000,      44.0000,   1.00000,    574.2466
    102.0000,      44.0000,   1.00000,    560.9455
    106.0000,      44.0000,   1.00000,    581.7813
    110.0000,      44.0000,   1.00000,    615.5613
    114.0000,      44.0000,   1.00000,    641.3386
    118.0000,      44.0000,   1.00000,    650.7584
    122.0000,      44.0000,   1.00000,    689.2767
    126.0000,      44.0000,   1.00000,    736.5043
    130.0000,      44.0000,   1.00000,    813.0908
    134.0000,      44.0000,   1.00000,    863.3738
    138.0000,      44.0000,   1.00000,    921.3181
    142.0000,      44.0000,   1.00000,    973.2692
    146.0000,      44.0000,   1.00000,    999.6335
    150.0000,      44.0000,   1.00000,   1006.3751
    154.0000,      44.0000,   1.00000,    996.8125
    158.0000,      44.0000,   1.00000,    984.1287
    162.0000,      44.0000,   1.00000,    979.9297
    166.0000,      44.0000,   1.00000,    946.9543
    170.0000,      44.0000,   1.00000,    912.7299
    174.0000,      44.0000,   1.00000,    877.5346
    178.0000,      44.0000,   1.00000,    852.9924
    182.0000,      44.0000,   1.00000,    829.0132
    186.0000,      44.0000,   1.00000,    820.6334
    194.0000,      44.0000,   1.00000,    835.1906
    198.0000,      44.0000,   1.00000,    876.0963
    202.0000,      44.0000,   1.00000,    895.9197
    206.0000,      44.0000,   1.00000,    932.0420
    210.0000,      44.0000,   1.00000,    972.6283
    214.0000,      44.0000,   1.00000,   1033.6919
    218.0000,      44.0000,   1.00000,   1080.3368
    222.0000,      44.0000,   1.00000,   1101.8329
    226.0000,      44.0000,   1.00000,   1136.9984
    230.0000,      44.0000,   1.00000,   1161.5848
    234.0000,      44.0000,   1.00000,   1148.1727
    238.0000,      44.0000,   1.00000,   1132.0085
    242.0000,      44.0000,   1.00000,   1107.4952
    246.0000,      44.0000,   1.00000,   1121.8939
    250.0000,      44.0000,   1.00000,   1084.4233
    254.0000,      44.0000,   1.00000,   1065.3643
    258.0000,      44.0000,   1.00000,   1022.0103
    262.0000,      44.0000,   1.00000,   1032.9863
    266.0000,      44.0000,   1.00000,   1044.6155
    270.0000,      44.0000,   1.00000,   1038.9318
    274.0000,      44.0000,   1.00000,   1043.9718
    278.0000,      44.0000,   1.00000,   1066.1821
    282.0000,      44.0000,   1.00000,   1071.5804
    286.0000,      44.0000,   1.00000,   1071.5139
    290.0000,      44.0000,   1.00000,   1031.3230
    294.0000,      44.0000,   1.00000,   1051.2019
    298.0000,      44.0000,   1.00000,   1039.0396
    302.0000,      44.0000,   1.00000,   1078.7716
    306.0000,      44.0000,   1.00000,   1080.2250
    310.0000,      44.0000,   1.00000,   1082.9701
    314.0000,      44.0000,   1.00000,   1104.3846
     66.0000,      12.0000,   5.00000,    470.4231
     70.0000,      12.0000,   5.00000,    472.3882
     74.0000,      12.0000,   5.00000,    492.5972
     78.0000,      12.0000,   5.00000,    493.9645
     82.0000,      12.0000,   5.00000,    510.7738
     86.0000,      12.0000,   5.00000,    518.2763
     90.0000,      12.0000,   5.00000,    574.1569
     94.0000,      12.0000,   5.00000,    571.0215
     98.0000,      12.0000,   5.00000,    574.5665
    102.0000,      12.0000,   5.00000,    545.4294
    106.0000,      12.0000,   5.00000,    555.6226
    110.0000,      12.0000,   5.00000,    559.9852
    114.0000,      12.0000,   5.00000,    562.9236
    118.0000,      12.0000,   5.00000,    546.0972
    122.0000,      12.0000,   5.00000,    575.2920
    126.0000,      12.0000,   5.00000,    644.0233
    130.0000,      12.0000,   5.00000,    742.0334
    134.0000,      12.0000,   5.00000,    760.2324
    138.0000,      12.0000,   5.00000,    784.2325
    142.0000,      12.0000,   5.00000,    816.5454
    146.0000,      12.0000,   5.00000,    951.4723
    150.0000,      12.0000,   5.00000,   1029.2087
    154.0000,      12.0000,   5.00000,   1091.7102
    158.0000,      12.0000,   5.00000,   1072.7443
    162.0000,      12.0000,   5.00000,   1037.1503
    166.0000,      12.0000,   5.00000,    952.1592
    170.0000,      12.0000,   5.00000,    858.8607
    174.0000,      12.0000,   5.00000,    818.1491
    178.0000,      12.0000,   5.00000,    769.5534
    182.0000,      12.0000,   5.00000,    740.6794
    186.0000,      12.0000,   5.00000,    707.8730
    194.0000,      12.0000,   5.00000,    792.4938
    198.0000,      12.0000,   5.00000,    844.1144
    202.0000,      12.0000,   5.00000,    872.0246
    206.0000,      12.0000,   5.00000,    922.2578
    210.0000,      12.0000,   5.00000,    961.8287
    214.0000,      12.0000,   5.00000,   1015.8668
    218.0000,      12.0000,   5.00000,   1046.0326
    222.0000,      12.0000,   5.00000,   1082.8383
    226.0000,      12.0000,   5.00000,   1129.6528
    230.0000,      12.0000,   5.00000,   1175.2740
    234.0000,      12.0000,   5.00000,   1161.0134
    238.0000,      12.0000,   5.00000,   1123.8121
    242.0000,      12.0000,   5.00000,   1032.0150
    246.0000,      12.0000,   5.00000,    974.9302
    250.0000,      12.0000,   5.00000,    923.6147
    254.0000,      12.0000,   5.00000,    903.8701
    258.0000,      12.0000,   5.00000,    879.7460
    262.0000,      12.0000,   5.00000,    924.5674
    266.0000,      12.0000,   5.00000,    904.8035
    270.0000,      12.0000,   5.00000,    978.6844
    274.0000,      12.0000,   5.00000,    944.3408
    278.0000,      12.0000,   5.00000,   1057.6067
    282.0000,      12.0000,   5.00000,   1101.7531
    286.0000,      12.0000,   5.00000,   1121.4100
    290.0000,      12.0000,   5.00000,   1061.8912
    294.0000,      12.0000,   5.00000,   1045.1399
    298.0000,      12.0000,   5.00000,   1069.2625
    302.0000,      12.0000,   5.00000,   1068.5819
    306.0000,      12.0000,   5.00000,    964.3369
    310.0000,      12.0000,   5.00000,    937.7148
    314.0000,      12.0000,   5.00000,    975.1400
     78.0000,      52.0000,   1.00000,    524.7703
     82.0000,      52.0000,   1.00000,    515.9577
     86.0000,      52.0000,   1.00000,    510.3698
     90.0000,      52.0000,   1.00000,    508.8429
     94.0000,      52.0000,   1.00000,    507.1880
     98.0000,      52.0000,   1.00000,    513.7413
    102.0000,      52.0000,   1.00000,    532.3139
    106.0000,      52.0000,   1.00000,    559.1631
    110.0000,      52.0000,   1.00000,    601.7662
    114.0000,      52.0000,   1.00000,    622.6976
    118.0000,      52.0000,   1.00000,    645.6101
    122.0000,      52.0000,   1.00000,    672.9101
    126.0000,      52.0000,   1.00000,    733.1588
    130.0000,      52.0000,   1.00000,    768.9983
    134.0000,      52.0000,   1.00000,    802.7329
    138.0000,      52.0000,   1.00000,    836.6230
    142.0000,      52.0000,   1.00000,    845.0778
    146.0000,      52.0000,   1.00000,    845.9769
    150.0000,      52.0000,   1.00000,    844.9856
    154.0000,      52.0000,   1.00000,    835.3311
    158.0000,      52.0000,   1.00000,    811.7587
    162.0000,      52.0000,   1.00000,    782.5700
    166.0000,      52.0000,   1.00000,    769.2120
    170.0000,      52.0000,   1.00000,    781.1454
    174.0000,      52.0000,   1.00000,    803.1959
    206.0000,      52.0000,   1.00000,    830.0497
    210.0000,      52.0000,   1.00000,    851.3193
    214.0000,      52.0000,   1.00000,    882.3671
    218.0000,      52.0000,   1.00000,    917.5713
    222.0000,      52.0000,   1.00000,    923.3377
    226.0000,      52.0000,   1.00000,    927.2305
    230.0000,      52.0000,   1.00000,    984.7985
    234.0000,      52.0000,   1.00000,   1020.8333
    238.0000,      52.0000,   1.00000,   1027.8687
    242.0000,      52.0000,   1.00000,   1068.6320
    246.0000,      52.0000,   1.00000,   1047.7192
    250.0000,      52.0000,   1.00000,   1049.6949
    254.0000,      52.0000,   1.00000,   1037.2622
    258.0000,      52.0000,   1.00000,   1028.3475
    262.0000,      52.0000,   1.00000,   1017.6321
    266.0000,      52.0000,   1.00000,    994.1035
    270.0000,      52.0000,   1.00000,    956.0751
    274.0000,      52.0000,   1.00000,    972.5440
    278.0000,      52.0000,   1.00000,    988.2228
    282.0000,      52.0000,   1.00000,    967.4105
    286.0000,      52.0000,   1.00000,    950.9056
    290.0000,      52.0000,   1.00000,    988.1862
    294.0000,      52.0000,   1.00000,    990.8519
    298.0000,      52.0000,   1.00000,   1035.8035
    302.0000,      52.0000,   1.00000,   1047.2970
     78.0000,      12.0000,   6.00000,    454.3889
     82.0000,      12.0000,   6.00000,    461.0588
     86.0000,      12.0000,   6.00000,    464.2254
     90.0000,      12.0000,   6.00000,    509.7642
     94.0000,      12.0000,   6.00000,    508.8979
     98.0000,      12.0000,   6.00000,    521.8745
    102.0000,      12.0000,   6.00000,    505.2213
    106.0000,      12.0000,   6.00000,    522.3417
    110.0000,      12.0000,   6.00000,    528.6622
    114.0000,      12.0000,   6.00000,    538.4512
    118.0000,      12.0000,   6.00000,    522.0334
    122.0000,      12.0000,   6.00000,    542.8329
    126.0000,      12.0000,   6.00000,    598.9312
    130.0000,      12.0000,   6.00000,    681.2339
    134.0000,      12.0000,   6.00000,    688.4508
    138.0000,      12.0000,   6.00000,    701.9822
    142.0000,      12.0000,   6.00000,    719.7069
    146.0000,      12.0000,   6.00000,    832.7985
    150.0000,      12.0000,   6.00000,    892.7989
    154.0000,      12.0000,   6.00000,    934.5172
    158.0000,      12.0000,   6.00000,    906.5554
    162.0000,      12.0000,   6.00000,    863.7382
    166.0000,      12.0000,   6.00000,    800.2670
    170.0000,      12.0000,   6.00000,    743.0640
    174.0000,      12.0000,   6.00000,    732.9485
    206.0000,      12.0000,   6.00000,    815.9088
    210.0000,      12.0000,   6.00000,    843.4634
    214.0000,      12.0000,   6.00000,    883.0476
    218.0000,      12.0000,   6.00000,    888.1509
    222.0000,      12.0000,   6.00000,    911.5859
    226.0000,      12.0000,   6.00000,    939.2946
    230.0000,      12.0000,   6.00000,    994.2756
    234.0000,      12.0000,   6.00000,   1018.6806
    238.0000,      12.0000,   6.00000,   1021.2019
    242.0000,      12.0000,   6.00000,    959.5125
    246.0000,      12.0000,   6.00000,    901.5676
    250.0000,      12.0000,   6.00000,    865.9598
    254.0000,      12.0000,   6.00000,    853.6162
    258.0000,      12.0000,   6.00000,    840.3936
    262.0000,      12.0000,   6.00000,    875.2407
    266.0000,      12.0000,   6.00000,    845.0582
    270.0000,      12.0000,   6.00000,    909.3430
    274.0000,      12.0000,   6.00000,    878.6090
    282.0000,      12.0000,   6.00000,   1032.0844
    286.0000,      12.0000,   6.00000,   1047.1298
    290.0000,      12.0000,   6.00000,   1016.5362
    294.0000,      12.0000,   6.00000,   1019.2655
    298.0000,      12.0000,   6.00000,   1065.4253
    302.0000,      12.0000,   6.00000,   1057.6320
     84.0000,      24.0000,   3.00000,    472.9584
     88.0000,      24.0000,   3.00000,    476.4890
     92.0000,      24.0000,   3.00000,    484.3487
     96.0000,      24.0000,   3.00000,    493.8879
    100.0000,      24.0000,   3.00000,    501.1104
    104.0000,      24.0000,   3.00000,    511.8784
    108.0000,      24.0000,   3.00000,    514.5977
    112.0000,      24.0000,   3.00000,    515.2482
    116.0000,      24.0000,   3.00000,    526.1936
    120.0000,      24.0000,   3.00000,    559.5761
    124.0000,      24.0000,   3.00000,    595.4727
    128.0000,      24.0000,   3.00000,    606.5676
    132.0000,      24.0000,   3.00000,    634.5053
    136.0000,      24.0000,   3.00000,    676.3229
    140.0000,      24.0000,   3.00000,    738.1441
    144.0000,      24.0000,   3.00000,    771.4395
    148.0000,      24.0000,   3.00000,    794.1461
    152.0000,      24.0000,   3.00000,    821.7386
    156.0000,      24.0000,   3.00000,    824.9224
    160.0000,      24.0000,   3.00000,    811.6479
    164.0000,      24.0000,   3.00000,    779.3404
    168.0000,      24.0000,   3.00000,    759.3199
    212.0000,      24.0000,   3.00000,    812.8265
    216.0000,      24.0000,   3.00000,    839.3519
    220.0000,      24.0000,   3.00000,    868.3136
    224.0000,      24.0000,   3.00000,    883.0436
    232.0000,      24.0000,   3.00000,    927.0087
    236.0000,      24.0000,   3.00000,    933.7886
    240.0000,      24.0000,   3.00000,    921.9175
    244.0000,      24.0000,   3.00000,    918.6745
    248.0000,      24.0000,   3.00000,    889.3450
    252.0000,      24.0000,   3.00000,    856.9222
    256.0000,      24.0000,   3.00000,    858.1680
    260.0000,      24.0000,   3.00000,    837.0513
    264.0000,      24.0000,   3.00000,    865.1624
    268.0000,      24.0000,   3.00000,    863.1437
    272.0000,      24.0000,   3.00000,    897.3781
    276.0000,      24.0000,   3.00000,    956.3276
    280.0000,      24.0000,   3.00000,    945.5238
    284.0000,      24.0000,   3.00000,    986.3209
    288.0000,      24.0000,   3.00000,   1020.6120
    292.0000,      24.0000,   3.00000,   1060.7648
    296.0000,      24.0000,   3.00000,   1038.4825
     90.0000,      20.0000,   4.00000,    466.9932
     94.0000,      20.0000,   4.00000,    492.0416
     98.0000,      20.0000,   4.00000,    496.2892
    102.0000,      20.0000,   4.00000,    500.9175
    106.0000,      20.0000,   4.00000,    495.5609
    110.0000,      20.0000,   4.00000,    499.4048
    114.0000,      20.0000,   4.00000,    492.1095
    118.0000,      20.0000,   4.00000,    513.2784
    122.0000,      20.0000,   4.00000,    540.2725
    126.0000,      20.0000,   4.00000,    575.4983
    130.0000,      20.0000,   4.00000,    590.4018
    134.0000,      20.0000,   4.00000,    628.2850
    138.0000,      20.0000,   4.00000,    657.7012
    142.0000,      20.0000,   4.00000,    706.0106
    146.0000,      20.0000,   4.00000,    726.6702
    150.0000,      20.0000,   4.00000,    772.6293
    154.0000,      20.0000,   4.00000,    801.5653
    158.0000,      20.0000,   4.00000,    810.6112
    162.0000,      20.0000,   4.00000,    780.1162
    218.0000,      20.0000,   4.00000,    813.9260
    222.0000,      20.0000,   4.00000,    836.2814
    226.0000,      20.0000,   4.00000,    873.9224
    230.0000,      20.0000,   4.00000,    872.8773
    234.0000,      20.0000,   4.00000,    877.0547
    238.0000,      20.0000,   4.00000,    868.8808
    242.0000,      20.0000,   4.00000,    849.4973
    246.0000,      20.0000,   4.00000,    834.2510
    250.0000,      20.0000,   4.00000,    823.4591
    258.0000,      20.0000,   4.00000,    824.0789
    262.0000,      20.0000,   4.00000,    818.1020
    266.0000,      20.0000,   4.00000,    836.2406
    270.0000,      20.0000,   4.00000,    856.7268
    274.0000,      20.0000,   4.00000,    910.8714
    282.0000,      20.0000,   4.00000,   1000.1616
    286.0000,      20.0000,   4.00000,    997.1718
    290.0000,      20.0000,   4.00000,   1053.8707
   3.86
ITERATION 4
MODEL RESISTIVITY
LAYER 1
93,     2.0000
      8.0000,     619.57
     12.0000,     621.95
     16.0000,     658.37
     20.0000,     865.56
     24.0000,     1010.3
     28.0000,     1026.3
     32.0000,     1036.3
     36.0000,     862.52
     40.0000,     950.29
     44.0000,     1173.2
     48.0000,     923.91
     52.0000,     855.18
     56.0000,     996.61
     60.0000,     1024.7
     64.0000,     1085.7
     68.0000,     1072.3
     72.0000,     911.31
     76.0000,     940.44
     80.0000,     935.54
     84.0000,     679.80
     88.0000,     736.72
     92.0000,     738.77
     96.0000,     752.08
    100.0000,     596.70
    104.0000,     620.73
    108.0000,     527.58
    112.0000,     545.25
    116.0000,     562.00
    120.0000,     549.47
    124.0000,     516.45
    128.0000,     680.75
    132.0000,     803.29
    136.0000,     902.04
    140.0000,     792.45
    144.0000,     895.38
    148.0000,     1015.6
    152.0000,     1294.6
    156.0000,     1185.2
    160.0000,     1160.0
    164.0000,     1065.8
    168.0000,     874.63
    172.0000,     765.63
    176.0000,     697.30
    180.0000,     715.49
    184.0000,     656.28
    188.0000,     633.83
    192.0000,     651.07
    196.0000,     794.62
    200.0000,     866.33
    204.0000,     768.07
    208.0000,     849.47
    212.0000,     944.63
    216.0000,     831.36
    220.0000,     926.97
    224.0000,     963.40
    228.0000,     963.67
    232.0000,     1075.9
    236.0000,     1133.8
    240.0000,     1033.6
    244.0000,     1089.0
    248.0000,     892.36
    252.0000,     819.30
    256.0000,     947.56
    260.0000,     875.19
    264.0000,     863.65
    268.0000,     1251.3
    272.0000,     961.06
    276.0000,     1471.0
    280.0000,     1511.0
    284.0000,     1969.9
    288.0000,     2331.9
    292.0000,     1928.9
    296.0000,     1716.3
    300.0000,     2069.2
    304.0000,     1957.3
    308.0000,     1557.5
    312.0000,     1511.8
    316.0000,     2056.1
    320.0000,     2263.3
    324.0000,     2801.2
    328.0000,     2721.3
    332.0000,     3027.0
    336.0000,     3223.7
    340.0000,     3061.8
    344.0000,     3092.8
    348.0000,     3151.4
    352.0000,     2808.9
    356.0000,     2813.4
    360.0000,     2557.3
    364.0000,     2555.4
    368.0000,     1604.9
    372.0000,     1535.1
             1535.0
LAYER 2
93,     4.2000
      8.0000,     621.77
     12.0000,     622.67
     16.0000,     662.24
     20.0000,     869.33
     24.0000,     1016.2
     28.0000,     1040.3
     32.0000,     1041.0
     36.0000,     926.39
     40.0000,     983.13
     44.0000,     1174.0
     48.0000,     1011.9
     52.0000,     972.72
     56.0000,     1028.9
     60.0000,     1058.4
     64.0000,     1085.9
     68.0000,     1072.4
     72.0000,     926.52
     76.0000,     940.35
     80.0000,     935.60
     84.0000,     698.38
     88.0000,     739.10
     92.0000,     746.94
     96.0000,     755.68
    100.0000,     647.26
    104.0000,     647.10
    108.0000,     605.98
    112.0000,     605.09
    116.0000,     604.64
    120.0000,     581.92
    124.0000,     567.64
    128.0000,     684.92
    132.0000,     822.76
    136.0000,     902.37
    140.0000,     829.83
    144.0000,     898.43
    148.0000,     1016.0
    152.0000,     1294.7
    156.0000,     1185.0
    160.0000,     1160.2
    164.0000,     1066.0
    168.0000,     881.96
    172.0000,     782.30
    176.0000,     729.97
    180.0000,     730.66
    184.0000,     683.10
    188.0000,     667.71
    192.0000,     676.11
    196.0000,     805.29
    200.0000,     866.47
    204.0000,     819.41
    208.0000,     871.75
    212.0000,     945.64
    216.0000,     926.17
    220.0000,     963.88
    224.0000,     1003.3
    228.0000,     1014.5
    232.0000,     1122.3
    236.0000,     1141.9
    240.0000,     1086.1
    244.0000,     1089.4
    248.0000,     917.71
    252.0000,     875.51
    256.0000,     948.91
    260.0000,     911.98
    264.0000,     912.42
    268.0000,     1248.6
    272.0000,     1210.9
    276.0000,     1400.0
    280.0000,     1498.7
    284.0000,     1914.8
    288.0000,     2026.7
    292.0000,     1843.9
    296.0000,     1704.9
    300.0000,     2024.5
    304.0000,     1960.4
    308.0000,     1559.7
    312.0000,     1513.9
    316.0000,     2055.9
    320.0000,     2268.5
    324.0000,     2802.1
    328.0000,     2745.4
    332.0000,     3037.7
    336.0000,     3238.6
    340.0000,     3105.1
    344.0000,     3120.6
    348.0000,     3164.4
    352.0000,     2815.5
    356.0000,     2813.9
    360.0000,     2549.5
    364.0000,     2478.3
    368.0000,     1603.6
    372.0000,     1533.7
             1532.0
LAYER 3
91,     6.6200
     12.0000,     645.82
     16.0000,     746.78
     20.0000,     1081.5
     24.0000,     1326.4
     28.0000,     1438.5
     32.0000,     1439.3
     36.0000,     1398.2
     40.0000,     1392.2
     44.0000,     1335.3
     48.0000,     1266.9
     52.0000,     1174.3
     56.0000,     1155.4
     60.0000,     1126.4
     64.0000,     1112.1
     68.0000,     1095.9
     72.0000,     1042.7
     76.0000,     1042.4
     80.0000,     1043.6
     84.0000,     1091.1
     88.0000,     1147.2
     92.0000,     1201.6
     96.0000,     1212.0
    100.0000,     1259.2
    104.0000,     1270.9
    108.0000,     1297.2
    112.0000,     1298.2
    116.0000,     1289.0
    120.0000,     1109.7
    124.0000,     1063.1
    128.0000,     1056.6
    132.0000,     1137.3
    136.0000,     1171.2
    140.0000,     1173.4
    144.0000,     1203.6
    148.0000,     1285.3
    152.0000,     1415.5
    156.0000,     1394.4
    160.0000,     1385.3
    164.0000,     1370.9
    168.0000,     1321.6
    172.0000,     1217.9
    176.0000,     1070.8
    180.0000,     1048.7
    184.0000,     929.44
    188.0000,     911.65
    192.0000,     912.44
    196.0000,     986.42
    200.0000,     1090.6
    204.0000,     1114.7
    208.0000,     1306.8
    212.0000,     1522.2
    216.0000,     1576.6
    220.0000,     1710.2
    224.0000,     1774.3
    228.0000,     1793.2
    232.0000,     1805.9
    236.0000,     1804.5
    240.0000,     1625.4
    244.0000,     1518.1
    248.0000,     1393.4
    252.0000,     1342.1
    256.0000,     1327.1
    260.0000,     1275.4
    264.0000,     1272.0
    268.0000,     1266.2
    272.0000,     1285.7
    276.0000,     1370.3
    280.0000,     1429.8
    284.0000,     1621.0
    288.0000,     1620.6
    292.0000,     1582.1
    296.0000,     1581.7
    300.0000,     1969.8
    304.0000,     1964.8
    308.0000,     1664.7
    312.0000,     1661.4
    316.0000,     2055.6
    320.0000,     2316.6
    324.0000,     2830.5
    328.0000,     2840.2
    332.0000,     3215.7
    336.0000,     4040.8
    340.0000,     4050.1
    344.0000,     4044.7
    348.0000,     4017.1
    352.0000,     3151.4
    356.0000,     2818.5
    360.0000,     2525.5
    364.0000,     2285.1
    368.0000,     1601.5
             1531.6
LAYER 4
89,     9.2820
     16.0000,     789.66
     20.0000,     1221.4
     24.0000,     1352.5
     28.0000,     1487.1
     32.0000,     1488.1
     36.0000,     1456.6
     40.0000,     1440.8
     44.0000,     1346.3
     48.0000,     1277.2
     52.0000,     1179.5
     56.0000,     1160.6
     60.0000,     1127.5
     64.0000,     1112.1
     68.0000,     1095.9
     72.0000,     1044.8
     76.0000,     1042.9
     80.0000,     1048.3
     84.0000,     1179.5
     88.0000,     1339.5
     92.0000,     1529.3
     96.0000,     1584.2
    100.0000,     1864.8
    104.0000,     1893.5
    108.0000,     1919.3
    112.0000,     1918.1
    116.0000,     1730.6
    120.0000,     1346.9
    124.0000,     1285.0
    128.0000,     1274.0
    132.0000,     1292.2
    136.0000,     1319.2
    140.0000,     1331.3
    144.0000,     1351.5
    148.0000,     1426.0
    152.0000,     1606.5
    156.0000,     1622.5
    160.0000,     1676.5
    164.0000,     1785.8
    168.0000,     1947.2
    172.0000,     1957.6
    176.0000,     1805.8
    180.0000,     1723.3
    184.0000,     1396.7
    188.0000,     1332.0
    192.0000,     1329.0
    196.0000,     1354.5
    200.0000,     1543.5
    204.0000,     1596.1
    208.0000,     2063.2
    212.0000,     2652.6
    216.0000,     2730.9
    220.0000,     2991.7
    224.0000,     3020.9
    228.0000,     3020.6
    232.0000,     2952.1
    236.0000,     2766.2
    240.0000,     2110.3
    244.0000,     1838.3
    248.0000,     1730.6
    252.0000,     1694.8
    256.0000,     1677.8
    260.0000,     1594.5
    264.0000,     1475.8
    268.0000,     1325.8
    272.0000,     1315.9
    276.0000,     1360.6
    280.0000,     1388.8
    284.0000,     1441.4
    288.0000,     1435.5
    292.0000,     1414.9
    296.0000,     1414.6
    300.0000,     1942.0
    304.0000,     1961.4
    308.0000,     1719.7
    312.0000,     1710.5
    316.0000,     2042.4
    320.0000,     2309.2
    324.0000,     2795.7
    328.0000,     2838.4
    332.0000,     3218.7
    336.0000,     4181.7
    340.0000,     4457.7
    344.0000,     4454.8
    348.0000,     4350.7
    352.0000,     3207.2
    356.0000,     2805.9
    360.0000,     2458.2
    364.0000,     2105.7
             1532.3
LAYER 5
85,    12.2102
     24.0000,     1250.7
     28.0000,     1462.3
     32.0000,     1465.2
     36.0000,     1453.1
     40.0000,     1415.4
     44.0000,     1332.0
     48.0000,     1254.2
     52.0000,     1144.3
     56.0000,     1128.2
     60.0000,     1032.1
     64.0000,     978.97
     68.0000,     952.00
     72.0000,     950.28
     76.0000,     993.56
     80.0000,     1044.0
     84.0000,     1120.6
     88.0000,     1337.3
     92.0000,     1527.4
     96.0000,     1596.3
    100.0000,     1865.5
    104.0000,     1905.9
    108.0000,     1916.9
    112.0000,     1916.2
    116.0000,     1729.3
    120.0000,     1342.8
    124.0000,     1288.6
    128.0000,     1273.4
    132.0000,     1281.0
    136.0000,     1289.6
    140.0000,     1297.5
    144.0000,     1323.6
    148.0000,     1391.6
    152.0000,     1555.5
    156.0000,     1619.1
    160.0000,     1662.4
    164.0000,     1823.5
    168.0000,     2225.2
    172.0000,     2721.1
    176.0000,     3051.2
    180.0000,     3119.8
    184.0000,     3220.3
    188.0000,     3230.8
    192.0000,     3276.2
    196.0000,     3323.5
    200.0000,     3364.7
    204.0000,     3382.8
    208.0000,     3427.5
    212.0000,     3510.7
    216.0000,     3549.1
    220.0000,     3558.0
    224.0000,     3556.7
    228.0000,     3491.0
    232.0000,     3268.1
    236.0000,     2772.8
    240.0000,     2113.4
    244.0000,     1838.2
    248.0000,     1732.2
    252.0000,     1695.9
    256.0000,     1678.5
    260.0000,     1647.0
    264.0000,     1523.8
    268.0000,     1384.5
    272.0000,     1313.2
    276.0000,     1289.5
    280.0000,     1260.5
    284.0000,     1253.8
    288.0000,     1249.7
    292.0000,     1247.8
    296.0000,     1252.5
    300.0000,     1576.8
    304.0000,     1627.2
    308.0000,     1620.1
    312.0000,     1435.3
    316.0000,     1251.5
    320.0000,     1087.1
    324.0000,     1012.6
    328.0000,     1008.3
    332.0000,     1006.7
    336.0000,     1093.6
    340.0000,     1390.3
    344.0000,     1602.9
    348.0000,     1611.0
    352.0000,     1613.1
    356.0000,     1607.0
             1533.3
LAYER 6
81,    15.4312
     32.0000,     1173.5
     36.0000,     985.83
     40.0000,     892.36
     44.0000,     776.08
     48.0000,     692.90
     52.0000,     606.04
     56.0000,     573.99
     60.0000,     558.82
     64.0000,     545.02
     68.0000,     543.40
     72.0000,     543.28
     76.0000,     557.80
     80.0000,     616.17
     84.0000,     722.87
     88.0000,     902.20
     92.0000,     1105.0
     96.0000,     1273.2
    100.0000,     1370.4
    104.0000,     1409.5
    108.0000,     1411.8
    112.0000,     1410.1
    116.0000,     1342.5
    120.0000,     1269.2
    124.0000,     1227.5
    128.0000,     1197.8
    132.0000,     1196.6
    136.0000,     1205.0
    140.0000,     1213.5
    144.0000,     1231.9
    148.0000,     1323.0
    152.0000,     1532.3
    156.0000,     1580.4
    160.0000,     1656.7
    164.0000,     1812.0
    168.0000,     2103.3
    172.0000,     2379.5
    176.0000,     2838.2
    180.0000,     3099.6
    184.0000,     3159.9
    188.0000,     3200.6
    192.0000,     3268.9
    196.0000,     3323.6
    200.0000,     3365.5
    204.0000,     3383.0
    208.0000,     3425.0
    212.0000,     3453.5
    216.0000,     3467.1
    220.0000,     3467.6
    224.0000,     3451.0
    228.0000,     3305.0
    232.0000,     2936.7
    236.0000,     2379.6
    240.0000,     1904.1
    244.0000,     1719.4
    248.0000,     1677.8
    252.0000,     1672.1
    256.0000,     1669.1
    260.0000,     1616.3
    264.0000,     1490.6
    268.0000,     1365.7
    272.0000,     1276.2
    276.0000,     1250.2
    280.0000,     1203.6
    284.0000,     1190.5
    288.0000,     1189.7
    292.0000,     1191.1
    296.0000,     1203.6
    300.0000,     1320.3
    304.0000,     1332.7
    308.0000,     1333.6
    312.0000,     1261.2
    316.0000,     1140.2
    320.0000,     1045.1
    324.0000,     980.65
    328.0000,     974.67
    332.0000,     974.02
    336.0000,     975.66
    340.0000,     1017.1
    344.0000,     1167.5
    348.0000,     1302.4
             1347.9
LAYER 7
77,    18.9743
     40.0000,     639.49
     44.0000,     477.76
     48.0000,     418.63
     52.0000,     381.51
     56.0000,     369.32
     60.0000,     368.21
     64.0000,     367.49
     68.0000,     367.57
     72.0000,     368.44
     76.0000,     375.61
     80.0000,     394.12
     84.0000,     424.27
     88.0000,     465.25
     92.0000,     509.93
     96.0000,     550.33
    100.0000,     580.78
    104.0000,     598.36
    108.0000,     603.73
    112.0000,     604.74
    116.0000,     605.81
    120.0000,     606.94
    124.0000,     613.98
    128.0000,     631.64
    132.0000,     682.33
    136.0000,     757.93
    140.0000,     836.51
    144.0000,     919.86
    148.0000,     1018.0
    152.0000,     1128.6
    156.0000,     1218.0
    160.0000,     1322.0
    164.0000,     1476.5
    168.0000,     1712.5
    172.0000,     2031.2
    176.0000,     2379.9
    180.0000,     2563.5
    184.0000,     2584.8
    188.0000,     2586.9
    192.0000,     2575.1
    196.0000,     2535.3
    200.0000,     2483.5
    204.0000,     2469.7
    208.0000,     2386.0
    212.0000,     2256.3
    216.0000,     2093.5
    220.0000,     1902.3
    224.0000,     1684.1
    228.0000,     1464.2
    232.0000,     1285.2
    236.0000,     1174.6
    240.0000,     1140.4
    244.0000,     1139.4
    248.0000,     1140.2
    252.0000,     1142.7
    256.0000,     1151.9
    260.0000,     1155.2
    264.0000,     1156.6
    268.0000,     1156.9
    272.0000,     1156.9
    276.0000,     1155.7
    280.0000,     1152.1
    284.0000,     1153.2
    288.0000,     1154.7
    292.0000,     1162.2
    296.0000,     1170.5
    300.0000,     1184.6
    304.0000,     1194.9
    308.0000,     1196.1
    312.0000,     1184.5
    316.0000,     1134.4
    320.0000,     1046.5
    324.0000,     986.94
    328.0000,     982.32
    332.0000,     981.77
    336.0000,     989.46
    340.0000,     1007.8
             1107.4
LAYER 8
73,    22.8718
     48.0000,     359.70
     52.0000,     331.89
     56.0000,     325.80
     60.0000,     325.08
     64.0000,     325.07
     68.0000,     325.18
     72.0000,     325.38
     76.0000,     326.37
     80.0000,     329.46
     84.0000,     334.48
     88.0000,     340.75
     92.0000,     347.49
     96.0000,     354.13
    100.0000,     360.44
    104.0000,     366.25
    108.0000,     371.59
    112.0000,     377.28
    116.0000,     385.54
    120.0000,     400.95
    124.0000,     429.93
    128.0000,     476.90
    132.0000,     544.38
    136.0000,     626.92
    140.0000,     711.41
    144.0000,     791.85
    148.0000,     868.08
    152.0000,     933.68
    156.0000,     984.07
    160.0000,     1029.3
    164.0000,     1081.1
    168.0000,     1145.8
    172.0000,     1211.1
    176.0000,     1251.9
    180.0000,     1261.4
    184.0000,     1262.2
    188.0000,     1260.9
    192.0000,     1258.0
    196.0000,     1243.1
    200.0000,     1187.6
    204.0000,     1092.2
    208.0000,     981.19
    212.0000,     876.02
    216.0000,     791.52
    220.0000,     709.30
    224.0000,     656.97
    228.0000,     630.93
    232.0000,     623.09
    236.0000,     622.86
    240.0000,     623.39
    244.0000,     624.50
    248.0000,     634.86
    252.0000,     670.32
    256.0000,     739.61
    260.0000,     826.91
    264.0000,     895.23
    268.0000,     905.97
    272.0000,     974.35
    276.0000,     1031.0
    280.0000,     1070.6
    284.0000,     1095.9
    288.0000,     1118.5
    292.0000,     1136.4
    296.0000,     1145.3
    300.0000,     1152.8
    304.0000,     1156.5
    308.0000,     1157.0
    312.0000,     1153.5
    316.0000,     1133.5
    320.0000,     1066.7
    324.0000,     1010.2
    328.0000,     1008.0
    332.0000,     1007.4
             1007.3
LAYER 9
67,    27.1590
     60.0000,     319.70
     64.0000,     319.06
     68.0000,     319.06
     72.0000,     319.10
     76.0000,     319.17
     80.0000,     319.34
     84.0000,     319.93
     88.0000,     321.12
     92.0000,     323.14
     96.0000,     325.96
    100.0000,     329.64
    104.0000,     334.34
    108.0000,     340.66
    112.0000,     349.60
    116.0000,     363.17
    120.0000,     384.50
    124.0000,     417.46
    128.0000,     465.50
    132.0000,     529.63
    136.0000,     604.68
    140.0000,     679.58
    144.0000,     744.98
    148.0000,     795.71
    152.0000,     828.66
    156.0000,     844.81
    160.0000,     850.44
    164.0000,     850.87
    168.0000,     849.23
    172.0000,     848.31
    176.0000,     845.98
    180.0000,     843.99
    184.0000,     840.18
[truncated: 638,387 more chars]
