# Supplementary material for: Electrical resistivity tomography data across the Hockai Fault Zone (Ardenne, Belgium)
Source: Data Brief. 2016 Dec 21;11:1–4. doi: 10.1016/j.dib.2016.12.028 (PMC5220259; doi:10.1016/j.dib.2016.12.028)
Supplement: Supplementary file 2 — Supplementary material [file mmc2.zip › output/INV/20090812-1_combined.INV]

C:\__DATA__\__DATA__\Active Faults\HockaiFZ\Donn�es\ERT\working_dir\20090812-1.DAT
      5.0000
7
901
1
0
      7.5000,       5.0000,   1.00000,    711.4731
     12.5000,       5.0000,   1.00000,    741.0461
     17.5000,       5.0000,   1.00000,    769.3501
     22.5000,       5.0000,   1.00000,    759.5298
     27.5000,       5.0000,   1.00000,    845.1500
     32.5000,       5.0000,   1.00000,    758.3160
     37.5000,       5.0000,   1.00000,    840.5954
     42.5000,       5.0000,   1.00000,    762.7230
     47.5000,       5.0000,   1.00000,    824.7542
     52.5000,       5.0000,   1.00000,    746.7728
     57.5000,       5.0000,   1.00000,    850.6802
     62.5000,       5.0000,   1.00000,    876.6470
     67.5000,       5.0000,   1.00000,    920.0987
     72.5000,       5.0000,   1.00000,    832.0244
     77.5000,       5.0000,   1.00000,    872.2710
     82.5000,       5.0000,   1.00000,    708.1094
     87.5000,       5.0000,   1.00000,    661.0099
     92.5000,       5.0000,   1.00000,    514.8922
     97.5000,       5.0000,   1.00000,    466.3065
    102.5000,       5.0000,   1.00000,    448.9732
    107.5000,       5.0000,   1.00000,    438.9179
    112.5000,       5.0000,   1.00000,    473.0713
    117.5000,       5.0000,   1.00000,    463.1965
    122.5000,       5.0000,   1.00000,    496.8931
    127.5000,       5.0000,   1.00000,    451.0121
    132.5000,       5.0000,   1.00000,    485.4558
    137.5000,       5.0000,   1.00000,    500.9364
    142.5000,       5.0000,   1.00000,    486.9707
    147.5000,       5.0000,   1.00000,    541.3593
    152.5000,       5.0000,   1.00000,    485.9244
    157.5000,       5.0000,   1.00000,    493.7722
    162.5000,       5.0000,   1.00000,    491.3934
    167.5000,       5.0000,   1.00000,    505.6880
    172.5000,       5.0000,   1.00000,    455.5845
    177.5000,       5.0000,   1.00000,    618.8047
    182.5000,       5.0000,   1.00000,    448.4203
    187.5000,       5.0000,   1.00000,    496.0797
    192.5000,       5.0000,   1.00000,    523.7168
    197.5000,       5.0000,   1.00000,    538.4583
    202.5000,       5.0000,   1.00000,    498.9093
    207.5000,       5.0000,   1.00000,    538.2899
    212.5000,       5.0000,   1.00000,    452.7935
    217.5000,       5.0000,   1.00000,    410.7577
    222.5000,       5.0000,   1.00000,    417.1005
    227.5000,       5.0000,   1.00000,    400.9581
    232.5000,       5.0000,   1.00000,    402.9238
    237.5000,       5.0000,   1.00000,    392.5427
    242.5000,       5.0000,   1.00000,    389.2008
    247.5000,       5.0000,   1.00000,    370.9699
    252.5000,       5.0000,   1.00000,    399.2778
    257.5000,       5.0000,   1.00000,    378.0172
    262.5000,       5.0000,   1.00000,    383.0670
    267.5000,       5.0000,   1.00000,    368.4247
    272.5000,       5.0000,   1.00000,    353.4156
    277.5000,       5.0000,   1.00000,    350.1393
    282.5000,       5.0000,   1.00000,    344.1739
    287.5000,       5.0000,   1.00000,    365.0095
    292.5000,       5.0000,   1.00000,    355.2942
    297.5000,       5.0000,   1.00000,    382.8253
    302.5000,       5.0000,   1.00000,    375.0092
    307.5000,       5.0000,   1.00000,    396.4512
     12.5000,       5.0000,   2.00000,   1063.0916
     17.5000,       5.0000,   2.00000,   1027.2134
     22.5000,       5.0000,   2.00000,   1002.5613
     27.5000,       5.0000,   2.00000,   1037.0842
     32.5000,       5.0000,   2.00000,    945.0657
     37.5000,       5.0000,   2.00000,   1046.6312
     42.5000,       5.0000,   2.00000,   1038.1840
     47.5000,       5.0000,   2.00000,   1079.8580
     52.5000,       5.0000,   2.00000,    952.3538
     57.5000,       5.0000,   2.00000,   1078.0094
     62.5000,       5.0000,   2.00000,   1173.6511
     67.5000,       5.0000,   2.00000,   1101.7400
     72.5000,       5.0000,   2.00000,   1059.4476
     77.5000,       5.0000,   2.00000,   1028.6191
     82.5000,       5.0000,   2.00000,    906.5718
     87.5000,       5.0000,   2.00000,    876.0912
     92.5000,       5.0000,   2.00000,    657.6533
     97.5000,       5.0000,   2.00000,    612.0973
    102.5000,       5.0000,   2.00000,    642.9583
    107.5000,       5.0000,   2.00000,    589.3297
    112.5000,       5.0000,   2.00000,    597.9284
    117.5000,       5.0000,   2.00000,    644.9081
    122.5000,       5.0000,   2.00000,    634.4012
    127.5000,       5.0000,   2.00000,    583.8607
    132.5000,       5.0000,   2.00000,    644.5217
    137.5000,       5.0000,   2.00000,    617.2690
    142.5000,       5.0000,   2.00000,    615.6848
    147.5000,       5.0000,   2.00000,    661.6837
    152.5000,       5.0000,   2.00000,    601.4922
    157.5000,       5.0000,   2.00000,    628.7272
    162.5000,       5.0000,   2.00000,    643.2229
    167.5000,       5.0000,   2.00000,    572.2302
    172.5000,       5.0000,   2.00000,    605.6534
    177.5000,       5.0000,   2.00000,    828.8737
    182.5000,       5.0000,   2.00000,    599.5840
    187.5000,       5.0000,   2.00000,    602.9338
    192.5000,       5.0000,   2.00000,    704.8528
    197.5000,       5.0000,   2.00000,    664.0317
    202.5000,       5.0000,   2.00000,    616.2941
    207.5000,       5.0000,   2.00000,    682.3320
    212.5000,       5.0000,   2.00000,    595.0989
    217.5000,       5.0000,   2.00000,    539.2410
    222.5000,       5.0000,   2.00000,    586.2801
    227.5000,       5.0000,   2.00000,    563.8336
    232.5000,       5.0000,   2.00000,    564.4428
    237.5000,       5.0000,   2.00000,    541.9220
    242.5000,       5.0000,   2.00000,    512.4281
    247.5000,       5.0000,   2.00000,    503.8502
    252.5000,       5.0000,   2.00000,    525.2951
    257.5000,       5.0000,   2.00000,    513.0463
    262.5000,       5.0000,   2.00000,    512.2795
    267.5000,       5.0000,   2.00000,    503.8799
    272.5000,       5.0000,   2.00000,    496.9100
    277.5000,       5.0000,   2.00000,    476.7014
    282.5000,       5.0000,   2.00000,    476.8263
    287.5000,       5.0000,   2.00000,    506.7393
    292.5000,       5.0000,   2.00000,    487.2976
    297.5000,       5.0000,   2.00000,    505.1521
    302.5000,       5.0000,   2.00000,    536.2628
     17.5000,       5.0000,   3.00000,   1191.7255
     22.5000,       5.0000,   3.00000,   1108.0026
     27.5000,       5.0000,   3.00000,   1140.4894
     32.5000,       5.0000,   3.00000,   1021.5215
     37.5000,       5.0000,   3.00000,   1182.6124
     42.5000,       5.0000,   3.00000,   1167.8344
     47.5000,       5.0000,   3.00000,   1204.6666
     52.5000,       5.0000,   3.00000,   1017.5801
     57.5000,       5.0000,   3.00000,   1149.1625
     62.5000,       5.0000,   3.00000,   1204.1199
     67.5000,       5.0000,   3.00000,   1210.4448
     72.5000,       5.0000,   3.00000,   1082.2627
     77.5000,       5.0000,   3.00000,   1109.2864
     82.5000,       5.0000,   3.00000,   1014.0194
     87.5000,       5.0000,   3.00000,    999.8654
     92.5000,       5.0000,   3.00000,    744.1730
     97.5000,       5.0000,   3.00000,    689.9351
    102.5000,       5.0000,   3.00000,    732.9913
    107.5000,       5.0000,   3.00000,    680.5664
    112.5000,       5.0000,   3.00000,    688.3241
    117.5000,       5.0000,   3.00000,    703.9642
    122.5000,       5.0000,   3.00000,    718.1597
    127.5000,       5.0000,   3.00000,    634.9481
    132.5000,       5.0000,   3.00000,    674.9608
    137.5000,       5.0000,   3.00000,    674.0750
    142.5000,       5.0000,   3.00000,    687.3611
    147.5000,       5.0000,   3.00000,    738.6149
    152.5000,       5.0000,   3.00000,    672.5057
    157.5000,       5.0000,   3.00000,    703.6016
    162.5000,       5.0000,   3.00000,    645.7552
    167.5000,       5.0000,   3.00000,    643.5260
    172.5000,       5.0000,   3.00000,    672.9991
    177.5000,       5.0000,   3.00000,    911.9220
    182.5000,       5.0000,   3.00000,    667.6371
    187.5000,       5.0000,   3.00000,    677.7428
    192.5000,       5.0000,   3.00000,    703.2092
    197.5000,       5.0000,   3.00000,    752.6916
    202.5000,       5.0000,   3.00000,    708.1788
    207.5000,       5.0000,   3.00000,    743.7806
    212.5000,       5.0000,   3.00000,    649.4409
    217.5000,       5.0000,   3.00000,    600.5767
    222.5000,       5.0000,   3.00000,    647.0927
    227.5000,       5.0000,   3.00000,    665.2771
    232.5000,       5.0000,   3.00000,    685.0189
    237.5000,       5.0000,   3.00000,    630.0676
    242.5000,       5.0000,   3.00000,    593.3185
    247.5000,       5.0000,   3.00000,    570.1229
    252.5000,       5.0000,   3.00000,    606.4024
    257.5000,       5.0000,   3.00000,    600.8442
    262.5000,       5.0000,   3.00000,    609.5530
    267.5000,       5.0000,   3.00000,    597.0397
    272.5000,       5.0000,   3.00000,    583.7180
    277.5000,       5.0000,   3.00000,    555.6420
    282.5000,       5.0000,   3.00000,    553.9716
    287.5000,       5.0000,   3.00000,    586.6368
    292.5000,       5.0000,   3.00000,    555.8381
    297.5000,       5.0000,   3.00000,    591.0476
     22.5000,      15.0000,   1.00000,   1177.4497
     27.5000,      15.0000,   1.00000,   1099.1600
     32.5000,      15.0000,   1.00000,   1154.7296
     37.5000,      15.0000,   1.00000,   1175.9812
     42.5000,      15.0000,   1.00000,   1232.1187
     47.5000,      15.0000,   1.00000,   1153.5377
     52.5000,      15.0000,   1.00000,   1144.3802
     57.5000,      15.0000,   1.00000,   1090.0293
     62.5000,      15.0000,   1.00000,   1151.9504
     67.5000,      15.0000,   1.00000,   1123.2117
     72.5000,      15.0000,   1.00000,   1128.1664
     77.5000,      15.0000,   1.00000,   1092.1395
     82.5000,      15.0000,   1.00000,   1072.0796
     87.5000,      15.0000,   1.00000,    950.1603
     92.5000,      15.0000,   1.00000,    874.0850
     97.5000,      15.0000,   1.00000,    756.5020
    102.5000,      15.0000,   1.00000,    704.8796
    107.5000,      15.0000,   1.00000,    726.7466
    112.5000,      15.0000,   1.00000,    718.0854
    117.5000,      15.0000,   1.00000,    702.5553
    122.5000,      15.0000,   1.00000,    684.5939
    127.5000,      15.0000,   1.00000,    670.3448
    132.5000,      15.0000,   1.00000,    654.9633
    137.5000,      15.0000,   1.00000,    692.3990
    142.5000,      15.0000,   1.00000,    725.1266
    147.5000,      15.0000,   1.00000,    740.9481
    152.5000,      15.0000,   1.00000,    748.4323
    157.5000,      15.0000,   1.00000,    664.2577
    162.5000,      15.0000,   1.00000,    656.5891
    167.5000,      15.0000,   1.00000,    654.6750
    172.5000,      15.0000,   1.00000,    745.6324
    177.5000,      15.0000,   1.00000,    742.8770
    182.5000,      15.0000,   1.00000,    761.0466
    187.5000,      15.0000,   1.00000,    684.6949
    192.5000,      15.0000,   1.00000,    710.9163
    197.5000,      15.0000,   1.00000,    723.4176
    202.5000,      15.0000,   1.00000,    770.3409
    207.5000,      15.0000,   1.00000,    720.2819
    212.5000,      15.0000,   1.00000,    670.3240
    217.5000,      15.0000,   1.00000,    637.3348
    222.5000,      15.0000,   1.00000,    650.5287
    227.5000,      15.0000,   1.00000,    690.5533
    232.5000,      15.0000,   1.00000,    698.0107
    237.5000,      15.0000,   1.00000,    670.6509
    242.5000,      15.0000,   1.00000,    618.9246
    247.5000,      15.0000,   1.00000,    606.8273
    252.5000,      15.0000,   1.00000,    610.5576
    257.5000,      15.0000,   1.00000,    638.3870
    262.5000,      15.0000,   1.00000,    645.6453
    267.5000,      15.0000,   1.00000,    637.1060
    272.5000,      15.0000,   1.00000,    610.9827
    277.5000,      15.0000,   1.00000,    594.5460
    282.5000,      15.0000,   1.00000,    589.5942
    287.5000,      15.0000,   1.00000,    580.1394
    292.5000,      15.0000,   1.00000,    603.5460
     22.5000,       5.0000,   4.00000,   1177.1573
     27.5000,       5.0000,   4.00000,   1189.8984
     32.5000,       5.0000,   4.00000,   1087.0975
     37.5000,       5.0000,   4.00000,   1248.8981
     42.5000,       5.0000,   4.00000,   1209.1786
     47.5000,       5.0000,   4.00000,   1229.2316
     52.5000,       5.0000,   4.00000,   1044.3267
     57.5000,       5.0000,   4.00000,   1117.7616
     62.5000,       5.0000,   4.00000,   1218.6006
     67.5000,       5.0000,   4.00000,   1176.7908
     72.5000,       5.0000,   4.00000,   1148.8416
     77.5000,       5.0000,   4.00000,   1160.4928
     82.5000,       5.0000,   4.00000,   1052.9561
     87.5000,       5.0000,   4.00000,   1033.4679
     92.5000,       5.0000,   4.00000,    787.1362
     97.5000,       5.0000,   4.00000,    719.3188
    102.5000,       5.0000,   4.00000,    747.7536
    107.5000,       5.0000,   4.00000,    721.0032
    112.5000,       5.0000,   4.00000,    726.0858
    117.5000,       5.0000,   4.00000,    730.9702
    122.5000,       5.0000,   4.00000,    729.1967
    127.5000,       5.0000,   4.00000,    638.5921
    132.5000,       5.0000,   4.00000,    689.6358
    137.5000,       5.0000,   4.00000,    691.5777
    142.5000,       5.0000,   4.00000,    722.9055
    147.5000,       5.0000,   4.00000,    803.2360
    152.5000,       5.0000,   4.00000,    718.9622
    157.5000,       5.0000,   4.00000,    682.2646
    162.5000,       5.0000,   4.00000,    667.1456
    167.5000,       5.0000,   4.00000,    653.8497
    172.5000,       5.0000,   4.00000,    685.4548
    177.5000,       5.0000,   4.00000,    926.9418
    182.5000,       5.0000,   4.00000,    687.2084
    187.5000,       5.0000,   4.00000,    693.8366
    192.5000,       5.0000,   4.00000,    736.0825
    197.5000,       5.0000,   4.00000,    745.0587
    202.5000,       5.0000,   4.00000,    751.4689
    207.5000,       5.0000,   4.00000,    786.7201
    212.5000,       5.0000,   4.00000,    671.5447
    217.5000,       5.0000,   4.00000,    620.0649
    222.5000,       5.0000,   4.00000,    682.5817
    227.5000,       5.0000,   4.00000,    699.1273
    232.5000,       5.0000,   4.00000,    741.4326
    237.5000,       5.0000,   4.00000,    692.6973
    242.5000,       5.0000,   4.00000,    633.3013
    247.5000,       5.0000,   4.00000,    607.7894
    252.5000,       5.0000,   4.00000,    641.8616
    257.5000,       5.0000,   4.00000,    654.5135
    262.5000,       5.0000,   4.00000,    680.3228
    267.5000,       5.0000,   4.00000,    661.4587
    272.5000,       5.0000,   4.00000,    638.4831
    277.5000,       5.0000,   4.00000,    599.3284
    282.5000,       5.0000,   4.00000,    591.8680
    287.5000,       5.0000,   4.00000,    619.5298
    292.5000,       5.0000,   4.00000,    601.8449
     30.0000,      20.0000,   1.00000,   1193.4652
     35.0000,      20.0000,   1.00000,   1189.7875
     40.0000,      20.0000,   1.00000,   1185.8721
     45.0000,      20.0000,   1.00000,   1162.3871
     50.0000,      20.0000,   1.00000,   1115.3064
     55.0000,      20.0000,   1.00000,   1114.5693
     60.0000,      20.0000,   1.00000,   1082.6115
     65.0000,      20.0000,   1.00000,   1115.7939
     70.0000,      20.0000,   1.00000,   1179.4717
     75.0000,      20.0000,   1.00000,   1165.8865
     80.0000,      20.0000,   1.00000,   1138.8309
     85.0000,      20.0000,   1.00000,   1026.3207
     90.0000,      20.0000,   1.00000,    913.8103
     95.0000,      20.0000,   1.00000,    837.9579
    100.0000,      20.0000,   1.00000,    740.8084
    105.0000,      20.0000,   1.00000,    702.6761
    110.0000,      20.0000,   1.00000,    714.2166
    115.0000,      20.0000,   1.00000,    711.2760
    120.0000,      20.0000,   1.00000,    682.4092
    125.0000,      20.0000,   1.00000,    670.1833
    130.0000,      20.0000,   1.00000,    675.5690
    135.0000,      20.0000,   1.00000,    689.9470
    140.0000,      20.0000,   1.00000,    745.8415
    145.0000,      20.0000,   1.00000,    757.2510
    150.0000,      20.0000,   1.00000,    729.8824
    155.0000,      20.0000,   1.00000,    720.2640
    160.0000,      20.0000,   1.00000,    670.8729
    165.0000,      20.0000,   1.00000,    649.3695
    170.0000,      20.0000,   1.00000,    702.1610
    175.0000,      20.0000,   1.00000,    695.9232
    180.0000,      20.0000,   1.00000,    710.9390
    185.0000,      20.0000,   1.00000,    743.5706
    190.0000,      20.0000,   1.00000,    719.5190
    195.0000,      20.0000,   1.00000,    733.0210
    200.0000,      20.0000,   1.00000,    748.1757
    205.0000,      20.0000,   1.00000,    711.6088
    210.0000,      20.0000,   1.00000,    711.3829
    215.0000,      20.0000,   1.00000,    693.7950
    220.0000,      20.0000,   1.00000,    670.2705
    225.0000,      20.0000,   1.00000,    683.3921
    230.0000,      20.0000,   1.00000,    706.1201
    235.0000,      20.0000,   1.00000,    688.6074
    240.0000,      20.0000,   1.00000,    680.0354
    245.0000,      20.0000,   1.00000,    653.9706
    250.0000,      20.0000,   1.00000,    642.4342
    255.0000,      20.0000,   1.00000,    656.4158
    260.0000,      20.0000,   1.00000,    676.5400
    265.0000,      20.0000,   1.00000,    686.8439
    270.0000,      20.0000,   1.00000,    674.2653
    275.0000,      20.0000,   1.00000,    641.3721
    280.0000,      20.0000,   1.00000,    618.5887
    285.0000,      20.0000,   1.00000,    607.9282
     27.5000,       5.0000,   5.00000,   1245.0242
     32.5000,       5.0000,   5.00000,   1111.5990
     37.5000,       5.0000,   5.00000,   1246.0348
     42.5000,       5.0000,   5.00000,   1198.9093
     47.5000,       5.0000,   5.00000,   1206.5630
     52.5000,       5.0000,   5.00000,    999.5297
     57.5000,       5.0000,   5.00000,   1116.5033
     62.5000,       5.0000,   5.00000,   1179.5748
     67.5000,       5.0000,   5.00000,   1201.4358
     72.5000,       5.0000,   5.00000,   1188.2092
     77.5000,       5.0000,   5.00000,   1222.1526
     82.5000,       5.0000,   5.00000,   1068.6349
     87.5000,       5.0000,   5.00000,   1030.2479
     92.5000,       5.0000,   5.00000,    776.1486
     97.5000,       5.0000,   5.00000,    705.8843
    102.5000,       5.0000,   5.00000,    749.5023
    107.5000,       5.0000,   5.00000,    705.7505
    112.5000,       5.0000,   5.00000,    718.7542
    117.5000,       5.0000,   5.00000,    741.8190
    122.5000,       5.0000,   5.00000,    713.1960
    127.5000,       5.0000,   5.00000,    629.6753
    132.5000,       5.0000,   5.00000,    701.3663
    137.5000,       5.0000,   5.00000,    700.4896
    142.5000,       5.0000,   5.00000,    739.2034
    147.5000,       5.0000,   5.00000,    821.7879
    152.5000,       5.0000,   5.00000,    693.7426
    157.5000,       5.0000,   5.00000,    695.5259
    162.5000,       5.0000,   5.00000,    668.8795
    167.5000,       5.0000,   5.00000,    638.1314
    172.5000,       5.0000,   5.00000,    663.3808
    177.5000,       5.0000,   5.00000,    914.5821
    182.5000,       5.0000,   5.00000,    664.6737
    187.5000,       5.0000,   5.00000,    701.8419
    192.5000,       5.0000,   5.00000,    761.7926
    197.5000,       5.0000,   5.00000,    758.6420
    202.5000,       5.0000,   5.00000,    713.0029
    207.5000,       5.0000,   5.00000,    796.8505
    212.5000,       5.0000,   5.00000,    688.8977
    217.5000,       5.0000,   5.00000,    629.9874
    222.5000,       5.0000,   5.00000,    694.1735
    227.5000,       5.0000,   5.00000,    713.7013
    232.5000,       5.0000,   5.00000,    747.3920
    237.5000,       5.0000,   5.00000,    711.6356
    242.5000,       5.0000,   5.00000,    659.7695
    247.5000,       5.0000,   5.00000,    622.9877
    252.5000,       5.0000,   5.00000,    667.2745
    257.5000,       5.0000,   5.00000,    679.6539
    262.5000,       5.0000,   5.00000,    711.6950
    267.5000,       5.0000,   5.00000,    702.7485
    272.5000,       5.0000,   5.00000,    672.9961
    277.5000,       5.0000,   5.00000,    616.3892
    282.5000,       5.0000,   5.00000,    600.6659
    287.5000,       5.0000,   5.00000,    641.3414
     32.5000,       5.0000,   6.00000,   1089.9788
     37.5000,       5.0000,   6.00000,   1204.4111
     42.5000,       5.0000,   6.00000,   1152.8333
     47.5000,       5.0000,   6.00000,   1138.1235
     52.5000,       5.0000,   6.00000,    963.6454
     57.5000,       5.0000,   6.00000,   1072.9386
     62.5000,       5.0000,   6.00000,   1226.7358
     67.5000,       5.0000,   6.00000,   1247.7914
     72.5000,       5.0000,   6.00000,   1231.4795
     77.5000,       5.0000,   6.00000,   1245.9604
     82.5000,       5.0000,   6.00000,   1095.3258
     87.5000,       5.0000,   6.00000,   1010.0840
     92.5000,       5.0000,   6.00000,    736.7989
     97.5000,       5.0000,   6.00000,    679.6745
    102.5000,       5.0000,   6.00000,    712.9344
    107.5000,       5.0000,   6.00000,    672.1133
    112.5000,       5.0000,   6.00000,    687.1976
    117.5000,       5.0000,   6.00000,    703.2390
    122.5000,       5.0000,   6.00000,    712.8720
    127.5000,       5.0000,   6.00000,    620.9725
    132.5000,       5.0000,   6.00000,    691.5876
    137.5000,       5.0000,   6.00000,    710.7083
    142.5000,       5.0000,   6.00000,    745.1628
    147.5000,       5.0000,   6.00000,    769.6513
    152.5000,       5.0000,   6.00000,    690.9635
    157.5000,       5.0000,   6.00000,    691.6935
    162.5000,       5.0000,   6.00000,    653.0967
    167.5000,       5.0000,   6.00000,    616.8818
    172.5000,       5.0000,   6.00000,    642.1736
    177.5000,       5.0000,   6.00000,    863.4233
    182.5000,       5.0000,   6.00000,    648.9980
    187.5000,       5.0000,   6.00000,    699.1401
    192.5000,       5.0000,   6.00000,    759.2067
    197.5000,       5.0000,   6.00000,    753.6100
    202.5000,       5.0000,   6.00000,    697.6422
    207.5000,       5.0000,   6.00000,    742.3748
    212.5000,       5.0000,   6.00000,    691.2548
    217.5000,       5.0000,   6.00000,    636.9167
    222.5000,       5.0000,   6.00000,    689.9647
    227.5000,       5.0000,   6.00000,    703.1141
    232.5000,       5.0000,   6.00000,    738.5465
    237.5000,       5.0000,   6.00000,    695.1454
    242.5000,       5.0000,   6.00000,    660.0459
    247.5000,       5.0000,   6.00000,    635.3077
    252.5000,       5.0000,   6.00000,    668.8052
    257.5000,       5.0000,   6.00000,    682.3498
    262.5000,       5.0000,   6.00000,    715.2231
    267.5000,       5.0000,   6.00000,    710.7706
    272.5000,       5.0000,   6.00000,    682.5995
    277.5000,       5.0000,   6.00000,    620.6603
    282.5000,       5.0000,   6.00000,    604.3485
     37.5000,      25.0000,   1.00000,   1131.6766
     42.5000,      25.0000,   1.00000,   1057.1669
     47.5000,      25.0000,   1.00000,   1074.4506
     52.5000,      25.0000,   1.00000,   1064.6917
     57.5000,      25.0000,   1.00000,   1100.1904
     62.5000,      25.0000,   1.00000,   1138.3197
     67.5000,      25.0000,   1.00000,   1214.6823
     72.5000,      25.0000,   1.00000,   1220.7258
     77.5000,      25.0000,   1.00000,   1188.3132
     82.5000,      25.0000,   1.00000,   1090.2582
     87.5000,      25.0000,   1.00000,    984.8019
     92.5000,      25.0000,   1.00000,    861.5320
     97.5000,      25.0000,   1.00000,    767.7471
    102.5000,      25.0000,   1.00000,    680.0750
    107.5000,      25.0000,   1.00000,    662.5436
    112.5000,      25.0000,   1.00000,    655.8461
    117.5000,      25.0000,   1.00000,    648.2767
    122.5000,      25.0000,   1.00000,    662.4099
    127.5000,      25.0000,   1.00000,    682.8542
    132.5000,      25.0000,   1.00000,    696.3235
    137.5000,      25.0000,   1.00000,    721.9493
    142.5000,      25.0000,   1.00000,    716.3763
    147.5000,      25.0000,   1.00000,    714.2214
    152.5000,      25.0000,   1.00000,    707.0435
    157.5000,      25.0000,   1.00000,    683.8597
    162.5000,      25.0000,   1.00000,    644.1452
    167.5000,      25.0000,   1.00000,    677.8309
    172.5000,      25.0000,   1.00000,    648.7572
    177.5000,      25.0000,   1.00000,    651.5363
    182.5000,      25.0000,   1.00000,    694.1041
    187.5000,      25.0000,   1.00000,    739.1885
    192.5000,      25.0000,   1.00000,    699.2363
    197.5000,      25.0000,   1.00000,    723.9407
    202.5000,      25.0000,   1.00000,    711.1947
    207.5000,      25.0000,   1.00000,    679.0843
    212.5000,      25.0000,   1.00000,    668.5723
    217.5000,      25.0000,   1.00000,    700.7125
    222.5000,      25.0000,   1.00000,    682.5222
    227.5000,      25.0000,   1.00000,    668.9785
    232.5000,      25.0000,   1.00000,    670.4745
    237.5000,      25.0000,   1.00000,    662.6279
    242.5000,      25.0000,   1.00000,    664.3320
    247.5000,      25.0000,   1.00000,    669.3699
    252.5000,      25.0000,   1.00000,    666.6899
    257.5000,      25.0000,   1.00000,    668.8795
    262.5000,      25.0000,   1.00000,    677.8210
    267.5000,      25.0000,   1.00000,    668.3544
    272.5000,      25.0000,   1.00000,    657.4610
    277.5000,      25.0000,   1.00000,    647.8408
     37.5000,       5.0000,   7.00000,   1144.1571
     42.5000,       5.0000,   7.00000,   1064.8174
     47.5000,       5.0000,   7.00000,   1077.9113
     52.5000,       5.0000,   7.00000,    912.4351
     57.5000,       5.0000,   7.00000,   1075.3868
     62.5000,       5.0000,   7.00000,   1269.9357
     67.5000,       5.0000,   7.00000,   1318.6492
     72.5000,       5.0000,   7.00000,   1278.0917
     77.5000,       5.0000,   7.00000,   1281.5593
     82.5000,       5.0000,   7.00000,   1104.9034
     87.5000,       5.0000,   7.00000,   1004.8133
     92.5000,       5.0000,   7.00000,    714.8017
     97.5000,       5.0000,   7.00000,    638.4632
    102.5000,       5.0000,   7.00000,    665.4021
    107.5000,       5.0000,   7.00000,    633.0110
    112.5000,       5.0000,   7.00000,    636.8820
    117.5000,       5.0000,   7.00000,    668.9508
    122.5000,       5.0000,   7.00000,    688.6221
    127.5000,       5.0000,   7.00000,    620.4869
    132.5000,       5.0000,   7.00000,    686.8947
    137.5000,       5.0000,   7.00000,    689.7012
    142.5000,       5.0000,   7.00000,    696.7752
    147.5000,       5.0000,   7.00000,    755.3369
    152.5000,       5.0000,   7.00000,    673.1675
    157.5000,       5.0000,   7.00000,    668.5901
    162.5000,       5.0000,   7.00000,    639.7313
    167.5000,       5.0000,   7.00000,    604.4803
    172.5000,       5.0000,   7.00000,    611.4599
    177.5000,       5.0000,   7.00000,    828.9897
    182.5000,       5.0000,   7.00000,    624.1210
    187.5000,       5.0000,   7.00000,    682.8214
    192.5000,       5.0000,   7.00000,    740.8560
    197.5000,       5.0000,   7.00000,    733.1162
    202.5000,       5.0000,   7.00000,    678.2727
    207.5000,       5.0000,   7.00000,    718.4133
    212.5000,       5.0000,   7.00000,    648.2578
    217.5000,       5.0000,   7.00000,    631.3351
    222.5000,       5.0000,   7.00000,    683.6021
    227.5000,       5.0000,   7.00000,    683.0683
    232.5000,       5.0000,   7.00000,    714.8170
    237.5000,       5.0000,   7.00000,    681.5453
    242.5000,       5.0000,   7.00000,    643.3312
    247.5000,       5.0000,   7.00000,    635.3719
    252.5000,       5.0000,   7.00000,    670.2269
    257.5000,       5.0000,   7.00000,    678.5250
    262.5000,       5.0000,   7.00000,    705.4305
    267.5000,       5.0000,   7.00000,    692.5899
    272.5000,       5.0000,   7.00000,    670.4489
    277.5000,       5.0000,   7.00000,    621.2114
     42.5000,       5.0000,   8.00000,   1005.1382
     47.5000,       5.0000,   8.00000,   1004.5319
     52.5000,       5.0000,   8.00000,    895.3545
     57.5000,       5.0000,   8.00000,   1090.1689
     62.5000,       5.0000,   8.00000,   1309.0231
     67.5000,       5.0000,   8.00000,   1363.0233
     72.5000,       5.0000,   8.00000,   1339.1262
     77.5000,       5.0000,   8.00000,   1309.7365
     82.5000,       5.0000,   8.00000,   1105.6484
     87.5000,       5.0000,   8.00000,    997.2386
     92.5000,       5.0000,   8.00000,    701.1108
     97.5000,       5.0000,   8.00000,    595.7641
    102.5000,       5.0000,   8.00000,    618.3628
    107.5000,       5.0000,   8.00000,    581.4473
    112.5000,       5.0000,   8.00000,    598.5917
    117.5000,       5.0000,   8.00000,    629.6609
    122.5000,       5.0000,   8.00000,    644.4712
    127.5000,       5.0000,   8.00000,    598.1832
    132.5000,       5.0000,   8.00000,    675.9951
    137.5000,       5.0000,   8.00000,    651.2655
    142.5000,       5.0000,   8.00000,    677.0354
    147.5000,       5.0000,   8.00000,    736.4913
    152.5000,       5.0000,   8.00000,    642.4584
    157.5000,       5.0000,   8.00000,    639.8629
    162.5000,       5.0000,   8.00000,    624.6758
    167.5000,       5.0000,   8.00000,    580.2259
    172.5000,       5.0000,   8.00000,    599.0668
    177.5000,       5.0000,   8.00000,    807.5419
    182.5000,       5.0000,   8.00000,    593.6398
    187.5000,       5.0000,   8.00000,    648.2192
    192.5000,       5.0000,   8.00000,    709.9769
    197.5000,       5.0000,   8.00000,    699.2921
    202.5000,       5.0000,   8.00000,    653.5895
    207.5000,       5.0000,   8.00000,    708.2710
    212.5000,       5.0000,   8.00000,    634.0208
    217.5000,       5.0000,   8.00000,    583.5865
    222.5000,       5.0000,   8.00000,    676.7144
    227.5000,       5.0000,   8.00000,    663.3392
    232.5000,       5.0000,   8.00000,    684.8083
    237.5000,       5.0000,   8.00000,    657.0344
    242.5000,       5.0000,   8.00000,    632.5584
    247.5000,       5.0000,   8.00000,    615.3311
    252.5000,       5.0000,   8.00000,    674.7170
    257.5000,       5.0000,   8.00000,    672.9337
    262.5000,       5.0000,   8.00000,    682.9206
    267.5000,       5.0000,   8.00000,    666.5062
    272.5000,       5.0000,   8.00000,    650.6741
     52.5000,      35.0000,   1.00000,   1071.1078
     57.5000,      35.0000,   1.00000,   1134.4895
     62.5000,      35.0000,   1.00000,   1205.7843
     67.5000,      35.0000,   1.00000,   1240.7383
     72.5000,      35.0000,   1.00000,   1270.6222
     77.5000,      35.0000,   1.00000,   1234.4408
     82.5000,      35.0000,   1.00000,   1134.1288
     87.5000,      35.0000,   1.00000,   1008.4890
     92.5000,      35.0000,   1.00000,    886.5734
     97.5000,      35.0000,   1.00000,    748.0826
    102.5000,      35.0000,   1.00000,    662.6258
    107.5000,      35.0000,   1.00000,    574.0413
    112.5000,      35.0000,   1.00000,    550.2324
    117.5000,      35.0000,   1.00000,    571.6486
    122.5000,      35.0000,   1.00000,    595.9014
    127.5000,      35.0000,   1.00000,    600.9156
    132.5000,      35.0000,   1.00000,    641.3900
    137.5000,      35.0000,   1.00000,    654.4561
    142.5000,      35.0000,   1.00000,    651.2589
    147.5000,      35.0000,   1.00000,    646.8896
    152.5000,      35.0000,   1.00000,    632.8110
    157.5000,      35.0000,   1.00000,    619.1693
    162.5000,      35.0000,   1.00000,    640.0653
    167.5000,      35.0000,   1.00000,    618.0249
    172.5000,      35.0000,   1.00000,    616.8667
    177.5000,      35.0000,   1.00000,    621.9225
    182.5000,      35.0000,   1.00000,    620.6465
    187.5000,      35.0000,   1.00000,    625.1406
    192.5000,      35.0000,   1.00000,    645.7453
    197.5000,      35.0000,   1.00000,    623.3721
    202.5000,      35.0000,   1.00000,    636.0220
    207.5000,      35.0000,   1.00000,    636.1816
    212.5000,      35.0000,   1.00000,    625.5983
    217.5000,      35.0000,   1.00000,    616.4576
    222.5000,      35.0000,   1.00000,    606.8939
    227.5000,      35.0000,   1.00000,    591.1854
    232.5000,      35.0000,   1.00000,    611.4919
    237.5000,      35.0000,   1.00000,    618.7947
    242.5000,      35.0000,   1.00000,    624.6135
    247.5000,      35.0000,   1.00000,    632.5613
    252.5000,      35.0000,   1.00000,    630.1409
    257.5000,      35.0000,   1.00000,    622.2277
    262.5000,      35.0000,   1.00000,    626.7634
     52.5000,       5.0000,  10.00000,    871.8828
     57.5000,       5.0000,  10.00000,   1090.4166
     62.5000,       5.0000,  10.00000,   1351.9368
     67.5000,       5.0000,  10.00000,   1437.4340
     72.5000,       5.0000,  10.00000,   1425.1733
     77.5000,       5.0000,  10.00000,   1393.6500
     82.5000,       5.0000,  10.00000,   1156.6483
     87.5000,       5.0000,  10.00000,    997.5840
     92.5000,       5.0000,  10.00000,    669.7209
     97.5000,       5.0000,  10.00000,    553.1453
    102.5000,       5.0000,  10.00000,    562.1655
    107.5000,       5.0000,  10.00000,    517.5458
    112.5000,       5.0000,  10.00000,    528.4427
    117.5000,       5.0000,  10.00000,    562.9937
    122.5000,       5.0000,  10.00000,    584.6808
    127.5000,       5.0000,  10.00000,    515.1162
    132.5000,       5.0000,  10.00000,    592.7512
    137.5000,       5.0000,  10.00000,    610.0965
    142.5000,       5.0000,  10.00000,    631.1763
    147.5000,       5.0000,  10.00000,    674.6006
    152.5000,       5.0000,  10.00000,    596.8712
    157.5000,       5.0000,  10.00000,    599.2611
    162.5000,       5.0000,  10.00000,    585.4665
    167.5000,       5.0000,  10.00000,    556.9724
    172.5000,       5.0000,  10.00000,    569.4613
    177.5000,       5.0000,  10.00000,    755.2537
    182.5000,       5.0000,  10.00000,    535.7614
    187.5000,       5.0000,  10.00000,    593.9694
    192.5000,       5.0000,  10.00000,    649.4218
    197.5000,       5.0000,  10.00000,    642.2438
    202.5000,       5.0000,  10.00000,    599.5923
    207.5000,       5.0000,  10.00000,    649.1261
    212.5000,       5.0000,  10.00000,    580.0187
    217.5000,       5.0000,  10.00000,    535.1265
    222.5000,       5.0000,  10.00000,    580.6128
    227.5000,       5.0000,  10.00000,    591.4111
    232.5000,       5.0000,  10.00000,    649.4766
    237.5000,       5.0000,  10.00000,    615.1705
    242.5000,       5.0000,  10.00000,    587.3760
    247.5000,       5.0000,  10.00000,    567.0672
    252.5000,       5.0000,  10.00000,    604.6389
    257.5000,       5.0000,  10.00000,    614.9146
    262.5000,       5.0000,  10.00000,    651.2190
     67.5000,      45.0000,   1.00000,   1188.1200
     72.5000,      45.0000,   1.00000,   1185.3291
     77.5000,      45.0000,   1.00000,   1195.5389
     82.5000,      45.0000,   1.00000,   1166.7108
     87.5000,      45.0000,   1.00000,   1075.3224
     92.5000,      45.0000,   1.00000,    960.5097
     97.5000,      45.0000,   1.00000,    843.6281
    102.5000,      45.0000,   1.00000,    714.3433
    107.5000,      45.0000,   1.00000,    618.4609
    112.5000,      45.0000,   1.00000,    528.4100
    117.5000,      45.0000,   1.00000,    509.7472
    122.5000,      45.0000,   1.00000,    507.9727
    127.5000,      45.0000,   1.00000,    518.3340
    132.5000,      45.0000,   1.00000,    529.4800
    137.5000,      45.0000,   1.00000,    549.4448
    142.5000,      45.0000,   1.00000,    555.6599
    147.5000,      45.0000,   1.00000,    564.1218
    152.5000,      45.0000,   1.00000,    582.3835
    157.5000,      45.0000,   1.00000,    608.9912
    162.5000,      45.0000,   1.00000,    592.7003
    167.5000,      45.0000,   1.00000,    583.5962
    172.5000,      45.0000,   1.00000,    575.2946
    177.5000,      45.0000,   1.00000,    574.2603
    182.5000,      45.0000,   1.00000,    570.6757
    187.5000,      45.0000,   1.00000,    576.5073
    192.5000,      45.0000,   1.00000,    574.5991
    197.5000,      45.0000,   1.00000,    562.7130
    202.5000,      45.0000,   1.00000,    538.9319
    207.5000,      45.0000,   1.00000,    545.6373
    212.5000,      45.0000,   1.00000,    555.1516
    217.5000,      45.0000,   1.00000,    554.0815
    222.5000,      45.0000,   1.00000,    544.8972
    227.5000,      45.0000,   1.00000,    544.6565
    232.5000,      45.0000,   1.00000,    541.2681
    237.5000,      45.0000,   1.00000,    540.7420
    242.5000,      45.0000,   1.00000,    548.1964
    247.5000,      45.0000,   1.00000,    574.5901
     67.5000,      15.0000,   4.00000,   1410.1635
     72.5000,      15.0000,   4.00000,   1449.8433
     77.5000,      15.0000,   4.00000,   1383.0861
     82.5000,      15.0000,   4.00000,   1247.9072
     87.5000,      15.0000,   4.00000,    988.3389
     92.5000,      15.0000,   4.00000,    777.9321
     97.5000,      15.0000,   4.00000,    609.6421
    102.5000,      15.0000,   4.00000,    536.6432
    107.5000,      15.0000,   4.00000,    516.9668
    112.5000,      15.0000,   4.00000,    482.4532
    117.5000,      15.0000,   4.00000,    481.3639
    122.5000,      15.0000,   4.00000,    458.3175
    127.5000,      15.0000,   4.00000,    456.5062
    132.5000,      15.0000,   4.00000,    466.1076
    137.5000,      15.0000,   4.00000,    511.5275
    142.5000,      15.0000,   4.00000,    540.7546
    147.5000,      15.0000,   4.00000,    560.0647
    152.5000,      15.0000,   4.00000,    572.7873
    157.5000,      15.0000,   4.00000,    563.4233
    162.5000,      15.0000,   4.00000,    547.7802
    167.5000,      15.0000,   4.00000,    533.0170
    172.5000,      15.0000,   4.00000,    570.8243
    177.5000,      15.0000,   4.00000,    553.8527
    182.5000,      15.0000,   4.00000,    568.0898
    187.5000,      15.0000,   4.00000,    544.5660
    192.5000,      15.0000,   4.00000,    577.2110
    197.5000,      15.0000,   4.00000,    559.0287
    202.5000,      15.0000,   4.00000,    541.5923
    207.5000,      15.0000,   4.00000,    513.6616
    212.5000,      15.0000,   4.00000,    502.6177
    217.5000,      15.0000,   4.00000,    500.7085
    222.5000,      15.0000,   4.00000,    507.5447
    227.5000,      15.0000,   4.00000,    543.7767
    232.5000,      15.0000,   4.00000,    547.2840
    237.5000,      15.0000,   4.00000,    532.6367
    242.5000,      15.0000,   4.00000,    504.6709
    247.5000,      15.0000,   4.00000,    521.7742
     82.5000,      55.0000,   1.00000,   1101.7222
     87.5000,      55.0000,   1.00000,   1085.0260
     92.5000,      55.0000,   1.00000,   1024.3333
     97.5000,      55.0000,   1.00000,    921.3441
    102.5000,      55.0000,   1.00000,    808.5900
    107.5000,      55.0000,   1.00000,    686.7904
    112.5000,      55.0000,   1.00000,    594.0021
    117.5000,      55.0000,   1.00000,    514.4662
    122.5000,      55.0000,   1.00000,    494.4677
    127.5000,      55.0000,   1.00000,    483.4168
    132.5000,      55.0000,   1.00000,    476.9323
    137.5000,      55.0000,   1.00000,    482.3706
    142.5000,      55.0000,   1.00000,    487.2966
    147.5000,      55.0000,   1.00000,    491.8521
    152.5000,      55.0000,   1.00000,    518.6402
    157.5000,      55.0000,   1.00000,    528.9936
    162.5000,      55.0000,   1.00000,    538.8566
    167.5000,      55.0000,   1.00000,    554.5065
    172.5000,      55.0000,   1.00000,    561.2853
    177.5000,      55.0000,   1.00000,    544.3057
    182.5000,      55.0000,   1.00000,    539.4342
    187.5000,      55.0000,   1.00000,    526.4325
    192.5000,      55.0000,   1.00000,    512.7660
    197.5000,      55.0000,   1.00000,    512.3192
    202.5000,      55.0000,   1.00000,    515.6105
    207.5000,      55.0000,   1.00000,    502.9575
    212.5000,      55.0000,   1.00000,    504.3634
    217.5000,      55.0000,   1.00000,    499.7425
    222.5000,      55.0000,   1.00000,    485.8907
    227.5000,      55.0000,   1.00000,    478.7632
    232.5000,      55.0000,   1.00000,    490.5334
     82.5000,      15.0000,   5.00000,   1224.9271
     87.5000,      15.0000,   5.00000,    983.7853
     92.5000,      15.0000,   5.00000,    781.0232
     97.5000,      15.0000,   5.00000,    600.5784
    102.5000,      15.0000,   5.00000,    534.3599
    107.5000,      15.0000,   5.00000,    507.7226
    112.5000,      15.0000,   5.00000,    479.2509
    117.5000,      15.0000,   5.00000,    456.4236
    122.5000,      15.0000,   5.00000,    427.8792
    127.5000,      15.0000,   5.00000,    414.6126
    132.5000,      15.0000,   5.00000,    415.9219
    137.5000,      15.0000,   5.00000,    442.8861
    142.5000,      15.0000,   5.00000,    473.2975
    147.5000,      15.0000,   5.00000,    486.0780
    152.5000,      15.0000,   5.00000,    502.0244
    157.5000,      15.0000,   5.00000,    502.6405
    162.5000,      15.0000,   5.00000,    508.4810
    167.5000,      15.0000,   5.00000,    500.9360
    172.5000,      15.0000,   5.00000,    533.1740
    177.5000,      15.0000,   5.00000,    511.9585
    182.5000,      15.0000,   5.00000,    517.6922
    187.5000,      15.0000,   5.00000,    505.5176
    192.5000,      15.0000,   5.00000,    539.6325
    197.5000,      15.0000,   5.00000,    522.6512
    202.5000,      15.0000,   5.00000,    501.3476
    207.5000,      15.0000,   5.00000,    472.0488
    212.5000,      15.0000,   5.00000,    455.8290
    217.5000,      15.0000,   5.00000,    444.8150
    222.5000,      15.0000,   5.00000,    448.2480
    227.5000,      15.0000,   5.00000,    470.8527
    232.5000,      15.0000,   5.00000,    480.0718
     97.5000,      65.0000,   1.00000,    936.9049
    102.5000,      65.0000,   1.00000,    858.8917
    107.5000,      65.0000,   1.00000,    770.6005
    112.5000,      65.0000,   1.00000,    668.6050
    117.5000,      65.0000,   1.00000,    593.3353
    122.5000,      65.0000,   1.00000,    527.0944
    127.5000,      65.0000,   1.00000,    500.5490
    132.5000,      65.0000,   1.00000,    488.1843
    137.5000,      65.0000,   1.00000,    469.7920
    142.5000,      65.0000,   1.00000,    463.6740
    147.5000,      65.0000,   1.00000,    473.7976
    152.5000,      65.0000,   1.00000,    464.8460
    157.5000,      65.0000,   1.00000,    470.4874
    162.5000,      65.0000,   1.00000,    491.1596
    167.5000,      65.0000,   1.00000,    502.8931
    172.5000,      65.0000,   1.00000,    506.4221
    177.5000,      65.0000,   1.00000,    512.2825
    182.5000,      65.0000,   1.00000,    510.5695
    187.5000,      65.0000,   1.00000,    507.5041
    192.5000,      65.0000,   1.00000,    498.8746
    197.5000,      65.0000,   1.00000,    494.3023
    202.5000,      65.0000,   1.00000,    495.4872
    207.5000,      65.0000,   1.00000,    488.9957
    212.5000,      65.0000,   1.00000,    469.5730
    217.5000,      65.0000,   1.00000,    470.5003
     97.5000,      15.0000,   6.00000,    582.2106
    102.5000,      15.0000,   6.00000,    525.5566
    107.5000,      15.0000,   6.00000,    505.9220
    112.5000,      15.0000,   6.00000,    478.8008
    117.5000,      15.0000,   6.00000,    461.8739
    122.5000,      15.0000,   6.00000,    430.4472
    127.5000,      15.0000,   6.00000,    414.6147
    132.5000,      15.0000,   6.00000,    409.4940
    137.5000,      15.0000,   6.00000,    431.9571
    142.5000,      15.0000,   6.00000,    451.8425
    147.5000,      15.0000,   6.00000,    453.4465
    152.5000,      15.0000,   6.00000,    460.5663
    157.5000,      15.0000,   6.00000,    464.6994
    162.5000,      15.0000,   6.00000,    466.8237
    167.5000,      15.0000,   6.00000,    457.7770
    172.5000,      15.0000,   6.00000,    481.0962
    177.5000,      15.0000,   6.00000,    466.1351
    182.5000,      15.0000,   6.00000,    488.1862
    187.5000,      15.0000,   6.00000,    493.9230
    192.5000,      15.0000,   6.00000,    537.6984
    197.5000,      15.0000,   6.00000,    517.4178
    202.5000,      15.0000,   6.00000,    486.4113
    207.5000,      15.0000,   6.00000,    449.0360
    212.5000,      15.0000,   6.00000,    429.1960
    217.5000,      15.0000,   6.00000,    419.8835
    105.0000,      30.0000,   3.00000,    534.6255
    110.0000,      30.0000,   3.00000,    498.5749
    115.0000,      30.0000,   3.00000,    477.0411
    120.0000,      30.0000,   3.00000,    460.1268
    125.0000,      30.0000,   3.00000,    448.5424
    130.0000,      30.0000,   3.00000,    440.5237
    135.0000,      30.0000,   3.00000,    442.7573
    140.0000,      30.0000,   3.00000,    436.8415
    145.0000,      30.0000,   3.00000,    451.5285
    150.0000,      30.0000,   3.00000,    461.8193
    155.0000,      30.0000,   3.00000,    459.1869
    160.0000,      30.0000,   3.00000,    450.5994
    165.0000,      30.0000,   3.00000,    458.9303
    170.0000,      30.0000,   3.00000,    447.8490
    175.0000,      30.0000,   3.00000,    459.5247
    180.0000,      30.0000,   3.00000,    479.0875
    185.0000,      30.0000,   3.00000,    501.4456
    190.0000,      30.0000,   3.00000,    506.0309
    195.0000,      30.0000,   3.00000,    493.9555
    200.0000,      30.0000,   3.00000,    498.3958
    205.0000,      30.0000,   3.00000,    473.8035
    210.0000,      30.0000,   3.00000,    447.5649
    112.5000,      25.0000,   4.00000,    489.4079
    117.5000,      25.0000,   4.00000,    457.3827
    122.5000,      25.0000,   4.00000,    444.7642
    127.5000,      25.0000,   4.00000,    437.9626
    132.5000,      25.0000,   4.00000,    437.0722
    137.5000,      25.0000,   4.00000,    444.8787
    142.5000,      25.0000,   4.00000,    455.5179
    147.5000,      25.0000,   4.00000,    459.0670
    152.5000,      25.0000,   4.00000,    466.8940
    157.5000,      25.0000,   4.00000,    458.5221
    162.5000,      25.0000,   4.00000,    443.4131
    167.5000,      25.0000,   4.00000,    454.5536
    172.5000,      25.0000,   4.00000,    436.0749
    177.5000,      25.0000,   4.00000,    443.3158
    182.5000,      25.0000,   4.00000,    477.4951
    187.5000,      25.0000,   4.00000,    499.7945
    192.5000,      25.0000,   4.00000,    487.7494
    197.5000,      25.0000,   4.00000,    508.4562
    202.5000,      25.0000,   4.00000,    491.5183
INVERSION RESULTS
INITIAL RMS ERROR
 29.92
NUMBER OF LAYERS
12
NUMBER OF BLOCKS
536
ITERATION 1
MODEL RESISTIVITY
LAYER 1
61,     2.5000
     10.0000,     1012.9
     15.0000,     961.85
     20.0000,     917.60
     25.0000,     857.51
     30.0000,     849.46
     35.0000,     759.28
     40.0000,     839.91
     45.0000,     823.00
     50.0000,     866.50
     55.0000,     784.25
     60.0000,     949.46
     65.0000,     1150.0
     70.0000,     1239.4
     75.0000,     1238.3
     80.0000,     1255.1
     85.0000,     1073.1
     90.0000,     938.42
     95.0000,     628.78
    100.0000,     512.02
    105.0000,     497.30
    110.0000,     454.46
    115.0000,     456.69
    120.0000,     472.35
    125.0000,     484.69
    130.0000,     455.94
    135.0000,     518.85
    140.0000,     546.59
    145.0000,     580.00
    150.0000,     633.20
    155.0000,     564.52
    160.0000,     549.65
    165.0000,     521.55
    170.0000,     505.17
    175.0000,     529.38
    180.0000,     697.05
    185.0000,     528.42
    190.0000,     565.54
    195.0000,     609.36
    200.0000,     603.38
    205.0000,     554.92
    210.0000,     573.79
    215.0000,     490.95
    220.0000,     438.01
    225.0000,     462.39
    230.0000,     461.55
    235.0000,     468.80
    240.0000,     434.09
    245.0000,     399.74
    250.0000,     381.09
    255.0000,     404.41
    260.0000,     405.35
    265.0000,     415.58
    270.0000,     405.55
    275.0000,     385.75
    280.0000,     360.36
    285.0000,     357.24
    290.0000,     382.26
    295.0000,     374.70
    300.0000,     393.34
    305.0000,     389.82
           383.1097
LAYER 2
61,     5.2500
     10.0000,     1037.7
     15.0000,     984.45
     20.0000,     941.08
     25.0000,     886.66
     30.0000,     868.10
     35.0000,     792.46
     40.0000,     851.68
     45.0000,     843.52
     50.0000,     868.66
     55.0000,     808.42
     60.0000,     963.47
     65.0000,     1169.1
     70.0000,     1265.0
     75.0000,     1271.4
     80.0000,     1261.2
     85.0000,     1089.8
     90.0000,     928.67
     95.0000,     638.58
    100.0000,     521.54
    105.0000,     506.98
    110.0000,     474.31
    115.0000,     478.43
    120.0000,     498.37
    125.0000,     508.76
    130.0000,     486.83
    135.0000,     543.63
    140.0000,     574.27
    145.0000,     610.67
    150.0000,     653.85
    155.0000,     592.45
    160.0000,     572.70
    165.0000,     545.57
    170.0000,     528.83
    175.0000,     560.70
    180.0000,     698.32
    185.0000,     560.24
    190.0000,     588.57
    195.0000,     632.50
    200.0000,     625.36
    205.0000,     581.32
    210.0000,     587.90
    215.0000,     512.47
    220.0000,     461.37
    225.0000,     480.72
    230.0000,     483.36
    235.0000,     488.71
    240.0000,     455.18
    245.0000,     420.01
    250.0000,     403.13
    255.0000,     423.43
    260.0000,     428.36
    265.0000,     437.14
    270.0000,     426.97
    275.0000,     405.21
    280.0000,     378.90
    285.0000,     376.21
    290.0000,     397.70
    295.0000,     394.00
    300.0000,     405.84
    305.0000,     400.19
           396.6864
LAYER 3
59,     8.2750
     15.0000,     1098.4
     20.0000,     1044.3
     25.0000,     972.36
     30.0000,     931.79
     35.0000,     859.65
     40.0000,     881.82
     45.0000,     871.74
     50.0000,     878.30
     55.0000,     853.24
     60.0000,     1010.1
     65.0000,     1238.2
     70.0000,     1369.0
     75.0000,     1394.4
     80.0000,     1356.6
     85.0000,     1179.9
     90.0000,     976.97
     95.0000,     698.31
    100.0000,     575.50
    105.0000,     558.09
    110.0000,     538.11
    115.0000,     545.79
    120.0000,     569.02
    125.0000,     578.37
    130.0000,     565.95
    135.0000,     617.74
    140.0000,     657.02
    145.0000,     700.84
    150.0000,     738.28
    155.0000,     691.08
    160.0000,     670.57
    165.0000,     646.47
    170.0000,     630.12
    175.0000,     665.58
    180.0000,     766.49
    185.0000,     664.61
    190.0000,     687.76
    195.0000,     731.46
    200.0000,     718.60
    205.0000,     672.09
    210.0000,     662.15
    215.0000,     595.71
    220.0000,     549.16
    225.0000,     564.26
    230.0000,     571.14
    235.0000,     573.50
    240.0000,     538.97
    245.0000,     500.45
    250.0000,     483.27
    255.0000,     500.70
    260.0000,     510.53
    265.0000,     518.89
    270.0000,     507.43
    275.0000,     480.63
    280.0000,     450.47
    285.0000,     445.46
    290.0000,     459.74
    295.0000,     456.22
    300.0000,     452.90
           435.2992
LAYER 4
57,    11.6025
     20.0000,     1272.3
     25.0000,     1120.5
     30.0000,     1057.7
     35.0000,     953.27
     40.0000,     933.89
     45.0000,     902.39
     50.0000,     895.68
     55.0000,     898.84
     60.0000,     1074.0
     65.0000,     1342.5
     70.0000,     1530.0
     75.0000,     1588.5
     80.0000,     1536.5
     85.0000,     1337.3
     90.0000,     1090.3
     95.0000,     800.52
    100.0000,     664.45
    105.0000,     640.39
    110.0000,     625.59
    115.0000,     632.74
    120.0000,     652.29
    125.0000,     656.79
    130.0000,     647.98
    135.0000,     696.43
    140.0000,     744.86
    145.0000,     800.78
    150.0000,     848.71
    155.0000,     828.28
    160.0000,     825.17
    165.0000,     814.02
    170.0000,     800.32
    175.0000,     832.34
    180.0000,     909.14
    185.0000,     827.70
    190.0000,     856.23
    195.0000,     903.57
    200.0000,     881.66
    205.0000,     823.66
    210.0000,     800.84
    215.0000,     740.81
    220.0000,     700.68
    225.0000,     717.32
    230.0000,     728.09
    235.0000,     728.05
    240.0000,     689.49
    245.0000,     645.09
    250.0000,     624.96
    255.0000,     640.99
    260.0000,     654.45
    265.0000,     663.33
    270.0000,     649.31
    275.0000,     615.38
    280.0000,     577.96
    285.0000,     567.19
    290.0000,     568.44
    295.0000,     559.57
           529.1758
LAYER 5
53,    15.2628
     30.0000,     1614.3
     35.0000,     1321.1
     40.0000,     1208.4
     45.0000,     1086.2
     50.0000,     1042.6
     55.0000,     1072.4
     60.0000,     1244.1
     65.0000,     1516.2
     70.0000,     1759.5
     75.0000,     1873.0
     80.0000,     1817.3
     85.0000,     1602.9
     90.0000,     1319.2
     95.0000,     1040.2
    100.0000,     873.27
    105.0000,     800.49
    110.0000,     758.51
    115.0000,     732.21
    120.0000,     711.82
    125.0000,     688.74
    130.0000,     673.30
    135.0000,     693.41
    140.0000,     735.17
    145.0000,     797.05
    150.0000,     869.62
    155.0000,     930.80
    160.0000,     995.83
    165.0000,     1043.6
    170.0000,     1065.8
    175.0000,     1089.7
    180.0000,     1121.1
    185.0000,     1107.9
    190.0000,     1147.8
    195.0000,     1189.4
    200.0000,     1171.4
    205.0000,     1119.8
    210.0000,     1087.5
    215.0000,     1058.4
    220.0000,     1049.7
    225.0000,     1071.7
    230.0000,     1088.7
    235.0000,     1087.4
    240.0000,     1056.4
    245.0000,     1018.3
    250.0000,     998.62
    255.0000,     1007.0
    260.0000,     1022.2
    265.0000,     1030.7
    270.0000,     1019.3
    275.0000,     986.62
    280.0000,     949.33
    285.0000,     918.99
           856.4427
LAYER 6
49,    19.2890
     40.0000,     1691.9
     45.0000,     1397.3
     50.0000,     1311.2
     55.0000,     1294.4
     60.0000,     1392.3
     65.0000,     1573.8
     70.0000,     1746.4
     75.0000,     1827.7
     80.0000,     1767.8
     85.0000,     1583.6
     90.0000,     1340.7
     95.0000,     1105.7
    100.0000,     934.93
    105.0000,     826.24
    110.0000,     750.09
    115.0000,     690.53
    120.0000,     640.26
    125.0000,     598.24
    130.0000,     571.05
    135.0000,     567.96
    140.0000,     587.36
    145.0000,     628.01
    150.0000,     686.17
    155.0000,     754.17
    160.0000,     827.10
    165.0000,     889.77
    170.0000,     932.16
    175.0000,     961.94
    180.0000,     988.23
    185.0000,     1010.0
    190.0000,     1048.9
    195.0000,     1083.3
    200.0000,     1087.3
    205.0000,     1071.1
    210.0000,     1060.6
    215.0000,     1061.1
    220.0000,     1076.7
    225.0000,     1105.2
    230.0000,     1130.1
    235.0000,     1141.3
    240.0000,     1136.7
    245.0000,     1126.7
    250.0000,     1123.2
    255.0000,     1135.3
    260.0000,     1158.6
    265.0000,     1176.1
    270.0000,     1191.1
    275.0000,     1178.2
             1164.0
LAYER 7
45,    23.7179
     50.0000,     1716.6
     55.0000,     1561.0
     60.0000,     1563.2
     65.0000,     1604.3
     70.0000,     1663.7
     75.0000,     1681.0
     80.0000,     1601.9
     85.0000,     1447.2
     90.0000,     1256.6
     95.0000,     1066.6
    100.0000,     908.35
    105.0000,     787.68
    110.0000,     693.93
    115.0000,     617.80
    120.0000,     555.02
    125.0000,     505.34
    130.0000,     471.21
    135.0000,     455.18
    140.0000,     456.90
    145.0000,     475.22
    150.0000,     507.95
    155.0000,     551.23
    160.0000,     599.69
    165.0000,     645.23
    170.0000,     682.03
    175.0000,     711.12
    180.0000,     737.11
    185.0000,     763.56
    190.0000,     794.06
    195.0000,     821.26
    200.0000,     837.13
    205.0000,     844.92
    210.0000,     854.66
    215.0000,     872.40
    220.0000,     900.16
    225.0000,     935.05
    230.0000,     969.11
    235.0000,     996.29
    240.0000,     1018.7
    245.0000,     1039.3
    250.0000,     1056.5
    255.0000,     1082.6
    260.0000,     1127.3
    265.0000,     1159.5
             1231.7
LAYER 8
41,    28.5897
     60.0000,     1760.1
     65.0000,     1633.6
     70.0000,     1604.0
     75.0000,     1570.3
     80.0000,     1457.3
     85.0000,     1315.0
     90.0000,     1163.9
     95.0000,     1005.2
    100.0000,     860.74
    105.0000,     740.95
    110.0000,     642.87
    115.0000,     561.56
    120.0000,     495.08
    125.0000,     442.89
    130.0000,     405.26
    135.0000,     382.20
    140.0000,     372.82
    145.0000,     375.72
    150.0000,     389.00
    155.0000,     410.12
    160.0000,     435.69
    165.0000,     461.84
    170.0000,     485.74
    175.0000,     507.01
    180.0000,     526.95
    185.0000,     547.00
    190.0000,     567.53
    195.0000,     586.44
    200.0000,     601.99
    205.0000,     615.89
    210.0000,     632.58
    215.0000,     655.99
    220.0000,     688.02
    225.0000,     727.37
    230.0000,     768.51
    235.0000,     804.88
    240.0000,     846.45
    245.0000,     894.11
    250.0000,     919.44
    255.0000,     956.47
             1052.4
LAYER 9
35,    33.9487
     75.0000,     1575.3
     80.0000,     1349.0
     85.0000,     1224.5
     90.0000,     1113.4
     95.0000,     967.56
    100.0000,     826.93
    105.0000,     710.13
    110.0000,     612.88
    115.0000,     529.66
    120.0000,     461.49
    125.0000,     407.51
    130.0000,     367.20
    135.0000,     339.51
    140.0000,     323.04
    145.0000,     316.20
    150.0000,     317.24
    155.0000,     324.27
    160.0000,     335.22
    165.0000,     348.04
    170.0000,     361.25
    175.0000,     374.18
    180.0000,     386.78
    185.0000,     399.16
    190.0000,     411.11
    195.0000,     422.09
    200.0000,     432.16
    205.0000,     443.02
    210.0000,     457.93
    215.0000,     480.14
    220.0000,     512.28
    225.0000,     555.01
    230.0000,     602.54
    235.0000,     635.34
    240.0000,     680.36
           783.4199
LAYER 10
29,    39.8436
     90.0000,     1160.0
     95.0000,     942.27
    100.0000,     814.27
    105.0000,     700.27
    110.0000,     607.01
    115.0000,     518.24
    120.0000,     446.86
    125.0000,     389.40
    130.0000,     345.84
    135.0000,     314.22
    140.0000,     292.81
    145.0000,     279.81
    150.0000,     273.51
    155.0000,     272.34
    160.0000,     274.82
    165.0000,     279.64
    170.0000,     285.76
    175.0000,     292.45
    180.0000,     299.17
    185.0000,     305.49
    190.0000,     310.93
    195.0000,     315.19
    200.0000,     318.64
    205.0000,     323.11
    210.0000,     332.53
    215.0000,     350.12
    220.0000,     380.05
    225.0000,     419.13
           499.2018
LAYER 11
25,    46.3279
    100.0000,     822.73
    105.0000,     697.21
    110.0000,     609.26
    115.0000,     519.35
    120.0000,     444.49
    125.0000,     379.23
    130.0000,     331.56
    135.0000,     296.11
    140.0000,     271.11
    145.0000,     254.33
    150.0000,     243.89
    155.0000,     238.26
    160.0000,     236.17
    165.0000,     236.55
    170.0000,     238.52
    175.0000,     241.31
    180.0000,     244.19
    185.0000,     246.43
    190.0000,     247.27
    195.0000,     246.17
    200.0000,     242.81
    205.0000,     238.73
    210.0000,     237.37
    215.0000,     249.64
           283.0478
LAYER 12
21, 
    110.0000,     649.87
    115.0000,     524.18
    120.0000,     432.97
    125.0000,     365.86
    130.0000,     317.42
    135.0000,     277.79
    140.0000,     250.75
    145.0000,     232.42
    150.0000,     220.40
    155.0000,     213.04
    160.0000,     209.13
    165.0000,     207.68
    170.0000,     207.86
    175.0000,     208.91
    180.0000,     210.05
    185.0000,     210.35
    190.0000,     208.66
    195.0000,     204.33
    200.0000,     195.76
    205.0000,     181.55
           160.0711
CALCULATED APPARENT RESISTIVITY
      7.5000,       5.0000,   1.00000,   1028.3925
     12.5000,       5.0000,   1.00000,    988.0950
     17.5000,       5.0000,   1.00000,    962.2806
     22.5000,       5.0000,   1.00000,    895.5599
     27.5000,       5.0000,   1.00000,    905.0736
     32.5000,       5.0000,   1.00000,    815.7438
     37.5000,       5.0000,   1.00000,    878.7330
     42.5000,       5.0000,   1.00000,    829.7603
     47.5000,       5.0000,   1.00000,    905.4028
     52.5000,       5.0000,   1.00000,    870.0912
     57.5000,       5.0000,   1.00000,   1011.5225
     62.5000,       5.0000,   1.00000,   1109.5769
     67.5000,       5.0000,   1.00000,   1191.6675
     72.5000,       5.0000,   1.00000,   1189.0237
     77.5000,       5.0000,   1.00000,   1191.7780
     82.5000,       5.0000,   1.00000,   1006.8888
     87.5000,       5.0000,   1.00000,    923.5793
     92.5000,       5.0000,   1.00000,    691.9277
     97.5000,       5.0000,   1.00000,    592.6824
    102.5000,       5.0000,   1.00000,    546.2867
    107.5000,       5.0000,   1.00000,    497.6282
    112.5000,       5.0000,   1.00000,    497.9946
    117.5000,       5.0000,   1.00000,    497.0547
    122.5000,       5.0000,   1.00000,    519.9399
    127.5000,       5.0000,   1.00000,    499.2155
    132.5000,       5.0000,   1.00000,    556.4454
    137.5000,       5.0000,   1.00000,    570.8715
    142.5000,       5.0000,   1.00000,    588.2374
    147.5000,       5.0000,   1.00000,    632.0638
    152.5000,       5.0000,   1.00000,    583.6368
    157.5000,       5.0000,   1.00000,    593.5410
    162.5000,       5.0000,   1.00000,    574.7242
    167.5000,       5.0000,   1.00000,    579.7599
    172.5000,       5.0000,   1.00000,    548.7792
    177.5000,       5.0000,   1.00000,    683.1465
    182.5000,       5.0000,   1.00000,    562.8720
    187.5000,       5.0000,   1.00000,    623.5522
    192.5000,       5.0000,   1.00000,    622.3561
    197.5000,       5.0000,   1.00000,    621.8553
    202.5000,       5.0000,   1.00000,    577.7891
    207.5000,       5.0000,   1.00000,    589.4938
    212.5000,       5.0000,   1.00000,    528.4607
    217.5000,       5.0000,   1.00000,    496.8551
    222.5000,       5.0000,   1.00000,    506.5871
    227.5000,       5.0000,   1.00000,    483.4798
    232.5000,       5.0000,   1.00000,    488.4334
    237.5000,       5.0000,   1.00000,    462.1096
    242.5000,       5.0000,   1.00000,    446.7349
    247.5000,       5.0000,   1.00000,    428.1701
    252.5000,       5.0000,   1.00000,    439.8580
    257.5000,       5.0000,   1.00000,    432.9071
    262.5000,       5.0000,   1.00000,    440.0382
    267.5000,       5.0000,   1.00000,    428.3451
    272.5000,       5.0000,   1.00000,    418.0376
    277.5000,       5.0000,   1.00000,    403.6906
    282.5000,       5.0000,   1.00000,    394.7339
    287.5000,       5.0000,   1.00000,    409.8954
    292.5000,       5.0000,   1.00000,    399.8874
    297.5000,       5.0000,   1.00000,    413.5659
    302.5000,       5.0000,   1.00000,    406.9108
    307.5000,       5.0000,   1.00000,    406.3546
     12.5000,       5.0000,   2.00000,   1054.5654
     17.5000,       5.0000,   2.00000,   1019.4761
     22.5000,       5.0000,   2.00000,    988.8311
     27.5000,       5.0000,   2.00000,    980.0604
     32.5000,       5.0000,   2.00000,    884.4609
     37.5000,       5.0000,   2.00000,    934.2002
     42.5000,       5.0000,   2.00000,    938.9392
     47.5000,       5.0000,   2.00000,    978.6719
     52.5000,       5.0000,   2.00000,    915.7829
     57.5000,       5.0000,   2.00000,   1044.8771
     62.5000,       5.0000,   2.00000,   1173.0466
     67.5000,       5.0000,   2.00000,   1160.6277
     72.5000,       5.0000,   2.00000,   1142.6301
     77.5000,       5.0000,   2.00000,   1135.6635
     82.5000,       5.0000,   2.00000,   1029.5106
     87.5000,       5.0000,   2.00000,    972.1401
     92.5000,       5.0000,   2.00000,    742.6555
     97.5000,       5.0000,   2.00000,    648.4346
    102.5000,       5.0000,   2.00000,    636.4661
    107.5000,       5.0000,   2.00000,    563.2628
    112.5000,       5.0000,   2.00000,    541.3577
    117.5000,       5.0000,   2.00000,    562.8887
    122.5000,       5.0000,   2.00000,    569.0554
    127.5000,       5.0000,   2.00000,    533.6598
    132.5000,       5.0000,   2.00000,    594.5533
    137.5000,       5.0000,   2.00000,    599.2800
    142.5000,       5.0000,   2.00000,    613.9841
    147.5000,       5.0000,   2.00000,    666.0176
    152.5000,       5.0000,   2.00000,    615.2830
    157.5000,       5.0000,   2.00000,    636.9583
    162.5000,       5.0000,   2.00000,    653.8722
    167.5000,       5.0000,   2.00000,    590.3347
    172.5000,       5.0000,   2.00000,    608.5915
    177.5000,       5.0000,   2.00000,    778.7027
    182.5000,       5.0000,   2.00000,    603.5126
    187.5000,       5.0000,   2.00000,    622.9411
    192.5000,       5.0000,   2.00000,    702.1123
    197.5000,       5.0000,   2.00000,    658.6033
    202.5000,       5.0000,   2.00000,    613.8650
    207.5000,       5.0000,   2.00000,    656.3178
    212.5000,       5.0000,   2.00000,    587.2632
    217.5000,       5.0000,   2.00000,    540.0652
    222.5000,       5.0000,   2.00000,    567.0059
    227.5000,       5.0000,   2.00000,    547.3787
    232.5000,       5.0000,   2.00000,    546.2784
    237.5000,       5.0000,   2.00000,    525.3284
    242.5000,       5.0000,   2.00000,    498.9765
    247.5000,       5.0000,   2.00000,    485.6962
    252.5000,       5.0000,   2.00000,    499.8577
    257.5000,       5.0000,   2.00000,    490.4501
    262.5000,       5.0000,   2.00000,    491.5919
    267.5000,       5.0000,   2.00000,    485.9853
    272.5000,       5.0000,   2.00000,    475.2887
    277.5000,       5.0000,   2.00000,    453.8719
    282.5000,       5.0000,   2.00000,    449.0673
    287.5000,       5.0000,   2.00000,    466.0182
    292.5000,       5.0000,   2.00000,    450.3314
    297.5000,       5.0000,   2.00000,    457.8909
    302.5000,       5.0000,   2.00000,    451.6211
     17.5000,       5.0000,   3.00000,   1100.4789
     22.5000,       5.0000,   3.00000,   1050.3047
     27.5000,       5.0000,   3.00000,   1055.6311
     32.5000,       5.0000,   3.00000,    942.3698
     37.5000,       5.0000,   3.00000,   1039.2206
     42.5000,       5.0000,   3.00000,   1022.6375
     47.5000,       5.0000,   3.00000,   1056.0575
     52.5000,       5.0000,   3.00000,    937.7692
     57.5000,       5.0000,   3.00000,   1070.0763
     62.5000,       5.0000,   3.00000,   1160.7682
     67.5000,       5.0000,   3.00000,   1173.2765
     72.5000,       5.0000,   3.00000,   1086.1509
     77.5000,       5.0000,   3.00000,   1116.8092
     82.5000,       5.0000,   3.00000,   1043.9934
     87.5000,       5.0000,   3.00000,   1000.6151
     92.5000,       5.0000,   3.00000,    767.9367
     97.5000,       5.0000,   3.00000,    693.9797
    102.5000,       5.0000,   3.00000,    686.3755
    107.5000,       5.0000,   3.00000,    629.2061
    112.5000,       5.0000,   3.00000,    611.2296
    117.5000,       5.0000,   3.00000,    610.1011
    122.5000,       5.0000,   3.00000,    614.0844
    127.5000,       5.0000,   3.00000,    561.7789
    132.5000,       5.0000,   3.00000,    601.7808
    137.5000,       5.0000,   3.00000,    617.4619
    142.5000,       5.0000,   3.00000,    642.4889
    147.5000,       5.0000,   3.00000,    687.4596
    152.5000,       5.0000,   3.00000,    647.1091
    157.5000,       5.0000,   3.00000,    676.3590
    162.5000,       5.0000,   3.00000,    637.7255
    167.5000,       5.0000,   3.00000,    632.7937
    172.5000,       5.0000,   3.00000,    651.1127
    177.5000,       5.0000,   3.00000,    829.1190
    182.5000,       5.0000,   3.00000,    634.7502
    187.5000,       5.0000,   3.00000,    658.5587
    192.5000,       5.0000,   3.00000,    690.0791
    197.5000,       5.0000,   3.00000,    717.3651
    202.5000,       5.0000,   3.00000,    665.8311
    207.5000,       5.0000,   3.00000,    697.6920
    212.5000,       5.0000,   3.00000,    628.1430
    217.5000,       5.0000,   3.00000,    578.9877
    222.5000,       5.0000,   3.00000,    606.2070
    227.5000,       5.0000,   3.00000,    610.8264
    232.5000,       5.0000,   3.00000,    621.8779
    237.5000,       5.0000,   3.00000,    579.8493
    242.5000,       5.0000,   3.00000,    549.9203
    247.5000,       5.0000,   3.00000,    528.4359
    252.5000,       5.0000,   3.00000,    552.6989
    257.5000,       5.0000,   3.00000,    548.1406
    262.5000,       5.0000,   3.00000,    556.6356
    267.5000,       5.0000,   3.00000,    545.5594
    272.5000,       5.0000,   3.00000,    527.3535
    277.5000,       5.0000,   3.00000,    502.5861
    282.5000,       5.0000,   3.00000,    496.7945
    287.5000,       5.0000,   3.00000,    521.3845
    292.5000,       5.0000,   3.00000,    506.2619
    297.5000,       5.0000,   3.00000,    511.4769
     22.5000,      15.0000,   1.00000,   1106.9644
     27.5000,      15.0000,   1.00000,   1053.1948
     32.5000,      15.0000,   1.00000,   1076.0946
     37.5000,      15.0000,   1.00000,   1066.6769
     42.5000,      15.0000,   1.00000,   1094.5914
     47.5000,      15.0000,   1.00000,   1039.7614
     52.5000,      15.0000,   1.00000,   1052.7970
     57.5000,      15.0000,   1.00000,   1050.2507
     62.5000,      15.0000,   1.00000,   1108.1798
     67.5000,      15.0000,   1.00000,   1096.5887
     72.5000,      15.0000,   1.00000,   1107.4065
     77.5000,      15.0000,   1.00000,   1062.4817
     82.5000,      15.0000,   1.00000,   1035.7150
     87.5000,      15.0000,   1.00000,    942.8214
     92.5000,      15.0000,   1.00000,    849.7621
     97.5000,      15.0000,   1.00000,    738.9845
    102.5000,      15.0000,   1.00000,    698.0711
    107.5000,      15.0000,   1.00000,    687.0673
    112.5000,      15.0000,   1.00000,    670.1537
    117.5000,      15.0000,   1.00000,    651.4029
    122.5000,      15.0000,   1.00000,    620.9683
    127.5000,      15.0000,   1.00000,    607.7245
    132.5000,      15.0000,   1.00000,    600.5779
    137.5000,      15.0000,   1.00000,    625.1052
    142.5000,      15.0000,   1.00000,    657.6768
    147.5000,      15.0000,   1.00000,    672.8088
    152.5000,      15.0000,   1.00000,    684.8401
    157.5000,      15.0000,   1.00000,    639.6409
    162.5000,      15.0000,   1.00000,    640.4599
    167.5000,      15.0000,   1.00000,    647.6790
    172.5000,      15.0000,   1.00000,    717.4620
    177.5000,      15.0000,   1.00000,    702.1962
    182.5000,      15.0000,   1.00000,    721.3479
    187.5000,      15.0000,   1.00000,    667.0645
    192.5000,      15.0000,   1.00000,    681.2079
    197.5000,      15.0000,   1.00000,    692.7068
    202.5000,      15.0000,   1.00000,    724.9938
    207.5000,      15.0000,   1.00000,    678.8134
    212.5000,      15.0000,   1.00000,    645.8211
    217.5000,      15.0000,   1.00000,    621.1154
    222.5000,      15.0000,   1.00000,    620.5164
    227.5000,      15.0000,   1.00000,    642.7054
    232.5000,      15.0000,   1.00000,    643.0905
    237.5000,      15.0000,   1.00000,    619.7402
    242.5000,      15.0000,   1.00000,    578.2719
    247.5000,      15.0000,   1.00000,    566.8464
    252.5000,      15.0000,   1.00000,    566.5900
    257.5000,      15.0000,   1.00000,    586.1850
    262.5000,      15.0000,   1.00000,    589.4521
    267.5000,      15.0000,   1.00000,    578.1093
    272.5000,      15.0000,   1.00000,    554.9814
    277.5000,      15.0000,   1.00000,    537.1860
    282.5000,      15.0000,   1.00000,    534.9169
    287.5000,      15.0000,   1.00000,    538.8129
    292.5000,      15.0000,   1.00000,    547.5133
     22.5000,       5.0000,   4.00000,   1108.9855
     27.5000,       5.0000,   4.00000,   1109.7031
     32.5000,       5.0000,   4.00000,   1022.4646
     37.5000,       5.0000,   4.00000,   1119.9745
     42.5000,       5.0000,   4.00000,   1083.3278
     47.5000,       5.0000,   4.00000,   1092.7527
     52.5000,       5.0000,   4.00000,    965.9836
     57.5000,       5.0000,   4.00000,   1051.9792
     62.5000,       5.0000,   4.00000,   1153.5186
     67.5000,       5.0000,   4.00000,   1143.6337
     72.5000,       5.0000,   4.00000,   1127.9556
     77.5000,       5.0000,   4.00000,   1138.6237
     82.5000,       5.0000,   4.00000,   1035.6664
     87.5000,       5.0000,   4.00000,   1005.4803
     92.5000,       5.0000,   4.00000,    778.7232
     97.5000,       5.0000,   4.00000,    703.0216
    102.5000,       5.0000,   4.00000,    715.7626
    107.5000,       5.0000,   4.00000,    673.6380
    112.5000,       5.0000,   4.00000,    671.1440
    117.5000,       5.0000,   4.00000,    661.9874
    122.5000,       5.0000,   4.00000,    646.7058
    127.5000,       5.0000,   4.00000,    574.3585
    132.5000,       5.0000,   4.00000,    618.1450
    137.5000,       5.0000,   4.00000,    626.5485
    142.5000,       5.0000,   4.00000,    655.3870
    147.5000,       5.0000,   4.00000,    722.3688
    152.5000,       5.0000,   4.00000,    668.6139
    157.5000,       5.0000,   4.00000,    653.8196
    162.5000,       5.0000,   4.00000,    648.4948
    167.5000,       5.0000,   4.00000,    637.8180
    172.5000,       5.0000,   4.00000,    664.4178
    177.5000,       5.0000,   4.00000,    843.7559
    182.5000,       5.0000,   4.00000,    653.4277
    187.5000,       5.0000,   4.00000,    671.0496
    192.5000,       5.0000,   4.00000,    713.8442
    197.5000,       5.0000,   4.00000,    721.0474
    202.5000,       5.0000,   4.00000,    710.0032
    207.5000,       5.0000,   4.00000,    731.5044
    212.5000,       5.0000,   4.00000,    643.9211
    217.5000,       5.0000,   4.00000,    601.2499
    222.5000,       5.0000,   4.00000,    646.9194
    227.5000,       5.0000,   4.00000,    653.3843
    232.5000,       5.0000,   4.00000,    678.3348
    237.5000,       5.0000,   4.00000,    635.0474
    242.5000,       5.0000,   4.00000,    586.6700
    247.5000,       5.0000,   4.00000,    563.3047
    252.5000,       5.0000,   4.00000,    590.3923
    257.5000,       5.0000,   4.00000,    599.1825
    262.5000,       5.0000,   4.00000,    616.6278
    267.5000,       5.0000,   4.00000,    599.6850
    272.5000,       5.0000,   4.00000,    574.1225
    277.5000,       5.0000,   4.00000,    543.5781
    282.5000,       5.0000,   4.00000,    537.2908
    287.5000,       5.0000,   4.00000,    568.5914
    292.5000,       5.0000,   4.00000,    554.4089
     30.0000,      20.0000,   1.00000,   1154.6218
     35.0000,      20.0000,   1.00000,   1139.3804
     40.0000,      20.0000,   1.00000,   1114.9391
     45.0000,      20.0000,   1.00000,   1083.6555
     50.0000,      20.0000,   1.00000,   1052.1255
     55.0000,      20.0000,   1.00000,   1057.3224
     60.0000,      20.0000,   1.00000,   1044.0455
     65.0000,      20.0000,   1.00000,   1086.3519
     70.0000,      20.0000,   1.00000,   1142.1799
     75.0000,      20.0000,   1.00000,   1124.0590
     80.0000,      20.0000,   1.00000,   1088.4628
     85.0000,      20.0000,   1.00000,    981.4728
     90.0000,      20.0000,   1.00000,    874.3330
     95.0000,      20.0000,   1.00000,    806.7788
    100.0000,      20.0000,   1.00000,    728.8966
    105.0000,      20.0000,   1.00000,    709.7438
    110.0000,      20.0000,   1.00000,    720.0804
    115.0000,      20.0000,   1.00000,    708.6193
    120.0000,      20.0000,   1.00000,    680.2842
    125.0000,      20.0000,   1.00000,    658.5095
    130.0000,      20.0000,   1.00000,    638.4803
    135.0000,      20.0000,   1.00000,    636.1119
    140.0000,      20.0000,   1.00000,    672.1339
    145.0000,      20.0000,   1.00000,    683.6807
    150.0000,      20.0000,   1.00000,    663.7827
    155.0000,      20.0000,   1.00000,    665.9008
    160.0000,      20.0000,   1.00000,    637.8904
    165.0000,      20.0000,   1.00000,    635.1542
    170.0000,      20.0000,   1.00000,    676.6222
    175.0000,      20.0000,   1.00000,    671.5344
    180.0000,      20.0000,   1.00000,    687.6445
    185.0000,      20.0000,   1.00000,    715.8729
    190.0000,      20.0000,   1.00000,    694.4664
    195.0000,      20.0000,   1.00000,    704.1562
    200.0000,      20.0000,   1.00000,    715.1927
    205.0000,      20.0000,   1.00000,    688.1721
    210.0000,      20.0000,   1.00000,    680.8187
    215.0000,      20.0000,   1.00000,    664.7281
    220.0000,      20.0000,   1.00000,    649.9698
    225.0000,      20.0000,   1.00000,    662.7355
    230.0000,      20.0000,   1.00000,    676.9815
    235.0000,      20.0000,   1.00000,    661.0137
    240.0000,      20.0000,   1.00000,    646.3151
    245.0000,      20.0000,   1.00000,    622.1796
    250.0000,      20.0000,   1.00000,    608.9702
    255.0000,      20.0000,   1.00000,    620.6057
    260.0000,      20.0000,   1.00000,    632.2684
    265.0000,      20.0000,   1.00000,    634.2847
    270.0000,      20.0000,   1.00000,    620.3149
    275.0000,      20.0000,   1.00000,    598.4321
    280.0000,      20.0000,   1.00000,    587.2206
    285.0000,      20.0000,   1.00000,    580.6126
     27.5000,       5.0000,   5.00000,   1178.9622
     32.5000,       5.0000,   5.00000,   1073.6797
     37.5000,       5.0000,   5.00000,   1160.9673
     42.5000,       5.0000,   5.00000,   1106.9095
     47.5000,       5.0000,   5.00000,   1108.2681
     52.5000,       5.0000,   5.00000,    950.0214
     57.5000,       5.0000,   5.00000,   1049.4507
     62.5000,       5.0000,   5.00000,   1124.2122
     67.5000,       5.0000,   5.00000,   1172.0288
     72.5000,       5.0000,   5.00000,   1167.9663
     77.5000,       5.0000,   5.00000,   1191.0791
     82.5000,       5.0000,   5.00000,   1050.2788
     87.5000,       5.0000,   5.00000,    992.0384
     92.5000,       5.0000,   5.00000,    763.9117
     97.5000,       5.0000,   5.00000,    695.8115
    102.5000,       5.0000,   5.00000,    723.0299
    107.5000,       5.0000,   5.00000,    693.9623
    112.5000,       5.0000,   5.00000,    697.0059
    117.5000,       5.0000,   5.00000,    706.1596
    122.5000,       5.0000,   5.00000,    672.1434
    127.5000,       5.0000,   5.00000,    591.4315
    132.5000,       5.0000,   5.00000,    633.6323
    137.5000,       5.0000,   5.00000,    639.0081
    142.5000,       5.0000,   5.00000,    670.5508
    147.5000,       5.0000,   5.00000,    739.9840
    152.5000,       5.0000,   5.00000,    651.0893
    157.5000,       5.0000,   5.00000,    655.0917
    162.5000,       5.0000,   5.00000,    646.2629
    167.5000,       5.0000,   5.00000,    623.0664
    172.5000,       5.0000,   5.00000,    641.9471
    177.5000,       5.0000,   5.00000,    845.1915
    182.5000,       5.0000,   5.00000,    642.9257
    187.5000,       5.0000,   5.00000,    677.5882
    192.5000,       5.0000,   5.00000,    738.6285
    197.5000,       5.0000,   5.00000,    735.9032
    202.5000,       5.0000,   5.00000,    693.9219
    207.5000,       5.0000,   5.00000,    752.9995
    212.5000,       5.0000,   5.00000,    656.5433
    217.5000,       5.0000,   5.00000,    612.4420
    222.5000,       5.0000,   5.00000,    670.8224
    227.5000,       5.0000,   5.00000,    683.7339
    232.5000,       5.0000,   5.00000,    704.5364
    237.5000,       5.0000,   5.00000,    669.0574
    242.5000,       5.0000,   5.00000,    620.6718
    247.5000,       5.0000,   5.00000,    588.6980
    252.5000,       5.0000,   5.00000,    623.2742
    257.5000,       5.0000,   5.00000,    634.3899
    262.5000,       5.0000,   5.00000,    655.8063
    267.5000,       5.0000,   5.00000,    644.2488
    272.5000,       5.0000,   5.00000,    614.6170
    277.5000,       5.0000,   5.00000,    576.8829
    282.5000,       5.0000,   5.00000,    570.8628
    287.5000,       5.0000,   5.00000,    602.4572
     32.5000,       5.0000,   6.00000,   1091.4613
     37.5000,       5.0000,   6.00000,   1162.6852
     42.5000,       5.0000,   6.00000,   1100.8705
     47.5000,       5.0000,   6.00000,   1081.3423
     52.5000,       5.0000,   6.00000,    931.2875
     57.5000,       5.0000,   6.00000,   1020.5562
     62.5000,       5.0000,   6.00000,   1155.4025
     67.5000,       5.0000,   6.00000,   1208.3489
     72.5000,       5.0000,   6.00000,   1206.6969
     77.5000,       5.0000,   6.00000,   1228.4111
     82.5000,       5.0000,   6.00000,   1090.4711
     87.5000,       5.0000,   6.00000,    988.6268
     92.5000,       5.0000,   6.00000,    738.3192
     97.5000,       5.0000,   6.00000,    681.0674
    102.5000,       5.0000,   6.00000,    711.6948
    107.5000,       5.0000,   6.00000,    685.8961
    112.5000,       5.0000,   6.00000,    704.2514
    117.5000,       5.0000,   6.00000,    710.2775
    122.5000,       5.0000,   6.00000,    703.2112
    127.5000,       5.0000,   6.00000,    613.6171
    132.5000,       5.0000,   6.00000,    649.1605
    137.5000,       5.0000,   6.00000,    659.2731
    142.5000,       5.0000,   6.00000,    686.8241
    147.5000,       5.0000,   6.00000,    712.9342
    152.5000,       5.0000,   6.00000,    651.5501
    157.5000,       5.0000,   6.00000,    657.7273
    162.5000,       5.0000,   6.00000,    627.3306
    167.5000,       5.0000,   6.00000,    599.7523
    172.5000,       5.0000,   6.00000,    620.9755
    177.5000,       5.0000,   6.00000,    802.5156
    182.5000,       5.0000,   6.00000,    633.3957
    187.5000,       5.0000,   6.00000,    678.4321
    192.5000,       5.0000,   6.00000,    739.3710
    197.5000,       5.0000,   6.00000,    740.1847
    202.5000,       5.0000,   6.00000,    688.7844
    207.5000,       5.0000,   6.00000,    723.4717
    212.5000,       5.0000,   6.00000,    670.2327
    217.5000,       5.0000,   6.00000,    622.7155
    222.5000,       5.0000,   6.00000,    673.8464
    227.5000,       5.0000,   6.00000,    691.0368
    232.5000,       5.0000,   6.00000,    716.8580
    237.5000,       5.0000,   6.00000,    675.5040
    242.5000,       5.0000,   6.00000,    639.9071
    247.5000,       5.0000,   6.00000,    615.0595
    252.5000,       5.0000,   6.00000,    645.9250
    257.5000,       5.0000,   6.00000,    653.8091
    262.5000,       5.0000,   6.00000,    677.0726
    267.5000,       5.0000,   6.00000,    669.4810
    272.5000,       5.0000,   6.00000,    644.2845
    277.5000,       5.0000,   6.00000,    606.0316
    282.5000,       5.0000,   6.00000,    593.7543
     37.5000,      25.0000,   1.00000,   1118.5912
     42.5000,      25.0000,   1.00000,   1042.2925
     47.5000,      25.0000,   1.00000,   1036.3049
     52.5000,      25.0000,   1.00000,   1024.9222
     57.5000,      25.0000,   1.00000,   1056.7759
     62.5000,      25.0000,   1.00000,   1086.9774
     67.5000,      25.0000,   1.00000,   1152.4247
     72.5000,      25.0000,   1.00000,   1160.5857
     77.5000,      25.0000,   1.00000,   1139.6210
     82.5000,      25.0000,   1.00000,   1048.0885
     87.5000,      25.0000,   1.00000,    949.6646
     92.5000,      25.0000,   1.00000,    838.9522
     97.5000,      25.0000,   1.00000,    762.6662
    102.5000,      25.0000,   1.00000,    701.6777
    107.5000,      25.0000,   1.00000,    698.4321
    112.5000,      25.0000,   1.00000,    702.2989
    117.5000,      25.0000,   1.00000,    694.8112
    122.5000,      25.0000,   1.00000,    696.4742
    127.5000,      25.0000,   1.00000,    696.3365
    132.5000,      25.0000,   1.00000,    685.3591
    137.5000,      25.0000,   1.00000,    690.2302
    142.5000,      25.0000,   1.00000,    669.4197
    147.5000,      25.0000,   1.00000,    666.5776
    152.5000,      25.0000,   1.00000,    661.5356
    157.5000,      25.0000,   1.00000,    644.1266
    162.5000,      25.0000,   1.00000,    618.2718
    167.5000,      25.0000,   1.00000,    646.0007
    172.5000,      25.0000,   1.00000,    625.8594
    177.5000,      25.0000,   1.00000,    634.2646
    182.5000,      25.0000,   1.00000,    674.7117
    187.5000,      25.0000,   1.00000,    715.0326
    192.5000,      25.0000,   1.00000,    683.7839
    197.5000,      25.0000,   1.00000,    699.2228
    202.5000,      25.0000,   1.00000,    691.8998
    207.5000,      25.0000,   1.00000,    667.3798
    212.5000,      25.0000,   1.00000,    661.0698
    217.5000,      25.0000,   1.00000,    684.3279
    222.5000,      25.0000,   1.00000,    665.3559
    227.5000,      25.0000,   1.00000,    659.4550
    232.5000,      25.0000,   1.00000,    665.2954
    237.5000,      25.0000,   1.00000,    657.9890
    242.5000,      25.0000,   1.00000,    655.5419
    247.5000,      25.0000,   1.00000,    653.4329
    252.5000,      25.0000,   1.00000,    646.5483
    257.5000,      25.0000,   1.00000,    644.3860
    262.5000,      25.0000,   1.00000,    649.7915
    267.5000,      25.0000,   1.00000,    644.5100
    272.5000,      25.0000,   1.00000,    640.5079
    277.5000,      25.0000,   1.00000,    632.5737
     37.5000,       5.0000,   7.00000,   1138.8137
     42.5000,       5.0000,   7.00000,   1057.2191
     47.5000,       5.0000,   7.00000,   1044.6355
     52.5000,       5.0000,   7.00000,    896.9286
     57.5000,       5.0000,   7.00000,   1025.6356
     62.5000,       5.0000,   7.00000,   1180.7039
     67.5000,       5.0000,   7.00000,   1250.8223
     72.5000,       5.0000,   7.00000,   1240.2783
     77.5000,       5.0000,   7.00000,   1263.7625
     82.5000,       5.0000,   7.00000,   1106.6715
     87.5000,       5.0000,   7.00000,   1006.9412
     92.5000,       5.0000,   7.00000,    733.2769
     97.5000,       5.0000,   7.00000,    656.2331
    102.5000,       5.0000,   7.00000,    685.7228
    107.5000,       5.0000,   7.00000,    665.8342
    112.5000,       5.0000,   7.00000,    679.3016
    117.5000,       5.0000,   7.00000,    708.5502
    122.5000,       5.0000,   7.00000,    707.3755
    127.5000,       5.0000,   7.00000,    636.1298
    132.5000,       5.0000,   7.00000,    675.4123
    137.5000,       5.0000,   7.00000,    676.6296
    142.5000,       5.0000,   7.00000,    671.6508
    147.5000,       5.0000,   7.00000,    718.1024
    152.5000,       5.0000,   7.00000,    647.1581
    157.5000,       5.0000,   7.00000,    640.7880
    162.5000,       5.0000,   7.00000,    611.5930
    167.5000,       5.0000,   7.00000,    578.9688
    172.5000,       5.0000,   7.00000,    590.1627
    177.5000,       5.0000,   7.00000,    772.6891
    182.5000,       5.0000,   7.00000,    613.1956
    187.5000,       5.0000,   7.00000,    665.4313
    192.5000,       5.0000,   7.00000,    725.1185
    197.5000,       5.0000,   7.00000,    725.0303
    202.5000,       5.0000,   7.00000,    681.5164
    207.5000,       5.0000,   7.00000,    718.1732
    212.5000,       5.0000,   7.00000,    646.5529
    217.5000,       5.0000,   7.00000,    626.9776
    222.5000,       5.0000,   7.00000,    671.7466
    227.5000,       5.0000,   7.00000,    680.1252
    232.5000,       5.0000,   7.00000,    709.1265
    237.5000,       5.0000,   7.00000,    676.9927
    242.5000,       5.0000,   7.00000,    641.4041
    247.5000,       5.0000,   7.00000,    629.2872
    252.5000,       5.0000,   7.00000,    661.0918
    257.5000,       5.0000,   7.00000,    663.9075
    262.5000,       5.0000,   7.00000,    685.7669
    267.5000,       5.0000,   7.00000,    678.4644
    272.5000,       5.0000,   7.00000,    659.4285
    277.5000,       5.0000,   7.00000,    623.2799
     42.5000,       5.0000,   8.00000,   1009.8314
     47.5000,       5.0000,   8.00000,    993.9603
     52.5000,       5.0000,   8.00000,    884.6112
     57.5000,       5.0000,   8.00000,   1030.5623
     62.5000,       5.0000,   8.00000,   1195.8392
     67.5000,       5.0000,   8.00000,   1275.7599
     72.5000,       5.0000,   8.00000,   1279.4408
     77.5000,       5.0000,   8.00000,   1282.3629
     82.5000,       5.0000,   8.00000,   1121.3060
     87.5000,       5.0000,   8.00000,   1019.0692
     92.5000,       5.0000,   8.00000,    740.9014
     97.5000,       5.0000,   8.00000,    642.1388
    102.5000,       5.0000,   8.00000,    655.0624
    107.5000,       5.0000,   8.00000,    629.3542
    112.5000,       5.0000,   8.00000,    654.1518
    117.5000,       5.0000,   8.00000,    685.4178
    122.5000,       5.0000,   8.00000,    702.3283
    127.5000,       5.0000,   8.00000,    641.1302
    132.5000,       5.0000,   8.00000,    698.3904
    137.5000,       5.0000,   8.00000,    671.8419
    142.5000,       5.0000,   8.00000,    680.1295
    147.5000,       5.0000,   8.00000,    721.9724
    152.5000,       5.0000,   8.00000,    636.3874
    157.5000,       5.0000,   8.00000,    621.5927
    162.5000,       5.0000,   8.00000,    594.1093
    167.5000,       5.0000,   8.00000,    558.6400
    172.5000,       5.0000,   8.00000,    569.5325
    177.5000,       5.0000,   8.00000,    753.0490
    182.5000,       5.0000,   8.00000,    589.7757
    187.5000,       5.0000,   8.00000,    634.7974
    192.5000,       5.0000,   8.00000,    699.3368
    197.5000,       5.0000,   8.00000,    702.7585
    202.5000,       5.0000,   8.00000,    668.8704
    207.5000,       5.0000,   8.00000,    713.1453
    212.5000,       5.0000,   8.00000,    635.8940
    217.5000,       5.0000,   8.00000,    596.6867
    222.5000,       5.0000,   8.00000,    663.9133
    227.5000,       5.0000,   8.00000,    666.3374
    232.5000,       5.0000,   8.00000,    691.2419
    237.5000,       5.0000,   8.00000,    667.1313
    242.5000,       5.0000,   8.00000,    640.0269
    247.5000,       5.0000,   8.00000,    620.8995
    252.5000,       5.0000,   8.00000,    664.8347
    257.5000,       5.0000,   8.00000,    669.7021
    262.5000,       5.0000,   8.00000,    686.3906
    267.5000,       5.0000,   8.00000,    679.7386
    272.5000,       5.0000,   8.00000,    658.7210
     52.5000,      35.0000,   1.00000,   1027.1938
     57.5000,      35.0000,   1.00000,   1065.6052
     62.5000,      35.0000,   1.00000,   1112.5493
     67.5000,      35.0000,   1.00000,   1127.3966
     72.5000,      35.0000,   1.00000,   1152.5895
     77.5000,      35.0000,   1.00000,   1128.2288
     82.5000,      35.0000,   1.00000,   1065.7615
     87.5000,      35.0000,   1.00000,    979.2287
     92.5000,      35.0000,   1.00000,    893.6733
     97.5000,      35.0000,   1.00000,    787.2119
    102.5000,      35.0000,   1.00000,    711.2914
    107.5000,      35.0000,   1.00000,    636.7695
    112.5000,      35.0000,   1.00000,    619.2930
    117.5000,      35.0000,   1.00000,    643.1979
    122.5000,      35.0000,   1.00000,    668.6009
    127.5000,      35.0000,   1.00000,    679.8698
    132.5000,      35.0000,   1.00000,    711.3661
    137.5000,      35.0000,   1.00000,    709.0803
    142.5000,      35.0000,   1.00000,    692.9205
    147.5000,      35.0000,   1.00000,    669.0054
    152.5000,      35.0000,   1.00000,    638.5029
    157.5000,      35.0000,   1.00000,    613.0000
    162.5000,      35.0000,   1.00000,    622.4442
    167.5000,      35.0000,   1.00000,    600.2478
    172.5000,      35.0000,   1.00000,    596.7120
    177.5000,      35.0000,   1.00000,    603.1266
    182.5000,      35.0000,   1.00000,    604.5850
    187.5000,      35.0000,   1.00000,    615.0931
    192.5000,      35.0000,   1.00000,    638.7578
    197.5000,      35.0000,   1.00000,    625.4651
    202.5000,      35.0000,   1.00000,    636.4910
    207.5000,      35.0000,   1.00000,    643.3044
    212.5000,      35.0000,   1.00000,    638.6083
    217.5000,      35.0000,   1.00000,    631.5416
    222.5000,      35.0000,   1.00000,    622.8497
    227.5000,      35.0000,   1.00000,    607.7550
    232.5000,      35.0000,   1.00000,    622.2238
    237.5000,      35.0000,   1.00000,    625.8707
    242.5000,      35.0000,   1.00000,    630.9031
    247.5000,      35.0000,   1.00000,    640.4548
    252.5000,      35.0000,   1.00000,    641.1965
    257.5000,      35.0000,   1.00000,    637.9263
    262.5000,      35.0000,   1.00000,    639.6412
     52.5000,       5.0000,  10.00000,    857.5075
     57.5000,       5.0000,  10.00000,   1012.2487
     62.5000,       5.0000,  10.00000,   1193.9885
     67.5000,       5.0000,  10.00000,   1285.2393
     72.5000,       5.0000,  10.00000,   1292.9608
     77.5000,       5.0000,  10.00000,   1318.8512
     82.5000,       5.0000,  10.00000,   1153.0869
     87.5000,       5.0000,  10.00000,   1027.4137
     92.5000,       5.0000,  10.00000,    736.1583
     97.5000,       5.0000,  10.00000,    628.8195
    102.5000,       5.0000,  10.00000,    626.6197
    107.5000,       5.0000,  10.00000,    579.8206
    112.5000,       5.0000,  10.00000,    592.3186
    117.5000,       5.0000,  10.00000,    630.4484
    122.5000,       5.0000,  10.00000,    657.5055
    127.5000,       5.0000,  10.00000,    599.0935
    132.5000,       5.0000,  10.00000,    666.6031
    137.5000,       5.0000,  10.00000,    678.3324
    142.5000,       5.0000,  10.00000,    691.4357
    147.5000,       5.0000,  10.00000,    714.6389
    152.5000,       5.0000,  10.00000,    621.9580
    157.5000,       5.0000,  10.00000,    598.7216
    162.5000,       5.0000,  10.00000,    564.2963
    167.5000,       5.0000,  10.00000,    536.8071
    172.5000,       5.0000,  10.00000,    549.8832
    177.5000,       5.0000,  10.00000,    713.3912
    182.5000,       5.0000,  10.00000,    543.5756
    187.5000,       5.0000,  10.00000,    578.5401
    192.5000,       5.0000,  10.00000,    637.1930
    197.5000,       5.0000,  10.00000,    653.4760
    202.5000,       5.0000,  10.00000,    630.8915
    207.5000,       5.0000,  10.00000,    671.2749
    212.5000,       5.0000,  10.00000,    599.2998
    217.5000,       5.0000,  10.00000,    559.1146
    222.5000,       5.0000,  10.00000,    603.4709
    227.5000,       5.0000,  10.00000,    617.9320
    232.5000,       5.0000,  10.00000,    664.8602
    237.5000,       5.0000,  10.00000,    629.9195
    242.5000,       5.0000,  10.00000,    600.3635
    247.5000,       5.0000,  10.00000,    589.9128
    252.5000,       5.0000,  10.00000,    633.7770
    257.5000,       5.0000,  10.00000,    647.0547
    262.5000,       5.0000,  10.00000,    676.3868
     67.5000,      45.0000,   1.00000,   1054.2352
     72.5000,      45.0000,   1.00000,   1038.7151
     77.5000,      45.0000,   1.00000,   1038.3956
     82.5000,      45.0000,   1.00000,   1017.5837
     87.5000,      45.0000,   1.00000,    972.3919
     92.5000,      45.0000,   1.00000,    906.8240
     97.5000,      45.0000,   1.00000,    837.6737
    102.5000,      45.0000,   1.00000,    749.8992
    107.5000,      45.0000,   1.00000,    680.0831
    112.5000,      45.0000,   1.00000,    610.1980
    117.5000,      45.0000,   1.00000,    596.1540
    122.5000,      45.0000,   1.00000,    594.0566
    127.5000,      45.0000,   1.00000,    604.0676
    132.5000,      45.0000,   1.00000,    617.2482
    137.5000,      45.0000,   1.00000,    632.7551
    142.5000,      45.0000,   1.00000,    633.5876
    147.5000,      45.0000,   1.00000,    633.0750
    152.5000,      45.0000,   1.00000,    639.2983
    157.5000,      45.0000,   1.00000,    653.4324
    162.5000,      45.0000,   1.00000,    627.4686
    167.5000,      45.0000,   1.00000,    603.0371
    172.5000,      45.0000,   1.00000,    585.7038
    177.5000,      45.0000,   1.00000,    580.4490
    182.5000,      45.0000,   1.00000,    576.2827
    187.5000,      45.0000,   1.00000,    580.8530
    192.5000,      45.0000,   1.00000,    580.6569
    197.5000,      45.0000,   1.00000,    571.8859
    202.5000,      45.0000,   1.00000,    555.2271
    207.5000,      45.0000,   1.00000,    562.5516
    212.5000,      45.0000,   1.00000,    575.0480
    217.5000,      45.0000,   1.00000,    580.5718
    222.5000,      45.0000,   1.00000,    570.4925
    227.5000,      45.0000,   1.00000,    564.9142
    232.5000,      45.0000,   1.00000,    555.8778
    237.5000,      45.0000,   1.00000,    556.1534
    242.5000,      45.0000,   1.00000,    567.4609
    247.5000,      45.0000,   1.00000,    586.0494
     67.5000,      15.0000,   4.00000,   1198.6219
     72.5000,      15.0000,   4.00000,   1250.3905
     77.5000,      15.0000,   4.00000,   1220.2560
     82.5000,      15.0000,   4.00000,   1139.7334
     87.5000,      15.0000,   4.00000,    958.2458
     92.5000,      15.0000,   4.00000,    790.0095
     97.5000,      15.0000,   4.00000,    653.1247
    102.5000,      15.0000,   4.00000,    597.4362
    107.5000,      15.0000,   4.00000,    583.0892
    112.5000,      15.0000,   4.00000,    561.3021
    117.5000,      15.0000,   4.00000,    566.2750
    122.5000,      15.0000,   4.00000,    549.2150
    127.5000,      15.0000,   4.00000,    549.9571
    132.5000,      15.0000,   4.00000,    559.4286
    137.5000,      15.0000,   4.00000,    598.8708
    142.5000,      15.0000,   4.00000,    630.7673
    147.5000,      15.0000,   4.00000,    640.7968
    152.5000,      15.0000,   4.00000,    636.6680
    157.5000,      15.0000,   4.00000,    599.3404
    162.5000,      15.0000,   4.00000,    565.2708
    167.5000,      15.0000,   4.00000,    536.0649
    172.5000,      15.0000,   4.00000,    573.6041
    177.5000,      15.0000,   4.00000,    567.7094
    182.5000,      15.0000,   4.00000,    575.8339
    187.5000,      15.0000,   4.00000,    549.3124
    192.5000,      15.0000,   4.00000,    573.2605
    197.5000,      15.0000,   4.00000,    571.4692
    202.5000,      15.0000,   4.00000,    570.8093
    207.5000,      15.0000,   4.00000,    549.8589
    212.5000,      15.0000,   4.00000,    534.3582
    217.5000,      15.0000,   4.00000,    526.7299
    222.5000,      15.0000,   4.00000,    534.4409
    227.5000,      15.0000,   4.00000,    562.3053
    232.5000,      15.0000,   4.00000,    563.5924
    237.5000,      15.0000,   4.00000,    552.0938
    242.5000,      15.0000,   4.00000,    531.2963
    247.5000,      15.0000,   4.00000,    542.9148
     82.5000,      55.0000,   1.00000,    918.6940
     87.5000,      55.0000,   1.00000,    914.8516
     92.5000,      55.0000,   1.00000,    891.5684
     97.5000,      55.0000,   1.00000,    838.5368
    102.5000,      55.0000,   1.00000,    779.5261
    107.5000,      55.0000,   1.00000,    707.9778
    112.5000,      55.0000,   1.00000,    646.6174
    117.5000,      55.0000,   1.00000,    587.7472
    122.5000,      55.0000,   1.00000,    574.3895
    127.5000,      55.0000,   1.00000,    561.9408
    132.5000,      55.0000,   1.00000,    555.8580
    137.5000,      55.0000,   1.00000,    553.0278
    142.5000,      55.0000,   1.00000,    554.9047
    147.5000,      55.0000,   1.00000,    563.8442
    152.5000,      55.0000,   1.00000,    587.9455
    157.5000,      55.0000,   1.00000,    598.4908
    162.5000,      55.0000,   1.00000,    608.4374
    167.5000,      55.0000,   1.00000,    615.6520
    172.5000,      55.0000,   1.00000,    612.9444
    177.5000,      55.0000,   1.00000,    588.4438
    182.5000,      55.0000,   1.00000,    573.6797
    187.5000,      55.0000,   1.00000,    554.7778
    192.5000,      55.0000,   1.00000,    537.4731
    197.5000,      55.0000,   1.00000,    534.7723
    202.5000,      55.0000,   1.00000,    536.2712
    207.5000,      55.0000,   1.00000,    522.0499
    212.5000,      55.0000,   1.00000,    519.3256
    217.5000,      55.0000,   1.00000,    514.6665
    222.5000,      55.0000,   1.00000,    506.7603
    227.5000,      55.0000,   1.00000,    504.6118
    232.5000,      55.0000,   1.00000,    508.8505
     82.5000,      15.0000,   5.00000,   1068.8901
     87.5000,      15.0000,   5.00000,    906.3105
     92.5000,      15.0000,   5.00000,    756.8978
     97.5000,      15.0000,   5.00000,    622.5455
    102.5000,      15.0000,   5.00000,    574.8117
    107.5000,      15.0000,   5.00000,    556.7466
    112.5000,      15.0000,   5.00000,    540.2372
    117.5000,      15.0000,   5.00000,    532.3802
    122.5000,      15.0000,   5.00000,    513.6766
    127.5000,      15.0000,   5.00000,    501.5883
    132.5000,      15.0000,   5.00000,    497.1661
    137.5000,      15.0000,   5.00000,    517.5743
    142.5000,      15.0000,   5.00000,    545.0043
    147.5000,      15.0000,   5.00000,    558.2360
    152.5000,      15.0000,   5.00000,    564.0129
    157.5000,      15.0000,   5.00000,    544.8309
    162.5000,      15.0000,   5.00000,    537.4674
    167.5000,      15.0000,   5.00000,    528.6500
    172.5000,      15.0000,   5.00000,    573.7872
    177.5000,      15.0000,   5.00000,    564.4153
    182.5000,      15.0000,   5.00000,    559.7329
    187.5000,      15.0000,   5.00000,    522.7303
    192.5000,      15.0000,   5.00000,    535.8749
    197.5000,      15.0000,   5.00000,    533.1750
    202.5000,      15.0000,   5.00000,    529.3962
    207.5000,      15.0000,   5.00000,    503.7054
    212.5000,      15.0000,   5.00000,    478.7490
    217.5000,      15.0000,   5.00000,    461.3904
    222.5000,      15.0000,   5.00000,    467.5533
    227.5000,      15.0000,   5.00000,    491.9866
    232.5000,      15.0000,   5.00000,    497.7872
     97.5000,      65.0000,   1.00000,    798.1705
    102.5000,      65.0000,   1.00000,    759.8319
    107.5000,      65.0000,   1.00000,    715.8576
    112.5000,      65.0000,   1.00000,    657.3909
    117.5000,      65.0000,   1.00000,    612.8372
    122.5000,      65.0000,   1.00000,    568.0489
    127.5000,      65.0000,   1.00000,    551.2227
    132.5000,      65.0000,   1.00000,    538.6896
    137.5000,      65.0000,   1.00000,    526.8247
    142.5000,      65.0000,   1.00000,    521.3539
    147.5000,      65.0000,   1.00000,    533.0884
    152.5000,      65.0000,   1.00000,    526.9092
    157.5000,      65.0000,   1.00000,    529.9868
    162.5000,      65.0000,   1.00000,    549.5101
    167.5000,      65.0000,   1.00000,    563.4497
    172.5000,      65.0000,   1.00000,    570.0200
    177.5000,      65.0000,   1.00000,    576.3433
    182.5000,      65.0000,   1.00000,    564.5322
    187.5000,      65.0000,   1.00000,    553.2723
    192.5000,      65.0000,   1.00000,    537.0980
    197.5000,      65.0000,   1.00000,    524.8269
    202.5000,      65.0000,   1.00000,    518.8854
    207.5000,      65.0000,   1.00000,    510.4891
    212.5000,      65.0000,   1.00000,    487.8188
    217.5000,      65.0000,   1.00000,    479.4437
     97.5000,      15.0000,   6.00000,    579.4530
    102.5000,      15.0000,   6.00000,    533.9450
    107.5000,      15.0000,   6.00000,    520.1230
    112.5000,      15.0000,   6.00000,    506.5941
    117.5000,      15.0000,   6.00000,    506.7820
    122.5000,      15.0000,   6.00000,    490.5728
    127.5000,      15.0000,   6.00000,    481.8333
    132.5000,      15.0000,   6.00000,    472.1096
    137.5000,      15.0000,   6.00000,    488.5513
    142.5000,      15.0000,   6.00000,    505.3515
    147.5000,      15.0000,   6.00000,    506.2086
    152.5000,      15.0000,   6.00000,    500.1574
    157.5000,      15.0000,   6.00000,    479.8329
    162.5000,      15.0000,   6.00000,    475.0306
    167.5000,      15.0000,   6.00000,    473.8389
    172.5000,      15.0000,   6.00000,    524.0420
    177.5000,      15.0000,   6.00000,    533.6161
    182.5000,      15.0000,   6.00000,    544.4223
    187.5000,      15.0000,   6.00000,    516.0824
    192.5000,      15.0000,   6.00000,    527.5942
    197.5000,      15.0000,   6.00000,    519.0851
    202.5000,      15.0000,   6.00000,    507.0420
    207.5000,      15.0000,   6.00000,    476.6515
    212.5000,      15.0000,   6.00000,    449.4710
    217.5000,      15.0000,   6.00000,    428.3765
    105.0000,      30.0000,   3.00000,    530.1516
    110.0000,      30.0000,   3.00000,    508.0998
    115.0000,      30.0000,   3.00000,    496.3461
    120.0000,      30.0000,   3.00000,    488.1389
    125.0000,      30.0000,   3.00000,    486.9029
    130.0000,      30.0000,   3.00000,    485.5158
    135.0000,      30.0000,   3.00000,    488.9779
    140.0000,      30.0000,   3.00000,    482.0199
    145.0000,      30.0000,   3.00000,    489.1173
    150.0000,      30.0000,   3.00000,    485.4193
    155.0000,      30.0000,   3.00000,    478.7285
    160.0000,      30.0000,   3.00000,    468.2746
    165.0000,      30.0000,   3.00000,    478.7725
    170.0000,      30.0000,   3.00000,    480.1049
    175.0000,      30.0000,   3.00000,    488.6405
    180.0000,      30.0000,   3.00000,    506.3715
    185.0000,      30.0000,   3.00000,    525.5402
    190.0000,      30.0000,   3.00000,    531.8882
    195.0000,      30.0000,   3.00000,    512.4200
    200.0000,      30.0000,   3.00000,    501.6029
    205.0000,      30.0000,   3.00000,    481.5061
    210.0000,      30.0000,   3.00000,    463.1730
    112.5000,      25.0000,   4.00000,    485.9333
    117.5000,      25.0000,   4.00000,    470.1135
    122.5000,      25.0000,   4.00000,    468.2957
    127.5000,      25.0000,   4.00000,    467.0602
    132.5000,      25.0000,   4.00000,    466.8744
    137.5000,      25.0000,   4.00000,    473.3893
    142.5000,      25.0000,   4.00000,    480.6777
    147.5000,      25.0000,   4.00000,    477.2519
    152.5000,      25.0000,   4.00000,    471.3790
    157.5000,      25.0000,   4.00000,    457.7556
    162.5000,      25.0000,   4.00000,    440.2090
    167.5000,      25.0000,   4.00000,    458.2809
    172.5000,      25.0000,   4.00000,    455.5528
    177.5000,      25.0000,   4.00000,    464.9909
    182.5000,      25.0000,   4.00000,    488.6547
    187.5000,      25.0000,   4.00000,    508.1297
    192.5000,      25.0000,   4.00000,    491.0403
    197.5000,      25.0000,   4.00000,    502.4019
    202.5000,      25.0000,   4.00000,    493.6062
   8.16
ITERATION 2
MODEL RESISTIVITY
LAYER 1
61,     2.5000
     10.0000,     621.73
     15.0000,     655.46
     20.0000,     646.31
     25.0000,     614.76
     30.0000,     652.21
     35.0000,     605.12
     40.0000,     726.52
     45.0000,     710.23
     50.0000,     724.45
     55.0000,     592.55
     60.0000,     686.89
     65.0000,     824.20
     70.0000,     906.68
     75.0000,     927.13
     80.0000,     974.25
     85.0000,     816.48
     90.0000,     699.49
     95.0000,     451.25
    100.0000,     365.02
    105.0000,     354.62
    110.0000,     319.33
    115.0000,     326.29
    120.0000,     338.01
    125.0000,     345.00
    130.0000,     314.16
    135.0000,     367.70
    140.0000,     399.08
    145.0000,     439.78
    150.0000,     509.07
    155.0000,     454.13
    160.0000,     440.64
    165.0000,     412.86
    170.0000,     398.13
    175.0000,     424.39
    180.0000,     601.24
    185.0000,     425.89
    190.0000,     451.69
    195.0000,     494.87
    200.0000,     495.99
    205.0000,     454.06
    210.0000,     474.78
    215.0000,     386.57
    220.0000,     332.18
    225.0000,     356.23
    230.0000,     359.38
    235.0000,     369.92
    240.0000,     342.70
    245.0000,     316.11
    250.0000,     303.73
    255.0000,     332.33
    260.0000,     334.49
    265.0000,     346.16
    270.0000,     338.33
    275.0000,     322.10
    280.0000,     298.98
    285.0000,     295.39
    290.0000,     319.93
    295.0000,     313.24
    300.0000,     353.93
    305.0000,     368.95
           348.0804
LAYER 2
61,     5.2500
     10.0000,     711.60
     15.0000,     725.50
     20.0000,     755.52
     25.0000,     755.89
     30.0000,     782.02
     35.0000,     765.08
     40.0000,     843.80
     45.0000,     854.46
     50.0000,     854.41
     55.0000,     746.39
     60.0000,     837.32
     65.0000,     978.75
     70.0000,     989.03
     75.0000,     976.45
     80.0000,     942.35
     85.0000,     797.46
     90.0000,     730.93
     95.0000,     488.85
    100.0000,     420.69
    105.0000,     445.33
    110.0000,     425.15
    115.0000,     431.60
    120.0000,     461.40
    125.0000,     458.29
    130.0000,     439.53
    135.0000,     477.14
    140.0000,     490.93
    145.0000,     529.37
    150.0000,     557.52
    155.0000,     499.24
    160.0000,     488.31
    165.0000,     470.24
    170.0000,     455.46
    175.0000,     492.69
    180.0000,     624.41
    185.0000,     481.13
    190.0000,     521.32
    195.0000,     560.07
    200.0000,     555.45
    205.0000,     519.68
    210.0000,     526.80
    215.0000,     460.67
    220.0000,     407.97
    225.0000,     425.01
    230.0000,     423.04
    235.0000,     436.73
    240.0000,     410.13
    245.0000,     382.53
    250.0000,     373.10
    255.0000,     391.69
    260.0000,     401.45
    265.0000,     408.58
    270.0000,     397.79
    275.0000,     379.44
    280.0000,     348.48
    285.0000,     346.89
    290.0000,     371.01
    295.0000,     368.62
    300.0000,     398.31
    305.0000,     407.33
           390.9120
LAYER 3
59,     8.2750
     15.0000,     1100.8
     20.0000,     1161.6
     25.0000,     1054.5
     30.0000,     953.60
     35.0000,     888.73
     40.0000,     864.08
     45.0000,     919.44
     50.0000,     982.58
     55.0000,     1035.5
     60.0000,     1280.9
     65.0000,     1602.9
     70.0000,     1648.7
     75.0000,     1620.0
     80.0000,     1525.5
     85.0000,     1288.5
     90.0000,     1207.6
     95.0000,     788.90
    100.0000,     689.77
    105.0000,     767.15
    110.0000,     759.59
    115.0000,     738.53
    120.0000,     767.07
    125.0000,     763.74
    130.0000,     798.21
    135.0000,     808.80
    140.0000,     807.94
    145.0000,     832.28
    150.0000,     806.36
    155.0000,     747.15
    160.0000,     768.79
    165.0000,     782.33
    170.0000,     760.32
    175.0000,     780.17
    180.0000,     866.48
    185.0000,     735.82
    190.0000,     847.30
    195.0000,     895.01
    200.0000,     824.91
    205.0000,     736.18
    210.0000,     730.52
    215.0000,     713.38
    220.0000,     687.72
    225.0000,     705.59
    230.0000,     694.67
    235.0000,     705.96
    240.0000,     670.77
    245.0000,     629.00
    250.0000,     608.48
    255.0000,     615.72
    260.0000,     641.21
    265.0000,     660.07
    270.0000,     651.14
    275.0000,     617.81
    280.0000,     560.54
    285.0000,     549.94
    290.0000,     571.65
    295.0000,     563.87
    300.0000,     562.92
           519.6746
LAYER 4
57,    11.6025
     20.0000,     2164.5
     25.0000,     1428.4
     30.0000,     1055.7
     35.0000,     790.57
     40.0000,     653.27
     45.0000,     702.28
     50.0000,     837.86
     55.0000,     1133.1
     60.0000,     1748.7
     65.0000,     2530.2
     70.0000,     2807.9
     75.0000,     2856.8
     80.0000,     2771.2
     85.0000,     2354.8
     90.0000,     2164.9
     95.0000,     1299.2
    100.0000,     1065.3
    105.0000,     1179.2
    110.0000,     1186.7
    115.0000,     1114.3
    120.0000,     1114.4
    125.0000,     1146.2
    130.0000,     1300.0
    135.0000,     1278.1
    140.0000,     1249.9
    145.0000,     1225.1
    150.0000,     1142.9
    155.0000,     1134.4
    160.0000,     1284.8
    165.0000,     1395.8
    170.0000,     1335.2
    175.0000,     1244.2
    180.0000,     1233.5
    185.0000,     1091.6
    190.0000,     1344.6
    195.0000,     1442.2
    200.0000,     1242.1
    205.0000,     1031.9
    210.0000,     1009.1
    215.0000,     1064.3
    220.0000,     1103.9
    225.0000,     1138.2
    230.0000,     1113.9
    235.0000,     1114.6
    240.0000,     1068.5
    245.0000,     1006.7
    250.0000,     962.73
    255.0000,     955.56
    260.0000,     1000.3
    265.0000,     1047.4
    270.0000,     1050.9
    275.0000,     999.42
    280.0000,     911.57
    285.0000,     886.10
    290.0000,     908.78
    295.0000,     882.98
           824.0377
LAYER 5
53,    15.2628
     30.0000,     3500.9
     35.0000,     1224.9
     40.0000,     747.38
     45.0000,     591.18
     50.0000,     673.88
     55.0000,     1089.7
     60.0000,     1943.8
     65.0000,     2848.2
     70.0000,     3096.9
     75.0000,     3008.0
     80.0000,     2800.4
     85.0000,     2373.9
     90.0000,     1930.4
     95.0000,     1201.3
    100.0000,     907.90
    105.0000,     931.97
    110.0000,     997.63
    115.0000,     1001.1
    120.0000,     1021.8
    125.0000,     1124.8
    130.0000,     1312.6
    135.0000,     1316.7
    140.0000,     1270.9
    145.0000,     1209.6
    150.0000,     1177.2
    155.0000,     1310.7
    160.0000,     1594.7
    165.0000,     1753.7
    170.0000,     1595.9
    175.0000,     1317.1
    180.0000,     1143.4
    185.0000,     1099.1
    190.0000,     1362.1
    195.0000,     1550.4
    200.0000,     1427.3
    205.0000,     1230.5
    210.0000,     1194.4
    215.0000,     1285.0
    220.0000,     1384.9
    225.0000,     1433.5
    230.0000,     1425.5
    235.0000,     1426.1
    240.0000,     1418.1
    245.0000,     1387.8
    250.0000,     1340.1
    255.0000,     1304.0
    260.0000,     1311.0
    265.0000,     1338.8
    270.0000,     1357.7
    275.0000,     1355.6
    280.0000,     1393.8
    285.0000,     1418.4
             1583.3
LAYER 6
49,    19.2890
     40.0000,     2551.2
     45.0000,     1233.4
     50.0000,     1129.6
     55.0000,     1341.1
     60.0000,     1832.7
     65.0000,     2255.4
     70.0000,     2337.8
     75.0000,     2218.1
     80.0000,     1926.0
     85.0000,     1505.0
     90.0000,     1073.4
     95.0000,     675.61
    100.0000,     480.26
    105.0000,     429.14
    110.0000,     425.44
    115.0000,     425.75
    120.0000,     440.01
    125.0000,     487.71
    130.0000,     561.55
    135.0000,     605.80
    140.0000,     634.96
    145.0000,     663.18
    150.0000,     715.93
    155.0000,     834.98
    160.0000,     988.93
    165.0000,     1050.9
    170.0000,     958.47
    175.0000,     813.26
    180.0000,     730.76
    185.0000,     754.00
    190.0000,     909.98
    195.0000,     1052.1
    200.0000,     1049.7
    205.0000,     973.95
    210.0000,     944.21
    215.0000,     974.26
    220.0000,     1019.0
    225.0000,     1046.4
    230.0000,     1055.0
    235.0000,     1064.9
    240.0000,     1073.4
    245.0000,     1068.6
    250.0000,     1047.2
    255.0000,     1024.2
    260.0000,     1019.0
    265.0000,     1035.6
    270.0000,     1084.0
    275.0000,     1142.8
             1406.6
LAYER 7
45,    23.7179
     50.0000,     2804.2
     55.0000,     2000.3
     60.0000,     1984.9
     65.0000,     1794.6
     70.0000,     1677.1
     75.0000,     1539.4
     80.0000,     1256.0
     85.0000,     936.50
     90.0000,     649.22
     95.0000,     420.41
    100.0000,     290.98
    105.0000,     233.27
    110.0000,     208.41
    115.0000,     198.58
    120.0000,     202.43
    125.0000,     222.75
    130.0000,     256.82
    135.0000,     294.22
    140.0000,     333.51
    145.0000,     376.83
    150.0000,     430.36
    155.0000,     499.37
    160.0000,     564.39
    165.0000,     586.19
    170.0000,     554.96
    175.0000,     508.95
    180.0000,     492.52
    185.0000,     528.46
    190.0000,     615.33
    195.0000,     697.21
    200.0000,     720.10
    205.0000,     699.32
    210.0000,     680.84
    215.0000,     682.00
    220.0000,     693.41
    225.0000,     704.28
    230.0000,     712.37
    235.0000,     721.73
    240.0000,     731.47
    245.0000,     735.18
    250.0000,     730.38
    255.0000,     725.40
    260.0000,     731.43
    265.0000,     757.81
           860.9844
LAYER 8
41,    28.5897
     60.0000,     3165.8
     65.0000,     1660.0
     70.0000,     1344.8
     75.0000,     1193.6
     80.0000,     896.15
     85.0000,     665.20
     90.0000,     489.97
     95.0000,     340.31
    100.0000,     241.12
    105.0000,     185.32
    110.0000,     154.81
    115.0000,     140.20
    120.0000,     139.02
    125.0000,     150.64
    130.0000,     173.24
    135.0000,     202.97
    140.0000,     236.82
    145.0000,     273.01
    150.0000,     311.03
    155.0000,     348.97
    160.0000,     378.57
    165.0000,     390.01
    170.0000,     384.59
    175.0000,     377.10
    180.0000,     384.39
    185.0000,     415.15
    190.0000,     463.64
    195.0000,     506.03
    200.0000,     521.60
    205.0000,     514.60
    210.0000,     503.10
    215.0000,     498.11
    220.0000,     499.49
    225.0000,     503.85
    230.0000,     509.01
    235.0000,     515.28
    240.0000,     524.15
    245.0000,     531.58
    250.0000,     533.07
    255.0000,     536.96
           553.3122
LAYER 9
35,    33.9487
     75.0000,     1454.2
     80.0000,     788.37
     85.0000,     596.31
     90.0000,     486.10
     95.0000,     368.03
    100.0000,     274.06
    105.0000,     211.94
    110.0000,     171.82
    115.0000,     148.45
    120.0000,     140.93
    125.0000,     147.21
    130.0000,     164.67
    135.0000,     189.57
    140.0000,     217.64
    145.0000,     245.24
    150.0000,     270.19
    155.0000,     291.03
    160.0000,     305.80
    165.0000,     313.51
    170.0000,     316.80
    175.0000,     321.76
    180.0000,     334.33
    185.0000,     356.23
    190.0000,     382.20
    195.0000,     401.45
    200.0000,     406.57
    205.0000,     400.51
    210.0000,     392.01
    215.0000,     387.33
    220.0000,     387.15
    225.0000,     390.37
    230.0000,     395.12
    235.0000,     398.62
    240.0000,     405.79
           421.8281
LAYER 10
29,    39.8436
     90.0000,     639.48
     95.0000,     486.24
    100.0000,     393.17
    105.0000,     315.12
    110.0000,     254.55
    115.0000,     206.52
    120.0000,     182.86
    125.0000,     178.62
    130.0000,     188.72
    135.0000,     207.32
    140.0000,     228.38
    145.0000,     247.21
    150.0000,     261.67
    155.0000,     271.80
    160.0000,     278.53
    165.0000,     283.26
    170.0000,     288.03
    175.0000,     295.15
    180.0000,     305.97
    185.0000,     319.47
    190.0000,     331.74
    195.0000,     337.77
    200.0000,     335.38
    205.0000,     327.78
    210.0000,     320.51
    215.0000,     317.57
    220.0000,     318.03
    225.0000,     321.39
           332.1882
LAYER 11
25,    46.3279
    100.0000,     607.09
    105.0000,     529.40
    110.0000,     436.06
    115.0000,     325.33
    120.0000,     260.59
    125.0000,     230.43
    130.0000,     226.41
    135.0000,     235.72
    140.0000,     248.80
    145.0000,     259.45
    150.0000,     265.59
    155.0000,     268.21
    160.0000,     269.34
    165.0000,     270.83
    170.0000,     273.99
    175.0000,     279.41
    180.0000,     286.63
    185.0000,     293.69
    190.0000,     297.56
    195.0000,     295.65
    200.0000,     287.50
    205.0000,     277.99
    210.0000,     271.71
    215.0000,     270.89
           273.3316
LAYER 12
21, 
    110.0000,     923.63
    115.0000,     487.20
    120.0000,     327.62
    125.0000,     268.56
    130.0000,     253.12
    135.0000,     258.76
    140.0000,     270.34
    145.0000,     278.55
    150.0000,     280.83
    155.0000,     278.98
    160.0000,     276.10
    165.0000,     274.48
    170.0000,     275.36
    175.0000,     278.83
    180.0000,     283.73
    185.0000,     287.42
    190.0000,     286.37
    195.0000,     278.99
    200.0000,     265.20
    205.0000,     249.87
           245.5231
CALCULATED APPARENT RESISTIVITY
      7.5000,       5.0000,   1.00000,    746.7803
     12.5000,       5.0000,   1.00000,    767.6420
     17.5000,       5.0000,   1.00000,    767.3402
     22.5000,       5.0000,   1.00000,    733.7978
     27.5000,       5.0000,   1.00000,    782.2903
     32.5000,       5.0000,   1.00000,    709.0175
     37.5000,       5.0000,   1.00000,    801.1717
     42.5000,       5.0000,   1.00000,    747.4890
     47.5000,       5.0000,   1.00000,    822.3201
     52.5000,       5.0000,   1.00000,    752.3406
     57.5000,       5.0000,   1.00000,    861.8191
     62.5000,       5.0000,   1.00000,    928.3998
     67.5000,       5.0000,   1.00000,    986.9303
     72.5000,       5.0000,   1.00000,    972.2999
     77.5000,       5.0000,   1.00000,    985.8597
     82.5000,       5.0000,   1.00000,    819.4765
     87.5000,       5.0000,   1.00000,    761.0165
     92.5000,       5.0000,   1.00000,    560.5585
     97.5000,       5.0000,   1.00000,    485.9745
    102.5000,       5.0000,   1.00000,    460.2469
    107.5000,       5.0000,   1.00000,    419.8790
    112.5000,       5.0000,   1.00000,    427.5023
    117.5000,       5.0000,   1.00000,    427.2601
    122.5000,       5.0000,   1.00000,    448.1318
    127.5000,       5.0000,   1.00000,    419.9088
    132.5000,       5.0000,   1.00000,    474.3586
    137.5000,       5.0000,   1.00000,    487.5901
    142.5000,       5.0000,   1.00000,    504.5234
    147.5000,       5.0000,   1.00000,    555.5738
    152.5000,       5.0000,   1.00000,    509.2395
    157.5000,       5.0000,   1.00000,    523.3383
    162.5000,       5.0000,   1.00000,    507.8977
    167.5000,       5.0000,   1.00000,    513.8683
    172.5000,       5.0000,   1.00000,    481.6664
    177.5000,       5.0000,   1.00000,    628.6962
    182.5000,       5.0000,   1.00000,    493.3355
    187.5000,       5.0000,   1.00000,    555.0833
    192.5000,       5.0000,   1.00000,    556.5366
    197.5000,       5.0000,   1.00000,    557.5507
    202.5000,       5.0000,   1.00000,    512.1365
    207.5000,       5.0000,   1.00000,    529.8852
    212.5000,       5.0000,   1.00000,    465.3734
    217.5000,       5.0000,   1.00000,    432.0636
    222.5000,       5.0000,   1.00000,    445.8493
    227.5000,       5.0000,   1.00000,    424.9793
    232.5000,       5.0000,   1.00000,    433.9168
    237.5000,       5.0000,   1.00000,    411.7495
    242.5000,       5.0000,   1.00000,    400.5551
    247.5000,       5.0000,   1.00000,    385.0531
    252.5000,       5.0000,   1.00000,    403.2095
    257.5000,       5.0000,   1.00000,    396.9819
    262.5000,       5.0000,   1.00000,    407.5763
    267.5000,       5.0000,   1.00000,    397.1054
    272.5000,       5.0000,   1.00000,    388.4748
    277.5000,       5.0000,   1.00000,    373.6119
    282.5000,       5.0000,   1.00000,    365.0471
    287.5000,       5.0000,   1.00000,    386.8636
    292.5000,       5.0000,   1.00000,    376.0451
    297.5000,       5.0000,   1.00000,    402.7025
    302.5000,       5.0000,   1.00000,    406.9011
    307.5000,       5.0000,   1.00000,    397.8883
     12.5000,       5.0000,   2.00000,    954.9512
     17.5000,       5.0000,   2.00000,    934.3527
     22.5000,       5.0000,   2.00000,    897.3977
     27.5000,       5.0000,   2.00000,    914.7363
     32.5000,       5.0000,   2.00000,    820.3311
     37.5000,       5.0000,   2.00000,    888.9037
     42.5000,       5.0000,   2.00000,    898.6408
     47.5000,       5.0000,   2.00000,    949.7422
     52.5000,       5.0000,   2.00000,    865.9980
     57.5000,       5.0000,   2.00000,    990.4764
     62.5000,       5.0000,   2.00000,   1112.7789
     67.5000,       5.0000,   2.00000,   1087.3247
     72.5000,       5.0000,   2.00000,   1062.1178
     77.5000,       5.0000,   2.00000,   1063.0028
     82.5000,       5.0000,   2.00000,    945.7889
     87.5000,       5.0000,   2.00000,    902.7607
     92.5000,       5.0000,   2.00000,    675.8997
     97.5000,       5.0000,   2.00000,    599.1233
    102.5000,       5.0000,   2.00000,    604.9961
    107.5000,       5.0000,   2.00000,    534.4370
    112.5000,       5.0000,   2.00000,    523.7662
    117.5000,       5.0000,   2.00000,    553.2780
    122.5000,       5.0000,   2.00000,    558.6827
    127.5000,       5.0000,   2.00000,    511.7901
    132.5000,       5.0000,   2.00000,    576.1975
    137.5000,       5.0000,   2.00000,    578.3917
    142.5000,       5.0000,   2.00000,    593.1907
    147.5000,       5.0000,   2.00000,    654.7858
    152.5000,       5.0000,   2.00000,    595.6649
    157.5000,       5.0000,   2.00000,    617.2733
    162.5000,       5.0000,   2.00000,    634.1157
    167.5000,       5.0000,   2.00000,    564.5099
    172.5000,       5.0000,   2.00000,    586.1077
    177.5000,       5.0000,   2.00000,    788.2272
    182.5000,       5.0000,   2.00000,    575.8365
    187.5000,       5.0000,   2.00000,    594.8541
    192.5000,       5.0000,   2.00000,    682.6163
    197.5000,       5.0000,   2.00000,    637.5914
    202.5000,       5.0000,   2.00000,    589.8715
    207.5000,       5.0000,   2.00000,    643.5229
    212.5000,       5.0000,   2.00000,    564.8386
    217.5000,       5.0000,   2.00000,    511.9436
    222.5000,       5.0000,   2.00000,    549.1605
    227.5000,       5.0000,   2.00000,    532.1535
    232.5000,       5.0000,   2.00000,    535.5031
    237.5000,       5.0000,   2.00000,    515.1282
    242.5000,       5.0000,   2.00000,    488.8271
    247.5000,       5.0000,   2.00000,    477.5207
    252.5000,       5.0000,   2.00000,    500.0202
    257.5000,       5.0000,   2.00000,    490.9324
    262.5000,       5.0000,   2.00000,    494.6984
    267.5000,       5.0000,   2.00000,    491.0987
    272.5000,       5.0000,   2.00000,    482.8141
    277.5000,       5.0000,   2.00000,    459.1882
    282.5000,       5.0000,   2.00000,    457.6620
    287.5000,       5.0000,   2.00000,    481.1742
    292.5000,       5.0000,   2.00000,    456.2589
    297.5000,       5.0000,   2.00000,    485.0136
    302.5000,       5.0000,   2.00000,    492.4678
     17.5000,       5.0000,   3.00000,   1106.2386
     22.5000,       5.0000,   3.00000,   1031.4541
     27.5000,       5.0000,   3.00000,   1038.6511
     32.5000,       5.0000,   3.00000,    912.9277
     37.5000,       5.0000,   3.00000,   1037.3812
     42.5000,       5.0000,   3.00000,   1023.1666
     47.5000,       5.0000,   3.00000,   1075.6372
     52.5000,       5.0000,   3.00000,    929.5317
     57.5000,       5.0000,   3.00000,   1070.2017
     62.5000,       5.0000,   3.00000,   1162.4291
     67.5000,       5.0000,   3.00000,   1180.9097
     72.5000,       5.0000,   3.00000,   1090.1919
     77.5000,       5.0000,   3.00000,   1134.3306
     82.5000,       5.0000,   3.00000,   1040.1801
     87.5000,       5.0000,   3.00000,   1003.9420
     92.5000,       5.0000,   3.00000,    748.2922
     97.5000,       5.0000,   3.00000,    682.3066
    102.5000,       5.0000,   3.00000,    690.8082
    107.5000,       5.0000,   3.00000,    630.9033
    112.5000,       5.0000,   3.00000,    623.9482
    117.5000,       5.0000,   3.00000,    630.8442
    122.5000,       5.0000,   3.00000,    638.4589
    127.5000,       5.0000,   3.00000,    571.0463
    132.5000,       5.0000,   3.00000,    617.0355
    137.5000,       5.0000,   3.00000,    635.5862
    142.5000,       5.0000,   3.00000,    668.3241
    147.5000,       5.0000,   3.00000,    725.8428
    152.5000,       5.0000,   3.00000,    669.6616
    157.5000,       5.0000,   3.00000,    696.6530
    162.5000,       5.0000,   3.00000,    644.0338
    167.5000,       5.0000,   3.00000,    637.5776
    172.5000,       5.0000,   3.00000,    660.5034
    177.5000,       5.0000,   3.00000,    882.3102
    182.5000,       5.0000,   3.00000,    634.9462
    187.5000,       5.0000,   3.00000,    659.3757
    192.5000,       5.0000,   3.00000,    693.0474
    197.5000,       5.0000,   3.00000,    727.5507
    202.5000,       5.0000,   3.00000,    670.5255
    207.5000,       5.0000,   3.00000,    715.2906
    212.5000,       5.0000,   3.00000,    632.4659
    217.5000,       5.0000,   3.00000,    574.0370
    222.5000,       5.0000,   3.00000,    611.1390
    227.5000,       5.0000,   3.00000,    620.6569
    232.5000,       5.0000,   3.00000,    639.4310
    237.5000,       5.0000,   3.00000,    593.6465
    242.5000,       5.0000,   3.00000,    562.4283
    247.5000,       5.0000,   3.00000,    540.6238
    252.5000,       5.0000,   3.00000,    575.0948
    257.5000,       5.0000,   3.00000,    570.5583
    262.5000,       5.0000,   3.00000,    583.6909
    267.5000,       5.0000,   3.00000,    574.1643
    272.5000,       5.0000,   3.00000,    558.6256
    277.5000,       5.0000,   3.00000,    532.7650
    282.5000,       5.0000,   3.00000,    526.9072
    287.5000,       5.0000,   3.00000,    555.7499
    292.5000,       5.0000,   3.00000,    534.7567
    297.5000,       5.0000,   3.00000,    565.9562
     22.5000,      15.0000,   1.00000,   1137.5353
     27.5000,      15.0000,   1.00000,   1066.8051
     32.5000,      15.0000,   1.00000,   1089.5842
     37.5000,      15.0000,   1.00000,   1090.1289
     42.5000,      15.0000,   1.00000,   1136.6619
     47.5000,      15.0000,   1.00000,   1067.5670
     52.5000,      15.0000,   1.00000,   1072.3855
     57.5000,      15.0000,   1.00000,   1053.2860
     62.5000,      15.0000,   1.00000,   1114.3335
     67.5000,      15.0000,   1.00000,   1106.9601
     72.5000,      15.0000,   1.00000,   1135.6417
     77.5000,      15.0000,   1.00000,   1093.5142
     82.5000,      15.0000,   1.00000,   1068.9921
     87.5000,      15.0000,   1.00000,    960.4922
     92.5000,      15.0000,   1.00000,    860.7396
     97.5000,      15.0000,   1.00000,    742.5012
    102.5000,      15.0000,   1.00000,    703.9570
    107.5000,      15.0000,   1.00000,    700.8825
    112.5000,      15.0000,   1.00000,    687.8408
    117.5000,      15.0000,   1.00000,    672.1748
    122.5000,      15.0000,   1.00000,    638.1464
    127.5000,      15.0000,   1.00000,    622.6421
    132.5000,      15.0000,   1.00000,    616.1085
    137.5000,      15.0000,   1.00000,    651.4459
    142.5000,      15.0000,   1.00000,    697.6154
    147.5000,      15.0000,   1.00000,    719.2578
    152.5000,      15.0000,   1.00000,    728.9960
    157.5000,      15.0000,   1.00000,    662.6558
    162.5000,      15.0000,   1.00000,    657.5955
    167.5000,      15.0000,   1.00000,    663.4680
    172.5000,      15.0000,   1.00000,    750.9702
    177.5000,      15.0000,   1.00000,    733.4891
    182.5000,      15.0000,   1.00000,    753.2437
    187.5000,      15.0000,   1.00000,    678.1910
    192.5000,      15.0000,   1.00000,    692.6343
    197.5000,      15.0000,   1.00000,    705.8369
    202.5000,      15.0000,   1.00000,    748.3932
    207.5000,      15.0000,   1.00000,    696.8715
    212.5000,      15.0000,   1.00000,    658.4587
    217.5000,      15.0000,   1.00000,    628.1522
    222.5000,      15.0000,   1.00000,    628.0959
    227.5000,      15.0000,   1.00000,    657.5913
    232.5000,      15.0000,   1.00000,    662.6696
    237.5000,      15.0000,   1.00000,    640.7325
    242.5000,      15.0000,   1.00000,    595.9218
    247.5000,      15.0000,   1.00000,    587.1862
    252.5000,      15.0000,   1.00000,    589.8762
    257.5000,      15.0000,   1.00000,    616.2533
    262.5000,      15.0000,   1.00000,    623.0421
    267.5000,      15.0000,   1.00000,    613.9572
    272.5000,      15.0000,   1.00000,    591.7430
    277.5000,      15.0000,   1.00000,    572.6565
    282.5000,      15.0000,   1.00000,    567.4303
    287.5000,      15.0000,   1.00000,    571.9128
    292.5000,      15.0000,   1.00000,    592.0914
     22.5000,       5.0000,   4.00000,   1153.7471
     27.5000,       5.0000,   4.00000,   1154.1312
     32.5000,       5.0000,   4.00000,   1029.6985
     37.5000,       5.0000,   4.00000,   1157.4070
     42.5000,       5.0000,   4.00000,   1122.2850
     47.5000,       5.0000,   4.00000,   1147.5747
     52.5000,       5.0000,   4.00000,    987.4890
     57.5000,       5.0000,   4.00000,   1075.9500
     62.5000,       5.0000,   4.00000,   1184.6290
     67.5000,       5.0000,   4.00000,   1172.7026
     72.5000,       5.0000,   4.00000,   1166.6692
     77.5000,       5.0000,   4.00000,   1194.8223
     82.5000,       5.0000,   4.00000,   1068.9741
     87.5000,       5.0000,   4.00000,   1048.2767
     92.5000,       5.0000,   4.00000,    784.9736
     97.5000,       5.0000,   4.00000,    709.6149
    102.5000,       5.0000,   4.00000,    737.8511
    107.5000,       5.0000,   4.00000,    690.9399
    112.5000,       5.0000,   4.00000,    696.8757
    117.5000,       5.0000,   4.00000,    691.2326
    122.5000,       5.0000,   4.00000,    677.0977
    127.5000,       5.0000,   4.00000,    590.6236
    132.5000,       5.0000,   4.00000,    646.3394
    137.5000,       5.0000,   4.00000,    660.7977
    142.5000,       5.0000,   4.00000,    700.7045
    147.5000,       5.0000,   4.00000,    787.7913
    152.5000,       5.0000,   4.00000,    714.5212
    157.5000,       5.0000,   4.00000,    687.4137
    162.5000,       5.0000,   4.00000,    676.6608
    167.5000,       5.0000,   4.00000,    660.1306
    172.5000,       5.0000,   4.00000,    690.2225
    177.5000,       5.0000,   4.00000,    915.6631
    182.5000,       5.0000,   4.00000,    668.9022
    187.5000,       5.0000,   4.00000,    687.8428
    192.5000,       5.0000,   4.00000,    735.9891
    197.5000,       5.0000,   4.00000,    742.3480
    202.5000,       5.0000,   4.00000,    729.9960
    207.5000,       5.0000,   4.00000,    763.5865
    212.5000,       5.0000,   4.00000,    660.0415
    217.5000,       5.0000,   4.00000,    607.1918
    222.5000,       5.0000,   4.00000,    663.4064
    227.5000,       5.0000,   4.00000,    671.1152
    232.5000,       5.0000,   4.00000,    706.1458
    237.5000,       5.0000,   4.00000,    661.0292
    242.5000,       5.0000,   4.00000,    608.6234
    247.5000,       5.0000,   4.00000,    584.3543
    252.5000,       5.0000,   4.00000,    621.0517
    257.5000,       5.0000,   4.00000,    632.0260
    262.5000,       5.0000,   4.00000,    656.7251
    267.5000,       5.0000,   4.00000,    640.8158
    272.5000,       5.0000,   4.00000,    618.2144
    277.5000,       5.0000,   4.00000,    581.5021
    282.5000,       5.0000,   4.00000,    570.6636
    287.5000,       5.0000,   4.00000,    611.6437
    292.5000,       5.0000,   4.00000,    591.7159
     30.0000,      20.0000,   1.00000,   1243.4198
     35.0000,      20.0000,   1.00000,   1224.0187
     40.0000,      20.0000,   1.00000,   1191.0095
     45.0000,      20.0000,   1.00000,   1153.7881
     50.0000,      20.0000,   1.00000,   1104.0907
     55.0000,      20.0000,   1.00000,   1096.5491
     60.0000,      20.0000,   1.00000,   1065.7795
     65.0000,      20.0000,   1.00000,   1105.8723
     70.0000,      20.0000,   1.00000,   1170.5376
     75.0000,      20.0000,   1.00000,   1157.2045
     80.0000,      20.0000,   1.00000,   1134.8899
     85.0000,      20.0000,   1.00000,   1024.9626
     90.0000,      20.0000,   1.00000,    910.0232
     95.0000,      20.0000,   1.00000,    841.6608
    100.0000,      20.0000,   1.00000,    751.6821
    105.0000,      20.0000,   1.00000,    731.0318
    110.0000,      20.0000,   1.00000,    743.6543
    115.0000,      20.0000,   1.00000,    727.8895
    120.0000,      20.0000,   1.00000,    690.6828
    125.0000,      20.0000,   1.00000,    665.9356
    130.0000,      20.0000,   1.00000,    648.8642
    135.0000,      20.0000,   1.00000,    655.2239
    140.0000,      20.0000,   1.00000,    706.4883
    145.0000,      20.0000,   1.00000,    726.9213
    150.0000,      20.0000,   1.00000,    704.6858
    155.0000,      20.0000,   1.00000,    710.0320
    160.0000,      20.0000,   1.00000,    672.7444
    165.0000,      20.0000,   1.00000,    665.7513
    170.0000,      20.0000,   1.00000,    715.3019
    175.0000,      20.0000,   1.00000,    707.4539
    180.0000,      20.0000,   1.00000,    725.7634
    185.0000,      20.0000,   1.00000,    756.9344
    190.0000,      20.0000,   1.00000,    722.8268
    195.0000,      20.0000,   1.00000,    732.0614
    200.0000,      20.0000,   1.00000,    745.2823
    205.0000,      20.0000,   1.00000,    712.0403
    210.0000,      20.0000,   1.00000,    702.4297
    215.0000,      20.0000,   1.00000,    682.5712
    220.0000,      20.0000,   1.00000,    663.5370
    225.0000,      20.0000,   1.00000,    677.8640
    230.0000,      20.0000,   1.00000,    696.3007
    235.0000,      20.0000,   1.00000,    680.5646
    240.0000,      20.0000,   1.00000,    669.7188
    245.0000,      20.0000,   1.00000,    647.5089
    250.0000,      20.0000,   1.00000,    636.0413
    255.0000,      20.0000,   1.00000,    653.7797
    260.0000,      20.0000,   1.00000,    670.6870
    265.0000,      20.0000,   1.00000,    677.7198
    270.0000,      20.0000,   1.00000,    661.7324
    275.0000,      20.0000,   1.00000,    632.5695
    280.0000,      20.0000,   1.00000,    620.2218
    285.0000,      20.0000,   1.00000,    611.8238
     27.5000,       5.0000,   5.00000,   1279.9417
     32.5000,       5.0000,   5.00000,   1125.9659
     37.5000,       5.0000,   5.00000,   1227.5654
     42.5000,       5.0000,   5.00000,   1167.9703
     47.5000,       5.0000,   5.00000,   1186.2924
     52.5000,       5.0000,   5.00000,    983.8687
     57.5000,       5.0000,   5.00000,   1092.9958
     62.5000,       5.0000,   5.00000,   1164.3121
     67.5000,       5.0000,   5.00000,   1209.9325
     72.5000,       5.0000,   5.00000,   1207.9216
     77.5000,       5.0000,   5.00000,   1254.8143
     82.5000,       5.0000,   5.00000,   1089.3993
     87.5000,       5.0000,   5.00000,   1043.3832
     92.5000,       5.0000,   5.00000,    778.8910
     97.5000,       5.0000,   5.00000,    709.7361
    102.5000,       5.0000,   5.00000,    752.0603
    107.5000,       5.0000,   5.00000,    713.9483
    112.5000,       5.0000,   5.00000,    720.8823
    117.5000,       5.0000,   5.00000,    731.7652
    122.5000,       5.0000,   5.00000,    691.1510
    127.5000,       5.0000,   5.00000,    600.8049
    132.5000,       5.0000,   5.00000,    660.2629
    137.5000,       5.0000,   5.00000,    671.8893
    142.5000,       5.0000,   5.00000,    715.6075
    147.5000,       5.0000,   5.00000,    807.3038
    152.5000,       5.0000,   5.00000,    694.0146
    157.5000,       5.0000,   5.00000,    698.8844
    162.5000,       5.0000,   5.00000,    686.1151
    167.5000,       5.0000,   5.00000,    653.6192
    172.5000,       5.0000,   5.00000,    671.0095
    177.5000,       5.0000,   5.00000,    924.8253
    182.5000,       5.0000,   5.00000,    662.4243
    187.5000,       5.0000,   5.00000,    703.9617
    192.5000,       5.0000,   5.00000,    774.9342
    197.5000,       5.0000,   5.00000,    766.8107
    202.5000,       5.0000,   5.00000,    713.0523
    207.5000,       5.0000,   5.00000,    790.4865
    212.5000,       5.0000,   5.00000,    675.2307
    217.5000,       5.0000,   5.00000,    620.7299
    222.5000,       5.0000,   5.00000,    690.4947
    227.5000,       5.0000,   5.00000,    702.6652
    232.5000,       5.0000,   5.00000,    730.3322
    237.5000,       5.0000,   5.00000,    695.4468
    242.5000,       5.0000,   5.00000,    645.0519
    247.5000,       5.0000,   5.00000,    610.2751
    252.5000,       5.0000,   5.00000,    656.2053
    257.5000,       5.0000,   5.00000,    669.8608
    262.5000,       5.0000,   5.00000,    699.0715
    267.5000,       5.0000,   5.00000,    691.1461
    272.5000,       5.0000,   5.00000,    659.6318
    277.5000,       5.0000,   5.00000,    609.3911
    282.5000,       5.0000,   5.00000,    602.2689
    287.5000,       5.0000,   5.00000,    643.5233
     32.5000,       5.0000,   6.00000,   1175.7656
     37.5000,       5.0000,   6.00000,   1257.7865
     42.5000,       5.0000,   6.00000,   1171.2122
     47.5000,       5.0000,   6.00000,   1160.0776
     52.5000,       5.0000,   6.00000,    973.7982
     57.5000,       5.0000,   6.00000,   1070.2792
     62.5000,       5.0000,   6.00000,   1214.6707
     67.5000,       5.0000,   6.00000,   1257.3180
     72.5000,       5.0000,   6.00000,   1245.0885
     77.5000,       5.0000,   6.00000,   1280.0385
     82.5000,       5.0000,   6.00000,   1123.2466
     87.5000,       5.0000,   6.00000,   1032.3644
     92.5000,       5.0000,   6.00000,    749.7973
     97.5000,       5.0000,   6.00000,    696.0927
    102.5000,       5.0000,   6.00000,    739.5102
    107.5000,       5.0000,   6.00000,    700.8399
    112.5000,       5.0000,   6.00000,    720.3926
    117.5000,       5.0000,   6.00000,    720.8770
    122.5000,       5.0000,   6.00000,    712.1230
    127.5000,       5.0000,   6.00000,    611.5854
    132.5000,       5.0000,   6.00000,    661.9772
    137.5000,       5.0000,   6.00000,    681.3553
    142.5000,       5.0000,   6.00000,    719.9534
    147.5000,       5.0000,   6.00000,    756.9619
    152.5000,       5.0000,   6.00000,    688.7579
    157.5000,       5.0000,   6.00000,    703.1412
    162.5000,       5.0000,   6.00000,    667.3790
    167.5000,       5.0000,   6.00000,    630.6180
    172.5000,       5.0000,   6.00000,    650.6028
    177.5000,       5.0000,   6.00000,    876.3203
    182.5000,       5.0000,   6.00000,    655.0900
    187.5000,       5.0000,   6.00000,    709.3025
    192.5000,       5.0000,   6.00000,    780.5339
    197.5000,       5.0000,   6.00000,    776.5262
    202.5000,       5.0000,   6.00000,    709.8270
    207.5000,       5.0000,   6.00000,    753.9182
    212.5000,       5.0000,   6.00000,    689.3009
    217.5000,       5.0000,   6.00000,    629.3500
    222.5000,       5.0000,   6.00000,    689.9675
    227.5000,       5.0000,   6.00000,    707.2025
    232.5000,       5.0000,   6.00000,    739.5404
    237.5000,       5.0000,   6.00000,    695.5371
    242.5000,       5.0000,   6.00000,    660.8323
    247.5000,       5.0000,   6.00000,    636.3082
    252.5000,       5.0000,   6.00000,    678.4163
    257.5000,       5.0000,   6.00000,    688.1479
    262.5000,       5.0000,   6.00000,    719.9642
    267.5000,       5.0000,   6.00000,    711.8680
    272.5000,       5.0000,   6.00000,    681.4247
    277.5000,       5.0000,   6.00000,    633.8538
    282.5000,       5.0000,   6.00000,    618.3625
     37.5000,      25.0000,   1.00000,   1242.4836
     42.5000,      25.0000,   1.00000,   1133.7205
     47.5000,      25.0000,   1.00000,   1107.3877
     52.5000,      25.0000,   1.00000,   1076.8561
     57.5000,      25.0000,   1.00000,   1102.5206
     62.5000,      25.0000,   1.00000,   1125.5251
     67.5000,      25.0000,   1.00000,   1193.0291
     72.5000,      25.0000,   1.00000,   1194.6304
     77.5000,      25.0000,   1.00000,   1172.2666
     82.5000,      25.0000,   1.00000,   1079.9512
     87.5000,      25.0000,   1.00000,    989.7249
     92.5000,      25.0000,   1.00000,    876.6872
     97.5000,      25.0000,   1.00000,    799.0390
    102.5000,      25.0000,   1.00000,    727.2507
    107.5000,      25.0000,   1.00000,    719.3462
    112.5000,      25.0000,   1.00000,    715.0983
    117.5000,      25.0000,   1.00000,    697.6747
    122.5000,      25.0000,   1.00000,    694.5112
    127.5000,      25.0000,   1.00000,    692.2435
    132.5000,      25.0000,   1.00000,    682.5619
    137.5000,      25.0000,   1.00000,    697.5242
    142.5000,      25.0000,   1.00000,    679.5426
    147.5000,      25.0000,   1.00000,    686.9983
    152.5000,      25.0000,   1.00000,    690.7757
    157.5000,      25.0000,   1.00000,    676.1733
    162.5000,      25.0000,   1.00000,    647.0770
    167.5000,      25.0000,   1.00000,    683.2028
    172.5000,      25.0000,   1.00000,    660.2113
    177.5000,      25.0000,   1.00000,    670.0833
    182.5000,      25.0000,   1.00000,    715.5429
    187.5000,      25.0000,   1.00000,    759.6569
    192.5000,      25.0000,   1.00000,    713.8805
    197.5000,      25.0000,   1.00000,    732.9017
    202.5000,      25.0000,   1.00000,    723.0152
    207.5000,      25.0000,   1.00000,    688.9455
    212.5000,      25.0000,   1.00000,    675.9466
    217.5000,      25.0000,   1.00000,    700.5814
    222.5000,      25.0000,   1.00000,    676.7012
    227.5000,      25.0000,   1.00000,    671.2531
    232.5000,      25.0000,   1.00000,    680.7574
    237.5000,      25.0000,   1.00000,    674.1440
    242.5000,      25.0000,   1.00000,    676.0244
    247.5000,      25.0000,   1.00000,    680.7449
    252.5000,      25.0000,   1.00000,    678.7819
    257.5000,      25.0000,   1.00000,    681.4069
    262.5000,      25.0000,   1.00000,    688.2565
    267.5000,      25.0000,   1.00000,    676.4818
    272.5000,      25.0000,   1.00000,    670.5673
    277.5000,      25.0000,   1.00000,    661.1519
     37.5000,       5.0000,   7.00000,   1249.1443
     42.5000,       5.0000,   7.00000,   1134.3258
     47.5000,       5.0000,   7.00000,   1120.3854
     52.5000,       5.0000,   7.00000,    934.4958
     57.5000,       5.0000,   7.00000,   1086.3801
     62.5000,       5.0000,   7.00000,   1258.0056
     67.5000,       5.0000,   7.00000,   1317.9626
     72.5000,       5.0000,   7.00000,   1285.5262
     77.5000,       5.0000,   7.00000,   1310.8604
     82.5000,       5.0000,   7.00000,   1123.9015
     87.5000,       5.0000,   7.00000,   1040.8381
     92.5000,       5.0000,   7.00000,    735.7881
     97.5000,       5.0000,   7.00000,    663.0490
    102.5000,       5.0000,   7.00000,    706.4980
    107.5000,       5.0000,   7.00000,    673.4365
    112.5000,       5.0000,   7.00000,    682.0485
    117.5000,       5.0000,   7.00000,    708.6038
    122.5000,       5.0000,   7.00000,    703.4480
    127.5000,       5.0000,   7.00000,    622.5544
    132.5000,       5.0000,   7.00000,    672.7676
    137.5000,       5.0000,   7.00000,    680.2369
    142.5000,       5.0000,   7.00000,    679.2291
    147.5000,       5.0000,   7.00000,    746.5550
    152.5000,       5.0000,   7.00000,    672.0272
    157.5000,       5.0000,   7.00000,    674.2878
    162.5000,       5.0000,   7.00000,    645.6108
    167.5000,       5.0000,   7.00000,    605.9878
    172.5000,       5.0000,   7.00000,    616.3029
    177.5000,       5.0000,   7.00000,    843.3617
    182.5000,       5.0000,   7.00000,    633.6195
    187.5000,       5.0000,   7.00000,    695.6124
    192.5000,       5.0000,   7.00000,    765.0563
    197.5000,       5.0000,   7.00000,    760.5917
    202.5000,       5.0000,   7.00000,    703.1425
    207.5000,       5.0000,   7.00000,    748.1829
    212.5000,       5.0000,   7.00000,    659.0203
    217.5000,       5.0000,   7.00000,    631.0179
    222.5000,       5.0000,   7.00000,    683.1896
    227.5000,       5.0000,   7.00000,    690.6424
    232.5000,       5.0000,   7.00000,    726.9158
    237.5000,       5.0000,   7.00000,    692.9259
    242.5000,       5.0000,   7.00000,    656.6307
    247.5000,       5.0000,   7.00000,    648.1307
    252.5000,       5.0000,   7.00000,    692.1389
    257.5000,       5.0000,   7.00000,    696.8006
    262.5000,       5.0000,   7.00000,    722.5892
    267.5000,       5.0000,   7.00000,    709.9833
    272.5000,       5.0000,   7.00000,    689.7632
    277.5000,       5.0000,   7.00000,    644.3948
     42.5000,       5.0000,   8.00000,   1090.1261
     47.5000,       5.0000,   8.00000,   1068.8899
     52.5000,       5.0000,   8.00000,    922.5956
     57.5000,       5.0000,   8.00000,   1097.6975
     62.5000,       5.0000,   8.00000,   1286.9956
     67.5000,       5.0000,   8.00000,   1360.2227
     72.5000,       5.0000,   8.00000,   1343.1528
     77.5000,       5.0000,   8.00000,   1336.6312
     82.5000,       5.0000,   8.00000,   1134.8412
     87.5000,       5.0000,   8.00000,   1039.3506
     92.5000,       5.0000,   8.00000,    732.7700
     97.5000,       5.0000,   8.00000,    636.5714
    102.5000,       5.0000,   8.00000,    663.2548
    107.5000,       5.0000,   8.00000,    625.7617
    112.5000,       5.0000,   8.00000,    649.1603
    117.5000,       5.0000,   8.00000,    675.9085
    122.5000,       5.0000,   8.00000,    687.7341
    127.5000,       5.0000,   8.00000,    616.0447
    132.5000,       5.0000,   8.00000,    682.4496
    137.5000,       5.0000,   8.00000,    650.6240
    142.5000,       5.0000,   8.00000,    670.1326
    147.5000,       5.0000,   8.00000,    734.5313
    152.5000,       5.0000,   8.00000,    645.2324
    157.5000,       5.0000,   8.00000,    639.3718
    162.5000,       5.0000,   8.00000,    616.5470
    167.5000,       5.0000,   8.00000,    578.7896
    172.5000,       5.0000,   8.00000,    590.7482
    177.5000,       5.0000,   8.00000,    819.7407
    182.5000,       5.0000,   8.00000,    607.3331
    187.5000,       5.0000,   8.00000,    660.7460
    192.5000,       5.0000,   8.00000,    735.3879
    197.5000,       5.0000,   8.00000,    734.2903
    202.5000,       5.0000,   8.00000,    688.3049
    207.5000,       5.0000,   8.00000,    742.5476
    212.5000,       5.0000,   8.00000,    646.3969
    217.5000,       5.0000,   8.00000,    594.0857
    222.5000,       5.0000,   8.00000,    671.9374
    227.5000,       5.0000,   8.00000,    671.5469
    232.5000,       5.0000,   8.00000,    702.9323
    237.5000,       5.0000,   8.00000,    679.3936
    242.5000,       5.0000,   8.00000,    653.1362
    247.5000,       5.0000,   8.00000,    634.3250
    252.5000,       5.0000,   8.00000,    693.2775
    257.5000,       5.0000,   8.00000,    697.2498
    262.5000,       5.0000,   8.00000,    712.8872
    267.5000,       5.0000,   8.00000,    704.3781
    272.5000,       5.0000,   8.00000,    681.0469
     52.5000,      35.0000,   1.00000,   1109.3856
     57.5000,      35.0000,   1.00000,   1132.1726
     62.5000,      35.0000,   1.00000,   1172.1322
     67.5000,      35.0000,   1.00000,   1189.8805
     72.5000,      35.0000,   1.00000,   1227.3394
     77.5000,      35.0000,   1.00000,   1200.3851
     82.5000,      35.0000,   1.00000,   1126.0510
     87.5000,      35.0000,   1.00000,   1022.2396
     92.5000,      35.0000,   1.00000,    922.6371
     97.5000,      35.0000,   1.00000,    801.5552
    102.5000,      35.0000,   1.00000,    723.6689
    107.5000,      35.0000,   1.00000,    639.9884
    112.5000,      35.0000,   1.00000,    617.8264
    117.5000,      35.0000,   1.00000,    637.3650
    122.5000,      35.0000,   1.00000,    653.2457
    127.5000,      35.0000,   1.00000,    649.5794
    132.5000,      35.0000,   1.00000,    678.8433
    137.5000,      35.0000,   1.00000,    676.1974
    142.5000,      35.0000,   1.00000,    663.1938
    147.5000,      35.0000,   1.00000,    643.5029
    152.5000,      35.0000,   1.00000,    619.4128
    157.5000,      35.0000,   1.00000,    601.6294
    162.5000,      35.0000,   1.00000,    624.6371
    167.5000,      35.0000,   1.00000,    608.9052
    172.5000,      35.0000,   1.00000,    614.4114
    177.5000,      35.0000,   1.00000,    628.7561
    182.5000,      35.0000,   1.00000,    631.6099
    187.5000,      35.0000,   1.00000,    642.7450
    192.5000,      35.0000,   1.00000,    668.4531
    197.5000,      35.0000,   1.00000,    645.7007
    202.5000,      35.0000,   1.00000,    655.8405
    207.5000,      35.0000,   1.00000,    661.4064
    212.5000,      35.0000,   1.00000,    652.6622
    217.5000,      35.0000,   1.00000,    641.0993
    222.5000,      35.0000,   1.00000,    628.6909
    227.5000,      35.0000,   1.00000,    610.1076
    232.5000,      35.0000,   1.00000,    629.7496
    237.5000,      35.0000,   1.00000,    638.1334
    242.5000,      35.0000,   1.00000,    649.2635
    247.5000,      35.0000,   1.00000,    662.4738
    252.5000,      35.0000,   1.00000,    661.1613
    257.5000,      35.0000,   1.00000,    657.5823
    262.5000,      35.0000,   1.00000,    659.6304
     52.5000,       5.0000,  10.00000,    911.3154
     57.5000,       5.0000,  10.00000,   1094.5966
     62.5000,       5.0000,  10.00000,   1300.5945
     67.5000,       5.0000,  10.00000,   1397.7041
     72.5000,       5.0000,  10.00000,   1393.8932
     77.5000,       5.0000,  10.00000,   1413.5707
     82.5000,       5.0000,  10.00000,   1189.5824
     87.5000,       5.0000,  10.00000,   1047.3623
     92.5000,       5.0000,  10.00000,    710.2446
     97.5000,       5.0000,  10.00000,    598.4749
    102.5000,       5.0000,  10.00000,    607.4753
    107.5000,       5.0000,  10.00000,    555.4169
    112.5000,       5.0000,  10.00000,    571.0514
    117.5000,       5.0000,  10.00000,    608.1943
    122.5000,       5.0000,  10.00000,    630.3810
    127.5000,       5.0000,  10.00000,    555.2742
    132.5000,       5.0000,  10.00000,    626.9066
    137.5000,       5.0000,  10.00000,    639.5135
    142.5000,       5.0000,  10.00000,    657.7130
    147.5000,       5.0000,  10.00000,    692.8907
    152.5000,       5.0000,  10.00000,    601.7251
    157.5000,       5.0000,  10.00000,    590.6171
    162.5000,       5.0000,  10.00000,    563.4208
    167.5000,       5.0000,  10.00000,    538.2243
    172.5000,       5.0000,  10.00000,    556.0284
    177.5000,       5.0000,  10.00000,    760.5963
    182.5000,       5.0000,  10.00000,    550.1040
    187.5000,       5.0000,  10.00000,    594.7618
    192.5000,       5.0000,  10.00000,    661.7089
    197.5000,       5.0000,  10.00000,    674.4785
    202.5000,       5.0000,  10.00000,    641.9539
    207.5000,       5.0000,  10.00000,    692.4174
    212.5000,       5.0000,  10.00000,    606.5607
    217.5000,       5.0000,  10.00000,    555.0864
    222.5000,       5.0000,  10.00000,    603.9098
    227.5000,       5.0000,  10.00000,    615.7523
    232.5000,       5.0000,  10.00000,    672.7103
    237.5000,       5.0000,  10.00000,    636.6850
    242.5000,       5.0000,  10.00000,    608.8408
    247.5000,       5.0000,  10.00000,    597.5610
    252.5000,       5.0000,  10.00000,    646.6666
    257.5000,       5.0000,  10.00000,    657.9926
    262.5000,       5.0000,  10.00000,    691.5441
     67.5000,      45.0000,   1.00000,   1151.5049
     72.5000,      45.0000,   1.00000,   1133.5029
     77.5000,      45.0000,   1.00000,   1134.0763
     82.5000,      45.0000,   1.00000,   1114.8851
     87.5000,      45.0000,   1.00000,   1058.6433
     92.5000,      45.0000,   1.00000,    970.7017
     97.5000,      45.0000,   1.00000,    877.2264
    102.5000,      45.0000,   1.00000,    761.4062
    107.5000,      45.0000,   1.00000,    674.0244
    112.5000,      45.0000,   1.00000,    586.2485
    117.5000,      45.0000,   1.00000,    569.7976
    122.5000,      45.0000,   1.00000,    567.2587
    127.5000,      45.0000,   1.00000,    576.0612
    132.5000,      45.0000,   1.00000,    585.1315
    137.5000,      45.0000,   1.00000,    596.7874
    142.5000,      45.0000,   1.00000,    593.5443
    147.5000,      45.0000,   1.00000,    592.2228
    152.5000,      45.0000,   1.00000,    600.7872
    157.5000,      45.0000,   1.00000,    623.0980
    162.5000,      45.0000,   1.00000,    601.5020
    167.5000,      45.0000,   1.00000,    584.1724
    172.5000,      45.0000,   1.00000,    574.5603
    177.5000,      45.0000,   1.00000,    575.6837
    182.5000,      45.0000,   1.00000,    576.6473
    187.5000,      45.0000,   1.00000,    587.1591
    192.5000,      45.0000,   1.00000,    591.2546
    197.5000,      45.0000,   1.00000,    582.6600
    202.5000,      45.0000,   1.00000,    561.1917
    207.5000,      45.0000,   1.00000,    569.2894
    212.5000,      45.0000,   1.00000,    583.5151
    217.5000,      45.0000,   1.00000,    590.4919
    222.5000,      45.0000,   1.00000,    579.8426
    227.5000,      45.0000,   1.00000,    576.1217
    232.5000,      45.0000,   1.00000,    565.4457
    237.5000,      45.0000,   1.00000,    563.0339
    242.5000,      45.0000,   1.00000,    575.8403
    247.5000,      45.0000,   1.00000,    598.0601
     67.5000,      15.0000,   4.00000,   1350.7271
     72.5000,      15.0000,   4.00000,   1396.5574
     77.5000,      15.0000,   4.00000,   1334.7504
     82.5000,      15.0000,   4.00000,   1228.8737
     87.5000,      15.0000,   4.00000,   1000.5060
     92.5000,      15.0000,   4.00000,    797.3522
     97.5000,      15.0000,   4.00000,    629.7233
    102.5000,      15.0000,   4.00000,    561.2650
    107.5000,      15.0000,   4.00000,    541.8660
    112.5000,      15.0000,   4.00000,    513.7822
    117.5000,      15.0000,   4.00000,    521.7025
    122.5000,      15.0000,   4.00000,    506.3662
    127.5000,      15.0000,   4.00000,    509.2520
    132.5000,      15.0000,   4.00000,    518.8572
    137.5000,      15.0000,   4.00000,    559.4329
    142.5000,      15.0000,   4.00000,    593.4191
    147.5000,      15.0000,   4.00000,    605.8143
    152.5000,      15.0000,   4.00000,    607.2436
    157.5000,      15.0000,   4.00000,    573.9622
    162.5000,      15.0000,   4.00000,    544.1133
    167.5000,      15.0000,   4.00000,    517.4208
    172.5000,      15.0000,   4.00000,    566.2314
    177.5000,      15.0000,   4.00000,    561.7215
    182.5000,      15.0000,   4.00000,    575.7039
    187.5000,      15.0000,   4.00000,    547.0057
    192.5000,      15.0000,   4.00000,    578.4774
    197.5000,      15.0000,   4.00000,    577.4729
    202.5000,      15.0000,   4.00000,    578.4153
    207.5000,      15.0000,   4.00000,    555.1151
    212.5000,      15.0000,   4.00000,    537.5739
    217.5000,      15.0000,   4.00000,    527.5399
    222.5000,      15.0000,   4.00000,    535.1640
    227.5000,      15.0000,   4.00000,    568.7577
    232.5000,      15.0000,   4.00000,    569.6461
    237.5000,      15.0000,   4.00000,    554.6363
    242.5000,      15.0000,   4.00000,    530.7334
    247.5000,      15.0000,   4.00000,    545.2085
     82.5000,      55.0000,   1.00000,   1036.5629
     87.5000,      55.0000,   1.00000,   1024.0410
     92.5000,      55.0000,   1.00000,    980.2439
     97.5000,      55.0000,   1.00000,    905.2906
    102.5000,      55.0000,   1.00000,    823.3453
    107.5000,      55.0000,   1.00000,    723.3815
    112.5000,      55.0000,   1.00000,    640.6999
    117.5000,      55.0000,   1.00000,    562.6884
    122.5000,      55.0000,   1.00000,    543.2639
    127.5000,      55.0000,   1.00000,    528.0828
    132.5000,      55.0000,   1.00000,    523.3335
    137.5000,      55.0000,   1.00000,    523.4634
    142.5000,      55.0000,   1.00000,    526.1009
    147.5000,      55.0000,   1.00000,    534.6405
    152.5000,      55.0000,   1.00000,    561.2391
    157.5000,      55.0000,   1.00000,    570.3662
    162.5000,      55.0000,   1.00000,    580.8499
    167.5000,      55.0000,   1.00000,    590.1448
    172.5000,      55.0000,   1.00000,    589.5980
    177.5000,      55.0000,   1.00000,    567.3890
    182.5000,      55.0000,   1.00000,    558.0614
    187.5000,      55.0000,   1.00000,    543.9683
    192.5000,      55.0000,   1.00000,    529.3472
    197.5000,      55.0000,   1.00000,    530.8113
    202.5000,      55.0000,   1.00000,    537.2158
    207.5000,      55.0000,   1.00000,    524.3366
    212.5000,      55.0000,   1.00000,    526.3645
    217.5000,      55.0000,   1.00000,    523.4935
    222.5000,      55.0000,   1.00000,    513.3430
    227.5000,      55.0000,   1.00000,    511.2259
    232.5000,      55.0000,   1.00000,    517.2532
     82.5000,      15.0000,   5.00000,   1185.8018
     87.5000,      15.0000,   5.00000,    963.4564
     92.5000,      15.0000,   5.00000,    770.8535
     97.5000,      15.0000,   5.00000,    603.2635
    102.5000,      15.0000,   5.00000,    542.7570
    107.5000,      15.0000,   5.00000,    517.0281
    112.5000,      15.0000,   5.00000,    493.0468
    117.5000,      15.0000,   5.00000,    482.1291
    122.5000,      15.0000,   5.00000,    462.5629
    127.5000,      15.0000,   5.00000,    454.7252
    132.5000,      15.0000,   5.00000,    458.0448
    137.5000,      15.0000,   5.00000,    487.9882
    142.5000,      15.0000,   5.00000,    524.6536
    147.5000,      15.0000,   5.00000,    542.5457
    152.5000,      15.0000,   5.00000,    551.5306
    157.5000,      15.0000,   5.00000,    532.6270
    162.5000,      15.0000,   5.00000,    525.0070
    167.5000,      15.0000,   5.00000,    513.5122
    172.5000,      15.0000,   5.00000,    563.6419
    177.5000,      15.0000,   5.00000,    551.3056
    182.5000,      15.0000,   5.00000,    549.3320
    187.5000,      15.0000,   5.00000,    511.5733
    192.5000,      15.0000,   5.00000,    531.8191
    197.5000,      15.0000,   5.00000,    532.2669
    202.5000,      15.0000,   5.00000,    532.7947
    207.5000,      15.0000,   5.00000,    508.5177
    212.5000,      15.0000,   5.00000,    483.8925
    217.5000,      15.0000,   5.00000,    463.3992
    222.5000,      15.0000,   5.00000,    466.9752
    227.5000,      15.0000,   5.00000,    494.3531
    232.5000,      15.0000,   5.00000,    501.5138
     97.5000,      65.0000,   1.00000,    892.4949
    102.5000,      65.0000,   1.00000,    829.2302
    107.5000,      65.0000,   1.00000,    758.1856
    112.5000,      65.0000,   1.00000,    675.2724
    117.5000,      65.0000,   1.00000,    615.1412
    122.5000,      65.0000,   1.00000,    554.8583
    127.5000,      65.0000,   1.00000,    531.5686
    132.5000,      65.0000,   1.00000,    515.2946
    137.5000,      65.0000,   1.00000,    500.0766
    142.5000,      65.0000,   1.00000,    494.3407
    147.5000,      65.0000,   1.00000,    511.4222
    152.5000,      65.0000,   1.00000,    508.5692
    157.5000,      65.0000,   1.00000,    515.3902
    162.5000,      65.0000,   1.00000,    537.6210
    167.5000,      65.0000,   1.00000,    552.0015
    172.5000,      65.0000,   1.00000,    557.9034
    177.5000,      65.0000,   1.00000,    564.9327
    182.5000,      65.0000,   1.00000,    553.7191
    187.5000,      65.0000,   1.00000,    543.8298
    192.5000,      65.0000,   1.00000,    529.5947
    197.5000,      65.0000,   1.00000,    519.9254
    202.5000,      65.0000,   1.00000,    516.1149
    207.5000,      65.0000,   1.00000,    508.3767
    212.5000,      65.0000,   1.00000,    486.0260
    217.5000,      65.0000,   1.00000,    481.3097
     97.5000,      15.0000,   6.00000,    569.4175
    102.5000,      15.0000,   6.00000,    507.2884
    107.5000,      15.0000,   6.00000,    483.5060
    112.5000,      15.0000,   6.00000,    463.9235
    117.5000,      15.0000,   6.00000,    463.6266
    122.5000,      15.0000,   6.00000,    448.3861
    127.5000,      15.0000,   6.00000,    444.7066
    132.5000,      15.0000,   6.00000,    441.8639
    137.5000,      15.0000,   6.00000,    466.1182
    142.5000,      15.0000,   6.00000,    493.1953
    147.5000,      15.0000,   6.00000,    502.5914
    152.5000,      15.0000,   6.00000,    505.4468
    157.5000,      15.0000,   6.00000,    489.0357
    162.5000,      15.0000,   6.00000,    485.3605
    167.5000,      15.0000,   6.00000,    480.5627
    172.5000,      15.0000,   6.00000,    534.9218
    177.5000,      15.0000,   6.00000,    538.4647
    182.5000,      15.0000,   6.00000,    548.4648
    187.5000,      15.0000,   6.00000,    516.0031
    192.5000,      15.0000,   6.00000,    533.7928
    197.5000,      15.0000,   6.00000,    526.8817
    202.5000,      15.0000,   6.00000,    515.5317
    207.5000,      15.0000,   6.00000,    482.0315
    212.5000,      15.0000,   6.00000,    453.5347
    217.5000,      15.0000,   6.00000,    430.1903
    105.0000,      30.0000,   3.00000,    513.3525
    110.0000,      30.0000,   3.00000,    480.9693
    115.0000,      30.0000,   3.00000,    463.2020
    120.0000,      30.0000,   3.00000,    454.0924
    125.0000,      30.0000,   3.00000,    455.5342
    130.0000,      30.0000,   3.00000,    458.3408
    135.0000,      30.0000,   3.00000,    469.3669
    140.0000,      30.0000,   3.00000,    469.6074
    145.0000,      30.0000,   3.00000,    484.5633
    150.0000,      30.0000,   3.00000,    487.6307
    155.0000,      30.0000,   3.00000,    486.4068
    160.0000,      30.0000,   3.00000,    479.6786
    165.0000,      30.0000,   3.00000,    496.6405
    170.0000,      30.0000,   3.00000,    497.5441
    175.0000,      30.0000,   3.00000,    505.3295
    180.0000,      30.0000,   3.00000,    522.7007
    185.0000,      30.0000,   3.00000,    541.1203
    190.0000,      30.0000,   3.00000,    546.1526
    195.0000,      30.0000,   3.00000,    522.7230
    200.0000,      30.0000,   3.00000,    511.6180
    205.0000,      30.0000,   3.00000,    490.2625
    210.0000,      30.0000,   3.00000,    470.3669
    112.5000,      25.0000,   4.00000,    457.5260
    117.5000,      25.0000,   4.00000,    437.7379
    122.5000,      25.0000,   4.00000,    436.5079
    127.5000,      25.0000,   4.00000,    440.3988
    132.5000,      25.0000,   4.00000,    448.3546
    137.5000,      25.0000,   4.00000,    465.6479
    142.5000,      25.0000,   4.00000,    481.6656
    147.5000,      25.0000,   4.00000,    486.4449
    152.5000,      25.0000,   4.00000,    487.2647
    157.5000,      25.0000,   4.00000,    477.8659
    162.5000,      25.0000,   4.00000,    462.1678
    167.5000,      25.0000,   4.00000,    488.9834
    172.5000,      25.0000,   4.00000,    485.2241
    177.5000,      25.0000,   4.00000,    494.1769
    182.5000,      25.0000,   4.00000,    519.5267
    187.5000,      25.0000,   4.00000,    538.6027
    192.5000,      25.0000,   4.00000,    512.4814
    197.5000,      25.0000,   4.00000,    525.4797
    202.5000,      25.0000,   4.00000,    514.6179
   5.00
ITERATION 3
MODEL RESISTIVITY
LAYER 1
61,     2.5000
     10.0000,     731.92
     15.0000,     786.47
     20.0000,     778.91
     25.0000,     730.54
     30.0000,     754.15
     35.0000,     676.97
     40.0000,     786.50
     45.0000,     776.49
     50.0000,     819.90
     55.0000,     689.68
     60.0000,     800.46
     65.0000,     936.97
     70.0000,     996.60
     75.0000,     992.44
     80.0000,     1027.2
     85.0000,     868.62
     90.0000,     761.84
     95.0000,     507.40
    100.0000,     418.73
    105.0000,     415.99
    110.0000,     380.86
    115.0000,     388.24
    120.0000,     400.42
    125.0000,     408.45
    130.0000,     375.13
    135.0000,     433.27
    140.0000,     460.20
    145.0000,     497.91
    150.0000,     567.42
    155.0000,     503.56
    160.0000,     486.75
    165.0000,     454.07
    170.0000,     434.29
    175.0000,     458.56
    180.0000,     639.97
    185.0000,     454.05
    190.0000,     483.74
    195.0000,     530.53
    200.0000,     531.22
    205.0000,     486.85
    210.0000,     510.99
    215.0000,     421.71
    220.0000,     366.33
    225.0000,     394.06
    230.0000,     397.63
    235.0000,     409.26
    240.0000,     378.81
    245.0000,     348.40
    250.0000,     333.10
    255.0000,     361.77
    260.0000,     363.95
    265.0000,     376.99
    270.0000,     369.16
    275.0000,     351.46
    280.0000,     325.60
    285.0000,     321.09
    290.0000,     346.17
    295.0000,     336.99
    300.0000,     374.75
    305.0000,     385.34
           365.5759
LAYER 2
61,     5.2500
     10.0000,     795.65
     15.0000,     829.10
     20.0000,     842.47
     25.0000,     813.94
     30.0000,     831.79
     35.0000,     796.14
     40.0000,     887.32
     45.0000,     881.41
     50.0000,     891.89
     55.0000,     781.78
     60.0000,     902.78
     65.0000,     1078.9
     70.0000,     1107.4
     75.0000,     1098.5
     80.0000,     1076.0
     85.0000,     918.48
     90.0000,     844.11
     95.0000,     559.25
    100.0000,     481.57
    105.0000,     495.96
    110.0000,     458.62
    115.0000,     458.44
    120.0000,     481.09
    125.0000,     483.93
    130.0000,     456.03
    135.0000,     507.45
    140.0000,     525.43
    145.0000,     563.38
    150.0000,     599.13
    155.0000,     533.73
    160.0000,     525.69
    165.0000,     507.36
    170.0000,     490.62
    175.0000,     527.02
    180.0000,     665.72
    185.0000,     515.29
    190.0000,     552.71
    195.0000,     593.02
    200.0000,     583.59
    205.0000,     543.06
    210.0000,     551.53
    215.0000,     482.15
    220.0000,     430.46
    225.0000,     450.60
    230.0000,     450.44
    235.0000,     462.91
    240.0000,     433.35
    245.0000,     402.41
    250.0000,     390.10
    255.0000,     411.44
    260.0000,     420.79
    265.0000,     430.49
    270.0000,     420.92
    275.0000,     401.65
    280.0000,     370.00
    285.0000,     367.76
    290.0000,     392.70
    295.0000,     387.79
    300.0000,     414.53
    305.0000,     418.54
           401.3609
LAYER 3
59,     8.2750
     15.0000,     1031.9
     20.0000,     1072.5
     25.0000,     982.98
     30.0000,     923.65
     35.0000,     899.63
     40.0000,     975.17
     45.0000,     972.83
     50.0000,     951.09
     55.0000,     905.13
     60.0000,     1135.3
     65.0000,     1502.3
     70.0000,     1578.2
     75.0000,     1550.7
     80.0000,     1458.4
     85.0000,     1204.2
     90.0000,     1127.0
     95.0000,     715.56
    100.0000,     676.37
    105.0000,     764.05
    110.0000,     743.23
    115.0000,     736.78
    120.0000,     765.99
    125.0000,     763.23
    130.0000,     717.99
    135.0000,     761.77
    140.0000,     772.71
    145.0000,     792.25
    150.0000,     776.41
    155.0000,     704.95
    160.0000,     730.30
    165.0000,     749.14
    170.0000,     734.51
    175.0000,     758.54
    180.0000,     841.82
    185.0000,     728.83
    190.0000,     811.57
    195.0000,     854.50
    200.0000,     792.88
    205.0000,     715.06
    210.0000,     707.67
    215.0000,     676.85
    220.0000,     648.00
    225.0000,     666.90
    230.0000,     663.31
    235.0000,     672.33
    240.0000,     638.81
    245.0000,     600.08
    250.0000,     583.29
    255.0000,     600.58
    260.0000,     620.23
    265.0000,     634.24
    270.0000,     623.01
    275.0000,     592.43
    280.0000,     545.44
    285.0000,     540.22
    290.0000,     565.71
    295.0000,     559.26
    300.0000,     557.46
           513.6592
LAYER 4
57,    11.6025
     20.0000,     1611.9
     25.0000,     1246.3
     30.0000,     965.99
     35.0000,     812.65
     40.0000,     833.55
     45.0000,     844.24
     50.0000,     833.91
     55.0000,     892.98
     60.0000,     1349.7
     65.0000,     2142.9
     70.0000,     2365.4
     75.0000,     2294.2
     80.0000,     2074.0
     85.0000,     1502.9
     90.0000,     1327.3
     95.0000,     714.92
    100.0000,     781.18
    105.0000,     1108.6
    110.0000,     1280.3
    115.0000,     1366.1
    120.0000,     1431.0
    125.0000,     1393.4
    130.0000,     1228.2
    135.0000,     1214.6
    140.0000,     1164.0
    145.0000,     1105.6
    150.0000,     1018.4
    155.0000,     965.75
    160.0000,     1086.6
    165.0000,     1184.5
    170.0000,     1141.5
    175.0000,     1068.9
    180.0000,     1048.2
    185.0000,     966.45
    190.0000,     1160.7
    195.0000,     1255.2
    200.0000,     1112.3
    205.0000,     954.11
    210.0000,     930.31
    215.0000,     955.54
    220.0000,     979.75
    225.0000,     1014.0
    230.0000,     1006.8
    235.0000,     1009.7
    240.0000,     972.62
    245.0000,     925.37
    250.0000,     898.99
    255.0000,     910.48
    260.0000,     932.48
    265.0000,     945.82
    270.0000,     926.44
    275.0000,     879.35
    280.0000,     819.09
    285.0000,     810.96
    290.0000,     841.87
    295.0000,     825.00
           766.4547
LAYER 5
53,    15.2628
     30.0000,     3159.8
     35.0000,     1242.1
     40.0000,     860.60
     45.0000,     759.53
     50.0000,     792.06
     55.0000,     1061.6
     60.0000,     1769.7
     65.0000,     2658.0
     70.0000,     2818.1
     75.0000,     2576.7
     80.0000,     2148.7
     85.0000,     1420.6
     90.0000,     915.95
     95.0000,     462.84
    100.0000,     506.49
    105.0000,     862.97
    110.0000,     1361.9
    115.0000,     1819.1
    120.0000,     2060.6
    125.0000,     1939.2
    130.0000,     1560.2
    135.0000,     1346.8
    140.0000,     1175.3
    145.0000,     1063.6
    150.0000,     1045.7
    155.0000,     1184.9
    160.0000,     1481.9
    165.0000,     1646.8
    170.0000,     1471.5
    175.0000,     1167.0
    180.0000,     989.29
    185.0000,     1010.5
    190.0000,     1315.5
    195.0000,     1545.3
    200.0000,     1444.4
    205.0000,     1245.8
    210.0000,     1183.5
    215.0000,     1254.3
    220.0000,     1361.2
    225.0000,     1431.5
    230.0000,     1442.8
    235.0000,     1444.2
    240.0000,     1432.5
    245.0000,     1407.0
    250.0000,     1372.2
    255.0000,     1341.2
    260.0000,     1311.2
    265.0000,     1281.9
    270.0000,     1251.6
    275.0000,     1227.2
    280.0000,     1250.7
    285.0000,     1269.2
             1371.4
LAYER 6
49,    19.2890
     40.0000,     2193.4
     45.0000,     1514.1
     50.0000,     1468.5
     55.0000,     1695.9
     60.0000,     2127.9
     65.0000,     2345.4
     70.0000,     2184.4
     75.0000,     1869.8
     80.0000,     1406.3
     85.0000,     917.09
     90.0000,     602.18
     95.0000,     377.78
    100.0000,     338.65
    105.0000,     414.39
    110.0000,     534.30
    115.0000,     641.34
    120.0000,     691.53
    125.0000,     659.30
    130.0000,     574.24
    135.0000,     524.89
    140.0000,     512.78
    145.0000,     548.44
    150.0000,     651.79
    155.0000,     839.95
    160.0000,     1059.1
    165.0000,     1135.7
    170.0000,     999.48
    175.0000,     803.51
    180.0000,     704.68
    185.0000,     759.88
    190.0000,     973.80
    195.0000,     1164.8
    200.0000,     1161.3
    205.0000,     1052.3
    210.0000,     989.52
    215.0000,     1008.0
    220.0000,     1064.8
    225.0000,     1112.3
    230.0000,     1133.1
    235.0000,     1140.7
    240.0000,     1140.1
    245.0000,     1129.5
    250.0000,     1106.4
    255.0000,     1077.0
    260.0000,     1048.2
    265.0000,     1031.7
    270.0000,     1044.2
    275.0000,     1071.0
             1241.9
LAYER 7
45,    23.7179
     50.0000,     2812.0
     55.0000,     2405.6
     60.0000,     2440.4
     65.0000,     2094.6
     70.0000,     1778.7
     75.0000,     1517.9
     80.0000,     1172.7
     85.0000,     855.08
     90.0000,     607.22
     95.0000,     399.38
    100.0000,     288.13
    105.0000,     243.80
    110.0000,     228.45
    115.0000,     224.60
    120.0000,     226.34
    125.0000,     227.79
    130.0000,     224.29
    135.0000,     227.34
    140.0000,     247.79
    145.0000,     297.14
    150.0000,     386.09
    155.0000,     511.50
    160.0000,     629.14
    165.0000,     665.60
    170.0000,     609.33
    175.0000,     531.26
    180.0000,     501.41
    185.0000,     550.40
    190.0000,     669.86
    195.0000,     781.10
    200.0000,     805.85
    205.0000,     765.96
    210.0000,     727.80
    215.0000,     720.87
    220.0000,     735.97
    225.0000,     754.61
    230.0000,     766.71
    235.0000,     772.54
    240.0000,     773.57
    245.0000,     769.46
    250.0000,     758.70
    255.0000,     747.24
    260.0000,     742.95
    265.0000,     753.13
           824.1785
LAYER 8
41,    28.5897
     60.0000,     3256.2
     65.0000,     1850.9
     70.0000,     1531.1
     75.0000,     1402.5
     80.0000,     1135.3
     85.0000,     903.68
     90.0000,     690.82
     95.0000,     464.66
    100.0000,     298.56
    105.0000,     205.94
    110.0000,     160.94
    115.0000,     141.71
    120.0000,     137.61
    125.0000,     142.47
    130.0000,     149.98
    135.0000,     159.53
    140.0000,     177.51
    145.0000,     211.80
    150.0000,     266.20
    155.0000,     333.73
    160.0000,     391.36
    165.0000,     413.63
    170.0000,     400.98
    175.0000,     380.84
    180.0000,     381.70
    185.0000,     417.24
    190.0000,     480.02
    195.0000,     537.55
    200.0000,     559.33
    205.0000,     549.21
    210.0000,     531.53
    215.0000,     522.45
    220.0000,     522.99
    225.0000,     527.94
    230.0000,     532.76
    235.0000,     535.87
    240.0000,     538.07
    245.0000,     539.35
    250.0000,     536.78
    255.0000,     537.51
           552.7742
LAYER 9
35,    33.9487
     75.0000,     1413.1
     80.0000,     1058.6
     85.0000,     916.45
     90.0000,     775.72
     95.0000,     570.81
    100.0000,     377.27
    105.0000,     252.25
    110.0000,     183.39
    115.0000,     149.86
    120.0000,     138.18
    125.0000,     139.08
    130.0000,     145.83
    135.0000,     155.00
    140.0000,     168.74
    145.0000,     190.87
    150.0000,     221.97
    155.0000,     256.89
    160.0000,     285.82
    165.0000,     300.96
    170.0000,     304.04
    175.0000,     305.24
    180.0000,     315.38
    185.0000,     339.24
    190.0000,     371.97
    195.0000,     400.32
    200.0000,     413.06
    205.0000,     410.92
    210.0000,     402.80
    215.0000,     396.53
    220.0000,     394.19
    225.0000,     395.19
    230.0000,     397.44
    235.0000,     398.84
    240.0000,     402.02
           412.6640
LAYER 10
29,    39.8436
     90.0000,     875.34
     95.0000,     688.40
    100.0000,     528.02
    105.0000,     385.42
    110.0000,     285.12
    115.0000,     216.44
    120.0000,     183.35
    125.0000,     171.02
    130.0000,     169.93
    135.0000,     174.04
    140.0000,     182.11
    145.0000,     194.84
    150.0000,     211.65
    155.0000,     229.65
    160.0000,     245.04
    165.0000,     255.59
    170.0000,     262.45
    175.0000,     269.37
    180.0000,     279.98
    185.0000,     295.19
    190.0000,     311.95
    195.0000,     324.63
    200.0000,     329.13
    205.0000,     326.27
    210.0000,     320.08
    215.0000,     315.44
    220.0000,     312.87
    225.0000,     313.46
           318.7411
LAYER 11
25,    46.3279
    100.0000,     745.74
    105.0000,     609.22
    110.0000,     481.02
    115.0000,     353.39
    120.0000,     276.01
    125.0000,     231.91
    130.0000,     212.78
    135.0000,     205.28
    140.0000,     204.37
    145.0000,     208.12
    150.0000,     215.18
    155.0000,     223.73
    160.0000,     232.03
    165.0000,     239.22
    170.0000,     245.76
    175.0000,     252.87
    180.0000,     261.39
    185.0000,     270.78
    190.0000,     278.81
    195.0000,     282.54
    200.0000,     280.15
    205.0000,     273.33
    210.0000,     264.93
    215.0000,     260.48
           257.4168
LAYER 12
21, 
    110.0000,     936.04
    115.0000,     548.10
    120.0000,     376.00
    125.0000,     294.37
    130.0000,     255.03
    135.0000,     233.03
    140.0000,     222.82
    145.0000,     219.40
    150.0000,     220.44
    155.0000,     224.10
    160.0000,     228.88
    165.0000,     233.96
    170.0000,     239.35
    175.0000,     245.49
    180.0000,     252.39
    185.0000,     258.99
    190.0000,     263.07
    195.0000,     262.08
    200.0000,     255.01
    205.0000,     241.85
           223.3072
CALCULATED APPARENT RESISTIVITY
      7.5000,       5.0000,   1.00000,    827.8813
     12.5000,       5.0000,   1.00000,    857.8523
     17.5000,       5.0000,   1.00000,    853.5773
     22.5000,       5.0000,   1.00000,    809.7221
     27.5000,       5.0000,   1.00000,    854.3214
     32.5000,       5.0000,   1.00000,    769.8266
     37.5000,       5.0000,   1.00000,    860.9561
     42.5000,       5.0000,   1.00000,    803.6220
     47.5000,       5.0000,   1.00000,    885.7957
     52.5000,       5.0000,   1.00000,    815.1486
     57.5000,       5.0000,   1.00000,    936.3900
     62.5000,       5.0000,   1.00000,   1003.1613
     67.5000,       5.0000,   1.00000,   1059.2836
     72.5000,       5.0000,   1.00000,   1037.2878
     77.5000,       5.0000,   1.00000,   1045.7159
     82.5000,       5.0000,   1.00000,    869.7959
     87.5000,       5.0000,   1.00000,    810.1139
     92.5000,       5.0000,   1.00000,    607.1627
     97.5000,       5.0000,   1.00000,    531.9313
    102.5000,       5.0000,   1.00000,    509.2844
    107.5000,       5.0000,   1.00000,    469.0986
    112.5000,       5.0000,   1.00000,    477.4597
    117.5000,       5.0000,   1.00000,    476.1203
    122.5000,       5.0000,   1.00000,    497.4589
    127.5000,       5.0000,   1.00000,    466.5074
    132.5000,       5.0000,   1.00000,    522.2855
    137.5000,       5.0000,   1.00000,    531.6123
    142.5000,       5.0000,   1.00000,    545.3010
    147.5000,       5.0000,   1.00000,    594.5825
    152.5000,       5.0000,   1.00000,    542.9149
    157.5000,       5.0000,   1.00000,    556.0583
    162.5000,       5.0000,   1.00000,    538.6378
    167.5000,       5.0000,   1.00000,    543.6231
    172.5000,       5.0000,   1.00000,    507.9353
    177.5000,       5.0000,   1.00000,    657.1040
    182.5000,       5.0000,   1.00000,    517.3008
    187.5000,       5.0000,   1.00000,    581.5991
    192.5000,       5.0000,   1.00000,    581.9240
    197.5000,       5.0000,   1.00000,    582.6331
    202.5000,       5.0000,   1.00000,    536.0449
    207.5000,       5.0000,   1.00000,    554.8599
    212.5000,       5.0000,   1.00000,    490.5229
    217.5000,       5.0000,   1.00000,    458.0821
    222.5000,       5.0000,   1.00000,    473.6648
    227.5000,       5.0000,   1.00000,    452.0966
    232.5000,       5.0000,   1.00000,    461.5850
    237.5000,       5.0000,   1.00000,    437.6957
    242.5000,       5.0000,   1.00000,    425.2352
    247.5000,       5.0000,   1.00000,    408.1149
    252.5000,       5.0000,   1.00000,    425.8723
    257.5000,       5.0000,   1.00000,    419.2431
    262.5000,       5.0000,   1.00000,    430.1039
    267.5000,       5.0000,   1.00000,    419.1872
    272.5000,       5.0000,   1.00000,    410.1726
    277.5000,       5.0000,   1.00000,    394.5454
    282.5000,       5.0000,   1.00000,    385.1997
    287.5000,       5.0000,   1.00000,    406.4484
    292.5000,       5.0000,   1.00000,    393.7098
    297.5000,       5.0000,   1.00000,    418.2403
    302.5000,       5.0000,   1.00000,    418.7220
    307.5000,       5.0000,   1.00000,    410.2398
     12.5000,       5.0000,   2.00000,   1010.0861
     17.5000,       5.0000,   2.00000,    987.5483
     22.5000,       5.0000,   2.00000,    944.2746
     27.5000,       5.0000,   2.00000,    965.1354
     32.5000,       5.0000,   2.00000,    867.6738
     37.5000,       5.0000,   2.00000,    934.1315
     42.5000,       5.0000,   2.00000,    941.4553
     47.5000,       5.0000,   2.00000,    993.3856
     52.5000,       5.0000,   2.00000,    903.9719
     57.5000,       5.0000,   2.00000,   1031.6478
     62.5000,       5.0000,   2.00000,   1152.0682
     67.5000,       5.0000,   2.00000,   1115.4196
     72.5000,       5.0000,   2.00000,   1085.2031
     77.5000,       5.0000,   2.00000,   1081.0803
     82.5000,       5.0000,   2.00000,    959.1529
     87.5000,       5.0000,   2.00000,    915.0643
     92.5000,       5.0000,   2.00000,    692.9578
     97.5000,       5.0000,   2.00000,    620.7835
    102.5000,       5.0000,   2.00000,    636.7798
    107.5000,       5.0000,   2.00000,    571.5729
    112.5000,       5.0000,   2.00000,    562.4440
    117.5000,       5.0000,   2.00000,    594.4980
    122.5000,       5.0000,   2.00000,    600.9702
    127.5000,       5.0000,   2.00000,    551.6016
    132.5000,       5.0000,   2.00000,    616.2430
    137.5000,       5.0000,   2.00000,    610.3395
    142.5000,       5.0000,   2.00000,    618.3512
    147.5000,       5.0000,   2.00000,    676.5583
    152.5000,       5.0000,   2.00000,    612.3787
    157.5000,       5.0000,   2.00000,    633.3752
    162.5000,       5.0000,   2.00000,    651.0099
    167.5000,       5.0000,   2.00000,    578.5950
    172.5000,       5.0000,   2.00000,    599.9861
    177.5000,       5.0000,   2.00000,    801.1878
    182.5000,       5.0000,   2.00000,    588.4160
    187.5000,       5.0000,   2.00000,    608.4523
    192.5000,       5.0000,   2.00000,    698.0616
    197.5000,       5.0000,   2.00000,    650.8546
    202.5000,       5.0000,   2.00000,    602.4227
    207.5000,       5.0000,   2.00000,    657.6580
    212.5000,       5.0000,   2.00000,    580.6090
    217.5000,       5.0000,   2.00000,    528.9069
    222.5000,       5.0000,   2.00000,    567.2471
    227.5000,       5.0000,   2.00000,    549.8387
    232.5000,       5.0000,   2.00000,    553.3588
    237.5000,       5.0000,   2.00000,    533.0042
    242.5000,       5.0000,   2.00000,    505.9243
    247.5000,       5.0000,   2.00000,    493.6415
    252.5000,       5.0000,   2.00000,    515.2783
    257.5000,       5.0000,   2.00000,    505.3497
    262.5000,       5.0000,   2.00000,    508.6608
    267.5000,       5.0000,   2.00000,    504.7765
    272.5000,       5.0000,   2.00000,    495.8015
    277.5000,       5.0000,   2.00000,    471.2967
    282.5000,       5.0000,   2.00000,    469.3731
    287.5000,       5.0000,   2.00000,    492.4263
    292.5000,       5.0000,   2.00000,    466.9075
    297.5000,       5.0000,   2.00000,    491.9187
    302.5000,       5.0000,   2.00000,    495.2410
     17.5000,       5.0000,   3.00000,   1144.4358
     22.5000,       5.0000,   3.00000,   1064.1193
     27.5000,       5.0000,   3.00000,   1070.1401
     32.5000,       5.0000,   3.00000,    943.2849
     37.5000,       5.0000,   3.00000,   1071.9646
     42.5000,       5.0000,   3.00000,   1053.5901
     47.5000,       5.0000,   3.00000,   1103.6367
     52.5000,       5.0000,   3.00000,    950.0634
     57.5000,       5.0000,   3.00000,   1092.5742
     62.5000,       5.0000,   3.00000,   1175.9291
     67.5000,       5.0000,   3.00000,   1177.6614
     72.5000,       5.0000,   3.00000,   1074.0035
     77.5000,       5.0000,   3.00000,   1111.6647
     82.5000,       5.0000,   3.00000,   1021.2443
     87.5000,       5.0000,   3.00000,    986.1635
     92.5000,       5.0000,   3.00000,    742.4800
     97.5000,       5.0000,   3.00000,    684.7693
    102.5000,       5.0000,   3.00000,    703.5957
    107.5000,       5.0000,   3.00000,    649.3474
    112.5000,       5.0000,   3.00000,    646.2128
    117.5000,       5.0000,   3.00000,    656.5363
    122.5000,       5.0000,   3.00000,    670.6404
    127.5000,       5.0000,   3.00000,    605.0806
    132.5000,       5.0000,   3.00000,    652.9532
    137.5000,       5.0000,   3.00000,    664.2783
    142.5000,       5.0000,   3.00000,    686.8256
    147.5000,       5.0000,   3.00000,    735.4056
    152.5000,       5.0000,   3.00000,    674.0298
    157.5000,       5.0000,   3.00000,    700.1276
    162.5000,       5.0000,   3.00000,    647.8435
    167.5000,       5.0000,   3.00000,    640.9750
    172.5000,       5.0000,   3.00000,    662.6201
    177.5000,       5.0000,   3.00000,    879.7819
    182.5000,       5.0000,   3.00000,    638.0982
    187.5000,       5.0000,   3.00000,    664.5701
    192.5000,       5.0000,   3.00000,    698.9304
    197.5000,       5.0000,   3.00000,    732.2477
    202.5000,       5.0000,   3.00000,    674.9047
    207.5000,       5.0000,   3.00000,    720.6819
    212.5000,       5.0000,   3.00000,    641.5707
    217.5000,       5.0000,   3.00000,    585.4946
    222.5000,       5.0000,   3.00000,    623.3672
    227.5000,       5.0000,   3.00000,    632.7576
    232.5000,       5.0000,   3.00000,    651.6320
    237.5000,       5.0000,   3.00000,    605.6131
    242.5000,       5.0000,   3.00000,    573.8653
    247.5000,       5.0000,   3.00000,    550.8137
    252.5000,       5.0000,   3.00000,    584.0379
    257.5000,       5.0000,   3.00000,    578.6038
    262.5000,       5.0000,   3.00000,    591.0382
    267.5000,       5.0000,   3.00000,    580.8538
    272.5000,       5.0000,   3.00000,    563.9880
    277.5000,       5.0000,   3.00000,    536.9879
    282.5000,       5.0000,   3.00000,    530.8351
    287.5000,       5.0000,   3.00000,    559.7149
    292.5000,       5.0000,   3.00000,    537.9916
    297.5000,       5.0000,   3.00000,    564.0872
     22.5000,      15.0000,   1.00000,   1167.6960
     27.5000,      15.0000,   1.00000,   1089.2440
     32.5000,      15.0000,   1.00000,   1109.9535
     37.5000,      15.0000,   1.00000,   1109.5599
     42.5000,      15.0000,   1.00000,   1155.0419
     47.5000,      15.0000,   1.00000,   1084.3673
     52.5000,      15.0000,   1.00000,   1089.8862
     57.5000,      15.0000,   1.00000,   1064.9517
     62.5000,      15.0000,   1.00000,   1117.6525
     67.5000,      15.0000,   1.00000,   1097.9427
     72.5000,      15.0000,   1.00000,   1112.7156
     77.5000,      15.0000,   1.00000,   1066.1255
     82.5000,      15.0000,   1.00000,   1047.1244
     87.5000,      15.0000,   1.00000,    947.8457
     92.5000,      15.0000,   1.00000,    855.4945
     97.5000,      15.0000,   1.00000,    744.4017
    102.5000,      15.0000,   1.00000,    704.2063
    107.5000,      15.0000,   1.00000,    700.8051
    112.5000,      15.0000,   1.00000,    687.8524
    117.5000,      15.0000,   1.00000,    675.7853
    122.5000,      15.0000,   1.00000,    651.4550
    127.5000,      15.0000,   1.00000,    647.8871
    132.5000,      15.0000,   1.00000,    645.7375
    137.5000,      15.0000,   1.00000,    679.9345
    142.5000,      15.0000,   1.00000,    717.7342
    147.5000,      15.0000,   1.00000,    728.6857
    152.5000,      15.0000,   1.00000,    731.3971
    157.5000,      15.0000,   1.00000,    662.7003
    162.5000,      15.0000,   1.00000,    656.6776
    167.5000,      15.0000,   1.00000,    661.9769
    172.5000,      15.0000,   1.00000,    746.7650
    177.5000,      15.0000,   1.00000,    729.1635
    182.5000,      15.0000,   1.00000,    750.6600
    187.5000,      15.0000,   1.00000,    679.3021
    192.5000,      15.0000,   1.00000,    694.1735
    197.5000,      15.0000,   1.00000,    706.9216
    202.5000,      15.0000,   1.00000,    748.9466
    207.5000,      15.0000,   1.00000,    699.2305
    212.5000,      15.0000,   1.00000,    663.9945
    217.5000,      15.0000,   1.00000,    637.0233
    222.5000,      15.0000,   1.00000,    638.3685
    227.5000,      15.0000,   1.00000,    667.9719
    232.5000,      15.0000,   1.00000,    672.3704
    237.5000,      15.0000,   1.00000,    649.4781
    242.5000,      15.0000,   1.00000,    603.5508
    247.5000,      15.0000,   1.00000,    593.5170
    252.5000,      15.0000,   1.00000,    594.8697
    257.5000,      15.0000,   1.00000,    620.4731
    262.5000,      15.0000,   1.00000,    626.6873
    267.5000,      15.0000,   1.00000,    616.6296
    272.5000,      15.0000,   1.00000,    593.2565
    277.5000,      15.0000,   1.00000,    573.3410
    282.5000,      15.0000,   1.00000,    567.8981
    287.5000,      15.0000,   1.00000,    571.6019
    292.5000,      15.0000,   1.00000,    589.1038
     22.5000,       5.0000,   4.00000,   1174.8763
     27.5000,       5.0000,   4.00000,   1170.2333
     32.5000,       5.0000,   4.00000,   1048.0356
     37.5000,       5.0000,   4.00000,   1182.8833
     42.5000,       5.0000,   4.00000,   1143.6669
     47.5000,       5.0000,   4.00000,   1161.1790
     52.5000,       5.0000,   4.00000,    992.9387
     57.5000,       5.0000,   4.00000,   1082.0967
     62.5000,       5.0000,   4.00000,   1186.9690
     67.5000,       5.0000,   4.00000,   1160.6230
     72.5000,       5.0000,   4.00000,   1137.4706
     77.5000,       5.0000,   4.00000,   1152.8285
     82.5000,       5.0000,   4.00000,   1032.0917
     87.5000,       5.0000,   4.00000,   1015.4050
     92.5000,       5.0000,   4.00000,    768.9486
     97.5000,       5.0000,   4.00000,    702.7621
    102.5000,       5.0000,   4.00000,    735.0961
    107.5000,       5.0000,   4.00000,    692.1149
    112.5000,       5.0000,   4.00000,    697.4102
    117.5000,       5.0000,   4.00000,    695.7237
    122.5000,       5.0000,   4.00000,    690.9609
    127.5000,       5.0000,   4.00000,    613.9546
    132.5000,       5.0000,   4.00000,    676.4545
    137.5000,       5.0000,   4.00000,    687.3960
    142.5000,       5.0000,   4.00000,    717.4429
    147.5000,       5.0000,   4.00000,    792.4785
    152.5000,       5.0000,   4.00000,    711.2743
    157.5000,       5.0000,   4.00000,    683.2766
    162.5000,       5.0000,   4.00000,    673.2360
    167.5000,       5.0000,   4.00000,    656.3387
    172.5000,       5.0000,   4.00000,    684.6984
    177.5000,       5.0000,   4.00000,    902.5825
    182.5000,       5.0000,   4.00000,    665.3142
    187.5000,       5.0000,   4.00000,    687.0359
    192.5000,       5.0000,   4.00000,    735.8436
    197.5000,       5.0000,   4.00000,    741.2499
    202.5000,       5.0000,   4.00000,    728.6619
    207.5000,       5.0000,   4.00000,    763.0144
    212.5000,       5.0000,   4.00000,    664.1863
    217.5000,       5.0000,   4.00000,    615.2082
    222.5000,       5.0000,   4.00000,    672.9165
    227.5000,       5.0000,   4.00000,    680.7050
    232.5000,       5.0000,   4.00000,    714.8486
    237.5000,       5.0000,   4.00000,    668.6404
    242.5000,       5.0000,   4.00000,    615.0593
    247.5000,       5.0000,   4.00000,    589.5463
    252.5000,       5.0000,   4.00000,    624.7078
    257.5000,       5.0000,   4.00000,    634.7867
    262.5000,       5.0000,   4.00000,    658.2380
    267.5000,       5.0000,   4.00000,    641.1829
    272.5000,       5.0000,   4.00000,    617.0542
    277.5000,       5.0000,   4.00000,    579.9079
    282.5000,       5.0000,   4.00000,    569.5223
    287.5000,       5.0000,   4.00000,    609.3979
    292.5000,       5.0000,   4.00000,    588.4691
     30.0000,      20.0000,   1.00000,   1252.7816
     35.0000,      20.0000,   1.00000,   1226.7296
     40.0000,      20.0000,   1.00000,   1187.8599
     45.0000,      20.0000,   1.00000,   1151.2104
     50.0000,      20.0000,   1.00000,   1103.7731
     55.0000,      20.0000,   1.00000,   1094.4948
     60.0000,      20.0000,   1.00000,   1060.8799
     65.0000,      20.0000,   1.00000,   1099.5719
     70.0000,      20.0000,   1.00000,   1161.9055
     75.0000,      20.0000,   1.00000,   1143.8030
     80.0000,      20.0000,   1.00000,   1115.8376
     85.0000,      20.0000,   1.00000,   1008.6860
     90.0000,      20.0000,   1.00000,    900.7712
     95.0000,      20.0000,   1.00000,    835.2827
    100.0000,      20.0000,   1.00000,    744.3623
    105.0000,      20.0000,   1.00000,    715.1254
    110.0000,      20.0000,   1.00000,    718.0204
    115.0000,      20.0000,   1.00000,    699.7997
    120.0000,      20.0000,   1.00000,    668.3325
    125.0000,      20.0000,   1.00000,    657.3669
    130.0000,      20.0000,   1.00000,    654.7948
    135.0000,      20.0000,   1.00000,    670.6384
    140.0000,      20.0000,   1.00000,    724.0900
    145.0000,      20.0000,   1.00000,    740.4639
    150.0000,      20.0000,   1.00000,    712.5080
    155.0000,      20.0000,   1.00000,    710.3287
    160.0000,      20.0000,   1.00000,    668.0251
    165.0000,      20.0000,   1.00000,    659.0376
    170.0000,      20.0000,   1.00000,    706.2240
    175.0000,      20.0000,   1.00000,    698.1560
    180.0000,      20.0000,   1.00000,    716.2600
    185.0000,      20.0000,   1.00000,    747.5832
    190.0000,      20.0000,   1.00000,    716.5875
    195.0000,      20.0000,   1.00000,    726.3169
    200.0000,      20.0000,   1.00000,    739.4208
    205.0000,      20.0000,   1.00000,    707.4277
    210.0000,      20.0000,   1.00000,    700.2932
    215.0000,      20.0000,   1.00000,    683.9566
    220.0000,      20.0000,   1.00000,    668.4076
    225.0000,      20.0000,   1.00000,    684.4162
    230.0000,      20.0000,   1.00000,    702.4272
    235.0000,      20.0000,   1.00000,    684.9646
    240.0000,      20.0000,   1.00000,    671.8669
    245.0000,      20.0000,   1.00000,    647.6246
    250.0000,      20.0000,   1.00000,    634.5519
    255.0000,      20.0000,   1.00000,    650.9043
    260.0000,      20.0000,   1.00000,    666.7226
    265.0000,      20.0000,   1.00000,    672.8879
    270.0000,      20.0000,   1.00000,    656.7095
    275.0000,      20.0000,   1.00000,    628.1825
    280.0000,      20.0000,   1.00000,    615.3803
    285.0000,      20.0000,   1.00000,    606.0765
     27.5000,       5.0000,   5.00000,   1286.6456
     32.5000,       5.0000,   5.00000,   1137.3817
     37.5000,       5.0000,   5.00000,   1243.3442
     42.5000,       5.0000,   5.00000,   1179.6359
     47.5000,       5.0000,   5.00000,   1189.0294
     52.5000,       5.0000,   5.00000,    977.7460
     57.5000,       5.0000,   5.00000,   1088.5785
     62.5000,       5.0000,   5.00000,   1163.7819
     67.5000,       5.0000,   5.00000,   1202.9979
     72.5000,       5.0000,   5.00000,   1186.3422
     77.5000,       5.0000,   5.00000,   1216.7622
     82.5000,       5.0000,   5.00000,   1048.5588
     87.5000,       5.0000,   5.00000,   1005.5670
     92.5000,       5.0000,   5.00000,    759.0877
     97.5000,       5.0000,   5.00000,    697.0342
    102.5000,       5.0000,   5.00000,    743.2363
    107.5000,       5.0000,   5.00000,    702.5770
    112.5000,       5.0000,   5.00000,    704.6811
    117.5000,       5.0000,   5.00000,    716.2111
    122.5000,       5.0000,   5.00000,    685.5033
    127.5000,       5.0000,   5.00000,    608.1315
    132.5000,       5.0000,   5.00000,    678.9307
    137.5000,       5.0000,   5.00000,    691.9199
    142.5000,       5.0000,   5.00000,    729.0291
    147.5000,       5.0000,   5.00000,    810.3782
    152.5000,       5.0000,   5.00000,    689.8791
    157.5000,       5.0000,   5.00000,    691.6370
    162.5000,       5.0000,   5.00000,    679.2963
    167.5000,       5.0000,   5.00000,    645.7833
    172.5000,       5.0000,   5.00000,    661.0879
    177.5000,       5.0000,   5.00000,    905.6781
    182.5000,       5.0000,   5.00000,    654.2471
    187.5000,       5.0000,   5.00000,    698.3733
    192.5000,       5.0000,   5.00000,    769.7864
    197.5000,       5.0000,   5.00000,    761.1412
    202.5000,       5.0000,   5.00000,    708.0153
    207.5000,       5.0000,   5.00000,    785.2571
    212.5000,       5.0000,   5.00000,    675.6037
    217.5000,       5.0000,   5.00000,    625.7363
    222.5000,       5.0000,   5.00000,    697.7145
    227.5000,       5.0000,   5.00000,    710.2985
    232.5000,       5.0000,   5.00000,    736.4918
    237.5000,       5.0000,   5.00000,    699.5399
    242.5000,       5.0000,   5.00000,    647.3263
    247.5000,       5.0000,   5.00000,    611.1545
    252.5000,       5.0000,   5.00000,    655.2944
    257.5000,       5.0000,   5.00000,    667.5985
    262.5000,       5.0000,   5.00000,    694.9758
    267.5000,       5.0000,   5.00000,    685.7106
    272.5000,       5.0000,   5.00000,    653.4415
    277.5000,       5.0000,   5.00000,    604.2305
    282.5000,       5.0000,   5.00000,    597.3192
    287.5000,       5.0000,   5.00000,    636.8613
     32.5000,       5.0000,   6.00000,   1179.3828
     37.5000,       5.0000,   6.00000,   1265.6085
     42.5000,       5.0000,   6.00000,   1173.5642
     47.5000,       5.0000,   6.00000,   1154.9700
     52.5000,       5.0000,   6.00000,    962.5812
     57.5000,       5.0000,   6.00000,   1064.1295
     62.5000,       5.0000,   6.00000,   1216.7671
     67.5000,       5.0000,   6.00000,   1258.6056
     72.5000,       5.0000,   6.00000,   1238.4955
     77.5000,       5.0000,   6.00000,   1255.9395
     82.5000,       5.0000,   6.00000,   1088.4602
     87.5000,       5.0000,   6.00000,    993.4069
     92.5000,       5.0000,   6.00000,    725.8391
     97.5000,       5.0000,   6.00000,    680.6698
    102.5000,       5.0000,   6.00000,    726.0384
    107.5000,       5.0000,   6.00000,    685.0197
    112.5000,       5.0000,   6.00000,    695.9415
    117.5000,       5.0000,   6.00000,    693.7022
    122.5000,       5.0000,   6.00000,    692.1786
    127.5000,       5.0000,   6.00000,    604.2868
    132.5000,       5.0000,   6.00000,    663.5352
    137.5000,       5.0000,   6.00000,    688.6339
    142.5000,       5.0000,   6.00000,    725.9089
    147.5000,       5.0000,   6.00000,    759.8235
    152.5000,       5.0000,   6.00000,    685.8047
    157.5000,       5.0000,   6.00000,    696.5135
    162.5000,       5.0000,   6.00000,    660.3207
    167.5000,       5.0000,   6.00000,    621.7568
    172.5000,       5.0000,   6.00000,    638.9282
    177.5000,       5.0000,   6.00000,    854.2662
    182.5000,       5.0000,   6.00000,    643.2695
    187.5000,       5.0000,   6.00000,    699.2341
    192.5000,       5.0000,   6.00000,    770.6901
    197.5000,       5.0000,   6.00000,    766.9741
    202.5000,       5.0000,   6.00000,    701.2616
    207.5000,       5.0000,   6.00000,    745.4259
    212.5000,       5.0000,   6.00000,    686.0799
    217.5000,       5.0000,   6.00000,    631.1093
    222.5000,       5.0000,   6.00000,    693.6147
    227.5000,       5.0000,   6.00000,    711.5295
    232.5000,       5.0000,   6.00000,    742.4342
    237.5000,       5.0000,   6.00000,    696.4285
    242.5000,       5.0000,   6.00000,    659.5549
    247.5000,       5.0000,   6.00000,    633.1739
    252.5000,       5.0000,   6.00000,    672.5189
    257.5000,       5.0000,   6.00000,    680.4280
    262.5000,       5.0000,   6.00000,    709.8696
    267.5000,       5.0000,   6.00000,    701.2933
    272.5000,       5.0000,   6.00000,    671.4313
    277.5000,       5.0000,   6.00000,    624.9185
    282.5000,       5.0000,   6.00000,    610.0422
     37.5000,      25.0000,   1.00000,   1224.5754
     42.5000,      25.0000,   1.00000,   1114.9049
     47.5000,      25.0000,   1.00000,   1092.2250
     52.5000,      25.0000,   1.00000,   1069.9468
     57.5000,      25.0000,   1.00000,   1098.8119
     62.5000,      25.0000,   1.00000,   1122.2207
     67.5000,      25.0000,   1.00000,   1194.2617
     72.5000,      25.0000,   1.00000,   1199.8444
     77.5000,      25.0000,   1.00000,   1178.1200
     82.5000,      25.0000,   1.00000,   1081.5496
     87.5000,      25.0000,   1.00000,    983.9216
     92.5000,      25.0000,   1.00000,    867.9764
     97.5000,      25.0000,   1.00000,    785.7920
    102.5000,      25.0000,   1.00000,    708.3498
    107.5000,      25.0000,   1.00000,    690.2746
    112.5000,      25.0000,   1.00000,    677.7198
    117.5000,      25.0000,   1.00000,    659.2566
    122.5000,      25.0000,   1.00000,    660.7216
    127.5000,      25.0000,   1.00000,    667.9674
    132.5000,      25.0000,   1.00000,    669.1079
    137.5000,      25.0000,   1.00000,    692.6761
    142.5000,      25.0000,   1.00000,    684.8522
    147.5000,      25.0000,   1.00000,    695.2140
    152.5000,      25.0000,   1.00000,    697.5986
    157.5000,      25.0000,   1.00000,    678.2247
    162.5000,      25.0000,   1.00000,    643.2315
    167.5000,      25.0000,   1.00000,    674.7224
    172.5000,      25.0000,   1.00000,    650.4172
    177.5000,      25.0000,   1.00000,    659.0377
    182.5000,      25.0000,   1.00000,    702.7753
    187.5000,      25.0000,   1.00000,    745.0028
    192.5000,      25.0000,   1.00000,    701.4737
    197.5000,      25.0000,   1.00000,    720.6252
    202.5000,      25.0000,   1.00000,    712.3196
    207.5000,      25.0000,   1.00000,    681.0406
    212.5000,      25.0000,   1.00000,    671.1783
    217.5000,      25.0000,   1.00000,    698.0995
    222.5000,      25.0000,   1.00000,    676.5542
    227.5000,      25.0000,   1.00000,    671.8040
    232.5000,      25.0000,   1.00000,    680.8107
    237.5000,      25.0000,   1.00000,    672.8693
    242.5000,      25.0000,   1.00000,    672.3102
    247.5000,      25.0000,   1.00000,    674.1035
    252.5000,      25.0000,   1.00000,    669.4750
    257.5000,      25.0000,   1.00000,    670.2271
    262.5000,      25.0000,   1.00000,    676.8304
    267.5000,      25.0000,   1.00000,    666.4208
    272.5000,      25.0000,   1.00000,    661.2405
    277.5000,      25.0000,   1.00000,    651.8576
     37.5000,       5.0000,   7.00000,   1249.1735
     42.5000,       5.0000,   7.00000,   1132.6776
     47.5000,       5.0000,   7.00000,   1112.0114
     52.5000,       5.0000,   7.00000,    924.8943
     57.5000,       5.0000,   7.00000,   1084.1560
     62.5000,       5.0000,   7.00000,   1268.0104
     67.5000,       5.0000,   7.00000,   1330.5286
     72.5000,       5.0000,   7.00000,   1288.6445
     77.5000,       5.0000,   7.00000,   1299.2616
     82.5000,       5.0000,   7.00000,   1098.1426
     87.5000,       5.0000,   7.00000,   1001.5703
     92.5000,       5.0000,   7.00000,    708.3250
     97.5000,       5.0000,   7.00000,    643.8871
    102.5000,       5.0000,   7.00000,    690.7104
    107.5000,       5.0000,   7.00000,    656.7581
    112.5000,       5.0000,   7.00000,    657.8505
    117.5000,       5.0000,   7.00000,    679.4608
    122.5000,       5.0000,   7.00000,    676.5107
    127.5000,       5.0000,   7.00000,    603.8425
    132.5000,       5.0000,   7.00000,    658.3651
    137.5000,       5.0000,   7.00000,    671.0244
    142.5000,       5.0000,   7.00000,    675.8668
    147.5000,       5.0000,   7.00000,    743.6376
    152.5000,       5.0000,   7.00000,    668.7263
    157.5000,       5.0000,   7.00000,    670.4064
    162.5000,       5.0000,   7.00000,    640.1489
    167.5000,       5.0000,   7.00000,    597.9026
    172.5000,       5.0000,   7.00000,    604.3697
    177.5000,       5.0000,   7.00000,    819.5453
    182.5000,       5.0000,   7.00000,    620.1720
    187.5000,       5.0000,   7.00000,    682.7119
    192.5000,       5.0000,   7.00000,    751.4310
    197.5000,       5.0000,   7.00000,    746.5548
    202.5000,       5.0000,   7.00000,    691.0312
    207.5000,       5.0000,   7.00000,    736.3805
    212.5000,       5.0000,   7.00000,    653.0285
    217.5000,       5.0000,   7.00000,    629.5879
    222.5000,       5.0000,   7.00000,    682.9507
    227.5000,       5.0000,   7.00000,    690.7631
    232.5000,       5.0000,   7.00000,    725.8875
    237.5000,       5.0000,   7.00000,    690.6518
    242.5000,       5.0000,   7.00000,    652.4502
    247.5000,       5.0000,   7.00000,    641.3882
    252.5000,       5.0000,   7.00000,    681.5446
    257.5000,       5.0000,   7.00000,    683.7343
    262.5000,       5.0000,   7.00000,    707.6623
    267.5000,       5.0000,   7.00000,    695.7293
    272.5000,       5.0000,   7.00000,    675.9254
    277.5000,       5.0000,   7.00000,    632.0712
     42.5000,       5.0000,   8.00000,   1088.4475
     47.5000,       5.0000,   8.00000,   1066.7964
     52.5000,       5.0000,   8.00000,    916.4830
     57.5000,       5.0000,   8.00000,   1102.3147
     62.5000,       5.0000,   8.00000,   1308.7361
     67.5000,       5.0000,   8.00000,   1382.3717
     72.5000,       5.0000,   8.00000,   1353.4636
     77.5000,       5.0000,   8.00000,   1328.9735
     82.5000,       5.0000,   8.00000,   1111.4824
     87.5000,       5.0000,   8.00000,   1001.2118
     92.5000,       5.0000,   8.00000,    701.6857
     97.5000,       5.0000,   8.00000,    614.0705
    102.5000,       5.0000,   8.00000,    646.4846
    107.5000,       5.0000,   8.00000,    610.3194
    112.5000,       5.0000,   8.00000,    629.5671
    117.5000,       5.0000,   8.00000,    651.7711
    122.5000,       5.0000,   8.00000,    661.0319
    127.5000,       5.0000,   8.00000,    591.6959
    132.5000,       5.0000,   8.00000,    656.9874
    137.5000,       5.0000,   8.00000,    629.7875
    142.5000,       5.0000,   8.00000,    652.9178
    147.5000,       5.0000,   8.00000,    721.7585
    152.5000,       5.0000,   8.00000,    638.3930
    157.5000,       5.0000,   8.00000,    636.3442
    162.5000,       5.0000,   8.00000,    614.1946
    167.5000,       5.0000,   8.00000,    572.8036
    172.5000,       5.0000,   8.00000,    579.5674
    177.5000,       5.0000,   8.00000,    795.3616
    182.5000,       5.0000,   8.00000,    592.6694
    187.5000,       5.0000,   8.00000,    646.1257
    192.5000,       5.0000,   8.00000,    718.8052
    197.5000,       5.0000,   8.00000,    716.7562
    202.5000,       5.0000,   8.00000,    672.7611
    207.5000,       5.0000,   8.00000,    727.1348
    212.5000,       5.0000,   8.00000,    637.3127
    217.5000,       5.0000,   8.00000,    589.5210
    222.5000,       5.0000,   8.00000,    667.3312
    227.5000,       5.0000,   8.00000,    667.1483
    232.5000,       5.0000,   8.00000,    697.6134
    237.5000,       5.0000,   8.00000,    673.7164
    242.5000,       5.0000,   8.00000,    646.0133
    247.5000,       5.0000,   8.00000,    624.6628
    252.5000,       5.0000,   8.00000,    678.8477
    257.5000,       5.0000,   8.00000,    680.4336
    262.5000,       5.0000,   8.00000,    694.6749
    267.5000,       5.0000,   8.00000,    686.4083
    272.5000,       5.0000,   8.00000,    663.8404
     52.5000,      35.0000,   1.00000,   1114.3267
     57.5000,      35.0000,   1.00000,   1144.3656
     62.5000,      35.0000,   1.00000,   1185.1743
     67.5000,      35.0000,   1.00000,   1203.2529
     72.5000,      35.0000,   1.00000,   1241.0436
     77.5000,      35.0000,   1.00000,   1212.6295
     82.5000,      35.0000,   1.00000,   1134.5776
     87.5000,      35.0000,   1.00000,   1025.7074
     92.5000,      35.0000,   1.00000,    918.2637
     97.5000,      35.0000,   1.00000,    785.7801
    102.5000,      35.0000,   1.00000,    697.8328
    107.5000,      35.0000,   1.00000,    610.6619
    112.5000,      35.0000,   1.00000,    586.3693
    117.5000,      35.0000,   1.00000,    604.9072
    122.5000,      35.0000,   1.00000,    621.0250
    127.5000,      35.0000,   1.00000,    618.8157
    132.5000,      35.0000,   1.00000,    647.9213
    137.5000,      35.0000,   1.00000,    647.9530
    142.5000,      35.0000,   1.00000,    639.4724
    147.5000,      35.0000,   1.00000,    626.1516
    152.5000,      35.0000,   1.00000,    609.1790
    157.5000,      35.0000,   1.00000,    597.5602
    162.5000,      35.0000,   1.00000,    622.3788
    167.5000,      35.0000,   1.00000,    606.4304
    172.5000,      35.0000,   1.00000,    609.6763
    177.5000,      35.0000,   1.00000,    619.9112
    182.5000,      35.0000,   1.00000,    618.4281
    187.5000,      35.0000,   1.00000,    625.4177
    192.5000,      35.0000,   1.00000,    647.7997
    197.5000,      35.0000,   1.00000,    626.2723
    202.5000,      35.0000,   1.00000,    636.4928
    207.5000,      35.0000,   1.00000,    643.1461
    212.5000,      35.0000,   1.00000,    636.3691
    217.5000,      35.0000,   1.00000,    626.7824
    222.5000,      35.0000,   1.00000,    615.7476
    227.5000,      35.0000,   1.00000,    598.2891
    232.5000,      35.0000,   1.00000,    617.5983
    237.5000,      35.0000,   1.00000,    624.6185
    242.5000,      35.0000,   1.00000,    634.0576
    247.5000,      35.0000,   1.00000,    645.8159
    252.5000,      35.0000,   1.00000,    643.8594
    257.5000,      35.0000,   1.00000,    639.3351
    262.5000,      35.0000,   1.00000,    640.9940
     52.5000,       5.0000,  10.00000,    921.4430
     57.5000,       5.0000,  10.00000,   1116.2600
     62.5000,       5.0000,  10.00000,   1336.6864
     67.5000,       5.0000,  10.00000,   1431.7377
     72.5000,       5.0000,  10.00000,   1408.7766
     77.5000,       5.0000,  10.00000,   1400.4176
     82.5000,       5.0000,  10.00000,   1154.8207
     87.5000,       5.0000,  10.00000,    999.8379
     92.5000,       5.0000,  10.00000,    675.2979
     97.5000,       5.0000,  10.00000,    572.9924
    102.5000,       5.0000,  10.00000,    591.0572
    107.5000,       5.0000,  10.00000,    546.8355
    112.5000,       5.0000,  10.00000,    561.9597
    117.5000,       5.0000,  10.00000,    595.7988
    122.5000,       5.0000,  10.00000,    613.8469
    127.5000,       5.0000,  10.00000,    537.2072
    132.5000,       5.0000,  10.00000,    600.1562
    137.5000,       5.0000,  10.00000,    606.6808
    142.5000,       5.0000,  10.00000,    621.9207
    147.5000,       5.0000,  10.00000,    658.6804
    152.5000,       5.0000,  10.00000,    579.8864
    157.5000,       5.0000,  10.00000,    579.0784
    162.5000,       5.0000,  10.00000,    558.7703
    167.5000,       5.0000,  10.00000,    534.1171
    172.5000,       5.0000,  10.00000,    547.5770
    177.5000,       5.0000,  10.00000,    738.7010
    182.5000,       5.0000,  10.00000,    535.6787
    187.5000,       5.0000,  10.00000,    578.7968
    192.5000,       5.0000,  10.00000,    642.7599
    197.5000,       5.0000,  10.00000,    653.1468
    202.5000,       5.0000,  10.00000,    620.8699
    207.5000,       5.0000,  10.00000,    669.4140
    212.5000,       5.0000,  10.00000,    589.8942
    217.5000,       5.0000,  10.00000,    543.4657
    222.5000,       5.0000,  10.00000,    592.2466
    227.5000,       5.0000,  10.00000,    604.0927
    232.5000,       5.0000,  10.00000,    659.0488
    237.5000,       5.0000,  10.00000,    622.8127
    242.5000,       5.0000,  10.00000,    594.4176
    247.5000,       5.0000,  10.00000,    582.3285
    252.5000,       5.0000,  10.00000,    628.4964
    257.5000,       5.0000,  10.00000,    637.5572
    262.5000,       5.0000,  10.00000,    668.1828
     67.5000,      45.0000,   1.00000,   1160.8896
     72.5000,      45.0000,   1.00000,   1139.7531
     77.5000,      45.0000,   1.00000,   1140.2815
     82.5000,      45.0000,   1.00000,   1121.6198
     87.5000,      45.0000,   1.00000,   1060.7180
     92.5000,      45.0000,   1.00000,    964.2325
     97.5000,      45.0000,   1.00000,    861.8123
    102.5000,      45.0000,   1.00000,    739.3273
    107.5000,      45.0000,   1.00000,    648.7939
    112.5000,      45.0000,   1.00000,    562.1011
    117.5000,      45.0000,   1.00000,    545.9204
    122.5000,      45.0000,   1.00000,    545.0654
    127.5000,      45.0000,   1.00000,    555.9004
    132.5000,      45.0000,   1.00000,    566.9013
    137.5000,      45.0000,   1.00000,    579.4224
    142.5000,      45.0000,   1.00000,    575.4625
    147.5000,      45.0000,   1.00000,    570.8179
    152.5000,      45.0000,   1.00000,    576.2490
    157.5000,      45.0000,   1.00000,    597.0308
    162.5000,      45.0000,   1.00000,    578.4906
    167.5000,      45.0000,   1.00000,    566.2352
    172.5000,      45.0000,   1.00000,    561.5951
    177.5000,      45.0000,   1.00000,    565.1393
    182.5000,      45.0000,   1.00000,    565.8033
    187.5000,      45.0000,   1.00000,    572.9572
    192.5000,      45.0000,   1.00000,    572.6321
    197.5000,      45.0000,   1.00000,    560.9119
    202.5000,      45.0000,   1.00000,    539.1048
    207.5000,      45.0000,   1.00000,    545.8107
    212.5000,      45.0000,   1.00000,    558.9697
    217.5000,      45.0000,   1.00000,    565.6939
    222.5000,      45.0000,   1.00000,    555.7870
    227.5000,      45.0000,   1.00000,    552.7618
    232.5000,      45.0000,   1.00000,    543.0315
    237.5000,      45.0000,   1.00000,    540.9197
    242.5000,      45.0000,   1.00000,    552.7888
    247.5000,      45.0000,   1.00000,    574.3430
     67.5000,      15.0000,   4.00000,   1379.5852
     72.5000,      15.0000,   4.00000,   1405.3599
     77.5000,      15.0000,   4.00000,   1318.9707
     82.5000,      15.0000,   4.00000,   1192.8132
     87.5000,      15.0000,   4.00000,    955.3179
     92.5000,      15.0000,   4.00000,    754.1740
     97.5000,      15.0000,   4.00000,    599.4867
    102.5000,      15.0000,   4.00000,    544.8035
    107.5000,      15.0000,   4.00000,    535.9549
    112.5000,      15.0000,   4.00000,    513.1708
    117.5000,      15.0000,   4.00000,    520.4233
    122.5000,      15.0000,   4.00000,    502.2258
    127.5000,      15.0000,   4.00000,    500.7515
    132.5000,      15.0000,   4.00000,    504.4383
    137.5000,      15.0000,   4.00000,    537.0097
    142.5000,      15.0000,   4.00000,    562.7256
    147.5000,      15.0000,   4.00000,    570.1091
    152.5000,      15.0000,   4.00000,    571.8824
    157.5000,      15.0000,   4.00000,    544.5481
    162.5000,      15.0000,   4.00000,    521.0135
    167.5000,      15.0000,   4.00000,    499.1819
    172.5000,      15.0000,   4.00000,    547.6721
    177.5000,      15.0000,   4.00000,    544.8308
    182.5000,      15.0000,   4.00000,    559.4312
    187.5000,      15.0000,   4.00000,    532.5530
    192.5000,      15.0000,   4.00000,    560.3132
    197.5000,      15.0000,   4.00000,    555.6406
    202.5000,      15.0000,   4.00000,    553.1395
    207.5000,      15.0000,   4.00000,    529.5624
    212.5000,      15.0000,   4.00000,    513.4537
    217.5000,      15.0000,   4.00000,    505.8062
    222.5000,      15.0000,   4.00000,    514.2341
    227.5000,      15.0000,   4.00000,    546.6450
    232.5000,      15.0000,   4.00000,    547.6071
    237.5000,      15.0000,   4.00000,    533.2360
    242.5000,      15.0000,   4.00000,    509.7773
    247.5000,      15.0000,   4.00000,    523.0361
     82.5000,      55.0000,   1.00000,   1046.1127
     87.5000,      55.0000,   1.00000,   1029.2405
     92.5000,      55.0000,   1.00000,    976.5386
     97.5000,      55.0000,   1.00000,    893.2075
    102.5000,      55.0000,   1.00000,    803.4571
    107.5000,      55.0000,   1.00000,    698.2216
    112.5000,      55.0000,   1.00000,    615.0417
    117.5000,      55.0000,   1.00000,    541.1890
    122.5000,      55.0000,   1.00000,    525.8182
    127.5000,      55.0000,   1.00000,    514.6149
    132.5000,      55.0000,   1.00000,    512.0170
    137.5000,      55.0000,   1.00000,    512.6861
    142.5000,      55.0000,   1.00000,    514.8851
    147.5000,      55.0000,   1.00000,    521.4377
    152.5000,      55.0000,   1.00000,    543.2996
    157.5000,      55.0000,   1.00000,    547.8075
    162.5000,      55.0000,   1.00000,    553.8920
    167.5000,      55.0000,   1.00000,    560.8129
    172.5000,      55.0000,   1.00000,    560.1024
    177.5000,      55.0000,   1.00000,    540.5885
    182.5000,      55.0000,   1.00000,    533.8347
    187.5000,      55.0000,   1.00000,    522.4433
    192.5000,      55.0000,   1.00000,    509.4798
    197.5000,      55.0000,   1.00000,    510.7784
    202.5000,      55.0000,   1.00000,    515.4471
    207.5000,      55.0000,   1.00000,    501.0838
    212.5000,      55.0000,   1.00000,    500.6989
    217.5000,      55.0000,   1.00000,    496.1970
    222.5000,      55.0000,   1.00000,    485.7848
    227.5000,      55.0000,   1.00000,    483.2416
    232.5000,      55.0000,   1.00000,    488.7803
     82.5000,      15.0000,   5.00000,   1152.2358
     87.5000,      15.0000,   5.00000,    916.9140
     92.5000,      15.0000,   5.00000,    724.3170
     97.5000,      15.0000,   5.00000,    570.1039
    102.5000,      15.0000,   5.00000,    523.9481
    107.5000,      15.0000,   5.00000,    511.2493
    112.5000,      15.0000,   5.00000,    496.0457
    117.5000,      15.0000,   5.00000,    488.3418
    122.5000,      15.0000,   5.00000,    467.6139
    127.5000,      15.0000,   5.00000,    454.1159
    132.5000,      15.0000,   5.00000,    448.4243
    137.5000,      15.0000,   5.00000,    468.9820
    142.5000,      15.0000,   5.00000,    497.7359
    147.5000,      15.0000,   5.00000,    512.0204
    152.5000,      15.0000,   5.00000,    520.8084
    157.5000,      15.0000,   5.00000,    504.8978
    162.5000,      15.0000,   5.00000,    498.5970
    167.5000,      15.0000,   5.00000,    487.1601
    172.5000,      15.0000,   5.00000,    532.0593
    177.5000,      15.0000,   5.00000,    520.4521
    182.5000,      15.0000,   5.00000,    520.9907
    187.5000,      15.0000,   5.00000,    489.7612
    192.5000,      15.0000,   5.00000,    510.6591
    197.5000,      15.0000,   5.00000,    510.6731
    202.5000,      15.0000,   5.00000,    508.9172
    207.5000,      15.0000,   5.00000,    483.5097
    212.5000,      15.0000,   5.00000,    459.0839
    217.5000,      15.0000,   5.00000,    439.9196
    222.5000,      15.0000,   5.00000,    443.6828
    227.5000,      15.0000,   5.00000,    469.1512
    232.5000,      15.0000,   5.00000,    475.5533
     97.5000,      65.0000,   1.00000,    888.9471
    102.5000,      65.0000,   1.00000,    816.3306
    107.5000,      65.0000,   1.00000,    737.3183
    112.5000,      65.0000,   1.00000,    650.4771
    117.5000,      65.0000,   1.00000,    589.6374
    122.5000,      65.0000,   1.00000,    532.7235
    127.5000,      65.0000,   1.00000,    513.8795
    132.5000,      65.0000,   1.00000,    502.2994
    137.5000,      65.0000,   1.00000,    490.3139
    142.5000,      65.0000,   1.00000,    484.9297
    147.5000,      65.0000,   1.00000,    499.4338
    152.5000,      65.0000,   1.00000,    493.7460
    157.5000,      65.0000,   1.00000,    497.2559
    162.5000,      65.0000,   1.00000,    516.0748
    167.5000,      65.0000,   1.00000,    526.7247
    172.5000,      65.0000,   1.00000,    529.2054
    177.5000,      65.0000,   1.00000,    533.2627
    182.5000,      65.0000,   1.00000,    521.5336
    187.5000,      65.0000,   1.00000,    512.0358
    192.5000,      65.0000,   1.00000,    499.3975
    197.5000,      65.0000,   1.00000,    491.4000
    202.5000,      65.0000,   1.00000,    489.2543
    207.5000,      65.0000,   1.00000,    483.2929
    212.5000,      65.0000,   1.00000,    462.7095
    217.5000,      65.0000,   1.00000,    457.5511
     97.5000,      15.0000,   6.00000,    538.7318
    102.5000,      15.0000,   6.00000,    490.3168
    107.5000,      15.0000,   6.00000,    479.1660
    112.5000,      15.0000,   6.00000,    468.6808
    117.5000,      15.0000,   6.00000,    471.4922
    122.5000,      15.0000,   6.00000,    453.7554
    127.5000,      15.0000,   6.00000,    443.0525
    132.5000,      15.0000,   6.00000,    430.6210
    137.5000,      15.0000,   6.00000,    446.0107
    142.5000,      15.0000,   6.00000,    464.9813
    147.5000,      15.0000,   6.00000,    470.7175
    152.5000,      15.0000,   6.00000,    474.0667
    157.5000,      15.0000,   6.00000,    461.9108
    162.5000,      15.0000,   6.00000,    461.1208
    167.5000,      15.0000,   6.00000,    456.6393
    172.5000,      15.0000,   6.00000,    504.6901
    177.5000,      15.0000,   6.00000,    505.5998
    182.5000,      15.0000,   6.00000,    514.3647
    187.5000,      15.0000,   6.00000,    486.3221
    192.5000,      15.0000,   6.00000,    503.9013
    197.5000,      15.0000,   6.00000,    497.7896
    202.5000,      15.0000,   6.00000,    487.2990
    207.5000,      15.0000,   6.00000,    456.6176
    212.5000,      15.0000,   6.00000,    430.7569
    217.5000,      15.0000,   6.00000,    409.5378
    105.0000,      30.0000,   3.00000,    498.6130
    110.0000,      30.0000,   3.00000,    473.3462
    115.0000,      30.0000,   3.00000,    460.4960
    120.0000,      30.0000,   3.00000,    453.2310
    125.0000,      30.0000,   3.00000,    452.5530
    130.0000,      30.0000,   3.00000,    450.2218
    135.0000,      30.0000,   3.00000,    454.0200
    140.0000,      30.0000,   3.00000,    447.9271
    145.0000,      30.0000,   3.00000,    458.7982
    150.0000,      30.0000,   3.00000,    459.7029
    155.0000,      30.0000,   3.00000,    457.6897
    160.0000,      30.0000,   3.00000,    451.3181
    165.0000,      30.0000,   3.00000,    467.8537
    170.0000,      30.0000,   3.00000,    469.9474
    175.0000,      30.0000,   3.00000,    477.8102
    180.0000,      30.0000,   3.00000,    493.5534
    185.0000,      30.0000,   3.00000,    509.3466
    190.0000,      30.0000,   3.00000,    512.7136
    195.0000,      30.0000,   3.00000,    491.0222
    200.0000,      30.0000,   3.00000,    481.2630
    205.0000,      30.0000,   3.00000,    462.4079
    210.0000,      30.0000,   3.00000,    445.1502
    112.5000,      25.0000,   4.00000,    457.6123
    117.5000,      25.0000,   4.00000,    440.3996
    122.5000,      25.0000,   4.00000,    436.8077
    127.5000,      25.0000,   4.00000,    435.3139
    132.5000,      25.0000,   4.00000,    435.0346
    137.5000,      25.0000,   4.00000,    442.5697
    142.5000,      25.0000,   4.00000,    452.0705
    147.5000,      25.0000,   4.00000,    453.6069
    152.5000,      25.0000,   4.00000,    454.5292
    157.5000,      25.0000,   4.00000,    447.1404
    162.5000,      25.0000,   4.00000,    434.0007
    167.5000,      25.0000,   4.00000,    459.4598
    172.5000,      25.0000,   4.00000,    456.5518
    177.5000,      25.0000,   4.00000,    465.3144
    182.5000,      25.0000,   4.00000,    489.3060
    187.5000,      25.0000,   4.00000,    507.2360
    192.5000,      25.0000,   4.00000,    483.4789
    197.5000,      25.0000,   4.00000,    495.0027
    202.5000,      25.0000,   4.00000,    484.2024
   4.17
ITERATION 4
MODEL RESISTIVITY
LAYER 1
61,     2.5000
     10.0000,     721.30
     15.0000,     770.72
     20.0000,     762.11
     25.0000,     712.57
     30.0000,     733.72
     35.0000,     660.90
     40.0000,     773.74
     45.0000,     765.13
     50.0000,     802.94
     55.0000,     672.00
     60.0000,     782.35
     65.0000,     919.83
     70.0000,     980.72
     75.0000,     986.27
     80.0000,     1042.9
     85.0000,     903.78
     90.0000,     800.30
     95.0000,     527.20
    100.0000,     424.62
    105.0000,     409.73
    110.0000,     366.79
    115.0000,     369.50
    120.0000,     380.96
    125.0000,     391.27
    130.0000,     363.36
    135.0000,     424.45
    140.0000,     453.77
    145.0000,     491.03
    150.0000,     557.12
    155.0000,     491.96
    160.0000,     474.91
    165.0000,     444.09
    170.0000,     426.22
    175.0000,     451.33
    180.0000,     630.84
    185.0000,     448.74
    190.0000,     477.28
    195.0000,     521.69
    200.0000,     520.57
    205.0000,     476.24
    210.0000,     499.77
    215.0000,     413.33
    220.0000,     359.99
    225.0000,     387.62
    230.0000,     391.08
    235.0000,     402.12
    240.0000,     371.92
    245.0000,     342.05
    250.0000,     327.24
    255.0000,     355.66
    260.0000,     357.87
    265.0000,     370.60
    270.0000,     362.85
    275.0000,     345.65
    280.0000,     320.60
    285.0000,     316.55
    290.0000,     341.54
    295.0000,     332.86
    300.0000,     370.39
    305.0000,     380.80
           360.7269
LAYER 2
61,     5.2500
     10.0000,     795.74
     15.0000,     819.07
     20.0000,     832.85
     25.0000,     804.74
     30.0000,     820.36
     35.0000,     791.39
     40.0000,     885.44
     45.0000,     883.04
     50.0000,     886.29
     55.0000,     774.37
     60.0000,     893.34
     65.0000,     1072.3
     70.0000,     1113.9
     75.0000,     1119.5
     80.0000,     1110.4
     85.0000,     951.11
     90.0000,     875.05
     95.0000,     565.79
    100.0000,     476.50
    105.0000,     489.40
    110.0000,     452.19
    115.0000,     452.42
    120.0000,     474.77
    125.0000,     476.71
    130.0000,     451.14
    135.0000,     500.04
    140.0000,     518.42
    145.0000,     557.25
    150.0000,     592.62
    155.0000,     528.87
    160.0000,     520.97
    165.0000,     503.03
    170.0000,     485.71
    175.0000,     520.27
    180.0000,     657.41
    185.0000,     508.16
    190.0000,     547.35
    195.0000,     587.18
    200.0000,     576.63
    205.0000,     535.43
    210.0000,     543.34
    215.0000,     476.15
    220.0000,     426.24
    225.0000,     446.87
    230.0000,     446.71
    235.0000,     459.05
    240.0000,     429.75
    245.0000,     399.05
    250.0000,     386.75
    255.0000,     407.37
    260.0000,     416.38
    265.0000,     425.72
    270.0000,     416.03
    275.0000,     397.06
    280.0000,     365.87
    285.0000,     363.84
    290.0000,     388.61
    295.0000,     383.96
    300.0000,     410.43
    305.0000,     414.21
           396.9898
LAYER 3
59,     8.2750
     15.0000,     1061.7
     20.0000,     1101.0
     25.0000,     1012.3
     30.0000,     941.84
     35.0000,     916.70
     40.0000,     970.94
     45.0000,     978.56
     50.0000,     971.14
     55.0000,     948.37
     60.0000,     1172.3
     65.0000,     1517.4
     70.0000,     1616.2
     75.0000,     1594.6
     80.0000,     1471.2
     85.0000,     1187.5
     90.0000,     1122.0
     95.0000,     718.14
    100.0000,     651.30
    105.0000,     757.70
    110.0000,     771.05
    115.0000,     784.91
    120.0000,     817.86
    125.0000,     803.68
    130.0000,     756.56
    135.0000,     770.84
    140.0000,     766.50
    145.0000,     788.46
    150.0000,     781.57
    155.0000,     726.92
    160.0000,     760.41
    165.0000,     779.24
    170.0000,     757.07
    175.0000,     771.66
    180.0000,     849.38
    185.0000,     725.95
    190.0000,     820.11
    195.0000,     868.87
    200.0000,     807.38
    205.0000,     726.27
    210.0000,     719.41
    215.0000,     693.20
    220.0000,     666.52
    225.0000,     686.63
    230.0000,     681.93
    235.0000,     692.54
    240.0000,     658.93
    245.0000,     618.01
    250.0000,     597.45
    255.0000,     609.41
    260.0000,     628.74
    265.0000,     644.08
    270.0000,     633.84
    275.0000,     602.61
    280.0000,     552.37
    285.0000,     544.96
    290.0000,     568.49
    295.0000,     560.60
    300.0000,     556.22
           510.9129
LAYER 4
57,    11.6025
     20.0000,     1672.0
     25.0000,     1325.9
     30.0000,     1002.1
     35.0000,     822.28
     40.0000,     769.40
     45.0000,     786.81
     50.0000,     841.61
     55.0000,     1007.9
     60.0000,     1456.2
     65.0000,     2044.8
     70.0000,     2175.8
     75.0000,     1980.5
     80.0000,     1615.3
     85.0000,     1153.0
     90.0000,     1154.9
     95.0000,     810.80
    100.0000,     790.55
    105.0000,     1096.9
    110.0000,     1329.3
    115.0000,     1461.9
    120.0000,     1537.9
    125.0000,     1491.7
    130.0000,     1372.7
    135.0000,     1269.5
    140.0000,     1165.6
    145.0000,     1104.9
    150.0000,     1037.3
    155.0000,     1035.5
    160.0000,     1192.0
    165.0000,     1302.2
    170.0000,     1249.8
    175.0000,     1158.9
    180.0000,     1122.9
    185.0000,     1001.3
    190.0000,     1217.8
    195.0000,     1324.3
    200.0000,     1181.9
    205.0000,     1012.4
    210.0000,     994.36
    215.0000,     1036.7
    220.0000,     1066.6
    225.0000,     1098.3
    230.0000,     1083.3
    235.0000,     1089.6
    240.0000,     1052.7
    245.0000,     997.01
    250.0000,     954.48
    255.0000,     947.26
    260.0000,     973.83
    265.0000,     1001.2
    270.0000,     993.13
    275.0000,     945.06
    280.0000,     871.00
    285.0000,     852.65
    290.0000,     873.34
    295.0000,     849.92
           775.1410
LAYER 5
53,    15.2628
     30.0000,     3036.8
     35.0000,     1244.5
     40.0000,     767.90
     45.0000,     617.24
     50.0000,     689.90
     55.0000,     1124.3
     60.0000,     1917.4
     65.0000,     2617.9
     70.0000,     2629.3
     75.0000,     2184.9
     80.0000,     1537.7
     85.0000,     1010.3
     90.0000,     1084.4
     95.0000,     946.93
    100.0000,     788.62
    105.0000,     894.94
    110.0000,     1108.2
    115.0000,     1370.9
    120.0000,     1592.1
    125.0000,     1631.1
    130.0000,     1582.3
    135.0000,     1455.2
    140.0000,     1268.9
    145.0000,     1113.0
    150.0000,     1042.4
    155.0000,     1158.6
    160.0000,     1440.8
    165.0000,     1625.3
    170.0000,     1518.0
    175.0000,     1284.4
    180.0000,     1116.0
    185.0000,     1068.9
    190.0000,     1324.7
    195.0000,     1528.4
    200.0000,     1436.6
    205.0000,     1265.8
    210.0000,     1245.4
    215.0000,     1342.6
    220.0000,     1435.3
    225.0000,     1471.2
    230.0000,     1457.6
    235.0000,     1460.3
    240.0000,     1458.1
    245.0000,     1427.7
    250.0000,     1370.2
    255.0000,     1320.5
    260.0000,     1314.6
    265.0000,     1335.2
    270.0000,     1352.8
    275.0000,     1347.4
    280.0000,     1367.4
    285.0000,     1371.2
             1426.3
LAYER 6
49,    19.2890
     40.0000,     2272.5
     45.0000,     1436.7
     50.0000,     1363.4
     55.0000,     1701.6
     60.0000,     2306.2
     65.0000,     2562.0
     70.0000,     2315.0
     75.0000,     1935.6
     80.0000,     1518.0
     85.0000,     1218.7
     90.0000,     1080.6
     95.0000,     764.94
    100.0000,     512.66
    105.0000,     432.12
    110.0000,     419.43
    115.0000,     430.13
    120.0000,     457.66
    125.0000,     506.86
    130.0000,     578.56
    135.0000,     626.24
    140.0000,     635.57
    145.0000,     628.15
    150.0000,     639.96
    155.0000,     717.45
    160.0000,     844.48
    165.0000,     917.93
    170.0000,     872.46
    175.0000,     778.63
    180.0000,     720.08
    185.0000,     742.50
    190.0000,     888.66
    195.0000,     1025.7
    200.0000,     1029.1
    205.0000,     969.19
    210.0000,     957.59
    215.0000,     996.75
    220.0000,     1034.8
    225.0000,     1046.3
    230.0000,     1042.4
    235.0000,     1048.9
    240.0000,     1059.2
    245.0000,     1053.7
    250.0000,     1026.9
    255.0000,     999.39
    260.0000,     997.68
    265.0000,     1022.9
    270.0000,     1076.8
    275.0000,     1123.4
             1284.4
LAYER 7
45,    23.7179
     50.0000,     3247.9
     55.0000,     2667.3
     60.0000,     2716.6
     65.0000,     2326.7
     70.0000,     1976.9
     75.0000,     1688.6
     80.0000,     1289.4
     85.0000,     956.15
     90.0000,     706.51
     95.0000,     466.18
    100.0000,     309.38
    105.0000,     241.00
    110.0000,     213.67
    115.0000,     203.03
    120.0000,     202.38
    125.0000,     212.27
    130.0000,     234.66
    135.0000,     265.72
    140.0000,     304.10
    145.0000,     345.95
    150.0000,     384.63
    155.0000,     425.07
    160.0000,     465.31
    165.0000,     487.20
    170.0000,     483.03
    175.0000,     471.67
    180.0000,     477.95
    185.0000,     519.63
    190.0000,     599.80
    195.0000,     670.89
    200.0000,     690.04
    205.0000,     676.51
    210.0000,     669.24
    215.0000,     675.74
    220.0000,     682.48
    225.0000,     682.63
    230.0000,     681.39
    235.0000,     686.52
    240.0000,     695.22
    245.0000,     697.85
    250.0000,     691.51
    255.0000,     685.63
    260.0000,     692.93
    265.0000,     720.25
           804.5259
LAYER 8
41,    28.5897
     60.0000,     3893.9
     65.0000,     2027.5
     70.0000,     1602.5
     75.0000,     1384.8
     80.0000,     951.58
     85.0000,     651.78
     90.0000,     468.72
     95.0000,     326.08
    100.0000,     238.31
    105.0000,     190.52
    110.0000,     159.30
    115.0000,     140.94
    120.0000,     134.75
    125.0000,     137.17
    130.0000,     146.31
    135.0000,     163.87
    140.0000,     193.59
    145.0000,     234.98
    150.0000,     275.92
    155.0000,     306.11
    160.0000,     325.48
    165.0000,     336.77
    170.0000,     344.45
    175.0000,     356.15
    180.0000,     379.77
    185.0000,     419.01
    190.0000,     467.10
    195.0000,     503.16
    200.0000,     513.25
    205.0000,     505.99
    210.0000,     497.33
    215.0000,     493.46
    220.0000,     491.79
    225.0000,     490.17
    230.0000,     489.67
    235.0000,     492.39
    240.0000,     497.55
    245.0000,     500.19
    250.0000,     499.54
    255.0000,     500.94
           513.1859
LAYER 9
35,    33.9487
     75.0000,     1462.9
     80.0000,     802.80
     85.0000,     573.78
     90.0000,     446.82
     95.0000,     328.41
    100.0000,     250.27
    105.0000,     204.50
    110.0000,     170.64
    115.0000,     145.68
    120.0000,     133.97
    125.0000,     133.06
    130.0000,     139.70
    135.0000,     153.60
    140.0000,     176.46
    145.0000,     207.91
    150.0000,     240.81
    155.0000,     266.07
    160.0000,     281.82
    165.0000,     292.33
    170.0000,     303.26
    175.0000,     319.39
    180.0000,     343.35
    185.0000,     373.44
    190.0000,     401.85
    195.0000,     418.03
    200.0000,     418.03
    205.0000,     408.23
    210.0000,     397.63
    215.0000,     391.01
    220.0000,     387.60
    225.0000,     386.03
    230.0000,     385.39
    235.0000,     385.70
    240.0000,     387.10
           389.4821
LAYER 10
29,    39.8436
     90.0000,     659.87
     95.0000,     458.65
    100.0000,     357.69
    105.0000,     286.17
    110.0000,     234.34
    115.0000,     192.51
    120.0000,     169.55
    125.0000,     161.33
    130.0000,     164.19
    135.0000,     175.44
    140.0000,     193.54
    145.0000,     216.31
    150.0000,     239.30
    155.0000,     257.77
    160.0000,     270.58
    165.0000,     280.43
    170.0000,     291.18
    175.0000,     305.60
    180.0000,     323.99
    185.0000,     343.21
    190.0000,     357.26
    195.0000,     360.82
    200.0000,     353.55
    205.0000,     340.99
    210.0000,     328.97
    215.0000,     322.07
    220.0000,     317.96
    225.0000,     316.00
           314.7660
LAYER 11
25,    46.3279
    100.0000,     607.57
    105.0000,     492.17
    110.0000,     396.01
    115.0000,     294.61
    120.0000,     236.27
    125.0000,     208.46
    130.0000,     202.80
    135.0000,     209.01
    140.0000,     221.50
    145.0000,     236.31
    150.0000,     250.24
    155.0000,     261.31
    160.0000,     269.54
    165.0000,     276.70
    170.0000,     284.95
    175.0000,     295.38
    180.0000,     307.14
    185.0000,     317.09
    190.0000,     320.98
    195.0000,     316.07
    200.0000,     302.62
    205.0000,     286.86
    210.0000,     272.02
    215.0000,     265.04
           260.0435
LAYER 12
21, 
    110.0000,     867.41
    115.0000,     463.02
    120.0000,     308.62
    125.0000,     249.84
    130.0000,     231.41
    135.0000,     230.99
    140.0000,     238.53
    145.0000,     247.78
    150.0000,     255.93
    155.0000,     262.06
    160.0000,     266.74
    165.0000,     271.29
    170.0000,     277.09
    175.0000,     284.57
    180.0000,     292.53
    185.0000,     297.84
    190.0000,     296.48
    195.0000,     287.23
    200.0000,     269.81
    205.0000,     246.04
           215.7871
CALCULATED APPARENT RESISTIVITY
      7.5000,       5.0000,   1.00000,    824.3950
     12.5000,       5.0000,   1.00000,    850.3024
     17.5000,       5.0000,   1.00000,    845.4520
     22.5000,       5.0000,   1.00000,    800.5471
     27.5000,       5.0000,   1.00000,    843.3604
     32.5000,       5.0000,   1.00000,    760.0703
     37.5000,       5.0000,   1.00000,    851.3837
     42.5000,       5.0000,   1.00000,    795.4931
     47.5000,       5.0000,   1.00000,    876.8649
     52.5000,       5.0000,   1.00000,    805.9865
     57.5000,       5.0000,   1.00000,    926.6234
     62.5000,       5.0000,   1.00000,    995.5266
     67.5000,       5.0000,   1.00000,   1055.2749
     72.5000,       5.0000,   1.00000,   1040.4845
     77.5000,       5.0000,   1.00000,   1058.4553
     82.5000,       5.0000,   1.00000,    886.7419
     87.5000,       5.0000,   1.00000,    827.9718
     92.5000,       5.0000,   1.00000,    617.7703
     97.5000,       5.0000,   1.00000,    535.9699
    102.5000,       5.0000,   1.00000,    506.4792
    107.5000,       5.0000,   1.00000,    462.2133
    112.5000,       5.0000,   1.00000,    468.0744
    117.5000,       5.0000,   1.00000,    466.7118
    122.5000,       5.0000,   1.00000,    488.0673
    127.5000,       5.0000,   1.00000,    458.8237
    132.5000,       5.0000,   1.00000,    515.1094
    137.5000,       5.0000,   1.00000,    525.3582
    142.5000,       5.0000,   1.00000,    539.5306
    147.5000,       5.0000,   1.00000,    588.7421
    152.5000,       5.0000,   1.00000,    537.9149
    157.5000,       5.0000,   1.00000,    551.4443
    162.5000,       5.0000,   1.00000,    534.6307
    167.5000,       5.0000,   1.00000,    539.3602
    172.5000,       5.0000,   1.00000,    504.1602
    177.5000,       5.0000,   1.00000,    651.9610
    182.5000,       5.0000,   1.00000,    513.3104
    187.5000,       5.0000,   1.00000,    576.5491
    192.5000,       5.0000,   1.00000,    576.6993
    197.5000,       5.0000,   1.00000,    576.6832
    202.5000,       5.0000,   1.00000,    530.3152
    207.5000,       5.0000,   1.00000,    549.0341
    212.5000,       5.0000,   1.00000,    485.9228
    217.5000,       5.0000,   1.00000,    454.3683
    222.5000,       5.0000,   1.00000,    470.3677
    227.5000,       5.0000,   1.00000,    449.1636
    232.5000,       5.0000,   1.00000,    458.4650
    237.5000,       5.0000,   1.00000,    434.5316
    242.5000,       5.0000,   1.00000,    421.8612
    247.5000,       5.0000,   1.00000,    404.6841
    252.5000,       5.0000,   1.00000,    422.1553
    257.5000,       5.0000,   1.00000,    415.5205
    262.5000,       5.0000,   1.00000,    426.3124
    267.5000,       5.0000,   1.00000,    415.6162
    272.5000,       5.0000,   1.00000,    406.8012
    277.5000,       5.0000,   1.00000,    391.3539
    282.5000,       5.0000,   1.00000,    382.1802
    287.5000,       5.0000,   1.00000,    403.1941
    292.5000,       5.0000,   1.00000,    390.5267
    297.5000,       5.0000,   1.00000,    414.6696
    302.5000,       5.0000,   1.00000,    415.0266
    307.5000,       5.0000,   1.00000,    406.1956
     12.5000,       5.0000,   2.00000,   1009.9869
     17.5000,       5.0000,   2.00000,    988.0607
     22.5000,       5.0000,   2.00000,    943.7860
     27.5000,       5.0000,   2.00000,    960.4957
     32.5000,       5.0000,   2.00000,    862.1910
     37.5000,       5.0000,   2.00000,    929.2990
     42.5000,       5.0000,   2.00000,    937.7527
     47.5000,       5.0000,   2.00000,    989.0217
     52.5000,       5.0000,   2.00000,    899.3652
     57.5000,       5.0000,   2.00000,   1027.9907
     62.5000,       5.0000,   2.00000,   1149.6289
     67.5000,       5.0000,   2.00000,   1113.4263
     72.5000,       5.0000,   2.00000,   1084.9414
     77.5000,       5.0000,   2.00000,   1084.8372
     82.5000,       5.0000,   2.00000,    965.8806
     87.5000,       5.0000,   2.00000,    921.8306
     92.5000,       5.0000,   2.00000,    696.4989
     97.5000,       5.0000,   2.00000,    623.3265
    102.5000,       5.0000,   2.00000,    638.7804
    107.5000,       5.0000,   2.00000,    571.4791
    112.5000,       5.0000,   2.00000,    561.0457
    117.5000,       5.0000,   2.00000,    591.7468
    122.5000,       5.0000,   2.00000,    597.0126
    127.5000,       5.0000,   2.00000,    547.6343
    132.5000,       5.0000,   2.00000,    611.7064
    137.5000,       5.0000,   2.00000,    606.7172
    142.5000,       5.0000,   2.00000,    615.9234
    147.5000,       5.0000,   2.00000,    674.8572
    152.5000,       5.0000,   2.00000,    612.0520
    157.5000,       5.0000,   2.00000,    634.2802
    162.5000,       5.0000,   2.00000,    652.3247
    167.5000,       5.0000,   2.00000,    579.6085
    172.5000,       5.0000,   2.00000,    600.1111
    177.5000,       5.0000,   2.00000,    800.4357
    182.5000,       5.0000,   2.00000,    587.7847
    187.5000,       5.0000,   2.00000,    607.8188
    192.5000,       5.0000,   2.00000,    696.7597
    197.5000,       5.0000,   2.00000,    649.6875
    202.5000,       5.0000,   2.00000,    601.4146
    207.5000,       5.0000,   2.00000,    656.6461
    212.5000,       5.0000,   2.00000,    580.3324
    217.5000,       5.0000,   2.00000,    529.3248
    222.5000,       5.0000,   2.00000,    568.0421
    227.5000,       5.0000,   2.00000,    550.7451
    232.5000,       5.0000,   2.00000,    554.0837
    237.5000,       5.0000,   2.00000,    533.2524
    242.5000,       5.0000,   2.00000,    505.7893
    247.5000,       5.0000,   2.00000,    493.2482
    252.5000,       5.0000,   2.00000,    514.7119
    257.5000,       5.0000,   2.00000,    504.7743
    262.5000,       5.0000,   2.00000,    508.1724
    267.5000,       5.0000,   2.00000,    504.3542
    272.5000,       5.0000,   2.00000,    495.4807
    277.5000,       5.0000,   2.00000,    471.0060
    282.5000,       5.0000,   2.00000,    468.8904
    287.5000,       5.0000,   2.00000,    491.4926
    292.5000,       5.0000,   2.00000,    465.7057
    297.5000,       5.0000,   2.00000,    490.2692
    302.5000,       5.0000,   2.00000,    493.0884
     17.5000,       5.0000,   3.00000,   1150.3246
     22.5000,       5.0000,   3.00000,   1068.4243
     27.5000,       5.0000,   3.00000,   1070.7450
     32.5000,       5.0000,   3.00000,    942.0496
     37.5000,       5.0000,   3.00000,   1070.0109
     42.5000,       5.0000,   3.00000,   1052.0203
     47.5000,       5.0000,   3.00000,   1100.9480
     52.5000,       5.0000,   3.00000,    947.4453
     57.5000,       5.0000,   3.00000,   1089.4712
     62.5000,       5.0000,   3.00000,   1173.0538
     67.5000,       5.0000,   3.00000,   1176.3182
     72.5000,       5.0000,   3.00000,   1075.0801
     77.5000,       5.0000,   3.00000,   1114.5397
     82.5000,       5.0000,   3.00000,   1025.4414
     87.5000,       5.0000,   3.00000,    989.8126
     92.5000,       5.0000,   3.00000,    742.6171
     97.5000,       5.0000,   3.00000,    684.4376
    102.5000,       5.0000,   3.00000,    705.8893
    107.5000,       5.0000,   3.00000,    655.0738
    112.5000,       5.0000,   3.00000,    651.5929
    117.5000,       5.0000,   3.00000,    659.7439
    122.5000,       5.0000,   3.00000,    670.4470
    127.5000,       5.0000,   3.00000,    603.2822
    132.5000,       5.0000,   3.00000,    649.8303
    137.5000,       5.0000,   3.00000,    661.5898
    142.5000,       5.0000,   3.00000,    685.7281
    147.5000,       5.0000,   3.00000,    736.1198
    152.5000,       5.0000,   3.00000,    676.5466
    157.5000,       5.0000,   3.00000,    704.1682
    162.5000,       5.0000,   3.00000,    651.8398
    167.5000,       5.0000,   3.00000,    644.0491
    172.5000,       5.0000,   3.00000,    664.6107
    177.5000,       5.0000,   3.00000,    881.3672
    182.5000,       5.0000,   3.00000,    639.5587
    187.5000,       5.0000,   3.00000,    666.6332
    192.5000,       5.0000,   3.00000,    701.4335
    197.5000,       5.0000,   3.00000,    734.0045
    202.5000,       5.0000,   3.00000,    676.1726
    207.5000,       5.0000,   3.00000,    721.9778
    212.5000,       5.0000,   3.00000,    643.4568
    217.5000,       5.0000,   3.00000,    587.9610
    222.5000,       5.0000,   3.00000,    626.2613
    227.5000,       5.0000,   3.00000,    635.5302
    232.5000,       5.0000,   3.00000,    654.0830
    237.5000,       5.0000,   3.00000,    607.5615
    242.5000,       5.0000,   3.00000,    575.5174
    247.5000,       5.0000,   3.00000,    552.3398
    252.5000,       5.0000,   3.00000,    585.5671
    257.5000,       5.0000,   3.00000,    580.1329
    262.5000,       5.0000,   3.00000,    592.6871
    267.5000,       5.0000,   3.00000,    582.5174
    272.5000,       5.0000,   3.00000,    565.6575
    277.5000,       5.0000,   3.00000,    538.5502
    282.5000,       5.0000,   3.00000,    532.2633
    287.5000,       5.0000,   3.00000,    560.8635
    292.5000,       5.0000,   3.00000,    538.8602
    297.5000,       5.0000,   3.00000,    564.4294
     22.5000,      15.0000,   1.00000,   1173.9381
     27.5000,      15.0000,   1.00000,   1093.9739
     32.5000,      15.0000,   1.00000,   1112.4855
     37.5000,      15.0000,   1.00000,   1110.1576
     42.5000,      15.0000,   1.00000,   1154.3937
     47.5000,      15.0000,   1.00000,   1082.1777
     52.5000,      15.0000,   1.00000,   1085.9734
     57.5000,      15.0000,   1.00000,   1061.5869
     62.5000,      15.0000,   1.00000,   1116.6670
     67.5000,      15.0000,   1.00000,   1101.1262
     72.5000,      15.0000,   1.00000,   1118.8900
     77.5000,      15.0000,   1.00000,   1073.8081
     82.5000,      15.0000,   1.00000,   1053.3835
     87.5000,      15.0000,   1.00000,    948.5787
     92.5000,      15.0000,   1.00000,    851.9284
     97.5000,      15.0000,   1.00000,    740.7510
    102.5000,      15.0000,   1.00000,    704.7766
    107.5000,      15.0000,   1.00000,    706.8516
    112.5000,      15.0000,   1.00000,    697.7748
    117.5000,      15.0000,   1.00000,    684.3745
    122.5000,      15.0000,   1.00000,    655.5790
    127.5000,      15.0000,   1.00000,    647.1500
    132.5000,      15.0000,   1.00000,    642.7812
    137.5000,      15.0000,   1.00000,    676.4034
    142.5000,      15.0000,   1.00000,    715.6121
    147.5000,      15.0000,   1.00000,    729.3561
    152.5000,      15.0000,   1.00000,    734.5606
    157.5000,      15.0000,   1.00000,    666.7534
    162.5000,      15.0000,   1.00000,    660.5896
    167.5000,      15.0000,   1.00000,    664.7900
    172.5000,      15.0000,   1.00000,    748.1133
    177.5000,      15.0000,   1.00000,    730.2331
    182.5000,      15.0000,   1.00000,    752.5867
    187.5000,      15.0000,   1.00000,    682.0289
    192.5000,      15.0000,   1.00000,    697.3397
    197.5000,      15.0000,   1.00000,    709.7477
    202.5000,      15.0000,   1.00000,    750.7036
    207.5000,      15.0000,   1.00000,    700.4180
    212.5000,      15.0000,   1.00000,    665.2194
    217.5000,      15.0000,   1.00000,    638.8276
    222.5000,      15.0000,   1.00000,    640.5661
    227.5000,      15.0000,   1.00000,    670.2381
    232.5000,      15.0000,   1.00000,    674.5642
    237.5000,      15.0000,   1.00000,    651.5848
    242.5000,      15.0000,   1.00000,    605.6012
    247.5000,      15.0000,   1.00000,    595.6406
    252.5000,      15.0000,   1.00000,    597.0450
    257.5000,      15.0000,   1.00000,    622.6187
    262.5000,      15.0000,   1.00000,    628.6407
    267.5000,      15.0000,   1.00000,    618.3449
    272.5000,      15.0000,   1.00000,    594.7627
    277.5000,      15.0000,   1.00000,    574.7723
    282.5000,      15.0000,   1.00000,    569.3808
    287.5000,      15.0000,   1.00000,    573.3077
    292.5000,      15.0000,   1.00000,    590.7778
     22.5000,       5.0000,   4.00000,   1184.0092
     27.5000,       5.0000,   4.00000,   1176.1527
     32.5000,       5.0000,   4.00000,   1050.4196
     37.5000,       5.0000,   4.00000,   1181.3230
     42.5000,       5.0000,   4.00000,   1141.3047
     47.5000,       5.0000,   4.00000,   1159.2622
     52.5000,       5.0000,   4.00000,    992.2064
     57.5000,       5.0000,   4.00000,   1081.6995
     62.5000,       5.0000,   4.00000,   1186.7117
     67.5000,       5.0000,   4.00000,   1162.7744
     72.5000,       5.0000,   4.00000,   1141.0149
     77.5000,       5.0000,   4.00000,   1157.4401
     82.5000,       5.0000,   4.00000,   1037.4777
     87.5000,       5.0000,   4.00000,   1020.9226
     92.5000,       5.0000,   4.00000,    769.7913
     97.5000,       5.0000,   4.00000,    701.2402
    102.5000,       5.0000,   4.00000,    735.7574
    107.5000,       5.0000,   4.00000,    697.6169
    112.5000,       5.0000,   4.00000,    707.3463
    117.5000,       5.0000,   4.00000,    704.7525
    122.5000,       5.0000,   4.00000,    695.5811
    127.5000,       5.0000,   4.00000,    614.4164
    132.5000,       5.0000,   4.00000,    673.8097
    137.5000,       5.0000,   4.00000,    683.6303
    142.5000,       5.0000,   4.00000,    715.0422
    147.5000,       5.0000,   4.00000,    792.8719
    152.5000,       5.0000,   4.00000,    714.9280
    157.5000,       5.0000,   4.00000,    688.4304
    162.5000,       5.0000,   4.00000,    678.2688
    167.5000,       5.0000,   4.00000,    659.7389
    172.5000,       5.0000,   4.00000,    686.5643
    177.5000,       5.0000,   4.00000,    904.1631
    182.5000,       5.0000,   4.00000,    667.0449
    187.5000,       5.0000,   4.00000,    689.9201
    192.5000,       5.0000,   4.00000,    739.4237
    197.5000,       5.0000,   4.00000,    744.2460
    202.5000,       5.0000,   4.00000,    730.4795
    207.5000,       5.0000,   4.00000,    764.4099
    212.5000,       5.0000,   4.00000,    666.0226
    217.5000,       5.0000,   4.00000,    617.6138
    222.5000,       5.0000,   4.00000,    675.6863
    227.5000,       5.0000,   4.00000,    683.2753
    232.5000,       5.0000,   4.00000,    717.4021
    237.5000,       5.0000,   4.00000,    671.0841
    242.5000,       5.0000,   4.00000,    617.3675
    247.5000,       5.0000,   4.00000,    591.7221
    252.5000,       5.0000,   4.00000,    626.7763
    257.5000,       5.0000,   4.00000,    636.8846
    262.5000,       5.0000,   4.00000,    660.6053
    267.5000,       5.0000,   4.00000,    643.6384
    272.5000,       5.0000,   4.00000,    619.4738
    277.5000,       5.0000,   4.00000,    582.0956
    282.5000,       5.0000,   4.00000,    571.6484
    287.5000,       5.0000,   4.00000,    611.6088
    292.5000,       5.0000,   4.00000,    590.6222
     30.0000,      20.0000,   1.00000,   1259.5273
     35.0000,      20.0000,   1.00000,   1229.7224
     40.0000,      20.0000,   1.00000,   1188.9426
     45.0000,      20.0000,   1.00000,   1150.3134
     50.0000,      20.0000,   1.00000,   1102.7201
     55.0000,      20.0000,   1.00000,   1096.3218
     60.0000,      20.0000,   1.00000,   1067.5923
     65.0000,      20.0000,   1.00000,   1107.5771
     70.0000,      20.0000,   1.00000,   1168.6010
     75.0000,      20.0000,   1.00000,   1150.3019
     80.0000,      20.0000,   1.00000,   1123.2684
     85.0000,      20.0000,   1.00000,   1012.4198
     90.0000,      20.0000,   1.00000,    899.3537
     95.0000,      20.0000,   1.00000,    831.6412
    100.0000,      20.0000,   1.00000,    742.5720
    105.0000,      20.0000,   1.00000,    716.6056
    110.0000,      20.0000,   1.00000,    723.9435
    115.0000,      20.0000,   1.00000,    709.8727
    120.0000,      20.0000,   1.00000,    680.0789
    125.0000,      20.0000,   1.00000,    665.1117
    130.0000,      20.0000,   1.00000,    656.4147
    135.0000,      20.0000,   1.00000,    667.7613
    140.0000,      20.0000,   1.00000,    719.6055
    145.0000,      20.0000,   1.00000,    737.4063
    150.0000,      20.0000,   1.00000,    712.2307
    155.0000,      20.0000,   1.00000,    712.9771
    160.0000,      20.0000,   1.00000,    672.1207
    165.0000,      20.0000,   1.00000,    662.7820
    170.0000,      20.0000,   1.00000,    708.5149
    175.0000,      20.0000,   1.00000,    699.2740
    180.0000,      20.0000,   1.00000,    717.3314
    185.0000,      20.0000,   1.00000,    749.3226
    190.0000,      20.0000,   1.00000,    718.6411
    195.0000,      20.0000,   1.00000,    728.4693
    200.0000,      20.0000,   1.00000,    741.3496
    205.0000,      20.0000,   1.00000,    708.6503
    210.0000,      20.0000,   1.00000,    700.7219
    215.0000,      20.0000,   1.00000,    684.1169
    220.0000,      20.0000,   1.00000,    668.9170
    225.0000,      20.0000,   1.00000,    685.4108
    230.0000,      20.0000,   1.00000,    703.9337
    235.0000,      20.0000,   1.00000,    686.8373
    240.0000,      20.0000,   1.00000,    674.0690
    245.0000,      20.0000,   1.00000,    649.8441
    250.0000,      20.0000,   1.00000,    636.6747
    255.0000,      20.0000,   1.00000,    652.8854
    260.0000,      20.0000,   1.00000,    668.3646
    265.0000,      20.0000,   1.00000,    674.2228
    270.0000,      20.0000,   1.00000,    657.8083
    275.0000,      20.0000,   1.00000,    629.2333
    280.0000,      20.0000,   1.00000,    616.5406
    285.0000,      20.0000,   1.00000,    607.4640
     27.5000,       5.0000,   5.00000,   1296.6749
     32.5000,       5.0000,   5.00000,   1140.7836
     37.5000,       5.0000,   5.00000,   1241.3531
     42.5000,       5.0000,   5.00000,   1175.9783
     47.5000,       5.0000,   5.00000,   1187.1147
     52.5000,       5.0000,   5.00000,    980.5021
     57.5000,       5.0000,   5.00000,   1095.5647
     62.5000,       5.0000,   5.00000,   1172.0085
     67.5000,       5.0000,   5.00000,   1208.0236
     72.5000,       5.0000,   5.00000,   1188.3418
     77.5000,       5.0000,   5.00000,   1218.7841
     82.5000,       5.0000,   5.00000,   1054.2687
     87.5000,       5.0000,   5.00000,   1014.2957
     92.5000,       5.0000,   5.00000,    762.7308
     97.5000,       5.0000,   5.00000,    697.3722
    102.5000,       5.0000,   5.00000,    742.6809
    107.5000,       5.0000,   5.00000,    705.3470
    112.5000,       5.0000,   5.00000,    712.6117
    117.5000,       5.0000,   5.00000,    727.8835
    122.5000,       5.0000,   5.00000,    694.4314
    127.5000,       5.0000,   5.00000,    612.1341
    132.5000,       5.0000,   5.00000,    677.4159
    137.5000,       5.0000,   5.00000,    687.2007
    142.5000,       5.0000,   5.00000,    724.8249
    147.5000,       5.0000,   5.00000,    808.9954
    152.5000,       5.0000,   5.00000,    692.3775
    157.5000,       5.0000,   5.00000,    696.4875
    162.5000,       5.0000,   5.00000,    684.4077
    167.5000,       5.0000,   5.00000,    649.2305
    172.5000,       5.0000,   5.00000,    663.0160
    177.5000,       5.0000,   5.00000,    906.7539
    182.5000,       5.0000,   5.00000,    655.2538
    187.5000,       5.0000,   5.00000,    700.2995
    192.5000,       5.0000,   5.00000,    772.4041
    197.5000,       5.0000,   5.00000,    763.2513
    202.5000,       5.0000,   5.00000,    709.3920
    207.5000,       5.0000,   5.00000,    785.9229
    212.5000,       5.0000,   5.00000,    676.4958
    217.5000,       5.0000,   5.00000,    627.0359
    222.5000,       5.0000,   5.00000,    699.2330
    227.5000,       5.0000,   5.00000,    711.8193
    232.5000,       5.0000,   5.00000,    738.2475
    237.5000,       5.0000,   5.00000,    701.6962
    242.5000,       5.0000,   5.00000,    649.5328
    247.5000,       5.0000,   5.00000,    613.0322
    252.5000,       5.0000,   5.00000,    656.8568
    257.5000,       5.0000,   5.00000,    669.1618
    262.5000,       5.0000,   5.00000,    696.9120
    267.5000,       5.0000,   5.00000,    687.9975
    272.5000,       5.0000,   5.00000,    655.8145
    277.5000,       5.0000,   5.00000,    606.3808
    282.5000,       5.0000,   5.00000,    599.4627
    287.5000,       5.0000,   5.00000,    639.0884
     32.5000,       5.0000,   6.00000,   1183.0009
     37.5000,       5.0000,   6.00000,   1262.5508
     42.5000,       5.0000,   6.00000,   1169.6199
     47.5000,       5.0000,   6.00000,   1154.3636
     52.5000,       5.0000,   6.00000,    969.9582
     57.5000,       5.0000,   6.00000,   1079.7434
     62.5000,       5.0000,   6.00000,   1231.7439
     67.5000,       5.0000,   6.00000,   1265.7987
     72.5000,       5.0000,   6.00000,   1237.7223
     77.5000,       5.0000,   6.00000,   1252.8873
     82.5000,       5.0000,   6.00000,   1091.3396
     87.5000,       5.0000,   6.00000,   1004.1550
     92.5000,       5.0000,   6.00000,    733.5363
     97.5000,       5.0000,   6.00000,    684.0333
    102.5000,       5.0000,   6.00000,    726.9609
    107.5000,       5.0000,   6.00000,    686.1314
    112.5000,       5.0000,   6.00000,    699.8610
    117.5000,       5.0000,   6.00000,    701.4028
    122.5000,       5.0000,   6.00000,    701.6888
    127.5000,       5.0000,   6.00000,    610.8904
    132.5000,       5.0000,   6.00000,    664.9814
    137.5000,       5.0000,   6.00000,    685.1330
    142.5000,       5.0000,   6.00000,    720.9007
    147.5000,       5.0000,   6.00000,    755.8651
    152.5000,       5.0000,   6.00000,    685.7043
    157.5000,       5.0000,   6.00000,    699.3340
    162.5000,       5.0000,   6.00000,    664.3213
    167.5000,       5.0000,   6.00000,    625.1876
    172.5000,       5.0000,   6.00000,    641.1974
    177.5000,       5.0000,   6.00000,    855.5583
    182.5000,       5.0000,   6.00000,    643.7346
    187.5000,       5.0000,   6.00000,    699.7254
    192.5000,       5.0000,   6.00000,    771.1380
    197.5000,       5.0000,   6.00000,    767.0171
    202.5000,       5.0000,   6.00000,    701.1516
    207.5000,       5.0000,   6.00000,    745.1414
    212.5000,       5.0000,   6.00000,    686.1127
    217.5000,       5.0000,   6.00000,    631.3878
    222.5000,       5.0000,   6.00000,    693.9243
    227.5000,       5.0000,   6.00000,    712.0490
    232.5000,       5.0000,   6.00000,    743.3436
    237.5000,       5.0000,   6.00000,    697.6881
    242.5000,       5.0000,   6.00000,    660.8716
    247.5000,       5.0000,   6.00000,    634.0669
    252.5000,       5.0000,   6.00000,    672.8985
    257.5000,       5.0000,   6.00000,    680.7714
    262.5000,       5.0000,   6.00000,    710.7062
    267.5000,       5.0000,   6.00000,    702.6245
    272.5000,       5.0000,   6.00000,    673.0986
    277.5000,       5.0000,   6.00000,    626.5804
    282.5000,       5.0000,   6.00000,    611.5072
     37.5000,      25.0000,   1.00000,   1227.2307
     42.5000,      25.0000,   1.00000,   1117.1409
     47.5000,      25.0000,   1.00000,   1095.8376
     52.5000,      25.0000,   1.00000,   1076.0464
     57.5000,      25.0000,   1.00000,   1107.8171
     62.5000,      25.0000,   1.00000,   1132.8104
     67.5000,      25.0000,   1.00000,   1203.6882
     72.5000,      25.0000,   1.00000,   1206.7601
     77.5000,      25.0000,   1.00000,   1182.6798
     82.5000,      25.0000,   1.00000,   1082.9525
     87.5000,      25.0000,   1.00000,    983.2426
     92.5000,      25.0000,   1.00000,    866.7097
     97.5000,      25.0000,   1.00000,    785.7195
    102.5000,      25.0000,   1.00000,    710.6263
    107.5000,      25.0000,   1.00000,    694.3635
    112.5000,      25.0000,   1.00000,    682.5841
    117.5000,      25.0000,   1.00000,    664.7982
    122.5000,      25.0000,   1.00000,    667.2969
    127.5000,      25.0000,   1.00000,    674.5643
    132.5000,      25.0000,   1.00000,    672.4249
    137.5000,      25.0000,   1.00000,    692.1701
    142.5000,      25.0000,   1.00000,    681.3998
    147.5000,      25.0000,   1.00000,    691.3777
    152.5000,      25.0000,   1.00000,    695.3157
    157.5000,      25.0000,   1.00000,    678.3027
    162.5000,      25.0000,   1.00000,    645.4123
    167.5000,      25.0000,   1.00000,    677.5958
    172.5000,      25.0000,   1.00000,    652.9137
    177.5000,      25.0000,   1.00000,    660.6027
    182.5000,      25.0000,   1.00000,    703.5673
    187.5000,      25.0000,   1.00000,    745.1873
    192.5000,      25.0000,   1.00000,    701.2460
    197.5000,      25.0000,   1.00000,    720.2723
    202.5000,      25.0000,   1.00000,    711.9235
    207.5000,      25.0000,   1.00000,    680.4794
    212.5000,      25.0000,   1.00000,    670.4693
    217.5000,      25.0000,   1.00000,    697.4234
    222.5000,      25.0000,   1.00000,    676.4193
    227.5000,      25.0000,   1.00000,    672.3407
    232.5000,      25.0000,   1.00000,    681.8209
    237.5000,      25.0000,   1.00000,    673.9782
    242.5000,      25.0000,   1.00000,    673.4227
    247.5000,      25.0000,   1.00000,    675.2730
    252.5000,      25.0000,   1.00000,    670.5126
    257.5000,      25.0000,   1.00000,    670.9149
    262.5000,      25.0000,   1.00000,    676.9585
    267.5000,      25.0000,   1.00000,    666.1786
    272.5000,      25.0000,   1.00000,    661.0912
    277.5000,      25.0000,   1.00000,    651.9506
     37.5000,       5.0000,   7.00000,   1245.7988
     42.5000,       5.0000,   7.00000,   1129.2559
     47.5000,       5.0000,   7.00000,   1114.5405
     52.5000,       5.0000,   7.00000,    936.6045
     57.5000,       5.0000,   7.00000,   1103.5447
     62.5000,       5.0000,   7.00000,   1284.8799
     67.5000,       5.0000,   7.00000,   1338.2391
     72.5000,       5.0000,   7.00000,   1286.4812
     77.5000,       5.0000,   7.00000,   1291.9690
     82.5000,       5.0000,   7.00000,   1097.2324
     87.5000,       5.0000,   7.00000,   1012.1947
     92.5000,       5.0000,   7.00000,    719.0879
     97.5000,       5.0000,   7.00000,    650.2578
    102.5000,       5.0000,   7.00000,    693.4459
    107.5000,       5.0000,   7.00000,    657.5601
    112.5000,       5.0000,   7.00000,    658.3723
    117.5000,       5.0000,   7.00000,    681.2867
    122.5000,       5.0000,   7.00000,    680.9300
    127.5000,       5.0000,   7.00000,    610.4733
    132.5000,       5.0000,   7.00000,    662.7798
    137.5000,       5.0000,   7.00000,    670.5878
    142.5000,       5.0000,   7.00000,    671.8370
    147.5000,       5.0000,   7.00000,    738.3125
    152.5000,       5.0000,   7.00000,    665.9688
    157.5000,       5.0000,   7.00000,    670.2911
    162.5000,       5.0000,   7.00000,    642.3351
    167.5000,       5.0000,   7.00000,    600.8450
    172.5000,       5.0000,   7.00000,    607.0397
    177.5000,       5.0000,   7.00000,    821.3726
    182.5000,       5.0000,   7.00000,    620.1967
    187.5000,       5.0000,   7.00000,    681.8563
    192.5000,       5.0000,   7.00000,    749.8837
    197.5000,       5.0000,   7.00000,    744.4791
    202.5000,       5.0000,   7.00000,    689.0989
    207.5000,       5.0000,   7.00000,    734.6083
    212.5000,       5.0000,   7.00000,    652.3196
    217.5000,       5.0000,   7.00000,    629.4633
    222.5000,       5.0000,   7.00000,    682.7924
    227.5000,       5.0000,   7.00000,    690.6845
    232.5000,       5.0000,   7.00000,    725.9653
    237.5000,       5.0000,   7.00000,    690.8401
    242.5000,       5.0000,   7.00000,    652.4827
    247.5000,       5.0000,   7.00000,    641.0435
    252.5000,       5.0000,   7.00000,    680.5757
    257.5000,       5.0000,   7.00000,    682.8459
    262.5000,       5.0000,   7.00000,    707.2625
    267.5000,       5.0000,   7.00000,    695.9825
    272.5000,       5.0000,   7.00000,    676.7926
    277.5000,       5.0000,   7.00000,    633.0328
     42.5000,       5.0000,   8.00000,   1086.5863
     47.5000,       5.0000,   8.00000,   1070.7968
     52.5000,       5.0000,   8.00000,    929.5304
     57.5000,       5.0000,   8.00000,   1120.3516
     62.5000,       5.0000,   8.00000,   1323.4556
     67.5000,       5.0000,   8.00000,   1388.5242
     72.5000,       5.0000,   8.00000,   1349.7871
     77.5000,       5.0000,   8.00000,   1320.1786
     82.5000,       5.0000,   8.00000,   1108.3922
     87.5000,       5.0000,   8.00000,   1011.2993
     92.5000,       5.0000,   8.00000,    713.9852
     97.5000,       5.0000,   8.00000,    622.5115
    102.5000,       5.0000,   8.00000,    650.4449
    107.5000,       5.0000,   8.00000,    611.0054
    112.5000,       5.0000,   8.00000,    627.9965
    117.5000,       5.0000,   8.00000,    649.1326
    122.5000,       5.0000,   8.00000,    659.6969
    127.5000,       5.0000,   8.00000,    594.5226
    132.5000,       5.0000,   8.00000,    661.8102
    137.5000,       5.0000,   8.00000,    632.0182
    142.5000,       5.0000,   8.00000,    651.2767
    147.5000,       5.0000,   8.00000,    716.8466
    152.5000,       5.0000,   8.00000,    634.3193
    157.5000,       5.0000,   8.00000,    633.9974
    162.5000,       5.0000,   8.00000,    614.1779
    167.5000,       5.0000,   8.00000,    574.5072
    172.5000,       5.0000,   8.00000,    581.8217
    177.5000,       5.0000,   8.00000,    797.2028
    182.5000,       5.0000,   8.00000,    592.5196
    187.5000,       5.0000,   8.00000,    644.7018
    192.5000,       5.0000,   8.00000,    716.0923
    197.5000,       5.0000,   8.00000,    713.1525
    202.5000,       5.0000,   8.00000,    669.2593
    207.5000,       5.0000,   8.00000,    723.9666
    212.5000,       5.0000,   8.00000,    635.9063
    217.5000,       5.0000,   8.00000,    589.2131
    222.5000,       5.0000,   8.00000,    667.3154
    227.5000,       5.0000,   8.00000,    666.8437
    232.5000,       5.0000,   8.00000,    696.9520
    237.5000,       5.0000,   8.00000,    672.8341
    242.5000,       5.0000,   8.00000,    644.7976
    247.5000,       5.0000,   8.00000,    622.9700
    252.5000,       5.0000,   8.00000,    676.5039
    257.5000,       5.0000,   8.00000,    678.2261
    262.5000,       5.0000,   8.00000,    693.1726
    267.5000,       5.0000,   8.00000,    685.8071
    272.5000,       5.0000,   8.00000,    663.8394
     52.5000,      35.0000,   1.00000,   1115.2184
     57.5000,      35.0000,   1.00000,   1143.8921
     62.5000,      35.0000,   1.00000,   1186.4266
     67.5000,      35.0000,   1.00000,   1208.4753
     72.5000,      35.0000,   1.00000,   1250.1006
     77.5000,      35.0000,   1.00000,   1220.2930
     82.5000,      35.0000,   1.00000,   1137.4410
     87.5000,      35.0000,   1.00000,   1024.0085
     92.5000,      35.0000,   1.00000,    914.8397
     97.5000,      35.0000,   1.00000,    784.9496
    102.5000,      35.0000,   1.00000,    701.0727
    107.5000,      35.0000,   1.00000,    615.7707
    112.5000,      35.0000,   1.00000,    590.5955
    117.5000,      35.0000,   1.00000,    606.5250
    122.5000,      35.0000,   1.00000,    619.3977
    127.5000,      35.0000,   1.00000,    614.7780
    132.5000,      35.0000,   1.00000,    643.6318
    137.5000,      35.0000,   1.00000,    645.8035
    142.5000,      35.0000,   1.00000,    639.9517
    147.5000,      35.0000,   1.00000,    626.6530
    152.5000,      35.0000,   1.00000,    608.2925
    157.5000,      35.0000,   1.00000,    595.4389
    162.5000,      35.0000,   1.00000,    619.8097
    167.5000,      35.0000,   1.00000,    604.1937
    172.5000,      35.0000,   1.00000,    608.0633
    177.5000,      35.0000,   1.00000,    618.9993
    182.5000,      35.0000,   1.00000,    617.8383
    187.5000,      35.0000,   1.00000,    624.7650
    192.5000,      35.0000,   1.00000,    646.5737
    197.5000,      35.0000,   1.00000,    624.2275
    202.5000,      35.0000,   1.00000,    633.9579
    207.5000,      35.0000,   1.00000,    640.6241
    212.5000,      35.0000,   1.00000,    634.3803
    217.5000,      35.0000,   1.00000,    625.6871
    222.5000,      35.0000,   1.00000,    615.4855
    227.5000,      35.0000,   1.00000,    598.4872
    232.5000,      35.0000,   1.00000,    617.6126
    237.5000,      35.0000,   1.00000,    624.1168
    242.5000,      35.0000,   1.00000,    633.1019
    247.5000,      35.0000,   1.00000,    644.5622
    252.5000,      35.0000,   1.00000,    642.3682
    257.5000,      35.0000,   1.00000,    637.6307
    262.5000,      35.0000,   1.00000,    638.8572
     52.5000,       5.0000,  10.00000,    927.9971
     57.5000,       5.0000,  10.00000,   1127.4675
     62.5000,       5.0000,  10.00000,   1345.1444
     67.5000,       5.0000,  10.00000,   1432.6973
     72.5000,       5.0000,  10.00000,   1402.2418
     77.5000,       5.0000,  10.00000,   1388.7324
     82.5000,       5.0000,  10.00000,   1150.8152
     87.5000,       5.0000,  10.00000,   1010.4297
     92.5000,       5.0000,  10.00000,    689.0610
     97.5000,       5.0000,  10.00000,    582.8438
    102.5000,       5.0000,  10.00000,    594.8593
    107.5000,       5.0000,  10.00000,    545.2920
    112.5000,       5.0000,  10.00000,    557.4041
    117.5000,       5.0000,  10.00000,    589.6635
    122.5000,       5.0000,  10.00000,    607.6208
    127.5000,       5.0000,  10.00000,    533.4109
    132.5000,       5.0000,  10.00000,    597.6162
    137.5000,       5.0000,  10.00000,    605.7585
    142.5000,       5.0000,  10.00000,    622.1457
    147.5000,       5.0000,  10.00000,    657.5126
    152.5000,       5.0000,  10.00000,    577.5694
    157.5000,       5.0000,  10.00000,    576.0723
    162.5000,       5.0000,  10.00000,    556.1365
    167.5000,       5.0000,  10.00000,    532.3641
    172.5000,       5.0000,  10.00000,    546.6360
    177.5000,       5.0000,  10.00000,    737.8378
    182.5000,       5.0000,  10.00000,    534.8002
    187.5000,       5.0000,  10.00000,    577.2664
    192.5000,       5.0000,  10.00000,    640.1065
    197.5000,       5.0000,  10.00000,    649.3112
    202.5000,       5.0000,  10.00000,    616.8179
    207.5000,       5.0000,  10.00000,    665.6901
    212.5000,       5.0000,  10.00000,    588.0970
    217.5000,       5.0000,  10.00000,    542.9274
    222.5000,       5.0000,  10.00000,    591.9195
    227.5000,       5.0000,  10.00000,    603.4297
    232.5000,       5.0000,  10.00000,    657.6876
    237.5000,       5.0000,  10.00000,    620.7188
    242.5000,       5.0000,  10.00000,    591.6381
    247.5000,       5.0000,  10.00000,    578.7858
    252.5000,       5.0000,  10.00000,    624.0351
    257.5000,       5.0000,  10.00000,    633.4567
    262.5000,       5.0000,  10.00000,    664.9332
     67.5000,      45.0000,   1.00000,   1159.6147
     72.5000,      45.0000,   1.00000,   1142.4275
     77.5000,      45.0000,   1.00000,   1143.9703
     82.5000,      45.0000,   1.00000,   1123.5914
     87.5000,      45.0000,   1.00000,   1060.4747
     92.5000,      45.0000,   1.00000,    962.3574
     97.5000,      45.0000,   1.00000,    859.7834
    102.5000,      45.0000,   1.00000,    739.1976
    107.5000,      45.0000,   1.00000,    650.9445
    112.5000,      45.0000,   1.00000,    564.6022
    117.5000,      45.0000,   1.00000,    546.7871
    122.5000,      45.0000,   1.00000,    543.1884
    127.5000,      45.0000,   1.00000,    551.1585
    132.5000,      45.0000,   1.00000,    560.1052
    137.5000,      45.0000,   1.00000,    571.6410
    142.5000,      45.0000,   1.00000,    568.2236
    147.5000,      45.0000,   1.00000,    565.6028
    152.5000,      45.0000,   1.00000,    573.5563
    157.5000,      45.0000,   1.00000,    596.1606
    162.5000,      45.0000,   1.00000,    577.1771
    167.5000,      45.0000,   1.00000,    563.3572
    172.5000,      45.0000,   1.00000,    557.2998
    177.5000,      45.0000,   1.00000,    560.2377
    182.5000,      45.0000,   1.00000,    561.2351
    187.5000,      45.0000,   1.00000,    569.5434
    192.5000,      45.0000,   1.00000,    570.9479
    197.5000,      45.0000,   1.00000,    560.6793
    202.5000,      45.0000,   1.00000,    539.3196
    207.5000,      45.0000,   1.00000,    545.8610
    212.5000,      45.0000,   1.00000,    558.3829
    217.5000,      45.0000,   1.00000,    564.3865
    222.5000,      45.0000,   1.00000,    554.2097
    227.5000,      45.0000,   1.00000,    551.2593
    232.5000,      45.0000,   1.00000,    541.9083
    237.5000,      45.0000,   1.00000,    540.1547
    242.5000,      45.0000,   1.00000,    552.2238
    247.5000,      45.0000,   1.00000,    573.3954
     67.5000,      15.0000,   4.00000,   1371.4602
     72.5000,      15.0000,   4.00000,   1390.9072
     77.5000,      15.0000,   4.00000,   1303.7612
     82.5000,      15.0000,   4.00000,   1184.2679
     87.5000,      15.0000,   4.00000,    958.0792
     92.5000,      15.0000,   4.00000,    764.7722
     97.5000,      15.0000,   4.00000,    609.3354
    102.5000,      15.0000,   4.00000,    548.4168
    107.5000,      15.0000,   4.00000,    532.9297
    112.5000,      15.0000,   4.00000,    505.8522
    117.5000,      15.0000,   4.00000,    511.7579
    122.5000,      15.0000,   4.00000,    494.7520
    127.5000,      15.0000,   4.00000,    494.8225
    132.5000,      15.0000,   4.00000,    499.5853
    137.5000,      15.0000,   4.00000,    531.8522
    142.5000,      15.0000,   4.00000,    556.9805
    147.5000,      15.0000,   4.00000,    564.5203
    152.5000,      15.0000,   4.00000,    567.3217
    157.5000,      15.0000,   4.00000,    541.6078
    162.5000,      15.0000,   4.00000,    518.5869
    167.5000,      15.0000,   4.00000,    496.6996
    172.5000,      15.0000,   4.00000,    544.4952
    177.5000,      15.0000,   4.00000,    541.2186
    182.5000,      15.0000,   4.00000,    555.6800
    187.5000,      15.0000,   4.00000,    529.2910
    192.5000,      15.0000,   4.00000,    557.8776
    197.5000,      15.0000,   4.00000,    554.3024
    202.5000,      15.0000,   4.00000,    552.4260
    207.5000,      15.0000,   4.00000,    529.1534
    212.5000,      15.0000,   4.00000,    513.0137
    217.5000,      15.0000,   4.00000,    505.0138
    222.5000,      15.0000,   4.00000,    512.8920
    227.5000,      15.0000,   4.00000,    544.6517
    232.5000,      15.0000,   4.00000,    545.2542
    237.5000,      15.0000,   4.00000,    530.7094
    242.5000,      15.0000,   4.00000,    507.0626
    247.5000,      15.0000,   4.00000,    519.6481
     82.5000,      55.0000,   1.00000,   1041.9551
     87.5000,      55.0000,   1.00000,   1025.0928
     92.5000,      55.0000,   1.00000,    972.1926
     97.5000,      55.0000,   1.00000,    888.8846
    102.5000,      55.0000,   1.00000,    800.5570
    107.5000,      55.0000,   1.00000,    697.9693
    112.5000,      55.0000,   1.00000,    616.5021
    117.5000,      55.0000,   1.00000,    541.8385
    122.5000,      55.0000,   1.00000,    523.6777
    127.5000,      55.0000,   1.00000,    509.7957
    132.5000,      55.0000,   1.00000,    505.4971
    137.5000,      55.0000,   1.00000,    505.6160
    142.5000,      55.0000,   1.00000,    507.7254
    147.5000,      55.0000,   1.00000,    514.3243
    152.5000,      55.0000,   1.00000,    536.2479
    157.5000,      55.0000,   1.00000,    540.7311
    162.5000,      55.0000,   1.00000,    547.3355
    167.5000,      55.0000,   1.00000,    555.5295
    172.5000,      55.0000,   1.00000,    556.4750
    177.5000,      55.0000,   1.00000,    537.6890
    182.5000,      55.0000,   1.00000,    531.0728
    187.5000,      55.0000,   1.00000,    519.7578
    192.5000,      55.0000,   1.00000,    507.0855
    197.5000,      55.0000,   1.00000,    508.8190
    202.5000,      55.0000,   1.00000,    514.1308
    207.5000,      55.0000,   1.00000,    500.3875
    212.5000,      55.0000,   1.00000,    500.4103
    217.5000,      55.0000,   1.00000,    496.0128
    222.5000,      55.0000,   1.00000,    485.3411
    227.5000,      55.0000,   1.00000,    482.4911
    232.5000,      55.0000,   1.00000,    487.8454
     82.5000,      15.0000,   5.00000,   1132.2838
     87.5000,      15.0000,   5.00000,    912.7895
     92.5000,      15.0000,   5.00000,    731.7049
     97.5000,      15.0000,   5.00000,    578.7283
    102.5000,      15.0000,   5.00000,    526.9835
    107.5000,      15.0000,   5.00000,    507.1133
    112.5000,      15.0000,   5.00000,    486.5457
    117.5000,      15.0000,   5.00000,    476.6876
    122.5000,      15.0000,   5.00000,    456.9804
    127.5000,      15.0000,   5.00000,    446.2815
    132.5000,      15.0000,   5.00000,    443.6671
    137.5000,      15.0000,   5.00000,    465.4335
    142.5000,      15.0000,   5.00000,    493.6960
    147.5000,      15.0000,   5.00000,    506.5816
    152.5000,      15.0000,   5.00000,    513.7736
    157.5000,      15.0000,   5.00000,    497.3112
    162.5000,      15.0000,   5.00000,    491.5685
    167.5000,      15.0000,   5.00000,    482.2961
    172.5000,      15.0000,   5.00000,    529.6541
    177.5000,      15.0000,   5.00000,    519.5366
    182.5000,      15.0000,   5.00000,    520.1684
    187.5000,      15.0000,   5.00000,    488.3642
    192.5000,      15.0000,   5.00000,    508.7325
    197.5000,      15.0000,   5.00000,    508.5640
    202.5000,      15.0000,   5.00000,    507.1120
    207.5000,      15.0000,   5.00000,    482.6362
    212.5000,      15.0000,   5.00000,    458.9388
    217.5000,      15.0000,   5.00000,    439.9238
    222.5000,      15.0000,   5.00000,    443.1952
    227.5000,      15.0000,   5.00000,    467.8378
    232.5000,      15.0000,   5.00000,    473.3821
     97.5000,      65.0000,   1.00000,    879.5121
    102.5000,      65.0000,   1.00000,    808.1577
    107.5000,      65.0000,   1.00000,    731.3994
    112.5000,      65.0000,   1.00000,    647.5501
    117.5000,      65.0000,   1.00000,    589.1042
    122.5000,      65.0000,   1.00000,    532.0565
    127.5000,      65.0000,   1.00000,    510.8411
    132.5000,      65.0000,   1.00000,    496.5703
    137.5000,      65.0000,   1.00000,    482.6417
    142.5000,      65.0000,   1.00000,    476.6615
    147.5000,      65.0000,   1.00000,    491.5187
    152.5000,      65.0000,   1.00000,    486.9580
    157.5000,      65.0000,   1.00000,    491.4987
    162.5000,      65.0000,   1.00000,    510.5264
    167.5000,      65.0000,   1.00000,    521.2134
    172.5000,      65.0000,   1.00000,    523.7540
    177.5000,      65.0000,   1.00000,    528.1920
    182.5000,      65.0000,   1.00000,    517.6843
    187.5000,      65.0000,   1.00000,    509.6838
    192.5000,      65.0000,   1.00000,    497.7775
    197.5000,      65.0000,   1.00000,    489.8616
    202.5000,      65.0000,   1.00000,    487.5168
    207.5000,      65.0000,   1.00000,    481.4479
    212.5000,      65.0000,   1.00000,    460.9374
    217.5000,      65.0000,   1.00000,    456.0824
     97.5000,      15.0000,   6.00000,    542.9817
    102.5000,      15.0000,   6.00000,    489.5674
    107.5000,      15.0000,   6.00000,    471.7961
    112.5000,      15.0000,   6.00000,    456.4857
    117.5000,      15.0000,   6.00000,    457.6543
    122.5000,      15.0000,   6.00000,    441.9194
    127.5000,      15.0000,   6.00000,    434.7351
    132.5000,      15.0000,   6.00000,    425.8437
    137.5000,      15.0000,   6.00000,    442.3923
    142.5000,      15.0000,   6.00000,    461.3498
    147.5000,      15.0000,   6.00000,    466.5264
    152.5000,      15.0000,   6.00000,    469.2369
    157.5000,      15.0000,   6.00000,    456.9591
    162.5000,      15.0000,   6.00000,    456.3967
    167.5000,      15.0000,   6.00000,    452.8616
    172.5000,      15.0000,   6.00000,    502.0787
    177.5000,      15.0000,   6.00000,    503.9986
    182.5000,      15.0000,   6.00000,    513.7023
    187.5000,      15.0000,   6.00000,    486.2076
    192.5000,      15.0000,   6.00000,    503.6464
    197.5000,      15.0000,   6.00000,    497.0077
    202.5000,      15.0000,   6.00000,    485.9746
    207.5000,      15.0000,   6.00000,    455.2839
    212.5000,      15.0000,   6.00000,    429.6473
    217.5000,      15.0000,   6.00000,    408.4665
    105.0000,      30.0000,   3.00000,    494.3991
    110.0000,      30.0000,   3.00000,    466.4765
    115.0000,      30.0000,   3.00000,    451.2397
    120.0000,      30.0000,   3.00000,    442.8805
    125.0000,      30.0000,   3.00000,    442.6937
    130.0000,      30.0000,   3.00000,    441.9575
    135.0000,      30.0000,   3.00000,    447.6536
    140.0000,      30.0000,   3.00000,    443.3159
    145.0000,      30.0000,   3.00000,    454.5856
    150.0000,      30.0000,   3.00000,    455.7966
    155.0000,      30.0000,   3.00000,    454.1927
    160.0000,      30.0000,   3.00000,    448.4852
    165.0000,      30.0000,   3.00000,    465.6781
    170.0000,      30.0000,   3.00000,    467.9209
    175.0000,      30.0000,   3.00000,    475.8761
    180.0000,      30.0000,   3.00000,    491.7097
    185.0000,      30.0000,   3.00000,    507.6666
    190.0000,      30.0000,   3.00000,    511.6113
    195.0000,      30.0000,   3.00000,    490.5948
    200.0000,      30.0000,   3.00000,    481.1330
    205.0000,      30.0000,   3.00000,    462.0546
    210.0000,      30.0000,   3.00000,    444.1870
    112.5000,      25.0000,   4.00000,    445.2122
    117.5000,      25.0000,   4.00000,    427.0281
    122.5000,      25.0000,   4.00000,    424.6177
    127.5000,      25.0000,   4.00000,    425.6010
    132.5000,      25.0000,   4.00000,    428.5240
    137.5000,      25.0000,   4.00000,    438.8640
    142.5000,      25.0000,   4.00000,    449.4578
    147.5000,      25.0000,   4.00000,    451.2946
    152.5000,      25.0000,   4.00000,    451.9517
    157.5000,      25.0000,   4.00000,    444.5381
    162.5000,      25.0000,   4.00000,    432.0354
    167.5000,      25.0000,   4.00000,    458.6650
    172.5000,      25.0000,   4.00000,    456.6070
    177.5000,      25.0000,   4.00000,    465.8208
    182.5000,      25.0000,   4.00000,    489.7191
    187.5000,      25.0000,   4.00000,    507.0924
    192.5000,      25.0000,   4.00000,    482.7301
    197.5000,      25.0000,   4.00000,    494.1725
    202.5000,      25.0000,   4.00000,    483.8685
   4.07
ITERATION 5
MODEL RESISTIVITY
LAYER 1
61,     2.5000
     10.0000,     712.15
     15.0000,     771.75
     20.0000,     766.04
     25.0000,     715.92
     30.0000,     735.95
     35.0000,     660.53
     40.0000,     768.80
     45.0000,     757.82
     50.0000,     798.28
     55.0000,     670.48
     60.0000,     780.57
     65.0000,     916.01
     70.0000,     975.97
     75.0000,     979.03
     80.0000,     1024.8
     85.0000,     873.06
     90.0000,     766.76
     95.0000,     506.45
    100.0000,     412.61
    105.0000,     405.70
    110.0000,     369.43
    115.0000,     375.88
    120.0000,     387.82
    125.0000,     395.92
    130.0000,     364.54
    135.0000,     421.93
    140.0000,     448.41
    145.0000,     485.48
    150.0000,     554.38
    155.0000,     493.87
    160.0000,     479.32
    165.0000,     448.18
    170.0000,     428.87
    175.0000,     452.54
    180.0000,     631.41
    185.0000,     449.25
    190.0000,     479.09
    195.0000,     525.46
    200.0000,     525.75
    205.0000,     481.26
    210.0000,     504.14
    215.0000,     415.85
    220.0000,     361.45
    225.0000,     388.88
    230.0000,     392.41
    235.0000,     403.78
    240.0000,     373.61
    245.0000,     343.45
    250.0000,     328.08
    255.0000,     355.93
    260.0000,     357.76
    265.0000,     370.40
    270.0000,     362.80
    275.0000,     345.68
    280.0000,     320.68
    285.0000,     316.68
    290.0000,     341.75
    295.0000,     332.89
    300.0000,     369.84
    305.0000,     379.70
           359.6349
LAYER 2
61,     5.2500
     10.0000,     781.20
     15.0000,     819.97
     20.0000,     839.22
     25.0000,     810.46
     30.0000,     824.98
     35.0000,     789.94
     40.0000,     879.18
     45.0000,     874.32
     50.0000,     882.77
     55.0000,     773.49
     60.0000,     896.28
     65.0000,     1074.3
     70.0000,     1111.9
     75.0000,     1112.8
     80.0000,     1095.9
     85.0000,     938.70
     90.0000,     860.09
     95.0000,     563.07
    100.0000,     478.85
    105.0000,     490.76
    110.0000,     453.42
    115.0000,     453.96
    120.0000,     477.40
    125.0000,     480.15
    130.0000,     453.75
    135.0000,     502.68
    140.0000,     519.53
    145.0000,     556.87
    150.0000,     591.94
    155.0000,     528.51
    160.0000,     521.68
    165.0000,     504.49
    170.0000,     488.00
    175.0000,     523.91
    180.0000,     662.01
    185.0000,     511.52
    190.0000,     550.27
    195.0000,     590.76
    200.0000,     580.57
    205.0000,     539.65
    210.0000,     548.52
    215.0000,     480.27
    220.0000,     429.12
    225.0000,     449.26
    230.0000,     448.66
    235.0000,     460.94
    240.0000,     431.44
    245.0000,     400.46
    250.0000,     387.85
    255.0000,     408.36
    260.0000,     417.33
    265.0000,     426.69
    270.0000,     417.21
    275.0000,     398.13
    280.0000,     366.90
    285.0000,     364.85
    290.0000,     389.70
    295.0000,     384.75
    300.0000,     410.61
    305.0000,     413.62
           396.6379
LAYER 3
59,     8.2750
     15.0000,     1043.7
     20.0000,     1105.6
     25.0000,     1022.1
     30.0000,     953.79
     35.0000,     920.08
     40.0000,     979.52
     45.0000,     985.19
     50.0000,     974.68
     55.0000,     940.38
     60.0000,     1182.9
     65.0000,     1543.7
     70.0000,     1628.3
     75.0000,     1599.0
     80.0000,     1500.6
     85.0000,     1275.4
     90.0000,     1194.7
     95.0000,     759.46
    100.0000,     703.34
    105.0000,     790.77
    110.0000,     770.76
    115.0000,     763.63
    120.0000,     795.67
    125.0000,     795.96
    130.0000,     758.39
    135.0000,     792.32
    140.0000,     794.94
    145.0000,     809.59
    150.0000,     786.45
    155.0000,     711.94
    160.0000,     736.66
    165.0000,     757.82
    170.0000,     745.23
    175.0000,     771.09
    180.0000,     856.21
    185.0000,     734.00
    190.0000,     824.04
    195.0000,     869.51
    200.0000,     804.23
    205.0000,     723.34
    210.0000,     720.01
    215.0000,     693.71
    220.0000,     665.43
    225.0000,     684.23
    230.0000,     677.92
    235.0000,     686.42
    240.0000,     651.55
    245.0000,     611.10
    250.0000,     592.79
    255.0000,     608.32
    260.0000,     628.62
    265.0000,     643.30
    270.0000,     632.32
    275.0000,     600.87
    280.0000,     552.07
    285.0000,     545.87
    290.0000,     571.01
    295.0000,     563.14
    300.0000,     559.08
           512.6291
LAYER 4
57,    11.6025
     20.0000,     1633.7
     25.0000,     1318.5
     30.0000,     1014.1
     35.0000,     833.80
     40.0000,     814.59
     45.0000,     836.16
     50.0000,     859.58
     55.0000,     963.00
     60.0000,     1453.7
     65.0000,     2110.2
     70.0000,     2206.6
     75.0000,     2010.5
     80.0000,     1767.7
     85.0000,     1484.0
     90.0000,     1367.7
     95.0000,     818.34
    100.0000,     860.99
    105.0000,     1187.2
    110.0000,     1351.4
    115.0000,     1404.5
    120.0000,     1459.3
    125.0000,     1452.3
    130.0000,     1345.9
    135.0000,     1305.8
    140.0000,     1228.8
    145.0000,     1150.4
    150.0000,     1040.5
    155.0000,     979.18
    160.0000,     1098.8
    165.0000,     1205.0
    170.0000,     1171.1
    175.0000,     1102.3
    180.0000,     1082.8
    185.0000,     984.24
    190.0000,     1200.2
    195.0000,     1301.7
    200.0000,     1145.7
    205.0000,     973.03
    210.0000,     954.95
    215.0000,     992.91
    220.0000,     1022.0
    225.0000,     1055.6
    230.0000,     1041.1
    235.0000,     1041.8
    240.0000,     1001.4
    245.0000,     950.43
    250.0000,     921.11
    255.0000,     930.26
    260.0000,     957.78
    265.0000,     976.97
    270.0000,     960.54
    275.0000,     911.97
    280.0000,     847.15
    285.0000,     836.69
    290.0000,     868.23
    295.0000,     847.73
           780.9951
LAYER 5
53,    15.2628
     30.0000,     2862.0
     35.0000,     1216.0
     40.0000,     825.39
     45.0000,     715.42
     50.0000,     756.76
     55.0000,     1060.5
     60.0000,     1860.2
     65.0000,     2604.5
     70.0000,     2523.7
     75.0000,     2026.9
     80.0000,     1600.6
     85.0000,     1294.3
     90.0000,     909.69
     95.0000,     496.27
    100.0000,     527.96
    105.0000,     885.06
    110.0000,     1329.8
    115.0000,     1575.1
    120.0000,     1674.0
    125.0000,     1706.1
    130.0000,     1565.0
    135.0000,     1369.7
    140.0000,     1179.2
    145.0000,     1056.2
    150.0000,     1031.6
    155.0000,     1169.6
    160.0000,     1461.5
    165.0000,     1627.0
    170.0000,     1459.6
    175.0000,     1149.4
    180.0000,     968.56
    185.0000,     990.20
    190.0000,     1325.2
    195.0000,     1569.6
    200.0000,     1450.6
    205.0000,     1222.6
    210.0000,     1149.0
    215.0000,     1221.5
    220.0000,     1332.4
    225.0000,     1403.9
    230.0000,     1412.6
    235.0000,     1415.4
    240.0000,     1406.7
    245.0000,     1384.4
    250.0000,     1354.3
    255.0000,     1329.6
    260.0000,     1309.8
    265.0000,     1289.0
    270.0000,     1264.9
    275.0000,     1248.6
    280.0000,     1285.8
    285.0000,     1313.4
             1426.9
LAYER 6
49,    19.2890
     40.0000,     2110.3
     45.0000,     1433.7
     50.0000,     1366.6
     55.0000,     1628.6
     60.0000,     2242.7
     65.0000,     2538.1
     70.0000,     2250.8
     75.0000,     1826.0
     80.0000,     1389.4
     85.0000,     974.59
     90.0000,     609.56
     95.0000,     354.52
    100.0000,     315.84
    105.0000,     401.08
    110.0000,     526.38
    115.0000,     611.56
    120.0000,     640.69
    125.0000,     625.10
    130.0000,     568.54
    135.0000,     518.63
    140.0000,     498.37
    145.0000,     528.81
    150.0000,     637.83
    155.0000,     849.73
    160.0000,     1098.3
    165.0000,     1178.6
    170.0000,     1013.8
    175.0000,     784.96
    180.0000,     673.91
    185.0000,     735.74
    190.0000,     979.00
    195.0000,     1195.2
    200.0000,     1183.8
    205.0000,     1044.6
    210.0000,     956.13
    215.0000,     961.13
    220.0000,     1016.0
    225.0000,     1069.5
    230.0000,     1097.7
    235.0000,     1111.6
    240.0000,     1116.3
    245.0000,     1111.8
    250.0000,     1096.1
    255.0000,     1071.7
    260.0000,     1042.6
    265.0000,     1024.6
    270.0000,     1037.1
    275.0000,     1074.5
             1265.1
LAYER 7
45,    23.7179
     50.0000,     3121.6
     55.0000,     2643.4
     60.0000,     2706.0
     65.0000,     2250.6
     70.0000,     1849.5
     75.0000,     1548.6
     80.0000,     1205.4
     85.0000,     886.98
     90.0000,     596.11
     95.0000,     370.98
    100.0000,     268.15
    105.0000,     234.20
    110.0000,     224.32
    115.0000,     220.18
    120.0000,     219.35
    125.0000,     221.87
    130.0000,     225.56
    135.0000,     233.71
    140.0000,     252.69
    145.0000,     296.04
    150.0000,     384.97
    155.0000,     527.09
    160.0000,     670.44
    165.0000,     711.71
    170.0000,     630.91
    175.0000,     524.40
    180.0000,     480.92
    185.0000,     532.82
    190.0000,     672.25
    195.0000,     807.55
    200.0000,     837.01
    205.0000,     780.44
    210.0000,     721.83
    215.0000,     702.58
    220.0000,     716.12
    225.0000,     741.13
    230.0000,     761.57
    235.0000,     773.98
    240.0000,     779.68
    245.0000,     779.12
    250.0000,     770.86
    255.0000,     758.03
    260.0000,     747.04
    265.0000,     752.94
           815.3264
LAYER 8
41,    28.5897
     60.0000,     3857.4
     65.0000,     1949.6
     70.0000,     1526.7
     75.0000,     1380.2
     80.0000,     1133.0
     85.0000,     929.90
     90.0000,     708.33
     95.0000,     463.59
    100.0000,     291.36
    105.0000,     201.95
    110.0000,     159.99
    115.0000,     140.17
    120.0000,     133.11
    125.0000,     134.84
    130.0000,     143.81
    135.0000,     160.61
    140.0000,     185.46
    145.0000,     219.84
    150.0000,     271.48
    155.0000,     341.27
    160.0000,     404.99
    165.0000,     426.86
    170.0000,     403.24
    175.0000,     369.22
    180.0000,     361.12
    185.0000,     395.77
    190.0000,     467.05
    195.0000,     538.06
    200.0000,     567.77
    205.0000,     555.21
    210.0000,     530.26
    215.0000,     515.95
    220.0000,     516.26
    225.0000,     525.06
    230.0000,     534.75
    235.0000,     541.92
    240.0000,     546.94
    245.0000,     548.78
    250.0000,     545.99
    255.0000,     542.71
           543.9094
LAYER 9
35,    33.9487
     75.0000,     1430.8
     80.0000,     1060.7
     85.0000,     934.61
     90.0000,     801.88
     95.0000,     587.02
    100.0000,     377.88
    105.0000,     247.93
    110.0000,     179.46
    115.0000,     145.58
    120.0000,     131.85
    125.0000,     130.33
    130.0000,     137.55
    135.0000,     152.73
    140.0000,     174.87
    145.0000,     201.10
    150.0000,     230.44
    155.0000,     261.74
    160.0000,     287.33
    165.0000,     297.95
    170.0000,     294.21
    175.0000,     287.70
    180.0000,     291.67
    185.0000,     313.04
    190.0000,     348.40
    195.0000,     383.50
    200.0000,     403.10
    205.0000,     404.64
    210.0000,     397.39
    215.0000,     391.20
    220.0000,     389.83
    225.0000,     392.81
    230.0000,     396.47
    235.0000,     399.08
    240.0000,     401.95
           406.5590
LAYER 10
29,    39.8436
     90.0000,     867.40
     95.0000,     690.61
    100.0000,     530.26
    105.0000,     383.02
    110.0000,     279.10
    115.0000,     208.54
    120.0000,     174.92
    125.0000,     163.09
    130.0000,     165.07
    135.0000,     175.89
    140.0000,     191.61
    145.0000,     208.23
    150.0000,     223.34
    155.0000,     236.12
    160.0000,     245.18
    165.0000,     249.29
    170.0000,     249.75
    175.0000,     250.68
    180.0000,     256.57
    185.0000,     269.57
    190.0000,     287.64
    195.0000,     304.87
    200.0000,     315.39
    205.0000,     317.84
    210.0000,     315.46
    215.0000,     312.61
    220.0000,     310.56
    225.0000,     310.94
           312.5830
LAYER 11
25,    46.3279
    100.0000,     717.02
    105.0000,     586.57
    110.0000,     463.86
    115.0000,     341.97
    120.0000,     267.90
    125.0000,     227.31
    130.0000,     213.46
    135.0000,     213.14
    140.0000,     218.76
    145.0000,     225.32
    150.0000,     230.40
    155.0000,     233.49
    160.0000,     234.89
    165.0000,     235.19
    170.0000,     235.52
    175.0000,     237.50
    180.0000,     242.51
    185.0000,     250.75
    190.0000,     260.49
    195.0000,     268.47
    200.0000,     271.87
    205.0000,     270.14
    210.0000,     265.51
    215.0000,     261.95
           256.1088
LAYER 12
21, 
    110.0000,     837.68
    115.0000,     512.09
    120.0000,     361.71
    125.0000,     290.12
    130.0000,     258.11
    135.0000,     244.28
    140.0000,     240.52
    145.0000,     239.76
    150.0000,     239.01
    155.0000,     237.51
    160.0000,     235.64
    165.0000,     234.07
    170.0000,     233.72
    175.0000,     235.51
    180.0000,     239.93
    185.0000,     246.36
    190.0000,     252.85
    195.0000,     255.77
    200.0000,     253.50
    205.0000,     244.78
           228.4623
CALCULATED APPARENT RESISTIVITY
      7.5000,       5.0000,   1.00000,    813.6131
     12.5000,       5.0000,   1.00000,    847.7313
     17.5000,       5.0000,   1.00000,    845.1144
     22.5000,       5.0000,   1.00000,    802.1352
     27.5000,       5.0000,   1.00000,    845.0936
     32.5000,       5.0000,   1.00000,    760.3067
     37.5000,       5.0000,   1.00000,    849.9241
     42.5000,       5.0000,   1.00000,    792.8937
     47.5000,       5.0000,   1.00000,    874.6193
     52.5000,       5.0000,   1.00000,    804.5919
     57.5000,       5.0000,   1.00000,    925.8203
     62.5000,       5.0000,   1.00000,    993.7843
     67.5000,       5.0000,   1.00000,   1051.8972
     72.5000,       5.0000,   1.00000,   1034.9602
     77.5000,       5.0000,   1.00000,   1049.0133
     82.5000,       5.0000,   1.00000,    875.1719
     87.5000,       5.0000,   1.00000,    817.4941
     92.5000,       5.0000,   1.00000,    610.5609
     97.5000,       5.0000,   1.00000,    531.3426
    102.5000,       5.0000,   1.00000,    505.3059
    107.5000,       5.0000,   1.00000,    463.3176
    112.5000,       5.0000,   1.00000,    470.7657
    117.5000,       5.0000,   1.00000,    469.8454
    122.5000,       5.0000,   1.00000,    490.9008
    127.5000,       5.0000,   1.00000,    460.6844
    132.5000,       5.0000,   1.00000,    515.9531
    137.5000,       5.0000,   1.00000,    525.0140
    142.5000,       5.0000,   1.00000,    538.6497
    147.5000,       5.0000,   1.00000,    587.7152
    152.5000,       5.0000,   1.00000,    537.3035
    157.5000,       5.0000,   1.00000,    551.2227
    162.5000,       5.0000,   1.00000,    534.7553
    167.5000,       5.0000,   1.00000,    540.0914
    172.5000,       5.0000,   1.00000,    505.0067
    177.5000,       5.0000,   1.00000,    653.4724
    182.5000,       5.0000,   1.00000,    514.8142
    187.5000,       5.0000,   1.00000,    578.7383
    192.5000,       5.0000,   1.00000,    579.3181
    197.5000,       5.0000,   1.00000,    579.7746
    202.5000,       5.0000,   1.00000,    533.3062
    207.5000,       5.0000,   1.00000,    551.8523
    212.5000,       5.0000,   1.00000,    487.9524
    217.5000,       5.0000,   1.00000,    455.7735
    222.5000,       5.0000,   1.00000,    471.3371
    227.5000,       5.0000,   1.00000,    449.8033
    232.5000,       5.0000,   1.00000,    459.0513
    237.5000,       5.0000,   1.00000,    435.0580
    242.5000,       5.0000,   1.00000,    422.3374
    247.5000,       5.0000,   1.00000,    404.9904
    252.5000,       5.0000,   1.00000,    422.2668
    257.5000,       5.0000,   1.00000,    415.4985
    262.5000,       5.0000,   1.00000,    426.1776
    267.5000,       5.0000,   1.00000,    415.4899
    272.5000,       5.0000,   1.00000,    406.6829
    277.5000,       5.0000,   1.00000,    391.3719
    282.5000,       5.0000,   1.00000,    382.3115
    287.5000,       5.0000,   1.00000,    403.4570
    292.5000,       5.0000,   1.00000,    390.7224
    297.5000,       5.0000,   1.00000,    414.6389
    302.5000,       5.0000,   1.00000,    414.6938
    307.5000,       5.0000,   1.00000,    405.8127
     12.5000,       5.0000,   2.00000,   1003.9827
     17.5000,       5.0000,   2.00000,    985.0348
     22.5000,       5.0000,   2.00000,    941.2195
     27.5000,       5.0000,   2.00000,    960.7278
     32.5000,       5.0000,   2.00000,    863.7191
     37.5000,       5.0000,   2.00000,    930.5081
     42.5000,       5.0000,   2.00000,    937.6965
     47.5000,       5.0000,   2.00000,    989.8940
     52.5000,       5.0000,   2.00000,    900.1871
     57.5000,       5.0000,   2.00000,   1028.6666
     62.5000,       5.0000,   2.00000,   1148.8469
     67.5000,       5.0000,   2.00000,   1113.0033
     72.5000,       5.0000,   2.00000,   1085.8059
     77.5000,       5.0000,   2.00000,   1083.5839
     82.5000,       5.0000,   2.00000,    963.5819
     87.5000,       5.0000,   2.00000,    922.4030
     92.5000,       5.0000,   2.00000,    698.8693
     97.5000,       5.0000,   2.00000,    624.0738
    102.5000,       5.0000,   2.00000,    637.9042
    107.5000,       5.0000,   2.00000,    571.0233
    112.5000,       5.0000,   2.00000,    561.6478
    117.5000,       5.0000,   2.00000,    593.4710
    122.5000,       5.0000,   2.00000,    599.1542
    127.5000,       5.0000,   2.00000,    549.8868
    132.5000,       5.0000,   2.00000,    614.1715
    137.5000,       5.0000,   2.00000,    608.2671
    142.5000,       5.0000,   2.00000,    616.3466
    147.5000,       5.0000,   2.00000,    674.2264
    152.5000,       5.0000,   2.00000,    610.3848
    157.5000,       5.0000,   2.00000,    631.6528
    162.5000,       5.0000,   2.00000,    649.4891
    167.5000,       5.0000,   2.00000,    577.5982
    172.5000,       5.0000,   2.00000,    599.1428
    177.5000,       5.0000,   2.00000,    800.4802
    182.5000,       5.0000,   2.00000,    588.2985
    187.5000,       5.0000,   2.00000,    608.4476
    192.5000,       5.0000,   2.00000,    697.7727
    197.5000,       5.0000,   2.00000,    650.6053
    202.5000,       5.0000,   2.00000,    602.3008
    207.5000,       5.0000,   2.00000,    657.4996
    212.5000,       5.0000,   2.00000,    580.6521
    217.5000,       5.0000,   2.00000,    529.1440
    222.5000,       5.0000,   2.00000,    567.4376
    227.5000,       5.0000,   2.00000,    549.8134
    232.5000,       5.0000,   2.00000,    553.0989
    237.5000,       5.0000,   2.00000,    532.4554
    242.5000,       5.0000,   2.00000,    505.1230
    247.5000,       5.0000,   2.00000,    492.5446
    252.5000,       5.0000,   2.00000,    513.8660
    257.5000,       5.0000,   2.00000,    503.9165
    262.5000,       5.0000,   2.00000,    507.3184
    267.5000,       5.0000,   2.00000,    503.6006
    272.5000,       5.0000,   2.00000,    494.7295
    277.5000,       5.0000,   2.00000,    470.3693
    282.5000,       5.0000,   2.00000,    468.4603
    287.5000,       5.0000,   2.00000,    491.4366
    292.5000,       5.0000,   2.00000,    465.9243
    297.5000,       5.0000,   2.00000,    490.4265
    302.5000,       5.0000,   2.00000,    493.1081
     17.5000,       5.0000,   3.00000,   1145.0793
     22.5000,       5.0000,   3.00000,   1064.6602
     27.5000,       5.0000,   3.00000,   1068.1804
     32.5000,       5.0000,   3.00000,    941.5899
     37.5000,       5.0000,   3.00000,   1070.9980
     42.5000,       5.0000,   3.00000,   1052.8397
     47.5000,       5.0000,   3.00000,   1103.0634
     52.5000,       5.0000,   3.00000,    949.0074
     57.5000,       5.0000,   3.00000,   1091.9106
     62.5000,       5.0000,   3.00000,   1174.8760
     67.5000,       5.0000,   3.00000,   1176.9686
     72.5000,       5.0000,   3.00000,   1074.3347
     77.5000,       5.0000,   3.00000,   1113.5831
     82.5000,       5.0000,   3.00000,   1025.4803
     87.5000,       5.0000,   3.00000,    991.9260
     92.5000,       5.0000,   3.00000,    745.9351
     97.5000,       5.0000,   3.00000,    686.4589
    102.5000,       5.0000,   3.00000,    704.5468
    107.5000,       5.0000,   3.00000,    651.5138
    112.5000,       5.0000,   3.00000,    649.0652
    117.5000,       5.0000,   3.00000,    659.4870
    122.5000,       5.0000,   3.00000,    672.1333
    127.5000,       5.0000,   3.00000,    605.7076
    132.5000,       5.0000,   3.00000,    652.6526
    137.5000,       5.0000,   3.00000,    663.6675
    142.5000,       5.0000,   3.00000,    686.6049
    147.5000,       5.0000,   3.00000,    735.4756
    152.5000,       5.0000,   3.00000,    674.2951
    157.5000,       5.0000,   3.00000,    700.5949
    162.5000,       5.0000,   3.00000,    648.3720
    167.5000,       5.0000,   3.00000,    641.3434
    172.5000,       5.0000,   3.00000,    663.0671
    177.5000,       5.0000,   3.00000,    880.5469
    182.5000,       5.0000,   3.00000,    639.0026
    187.5000,       5.0000,   3.00000,    665.7949
    192.5000,       5.0000,   3.00000,    700.2882
    197.5000,       5.0000,   3.00000,    733.1224
    202.5000,       5.0000,   3.00000,    675.5533
    207.5000,       5.0000,   3.00000,    721.5507
    212.5000,       5.0000,   3.00000,    642.8161
    217.5000,       5.0000,   3.00000,    586.8141
    222.5000,       5.0000,   3.00000,    624.5866
    227.5000,       5.0000,   3.00000,    633.6177
    232.5000,       5.0000,   3.00000,    652.2578
    237.5000,       5.0000,   3.00000,    606.1089
    242.5000,       5.0000,   3.00000,    574.2374
    247.5000,       5.0000,   3.00000,    550.9891
    252.5000,       5.0000,   3.00000,    583.9935
    257.5000,       5.0000,   3.00000,    578.6358
    262.5000,       5.0000,   3.00000,    591.3008
    267.5000,       5.0000,   3.00000,    581.4042
    272.5000,       5.0000,   3.00000,    564.6119
    277.5000,       5.0000,   3.00000,    537.6154
    282.5000,       5.0000,   3.00000,    531.5166
    287.5000,       5.0000,   3.00000,    560.5858
    292.5000,       5.0000,   3.00000,    538.9133
    297.5000,       5.0000,   3.00000,    564.4808
     22.5000,      15.0000,   1.00000,   1169.4338
     27.5000,      15.0000,   1.00000,   1089.9594
     32.5000,      15.0000,   1.00000,   1108.8552
     37.5000,      15.0000,   1.00000,   1108.1283
     42.5000,      15.0000,   1.00000,   1153.7697
     47.5000,      15.0000,   1.00000,   1082.8878
     52.5000,      15.0000,   1.00000,   1088.4016
     57.5000,      15.0000,   1.00000,   1064.2020
     62.5000,      15.0000,   1.00000,   1118.5056
     67.5000,      15.0000,   1.00000,   1100.0195
     72.5000,      15.0000,   1.00000,   1116.0313
     77.5000,      15.0000,   1.00000,   1070.8301
     82.5000,      15.0000,   1.00000,   1052.1432
     87.5000,      15.0000,   1.00000,    950.6877
     92.5000,      15.0000,   1.00000,    855.3905
     97.5000,      15.0000,   1.00000,    742.0850
    102.5000,      15.0000,   1.00000,    702.8662
    107.5000,      15.0000,   1.00000,    702.0925
    112.5000,      15.0000,   1.00000,    692.1212
    117.5000,      15.0000,   1.00000,    680.8915
    122.5000,      15.0000,   1.00000,    655.3005
    127.5000,      15.0000,   1.00000,    649.3076
    132.5000,      15.0000,   1.00000,    645.5719
    137.5000,      15.0000,   1.00000,    678.9262
    142.5000,      15.0000,   1.00000,    716.9219
    147.5000,      15.0000,   1.00000,    728.8477
    152.5000,      15.0000,   1.00000,    732.3974
    157.5000,      15.0000,   1.00000,    664.0709
    162.5000,      15.0000,   1.00000,    658.0017
    167.5000,      15.0000,   1.00000,    663.1301
    172.5000,      15.0000,   1.00000,    747.6962
    177.5000,      15.0000,   1.00000,    729.9987
    182.5000,      15.0000,   1.00000,    751.7482
    187.5000,      15.0000,   1.00000,    680.5438
    192.5000,      15.0000,   1.00000,    695.2189
    197.5000,      15.0000,   1.00000,    707.7133
    202.5000,      15.0000,   1.00000,    749.4941
    207.5000,      15.0000,   1.00000,    699.8631
    212.5000,      15.0000,   1.00000,    664.9930
    217.5000,      15.0000,   1.00000,    638.2857
    222.5000,      15.0000,   1.00000,    639.4896
    227.5000,      15.0000,   1.00000,    668.8318
    232.5000,      15.0000,   1.00000,    673.0690
    237.5000,      15.0000,   1.00000,    650.1557
    242.5000,      15.0000,   1.00000,    604.2130
    247.5000,      15.0000,   1.00000,    594.1022
    252.5000,      15.0000,   1.00000,    595.4134
    257.5000,      15.0000,   1.00000,    621.0780
    262.5000,      15.0000,   1.00000,    627.5049
    267.5000,      15.0000,   1.00000,    617.6440
    272.5000,      15.0000,   1.00000,    594.3454
    277.5000,      15.0000,   1.00000,    574.4625
    282.5000,      15.0000,   1.00000,    569.2221
    287.5000,      15.0000,   1.00000,    573.1866
    292.5000,      15.0000,   1.00000,    590.6675
     22.5000,       5.0000,   4.00000,   1179.1677
     27.5000,       5.0000,   4.00000,   1171.9941
     32.5000,       5.0000,   4.00000,   1047.1011
     37.5000,       5.0000,   4.00000,   1180.3541
     42.5000,       5.0000,   4.00000,   1141.3424
     47.5000,       5.0000,   4.00000,   1160.7506
     52.5000,       5.0000,   4.00000,    993.3294
     57.5000,       5.0000,   4.00000,   1084.4420
     62.5000,       5.0000,   4.00000,   1188.4614
     67.5000,       5.0000,   4.00000,   1160.4220
     72.5000,       5.0000,   4.00000,   1137.0300
     77.5000,       5.0000,   4.00000,   1154.8145
     82.5000,       5.0000,   4.00000,   1037.9113
     87.5000,       5.0000,   4.00000,   1022.1362
     92.5000,       5.0000,   4.00000,    770.7398
     97.5000,       5.0000,   4.00000,    700.8130
    102.5000,       5.0000,   4.00000,    732.8311
    107.5000,       5.0000,   4.00000,    692.4224
    112.5000,       5.0000,   4.00000,    701.0261
    117.5000,       5.0000,   4.00000,    700.7697
    122.5000,       5.0000,   4.00000,    694.9756
    127.5000,       5.0000,   4.00000,    616.4127
    132.5000,       5.0000,   4.00000,    677.2482
    137.5000,       5.0000,   4.00000,    686.8579
    142.5000,       5.0000,   4.00000,    716.9205
    147.5000,       5.0000,   4.00000,    792.7446
    152.5000,       5.0000,   4.00000,    712.3538
    157.5000,       5.0000,   4.00000,    684.8765
    162.5000,       5.0000,   4.00000,    674.9239
    167.5000,       5.0000,   4.00000,    657.9089
    172.5000,       5.0000,   4.00000,    685.8977
    177.5000,       5.0000,   4.00000,    903.7665
    182.5000,       5.0000,   4.00000,    666.3978
    187.5000,       5.0000,   4.00000,    688.5433
    192.5000,       5.0000,   4.00000,    737.5074
    197.5000,       5.0000,   4.00000,    742.1583
    202.5000,       5.0000,   4.00000,    729.0598
    207.5000,       5.0000,   4.00000,    763.5061
    212.5000,       5.0000,   4.00000,    665.3875
    217.5000,       5.0000,   4.00000,    616.7615
    222.5000,       5.0000,   4.00000,    674.3644
    227.5000,       5.0000,   4.00000,    681.6686
    232.5000,       5.0000,   4.00000,    715.6630
    237.5000,       5.0000,   4.00000,    669.4741
    242.5000,       5.0000,   4.00000,    615.9035
    247.5000,       5.0000,   4.00000,    590.2800
    252.5000,       5.0000,   4.00000,    625.3063
    257.5000,       5.0000,   4.00000,    635.5392
    262.5000,       5.0000,   4.00000,    659.3524
    267.5000,       5.0000,   4.00000,    642.6764
    272.5000,       5.0000,   4.00000,    618.6229
    277.5000,       5.0000,   4.00000,    581.5024
    282.5000,       5.0000,   4.00000,    571.3480
    287.5000,       5.0000,   4.00000,    611.6620
    292.5000,       5.0000,   4.00000,    590.7879
     30.0000,      20.0000,   1.00000,   1254.8955
     35.0000,      20.0000,   1.00000,   1224.9249
     40.0000,      20.0000,   1.00000,   1183.8065
     45.0000,      20.0000,   1.00000,   1147.3260
     50.0000,      20.0000,   1.00000,   1102.5873
     55.0000,      20.0000,   1.00000,   1096.1360
     60.0000,      20.0000,   1.00000,   1064.4464
     65.0000,      20.0000,   1.00000,   1103.7218
     70.0000,      20.0000,   1.00000,   1166.2340
     75.0000,      20.0000,   1.00000,   1148.8805
     80.0000,      20.0000,   1.00000,   1122.1455
     85.0000,      20.0000,   1.00000,   1013.6053
     90.0000,      20.0000,   1.00000,    902.8060
     95.0000,      20.0000,   1.00000,    833.5219
    100.0000,      20.0000,   1.00000,    739.9111
    105.0000,      20.0000,   1.00000,    710.6177
    110.0000,      20.0000,   1.00000,    716.6149
    115.0000,      20.0000,   1.00000,    702.3683
    120.0000,      20.0000,   1.00000,    673.5504
    125.0000,      20.0000,   1.00000,    662.2422
    130.0000,      20.0000,   1.00000,    657.6191
    135.0000,      20.0000,   1.00000,    671.3466
    140.0000,      20.0000,   1.00000,    723.1379
    145.0000,      20.0000,   1.00000,    739.0290
    150.0000,      20.0000,   1.00000,    711.9229
    155.0000,      20.0000,   1.00000,    711.1491
    160.0000,      20.0000,   1.00000,    669.8585
    165.0000,      20.0000,   1.00000,    661.1556
    170.0000,      20.0000,   1.00000,    708.1536
    175.0000,      20.0000,   1.00000,    699.7354
    180.0000,      20.0000,   1.00000,    717.6360
    185.0000,      20.0000,   1.00000,    748.7438
    190.0000,      20.0000,   1.00000,    717.2700
    195.0000,      20.0000,   1.00000,    726.5914
    200.0000,      20.0000,   1.00000,    739.5164
    205.0000,      20.0000,   1.00000,    707.4625
    210.0000,      20.0000,   1.00000,    700.4825
    215.0000,      20.0000,   1.00000,    684.4670
    220.0000,      20.0000,   1.00000,    669.3777
    225.0000,      20.0000,   1.00000,    685.6248
    230.0000,      20.0000,   1.00000,    703.5562
    235.0000,      20.0000,   1.00000,    685.9023
    240.0000,      20.0000,   1.00000,    672.7200
    245.0000,      20.0000,   1.00000,    648.4711
    250.0000,      20.0000,   1.00000,    635.4695
    255.0000,      20.0000,   1.00000,    651.9475
    260.0000,      20.0000,   1.00000,    667.9054
    265.0000,      20.0000,   1.00000,    674.2489
    270.0000,      20.0000,   1.00000,    658.3094
    275.0000,      20.0000,   1.00000,    630.1260
    280.0000,      20.0000,   1.00000,    617.7075
    285.0000,      20.0000,   1.00000,    608.6609
     27.5000,       5.0000,   5.00000,   1291.5474
     32.5000,       5.0000,   5.00000,   1137.0938
     37.5000,       5.0000,   5.00000,   1238.2506
     42.5000,       5.0000,   5.00000,   1174.3306
     47.5000,       5.0000,   5.00000,   1187.6289
     52.5000,       5.0000,   5.00000,    980.3748
     57.5000,       5.0000,   5.00000,   1095.2297
     62.5000,       5.0000,   5.00000,   1168.8447
     67.5000,       5.0000,   5.00000,   1203.3053
     72.5000,       5.0000,   5.00000,   1184.4507
     77.5000,       5.0000,   5.00000,   1217.7090
     82.5000,       5.0000,   5.00000,   1055.7644
     87.5000,       5.0000,   5.00000,   1014.8610
     92.5000,       5.0000,   5.00000,    761.8173
     97.5000,       5.0000,   5.00000,    694.2686
    102.5000,       5.0000,   5.00000,    737.6019
    107.5000,       5.0000,   5.00000,    699.1479
    112.5000,       5.0000,   5.00000,    705.3070
    117.5000,       5.0000,   5.00000,    720.7250
    122.5000,       5.0000,   5.00000,    690.4517
    127.5000,       5.0000,   5.00000,    612.2999
    132.5000,       5.0000,   5.00000,    681.1450
    137.5000,       5.0000,   5.00000,    691.8798
    142.5000,       5.0000,   5.00000,    727.8326
    147.5000,       5.0000,   5.00000,    809.4262
    152.5000,       5.0000,   5.00000,    690.3331
    157.5000,       5.0000,   5.00000,    693.3104
    162.5000,       5.0000,   5.00000,    681.7116
    167.5000,       5.0000,   5.00000,    648.0515
    172.5000,       5.0000,   5.00000,    662.6463
    177.5000,       5.0000,   5.00000,    907.0673
    182.5000,       5.0000,   5.00000,    655.2632
    187.5000,       5.0000,   5.00000,    699.6757
    192.5000,       5.0000,   5.00000,    771.1686
    197.5000,       5.0000,   5.00000,    761.4634
    202.5000,       5.0000,   5.00000,    707.7162
    207.5000,       5.0000,   5.00000,    784.9873
    212.5000,       5.0000,   5.00000,    676.1259
    217.5000,       5.0000,   5.00000,    626.9176
    222.5000,       5.0000,   5.00000,    699.1173
    227.5000,       5.0000,   5.00000,    711.3259
    232.5000,       5.0000,   5.00000,    737.3256
    237.5000,       5.0000,   5.00000,    700.3851
    242.5000,       5.0000,   5.00000,    648.2108
    247.5000,       5.0000,   5.00000,    611.9715
    252.5000,       5.0000,   5.00000,    656.0574
    257.5000,       5.0000,   5.00000,    668.5810
    262.5000,       5.0000,   5.00000,    696.3726
    267.5000,       5.0000,   5.00000,    687.5466
    272.5000,       5.0000,   5.00000,    655.4852
    277.5000,       5.0000,   5.00000,    606.4819
    282.5000,       5.0000,   5.00000,    599.9422
    287.5000,       5.0000,   5.00000,    639.9865
     32.5000,       5.0000,   6.00000,   1179.0760
     37.5000,       5.0000,   6.00000,   1259.9103
     42.5000,       5.0000,   6.00000,   1167.0458
     47.5000,       5.0000,   6.00000,   1153.4851
     52.5000,       5.0000,   6.00000,    966.7563
     57.5000,       5.0000,   6.00000,   1074.1022
     62.5000,       5.0000,   6.00000,   1225.0190
     67.5000,       5.0000,   6.00000,   1260.0385
     72.5000,       5.0000,   6.00000,   1235.7051
     77.5000,       5.0000,   6.00000,   1255.1854
     82.5000,       5.0000,   6.00000,   1095.5336
     87.5000,       5.0000,   6.00000,   1004.5325
     92.5000,       5.0000,   6.00000,    730.9468
     97.5000,       5.0000,   6.00000,    679.2417
    102.5000,       5.0000,   6.00000,    719.7283
    107.5000,       5.0000,   6.00000,    678.6022
    112.5000,       5.0000,   6.00000,    692.5133
    117.5000,       5.0000,   6.00000,    694.4839
    122.5000,       5.0000,   6.00000,    696.0247
    127.5000,       5.0000,   6.00000,    609.1419
    132.5000,       5.0000,   6.00000,    667.1651
    137.5000,       5.0000,   6.00000,    689.4777
    142.5000,       5.0000,   6.00000,    724.7471
    147.5000,       5.0000,   6.00000,    757.7394
    152.5000,       5.0000,   6.00000,    684.9717
    157.5000,       5.0000,   6.00000,    697.3776
    162.5000,       5.0000,   6.00000,    662.2429
    167.5000,       5.0000,   6.00000,    623.8792
    172.5000,       5.0000,   6.00000,    640.7014
    177.5000,       5.0000,   6.00000,    855.9493
    182.5000,       5.0000,   6.00000,    644.1616
    187.5000,       5.0000,   6.00000,    700.1691
    192.5000,       5.0000,   6.00000,    771.4298
    197.5000,       5.0000,   6.00000,    766.6403
    202.5000,       5.0000,   6.00000,    700.3810
    207.5000,       5.0000,   6.00000,    744.4711
    212.5000,       5.0000,   6.00000,    685.9929
    217.5000,       5.0000,   6.00000,    631.7173
    222.5000,       5.0000,   6.00000,    694.7240
    227.5000,       5.0000,   6.00000,    712.6656
    232.5000,       5.0000,   6.00000,    743.4493
    237.5000,       5.0000,   6.00000,    697.2922
    242.5000,       5.0000,   6.00000,    660.3325
    247.5000,       5.0000,   6.00000,    633.8462
    252.5000,       5.0000,   6.00000,    673.1544
    257.5000,       5.0000,   6.00000,    681.3287
    262.5000,       5.0000,   6.00000,    711.2220
    267.5000,       5.0000,   6.00000,    703.2189
    272.5000,       5.0000,   6.00000,    673.8049
    277.5000,       5.0000,   6.00000,    627.7006
    282.5000,       5.0000,   6.00000,    613.2243
     37.5000,      25.0000,   1.00000,   1222.3583
     42.5000,      25.0000,   1.00000,   1112.3066
     47.5000,      25.0000,   1.00000,   1089.9360
     52.5000,      25.0000,   1.00000,   1069.5807
     57.5000,      25.0000,   1.00000,   1101.2578
     62.5000,      25.0000,   1.00000,   1127.1058
     67.5000,      25.0000,   1.00000,   1201.1465
     72.5000,      25.0000,   1.00000,   1206.9979
     77.5000,      25.0000,   1.00000,   1184.5269
     82.5000,      25.0000,   1.00000,   1086.2118
     87.5000,      25.0000,   1.00000,    987.2139
     92.5000,      25.0000,   1.00000,    869.8257
     97.5000,      25.0000,   1.00000,    785.1137
    102.5000,      25.0000,   1.00000,    704.9031
    107.5000,      25.0000,   1.00000,    685.7178
    112.5000,      25.0000,   1.00000,    673.9551
    117.5000,      25.0000,   1.00000,    658.1791
    122.5000,      25.0000,   1.00000,    662.3888
    127.5000,      25.0000,   1.00000,    671.2010
    132.5000,      25.0000,   1.00000,    671.7412
    137.5000,      25.0000,   1.00000,    693.8891
    142.5000,      25.0000,   1.00000,    684.3378
    147.5000,      25.0000,   1.00000,    693.7409
    152.5000,      25.0000,   1.00000,    696.2825
    157.5000,      25.0000,   1.00000,    677.8705
    162.5000,      25.0000,   1.00000,    644.0110
    167.5000,      25.0000,   1.00000,    676.3067
    172.5000,      25.0000,   1.00000,    652.3877
    177.5000,      25.0000,   1.00000,    660.9795
    182.5000,      25.0000,   1.00000,    704.2271
    187.5000,      25.0000,   1.00000,    745.5631
    192.5000,      25.0000,   1.00000,    701.2631
    197.5000,      25.0000,   1.00000,    720.0981
    202.5000,      25.0000,   1.00000,    711.8576
    207.5000,      25.0000,   1.00000,    680.6666
    212.5000,      25.0000,   1.00000,    670.9735
    217.5000,      25.0000,   1.00000,    698.2653
    222.5000,      25.0000,   1.00000,    677.2521
    227.5000,      25.0000,   1.00000,    672.9907
    232.5000,      25.0000,   1.00000,    682.1497
    237.5000,      25.0000,   1.00000,    673.9473
    242.5000,      25.0000,   1.00000,    673.1328
    247.5000,      25.0000,   1.00000,    674.8525
    252.5000,      25.0000,   1.00000,    670.2881
    257.5000,      25.0000,   1.00000,    671.1760
    262.5000,      25.0000,   1.00000,    677.9852
    267.5000,      25.0000,   1.00000,    667.9740
    272.5000,      25.0000,   1.00000,    663.3710
    277.5000,      25.0000,   1.00000,    654.5455
     37.5000,       5.0000,   7.00000,   1244.1824
     42.5000,       5.0000,   7.00000,   1127.7825
     47.5000,       5.0000,   7.00000,   1111.1876
     52.5000,       5.0000,   7.00000,    929.6616
     57.5000,       5.0000,   7.00000,   1095.5160
     62.5000,       5.0000,   7.00000,   1277.8467
     67.5000,       5.0000,   7.00000,   1333.5170
     72.5000,       5.0000,   7.00000,   1285.7339
     77.5000,       5.0000,   7.00000,   1297.3488
     82.5000,       5.0000,   7.00000,   1104.6339
     87.5000,       5.0000,   7.00000,   1013.6494
     92.5000,       5.0000,   7.00000,    715.1617
     97.5000,       5.0000,   7.00000,    644.2399
    102.5000,       5.0000,   7.00000,    685.5803
    107.5000,       5.0000,   7.00000,    649.7637
    112.5000,       5.0000,   7.00000,    651.5291
    117.5000,       5.0000,   7.00000,    676.0141
    122.5000,       5.0000,   7.00000,    676.6679
    127.5000,       5.0000,   7.00000,    607.5239
    132.5000,       5.0000,   7.00000,    662.3887
    137.5000,       5.0000,   7.00000,    672.8501
    142.5000,       5.0000,   7.00000,    675.2800
    147.5000,       5.0000,   7.00000,    741.4636
    152.5000,       5.0000,   7.00000,    667.0352
    157.5000,       5.0000,   7.00000,    669.9109
    162.5000,       5.0000,   7.00000,    640.9875
    167.5000,       5.0000,   7.00000,    599.4516
    172.5000,       5.0000,   7.00000,    606.0374
    177.5000,       5.0000,   7.00000,    821.2274
    182.5000,       5.0000,   7.00000,    621.0693
    187.5000,       5.0000,   7.00000,    683.4531
    192.5000,       5.0000,   7.00000,    751.8174
    197.5000,       5.0000,   7.00000,    745.8204
    202.5000,       5.0000,   7.00000,    689.6434
    207.5000,       5.0000,   7.00000,    734.9257
    212.5000,       5.0000,   7.00000,    652.5038
    217.5000,       5.0000,   7.00000,    629.9133
    222.5000,       5.0000,   7.00000,    683.7393
    227.5000,       5.0000,   7.00000,    691.7495
    232.5000,       5.0000,   7.00000,    726.9897
    237.5000,       5.0000,   7.00000,    691.6010
    242.5000,       5.0000,   7.00000,    653.1755
    247.5000,       5.0000,   7.00000,    641.8757
    252.5000,       5.0000,   7.00000,    681.8684
    257.5000,       5.0000,   7.00000,    684.3295
    262.5000,       5.0000,   7.00000,    708.8174
    267.5000,       5.0000,   7.00000,    697.6576
    272.5000,       5.0000,   7.00000,    678.5004
    277.5000,       5.0000,   7.00000,    635.1082
     42.5000,       5.0000,   8.00000,   1084.9901
     47.5000,       5.0000,   8.00000,   1066.8605
     52.5000,       5.0000,   8.00000,    921.7463
     57.5000,       5.0000,   8.00000,   1112.9341
     62.5000,       5.0000,   8.00000,   1318.1692
     67.5000,       5.0000,   8.00000,   1385.0079
     72.5000,       5.0000,   8.00000,   1350.0900
     77.5000,       5.0000,   8.00000,   1326.9784
     82.5000,       5.0000,   8.00000,   1118.0731
     87.5000,       5.0000,   8.00000,   1013.7250
     92.5000,       5.0000,   8.00000,    709.1268
     97.5000,       5.0000,   8.00000,    615.4153
    102.5000,       5.0000,   8.00000,    642.8034
    107.5000,       5.0000,   8.00000,    604.3138
    112.5000,       5.0000,   8.00000,    622.5880
    117.5000,       5.0000,   8.00000,    645.4730
    122.5000,       5.0000,   8.00000,    657.2278
    127.5000,       5.0000,   8.00000,    592.3648
    132.5000,       5.0000,   8.00000,    659.7145
    137.5000,       5.0000,   8.00000,    631.5150
    142.5000,       5.0000,   8.00000,    653.0995
    147.5000,       5.0000,   8.00000,    720.2479
    152.5000,       5.0000,   8.00000,    636.5873
    157.5000,       5.0000,   8.00000,    634.9325
    162.5000,       5.0000,   8.00000,    613.8072
    167.5000,       5.0000,   8.00000,    573.3691
    172.5000,       5.0000,   8.00000,    580.5415
    177.5000,       5.0000,   8.00000,    796.5382
    182.5000,       5.0000,   8.00000,    593.3350
    187.5000,       5.0000,   8.00000,    646.7825
    192.5000,       5.0000,   8.00000,    719.0776
    197.5000,       5.0000,   8.00000,    715.8171
    202.5000,       5.0000,   8.00000,    671.0898
    207.5000,       5.0000,   8.00000,    725.3442
    212.5000,       5.0000,   8.00000,    636.5861
    217.5000,       5.0000,   8.00000,    589.6381
    222.5000,       5.0000,   8.00000,    667.8386
    227.5000,       5.0000,   8.00000,    667.7424
    232.5000,       5.0000,   8.00000,    698.4791
    237.5000,       5.0000,   8.00000,    674.7078
    242.5000,       5.0000,   8.00000,    646.7693
    247.5000,       5.0000,   8.00000,    625.0137
    252.5000,       5.0000,   8.00000,    678.8336
    257.5000,       5.0000,   8.00000,    680.6776
    262.5000,       5.0000,   8.00000,    695.6467
    267.5000,       5.0000,   8.00000,    688.3458
    272.5000,       5.0000,   8.00000,    666.4444
     52.5000,      35.0000,   1.00000,   1112.2360
     57.5000,      35.0000,   1.00000,   1142.4471
     62.5000,      35.0000,   1.00000,   1185.3890
     67.5000,      35.0000,   1.00000,   1208.1527
     72.5000,      35.0000,   1.00000,   1250.4509
     77.5000,      35.0000,   1.00000,   1221.9952
     82.5000,      35.0000,   1.00000,   1140.7008
     87.5000,      35.0000,   1.00000,   1028.1868
     92.5000,      35.0000,   1.00000,    918.7747
     97.5000,      35.0000,   1.00000,    786.2892
    102.5000,      35.0000,   1.00000,    698.2939
    107.5000,      35.0000,   1.00000,    610.0310
    112.5000,      35.0000,   1.00000,    584.4427
    117.5000,      35.0000,   1.00000,    601.2773
    122.5000,      35.0000,   1.00000,    615.8260
    127.5000,      35.0000,   1.00000,    612.7114
    132.5000,      35.0000,   1.00000,    642.7368
    137.5000,      35.0000,   1.00000,    645.0695
    142.5000,      35.0000,   1.00000,    638.8850
    147.5000,      35.0000,   1.00000,    626.2113
    152.5000,      35.0000,   1.00000,    608.8323
    157.5000,      35.0000,   1.00000,    596.4958
    162.5000,      35.0000,   1.00000,    620.7656
    167.5000,      35.0000,   1.00000,    604.9957
    172.5000,      35.0000,   1.00000,    608.9967
    177.5000,      35.0000,   1.00000,    620.0748
    182.5000,      35.0000,   1.00000,    618.9215
    187.5000,      35.0000,   1.00000,    625.8600
    192.5000,      35.0000,   1.00000,    647.9212
    197.5000,      35.0000,   1.00000,    626.0053
    202.5000,      35.0000,   1.00000,    636.1924
    207.5000,      35.0000,   1.00000,    642.9943
    212.5000,      35.0000,   1.00000,    636.3539
    217.5000,      35.0000,   1.00000,    626.9344
    222.5000,      35.0000,   1.00000,    616.1089
    227.5000,      35.0000,   1.00000,    598.8569
    232.5000,      35.0000,   1.00000,    618.2026
    237.5000,      35.0000,   1.00000,    625.2248
    242.5000,      35.0000,   1.00000,    634.7004
    247.5000,      35.0000,   1.00000,    646.4869
    252.5000,      35.0000,   1.00000,    644.5430
    257.5000,      35.0000,   1.00000,    640.1426
    262.5000,      35.0000,   1.00000,    642.0041
     52.5000,       5.0000,  10.00000,    927.1719
     57.5000,       5.0000,  10.00000,   1126.5201
     62.5000,       5.0000,  10.00000,   1343.6833
     67.5000,       5.0000,  10.00000,   1431.1852
     72.5000,       5.0000,  10.00000,   1403.4717
     77.5000,       5.0000,  10.00000,   1396.6318
     82.5000,       5.0000,  10.00000,   1161.6885
     87.5000,       5.0000,  10.00000,   1012.7704
     92.5000,       5.0000,  10.00000,    682.8331
     97.5000,       5.0000,  10.00000,    574.5374
    102.5000,       5.0000,  10.00000,    588.0856
    107.5000,       5.0000,  10.00000,    541.9257
    112.5000,       5.0000,  10.00000,    555.9739
    117.5000,       5.0000,  10.00000,    589.0017
    122.5000,       5.0000,  10.00000,    606.8470
    127.5000,       5.0000,  10.00000,    532.5149
    132.5000,       5.0000,  10.00000,    596.7341
    137.5000,       5.0000,  10.00000,    604.6669
    142.5000,       5.0000,  10.00000,    621.0072
    147.5000,       5.0000,  10.00000,    657.7028
    152.5000,       5.0000,  10.00000,    578.9491
    157.5000,       5.0000,  10.00000,    578.0729
    162.5000,       5.0000,  10.00000,    557.7072
    167.5000,       5.0000,  10.00000,    532.9418
    172.5000,       5.0000,  10.00000,    546.3962
    177.5000,       5.0000,  10.00000,    737.4908
    182.5000,       5.0000,  10.00000,    535.4192
    187.5000,       5.0000,  10.00000,    579.1803
    192.5000,       5.0000,  10.00000,    643.1885
    197.5000,       5.0000,  10.00000,    652.4847
    202.5000,       5.0000,  10.00000,    619.3929
    207.5000,       5.0000,  10.00000,    667.8007
    212.5000,       5.0000,  10.00000,    589.2642
    217.5000,       5.0000,  10.00000,    543.5576
    222.5000,       5.0000,  10.00000,    592.5941
    227.5000,       5.0000,  10.00000,    604.3814
    232.5000,       5.0000,  10.00000,    659.3306
    237.5000,       5.0000,  10.00000,    623.1663
    242.5000,       5.0000,  10.00000,    594.8242
    247.5000,       5.0000,  10.00000,    582.5689
    252.5000,       5.0000,  10.00000,    628.4634
    257.5000,       5.0000,  10.00000,    637.7610
    262.5000,       5.0000,  10.00000,    668.9701
     67.5000,      45.0000,   1.00000,   1164.0323
     72.5000,      45.0000,   1.00000,   1144.6127
     77.5000,      45.0000,   1.00000,   1144.4635
     82.5000,      45.0000,   1.00000,   1124.1943
     87.5000,      45.0000,   1.00000,   1061.4998
     92.5000,      45.0000,   1.00000,    963.7952
     97.5000,      45.0000,   1.00000,    861.3472
    102.5000,      45.0000,   1.00000,    739.3439
    107.5000,      45.0000,   1.00000,    648.3541
    112.5000,      45.0000,   1.00000,    559.9578
    117.5000,      45.0000,   1.00000,    542.4033
    122.5000,      45.0000,   1.00000,    540.4774
    127.5000,      45.0000,   1.00000,    550.2626
    132.5000,      45.0000,   1.00000,    560.1168
    137.5000,      45.0000,   1.00000,    571.9195
    142.5000,      45.0000,   1.00000,    568.4461
    147.5000,      45.0000,   1.00000,    565.6248
    152.5000,      45.0000,   1.00000,    573.0801
    157.5000,      45.0000,   1.00000,    595.4442
    162.5000,      45.0000,   1.00000,    577.6089
    167.5000,      45.0000,   1.00000,    565.4626
    172.5000,      45.0000,   1.00000,    560.5689
    177.5000,      45.0000,   1.00000,    563.7363
    182.5000,      45.0000,   1.00000,    564.2469
    187.5000,      45.0000,   1.00000,    571.7208
    192.5000,      45.0000,   1.00000,    572.1466
    197.5000,      45.0000,   1.00000,    561.1858
    202.5000,      45.0000,   1.00000,    539.7809
    207.5000,      45.0000,   1.00000,    546.6980
    212.5000,      45.0000,   1.00000,    559.8711
    217.5000,      45.0000,   1.00000,    566.3774
    222.5000,      45.0000,   1.00000,    556.2415
    227.5000,      45.0000,   1.00000,    553.0541
    232.5000,      45.0000,   1.00000,    543.2992
    237.5000,      45.0000,   1.00000,    541.2262
    242.5000,      45.0000,   1.00000,    553.2000
    247.5000,      45.0000,   1.00000,    574.8345
     67.5000,      15.0000,   4.00000,   1377.6443
     72.5000,      15.0000,   4.00000,   1397.6086
     77.5000,      15.0000,   4.00000,   1311.4359
     82.5000,      15.0000,   4.00000,   1191.6135
     87.5000,      15.0000,   4.00000,    960.5831
     92.5000,      15.0000,   4.00000,    759.9087
     97.5000,      15.0000,   4.00000,    600.7447
    102.5000,      15.0000,   4.00000,    541.6563
    107.5000,      15.0000,   4.00000,    529.8321
    112.5000,      15.0000,   4.00000,    505.8186
    117.5000,      15.0000,   4.00000,    512.9825
    122.5000,      15.0000,   4.00000,    495.8939
    127.5000,      15.0000,   4.00000,    495.3131
    132.5000,      15.0000,   4.00000,    499.2568
    137.5000,      15.0000,   4.00000,    531.0529
    142.5000,      15.0000,   4.00000,    556.4425
    147.5000,      15.0000,   4.00000,    564.9373
    152.5000,      15.0000,   4.00000,    568.6716
    157.5000,      15.0000,   4.00000,    543.3125
    162.5000,      15.0000,   4.00000,    520.5161
    167.5000,      15.0000,   4.00000,    498.4727
    172.5000,      15.0000,   4.00000,    545.9231
    177.5000,      15.0000,   4.00000,    542.5695
    182.5000,      15.0000,   4.00000,    557.2483
    187.5000,      15.0000,   4.00000,    531.1422
    192.5000,      15.0000,   4.00000,    559.4562
    197.5000,      15.0000,   4.00000,    555.1274
    202.5000,      15.0000,   4.00000,    552.6503
    207.5000,      15.0000,   4.00000,    529.2416
    212.5000,      15.0000,   4.00000,    513.4479
    217.5000,      15.0000,   4.00000,    506.1372
    222.5000,      15.0000,   4.00000,    514.6563
    227.5000,      15.0000,   4.00000,    546.9619
    232.5000,      15.0000,   4.00000,    547.7968
    237.5000,      15.0000,   4.00000,    533.4038
    242.5000,      15.0000,   4.00000,    509.9644
    247.5000,      15.0000,   4.00000,    523.0753
     82.5000,      55.0000,   1.00000,   1045.1378
     87.5000,      55.0000,   1.00000,   1026.2219
     92.5000,      55.0000,   1.00000,    971.2479
     97.5000,      55.0000,   1.00000,    887.6623
    102.5000,      55.0000,   1.00000,    799.4995
    107.5000,      55.0000,   1.00000,    696.0198
    112.5000,      55.0000,   1.00000,    612.6547
    117.5000,      55.0000,   1.00000,    537.0672
    122.5000,      55.0000,   1.00000,    520.0669
    127.5000,      55.0000,   1.00000,    508.0341
    132.5000,      55.0000,   1.00000,    505.3104
    137.5000,      55.0000,   1.00000,    506.1653
    142.5000,      55.0000,   1.00000,    508.6076
    147.5000,      55.0000,   1.00000,    515.3049
    152.5000,      55.0000,   1.00000,    537.3390
    157.5000,      55.0000,   1.00000,    542.3271
    162.5000,      55.0000,   1.00000,    549.6354
    167.5000,      55.0000,   1.00000,    558.1798
    172.5000,      55.0000,   1.00000,    558.8604
    177.5000,      55.0000,   1.00000,    539.9272
    182.5000,      55.0000,   1.00000,    533.2534
    187.5000,      55.0000,   1.00000,    521.7335
    192.5000,      55.0000,   1.00000,    508.6464
    197.5000,      55.0000,   1.00000,    510.0048
    202.5000,      55.0000,   1.00000,    515.0251
    207.5000,      55.0000,   1.00000,    501.2026
    212.5000,      55.0000,   1.00000,    501.3029
    217.5000,      55.0000,   1.00000,    497.0913
    222.5000,      55.0000,   1.00000,    486.7025
    227.5000,      55.0000,   1.00000,    484.1048
    232.5000,      55.0000,   1.00000,    489.5764
     82.5000,      15.0000,   5.00000,   1144.1469
     87.5000,      15.0000,   5.00000,    915.7139
     92.5000,      15.0000,   5.00000,    724.5738
     97.5000,      15.0000,   5.00000,    567.4808
    102.5000,      15.0000,   5.00000,    518.0798
    107.5000,      15.0000,   5.00000,    502.9690
    112.5000,      15.0000,   5.00000,    486.5533
    117.5000,      15.0000,   5.00000,    478.4796
    122.5000,      15.0000,   5.00000,    458.8028
    127.5000,      15.0000,   5.00000,    446.9150
    132.5000,      15.0000,   5.00000,    442.8331
    137.5000,      15.0000,   5.00000,    463.8366
    142.5000,      15.0000,   5.00000,    492.5970
    147.5000,      15.0000,   5.00000,    507.0225
    152.5000,      15.0000,   5.00000,    516.2073
    157.5000,      15.0000,   5.00000,    501.2382
    162.5000,      15.0000,   5.00000,    495.8502
    167.5000,      15.0000,   5.00000,    485.1441
    172.5000,      15.0000,   5.00000,    530.0726
    177.5000,      15.0000,   5.00000,    518.5111
    182.5000,      15.0000,   5.00000,    519.1508
    187.5000,      15.0000,   5.00000,    488.2962
    192.5000,      15.0000,   5.00000,    509.1505
    197.5000,      15.0000,   5.00000,    508.9781
    202.5000,      15.0000,   5.00000,    507.2037
    207.5000,      15.0000,   5.00000,    482.3289
    212.5000,      15.0000,   5.00000,    458.7047
    217.5000,      15.0000,   5.00000,    440.3177
    222.5000,      15.0000,   5.00000,    444.4827
    227.5000,      15.0000,   5.00000,    470.1212
    232.5000,      15.0000,   5.00000,    476.4769
     97.5000,      65.0000,   1.00000,    880.4440
    102.5000,      65.0000,   1.00000,    807.5686
    107.5000,      65.0000,   1.00000,    729.3340
    112.5000,      65.0000,   1.00000,    644.3356
    117.5000,      65.0000,   1.00000,    584.2091
    122.5000,      65.0000,   1.00000,    526.6761
    127.5000,      65.0000,   1.00000,    507.0252
    132.5000,      65.0000,   1.00000,    494.9688
    137.5000,      65.0000,   1.00000,    482.9166
    142.5000,      65.0000,   1.00000,    477.7760
    147.5000,      65.0000,   1.00000,    492.7653
    152.5000,      65.0000,   1.00000,    488.0904
    157.5000,      65.0000,   1.00000,    492.6927
    162.5000,      65.0000,   1.00000,    511.9681
    167.5000,      65.0000,   1.00000,    522.7689
    172.5000,      65.0000,   1.00000,    525.5041
    177.5000,      65.0000,   1.00000,    530.2830
    182.5000,      65.0000,   1.00000,    519.7155
    187.5000,      65.0000,   1.00000,    511.2255
    192.5000,      65.0000,   1.00000,    498.9992
    197.5000,      65.0000,   1.00000,    490.9878
    202.5000,      65.0000,   1.00000,    488.6932
    207.5000,      65.0000,   1.00000,    482.6805
    212.5000,      65.0000,   1.00000,    462.3037
    217.5000,      65.0000,   1.00000,    457.5050
     97.5000,      15.0000,   6.00000,    532.8969
    102.5000,      15.0000,   6.00000,    481.2183
    107.5000,      15.0000,   6.00000,    467.4584
    112.5000,      15.0000,   6.00000,    455.9931
    117.5000,      15.0000,   6.00000,    458.8641
    122.5000,      15.0000,   6.00000,    442.9224
    127.5000,      15.0000,   6.00000,    434.4095
    132.5000,      15.0000,   6.00000,    423.9496
    137.5000,      15.0000,   6.00000,    439.9057
    142.5000,      15.0000,   6.00000,    459.2269
    147.5000,      15.0000,   6.00000,    465.7924
    152.5000,      15.0000,   6.00000,    470.2227
    157.5000,      15.0000,   6.00000,    459.2664
    162.5000,      15.0000,   6.00000,    458.9087
    167.5000,      15.0000,   6.00000,    454.0991
    172.5000,      15.0000,   6.00000,    500.9796
    177.5000,      15.0000,   6.00000,    501.5895
    182.5000,      15.0000,   6.00000,    510.8798
    187.5000,      15.0000,   6.00000,    484.0558
    192.5000,      15.0000,   6.00000,    502.0841
    197.5000,      15.0000,   6.00000,    495.9265
    202.5000,      15.0000,   6.00000,    485.1776
    207.5000,      15.0000,   6.00000,    454.7401
    212.5000,      15.0000,   6.00000,    429.5477
    217.5000,      15.0000,   6.00000,    409.2532
    105.0000,      30.0000,   3.00000,    488.6686
    110.0000,      30.0000,   3.00000,    461.8159
    115.0000,      30.0000,   3.00000,    448.4166
    120.0000,      30.0000,   3.00000,    441.6471
    125.0000,      30.0000,   3.00000,    441.9193
    130.0000,      30.0000,   3.00000,    440.8669
    135.0000,      30.0000,   3.00000,    446.0569
    140.0000,      30.0000,   3.00000,    441.4763
    145.0000,      30.0000,   3.00000,    453.1867
    150.0000,      30.0000,   3.00000,    454.9483
    155.0000,      30.0000,   3.00000,    453.8033
    160.0000,      30.0000,   3.00000,    448.1504
    165.0000,      30.0000,   3.00000,    464.9861
    170.0000,      30.0000,   3.00000,    467.1198
    175.0000,      30.0000,   3.00000,    474.7025
    180.0000,      30.0000,   3.00000,    490.0665
    185.0000,      30.0000,   3.00000,    505.6806
    190.0000,      30.0000,   3.00000,    509.3391
    195.0000,      30.0000,   3.00000,    488.4094
    200.0000,      30.0000,   3.00000,    479.2623
    205.0000,      30.0000,   3.00000,    460.9064
    210.0000,      30.0000,   3.00000,    443.9974
    112.5000,      25.0000,   4.00000,    443.6477
    117.5000,      25.0000,   4.00000,    426.8803
    122.5000,      25.0000,   4.00000,    424.1428
    127.5000,      25.0000,   4.00000,    424.1516
    132.5000,      25.0000,   4.00000,    425.8350
    137.5000,      25.0000,   4.00000,    435.2130
    142.5000,      25.0000,   4.00000,    445.8526
    147.5000,      25.0000,   4.00000,    448.3762
    152.5000,      25.0000,   4.00000,    450.1420
    157.5000,      25.0000,   4.00000,    443.5119
    162.5000,      25.0000,   4.00000,    431.0291
    167.5000,      25.0000,   4.00000,    456.3924
    172.5000,      25.0000,   4.00000,    453.4502
    177.5000,      25.0000,   4.00000,    461.9119
    182.5000,      25.0000,   4.00000,    485.4240
    187.5000,      25.0000,   4.00000,    502.9757
    192.5000,      25.0000,   4.00000,    479.6323
    197.5000,      25.0000,   4.00000,    491.7062
    202.5000,      25.0000,   4.00000,    481.7535
   4.02
ITERATION 6
MODEL RESISTIVITY
LAYER 1
61,     2.5000
     10.0000,     712.94
     15.0000,     772.12
     20.0000,     766.63
     25.0000,     716.68
     30.0000,     736.93
     35.0000,     661.50
     40.0000,     769.99
     45.0000,     758.77
     50.0000,     798.79
     55.0000,     670.50
     60.0000,     780.42
     65.0000,     915.94
     70.0000,     976.44
     75.0000,     980.27
     80.0000,     1026.8
     85.0000,     875.17
     90.0000,     768.52
     95.0000,     507.46
    100.0000,     413.27
    105.0000,     406.14
    110.0000,     369.67
    115.0000,     376.02
    120.0000,     387.91
    125.0000,     395.99
    130.0000,     364.59
    135.0000,     422.00
    140.0000,     448.52
    145.0000,     485.64
    150.0000,     554.57
    155.0000,     494.05
    160.0000,     479.52
    165.0000,     448.37
    170.0000,     429.02
    175.0000,     452.68
    180.0000,     631.61
    185.0000,     449.41
    190.0000,     479.23
    195.0000,     525.61
    200.0000,     525.90
    205.0000,     481.37
    210.0000,     504.22
    215.0000,     415.88
    220.0000,     361.47
    225.0000,     388.91
    230.0000,     392.47
    235.0000,     403.86
    240.0000,     373.71
    245.0000,     343.57
    250.0000,     328.22
    255.0000,     356.09
    260.0000,     357.93
    265.0000,     370.57
    270.0000,     362.96
    275.0000,     345.83
    280.0000,     320.84
    285.0000,     316.86
    290.0000,     341.98
    295.0000,     333.14
    300.0000,     370.16
    305.0000,     380.07
           360.0270
LAYER 2
61,     5.2500
     10.0000,     782.59
     15.0000,     820.49
     20.0000,     839.74
     25.0000,     811.14
     30.0000,     825.80
     35.0000,     790.88
     40.0000,     880.30
     45.0000,     875.27
     50.0000,     883.11
     55.0000,     773.29
     60.0000,     895.77
     65.0000,     1074.1
     70.0000,     1112.4
     75.0000,     1114.0
     80.0000,     1097.8
     85.0000,     939.98
     90.0000,     861.28
     95.0000,     563.45
    100.0000,     478.99
    105.0000,     490.97
    110.0000,     453.59
    115.0000,     454.10
    120.0000,     477.48
    125.0000,     480.17
    130.0000,     453.70
    135.0000,     502.54
    140.0000,     519.40
    145.0000,     556.78
    150.0000,     591.89
    155.0000,     528.54
    160.0000,     521.73
    165.0000,     504.56
    170.0000,     488.03
    175.0000,     523.89
    180.0000,     662.00
    185.0000,     511.44
    190.0000,     550.23
    195.0000,     590.74
    200.0000,     580.57
    205.0000,     539.65
    210.0000,     548.52
    215.0000,     480.26
    220.0000,     429.10
    225.0000,     449.23
    230.0000,     448.65
    235.0000,     460.95
    240.0000,     431.46
    245.0000,     400.48
    250.0000,     387.89
    255.0000,     408.41
    260.0000,     417.38
    265.0000,     426.73
    270.0000,     417.25
    275.0000,     398.18
    280.0000,     366.96
    285.0000,     364.94
    290.0000,     389.84
    295.0000,     384.93
    300.0000,     410.85
    305.0000,     413.93
           396.9236
LAYER 3
59,     8.2750
     15.0000,     1045.7
     20.0000,     1106.7
     25.0000,     1023.0
     30.0000,     954.79
     35.0000,     921.33
     40.0000,     980.35
     45.0000,     985.78
     50.0000,     974.77
     55.0000,     940.23
     60.0000,     1181.9
     65.0000,     1543.9
     70.0000,     1629.3
     75.0000,     1600.6
     80.0000,     1502.8
     85.0000,     1274.5
     90.0000,     1193.6
     95.0000,     758.30
    100.0000,     701.48
    105.0000,     789.52
    110.0000,     770.39
    115.0000,     763.60
    120.0000,     795.64
    125.0000,     795.97
    130.0000,     758.36
    135.0000,     791.69
    140.0000,     794.03
    145.0000,     808.62
    150.0000,     785.61
    155.0000,     711.57
    160.0000,     736.45
    165.0000,     757.73
    170.0000,     745.23
    175.0000,     771.01
    180.0000,     855.97
    185.0000,     733.43
    190.0000,     823.69
    195.0000,     869.32
    200.0000,     804.11
    205.0000,     723.27
    210.0000,     720.05
    215.0000,     693.87
    220.0000,     665.58
    225.0000,     684.30
    230.0000,     677.95
    235.0000,     686.38
    240.0000,     651.46
    245.0000,     610.98
    250.0000,     592.60
    255.0000,     608.01
    260.0000,     628.28
    265.0000,     642.96
    270.0000,     632.02
    275.0000,     600.64
    280.0000,     551.88
    285.0000,     545.72
    290.0000,     570.89
    295.0000,     563.07
    300.0000,     559.02
           512.6461
LAYER 4
57,    11.6025
     20.0000,     1636.5
     25.0000,     1319.4
     30.0000,     1015.1
     35.0000,     835.39
     40.0000,     814.52
     45.0000,     835.75
     50.0000,     859.95
     55.0000,     964.82
     60.0000,     1453.7
     65.0000,     2113.9
     70.0000,     2208.6
     75.0000,     2010.8
     80.0000,     1769.6
     85.0000,     1475.1
     90.0000,     1360.6
     95.0000,     817.56
    100.0000,     857.41
    105.0000,     1182.8
    110.0000,     1349.0
    115.0000,     1402.8
    120.0000,     1457.8
    125.0000,     1452.7
    130.0000,     1347.5
    135.0000,     1306.5
    140.0000,     1228.8
    145.0000,     1150.0
    150.0000,     1040.1
    155.0000,     979.53
    160.0000,     1099.2
    165.0000,     1205.5
    170.0000,     1172.1
    175.0000,     1103.6
    180.0000,     1084.0
    185.0000,     984.30
    190.0000,     1200.6
    195.0000,     1302.6
    200.0000,     1146.6
    205.0000,     973.74
    210.0000,     955.91
    215.0000,     994.15
    220.0000,     1023.2
    225.0000,     1056.7
    230.0000,     1042.0
    235.0000,     1042.3
    240.0000,     1001.8
    245.0000,     950.65
    250.0000,     921.13
    255.0000,     929.92
    260.0000,     957.44
    265.0000,     976.70
    270.0000,     960.36
    275.0000,     911.89
    280.0000,     847.04
    285.0000,     836.57
    290.0000,     867.92
    295.0000,     847.37
           780.2203
LAYER 5
53,    15.2628
     30.0000,     2840.0
     35.0000,     1214.2
     40.0000,     823.25
     45.0000,     712.63
     50.0000,     755.30
     55.0000,     1062.5
     60.0000,     1857.2
     65.0000,     2602.6
     70.0000,     2506.5
     75.0000,     2009.1
     80.0000,     1598.2
     85.0000,     1280.6
     90.0000,     907.84
     95.0000,     502.84
    100.0000,     531.34
    105.0000,     880.66
    110.0000,     1320.5
    115.0000,     1572.0
    120.0000,     1675.5
    125.0000,     1708.0
    130.0000,     1565.3
    135.0000,     1370.7
    140.0000,     1182.0
    145.0000,     1059.4
    150.0000,     1034.0
    155.0000,     1171.9
    160.0000,     1464.7
    165.0000,     1630.1
    170.0000,     1461.1
    175.0000,     1151.8
    180.0000,     971.96
    185.0000,     992.65
    190.0000,     1328.2
    195.0000,     1574.6
    200.0000,     1453.7
    205.0000,     1223.4
    210.0000,     1148.7
    215.0000,     1219.9
    220.0000,     1329.9
    225.0000,     1402.0
    230.0000,     1411.5
    235.0000,     1414.1
    240.0000,     1405.1
    245.0000,     1383.1
    250.0000,     1353.8
    255.0000,     1329.6
    260.0000,     1309.7
    265.0000,     1288.3
    270.0000,     1263.4
    275.0000,     1246.8
    280.0000,     1283.7
    285.0000,     1311.4
             1423.2
LAYER 6
49,    19.2890
     40.0000,     2101.4
     45.0000,     1430.0
     50.0000,     1363.8
     55.0000,     1626.1
     60.0000,     2235.5
     65.0000,     2531.6
     70.0000,     2235.9
     75.0000,     1810.0
     80.0000,     1384.8
     85.0000,     976.96
     90.0000,     616.17
     95.0000,     360.92
    100.0000,     318.49
    105.0000,     399.78
    110.0000,     521.43
    115.0000,     604.72
    120.0000,     633.64
    125.0000,     620.00
    130.0000,     567.03
    135.0000,     519.63
    140.0000,     500.57
    145.0000,     531.02
    150.0000,     638.81
    155.0000,     848.78
    160.0000,     1096.5
    165.0000,     1177.5
    170.0000,     1013.6
    175.0000,     786.29
    180.0000,     676.02
    185.0000,     737.27
    190.0000,     980.15
    195.0000,     1197.2
    200.0000,     1185.1
    205.0000,     1044.6
    210.0000,     955.69
    215.0000,     960.18
    220.0000,     1014.5
    225.0000,     1067.8
    230.0000,     1096.2
    235.0000,     1110.4
    240.0000,     1115.4
    245.0000,     1111.3
    250.0000,     1095.9
    255.0000,     1071.7
    260.0000,     1042.8
    265.0000,     1025.0
    270.0000,     1037.3
    275.0000,     1074.3
             1262.7
LAYER 7
45,    23.7179
     50.0000,     3102.7
     55.0000,     2636.2
     60.0000,     2700.6
     65.0000,     2240.2
     70.0000,     1837.9
     75.0000,     1542.0
     80.0000,     1206.8
     85.0000,     891.11
     90.0000,     600.76
     95.0000,     374.43
    100.0000,     269.45
    105.0000,     234.44
    110.0000,     224.62
    115.0000,     220.83
    120.0000,     219.81
    125.0000,     221.55
    130.0000,     224.47
    135.0000,     232.44
    140.0000,     251.80
    145.0000,     295.73
    150.0000,     384.63
    155.0000,     525.52
    160.0000,     667.14
    165.0000,     708.01
    170.0000,     628.44
    175.0000,     523.54
    180.0000,     480.90
    185.0000,     532.77
    190.0000,     671.62
    195.0000,     806.41
    200.0000,     835.60
    205.0000,     779.07
    210.0000,     720.72
    215.0000,     701.48
    220.0000,     714.76
    225.0000,     739.49
    230.0000,     759.91
    235.0000,     772.62
    240.0000,     778.83
    245.0000,     778.71
    250.0000,     770.77
    255.0000,     758.14
    260.0000,     747.37
    265.0000,     753.44
           815.4920
LAYER 8
41,    28.5897
     60.0000,     3850.2
     65.0000,     1947.3
     70.0000,     1527.2
     75.0000,     1382.9
     80.0000,     1133.4
     85.0000,     927.57
     90.0000,     707.31
     95.0000,     466.15
    100.0000,     295.43
    105.0000,     204.41
    110.0000,     160.69
    115.0000,     140.17
    120.0000,     132.83
    125.0000,     134.35
    130.0000,     143.10
    135.0000,     159.57
    140.0000,     184.03
    145.0000,     218.54
    150.0000,     270.69
    155.0000,     340.62
    160.0000,     403.98
    165.0000,     425.46
    170.0000,     401.81
    175.0000,     368.07
    180.0000,     360.30
    185.0000,     395.13
    190.0000,     466.34
    195.0000,     537.17
    200.0000,     566.78
    205.0000,     554.35
    210.0000,     529.63
    215.0000,     515.48
    220.0000,     515.84
    225.0000,     524.68
    230.0000,     534.49
    235.0000,     541.91
    240.0000,     547.27
    245.0000,     549.37
    250.0000,     546.73
    255.0000,     543.51
           544.7889
LAYER 9
35,    33.9487
     75.0000,     1442.3
     80.0000,     1062.9
     85.0000,     932.80
     90.0000,     800.85
     95.0000,     590.35
    100.0000,     384.80
    105.0000,     253.30
    110.0000,     181.76
    115.0000,     146.07
    120.0000,     131.67
    125.0000,     129.93
    130.0000,     137.11
    135.0000,     152.20
    140.0000,     173.95
    145.0000,     199.84
    150.0000,     229.23
    155.0000,     260.69
    160.0000,     286.21
    165.0000,     296.56
    170.0000,     292.57
    175.0000,     286.02
    180.0000,     290.17
    185.0000,     311.82
    190.0000,     347.44
    195.0000,     382.73
    200.0000,     402.52
    205.0000,     404.29
    210.0000,     397.31
    215.0000,     391.37
    220.0000,     390.21
    225.0000,     393.39
    230.0000,     397.26
    235.0000,     400.02
    240.0000,     403.02
           407.7966
LAYER 10
29,    39.8436
     90.0000,     874.21
     95.0000,     695.13
    100.0000,     535.62
    105.0000,     388.26
    110.0000,     283.04
    115.0000,     210.89
    120.0000,     176.17
    125.0000,     163.71
    130.0000,     165.34
    135.0000,     175.79
    140.0000,     190.96
    145.0000,     207.01
    150.0000,     221.78
    155.0000,     234.37
    160.0000,     243.24
    165.0000,     247.11
    170.0000,     247.41
    175.0000,     248.31
    180.0000,     254.37
    185.0000,     267.67
    190.0000,     286.09
    195.0000,     303.69
    200.0000,     314.61
    205.0000,     317.48
    210.0000,     315.52
    215.0000,     312.99
    220.0000,     311.21
    225.0000,     311.80
           313.7219
LAYER 11
25,    46.3279
    100.0000,     725.48
    105.0000,     592.51
    110.0000,     468.34
    115.0000,     345.19
    120.0000,     270.56
    125.0000,     229.51
    130.0000,     215.01
    135.0000,     213.88
    140.0000,     218.61
    145.0000,     224.36
    150.0000,     228.79
    155.0000,     231.42
    160.0000,     232.47
    165.0000,     232.50
    170.0000,     232.68
    175.0000,     234.65
    180.0000,     239.82
    185.0000,     248.33
    190.0000,     258.45
    195.0000,     266.90
    200.0000,     270.88
    205.0000,     269.74
    210.0000,     265.65
    215.0000,     262.43
           256.8812
LAYER 12
21, 
    110.0000,     848.20
    115.0000,     516.70
    120.0000,     364.87
    125.0000,     293.00
    130.0000,     260.54
    135.0000,     245.75
    140.0000,     240.91
    145.0000,     239.14
    150.0000,     237.55
    155.0000,     235.43
    160.0000,     233.09
    165.0000,     231.20
    170.0000,     230.68
    175.0000,     232.46
    180.0000,     237.01
    185.0000,     243.72
    190.0000,     250.66
    195.0000,     254.12
    200.0000,     252.55
    205.0000,     244.62
           228.9909
CALCULATED APPARENT RESISTIVITY
      7.5000,       5.0000,   1.00000,    814.6080
     12.5000,       5.0000,   1.00000,    848.3517
     17.5000,       5.0000,   1.00000,    845.8616
     22.5000,       5.0000,   1.00000,    802.8392
     27.5000,       5.0000,   1.00000,    845.9682
     32.5000,       5.0000,   1.00000,    761.1273
     37.5000,       5.0000,   1.00000,    850.8251
     42.5000,       5.0000,   1.00000,    793.5386
     47.5000,       5.0000,   1.00000,    875.0243
     52.5000,       5.0000,   1.00000,    804.6721
     57.5000,       5.0000,   1.00000,    925.8270
     62.5000,       5.0000,   1.00000,    993.9582
     67.5000,       5.0000,   1.00000,   1052.4541
     72.5000,       5.0000,   1.00000,   1035.9214
     77.5000,       5.0000,   1.00000,   1050.3120
     82.5000,       5.0000,   1.00000,    876.3803
     87.5000,       5.0000,   1.00000,    818.4900
     92.5000,       5.0000,   1.00000,    611.1803
     97.5000,       5.0000,   1.00000,    531.7567
    102.5000,       5.0000,   1.00000,    505.5728
    107.5000,       5.0000,   1.00000,    463.4962
    112.5000,       5.0000,   1.00000,    470.8908
    117.5000,       5.0000,   1.00000,    469.9144
    122.5000,       5.0000,   1.00000,    490.9451
    127.5000,       5.0000,   1.00000,    460.6906
    132.5000,       5.0000,   1.00000,    515.9485
    137.5000,       5.0000,   1.00000,    525.0106
    142.5000,       5.0000,   1.00000,    538.6649
    147.5000,       5.0000,   1.00000,    587.7571
    152.5000,       5.0000,   1.00000,    537.3789
    157.5000,       5.0000,   1.00000,    551.3322
    162.5000,       5.0000,   1.00000,    534.8776
    167.5000,       5.0000,   1.00000,    540.2037
    172.5000,       5.0000,   1.00000,    505.1006
    177.5000,       5.0000,   1.00000,    653.5675
    182.5000,       5.0000,   1.00000,    514.8892
    187.5000,       5.0000,   1.00000,    578.8110
    192.5000,       5.0000,   1.00000,    579.3934
    197.5000,       5.0000,   1.00000,    579.8542
    202.5000,       5.0000,   1.00000,    533.3749
    207.5000,       5.0000,   1.00000,    551.9098
    212.5000,       5.0000,   1.00000,    487.9902
    217.5000,       5.0000,   1.00000,    455.8029
    222.5000,       5.0000,   1.00000,    471.3663
    227.5000,       5.0000,   1.00000,    449.8406
    232.5000,       5.0000,   1.00000,    459.0993
    237.5000,       5.0000,   1.00000,    435.1172
    242.5000,       5.0000,   1.00000,    422.4079
    247.5000,       5.0000,   1.00000,    405.0680
    252.5000,       5.0000,   1.00000,    422.3544
    257.5000,       5.0000,   1.00000,    415.5856
    262.5000,       5.0000,   1.00000,    426.2664
    267.5000,       5.0000,   1.00000,    415.5795
    272.5000,       5.0000,   1.00000,    406.7777
    277.5000,       5.0000,   1.00000,    391.4815
    282.5000,       5.0000,   1.00000,    382.4399
    287.5000,       5.0000,   1.00000,    403.6230
    292.5000,       5.0000,   1.00000,    390.9153
    297.5000,       5.0000,   1.00000,    414.8779
    302.5000,       5.0000,   1.00000,    414.9570
    307.5000,       5.0000,   1.00000,    406.1027
     12.5000,       5.0000,   2.00000,   1004.4725
     17.5000,       5.0000,   2.00000,    985.6295
     22.5000,       5.0000,   2.00000,    941.9080
     27.5000,       5.0000,   2.00000,    961.3782
     32.5000,       5.0000,   2.00000,    864.2839
     37.5000,       5.0000,   2.00000,    931.1158
     42.5000,       5.0000,   2.00000,    938.2172
     47.5000,       5.0000,   2.00000,    990.1728
     52.5000,       5.0000,   2.00000,    900.2568
     57.5000,       5.0000,   2.00000,   1028.7235
     62.5000,       5.0000,   2.00000,   1149.0358
     67.5000,       5.0000,   2.00000,   1113.3528
     72.5000,       5.0000,   2.00000,   1086.3641
     77.5000,       5.0000,   2.00000,   1084.3231
     82.5000,       5.0000,   2.00000,    964.1987
     87.5000,       5.0000,   2.00000,    922.7787
     92.5000,       5.0000,   2.00000,    699.0398
     97.5000,       5.0000,   2.00000,    624.2001
    102.5000,       5.0000,   2.00000,    638.0396
    107.5000,       5.0000,   2.00000,    571.1268
    112.5000,       5.0000,   2.00000,    561.7104
    117.5000,       5.0000,   2.00000,    593.4874
    122.5000,       5.0000,   2.00000,    599.1525
    127.5000,       5.0000,   2.00000,    549.8524
    132.5000,       5.0000,   2.00000,    614.1150
    137.5000,       5.0000,   2.00000,    608.2261
    142.5000,       5.0000,   2.00000,    616.3195
    147.5000,       5.0000,   2.00000,    674.2073
    152.5000,       5.0000,   2.00000,    610.4135
    157.5000,       5.0000,   2.00000,    631.7374
    162.5000,       5.0000,   2.00000,    649.6070
    167.5000,       5.0000,   2.00000,    577.6957
    172.5000,       5.0000,   2.00000,    599.2358
    177.5000,       5.0000,   2.00000,    800.5991
    182.5000,       5.0000,   2.00000,    588.3832
    187.5000,       5.0000,   2.00000,    608.5247
    192.5000,       5.0000,   2.00000,    697.8458
    197.5000,       5.0000,   2.00000,    650.6848
    202.5000,       5.0000,   2.00000,    602.3779
    207.5000,       5.0000,   2.00000,    657.5706
    212.5000,       5.0000,   2.00000,    580.7021
    217.5000,       5.0000,   2.00000,    529.1814
    222.5000,       5.0000,   2.00000,    567.4705
    227.5000,       5.0000,   2.00000,    549.8472
    232.5000,       5.0000,   2.00000,    553.1308
    237.5000,       5.0000,   2.00000,    532.4874
    242.5000,       5.0000,   2.00000,    505.1555
    247.5000,       5.0000,   2.00000,    492.5784
    252.5000,       5.0000,   2.00000,    513.9023
    257.5000,       5.0000,   2.00000,    503.9488
    262.5000,       5.0000,   2.00000,    507.3469
    267.5000,       5.0000,   2.00000,    503.6320
    272.5000,       5.0000,   2.00000,    494.7682
    277.5000,       5.0000,   2.00000,    470.4206
    282.5000,       5.0000,   2.00000,    468.5292
    287.5000,       5.0000,   2.00000,    491.5294
    292.5000,       5.0000,   2.00000,    466.0307
    297.5000,       5.0000,   2.00000,    490.5550
    302.5000,       5.0000,   2.00000,    493.2595
     17.5000,       5.0000,   3.00000,   1145.3346
     22.5000,       5.0000,   3.00000,   1064.9933
     27.5000,       5.0000,   3.00000,   1068.6193
     32.5000,       5.0000,   3.00000,    941.9431
     37.5000,       5.0000,   3.00000,   1071.4613
     42.5000,       5.0000,   3.00000,   1053.2434
     47.5000,       5.0000,   3.00000,   1103.2776
     52.5000,       5.0000,   3.00000,    948.9714
     57.5000,       5.0000,   3.00000,   1091.7864
     62.5000,       5.0000,   3.00000,   1174.8020
     67.5000,       5.0000,   3.00000,   1177.1050
     72.5000,       5.0000,   3.00000,   1074.7349
     77.5000,       5.0000,   3.00000,   1114.1390
     82.5000,       5.0000,   3.00000,   1025.7780
     87.5000,       5.0000,   3.00000,    991.8876
     92.5000,       5.0000,   3.00000,    745.7908
     97.5000,       5.0000,   3.00000,    686.3804
    102.5000,       5.0000,   3.00000,    704.6040
    107.5000,       5.0000,   3.00000,    651.6456
    112.5000,       5.0000,   3.00000,    649.1570
    117.5000,       5.0000,   3.00000,    659.4943
    122.5000,       5.0000,   3.00000,    672.0979
    127.5000,       5.0000,   3.00000,    605.6380
    132.5000,       5.0000,   3.00000,    652.5713
    137.5000,       5.0000,   3.00000,    663.6050
    142.5000,       5.0000,   3.00000,    686.5680
    147.5000,       5.0000,   3.00000,    735.4537
    152.5000,       5.0000,   3.00000,    674.3322
    157.5000,       5.0000,   3.00000,    700.6976
    162.5000,       5.0000,   3.00000,    648.4908
    167.5000,       5.0000,   3.00000,    641.4504
    172.5000,       5.0000,   3.00000,    663.1770
    177.5000,       5.0000,   3.00000,    880.6909
    182.5000,       5.0000,   3.00000,    639.1021
    187.5000,       5.0000,   3.00000,    665.8915
    192.5000,       5.0000,   3.00000,    700.3843
    197.5000,       5.0000,   3.00000,    733.2236
    202.5000,       5.0000,   3.00000,    675.6424
    207.5000,       5.0000,   3.00000,    721.6301
    212.5000,       5.0000,   3.00000,    642.8674
    217.5000,       5.0000,   3.00000,    586.8467
    222.5000,       5.0000,   3.00000,    624.6091
    227.5000,       5.0000,   3.00000,    633.6425
    232.5000,       5.0000,   3.00000,    652.2761
    237.5000,       5.0000,   3.00000,    606.1210
    242.5000,       5.0000,   3.00000,    574.2473
    247.5000,       5.0000,   3.00000,    550.9989
    252.5000,       5.0000,   3.00000,    584.0026
    257.5000,       5.0000,   3.00000,    578.6393
    262.5000,       5.0000,   3.00000,    591.2960
    267.5000,       5.0000,   3.00000,    581.3978
    272.5000,       5.0000,   3.00000,    564.6084
    277.5000,       5.0000,   3.00000,    537.6230
    282.5000,       5.0000,   3.00000,    531.5345
    287.5000,       5.0000,   3.00000,    560.6144
    292.5000,       5.0000,   3.00000,    538.9436
    297.5000,       5.0000,   3.00000,    564.5213
     22.5000,      15.0000,   1.00000,   1169.5200
     27.5000,      15.0000,   1.00000,   1090.1721
     32.5000,      15.0000,   1.00000,   1109.2433
     37.5000,      15.0000,   1.00000,   1108.5234
     42.5000,      15.0000,   1.00000,   1154.1261
     47.5000,      15.0000,   1.00000,   1083.0433
     52.5000,      15.0000,   1.00000,   1088.3352
     57.5000,      15.0000,   1.00000,   1063.9753
     62.5000,      15.0000,   1.00000,   1118.3567
     67.5000,      15.0000,   1.00000,   1100.1710
     72.5000,      15.0000,   1.00000,   1116.4608
     77.5000,      15.0000,   1.00000,   1071.2970
     82.5000,      15.0000,   1.00000,   1052.4189
     87.5000,      15.0000,   1.00000,    950.6251
     92.5000,      15.0000,   1.00000,    855.1642
     97.5000,      15.0000,   1.00000,    741.9643
    102.5000,      15.0000,   1.00000,    702.9284
    107.5000,      15.0000,   1.00000,    702.2773
    112.5000,      15.0000,   1.00000,    692.3186
    117.5000,      15.0000,   1.00000,    681.0032
    122.5000,      15.0000,   1.00000,    655.2943
    127.5000,      15.0000,   1.00000,    649.2295
    132.5000,      15.0000,   1.00000,    645.4761
    137.5000,      15.0000,   1.00000,    678.8373
    142.5000,      15.0000,   1.00000,    716.8577
    147.5000,      15.0000,   1.00000,    728.8398
    152.5000,      15.0000,   1.00000,    732.4468
    157.5000,      15.0000,   1.00000,    664.1561
    162.5000,      15.0000,   1.00000,    658.1097
    167.5000,      15.0000,   1.00000,    663.2404
    172.5000,      15.0000,   1.00000,    747.8007
    177.5000,      15.0000,   1.00000,    730.0859
    182.5000,      15.0000,   1.00000,    751.8379
    187.5000,      15.0000,   1.00000,    680.6219
    192.5000,      15.0000,   1.00000,    695.2949
    197.5000,      15.0000,   1.00000,    707.7952
    202.5000,      15.0000,   1.00000,    749.5803
    207.5000,      15.0000,   1.00000,    699.9293
    212.5000,      15.0000,   1.00000,    665.0415
    217.5000,      15.0000,   1.00000,    638.3154
    222.5000,      15.0000,   1.00000,    639.5096
    227.5000,      15.0000,   1.00000,    668.8460
    232.5000,      15.0000,   1.00000,    673.0804
    237.5000,      15.0000,   1.00000,    650.1616
    242.5000,      15.0000,   1.00000,    604.2148
    247.5000,      15.0000,   1.00000,    594.1020
    252.5000,      15.0000,   1.00000,    595.4109
    257.5000,      15.0000,   1.00000,    621.0688
    262.5000,      15.0000,   1.00000,    627.4885
    267.5000,      15.0000,   1.00000,    617.6231
    272.5000,      15.0000,   1.00000,    594.3275
    277.5000,      15.0000,   1.00000,    574.4525
    282.5000,      15.0000,   1.00000,    569.2208
    287.5000,      15.0000,   1.00000,    573.1860
    292.5000,      15.0000,   1.00000,    590.6714
     22.5000,       5.0000,   4.00000,   1179.1301
     27.5000,       5.0000,   4.00000,   1172.1603
     32.5000,       5.0000,   4.00000,   1047.4287
     37.5000,       5.0000,   4.00000,   1180.7906
     42.5000,       5.0000,   4.00000,   1141.7052
     47.5000,       5.0000,   4.00000,   1160.8506
     52.5000,       5.0000,   4.00000,    993.1329
     57.5000,       5.0000,   4.00000,   1084.0270
     62.5000,       5.0000,   4.00000,   1188.1486
     67.5000,       5.0000,   4.00000,   1160.5168
     72.5000,       5.0000,   4.00000,   1137.5198
     77.5000,       5.0000,   4.00000,   1155.4508
     82.5000,       5.0000,   4.00000,   1038.1417
     87.5000,       5.0000,   4.00000,   1021.9329
     92.5000,       5.0000,   4.00000,    770.4307
     97.5000,       5.0000,   4.00000,    700.6349
    102.5000,       5.0000,   4.00000,    732.8690
    107.5000,       5.0000,   4.00000,    692.6025
    112.5000,       5.0000,   4.00000,    701.2305
    117.5000,       5.0000,   4.00000,    700.8737
    122.5000,       5.0000,   4.00000,    694.9831
    127.5000,       5.0000,   4.00000,    616.3358
    132.5000,       5.0000,   4.00000,    677.1302
    137.5000,       5.0000,   4.00000,    686.7475
    142.5000,       5.0000,   4.00000,    716.8318
    147.5000,       5.0000,   4.00000,    792.7215
    152.5000,       5.0000,   4.00000,    712.4125
    157.5000,       5.0000,   4.00000,    684.9699
    162.5000,       5.0000,   4.00000,    675.0391
    167.5000,       5.0000,   4.00000,    658.0357
    172.5000,       5.0000,   4.00000,    686.0159
    177.5000,       5.0000,   4.00000,    903.8787
    182.5000,       5.0000,   4.00000,    666.4648
    187.5000,       5.0000,   4.00000,    688.6156
    192.5000,       5.0000,   4.00000,    737.5949
    197.5000,       5.0000,   4.00000,    742.2553
    202.5000,       5.0000,   4.00000,    729.1532
    207.5000,       5.0000,   4.00000,    763.5775
    212.5000,       5.0000,   4.00000,    665.4285
    217.5000,       5.0000,   4.00000,    616.7847
    222.5000,       5.0000,   4.00000,    674.3732
    227.5000,       5.0000,   4.00000,    681.6779
    232.5000,       5.0000,   4.00000,    715.6660
    237.5000,       5.0000,   4.00000,    669.4726
    242.5000,       5.0000,   4.00000,    615.9013
    247.5000,       5.0000,   4.00000,    590.2763
    252.5000,       5.0000,   4.00000,    625.2997
    257.5000,       5.0000,   4.00000,    635.5237
    262.5000,       5.0000,   4.00000,    659.3250
    267.5000,       5.0000,   4.00000,    642.6437
    272.5000,       5.0000,   4.00000,    618.5906
    277.5000,       5.0000,   4.00000,    581.4801
    282.5000,       5.0000,   4.00000,    571.3319
    287.5000,       5.0000,   4.00000,    611.6464
    292.5000,       5.0000,   4.00000,    590.7720
     30.0000,      20.0000,   1.00000,   1255.0977
     35.0000,      20.0000,   1.00000,   1225.3486
     40.0000,      20.0000,   1.00000,   1184.2660
     45.0000,      20.0000,   1.00000,   1147.5304
     50.0000,      20.0000,   1.00000,   1102.4492
     55.0000,      20.0000,   1.00000,   1095.8163
     60.0000,      20.0000,   1.00000,   1064.2319
     65.0000,      20.0000,   1.00000,   1103.7646
     70.0000,      20.0000,   1.00000,   1166.5770
     75.0000,      20.0000,   1.00000,   1149.4019
     80.0000,      20.0000,   1.00000,   1122.6417
     85.0000,      20.0000,   1.00000,   1013.8438
     90.0000,      20.0000,   1.00000,    902.7151
     95.0000,      20.0000,   1.00000,    833.3189
    100.0000,      20.0000,   1.00000,    739.8524
    105.0000,      20.0000,   1.00000,    710.7715
    110.0000,      20.0000,   1.00000,    716.9144
    115.0000,      20.0000,   1.00000,    702.6979
    120.0000,      20.0000,   1.00000,    673.8024
    125.0000,      20.0000,   1.00000,    662.3394
    130.0000,      20.0000,   1.00000,    657.5706
    135.0000,      20.0000,   1.00000,    671.2090
    140.0000,      20.0000,   1.00000,    722.9852
    145.0000,      20.0000,   1.00000,    738.9253
    150.0000,      20.0000,   1.00000,    711.8820
    155.0000,      20.0000,   1.00000,    711.1813
    160.0000,      20.0000,   1.00000,    669.9396
    165.0000,      20.0000,   1.00000,    661.2452
    170.0000,      20.0000,   1.00000,    708.2225
    175.0000,      20.0000,   1.00000,    699.7639
    180.0000,      20.0000,   1.00000,    717.6381
    185.0000,      20.0000,   1.00000,    748.7378
    190.0000,      20.0000,   1.00000,    717.2667
    195.0000,      20.0000,   1.00000,    726.6072
    200.0000,      20.0000,   1.00000,    739.5508
    205.0000,      20.0000,   1.00000,    707.5038
    210.0000,      20.0000,   1.00000,    700.5252
    215.0000,      20.0000,   1.00000,    684.4924
    220.0000,      20.0000,   1.00000,    669.3923
    225.0000,      20.0000,   1.00000,    685.6328
    230.0000,      20.0000,   1.00000,    703.5600
    235.0000,      20.0000,   1.00000,    685.9048
    240.0000,      20.0000,   1.00000,    672.7187
    245.0000,      20.0000,   1.00000,    648.4643
    250.0000,      20.0000,   1.00000,    635.4551
    255.0000,      20.0000,   1.00000,    651.9215
    260.0000,      20.0000,   1.00000,    667.8683
    265.0000,      20.0000,   1.00000,    674.2040
    270.0000,      20.0000,   1.00000,    658.2654
    275.0000,      20.0000,   1.00000,    630.0885
    280.0000,      20.0000,   1.00000,    617.6748
    285.0000,      20.0000,   1.00000,    608.6360
     27.5000,       5.0000,   5.00000,   1291.5815
     32.5000,       5.0000,   5.00000,   1137.3859
     37.5000,       5.0000,   5.00000,   1238.7930
     42.5000,       5.0000,   5.00000,   1174.7076
     47.5000,       5.0000,   5.00000,   1187.6405
     52.5000,       5.0000,   5.00000,    980.0273
     57.5000,       5.0000,   5.00000,   1094.6995
     62.5000,       5.0000,   5.00000,   1168.5403
     67.5000,       5.0000,   5.00000,   1203.4320
     72.5000,       5.0000,   5.00000,   1185.0284
     77.5000,       5.0000,   5.00000,   1218.5029
     82.5000,       5.0000,   5.00000,   1056.1062
     87.5000,       5.0000,   5.00000,   1014.7294
     92.5000,       5.0000,   5.00000,    761.5275
     97.5000,       5.0000,   5.00000,    694.0904
    102.5000,       5.0000,   5.00000,    737.6512
    107.5000,       5.0000,   5.00000,    699.3868
    112.5000,       5.0000,   5.00000,    705.6141
    117.5000,       5.0000,   5.00000,    720.9774
    122.5000,       5.0000,   5.00000,    690.5889
    127.5000,       5.0000,   5.00000,    612.2850
    132.5000,       5.0000,   5.00000,    681.0220
    137.5000,       5.0000,   5.00000,    691.7377
    142.5000,       5.0000,   5.00000,    727.6865
    147.5000,       5.0000,   5.00000,    809.3312
    152.5000,       5.0000,   5.00000,    690.3702
    157.5000,       5.0000,   5.00000,    693.4284
    162.5000,       5.0000,   5.00000,    681.8574
    167.5000,       5.0000,   5.00000,    648.1933
    172.5000,       5.0000,   5.00000,    662.7097
    177.5000,       5.0000,   5.00000,    907.1144
    182.5000,       5.0000,   5.00000,    655.2902
    187.5000,       5.0000,   5.00000,    699.7075
    192.5000,       5.0000,   5.00000,    771.2273
    197.5000,       5.0000,   5.00000,    761.5197
    202.5000,       5.0000,   5.00000,    707.7722
    207.5000,       5.0000,   5.00000,    785.0390
    212.5000,       5.0000,   5.00000,    676.1468
    217.5000,       5.0000,   5.00000,    626.9229
    222.5000,       5.0000,   5.00000,    699.1107
    227.5000,       5.0000,   5.00000,    711.3224
    232.5000,       5.0000,   5.00000,    737.3178
    237.5000,       5.0000,   5.00000,    700.3766
    242.5000,       5.0000,   5.00000,    648.2028
    247.5000,       5.0000,   5.00000,    611.9610
    252.5000,       5.0000,   5.00000,    656.0386
    257.5000,       5.0000,   5.00000,    668.5496
    262.5000,       5.0000,   5.00000,    696.3239
    267.5000,       5.0000,   5.00000,    687.4899
    272.5000,       5.0000,   5.00000,    655.4295
    277.5000,       5.0000,   5.00000,    606.4354
    282.5000,       5.0000,   5.00000,    599.8980
    287.5000,       5.0000,   5.00000,    639.9449
     32.5000,       5.0000,   6.00000,   1179.3511
     37.5000,       5.0000,   6.00000,   1260.4967
     42.5000,       5.0000,   6.00000,   1167.5111
     47.5000,       5.0000,   6.00000,   1153.4896
     52.5000,       5.0000,   6.00000,    966.4369
     57.5000,       5.0000,   6.00000,   1073.6288
     62.5000,       5.0000,   6.00000,   1224.7362
     67.5000,       5.0000,   6.00000,   1260.2126
     72.5000,       5.0000,   6.00000,   1236.3289
     77.5000,       5.0000,   6.00000,   1256.0959
     82.5000,       5.0000,   6.00000,   1096.0347
     87.5000,       5.0000,   6.00000,   1004.6224
     92.5000,       5.0000,   6.00000,    730.8256
     97.5000,       5.0000,   6.00000,    679.1618
    102.5000,       5.0000,   6.00000,    719.8476
    107.5000,       5.0000,   6.00000,    678.8990
    112.5000,       5.0000,   6.00000,    692.9006
    117.5000,       5.0000,   6.00000,    694.8480
    122.5000,       5.0000,   6.00000,    696.2965
    127.5000,       5.0000,   6.00000,    609.2091
    132.5000,       5.0000,   6.00000,    667.0707
    137.5000,       5.0000,   6.00000,    689.2936
    142.5000,       5.0000,   6.00000,    724.5551
    147.5000,       5.0000,   6.00000,    757.5709
    152.5000,       5.0000,   6.00000,    684.9211
    157.5000,       5.0000,   6.00000,    697.4092
    162.5000,       5.0000,   6.00000,    662.2853
    167.5000,       5.0000,   6.00000,    623.9359
    172.5000,       5.0000,   6.00000,    640.7208
    177.5000,       5.0000,   6.00000,    855.9196
    182.5000,       5.0000,   6.00000,    644.1000
    187.5000,       5.0000,   6.00000,    700.1015
    192.5000,       5.0000,   6.00000,    771.3812
    197.5000,       5.0000,   6.00000,    766.6151
    202.5000,       5.0000,   6.00000,    700.3903
    207.5000,       5.0000,   6.00000,    744.4770
    212.5000,       5.0000,   6.00000,    685.9919
    217.5000,       5.0000,   6.00000,    631.6992
    222.5000,       5.0000,   6.00000,    694.7028
    227.5000,       5.0000,   6.00000,    712.6566
    232.5000,       5.0000,   6.00000,    743.4410
    237.5000,       5.0000,   6.00000,    697.2872
    242.5000,       5.0000,   6.00000,    660.3289
    247.5000,       5.0000,   6.00000,    633.8391
    252.5000,       5.0000,   6.00000,    673.1371
    257.5000,       5.0000,   6.00000,    681.2944
    262.5000,       5.0000,   6.00000,    711.1695
    267.5000,       5.0000,   6.00000,    703.1605
    272.5000,       5.0000,   6.00000,    673.7495
    277.5000,       5.0000,   6.00000,    627.6555
    282.5000,       5.0000,   6.00000,    613.1886
     37.5000,      25.0000,   1.00000,   1222.8041
     42.5000,      25.0000,   1.00000,   1112.6320
     47.5000,      25.0000,   1.00000,   1090.1282
     52.5000,      25.0000,   1.00000,   1069.6223
     57.5000,      25.0000,   1.00000,   1101.2605
     62.5000,      25.0000,   1.00000,   1127.1985
     67.5000,      25.0000,   1.00000,   1201.4175
     72.5000,      25.0000,   1.00000,   1207.4225
     77.5000,      25.0000,   1.00000,   1185.0559
     82.5000,      25.0000,   1.00000,   1086.7225
     87.5000,      25.0000,   1.00000,    987.5798
     92.5000,      25.0000,   1.00000,    869.9671
     97.5000,      25.0000,   1.00000,    785.1755
    102.5000,      25.0000,   1.00000,    705.0627
    107.5000,      25.0000,   1.00000,    686.0173
    112.5000,      25.0000,   1.00000,    674.3600
    117.5000,      25.0000,   1.00000,    658.5855
    122.5000,      25.0000,   1.00000,    662.7182
    127.5000,      25.0000,   1.00000,    671.4032
    132.5000,      25.0000,   1.00000,    671.7755
    137.5000,      25.0000,   1.00000,    693.7900
    142.5000,      25.0000,   1.00000,    684.1782
    147.5000,      25.0000,   1.00000,    693.6031
    152.5000,      25.0000,   1.00000,    696.2057
    157.5000,      25.0000,   1.00000,    677.8472
    162.5000,      25.0000,   1.00000,    644.0248
    167.5000,      25.0000,   1.00000,    676.3168
    172.5000,      25.0000,   1.00000,    652.3630
    177.5000,      25.0000,   1.00000,    660.9274
    182.5000,      25.0000,   1.00000,    704.1411
    187.5000,      25.0000,   1.00000,    745.4659
    192.5000,      25.0000,   1.00000,    701.1788
    197.5000,      25.0000,   1.00000,    720.0344
    202.5000,      25.0000,   1.00000,    711.8265
    207.5000,      25.0000,   1.00000,    680.6595
    212.5000,      25.0000,   1.00000,    670.9758
    217.5000,      25.0000,   1.00000,    698.2758
    222.5000,      25.0000,   1.00000,    677.2554
    227.5000,      25.0000,   1.00000,    672.9949
    232.5000,      25.0000,   1.00000,    682.1543
    237.5000,      25.0000,   1.00000,    673.9495
    242.5000,      25.0000,   1.00000,    673.1279
    247.5000,      25.0000,   1.00000,    674.8365
    252.5000,      25.0000,   1.00000,    670.2571
    257.5000,      25.0000,   1.00000,    671.1307
    262.5000,      25.0000,   1.00000,    677.9304
    267.5000,      25.0000,   1.00000,    667.9186
    272.5000,      25.0000,   1.00000,    663.3185
    277.5000,      25.0000,   1.00000,    654.5044
     37.5000,       5.0000,   7.00000,   1244.8408
     42.5000,       5.0000,   7.00000,   1128.2660
     47.5000,       5.0000,   7.00000,   1111.3962
     52.5000,       5.0000,   7.00000,    929.4963
     57.5000,       5.0000,   7.00000,   1095.2383
     62.5000,       5.0000,   7.00000,   1277.7792
     67.5000,       5.0000,   7.00000,   1333.7753
     72.5000,       5.0000,   7.00000,   1286.4219
     77.5000,       5.0000,   7.00000,   1298.3676
     82.5000,       5.0000,   7.00000,   1105.2969
     87.5000,       5.0000,   7.00000,   1013.9844
     92.5000,       5.0000,   7.00000,    715.2753
     97.5000,       5.0000,   7.00000,    644.3575
    102.5000,       5.0000,   7.00000,    685.8414
    107.5000,       5.0000,   7.00000,    650.1362
    112.5000,       5.0000,   7.00000,    651.9733
    117.5000,       5.0000,   7.00000,    676.4459
    122.5000,       5.0000,   7.00000,    677.0337
    127.5000,       5.0000,   7.00000,    607.7123
    132.5000,       5.0000,   7.00000,    662.4102
    137.5000,       5.0000,   7.00000,    672.7273
    142.5000,       5.0000,   7.00000,    675.0765
    147.5000,       5.0000,   7.00000,    741.2466
    152.5000,       5.0000,   7.00000,    666.9248
    157.5000,       5.0000,   7.00000,    669.8739
    162.5000,       5.0000,   7.00000,    640.9835
    167.5000,       5.0000,   7.00000,    599.4491
    172.5000,       5.0000,   7.00000,    606.0082
    177.5000,       5.0000,   7.00000,    821.1368
    182.5000,       5.0000,   7.00000,    620.9723
    187.5000,       5.0000,   7.00000,    683.3360
    192.5000,       5.0000,   7.00000,    751.7033
    197.5000,       5.0000,   7.00000,    745.7409
    202.5000,       5.0000,   7.00000,    689.5916
    207.5000,       5.0000,   7.00000,    734.8920
    212.5000,       5.0000,   7.00000,    652.4684
    217.5000,       5.0000,   7.00000,    629.8887
    222.5000,       5.0000,   7.00000,    683.7130
    227.5000,       5.0000,   7.00000,    691.7387
    232.5000,       5.0000,   7.00000,    726.9834
    237.5000,       5.0000,   7.00000,    691.5992
    242.5000,       5.0000,   7.00000,    653.1766
    247.5000,       5.0000,   7.00000,    641.8727
    252.5000,       5.0000,   7.00000,    681.8535
    257.5000,       5.0000,   7.00000,    684.2975
    262.5000,       5.0000,   7.00000,    708.7654
    267.5000,       5.0000,   7.00000,    697.6011
    272.5000,       5.0000,   7.00000,    678.4451
    277.5000,       5.0000,   7.00000,    635.0695
     42.5000,       5.0000,   8.00000,   1085.6245
     47.5000,       5.0000,   8.00000,   1067.3145
     52.5000,       5.0000,   8.00000,    921.8707
     57.5000,       5.0000,   8.00000,   1113.0221
     62.5000,       5.0000,   8.00000,   1318.2842
     67.5000,       5.0000,   8.00000,   1385.3945
     72.5000,       5.0000,   8.00000,   1350.9114
     77.5000,       5.0000,   8.00000,   1328.1389
     82.5000,       5.0000,   8.00000,   1118.8916
     87.5000,       5.0000,   8.00000,   1014.2980
     92.5000,       5.0000,   8.00000,    709.4832
     97.5000,       5.0000,   8.00000,    615.7714
    102.5000,       5.0000,   8.00000,    643.2588
    107.5000,       5.0000,   8.00000,    604.8031
    112.5000,       5.0000,   8.00000,    623.0848
    117.5000,       5.0000,   8.00000,    645.9377
    122.5000,       5.0000,   8.00000,    657.6488
    127.5000,       5.0000,   8.00000,    592.6318
    132.5000,       5.0000,   8.00000,    659.8530
    137.5000,       5.0000,   8.00000,    631.4990
    142.5000,       5.0000,   8.00000,    652.9575
    147.5000,       5.0000,   8.00000,    720.0273
    152.5000,       5.0000,   8.00000,    636.4307
    157.5000,       5.0000,   8.00000,    634.8206
    162.5000,       5.0000,   8.00000,    613.7245
    167.5000,       5.0000,   8.00000,    573.2886
    172.5000,       5.0000,   8.00000,    580.4625
    177.5000,       5.0000,   8.00000,    796.3980
    182.5000,       5.0000,   8.00000,    593.2004
    187.5000,       5.0000,   8.00000,    646.6288
    192.5000,       5.0000,   8.00000,    718.9167
    197.5000,       5.0000,   8.00000,    715.6823
    202.5000,       5.0000,   8.00000,    670.9849
    207.5000,       5.0000,   8.00000,    725.2466
    212.5000,       5.0000,   8.00000,    636.5096
    217.5000,       5.0000,   8.00000,    589.5889
    222.5000,       5.0000,   8.00000,    667.7940
    227.5000,       5.0000,   8.00000,    667.7208
    232.5000,       5.0000,   8.00000,    698.4708
    237.5000,       5.0000,   8.00000,    674.7105
    242.5000,       5.0000,   8.00000,    646.7756
    247.5000,       5.0000,   8.00000,    625.0170
    252.5000,       5.0000,   8.00000,    678.8243
    257.5000,       5.0000,   8.00000,    680.6534
    262.5000,       5.0000,   8.00000,    695.6036
    267.5000,       5.0000,   8.00000,    688.2938
    272.5000,       5.0000,   8.00000,    666.3984
     52.5000,      35.0000,   1.00000,   1113.0656
     57.5000,      35.0000,   1.00000,   1143.2703
     62.5000,      35.0000,   1.00000,   1186.2479
     67.5000,      35.0000,   1.00000,   1208.9185
     72.5000,      35.0000,   1.00000,   1251.1572
     77.5000,      35.0000,   1.00000,   1222.7050
     82.5000,      35.0000,   1.00000,   1141.4480
     87.5000,      35.0000,   1.00000,   1028.9675
     92.5000,      35.0000,   1.00000,    919.5689
     97.5000,      35.0000,   1.00000,    787.0104
    102.5000,      35.0000,   1.00000,    698.9606
    107.5000,      35.0000,   1.00000,    610.6642
    112.5000,      35.0000,   1.00000,    585.0263
    117.5000,      35.0000,   1.00000,    601.7925
    122.5000,      35.0000,   1.00000,    616.2566
    127.5000,      35.0000,   1.00000,    613.0720
    132.5000,      35.0000,   1.00000,    643.0228
    137.5000,      35.0000,   1.00000,    645.2750
    142.5000,      35.0000,   1.00000,    638.9990
    147.5000,      35.0000,   1.00000,    626.2216
    152.5000,      35.0000,   1.00000,    608.7510
    157.5000,      35.0000,   1.00000,    596.3589
    162.5000,      35.0000,   1.00000,    620.6142
    167.5000,      35.0000,   1.00000,    604.8553
    172.5000,      35.0000,   1.00000,    608.8649
    177.5000,      35.0000,   1.00000,    619.9455
    182.5000,      35.0000,   1.00000,    618.7877
    187.5000,      35.0000,   1.00000,    625.7200
    192.5000,      35.0000,   1.00000,    647.7747
    197.5000,      35.0000,   1.00000,    625.8598
    202.5000,      35.0000,   1.00000,    636.0504
    207.5000,      35.0000,   1.00000,    642.8753
    212.5000,      35.0000,   1.00000,    636.2689
    217.5000,      35.0000,   1.00000,    626.8787
    222.5000,      35.0000,   1.00000,    616.0787
    227.5000,      35.0000,   1.00000,    598.8419
    232.5000,      35.0000,   1.00000,    618.1935
    237.5000,      35.0000,   1.00000,    625.2133
    242.5000,      35.0000,   1.00000,    634.6856
    247.5000,      35.0000,   1.00000,    646.4633
    252.5000,      35.0000,   1.00000,    644.5105
    257.5000,      35.0000,   1.00000,    640.1016
    262.5000,      35.0000,   1.00000,    641.9619
     52.5000,       5.0000,  10.00000,    927.8330
     57.5000,       5.0000,  10.00000,   1127.1205
     62.5000,       5.0000,  10.00000,   1344.4628
     67.5000,       5.0000,  10.00000,   1432.1510
     72.5000,       5.0000,  10.00000,   1404.7672
     77.5000,       5.0000,  10.00000,   1398.3154
     82.5000,       5.0000,  10.00000,   1162.8978
     87.5000,       5.0000,  10.00000,   1013.7835
     92.5000,       5.0000,  10.00000,    683.6116
     97.5000,       5.0000,  10.00000,    575.3255
    102.5000,       5.0000,  10.00000,    588.9547
    107.5000,       5.0000,  10.00000,    542.7007
    112.5000,       5.0000,  10.00000,    556.6610
    117.5000,       5.0000,  10.00000,    589.5820
    122.5000,       5.0000,  10.00000,    607.3392
    127.5000,       5.0000,  10.00000,    532.8573
    132.5000,       5.0000,  10.00000,    596.9971
    137.5000,       5.0000,  10.00000,    604.8279
    142.5000,       5.0000,  10.00000,    621.0644
    147.5000,       5.0000,  10.00000,    657.6282
    152.5000,       5.0000,  10.00000,    578.8151
    157.5000,       5.0000,  10.00000,    577.8999
    162.5000,       5.0000,  10.00000,    557.5317
    167.5000,       5.0000,  10.00000,    532.7749
    172.5000,       5.0000,  10.00000,    546.2396
    177.5000,       5.0000,  10.00000,    737.2875
    182.5000,       5.0000,  10.00000,    535.2587
    187.5000,       5.0000,  10.00000,    579.0107
    192.5000,       5.0000,  10.00000,    643.0079
    197.5000,       5.0000,  10.00000,    652.3109
    202.5000,       5.0000,  10.00000,    619.2316
    207.5000,       5.0000,  10.00000,    667.6340
    212.5000,       5.0000,  10.00000,    589.1302
    217.5000,       5.0000,  10.00000,    543.4543
    222.5000,       5.0000,  10.00000,    592.5103
    227.5000,       5.0000,  10.00000,    604.3372
    232.5000,       5.0000,  10.00000,    659.3082
    237.5000,       5.0000,  10.00000,    623.1622
    242.5000,       5.0000,  10.00000,    594.8355
    247.5000,       5.0000,  10.00000,    582.5859
    252.5000,       5.0000,  10.00000,    628.4785
    257.5000,       5.0000,  10.00000,    637.7637
    262.5000,       5.0000,  10.00000,    668.9584
     67.5000,      45.0000,   1.00000,   1165.5706
     72.5000,      45.0000,   1.00000,   1146.0715
     77.5000,      45.0000,   1.00000,   1145.8982
     82.5000,      45.0000,   1.00000,   1125.5203
     87.5000,      45.0000,   1.00000,   1062.7716
     92.5000,      45.0000,   1.00000,    965.0386
     97.5000,      45.0000,   1.00000,    862.5360
    102.5000,      45.0000,   1.00000,    740.3867
    107.5000,      45.0000,   1.00000,    649.3159
    112.5000,      45.0000,   1.00000,    560.8555
    117.5000,      45.0000,   1.00000,    543.2274
    122.5000,      45.0000,   1.00000,    541.1812
    127.5000,      45.0000,   1.00000,    550.8155
    132.5000,      45.0000,   1.00000,    560.5455
    137.5000,      45.0000,   1.00000,    572.2479
    142.5000,      45.0000,   1.00000,    568.7083
    147.5000,      45.0000,   1.00000,    565.8311
    152.5000,      45.0000,   1.00000,    573.2349
    157.5000,      45.0000,   1.00000,    595.5358
    162.5000,      45.0000,   1.00000,    577.6269
    167.5000,      45.0000,   1.00000,    565.4163
    172.5000,      45.0000,   1.00000,    560.4831
    177.5000,      45.0000,   1.00000,    563.6355
    182.5000,      45.0000,   1.00000,    564.1412
    187.5000,      45.0000,   1.00000,    571.6151
    192.5000,      45.0000,   1.00000,    572.0448
    197.5000,      45.0000,   1.00000,    561.0884
    202.5000,      45.0000,   1.00000,    539.6895
    207.5000,      45.0000,   1.00000,    546.6078
    212.5000,      45.0000,   1.00000,    559.7848
    217.5000,      45.0000,   1.00000,    566.2936
    222.5000,      45.0000,   1.00000,    556.1638
    227.5000,      45.0000,   1.00000,    552.9824
    232.5000,      45.0000,   1.00000,    543.2387
    237.5000,      45.0000,   1.00000,    541.1741
    242.5000,      45.0000,   1.00000,    553.1515
    247.5000,      45.0000,   1.00000,    574.7901
     67.5000,      15.0000,   4.00000,   1379.6898
     72.5000,      15.0000,   4.00000,   1400.0015
     77.5000,      15.0000,   4.00000,   1313.8881
     82.5000,      15.0000,   4.00000,   1193.7997
     87.5000,      15.0000,   4.00000,    962.2485
     92.5000,      15.0000,   4.00000,    761.2867
     97.5000,      15.0000,   4.00000,    601.9932
    102.5000,      15.0000,   4.00000,    542.8684
    107.5000,      15.0000,   4.00000,    530.9997
    112.5000,      15.0000,   4.00000,    506.8743
    117.5000,      15.0000,   4.00000,    513.9142
    122.5000,      15.0000,   4.00000,    496.6401
    127.5000,      15.0000,   4.00000,    495.8765
    132.5000,      15.0000,   4.00000,    499.6495
    137.5000,      15.0000,   4.00000,    531.3305
    142.5000,      15.0000,   4.00000,    556.6257
    147.5000,      15.0000,   4.00000,    565.0532
    152.5000,      15.0000,   4.00000,    568.7200
    157.5000,      15.0000,   4.00000,    543.3104
    162.5000,      15.0000,   4.00000,    520.4665
    167.5000,      15.0000,   4.00000,    498.3814
    172.5000,      15.0000,   4.00000,    545.7878
    177.5000,      15.0000,   4.00000,    542.4197
    182.5000,      15.0000,   4.00000,    557.0941
    187.5000,      15.0000,   4.00000,    531.0053
    192.5000,      15.0000,   4.00000,    559.3223
    197.5000,      15.0000,   4.00000,    554.9998
    202.5000,      15.0000,   4.00000,    552.5286
    207.5000,      15.0000,   4.00000,    529.1245
    212.5000,      15.0000,   4.00000,    513.3310
    217.5000,      15.0000,   4.00000,    506.0271
    222.5000,      15.0000,   4.00000,    514.5617
    227.5000,      15.0000,   4.00000,    546.8832
    232.5000,      15.0000,   4.00000,    547.7456
    237.5000,      15.0000,   4.00000,    533.3804
    242.5000,      15.0000,   4.00000,    509.9666
    247.5000,      15.0000,   4.00000,    523.0939
     82.5000,      55.0000,   1.00000,   1047.1416
     87.5000,      55.0000,   1.00000,   1028.1763
     92.5000,      55.0000,   1.00000,    973.1324
     97.5000,      55.0000,   1.00000,    889.3826
    102.5000,      55.0000,   1.00000,    801.0304
    107.5000,      55.0000,   1.00000,    697.3237
    112.5000,      55.0000,   1.00000,    613.8262
    117.5000,      55.0000,   1.00000,    538.1239
    122.5000,      55.0000,   1.00000,    521.0355
    127.5000,      55.0000,   1.00000,    508.9031
    132.5000,      55.0000,   1.00000,    506.0438
    137.5000,      55.0000,   1.00000,    506.7604
    142.5000,      55.0000,   1.00000,    509.0803
    147.5000,      55.0000,   1.00000,    515.6765
    152.5000,      55.0000,   1.00000,    537.6324
    157.5000,      55.0000,   1.00000,    542.5814
    162.5000,      55.0000,   1.00000,    549.8562
    167.5000,      55.0000,   1.00000,    558.3613
    172.5000,      55.0000,   1.00000,    558.9986
    177.5000,      55.0000,   1.00000,    540.0122
    182.5000,      55.0000,   1.00000,    533.2936
    187.5000,      55.0000,   1.00000,    521.7361
    192.5000,      55.0000,   1.00000,    508.6299
    197.5000,      55.0000,   1.00000,    509.9835
    202.5000,      55.0000,   1.00000,    515.0042
    207.5000,      55.0000,   1.00000,    501.1910
    212.5000,      55.0000,   1.00000,    501.2939
    217.5000,      55.0000,   1.00000,    497.0773
    222.5000,      55.0000,   1.00000,    486.6823
    227.5000,      55.0000,   1.00000,    484.0737
    232.5000,      55.0000,   1.00000,    489.5273
     82.5000,      15.0000,   5.00000,   1147.3618
     87.5000,      15.0000,   5.00000,    918.2771
     92.5000,      15.0000,   5.00000,    726.6705
     97.5000,      15.0000,   5.00000,    569.2440
    102.5000,      15.0000,   5.00000,    519.7104
    107.5000,      15.0000,   5.00000,    504.4913
    112.5000,      15.0000,   5.00000,    487.9190
    117.5000,      15.0000,   5.00000,    479.7048
    122.5000,      15.0000,   5.00000,    459.8491
    127.5000,      15.0000,   5.00000,    447.7808
    132.5000,      15.0000,   5.00000,    443.5049
    137.5000,      15.0000,   5.00000,    464.3511
    142.5000,      15.0000,   5.00000,    492.9515
    147.5000,      15.0000,   5.00000,    507.2498
    152.5000,      15.0000,   5.00000,    516.3434
    157.5000,      15.0000,   5.00000,    501.3140
    162.5000,      15.0000,   5.00000,    495.8987
    167.5000,      15.0000,   5.00000,    485.1694
    172.5000,      15.0000,   5.00000,    530.0780
    177.5000,      15.0000,   5.00000,    518.4913
    182.5000,      15.0000,   5.00000,    519.1080
    187.5000,      15.0000,   5.00000,    488.2417
    192.5000,      15.0000,   5.00000,    509.0916
    197.5000,      15.0000,   5.00000,    508.9220
    202.5000,      15.0000,   5.00000,    507.1585
    207.5000,      15.0000,   5.00000,    482.2909
    212.5000,      15.0000,   5.00000,    458.6780
    217.5000,      15.0000,   5.00000,    440.3056
    222.5000,      15.0000,   5.00000,    444.4832
    227.5000,      15.0000,   5.00000,    470.1270
    232.5000,      15.0000,   5.00000,    476.4835
     97.5000,      65.0000,   1.00000,    882.7618
    102.5000,      65.0000,   1.00000,    809.7045
    107.5000,      65.0000,   1.00000,    731.2420
    112.5000,      65.0000,   1.00000,    645.9290
    117.5000,      65.0000,   1.00000,    585.5758
    122.5000,      65.0000,   1.00000,    527.8757
    127.5000,      65.0000,   1.00000,    508.1262
    132.5000,      65.0000,   1.00000,    495.9633
    137.5000,      65.0000,   1.00000,    483.7983
    142.5000,      65.0000,   1.00000,    478.5528
    147.5000,      65.0000,   1.00000,    493.4326
    152.5000,      65.0000,   1.00000,    488.6377
    157.5000,      65.0000,   1.00000,    493.1313
    162.5000,      65.0000,   1.00000,    512.3336
[truncated: 154,848 more chars]
