# Supplementary material for: Electrical resistivity tomography data across the Hockai Fault Zone (Ardenne, Belgium)
Source: Data Brief. 2016 Dec 21;11:1–4. doi: 10.1016/j.dib.2016.12.028 (PMC5220259; doi:10.1016/j.dib.2016.12.028)
Supplement: Supplementary file 2 — Supplementary material [file mmc2.zip › output/INV/20090812-1_normal.INV]

C:\__DATA__\__DATA__\Active Faults\HockaiFZ\Donn�es\ERT\working_dir\20090812-1.DAT
      5.0000
7
901
1
0
      7.5000,       5.0000,   1.00000,    711.4731
     12.5000,       5.0000,   1.00000,    741.0461
     17.5000,       5.0000,   1.00000,    769.3501
     22.5000,       5.0000,   1.00000,    759.5298
     27.5000,       5.0000,   1.00000,    845.1500
     32.5000,       5.0000,   1.00000,    758.3160
     37.5000,       5.0000,   1.00000,    840.5954
     42.5000,       5.0000,   1.00000,    762.7230
     47.5000,       5.0000,   1.00000,    824.7542
     52.5000,       5.0000,   1.00000,    746.7728
     57.5000,       5.0000,   1.00000,    850.6802
     62.5000,       5.0000,   1.00000,    876.6470
     67.5000,       5.0000,   1.00000,    920.0987
     72.5000,       5.0000,   1.00000,    832.0244
     77.5000,       5.0000,   1.00000,    872.2710
     82.5000,       5.0000,   1.00000,    708.1094
     87.5000,       5.0000,   1.00000,    661.0099
     92.5000,       5.0000,   1.00000,    514.8922
     97.5000,       5.0000,   1.00000,    466.3065
    102.5000,       5.0000,   1.00000,    448.9732
    107.5000,       5.0000,   1.00000,    438.9179
    112.5000,       5.0000,   1.00000,    473.0713
    117.5000,       5.0000,   1.00000,    463.1965
    122.5000,       5.0000,   1.00000,    496.8931
    127.5000,       5.0000,   1.00000,    451.0121
    132.5000,       5.0000,   1.00000,    485.4558
    137.5000,       5.0000,   1.00000,    500.9364
    142.5000,       5.0000,   1.00000,    486.9707
    147.5000,       5.0000,   1.00000,    541.3593
    152.5000,       5.0000,   1.00000,    485.9244
    157.5000,       5.0000,   1.00000,    493.7722
    162.5000,       5.0000,   1.00000,    491.3934
    167.5000,       5.0000,   1.00000,    505.6880
    172.5000,       5.0000,   1.00000,    455.5845
    177.5000,       5.0000,   1.00000,    618.8047
    182.5000,       5.0000,   1.00000,    448.4203
    187.5000,       5.0000,   1.00000,    496.0797
    192.5000,       5.0000,   1.00000,    523.7168
    197.5000,       5.0000,   1.00000,    538.4583
    202.5000,       5.0000,   1.00000,    498.9093
    207.5000,       5.0000,   1.00000,    538.2899
    212.5000,       5.0000,   1.00000,    452.7935
    217.5000,       5.0000,   1.00000,    410.7577
    222.5000,       5.0000,   1.00000,    417.1005
    227.5000,       5.0000,   1.00000,    400.9581
    232.5000,       5.0000,   1.00000,    402.9238
    237.5000,       5.0000,   1.00000,    392.5427
    242.5000,       5.0000,   1.00000,    389.2008
    247.5000,       5.0000,   1.00000,    370.9699
    252.5000,       5.0000,   1.00000,    399.2778
    257.5000,       5.0000,   1.00000,    378.0172
    262.5000,       5.0000,   1.00000,    383.0670
    267.5000,       5.0000,   1.00000,    368.4247
    272.5000,       5.0000,   1.00000,    353.4156
    277.5000,       5.0000,   1.00000,    350.1393
    282.5000,       5.0000,   1.00000,    344.1739
    287.5000,       5.0000,   1.00000,    365.0095
    292.5000,       5.0000,   1.00000,    355.2942
    297.5000,       5.0000,   1.00000,    382.8253
    302.5000,       5.0000,   1.00000,    375.0092
    307.5000,       5.0000,   1.00000,    396.4512
     12.5000,       5.0000,   2.00000,   1063.0916
     17.5000,       5.0000,   2.00000,   1027.2134
     22.5000,       5.0000,   2.00000,   1002.5613
     27.5000,       5.0000,   2.00000,   1037.0842
     32.5000,       5.0000,   2.00000,    945.0657
     37.5000,       5.0000,   2.00000,   1046.6312
     42.5000,       5.0000,   2.00000,   1038.1840
     47.5000,       5.0000,   2.00000,   1079.8580
     52.5000,       5.0000,   2.00000,    952.3538
     57.5000,       5.0000,   2.00000,   1078.0094
     62.5000,       5.0000,   2.00000,   1173.6511
     67.5000,       5.0000,   2.00000,   1101.7400
     72.5000,       5.0000,   2.00000,   1059.4476
     77.5000,       5.0000,   2.00000,   1028.6191
     82.5000,       5.0000,   2.00000,    906.5718
     87.5000,       5.0000,   2.00000,    876.0912
     92.5000,       5.0000,   2.00000,    657.6533
     97.5000,       5.0000,   2.00000,    612.0973
    102.5000,       5.0000,   2.00000,    642.9583
    107.5000,       5.0000,   2.00000,    589.3297
    112.5000,       5.0000,   2.00000,    597.9284
    117.5000,       5.0000,   2.00000,    644.9081
    122.5000,       5.0000,   2.00000,    634.4012
    127.5000,       5.0000,   2.00000,    583.8607
    132.5000,       5.0000,   2.00000,    644.5217
    137.5000,       5.0000,   2.00000,    617.2690
    142.5000,       5.0000,   2.00000,    615.6848
    147.5000,       5.0000,   2.00000,    661.6837
    152.5000,       5.0000,   2.00000,    601.4922
    157.5000,       5.0000,   2.00000,    628.7272
    162.5000,       5.0000,   2.00000,    643.2229
    167.5000,       5.0000,   2.00000,    572.2302
    172.5000,       5.0000,   2.00000,    605.6534
    177.5000,       5.0000,   2.00000,    828.8737
    182.5000,       5.0000,   2.00000,    599.5840
    187.5000,       5.0000,   2.00000,    602.9338
    192.5000,       5.0000,   2.00000,    704.8528
    197.5000,       5.0000,   2.00000,    664.0317
    202.5000,       5.0000,   2.00000,    616.2941
    207.5000,       5.0000,   2.00000,    682.3320
    212.5000,       5.0000,   2.00000,    595.0989
    217.5000,       5.0000,   2.00000,    539.2410
    222.5000,       5.0000,   2.00000,    586.2801
    227.5000,       5.0000,   2.00000,    563.8336
    232.5000,       5.0000,   2.00000,    564.4428
    237.5000,       5.0000,   2.00000,    541.9220
    242.5000,       5.0000,   2.00000,    512.4281
    247.5000,       5.0000,   2.00000,    503.8502
    252.5000,       5.0000,   2.00000,    525.2951
    257.5000,       5.0000,   2.00000,    513.0463
    262.5000,       5.0000,   2.00000,    512.2795
    267.5000,       5.0000,   2.00000,    503.8799
    272.5000,       5.0000,   2.00000,    496.9100
    277.5000,       5.0000,   2.00000,    476.7014
    282.5000,       5.0000,   2.00000,    476.8263
    287.5000,       5.0000,   2.00000,    506.7393
    292.5000,       5.0000,   2.00000,    487.2976
    297.5000,       5.0000,   2.00000,    505.1521
    302.5000,       5.0000,   2.00000,    536.2628
     17.5000,       5.0000,   3.00000,   1191.7255
     22.5000,       5.0000,   3.00000,   1108.0026
     27.5000,       5.0000,   3.00000,   1140.4894
     32.5000,       5.0000,   3.00000,   1021.5215
     37.5000,       5.0000,   3.00000,   1182.6124
     42.5000,       5.0000,   3.00000,   1167.8344
     47.5000,       5.0000,   3.00000,   1204.6666
     52.5000,       5.0000,   3.00000,   1017.5801
     57.5000,       5.0000,   3.00000,   1149.1625
     62.5000,       5.0000,   3.00000,   1204.1199
     67.5000,       5.0000,   3.00000,   1210.4448
     72.5000,       5.0000,   3.00000,   1082.2627
     77.5000,       5.0000,   3.00000,   1109.2864
     82.5000,       5.0000,   3.00000,   1014.0194
     87.5000,       5.0000,   3.00000,    999.8654
     92.5000,       5.0000,   3.00000,    744.1730
     97.5000,       5.0000,   3.00000,    689.9351
    102.5000,       5.0000,   3.00000,    732.9913
    107.5000,       5.0000,   3.00000,    680.5664
    112.5000,       5.0000,   3.00000,    688.3241
    117.5000,       5.0000,   3.00000,    703.9642
    122.5000,       5.0000,   3.00000,    718.1597
    127.5000,       5.0000,   3.00000,    634.9481
    132.5000,       5.0000,   3.00000,    674.9608
    137.5000,       5.0000,   3.00000,    674.0750
    142.5000,       5.0000,   3.00000,    687.3611
    147.5000,       5.0000,   3.00000,    738.6149
    152.5000,       5.0000,   3.00000,    672.5057
    157.5000,       5.0000,   3.00000,    703.6016
    162.5000,       5.0000,   3.00000,    645.7552
    167.5000,       5.0000,   3.00000,    643.5260
    172.5000,       5.0000,   3.00000,    672.9991
    177.5000,       5.0000,   3.00000,    911.9220
    182.5000,       5.0000,   3.00000,    667.6371
    187.5000,       5.0000,   3.00000,    677.7428
    192.5000,       5.0000,   3.00000,    703.2092
    197.5000,       5.0000,   3.00000,    752.6916
    202.5000,       5.0000,   3.00000,    708.1788
    207.5000,       5.0000,   3.00000,    743.7806
    212.5000,       5.0000,   3.00000,    649.4409
    217.5000,       5.0000,   3.00000,    600.5767
    222.5000,       5.0000,   3.00000,    647.0927
    227.5000,       5.0000,   3.00000,    665.2771
    232.5000,       5.0000,   3.00000,    685.0189
    237.5000,       5.0000,   3.00000,    630.0676
    242.5000,       5.0000,   3.00000,    593.3185
    247.5000,       5.0000,   3.00000,    570.1229
    252.5000,       5.0000,   3.00000,    606.4024
    257.5000,       5.0000,   3.00000,    600.8442
    262.5000,       5.0000,   3.00000,    609.5530
    267.5000,       5.0000,   3.00000,    597.0397
    272.5000,       5.0000,   3.00000,    583.7180
    277.5000,       5.0000,   3.00000,    555.6420
    282.5000,       5.0000,   3.00000,    553.9716
    287.5000,       5.0000,   3.00000,    586.6368
    292.5000,       5.0000,   3.00000,    555.8381
    297.5000,       5.0000,   3.00000,    591.0476
     22.5000,      15.0000,   1.00000,   1177.4497
     27.5000,      15.0000,   1.00000,   1099.1600
     32.5000,      15.0000,   1.00000,   1154.7296
     37.5000,      15.0000,   1.00000,   1175.9812
     42.5000,      15.0000,   1.00000,   1232.1187
     47.5000,      15.0000,   1.00000,   1153.5377
     52.5000,      15.0000,   1.00000,   1144.3802
     57.5000,      15.0000,   1.00000,   1090.0293
     62.5000,      15.0000,   1.00000,   1151.9504
     67.5000,      15.0000,   1.00000,   1123.2117
     72.5000,      15.0000,   1.00000,   1128.1664
     77.5000,      15.0000,   1.00000,   1092.1395
     82.5000,      15.0000,   1.00000,   1072.0796
     87.5000,      15.0000,   1.00000,    950.1603
     92.5000,      15.0000,   1.00000,    874.0850
     97.5000,      15.0000,   1.00000,    756.5020
    102.5000,      15.0000,   1.00000,    704.8796
    107.5000,      15.0000,   1.00000,    726.7466
    112.5000,      15.0000,   1.00000,    718.0854
    117.5000,      15.0000,   1.00000,    702.5553
    122.5000,      15.0000,   1.00000,    684.5939
    127.5000,      15.0000,   1.00000,    670.3448
    132.5000,      15.0000,   1.00000,    654.9633
    137.5000,      15.0000,   1.00000,    692.3990
    142.5000,      15.0000,   1.00000,    725.1266
    147.5000,      15.0000,   1.00000,    740.9481
    152.5000,      15.0000,   1.00000,    748.4323
    157.5000,      15.0000,   1.00000,    664.2577
    162.5000,      15.0000,   1.00000,    656.5891
    167.5000,      15.0000,   1.00000,    654.6750
    172.5000,      15.0000,   1.00000,    745.6324
    177.5000,      15.0000,   1.00000,    742.8770
    182.5000,      15.0000,   1.00000,    761.0466
    187.5000,      15.0000,   1.00000,    684.6949
    192.5000,      15.0000,   1.00000,    710.9163
    197.5000,      15.0000,   1.00000,    723.4176
    202.5000,      15.0000,   1.00000,    770.3409
    207.5000,      15.0000,   1.00000,    720.2819
    212.5000,      15.0000,   1.00000,    670.3240
    217.5000,      15.0000,   1.00000,    637.3348
    222.5000,      15.0000,   1.00000,    650.5287
    227.5000,      15.0000,   1.00000,    690.5533
    232.5000,      15.0000,   1.00000,    698.0107
    237.5000,      15.0000,   1.00000,    670.6509
    242.5000,      15.0000,   1.00000,    618.9246
    247.5000,      15.0000,   1.00000,    606.8273
    252.5000,      15.0000,   1.00000,    610.5576
    257.5000,      15.0000,   1.00000,    638.3870
    262.5000,      15.0000,   1.00000,    645.6453
    267.5000,      15.0000,   1.00000,    637.1060
    272.5000,      15.0000,   1.00000,    610.9827
    277.5000,      15.0000,   1.00000,    594.5460
    282.5000,      15.0000,   1.00000,    589.5942
    287.5000,      15.0000,   1.00000,    580.1394
    292.5000,      15.0000,   1.00000,    603.5460
     22.5000,       5.0000,   4.00000,   1177.1573
     27.5000,       5.0000,   4.00000,   1189.8984
     32.5000,       5.0000,   4.00000,   1087.0975
     37.5000,       5.0000,   4.00000,   1248.8981
     42.5000,       5.0000,   4.00000,   1209.1786
     47.5000,       5.0000,   4.00000,   1229.2316
     52.5000,       5.0000,   4.00000,   1044.3267
     57.5000,       5.0000,   4.00000,   1117.7616
     62.5000,       5.0000,   4.00000,   1218.6006
     67.5000,       5.0000,   4.00000,   1176.7908
     72.5000,       5.0000,   4.00000,   1148.8416
     77.5000,       5.0000,   4.00000,   1160.4928
     82.5000,       5.0000,   4.00000,   1052.9561
     87.5000,       5.0000,   4.00000,   1033.4679
     92.5000,       5.0000,   4.00000,    787.1362
     97.5000,       5.0000,   4.00000,    719.3188
    102.5000,       5.0000,   4.00000,    747.7536
    107.5000,       5.0000,   4.00000,    721.0032
    112.5000,       5.0000,   4.00000,    726.0858
    117.5000,       5.0000,   4.00000,    730.9702
    122.5000,       5.0000,   4.00000,    729.1967
    127.5000,       5.0000,   4.00000,    638.5921
    132.5000,       5.0000,   4.00000,    689.6358
    137.5000,       5.0000,   4.00000,    691.5777
    142.5000,       5.0000,   4.00000,    722.9055
    147.5000,       5.0000,   4.00000,    803.2360
    152.5000,       5.0000,   4.00000,    718.9622
    157.5000,       5.0000,   4.00000,    682.2646
    162.5000,       5.0000,   4.00000,    667.1456
    167.5000,       5.0000,   4.00000,    653.8497
    172.5000,       5.0000,   4.00000,    685.4548
    177.5000,       5.0000,   4.00000,    926.9418
    182.5000,       5.0000,   4.00000,    687.2084
    187.5000,       5.0000,   4.00000,    693.8366
    192.5000,       5.0000,   4.00000,    736.0825
    197.5000,       5.0000,   4.00000,    745.0587
    202.5000,       5.0000,   4.00000,    751.4689
    207.5000,       5.0000,   4.00000,    786.7201
    212.5000,       5.0000,   4.00000,    671.5447
    217.5000,       5.0000,   4.00000,    620.0649
    222.5000,       5.0000,   4.00000,    682.5817
    227.5000,       5.0000,   4.00000,    699.1273
    232.5000,       5.0000,   4.00000,    741.4326
    237.5000,       5.0000,   4.00000,    692.6973
    242.5000,       5.0000,   4.00000,    633.3013
    247.5000,       5.0000,   4.00000,    607.7894
    252.5000,       5.0000,   4.00000,    641.8616
    257.5000,       5.0000,   4.00000,    654.5135
    262.5000,       5.0000,   4.00000,    680.3228
    267.5000,       5.0000,   4.00000,    661.4587
    272.5000,       5.0000,   4.00000,    638.4831
    277.5000,       5.0000,   4.00000,    599.3284
    282.5000,       5.0000,   4.00000,    591.8680
    287.5000,       5.0000,   4.00000,    619.5298
    292.5000,       5.0000,   4.00000,    601.8449
     30.0000,      20.0000,   1.00000,   1193.4652
     35.0000,      20.0000,   1.00000,   1189.7875
     40.0000,      20.0000,   1.00000,   1185.8721
     45.0000,      20.0000,   1.00000,   1162.3871
     50.0000,      20.0000,   1.00000,   1115.3064
     55.0000,      20.0000,   1.00000,   1114.5693
     60.0000,      20.0000,   1.00000,   1082.6115
     65.0000,      20.0000,   1.00000,   1115.7939
     70.0000,      20.0000,   1.00000,   1179.4717
     75.0000,      20.0000,   1.00000,   1165.8865
     80.0000,      20.0000,   1.00000,   1138.8309
     85.0000,      20.0000,   1.00000,   1026.3207
     90.0000,      20.0000,   1.00000,    913.8103
     95.0000,      20.0000,   1.00000,    837.9579
    100.0000,      20.0000,   1.00000,    740.8084
    105.0000,      20.0000,   1.00000,    702.6761
    110.0000,      20.0000,   1.00000,    714.2166
    115.0000,      20.0000,   1.00000,    711.2760
    120.0000,      20.0000,   1.00000,    682.4092
    125.0000,      20.0000,   1.00000,    670.1833
    130.0000,      20.0000,   1.00000,    675.5690
    135.0000,      20.0000,   1.00000,    689.9470
    140.0000,      20.0000,   1.00000,    745.8415
    145.0000,      20.0000,   1.00000,    757.2510
    150.0000,      20.0000,   1.00000,    729.8824
    155.0000,      20.0000,   1.00000,    720.2640
    160.0000,      20.0000,   1.00000,    670.8729
    165.0000,      20.0000,   1.00000,    649.3695
    170.0000,      20.0000,   1.00000,    702.1610
    175.0000,      20.0000,   1.00000,    695.9232
    180.0000,      20.0000,   1.00000,    710.9390
    185.0000,      20.0000,   1.00000,    743.5706
    190.0000,      20.0000,   1.00000,    719.5190
    195.0000,      20.0000,   1.00000,    733.0210
    200.0000,      20.0000,   1.00000,    748.1757
    205.0000,      20.0000,   1.00000,    711.6088
    210.0000,      20.0000,   1.00000,    711.3829
    215.0000,      20.0000,   1.00000,    693.7950
    220.0000,      20.0000,   1.00000,    670.2705
    225.0000,      20.0000,   1.00000,    683.3921
    230.0000,      20.0000,   1.00000,    706.1201
    235.0000,      20.0000,   1.00000,    688.6074
    240.0000,      20.0000,   1.00000,    680.0354
    245.0000,      20.0000,   1.00000,    653.9706
    250.0000,      20.0000,   1.00000,    642.4342
    255.0000,      20.0000,   1.00000,    656.4158
    260.0000,      20.0000,   1.00000,    676.5400
    265.0000,      20.0000,   1.00000,    686.8439
    270.0000,      20.0000,   1.00000,    674.2653
    275.0000,      20.0000,   1.00000,    641.3721
    280.0000,      20.0000,   1.00000,    618.5887
    285.0000,      20.0000,   1.00000,    607.9282
     27.5000,       5.0000,   5.00000,   1245.0242
     32.5000,       5.0000,   5.00000,   1111.5990
     37.5000,       5.0000,   5.00000,   1246.0348
     42.5000,       5.0000,   5.00000,   1198.9093
     47.5000,       5.0000,   5.00000,   1206.5630
     52.5000,       5.0000,   5.00000,    999.5297
     57.5000,       5.0000,   5.00000,   1116.5033
     62.5000,       5.0000,   5.00000,   1179.5748
     67.5000,       5.0000,   5.00000,   1201.4358
     72.5000,       5.0000,   5.00000,   1188.2092
     77.5000,       5.0000,   5.00000,   1222.1526
     82.5000,       5.0000,   5.00000,   1068.6349
     87.5000,       5.0000,   5.00000,   1030.2479
     92.5000,       5.0000,   5.00000,    776.1486
     97.5000,       5.0000,   5.00000,    705.8843
    102.5000,       5.0000,   5.00000,    749.5023
    107.5000,       5.0000,   5.00000,    705.7505
    112.5000,       5.0000,   5.00000,    718.7542
    117.5000,       5.0000,   5.00000,    741.8190
    122.5000,       5.0000,   5.00000,    713.1960
    127.5000,       5.0000,   5.00000,    629.6753
    132.5000,       5.0000,   5.00000,    701.3663
    137.5000,       5.0000,   5.00000,    700.4896
    142.5000,       5.0000,   5.00000,    739.2034
    147.5000,       5.0000,   5.00000,    821.7879
    152.5000,       5.0000,   5.00000,    693.7426
    157.5000,       5.0000,   5.00000,    695.5259
    162.5000,       5.0000,   5.00000,    668.8795
    167.5000,       5.0000,   5.00000,    638.1314
    172.5000,       5.0000,   5.00000,    663.3808
    177.5000,       5.0000,   5.00000,    914.5821
    182.5000,       5.0000,   5.00000,    664.6737
    187.5000,       5.0000,   5.00000,    701.8419
    192.5000,       5.0000,   5.00000,    761.7926
    197.5000,       5.0000,   5.00000,    758.6420
    202.5000,       5.0000,   5.00000,    713.0029
    207.5000,       5.0000,   5.00000,    796.8505
    212.5000,       5.0000,   5.00000,    688.8977
    217.5000,       5.0000,   5.00000,    629.9874
    222.5000,       5.0000,   5.00000,    694.1735
    227.5000,       5.0000,   5.00000,    713.7013
    232.5000,       5.0000,   5.00000,    747.3920
    237.5000,       5.0000,   5.00000,    711.6356
    242.5000,       5.0000,   5.00000,    659.7695
    247.5000,       5.0000,   5.00000,    622.9877
    252.5000,       5.0000,   5.00000,    667.2745
    257.5000,       5.0000,   5.00000,    679.6539
    262.5000,       5.0000,   5.00000,    711.6950
    267.5000,       5.0000,   5.00000,    702.7485
    272.5000,       5.0000,   5.00000,    672.9961
    277.5000,       5.0000,   5.00000,    616.3892
    282.5000,       5.0000,   5.00000,    600.6659
    287.5000,       5.0000,   5.00000,    641.3414
     32.5000,       5.0000,   6.00000,   1089.9788
     37.5000,       5.0000,   6.00000,   1204.4111
     42.5000,       5.0000,   6.00000,   1152.8333
     47.5000,       5.0000,   6.00000,   1138.1235
     52.5000,       5.0000,   6.00000,    963.6454
     57.5000,       5.0000,   6.00000,   1072.9386
     62.5000,       5.0000,   6.00000,   1226.7358
     67.5000,       5.0000,   6.00000,   1247.7914
     72.5000,       5.0000,   6.00000,   1231.4795
     77.5000,       5.0000,   6.00000,   1245.9604
     82.5000,       5.0000,   6.00000,   1095.3258
     87.5000,       5.0000,   6.00000,   1010.0840
     92.5000,       5.0000,   6.00000,    736.7989
     97.5000,       5.0000,   6.00000,    679.6745
    102.5000,       5.0000,   6.00000,    712.9344
    107.5000,       5.0000,   6.00000,    672.1133
    112.5000,       5.0000,   6.00000,    687.1976
    117.5000,       5.0000,   6.00000,    703.2390
    122.5000,       5.0000,   6.00000,    712.8720
    127.5000,       5.0000,   6.00000,    620.9725
    132.5000,       5.0000,   6.00000,    691.5876
    137.5000,       5.0000,   6.00000,    710.7083
    142.5000,       5.0000,   6.00000,    745.1628
    147.5000,       5.0000,   6.00000,    769.6513
    152.5000,       5.0000,   6.00000,    690.9635
    157.5000,       5.0000,   6.00000,    691.6935
    162.5000,       5.0000,   6.00000,    653.0967
    167.5000,       5.0000,   6.00000,    616.8818
    172.5000,       5.0000,   6.00000,    642.1736
    177.5000,       5.0000,   6.00000,    863.4233
    182.5000,       5.0000,   6.00000,    648.9980
    187.5000,       5.0000,   6.00000,    699.1401
    192.5000,       5.0000,   6.00000,    759.2067
    197.5000,       5.0000,   6.00000,    753.6100
    202.5000,       5.0000,   6.00000,    697.6422
    207.5000,       5.0000,   6.00000,    742.3748
    212.5000,       5.0000,   6.00000,    691.2548
    217.5000,       5.0000,   6.00000,    636.9167
    222.5000,       5.0000,   6.00000,    689.9647
    227.5000,       5.0000,   6.00000,    703.1141
    232.5000,       5.0000,   6.00000,    738.5465
    237.5000,       5.0000,   6.00000,    695.1454
    242.5000,       5.0000,   6.00000,    660.0459
    247.5000,       5.0000,   6.00000,    635.3077
    252.5000,       5.0000,   6.00000,    668.8052
    257.5000,       5.0000,   6.00000,    682.3498
    262.5000,       5.0000,   6.00000,    715.2231
    267.5000,       5.0000,   6.00000,    710.7706
    272.5000,       5.0000,   6.00000,    682.5995
    277.5000,       5.0000,   6.00000,    620.6603
    282.5000,       5.0000,   6.00000,    604.3485
     37.5000,      25.0000,   1.00000,   1131.6766
     42.5000,      25.0000,   1.00000,   1057.1669
     47.5000,      25.0000,   1.00000,   1074.4506
     52.5000,      25.0000,   1.00000,   1064.6917
     57.5000,      25.0000,   1.00000,   1100.1904
     62.5000,      25.0000,   1.00000,   1138.3197
     67.5000,      25.0000,   1.00000,   1214.6823
     72.5000,      25.0000,   1.00000,   1220.7258
     77.5000,      25.0000,   1.00000,   1188.3132
     82.5000,      25.0000,   1.00000,   1090.2582
     87.5000,      25.0000,   1.00000,    984.8019
     92.5000,      25.0000,   1.00000,    861.5320
     97.5000,      25.0000,   1.00000,    767.7471
    102.5000,      25.0000,   1.00000,    680.0750
    107.5000,      25.0000,   1.00000,    662.5436
    112.5000,      25.0000,   1.00000,    655.8461
    117.5000,      25.0000,   1.00000,    648.2767
    122.5000,      25.0000,   1.00000,    662.4099
    127.5000,      25.0000,   1.00000,    682.8542
    132.5000,      25.0000,   1.00000,    696.3235
    137.5000,      25.0000,   1.00000,    721.9493
    142.5000,      25.0000,   1.00000,    716.3763
    147.5000,      25.0000,   1.00000,    714.2214
    152.5000,      25.0000,   1.00000,    707.0435
    157.5000,      25.0000,   1.00000,    683.8597
    162.5000,      25.0000,   1.00000,    644.1452
    167.5000,      25.0000,   1.00000,    677.8309
    172.5000,      25.0000,   1.00000,    648.7572
    177.5000,      25.0000,   1.00000,    651.5363
    182.5000,      25.0000,   1.00000,    694.1041
    187.5000,      25.0000,   1.00000,    739.1885
    192.5000,      25.0000,   1.00000,    699.2363
    197.5000,      25.0000,   1.00000,    723.9407
    202.5000,      25.0000,   1.00000,    711.1947
    207.5000,      25.0000,   1.00000,    679.0843
    212.5000,      25.0000,   1.00000,    668.5723
    217.5000,      25.0000,   1.00000,    700.7125
    222.5000,      25.0000,   1.00000,    682.5222
    227.5000,      25.0000,   1.00000,    668.9785
    232.5000,      25.0000,   1.00000,    670.4745
    237.5000,      25.0000,   1.00000,    662.6279
    242.5000,      25.0000,   1.00000,    664.3320
    247.5000,      25.0000,   1.00000,    669.3699
    252.5000,      25.0000,   1.00000,    666.6899
    257.5000,      25.0000,   1.00000,    668.8795
    262.5000,      25.0000,   1.00000,    677.8210
    267.5000,      25.0000,   1.00000,    668.3544
    272.5000,      25.0000,   1.00000,    657.4610
    277.5000,      25.0000,   1.00000,    647.8408
     37.5000,       5.0000,   7.00000,   1144.1571
     42.5000,       5.0000,   7.00000,   1064.8174
     47.5000,       5.0000,   7.00000,   1077.9113
     52.5000,       5.0000,   7.00000,    912.4351
     57.5000,       5.0000,   7.00000,   1075.3868
     62.5000,       5.0000,   7.00000,   1269.9357
     67.5000,       5.0000,   7.00000,   1318.6492
     72.5000,       5.0000,   7.00000,   1278.0917
     77.5000,       5.0000,   7.00000,   1281.5593
     82.5000,       5.0000,   7.00000,   1104.9034
     87.5000,       5.0000,   7.00000,   1004.8133
     92.5000,       5.0000,   7.00000,    714.8017
     97.5000,       5.0000,   7.00000,    638.4632
    102.5000,       5.0000,   7.00000,    665.4021
    107.5000,       5.0000,   7.00000,    633.0110
    112.5000,       5.0000,   7.00000,    636.8820
    117.5000,       5.0000,   7.00000,    668.9508
    122.5000,       5.0000,   7.00000,    688.6221
    127.5000,       5.0000,   7.00000,    620.4869
    132.5000,       5.0000,   7.00000,    686.8947
    137.5000,       5.0000,   7.00000,    689.7012
    142.5000,       5.0000,   7.00000,    696.7752
    147.5000,       5.0000,   7.00000,    755.3369
    152.5000,       5.0000,   7.00000,    673.1675
    157.5000,       5.0000,   7.00000,    668.5901
    162.5000,       5.0000,   7.00000,    639.7313
    167.5000,       5.0000,   7.00000,    604.4803
    172.5000,       5.0000,   7.00000,    611.4599
    177.5000,       5.0000,   7.00000,    828.9897
    182.5000,       5.0000,   7.00000,    624.1210
    187.5000,       5.0000,   7.00000,    682.8214
    192.5000,       5.0000,   7.00000,    740.8560
    197.5000,       5.0000,   7.00000,    733.1162
    202.5000,       5.0000,   7.00000,    678.2727
    207.5000,       5.0000,   7.00000,    718.4133
    212.5000,       5.0000,   7.00000,    648.2578
    217.5000,       5.0000,   7.00000,    631.3351
    222.5000,       5.0000,   7.00000,    683.6021
    227.5000,       5.0000,   7.00000,    683.0683
    232.5000,       5.0000,   7.00000,    714.8170
    237.5000,       5.0000,   7.00000,    681.5453
    242.5000,       5.0000,   7.00000,    643.3312
    247.5000,       5.0000,   7.00000,    635.3719
    252.5000,       5.0000,   7.00000,    670.2269
    257.5000,       5.0000,   7.00000,    678.5250
    262.5000,       5.0000,   7.00000,    705.4305
    267.5000,       5.0000,   7.00000,    692.5899
    272.5000,       5.0000,   7.00000,    670.4489
    277.5000,       5.0000,   7.00000,    621.2114
     42.5000,       5.0000,   8.00000,   1005.1382
     47.5000,       5.0000,   8.00000,   1004.5319
     52.5000,       5.0000,   8.00000,    895.3545
     57.5000,       5.0000,   8.00000,   1090.1689
     62.5000,       5.0000,   8.00000,   1309.0231
     67.5000,       5.0000,   8.00000,   1363.0233
     72.5000,       5.0000,   8.00000,   1339.1262
     77.5000,       5.0000,   8.00000,   1309.7365
     82.5000,       5.0000,   8.00000,   1105.6484
     87.5000,       5.0000,   8.00000,    997.2386
     92.5000,       5.0000,   8.00000,    701.1108
     97.5000,       5.0000,   8.00000,    595.7641
    102.5000,       5.0000,   8.00000,    618.3628
    107.5000,       5.0000,   8.00000,    581.4473
    112.5000,       5.0000,   8.00000,    598.5917
    117.5000,       5.0000,   8.00000,    629.6609
    122.5000,       5.0000,   8.00000,    644.4712
    127.5000,       5.0000,   8.00000,    598.1832
    132.5000,       5.0000,   8.00000,    675.9951
    137.5000,       5.0000,   8.00000,    651.2655
    142.5000,       5.0000,   8.00000,    677.0354
    147.5000,       5.0000,   8.00000,    736.4913
    152.5000,       5.0000,   8.00000,    642.4584
    157.5000,       5.0000,   8.00000,    639.8629
    162.5000,       5.0000,   8.00000,    624.6758
    167.5000,       5.0000,   8.00000,    580.2259
    172.5000,       5.0000,   8.00000,    599.0668
    177.5000,       5.0000,   8.00000,    807.5419
    182.5000,       5.0000,   8.00000,    593.6398
    187.5000,       5.0000,   8.00000,    648.2192
    192.5000,       5.0000,   8.00000,    709.9769
    197.5000,       5.0000,   8.00000,    699.2921
    202.5000,       5.0000,   8.00000,    653.5895
    207.5000,       5.0000,   8.00000,    708.2710
    212.5000,       5.0000,   8.00000,    634.0208
    217.5000,       5.0000,   8.00000,    583.5865
    222.5000,       5.0000,   8.00000,    676.7144
    227.5000,       5.0000,   8.00000,    663.3392
    232.5000,       5.0000,   8.00000,    684.8083
    237.5000,       5.0000,   8.00000,    657.0344
    242.5000,       5.0000,   8.00000,    632.5584
    247.5000,       5.0000,   8.00000,    615.3311
    252.5000,       5.0000,   8.00000,    674.7170
    257.5000,       5.0000,   8.00000,    672.9337
    262.5000,       5.0000,   8.00000,    682.9206
    267.5000,       5.0000,   8.00000,    666.5062
    272.5000,       5.0000,   8.00000,    650.6741
     52.5000,      35.0000,   1.00000,   1071.1078
     57.5000,      35.0000,   1.00000,   1134.4895
     62.5000,      35.0000,   1.00000,   1205.7843
     67.5000,      35.0000,   1.00000,   1240.7383
     72.5000,      35.0000,   1.00000,   1270.6222
     77.5000,      35.0000,   1.00000,   1234.4408
     82.5000,      35.0000,   1.00000,   1134.1288
     87.5000,      35.0000,   1.00000,   1008.4890
     92.5000,      35.0000,   1.00000,    886.5734
     97.5000,      35.0000,   1.00000,    748.0826
    102.5000,      35.0000,   1.00000,    662.6258
    107.5000,      35.0000,   1.00000,    574.0413
    112.5000,      35.0000,   1.00000,    550.2324
    117.5000,      35.0000,   1.00000,    571.6486
    122.5000,      35.0000,   1.00000,    595.9014
    127.5000,      35.0000,   1.00000,    600.9156
    132.5000,      35.0000,   1.00000,    641.3900
    137.5000,      35.0000,   1.00000,    654.4561
    142.5000,      35.0000,   1.00000,    651.2589
    147.5000,      35.0000,   1.00000,    646.8896
    152.5000,      35.0000,   1.00000,    632.8110
    157.5000,      35.0000,   1.00000,    619.1693
    162.5000,      35.0000,   1.00000,    640.0653
    167.5000,      35.0000,   1.00000,    618.0249
    172.5000,      35.0000,   1.00000,    616.8667
    177.5000,      35.0000,   1.00000,    621.9225
    182.5000,      35.0000,   1.00000,    620.6465
    187.5000,      35.0000,   1.00000,    625.1406
    192.5000,      35.0000,   1.00000,    645.7453
    197.5000,      35.0000,   1.00000,    623.3721
    202.5000,      35.0000,   1.00000,    636.0220
    207.5000,      35.0000,   1.00000,    636.1816
    212.5000,      35.0000,   1.00000,    625.5983
    217.5000,      35.0000,   1.00000,    616.4576
    222.5000,      35.0000,   1.00000,    606.8939
    227.5000,      35.0000,   1.00000,    591.1854
    232.5000,      35.0000,   1.00000,    611.4919
    237.5000,      35.0000,   1.00000,    618.7947
    242.5000,      35.0000,   1.00000,    624.6135
    247.5000,      35.0000,   1.00000,    632.5613
    252.5000,      35.0000,   1.00000,    630.1409
    257.5000,      35.0000,   1.00000,    622.2277
    262.5000,      35.0000,   1.00000,    626.7634
     52.5000,       5.0000,  10.00000,    871.8828
     57.5000,       5.0000,  10.00000,   1090.4166
     62.5000,       5.0000,  10.00000,   1351.9368
     67.5000,       5.0000,  10.00000,   1437.4340
     72.5000,       5.0000,  10.00000,   1425.1733
     77.5000,       5.0000,  10.00000,   1393.6500
     82.5000,       5.0000,  10.00000,   1156.6483
     87.5000,       5.0000,  10.00000,    997.5840
     92.5000,       5.0000,  10.00000,    669.7209
     97.5000,       5.0000,  10.00000,    553.1453
    102.5000,       5.0000,  10.00000,    562.1655
    107.5000,       5.0000,  10.00000,    517.5458
    112.5000,       5.0000,  10.00000,    528.4427
    117.5000,       5.0000,  10.00000,    562.9937
    122.5000,       5.0000,  10.00000,    584.6808
    127.5000,       5.0000,  10.00000,    515.1162
    132.5000,       5.0000,  10.00000,    592.7512
    137.5000,       5.0000,  10.00000,    610.0965
    142.5000,       5.0000,  10.00000,    631.1763
    147.5000,       5.0000,  10.00000,    674.6006
    152.5000,       5.0000,  10.00000,    596.8712
    157.5000,       5.0000,  10.00000,    599.2611
    162.5000,       5.0000,  10.00000,    585.4665
    167.5000,       5.0000,  10.00000,    556.9724
    172.5000,       5.0000,  10.00000,    569.4613
    177.5000,       5.0000,  10.00000,    755.2537
    182.5000,       5.0000,  10.00000,    535.7614
    187.5000,       5.0000,  10.00000,    593.9694
    192.5000,       5.0000,  10.00000,    649.4218
    197.5000,       5.0000,  10.00000,    642.2438
    202.5000,       5.0000,  10.00000,    599.5923
    207.5000,       5.0000,  10.00000,    649.1261
    212.5000,       5.0000,  10.00000,    580.0187
    217.5000,       5.0000,  10.00000,    535.1265
    222.5000,       5.0000,  10.00000,    580.6128
    227.5000,       5.0000,  10.00000,    591.4111
    232.5000,       5.0000,  10.00000,    649.4766
    237.5000,       5.0000,  10.00000,    615.1705
    242.5000,       5.0000,  10.00000,    587.3760
    247.5000,       5.0000,  10.00000,    567.0672
    252.5000,       5.0000,  10.00000,    604.6389
    257.5000,       5.0000,  10.00000,    614.9146
    262.5000,       5.0000,  10.00000,    651.2190
     67.5000,      45.0000,   1.00000,   1188.1200
     72.5000,      45.0000,   1.00000,   1185.3291
     77.5000,      45.0000,   1.00000,   1195.5389
     82.5000,      45.0000,   1.00000,   1166.7108
     87.5000,      45.0000,   1.00000,   1075.3224
     92.5000,      45.0000,   1.00000,    960.5097
     97.5000,      45.0000,   1.00000,    843.6281
    102.5000,      45.0000,   1.00000,    714.3433
    107.5000,      45.0000,   1.00000,    618.4609
    112.5000,      45.0000,   1.00000,    528.4100
    117.5000,      45.0000,   1.00000,    509.7472
    122.5000,      45.0000,   1.00000,    507.9727
    127.5000,      45.0000,   1.00000,    518.3340
    132.5000,      45.0000,   1.00000,    529.4800
    137.5000,      45.0000,   1.00000,    549.4448
    142.5000,      45.0000,   1.00000,    555.6599
    147.5000,      45.0000,   1.00000,    564.1218
    152.5000,      45.0000,   1.00000,    582.3835
    157.5000,      45.0000,   1.00000,    608.9912
    162.5000,      45.0000,   1.00000,    592.7003
    167.5000,      45.0000,   1.00000,    583.5962
    172.5000,      45.0000,   1.00000,    575.2946
    177.5000,      45.0000,   1.00000,    574.2603
    182.5000,      45.0000,   1.00000,    570.6757
    187.5000,      45.0000,   1.00000,    576.5073
    192.5000,      45.0000,   1.00000,    574.5991
    197.5000,      45.0000,   1.00000,    562.7130
    202.5000,      45.0000,   1.00000,    538.9319
    207.5000,      45.0000,   1.00000,    545.6373
    212.5000,      45.0000,   1.00000,    555.1516
    217.5000,      45.0000,   1.00000,    554.0815
    222.5000,      45.0000,   1.00000,    544.8972
    227.5000,      45.0000,   1.00000,    544.6565
    232.5000,      45.0000,   1.00000,    541.2681
    237.5000,      45.0000,   1.00000,    540.7420
    242.5000,      45.0000,   1.00000,    548.1964
    247.5000,      45.0000,   1.00000,    574.5901
     67.5000,      15.0000,   4.00000,   1410.1635
     72.5000,      15.0000,   4.00000,   1449.8433
     77.5000,      15.0000,   4.00000,   1383.0861
     82.5000,      15.0000,   4.00000,   1247.9072
     87.5000,      15.0000,   4.00000,    988.3389
     92.5000,      15.0000,   4.00000,    777.9321
     97.5000,      15.0000,   4.00000,    609.6421
    102.5000,      15.0000,   4.00000,    536.6432
    107.5000,      15.0000,   4.00000,    516.9668
    112.5000,      15.0000,   4.00000,    482.4532
    117.5000,      15.0000,   4.00000,    481.3639
    122.5000,      15.0000,   4.00000,    458.3175
    127.5000,      15.0000,   4.00000,    456.5062
    132.5000,      15.0000,   4.00000,    466.1076
    137.5000,      15.0000,   4.00000,    511.5275
    142.5000,      15.0000,   4.00000,    540.7546
    147.5000,      15.0000,   4.00000,    560.0647
    152.5000,      15.0000,   4.00000,    572.7873
    157.5000,      15.0000,   4.00000,    563.4233
    162.5000,      15.0000,   4.00000,    547.7802
    167.5000,      15.0000,   4.00000,    533.0170
    172.5000,      15.0000,   4.00000,    570.8243
    177.5000,      15.0000,   4.00000,    553.8527
    182.5000,      15.0000,   4.00000,    568.0898
    187.5000,      15.0000,   4.00000,    544.5660
    192.5000,      15.0000,   4.00000,    577.2110
    197.5000,      15.0000,   4.00000,    559.0287
    202.5000,      15.0000,   4.00000,    541.5923
    207.5000,      15.0000,   4.00000,    513.6616
    212.5000,      15.0000,   4.00000,    502.6177
    217.5000,      15.0000,   4.00000,    500.7085
    222.5000,      15.0000,   4.00000,    507.5447
    227.5000,      15.0000,   4.00000,    543.7767
    232.5000,      15.0000,   4.00000,    547.2840
    237.5000,      15.0000,   4.00000,    532.6367
    242.5000,      15.0000,   4.00000,    504.6709
    247.5000,      15.0000,   4.00000,    521.7742
     82.5000,      55.0000,   1.00000,   1101.7222
     87.5000,      55.0000,   1.00000,   1085.0260
     92.5000,      55.0000,   1.00000,   1024.3333
     97.5000,      55.0000,   1.00000,    921.3441
    102.5000,      55.0000,   1.00000,    808.5900
    107.5000,      55.0000,   1.00000,    686.7904
    112.5000,      55.0000,   1.00000,    594.0021
    117.5000,      55.0000,   1.00000,    514.4662
    122.5000,      55.0000,   1.00000,    494.4677
    127.5000,      55.0000,   1.00000,    483.4168
    132.5000,      55.0000,   1.00000,    476.9323
    137.5000,      55.0000,   1.00000,    482.3706
    142.5000,      55.0000,   1.00000,    487.2966
    147.5000,      55.0000,   1.00000,    491.8521
    152.5000,      55.0000,   1.00000,    518.6402
    157.5000,      55.0000,   1.00000,    528.9936
    162.5000,      55.0000,   1.00000,    538.8566
    167.5000,      55.0000,   1.00000,    554.5065
    172.5000,      55.0000,   1.00000,    561.2853
    177.5000,      55.0000,   1.00000,    544.3057
    182.5000,      55.0000,   1.00000,    539.4342
    187.5000,      55.0000,   1.00000,    526.4325
    192.5000,      55.0000,   1.00000,    512.7660
    197.5000,      55.0000,   1.00000,    512.3192
    202.5000,      55.0000,   1.00000,    515.6105
    207.5000,      55.0000,   1.00000,    502.9575
    212.5000,      55.0000,   1.00000,    504.3634
    217.5000,      55.0000,   1.00000,    499.7425
    222.5000,      55.0000,   1.00000,    485.8907
    227.5000,      55.0000,   1.00000,    478.7632
    232.5000,      55.0000,   1.00000,    490.5334
     82.5000,      15.0000,   5.00000,   1224.9271
     87.5000,      15.0000,   5.00000,    983.7853
     92.5000,      15.0000,   5.00000,    781.0232
     97.5000,      15.0000,   5.00000,    600.5784
    102.5000,      15.0000,   5.00000,    534.3599
    107.5000,      15.0000,   5.00000,    507.7226
    112.5000,      15.0000,   5.00000,    479.2509
    117.5000,      15.0000,   5.00000,    456.4236
    122.5000,      15.0000,   5.00000,    427.8792
    127.5000,      15.0000,   5.00000,    414.6126
    132.5000,      15.0000,   5.00000,    415.9219
    137.5000,      15.0000,   5.00000,    442.8861
    142.5000,      15.0000,   5.00000,    473.2975
    147.5000,      15.0000,   5.00000,    486.0780
    152.5000,      15.0000,   5.00000,    502.0244
    157.5000,      15.0000,   5.00000,    502.6405
    162.5000,      15.0000,   5.00000,    508.4810
    167.5000,      15.0000,   5.00000,    500.9360
    172.5000,      15.0000,   5.00000,    533.1740
    177.5000,      15.0000,   5.00000,    511.9585
    182.5000,      15.0000,   5.00000,    517.6922
    187.5000,      15.0000,   5.00000,    505.5176
    192.5000,      15.0000,   5.00000,    539.6325
    197.5000,      15.0000,   5.00000,    522.6512
    202.5000,      15.0000,   5.00000,    501.3476
    207.5000,      15.0000,   5.00000,    472.0488
    212.5000,      15.0000,   5.00000,    455.8290
    217.5000,      15.0000,   5.00000,    444.8150
    222.5000,      15.0000,   5.00000,    448.2480
    227.5000,      15.0000,   5.00000,    470.8527
    232.5000,      15.0000,   5.00000,    480.0718
     97.5000,      65.0000,   1.00000,    936.9049
    102.5000,      65.0000,   1.00000,    858.8917
    107.5000,      65.0000,   1.00000,    770.6005
    112.5000,      65.0000,   1.00000,    668.6050
    117.5000,      65.0000,   1.00000,    593.3353
    122.5000,      65.0000,   1.00000,    527.0944
    127.5000,      65.0000,   1.00000,    500.5490
    132.5000,      65.0000,   1.00000,    488.1843
    137.5000,      65.0000,   1.00000,    469.7920
    142.5000,      65.0000,   1.00000,    463.6740
    147.5000,      65.0000,   1.00000,    473.7976
    152.5000,      65.0000,   1.00000,    464.8460
    157.5000,      65.0000,   1.00000,    470.4874
    162.5000,      65.0000,   1.00000,    491.1596
    167.5000,      65.0000,   1.00000,    502.8931
    172.5000,      65.0000,   1.00000,    506.4221
    177.5000,      65.0000,   1.00000,    512.2825
    182.5000,      65.0000,   1.00000,    510.5695
    187.5000,      65.0000,   1.00000,    507.5041
    192.5000,      65.0000,   1.00000,    498.8746
    197.5000,      65.0000,   1.00000,    494.3023
    202.5000,      65.0000,   1.00000,    495.4872
    207.5000,      65.0000,   1.00000,    488.9957
    212.5000,      65.0000,   1.00000,    469.5730
    217.5000,      65.0000,   1.00000,    470.5003
     97.5000,      15.0000,   6.00000,    582.2106
    102.5000,      15.0000,   6.00000,    525.5566
    107.5000,      15.0000,   6.00000,    505.9220
    112.5000,      15.0000,   6.00000,    478.8008
    117.5000,      15.0000,   6.00000,    461.8739
    122.5000,      15.0000,   6.00000,    430.4472
    127.5000,      15.0000,   6.00000,    414.6147
    132.5000,      15.0000,   6.00000,    409.4940
    137.5000,      15.0000,   6.00000,    431.9571
    142.5000,      15.0000,   6.00000,    451.8425
    147.5000,      15.0000,   6.00000,    453.4465
    152.5000,      15.0000,   6.00000,    460.5663
    157.5000,      15.0000,   6.00000,    464.6994
    162.5000,      15.0000,   6.00000,    466.8237
    167.5000,      15.0000,   6.00000,    457.7770
    172.5000,      15.0000,   6.00000,    481.0962
    177.5000,      15.0000,   6.00000,    466.1351
    182.5000,      15.0000,   6.00000,    488.1862
    187.5000,      15.0000,   6.00000,    493.9230
    192.5000,      15.0000,   6.00000,    537.6984
    197.5000,      15.0000,   6.00000,    517.4178
    202.5000,      15.0000,   6.00000,    486.4113
    207.5000,      15.0000,   6.00000,    449.0360
    212.5000,      15.0000,   6.00000,    429.1960
    217.5000,      15.0000,   6.00000,    419.8835
    105.0000,      30.0000,   3.00000,    534.6255
    110.0000,      30.0000,   3.00000,    498.5749
    115.0000,      30.0000,   3.00000,    477.0411
    120.0000,      30.0000,   3.00000,    460.1268
    125.0000,      30.0000,   3.00000,    448.5424
    130.0000,      30.0000,   3.00000,    440.5237
    135.0000,      30.0000,   3.00000,    442.7573
    140.0000,      30.0000,   3.00000,    436.8415
    145.0000,      30.0000,   3.00000,    451.5285
    150.0000,      30.0000,   3.00000,    461.8193
    155.0000,      30.0000,   3.00000,    459.1869
    160.0000,      30.0000,   3.00000,    450.5994
    165.0000,      30.0000,   3.00000,    458.9303
    170.0000,      30.0000,   3.00000,    447.8490
    175.0000,      30.0000,   3.00000,    459.5247
    180.0000,      30.0000,   3.00000,    479.0875
    185.0000,      30.0000,   3.00000,    501.4456
    190.0000,      30.0000,   3.00000,    506.0309
    195.0000,      30.0000,   3.00000,    493.9555
    200.0000,      30.0000,   3.00000,    498.3958
    205.0000,      30.0000,   3.00000,    473.8035
    210.0000,      30.0000,   3.00000,    447.5649
    112.5000,      25.0000,   4.00000,    489.4079
    117.5000,      25.0000,   4.00000,    457.3827
    122.5000,      25.0000,   4.00000,    444.7642
    127.5000,      25.0000,   4.00000,    437.9626
    132.5000,      25.0000,   4.00000,    437.0722
    137.5000,      25.0000,   4.00000,    444.8787
    142.5000,      25.0000,   4.00000,    455.5179
    147.5000,      25.0000,   4.00000,    459.0670
    152.5000,      25.0000,   4.00000,    466.8940
    157.5000,      25.0000,   4.00000,    458.5221
    162.5000,      25.0000,   4.00000,    443.4131
    167.5000,      25.0000,   4.00000,    454.5536
    172.5000,      25.0000,   4.00000,    436.0749
    177.5000,      25.0000,   4.00000,    443.3158
    182.5000,      25.0000,   4.00000,    477.4951
    187.5000,      25.0000,   4.00000,    499.7945
    192.5000,      25.0000,   4.00000,    487.7494
    197.5000,      25.0000,   4.00000,    508.4562
    202.5000,      25.0000,   4.00000,    491.5183
INVERSION RESULTS
INITIAL RMS ERROR
 29.92
NUMBER OF LAYERS
12
NUMBER OF BLOCKS
536
ITERATION 1
MODEL RESISTIVITY
LAYER 1
61,     2.5000
     10.0000,     1009.3
     15.0000,     962.21
     20.0000,     920.44
     25.0000,     861.28
     30.0000,     853.45
     35.0000,     762.57
     40.0000,     842.79
     45.0000,     824.97
     50.0000,     867.83
     55.0000,     784.38
     60.0000,     948.49
     65.0000,     1147.2
     70.0000,     1234.9
     75.0000,     1233.0
     80.0000,     1249.3
     85.0000,     1068.3
     90.0000,     934.67
     95.0000,     626.79
    100.0000,     510.78
    105.0000,     496.36
    110.0000,     453.82
    115.0000,     456.23
    120.0000,     472.05
    125.0000,     484.57
    130.0000,     455.98
    135.0000,     518.93
    140.0000,     546.56
    145.0000,     579.75
    150.0000,     632.60
    155.0000,     563.74
    160.0000,     548.64
    165.0000,     520.42
    170.0000,     503.92
    175.0000,     527.96
    180.0000,     695.03
    185.0000,     526.95
    190.0000,     563.92
    195.0000,     607.57
    200.0000,     601.59
    205.0000,     553.31
    210.0000,     572.10
    215.0000,     489.49
    220.0000,     436.60
    225.0000,     460.73
    230.0000,     459.73
    235.0000,     466.82
    240.0000,     432.18
    245.0000,     397.96
    250.0000,     379.37
    255.0000,     402.61
    260.0000,     403.61
    265.0000,     413.88
    270.0000,     404.21
    275.0000,     384.70
    280.0000,     359.74
    285.0000,     356.98
    290.0000,     382.26
    295.0000,     374.76
    300.0000,     393.12
    305.0000,     388.81
           381.1579
LAYER 2
61,     5.2500
     10.0000,     1033.7
     15.0000,     984.20
     20.0000,     943.61
     25.0000,     890.41
     30.0000,     871.97
     35.0000,     795.55
     40.0000,     854.20
     45.0000,     845.06
     50.0000,     869.44
     55.0000,     807.96
     60.0000,     961.97
     65.0000,     1165.9
     70.0000,     1260.3
     75.0000,     1265.8
     80.0000,     1255.4
     85.0000,     1084.9
     90.0000,     924.90
     95.0000,     636.37
    100.0000,     520.11
    105.0000,     505.94
    110.0000,     473.59
    115.0000,     477.96
    120.0000,     498.11
    125.0000,     508.70
    130.0000,     486.90
    135.0000,     543.77
    140.0000,     574.29
    145.0000,     610.45
    150.0000,     653.31
    155.0000,     591.61
    160.0000,     571.61
    165.0000,     544.31
    170.0000,     527.41
    175.0000,     559.08
    180.0000,     696.31
    185.0000,     558.54
    190.0000,     586.78
    195.0000,     630.61
    200.0000,     623.47
    205.0000,     579.56
    210.0000,     586.14
    215.0000,     510.87
    220.0000,     459.82
    225.0000,     478.98
    230.0000,     481.45
    235.0000,     486.68
    240.0000,     453.18
    245.0000,     418.11
    250.0000,     401.29
    255.0000,     421.54
    260.0000,     426.53
    265.0000,     435.38
    270.0000,     425.57
    275.0000,     404.10
    280.0000,     378.21
    285.0000,     375.91
    290.0000,     397.68
    295.0000,     394.02
    300.0000,     405.49
    305.0000,     399.00
           394.6521
LAYER 3
59,     8.2750
     15.0000,     1094.6
     20.0000,     1045.3
     25.0000,     976.05
     30.0000,     935.60
     35.0000,     862.53
     40.0000,     883.66
     45.0000,     872.25
     50.0000,     877.62
     55.0000,     851.10
     60.0000,     1006.9
     65.0000,     1233.8
     70.0000,     1363.2
     75.0000,     1387.7
     80.0000,     1349.6
     85.0000,     1173.7
     90.0000,     971.92
     95.0000,     694.69
    100.0000,     572.90
    105.0000,     556.21
    110.0000,     536.86
    115.0000,     545.14
    120.0000,     568.93
    125.0000,     578.73
    130.0000,     566.53
    135.0000,     618.67
    140.0000,     658.02
    145.0000,     701.77
    150.0000,     739.00
    155.0000,     691.20
    160.0000,     670.26
    165.0000,     645.75
    170.0000,     629.01
    175.0000,     664.24
    180.0000,     765.06
    185.0000,     662.91
    190.0000,     685.98
    195.0000,     729.62
    200.0000,     716.61
    205.0000,     669.96
    210.0000,     659.97
    215.0000,     593.48
    220.0000,     546.85
    225.0000,     561.78
    230.0000,     568.48
    235.0000,     570.69
    240.0000,     536.10
    245.0000,     497.61
    250.0000,     480.50
    255.0000,     497.99
    260.0000,     507.95
    265.0000,     516.53
    270.0000,     505.54
    275.0000,     479.10
    280.0000,     449.39
    285.0000,     444.86
    290.0000,     459.42
    295.0000,     455.87
    300.0000,     451.87
           433.3339
LAYER 4
57,    11.6025
     20.0000,     1266.3
     25.0000,     1123.0
     30.0000,     1060.6
     35.0000,     955.61
     40.0000,     934.78
     45.0000,     901.52
     50.0000,     893.15
     55.0000,     894.67
     60.0000,     1069.3
     65.0000,     1337.6
     70.0000,     1524.7
     75.0000,     1582.4
     80.0000,     1529.8
     85.0000,     1330.4
     90.0000,     1083.7
     95.0000,     794.72
    100.0000,     659.81
    105.0000,     637.02
    110.0000,     623.47
    115.0000,     631.94
    120.0000,     652.81
    125.0000,     658.33
    130.0000,     650.15
    135.0000,     699.67
    140.0000,     748.95
    145.0000,     805.65
    150.0000,     854.11
    155.0000,     833.09
    160.0000,     829.54
    165.0000,     817.70
    170.0000,     803.14
    175.0000,     834.86
    180.0000,     911.87
    185.0000,     828.95
    190.0000,     857.24
    195.0000,     904.48
    200.0000,     881.72
    205.0000,     822.66
    210.0000,     799.23
    215.0000,     738.51
    220.0000,     697.88
    225.0000,     714.26
    230.0000,     724.75
    235.0000,     724.44
    240.0000,     685.56
    245.0000,     641.00
    250.0000,     620.95
    255.0000,     637.30
    260.0000,     651.17
    265.0000,     660.58
    270.0000,     647.20
    275.0000,     613.67
    280.0000,     576.59
    285.0000,     566.34
    290.0000,     567.58
    295.0000,     558.56
           526.7922
LAYER 5
53,    15.2628
     30.0000,     1599.5
     35.0000,     1317.5
     40.0000,     1205.2
     45.0000,     1083.5
     50.0000,     1039.1
     55.0000,     1069.3
     60.0000,     1243.8
     65.0000,     1521.8
     70.0000,     1771.1
     75.0000,     1887.1
     80.0000,     1829.2
     85.0000,     1609.2
     90.0000,     1319.6
     95.0000,     1036.6
    100.0000,     868.73
    105.0000,     796.81
    110.0000,     756.43
    115.0000,     732.03
    120.0000,     713.48
    125.0000,     691.90
    130.0000,     677.83
    135.0000,     699.99
    140.0000,     744.36
    145.0000,     809.58
    150.0000,     885.96
    155.0000,     950.43
    160.0000,     1018.5
    165.0000,     1068.0
    170.0000,     1090.2
    175.0000,     1113.6
    180.0000,     1144.4
    185.0000,     1128.8
    190.0000,     1167.9
    195.0000,     1208.6
    200.0000,     1187.4
    205.0000,     1131.8
    210.0000,     1096.6
    215.0000,     1065.0
    220.0000,     1055.0
    225.0000,     1076.6
    230.0000,     1093.3
    235.0000,     1091.3
    240.0000,     1059.4
    245.0000,     1020.6
    250.0000,     1000.9
    255.0000,     1010.3
    260.0000,     1026.6
    265.0000,     1036.2
    270.0000,     1024.9
    275.0000,     991.58
    280.0000,     952.35
    285.0000,     921.04
           854.5931
LAYER 6
49,    19.2890
     40.0000,     1669.6
     45.0000,     1390.1
     50.0000,     1307.1
     55.0000,     1296.3
     60.0000,     1400.7
     65.0000,     1592.5
     70.0000,     1774.8
     75.0000,     1860.9
     80.0000,     1798.6
     85.0000,     1606.3
     90.0000,     1353.6
     95.0000,     1110.8
    100.0000,     935.68
    105.0000,     825.37
    110.0000,     748.93
    115.0000,     689.64
    120.0000,     639.82
    125.0000,     598.28
    130.0000,     571.78
    135.0000,     569.91
    140.0000,     591.21
    145.0000,     634.58
    150.0000,     696.28
    155.0000,     768.28
    160.0000,     845.30
    165.0000,     911.15
    170.0000,     955.15
    175.0000,     985.32
    180.0000,     1011.3
    185.0000,     1032.2
    190.0000,     1070.6
    195.0000,     1104.1
    200.0000,     1105.7
    205.0000,     1086.6
    210.0000,     1073.6
    215.0000,     1072.5
    220.0000,     1087.6
    225.0000,     1116.3
    230.0000,     1141.6
    235.0000,     1153.0
    240.0000,     1148.2
    245.0000,     1138.0
    250.0000,     1134.9
    255.0000,     1147.9
    260.0000,     1172.1
    265.0000,     1189.7
    270.0000,     1203.0
    275.0000,     1187.7
             1166.2
LAYER 7
45,    23.7179
     50.0000,     1697.4
     55.0000,     1563.3
     60.0000,     1575.6
     65.0000,     1629.8
     70.0000,     1698.8
     75.0000,     1721.3
     80.0000,     1640.7
     85.0000,     1478.9
     90.0000,     1278.7
     95.0000,     1079.7
    100.0000,     914.98
    105.0000,     790.14
    110.0000,     693.73
    115.0000,     615.83
    120.0000,     551.84
    125.0000,     501.41
    130.0000,     466.98
    135.0000,     451.10
    140.0000,     453.45
    145.0000,     472.89
    150.0000,     507.24
    155.0000,     552.54
    160.0000,     603.19
    165.0000,     650.67
    170.0000,     688.83
    175.0000,     718.66
    180.0000,     744.97
    185.0000,     771.53
    190.0000,     802.15
    195.0000,     829.28
    200.0000,     844.69
    205.0000,     851.86
    210.0000,     861.25
    215.0000,     879.20
    220.0000,     907.82
    225.0000,     944.09
    230.0000,     979.65
    235.0000,     1008.1
    240.0000,     1031.6
    245.0000,     1053.1
    250.0000,     1071.0
    255.0000,     1097.5
    260.0000,     1142.0
    265.0000,     1172.8
             1239.0
LAYER 8
41,    28.5897
     60.0000,     1757.8
     65.0000,     1654.9
     70.0000,     1634.9
     75.0000,     1605.3
     80.0000,     1493.7
     85.0000,     1347.5
     90.0000,     1189.4
     95.0000,     1023.0
    100.0000,     871.59
    105.0000,     746.24
    110.0000,     643.83
    115.0000,     559.14
    120.0000,     490.12
    125.0000,     436.15
    130.0000,     397.36
    135.0000,     373.65
    140.0000,     364.00
    145.0000,     366.92
    150.0000,     380.47
    155.0000,     402.04
    160.0000,     428.20
    165.0000,     454.95
    170.0000,     479.40
    175.0000,     501.11
    180.0000,     521.45
    185.0000,     541.91
    190.0000,     562.96
    195.0000,     582.52
    200.0000,     598.83
    205.0000,     613.64
    210.0000,     631.43
    215.0000,     656.21
    220.0000,     689.95
    225.0000,     731.30
    230.0000,     774.46
    235.0000,     812.54
    240.0000,     855.72
    245.0000,     904.73
    250.0000,     930.56
    255.0000,     967.33
             1061.0
LAYER 9
35,    33.9487
     75.0000,     1591.7
     80.0000,     1375.3
     85.0000,     1251.5
     90.0000,     1137.6
     95.0000,     986.97
    100.0000,     840.34
    105.0000,     717.88
    110.0000,     615.53
    115.0000,     527.82
    120.0000,     456.05
    125.0000,     399.40
    130.0000,     357.24
    135.0000,     328.31
    140.0000,     311.04
    145.0000,     303.67
    150.0000,     304.37
    155.0000,     311.19
    160.0000,     322.03
    165.0000,     334.87
    170.0000,     348.19
    175.0000,     361.34
    180.0000,     374.32
    185.0000,     387.28
    190.0000,     400.07
    195.0000,     412.20
    200.0000,     423.71
    205.0000,     436.24
    210.0000,     452.94
    215.0000,     476.92
    220.0000,     510.92
    225.0000,     555.69
    230.0000,     605.13
    235.0000,     639.19
    240.0000,     685.30
           789.7081
LAYER 10
29,    39.8436
     90.0000,     1178.5
     95.0000,     960.39
    100.0000,     829.20
    105.0000,     710.77
    110.0000,     612.59
    115.0000,     518.33
    120.0000,     442.40
    125.0000,     381.42
    130.0000,     335.37
    135.0000,     302.06
    140.0000,     279.51
    145.0000,     265.72
    150.0000,     258.88
    155.0000,     257.33
    160.0000,     259.56
    165.0000,     264.27
    170.0000,     270.44
    175.0000,     277.37
    180.0000,     284.58
    185.0000,     291.70
    190.0000,     298.31
    195.0000,     304.16
    200.0000,     309.59
    205.0000,     316.26
    210.0000,     327.94
    215.0000,     347.29
    220.0000,     378.85
    225.0000,     419.46
           501.6750
LAYER 11
25,    46.3279
    100.0000,     839.75
    105.0000,     711.83
    110.0000,     619.49
    115.0000,     523.22
    120.0000,     442.84
    125.0000,     372.97
    130.0000,     322.20
    135.0000,     284.65
    140.0000,     258.27
    145.0000,     240.60
    150.0000,     229.57
    155.0000,     223.56
    160.0000,     221.25
    165.0000,     221.58
    170.0000,     223.67
    175.0000,     226.80
    180.0000,     230.32
    185.0000,     233.57
    190.0000,     235.91
    195.0000,     236.81
    200.0000,     236.06
    205.0000,     234.70
    210.0000,     236.05
    215.0000,     249.92
           284.7438
LAYER 12
21, 
    110.0000,     671.34
    115.0000,     533.95
    120.0000,     434.96
    125.0000,     362.62
    130.0000,     310.76
    135.0000,     268.59
    140.0000,     240.02
    145.0000,     220.73
    150.0000,     208.11
    155.0000,     200.40
    160.0000,     196.31
    165.0000,     194.85
    170.0000,     195.20
    175.0000,     196.65
    180.0000,     198.48
    185.0000,     199.90
    190.0000,     199.94
    195.0000,     197.72
    200.0000,     192.01
    205.0000,     181.34
           163.9460
CALCULATED APPARENT RESISTIVITY
      7.5000,       5.0000,   1.00000,   1025.5754
     12.5000,       5.0000,   1.00000,    987.9155
     17.5000,       5.0000,   1.00000,    963.5844
     22.5000,       5.0000,   1.00000,    898.0243
     27.5000,       5.0000,   1.00000,    908.1683
     32.5000,       5.0000,   1.00000,    818.4495
     37.5000,       5.0000,   1.00000,    881.0781
     42.5000,       5.0000,   1.00000,    831.1459
     47.5000,       5.0000,   1.00000,    906.1267
     52.5000,       5.0000,   1.00000,    869.7051
     57.5000,       5.0000,   1.00000,   1010.1306
     62.5000,       5.0000,   1.00000,   1106.9098
     67.5000,       5.0000,   1.00000,   1187.8816
     72.5000,       5.0000,   1.00000,   1184.6704
     77.5000,       5.0000,   1.00000,   1187.0300
     82.5000,       5.0000,   1.00000,   1002.9275
     87.5000,       5.0000,   1.00000,    920.0602
     92.5000,       5.0000,   1.00000,    689.6187
     97.5000,       5.0000,   1.00000,    591.0150
    102.5000,       5.0000,   1.00000,    545.0644
    107.5000,       5.0000,   1.00000,    496.8280
    112.5000,       5.0000,   1.00000,    497.4734
    117.5000,       5.0000,   1.00000,    496.7856
    122.5000,       5.0000,   1.00000,    519.8822
    127.5000,       5.0000,   1.00000,    499.3203
    132.5000,       5.0000,   1.00000,    556.6379
    137.5000,       5.0000,   1.00000,    571.0298
    142.5000,       5.0000,   1.00000,    588.2913
    147.5000,       5.0000,   1.00000,    631.9133
    152.5000,       5.0000,   1.00000,    583.2791
    157.5000,       5.0000,   1.00000,    592.9280
    162.5000,       5.0000,   1.00000,    573.9184
    167.5000,       5.0000,   1.00000,    578.7214
    172.5000,       5.0000,   1.00000,    547.7391
    177.5000,       5.0000,   1.00000,    681.7280
    182.5000,       5.0000,   1.00000,    561.6349
    187.5000,       5.0000,   1.00000,    622.0608
    192.5000,       5.0000,   1.00000,    620.8583
    197.5000,       5.0000,   1.00000,    620.2983
    202.5000,       5.0000,   1.00000,    576.2981
    207.5000,       5.0000,   1.00000,    587.8851
    212.5000,       5.0000,   1.00000,    526.9299
    217.5000,       5.0000,   1.00000,    495.2869
    222.5000,       5.0000,   1.00000,    504.8415
    227.5000,       5.0000,   1.00000,    481.6869
    232.5000,       5.0000,   1.00000,    486.5101
    237.5000,       5.0000,   1.00000,    460.1951
    242.5000,       5.0000,   1.00000,    444.8285
    247.5000,       5.0000,   1.00000,    426.3299
    252.5000,       5.0000,   1.00000,    438.0145
    257.5000,       5.0000,   1.00000,    431.2217
    262.5000,       5.0000,   1.00000,    438.4255
    267.5000,       5.0000,   1.00000,    427.0863
    272.5000,       5.0000,   1.00000,    416.9948
    277.5000,       5.0000,   1.00000,    403.0188
    282.5000,       5.0000,   1.00000,    394.3328
    287.5000,       5.0000,   1.00000,    409.6360
    292.5000,       5.0000,   1.00000,    399.5612
    297.5000,       5.0000,   1.00000,    412.9423
    302.5000,       5.0000,   1.00000,    405.8487
    307.5000,       5.0000,   1.00000,    404.6584
     12.5000,       5.0000,   2.00000,   1053.5592
     17.5000,       5.0000,   2.00000,   1019.9983
     22.5000,       5.0000,   2.00000,    989.9642
     27.5000,       5.0000,   2.00000,    981.7410
     32.5000,       5.0000,   2.00000,    886.1628
     37.5000,       5.0000,   2.00000,    935.5768
     42.5000,       5.0000,   2.00000,    939.7083
     47.5000,       5.0000,   2.00000,    978.8563
     52.5000,       5.0000,   2.00000,    915.1257
     57.5000,       5.0000,   2.00000,   1043.5306
     62.5000,       5.0000,   2.00000,   1170.7925
     67.5000,       5.0000,   2.00000,   1157.8319
     72.5000,       5.0000,   2.00000,   1139.5863
     77.5000,       5.0000,   2.00000,   1132.4408
     82.5000,       5.0000,   2.00000,   1026.4277
     87.5000,       5.0000,   2.00000,    969.1398
     92.5000,       5.0000,   2.00000,    740.4638
     97.5000,       5.0000,   2.00000,    646.7086
    102.5000,       5.0000,   2.00000,    635.0072
    107.5000,       5.0000,   2.00000,    562.3217
    112.5000,       5.0000,   2.00000,    540.8015
    117.5000,       5.0000,   2.00000,    562.6403
    122.5000,       5.0000,   2.00000,    569.1095
    127.5000,       5.0000,   2.00000,    533.9650
    132.5000,       5.0000,   2.00000,    595.0768
    137.5000,       5.0000,   2.00000,    599.8869
    142.5000,       5.0000,   2.00000,    614.6210
    147.5000,       5.0000,   2.00000,    666.6419
    152.5000,       5.0000,   2.00000,    615.7265
    157.5000,       5.0000,   2.00000,    637.2172
    162.5000,       5.0000,   2.00000,    653.8835
    167.5000,       5.0000,   2.00000,    590.2549
    172.5000,       5.0000,   2.00000,    608.3601
    177.5000,       5.0000,   2.00000,    778.2434
    182.5000,       5.0000,   2.00000,    603.0322
    187.5000,       5.0000,   2.00000,    622.3011
    192.5000,       5.0000,   2.00000,    701.1890
    197.5000,       5.0000,   2.00000,    657.6663
    202.5000,       5.0000,   2.00000,    612.8516
    207.5000,       5.0000,   2.00000,    655.0332
    212.5000,       5.0000,   2.00000,    585.9543
    217.5000,       5.0000,   2.00000,    538.6935
    222.5000,       5.0000,   2.00000,    565.3887
    227.5000,       5.0000,   2.00000,    545.6877
    232.5000,       5.0000,   2.00000,    544.4916
    237.5000,       5.0000,   2.00000,    523.4986
    242.5000,       5.0000,   2.00000,    497.1771
    247.5000,       5.0000,   2.00000,    483.9247
    252.5000,       5.0000,   2.00000,    498.1355
    257.5000,       5.0000,   2.00000,    488.8810
    262.5000,       5.0000,   2.00000,    490.1487
    267.5000,       5.0000,   2.00000,    484.8661
    272.5000,       5.0000,   2.00000,    474.3171
    277.5000,       5.0000,   2.00000,    453.1617
    282.5000,       5.0000,   2.00000,    448.5586
    287.5000,       5.0000,   2.00000,    465.5345
    292.5000,       5.0000,   2.00000,    449.8137
    297.5000,       5.0000,   2.00000,    457.2540
    302.5000,       5.0000,   2.00000,    450.4951
     17.5000,       5.0000,   3.00000,   1100.2855
     22.5000,       5.0000,   3.00000,   1050.8756
     27.5000,       5.0000,   3.00000,   1056.1664
     32.5000,       5.0000,   3.00000,    942.8887
     37.5000,       5.0000,   3.00000,   1039.6654
     42.5000,       5.0000,   3.00000,   1022.7541
     47.5000,       5.0000,   3.00000,   1056.0156
     52.5000,       5.0000,   3.00000,    937.2419
     57.5000,       5.0000,   3.00000,   1069.2810
     62.5000,       5.0000,   3.00000,   1159.5430
     67.5000,       5.0000,   3.00000,   1171.7145
     72.5000,       5.0000,   3.00000,   1084.6653
     77.5000,       5.0000,   3.00000,   1115.1191
     82.5000,       5.0000,   3.00000,   1042.2335
     87.5000,       5.0000,   3.00000,    998.7454
     92.5000,       5.0000,   3.00000,    766.4651
     97.5000,       5.0000,   3.00000,    692.6465
    102.5000,       5.0000,   3.00000,    685.1720
    107.5000,       5.0000,   3.00000,    628.3100
    112.5000,       5.0000,   3.00000,    610.6978
    117.5000,       5.0000,   3.00000,    609.9171
    122.5000,       5.0000,   3.00000,    614.2388
    127.5000,       5.0000,   3.00000,    562.2415
    132.5000,       5.0000,   3.00000,    602.5490
    137.5000,       5.0000,   3.00000,    618.4274
    142.5000,       5.0000,   3.00000,    643.6155
    147.5000,       5.0000,   3.00000,    688.7053
    152.5000,       5.0000,   3.00000,    648.2275
    157.5000,       5.0000,   3.00000,    677.3776
    162.5000,       5.0000,   3.00000,    638.6273
    167.5000,       5.0000,   3.00000,    633.5422
    172.5000,       5.0000,   3.00000,    651.7809
    177.5000,       5.0000,   3.00000,    829.8326
    182.5000,       5.0000,   3.00000,    635.1530
    187.5000,       5.0000,   3.00000,    658.7468
    192.5000,       5.0000,   3.00000,    690.1234
    197.5000,       5.0000,   3.00000,    717.1608
    202.5000,       5.0000,   3.00000,    665.4453
    207.5000,       5.0000,   3.00000,    697.0679
    212.5000,       5.0000,   3.00000,    627.3723
    217.5000,       5.0000,   3.00000,    578.0774
    222.5000,       5.0000,   3.00000,    605.0692
    227.5000,       5.0000,   3.00000,    609.5103
    232.5000,       5.0000,   3.00000,    620.4335
    237.5000,       5.0000,   3.00000,    578.4202
    242.5000,       5.0000,   3.00000,    548.5000
    247.5000,       5.0000,   3.00000,    527.0835
    252.5000,       5.0000,   3.00000,    551.3492
    257.5000,       5.0000,   3.00000,    546.9282
    262.5000,       5.0000,   3.00000,    555.4891
    267.5000,       5.0000,   3.00000,    544.7118
    272.5000,       5.0000,   3.00000,    526.5517
    277.5000,       5.0000,   3.00000,    501.9659
    282.5000,       5.0000,   3.00000,    496.2889
    287.5000,       5.0000,   3.00000,    520.9858
    292.5000,       5.0000,   3.00000,    505.9655
    297.5000,       5.0000,   3.00000,    510.9867
     22.5000,      15.0000,   1.00000,   1107.0386
     27.5000,      15.0000,   1.00000,   1053.4301
     32.5000,      15.0000,   1.00000,   1075.9969
     37.5000,      15.0000,   1.00000,   1066.4763
     42.5000,      15.0000,   1.00000,   1094.4393
     47.5000,      15.0000,   1.00000,   1039.6125
     52.5000,      15.0000,   1.00000,   1052.6171
     57.5000,      15.0000,   1.00000,   1049.8934
     62.5000,      15.0000,   1.00000,   1107.7058
     67.5000,      15.0000,   1.00000,   1096.0841
     72.5000,      15.0000,   1.00000,   1106.7871
     77.5000,      15.0000,   1.00000,   1061.8175
     82.5000,      15.0000,   1.00000,   1034.9963
     87.5000,      15.0000,   1.00000,    942.0560
     92.5000,      15.0000,   1.00000,    848.9260
     97.5000,      15.0000,   1.00000,    738.2456
    102.5000,      15.0000,   1.00000,    697.3618
    107.5000,      15.0000,   1.00000,    686.4526
    112.5000,      15.0000,   1.00000,    669.7343
    117.5000,      15.0000,   1.00000,    651.2886
    122.5000,      15.0000,   1.00000,    621.1473
    127.5000,      15.0000,   1.00000,    608.1960
    132.5000,      15.0000,   1.00000,    601.3282
    137.5000,      15.0000,   1.00000,    626.0810
    142.5000,      15.0000,   1.00000,    658.8285
    147.5000,      15.0000,   1.00000,    674.0360
    152.5000,      15.0000,   1.00000,    686.0365
    157.5000,      15.0000,   1.00000,    640.7193
    162.5000,      15.0000,   1.00000,    641.4742
    167.5000,      15.0000,   1.00000,    648.6423
    172.5000,      15.0000,   1.00000,    718.4478
    177.5000,      15.0000,   1.00000,    703.1626
    182.5000,      15.0000,   1.00000,    722.1923
    187.5000,      15.0000,   1.00000,    667.6909
    192.5000,      15.0000,   1.00000,    681.6736
    197.5000,      15.0000,   1.00000,    692.9828
    202.5000,      15.0000,   1.00000,    725.0455
    207.5000,      15.0000,   1.00000,    678.7180
    212.5000,      15.0000,   1.00000,    645.5571
    217.5000,      15.0000,   1.00000,    620.6407
    222.5000,      15.0000,   1.00000,    619.8432
    227.5000,      15.0000,   1.00000,    641.8462
    232.5000,      15.0000,   1.00000,    642.1069
    237.5000,      15.0000,   1.00000,    618.7285
    242.5000,      15.0000,   1.00000,    577.3206
    247.5000,      15.0000,   1.00000,    565.9071
    252.5000,      15.0000,   1.00000,    565.7038
    257.5000,      15.0000,   1.00000,    585.3035
    262.5000,      15.0000,   1.00000,    588.6614
    267.5000,      15.0000,   1.00000,    577.3714
    272.5000,      15.0000,   1.00000,    554.3500
    277.5000,      15.0000,   1.00000,    536.6097
    282.5000,      15.0000,   1.00000,    534.4988
    287.5000,      15.0000,   1.00000,    538.5991
    292.5000,      15.0000,   1.00000,    547.3246
     22.5000,       5.0000,   4.00000,   1109.3440
     27.5000,       5.0000,   4.00000,   1110.1477
     32.5000,       5.0000,   4.00000,   1022.4833
     37.5000,       5.0000,   4.00000,   1119.7461
     42.5000,       5.0000,   4.00000,   1083.0139
     47.5000,       5.0000,   4.00000,   1092.6381
     52.5000,       5.0000,   4.00000,    965.7123
     57.5000,       5.0000,   4.00000,   1051.8914
     62.5000,       5.0000,   4.00000,   1153.3381
     67.5000,       5.0000,   4.00000,   1143.3927
     72.5000,       5.0000,   4.00000,   1127.6938
     77.5000,       5.0000,   4.00000,   1138.2476
     82.5000,       5.0000,   4.00000,   1035.2736
     87.5000,       5.0000,   4.00000,   1004.9087
     92.5000,       5.0000,   4.00000,    778.1759
     97.5000,       5.0000,   4.00000,    702.4472
    102.5000,       5.0000,   4.00000,    715.1148
    107.5000,       5.0000,   4.00000,    673.1150
    112.5000,       5.0000,   4.00000,    670.7800
    117.5000,       5.0000,   4.00000,    661.9207
    122.5000,       5.0000,   4.00000,    646.9642
    127.5000,       5.0000,   4.00000,    574.8846
    132.5000,       5.0000,   4.00000,    619.0218
    137.5000,       5.0000,   4.00000,    627.6639
    142.5000,       5.0000,   4.00000,    656.7311
    147.5000,       5.0000,   4.00000,    723.9275
    152.5000,       5.0000,   4.00000,    670.0377
    157.5000,       5.0000,   4.00000,    655.1436
    162.5000,       5.0000,   4.00000,    649.7585
    167.5000,       5.0000,   4.00000,    638.9968
    172.5000,       5.0000,   4.00000,    665.6533
    177.5000,       5.0000,   4.00000,    845.2537
    182.5000,       5.0000,   4.00000,    654.4918
    187.5000,       5.0000,   4.00000,    671.9460
    192.5000,       5.0000,   4.00000,    714.6294
    197.5000,       5.0000,   4.00000,    721.5995
    202.5000,       5.0000,   4.00000,    710.3224
    207.5000,       5.0000,   4.00000,    731.6266
    212.5000,       5.0000,   4.00000,    643.8364
    217.5000,       5.0000,   4.00000,    600.9638
    222.5000,       5.0000,   4.00000,    646.3922
    227.5000,       5.0000,   4.00000,    652.6759
    232.5000,       5.0000,   4.00000,    677.4708
    237.5000,       5.0000,   4.00000,    634.1481
    242.5000,       5.0000,   4.00000,    585.8219
    247.5000,       5.0000,   4.00000,    562.4657
    252.5000,       5.0000,   4.00000,    589.5846
    257.5000,       5.0000,   4.00000,    598.4200
    262.5000,       5.0000,   4.00000,    615.8377
    267.5000,       5.0000,   4.00000,    599.1221
    272.5000,       5.0000,   4.00000,    573.5215
    277.5000,       5.0000,   4.00000,    543.1051
    282.5000,       5.0000,   4.00000,    537.0107
    287.5000,       5.0000,   4.00000,    568.5527
    292.5000,       5.0000,   4.00000,    554.4283
     30.0000,      20.0000,   1.00000,   1155.2675
     35.0000,      20.0000,   1.00000,   1139.7247
     40.0000,      20.0000,   1.00000,   1114.7758
     45.0000,      20.0000,   1.00000,   1083.3816
     50.0000,      20.0000,   1.00000,   1052.0457
     55.0000,      20.0000,   1.00000,   1057.4811
     60.0000,      20.0000,   1.00000,   1044.4043
     65.0000,      20.0000,   1.00000,   1086.9160
     70.0000,      20.0000,   1.00000,   1142.7999
     75.0000,      20.0000,   1.00000,   1124.7092
     80.0000,      20.0000,   1.00000,   1089.1210
     85.0000,      20.0000,   1.00000,    982.0961
     90.0000,      20.0000,   1.00000,    874.8787
     95.0000,      20.0000,   1.00000,    807.1817
    100.0000,      20.0000,   1.00000,    729.1804
    105.0000,      20.0000,   1.00000,    709.9630
    110.0000,      20.0000,   1.00000,    720.2513
    115.0000,      20.0000,   1.00000,    708.8522
    120.0000,      20.0000,   1.00000,    680.5728
    125.0000,      20.0000,   1.00000,    659.0136
    130.0000,      20.0000,   1.00000,    639.2003
    135.0000,      20.0000,   1.00000,    637.0283
    140.0000,      20.0000,   1.00000,    673.2317
    145.0000,      20.0000,   1.00000,    684.8167
    150.0000,      20.0000,   1.00000,    664.7650
    155.0000,      20.0000,   1.00000,    666.8186
    160.0000,      20.0000,   1.00000,    638.7088
    165.0000,      20.0000,   1.00000,    635.9510
    170.0000,      20.0000,   1.00000,    677.4664
    175.0000,      20.0000,   1.00000,    672.4736
    180.0000,      20.0000,   1.00000,    688.6977
    185.0000,      20.0000,   1.00000,    716.9824
    190.0000,      20.0000,   1.00000,    695.4501
    195.0000,      20.0000,   1.00000,    705.0864
    200.0000,      20.0000,   1.00000,    716.0188
    205.0000,      20.0000,   1.00000,    688.8885
    210.0000,      20.0000,   1.00000,    681.4217
    215.0000,      20.0000,   1.00000,    665.1658
    220.0000,      20.0000,   1.00000,    650.2029
    225.0000,      20.0000,   1.00000,    662.8137
    230.0000,      20.0000,   1.00000,    676.9326
    235.0000,      20.0000,   1.00000,    660.8948
    240.0000,      20.0000,   1.00000,    646.1064
    245.0000,      20.0000,   1.00000,    621.9586
    250.0000,      20.0000,   1.00000,    608.7597
    255.0000,      20.0000,   1.00000,    620.3473
    260.0000,      20.0000,   1.00000,    631.9936
    265.0000,      20.0000,   1.00000,    633.9500
    270.0000,      20.0000,   1.00000,    619.9911
    275.0000,      20.0000,   1.00000,    598.2797
    280.0000,      20.0000,   1.00000,    587.3350
    285.0000,      20.0000,   1.00000,    580.9437
     27.5000,       5.0000,   5.00000,   1179.8428
     32.5000,       5.0000,   5.00000,   1074.1953
     37.5000,       5.0000,   5.00000,   1160.7776
     42.5000,       5.0000,   5.00000,   1106.4703
     47.5000,       5.0000,   5.00000,   1108.1012
     52.5000,       5.0000,   5.00000,    949.9148
     57.5000,       5.0000,   5.00000,   1049.8040
     62.5000,       5.0000,   5.00000,   1124.8641
     67.5000,       5.0000,   5.00000,   1172.7716
     72.5000,       5.0000,   5.00000,   1168.7611
     77.5000,       5.0000,   5.00000,   1191.8885
     82.5000,       5.0000,   5.00000,   1050.9564
     87.5000,       5.0000,   5.00000,    992.5513
     92.5000,       5.0000,   5.00000,    764.2146
     97.5000,       5.0000,   5.00000,    695.9617
    102.5000,       5.0000,   5.00000,    723.0646
    107.5000,       5.0000,   5.00000,    693.9582
    112.5000,       5.0000,   5.00000,    697.0529
    117.5000,       5.0000,   5.00000,    706.3111
    122.5000,       5.0000,   5.00000,    672.5061
    127.5000,       5.0000,   5.00000,    592.0099
    132.5000,       5.0000,   5.00000,    634.5056
    137.5000,       5.0000,   5.00000,    640.0878
    142.5000,       5.0000,   5.00000,    671.8682
    147.5000,       5.0000,   5.00000,    741.4775
    152.5000,       5.0000,   5.00000,    652.3173
    157.5000,       5.0000,   5.00000,    656.2493
    162.5000,       5.0000,   5.00000,    647.3738
    167.5000,       5.0000,   5.00000,    624.1521
    172.5000,       5.0000,   5.00000,    643.1378
    177.5000,       5.0000,   5.00000,    846.8062
    182.5000,       5.0000,   5.00000,    644.1648
    187.5000,       5.0000,   5.00000,    678.7899
    192.5000,       5.0000,   5.00000,    739.8564
    197.5000,       5.0000,   5.00000,    736.9536
    202.5000,       5.0000,   5.00000,    694.7438
    207.5000,       5.0000,   5.00000,    753.7118
    212.5000,       5.0000,   5.00000,    657.0421
    217.5000,       5.0000,   5.00000,    612.7119
    222.5000,       5.0000,   5.00000,    670.9112
    227.5000,       5.0000,   5.00000,    683.6660
    232.5000,       5.0000,   5.00000,    704.3563
    237.5000,       5.0000,   5.00000,    668.7856
    242.5000,       5.0000,   5.00000,    620.3633
    247.5000,       5.0000,   5.00000,    588.3893
    252.5000,       5.0000,   5.00000,    622.9674
    257.5000,       5.0000,   5.00000,    634.0780
    262.5000,       5.0000,   5.00000,    655.3909
    267.5000,       5.0000,   5.00000,    643.9940
    272.5000,       5.0000,   5.00000,    614.2773
    277.5000,       5.0000,   5.00000,    576.7385
    282.5000,       5.0000,   5.00000,    571.0471
    287.5000,       5.0000,   5.00000,    602.8960
     32.5000,       5.0000,   6.00000,   1092.7816
     37.5000,       5.0000,   6.00000,   1163.4080
     42.5000,       5.0000,   6.00000,   1100.7534
     47.5000,       5.0000,   6.00000,   1081.2172
     52.5000,       5.0000,   6.00000,    931.1962
     57.5000,       5.0000,   6.00000,   1021.1081
     62.5000,       5.0000,   6.00000,   1156.5211
     67.5000,       5.0000,   6.00000,   1209.8423
     72.5000,       5.0000,   6.00000,   1208.4337
     77.5000,       5.0000,   6.00000,   1230.2031
     82.5000,       5.0000,   6.00000,   1092.0468
     87.5000,       5.0000,   6.00000,    989.9203
     92.5000,       5.0000,   6.00000,    739.2132
     97.5000,       5.0000,   6.00000,    681.7482
    102.5000,       5.0000,   6.00000,    712.2899
    107.5000,       5.0000,   6.00000,    686.4338
    112.5000,       5.0000,   6.00000,    704.7682
    117.5000,       5.0000,   6.00000,    710.8057
    122.5000,       5.0000,   6.00000,    703.7748
    127.5000,       5.0000,   6.00000,    614.2656
    132.5000,       5.0000,   6.00000,    650.0193
    137.5000,       5.0000,   6.00000,    660.2756
    142.5000,       5.0000,   6.00000,    687.9795
    147.5000,       5.0000,   6.00000,    713.9793
    152.5000,       5.0000,   6.00000,    652.5237
    157.5000,       5.0000,   6.00000,    658.5890
    162.5000,       5.0000,   6.00000,    627.9907
    167.5000,       5.0000,   6.00000,    600.3096
    172.5000,       5.0000,   6.00000,    621.7009
    177.5000,       5.0000,   6.00000,    803.6552
    182.5000,       5.0000,   6.00000,    634.5446
    187.5000,       5.0000,   6.00000,    679.6959
    192.5000,       5.0000,   6.00000,    740.7737
    197.5000,       5.0000,   6.00000,    741.4151
    202.5000,       5.0000,   6.00000,    689.8669
    207.5000,       5.0000,   6.00000,    724.5296
    212.5000,       5.0000,   6.00000,    671.1387
    217.5000,       5.0000,   6.00000,    623.4113
    222.5000,       5.0000,   6.00000,    674.4619
    227.5000,       5.0000,   6.00000,    691.5410
    232.5000,       5.0000,   6.00000,    717.2982
    237.5000,       5.0000,   6.00000,    675.7964
    242.5000,       5.0000,   6.00000,    640.1068
    247.5000,       5.0000,   6.00000,    615.2090
    252.5000,       5.0000,   6.00000,    646.0828
    257.5000,       5.0000,   6.00000,    653.9304
    262.5000,       5.0000,   6.00000,    677.0741
    267.5000,       5.0000,   6.00000,    669.6459
    272.5000,       5.0000,   6.00000,    644.4432
    277.5000,       5.0000,   6.00000,    606.5185
    282.5000,       5.0000,   6.00000,    594.5634
     37.5000,      25.0000,   1.00000,   1119.9337
     42.5000,      25.0000,   1.00000,   1043.0333
     47.5000,      25.0000,   1.00000,   1036.4069
     52.5000,      25.0000,   1.00000,   1024.9905
     57.5000,      25.0000,   1.00000,   1057.1417
     62.5000,      25.0000,   1.00000,   1087.7213
     67.5000,      25.0000,   1.00000,   1153.5801
     72.5000,      25.0000,   1.00000,   1162.0089
     77.5000,      25.0000,   1.00000,   1141.1600
     82.5000,      25.0000,   1.00000,   1049.6365
     87.5000,      25.0000,   1.00000,    951.1350
     92.5000,      25.0000,   1.00000,    840.2104
     97.5000,      25.0000,   1.00000,    763.7687
    102.5000,      25.0000,   1.00000,    702.6589
    107.5000,      25.0000,   1.00000,    699.3837
    112.5000,      25.0000,   1.00000,    703.2386
    117.5000,      25.0000,   1.00000,    695.7007
    122.5000,      25.0000,   1.00000,    697.3663
    127.5000,      25.0000,   1.00000,    697.2192
    132.5000,      25.0000,   1.00000,    686.3169
    137.5000,      25.0000,   1.00000,    691.2389
    142.5000,      25.0000,   1.00000,    670.1773
    147.5000,      25.0000,   1.00000,    667.1617
    152.5000,      25.0000,   1.00000,    661.9260
    157.5000,      25.0000,   1.00000,    644.3074
    162.5000,      25.0000,   1.00000,    618.3305
    167.5000,      25.0000,   1.00000,    646.0298
    172.5000,      25.0000,   1.00000,    625.9639
    177.5000,      25.0000,   1.00000,    634.5433
    182.5000,      25.0000,   1.00000,    675.2537
    187.5000,      25.0000,   1.00000,    715.8709
    192.5000,      25.0000,   1.00000,    684.7094
    197.5000,      25.0000,   1.00000,    700.2703
    202.5000,      25.0000,   1.00000,    693.0159
    207.5000,      25.0000,   1.00000,    668.4512
    212.5000,      25.0000,   1.00000,    662.0579
    217.5000,      25.0000,   1.00000,    685.2660
    222.5000,      25.0000,   1.00000,    666.1607
    227.5000,      25.0000,   1.00000,    660.1693
    232.5000,      25.0000,   1.00000,    665.9099
    237.5000,      25.0000,   1.00000,    658.4965
    242.5000,      25.0000,   1.00000,    655.9510
    247.5000,      25.0000,   1.00000,    653.7330
    252.5000,      25.0000,   1.00000,    646.7578
    257.5000,      25.0000,   1.00000,    644.5586
    262.5000,      25.0000,   1.00000,    649.9269
    267.5000,      25.0000,   1.00000,    644.7462
    272.5000,      25.0000,   1.00000,    641.0074
    277.5000,      25.0000,   1.00000,    633.3600
     37.5000,       5.0000,   7.00000,   1140.4758
     42.5000,       5.0000,   7.00000,   1057.9468
     47.5000,       5.0000,   7.00000,   1044.7943
     52.5000,       5.0000,   7.00000,    896.8542
     57.5000,       5.0000,   7.00000,   1026.2527
     62.5000,       5.0000,   7.00000,   1182.1011
     67.5000,       5.0000,   7.00000,   1252.8335
     72.5000,       5.0000,   7.00000,   1242.7167
     77.5000,       5.0000,   7.00000,   1266.3730
     82.5000,       5.0000,   7.00000,   1108.9507
     87.5000,       5.0000,   7.00000,   1008.8735
     92.5000,       5.0000,   7.00000,    734.5244
     97.5000,       5.0000,   7.00000,    657.2225
    102.5000,       5.0000,   7.00000,    686.6850
    107.5000,       5.0000,   7.00000,    666.7723
    112.5000,       5.0000,   7.00000,    680.2607
    117.5000,       5.0000,   7.00000,    709.4902
    122.5000,       5.0000,   7.00000,    708.2690
    127.5000,       5.0000,   7.00000,    636.9096
    132.5000,       5.0000,   7.00000,    676.2914
    137.5000,       5.0000,   7.00000,    677.5297
    142.5000,       5.0000,   7.00000,    672.3770
    147.5000,       5.0000,   7.00000,    718.6526
    152.5000,       5.0000,   7.00000,    647.4760
    157.5000,       5.0000,   7.00000,    640.8784
    162.5000,       5.0000,   7.00000,    611.6069
    167.5000,       5.0000,   7.00000,    578.9421
    172.5000,       5.0000,   7.00000,    590.2306
    177.5000,       5.0000,   7.00000,    773.0656
    182.5000,       5.0000,   7.00000,    613.8237
    187.5000,       5.0000,   7.00000,    666.2305
    192.5000,       5.0000,   7.00000,    726.2034
    197.5000,       5.0000,   7.00000,    726.2336
    202.5000,       5.0000,   7.00000,    682.7875
    207.5000,       5.0000,   7.00000,    719.4392
    212.5000,       5.0000,   7.00000,    647.6621
    217.5000,       5.0000,   7.00000,    627.9979
    222.5000,       5.0000,   7.00000,    672.7493
    227.5000,       5.0000,   7.00000,    681.0728
    232.5000,       5.0000,   7.00000,    710.0174
    237.5000,       5.0000,   7.00000,    677.7119
    242.5000,       5.0000,   7.00000,    641.9967
    247.5000,       5.0000,   7.00000,    629.7567
    252.5000,       5.0000,   7.00000,    661.5497
    257.5000,       5.0000,   7.00000,    664.3329
    262.5000,       5.0000,   7.00000,    686.1189
    267.5000,       5.0000,   7.00000,    679.1044
    272.5000,       5.0000,   7.00000,    660.1910
    277.5000,       5.0000,   7.00000,    624.3381
     42.5000,       5.0000,   8.00000,   1011.3055
     47.5000,       5.0000,   8.00000,    994.8542
     52.5000,       5.0000,   8.00000,    884.8450
     57.5000,       5.0000,   8.00000,   1031.2384
     62.5000,       5.0000,   8.00000,   1197.1862
     67.5000,       5.0000,   8.00000,   1277.9332
     72.5000,       5.0000,   8.00000,   1282.3458
     77.5000,       5.0000,   8.00000,   1285.5503
     82.5000,       5.0000,   8.00000,   1124.1477
     87.5000,       5.0000,   8.00000,   1021.4302
     92.5000,       5.0000,   8.00000,    742.4641
     97.5000,       5.0000,   8.00000,    643.3127
    102.5000,       5.0000,   8.00000,    656.2037
    107.5000,       5.0000,   8.00000,    630.5266
    112.5000,       5.0000,   8.00000,    655.4053
    117.5000,       5.0000,   8.00000,    686.7114
    122.5000,       5.0000,   8.00000,    703.5512
    127.5000,       5.0000,   8.00000,    642.1411
    132.5000,       5.0000,   8.00000,    699.3317
    137.5000,       5.0000,   8.00000,    672.4944
    142.5000,       5.0000,   8.00000,    680.5201
    147.5000,       5.0000,   8.00000,    722.1078
    152.5000,       5.0000,   8.00000,    636.1598
    157.5000,       5.0000,   8.00000,    621.0468
    162.5000,       5.0000,   8.00000,    593.3802
    167.5000,       5.0000,   8.00000,    557.9153
    172.5000,       5.0000,   8.00000,    568.9330
    177.5000,       5.0000,   8.00000,    752.6074
    182.5000,       5.0000,   8.00000,    589.7702
    187.5000,       5.0000,   8.00000,    635.0959
    192.5000,       5.0000,   8.00000,    700.0552
    197.5000,       5.0000,   8.00000,    703.7422
    202.5000,       5.0000,   8.00000,    669.9921
    207.5000,       5.0000,   8.00000,    714.4313
    212.5000,       5.0000,   8.00000,    637.1360
    217.5000,       5.0000,   8.00000,    597.8452
    222.5000,       5.0000,   8.00000,    665.1817
    227.5000,       5.0000,   8.00000,    667.5490
    232.5000,       5.0000,   8.00000,    692.4232
    237.5000,       5.0000,   8.00000,    668.1158
    242.5000,       5.0000,   8.00000,    640.8414
    247.5000,       5.0000,   8.00000,    621.5842
    252.5000,       5.0000,   8.00000,    665.5041
    257.5000,       5.0000,   8.00000,    670.3832
    262.5000,       5.0000,   8.00000,    687.1458
    267.5000,       5.0000,   8.00000,    680.9445
    272.5000,       5.0000,   8.00000,    660.0396
     52.5000,      35.0000,   1.00000,   1029.2616
     57.5000,      35.0000,   1.00000,   1067.2462
     62.5000,      35.0000,   1.00000,   1113.7437
     67.5000,      35.0000,   1.00000,   1128.5657
     72.5000,      35.0000,   1.00000,   1154.0255
     77.5000,      35.0000,   1.00000,   1130.0479
     82.5000,      35.0000,   1.00000,   1067.9093
     87.5000,      35.0000,   1.00000,    981.5110
     92.5000,      35.0000,   1.00000,    895.9347
     97.5000,      35.0000,   1.00000,    789.2830
    102.5000,      35.0000,   1.00000,    713.1619
    107.5000,      35.0000,   1.00000,    638.4240
    112.5000,      35.0000,   1.00000,    620.9760
    117.5000,      35.0000,   1.00000,    645.0244
    122.5000,      35.0000,   1.00000,    670.4988
    127.5000,      35.0000,   1.00000,    681.6481
    132.5000,      35.0000,   1.00000,    712.8459
    137.5000,      35.0000,   1.00000,    710.0813
    142.5000,      35.0000,   1.00000,    693.3060
    147.5000,      35.0000,   1.00000,    668.8282
    152.5000,      35.0000,   1.00000,    637.8162
    157.5000,      35.0000,   1.00000,    611.8982
    162.5000,      35.0000,   1.00000,    621.0869
    167.5000,      35.0000,   1.00000,    598.8129
    172.5000,      35.0000,   1.00000,    595.3011
    177.5000,      35.0000,   1.00000,    601.8661
    182.5000,      35.0000,   1.00000,    603.5657
    187.5000,      35.0000,   1.00000,    614.4312
    192.5000,      35.0000,   1.00000,    638.5392
    197.5000,      35.0000,   1.00000,    625.7066
    202.5000,      35.0000,   1.00000,    637.1183
    207.5000,      35.0000,   1.00000,    644.2312
    212.5000,      35.0000,   1.00000,    639.7238
    217.5000,      35.0000,   1.00000,    632.7335
    222.5000,      35.0000,   1.00000,    624.0204
    227.5000,      35.0000,   1.00000,    608.8470
    232.5000,      35.0000,   1.00000,    623.2537
    237.5000,      35.0000,   1.00000,    626.7781
    242.5000,      35.0000,   1.00000,    631.6893
    247.5000,      35.0000,   1.00000,    641.1609
    252.5000,      35.0000,   1.00000,    641.9703
    257.5000,      35.0000,   1.00000,    638.9178
    262.5000,      35.0000,   1.00000,    640.9022
     52.5000,       5.0000,  10.00000,    859.0805
     57.5000,       5.0000,  10.00000,   1014.0567
     62.5000,       5.0000,  10.00000,   1196.4996
     67.5000,       5.0000,  10.00000,   1288.1075
     72.5000,       5.0000,  10.00000,   1296.3269
     77.5000,       5.0000,  10.00000,   1322.7117
     82.5000,       5.0000,  10.00000,   1156.5742
     87.5000,       5.0000,  10.00000,   1030.4351
     92.5000,       5.0000,  10.00000,    738.1885
     97.5000,       5.0000,  10.00000,    630.3848
    102.5000,       5.0000,  10.00000,    628.0653
    107.5000,       5.0000,  10.00000,    581.1496
    112.5000,       5.0000,  10.00000,    593.7352
    117.5000,       5.0000,  10.00000,    632.0078
    122.5000,       5.0000,  10.00000,    659.1041
    127.5000,       5.0000,  10.00000,    600.4122
    132.5000,       5.0000,  10.00000,    667.6948
    137.5000,       5.0000,  10.00000,    678.9219
    142.5000,       5.0000,  10.00000,    691.4495
    147.5000,       5.0000,  10.00000,    714.0025
    152.5000,       5.0000,  10.00000,    620.8564
    157.5000,       5.0000,  10.00000,    597.1319
    162.5000,       5.0000,  10.00000,    562.4985
    167.5000,       5.0000,  10.00000,    535.0284
    172.5000,       5.0000,  10.00000,    548.1828
    177.5000,       5.0000,  10.00000,    711.4641
    182.5000,       5.0000,  10.00000,    542.4152
    187.5000,       5.0000,  10.00000,    577.7228
    192.5000,       5.0000,  10.00000,    636.7982
    197.5000,       5.0000,  10.00000,    653.5902
    202.5000,       5.0000,  10.00000,    631.4615
    207.5000,       5.0000,  10.00000,    672.2063
    212.5000,       5.0000,  10.00000,    600.3633
    217.5000,       5.0000,  10.00000,    560.1956
    222.5000,       5.0000,  10.00000,    604.6937
    227.5000,       5.0000,  10.00000,    619.1819
    232.5000,       5.0000,  10.00000,    666.1490
    237.5000,       5.0000,  10.00000,    630.9978
    242.5000,       5.0000,  10.00000,    601.2559
    247.5000,       5.0000,  10.00000,    590.7258
    252.5000,       5.0000,  10.00000,    634.7813
    257.5000,       5.0000,  10.00000,    648.3683
    262.5000,       5.0000,  10.00000,    677.9980
     67.5000,      45.0000,   1.00000,   1056.8031
     72.5000,      45.0000,   1.00000,   1040.9247
     77.5000,      45.0000,   1.00000,   1040.3268
     82.5000,      45.0000,   1.00000,   1019.6964
     87.5000,      45.0000,   1.00000,    974.9023
     92.5000,      45.0000,   1.00000,    909.6481
     97.5000,      45.0000,   1.00000,    840.5847
    102.5000,      45.0000,   1.00000,    752.6172
    107.5000,      45.0000,   1.00000,    682.5571
    112.5000,      45.0000,   1.00000,    612.4067
    117.5000,      45.0000,   1.00000,    598.2485
    122.5000,      45.0000,   1.00000,    596.0543
    127.5000,      45.0000,   1.00000,    605.9674
    132.5000,      45.0000,   1.00000,    618.9491
    137.5000,      45.0000,   1.00000,    634.0833
    142.5000,      45.0000,   1.00000,    634.3434
    147.5000,      45.0000,   1.00000,    633.1442
    152.5000,      45.0000,   1.00000,    638.7209
    157.5000,      45.0000,   1.00000,    652.2301
    162.5000,      45.0000,   1.00000,    625.8450
    167.5000,      45.0000,   1.00000,    601.1577
    172.5000,      45.0000,   1.00000,    583.7273
    177.5000,      45.0000,   1.00000,    578.5010
    182.5000,      45.0000,   1.00000,    574.4814
    187.5000,      45.0000,   1.00000,    579.2738
    192.5000,      45.0000,   1.00000,    579.3386
    197.5000,      45.0000,   1.00000,    570.8908
    202.5000,      45.0000,   1.00000,    554.6616
    207.5000,      45.0000,   1.00000,    562.3235
    212.5000,      45.0000,   1.00000,    575.1391
    217.5000,      45.0000,   1.00000,    580.9091
    222.5000,      45.0000,   1.00000,    570.9175
    227.5000,      45.0000,   1.00000,    565.3627
    232.5000,      45.0000,   1.00000,    556.3292
    237.5000,      45.0000,   1.00000,    556.6815
    242.5000,      45.0000,   1.00000,    568.1987
    247.5000,      45.0000,   1.00000,    587.0697
     67.5000,      15.0000,   4.00000,   1203.5133
     72.5000,      15.0000,   4.00000,   1255.2202
     77.5000,      15.0000,   4.00000,   1224.6489
     82.5000,      15.0000,   4.00000,   1143.8396
     87.5000,      15.0000,   4.00000,    961.7860
     92.5000,      15.0000,   4.00000,    792.9652
     97.5000,      15.0000,   4.00000,    655.4272
    102.5000,      15.0000,   4.00000,    599.3992
    107.5000,      15.0000,   4.00000,    584.9216
    112.5000,      15.0000,   4.00000,    563.0770
    117.5000,      15.0000,   4.00000,    567.9716
    122.5000,      15.0000,   4.00000,    550.7448
    127.5000,      15.0000,   4.00000,    551.3183
    132.5000,      15.0000,   4.00000,    560.5132
    137.5000,      15.0000,   4.00000,    599.5742
    142.5000,      15.0000,   4.00000,    630.8401
    147.5000,      15.0000,   4.00000,    640.1061
    152.5000,      15.0000,   4.00000,    635.2171
    157.5000,      15.0000,   4.00000,    597.2973
    162.5000,      15.0000,   4.00000,    562.8864
    167.5000,      15.0000,   4.00000,    533.5572
    172.5000,      15.0000,   4.00000,    570.9014
    177.5000,      15.0000,   4.00000,    565.0940
    182.5000,      15.0000,   4.00000,    573.4141
    187.5000,      15.0000,   4.00000,    547.4337
    192.5000,      15.0000,   4.00000,    571.6719
    197.5000,      15.0000,   4.00000,    570.2776
    202.5000,      15.0000,   4.00000,    570.0671
    207.5000,      15.0000,   4.00000,    549.5546
    212.5000,      15.0000,   4.00000,    534.4146
    217.5000,      15.0000,   4.00000,    527.0925
    222.5000,      15.0000,   4.00000,    534.9547
    227.5000,      15.0000,   4.00000,    562.8971
    232.5000,      15.0000,   4.00000,    564.2072
    237.5000,      15.0000,   4.00000,    552.7769
    242.5000,      15.0000,   4.00000,    532.1432
    247.5000,      15.0000,   4.00000,    544.0180
     82.5000,      55.0000,   1.00000,    922.6658
     87.5000,      55.0000,   1.00000,    918.7526
     92.5000,      55.0000,   1.00000,    895.2097
     97.5000,      55.0000,   1.00000,    842.2017
    102.5000,      55.0000,   1.00000,    783.1286
    107.5000,      55.0000,   1.00000,    711.3330
    112.5000,      55.0000,   1.00000,    649.6750
    117.5000,      55.0000,   1.00000,    590.3632
    122.5000,      55.0000,   1.00000,    576.7290
    127.5000,      55.0000,   1.00000,    564.0049
    132.5000,      55.0000,   1.00000,    557.5900
    137.5000,      55.0000,   1.00000,    554.4049
    142.5000,      55.0000,   1.00000,    555.9483
    147.5000,      55.0000,   1.00000,    564.5115
    152.5000,      55.0000,   1.00000,    588.1469
    157.5000,      55.0000,   1.00000,    598.1873
    162.5000,      55.0000,   1.00000,    607.5690
    167.5000,      55.0000,   1.00000,    614.2952
    172.5000,      55.0000,   1.00000,    611.1932
    177.5000,      55.0000,   1.00000,    586.5327
    182.5000,      55.0000,   1.00000,    571.7375
    187.5000,      55.0000,   1.00000,    552.8410
    192.5000,      55.0000,   1.00000,    535.6138
    197.5000,      55.0000,   1.00000,    533.0345
    202.5000,      55.0000,   1.00000,    534.6752
    207.5000,      55.0000,   1.00000,    520.7301
    212.5000,      55.0000,   1.00000,    518.1589
    217.5000,      55.0000,   1.00000,    513.6889
    222.5000,      55.0000,   1.00000,    506.0813
    227.5000,      55.0000,   1.00000,    504.3224
    232.5000,      55.0000,   1.00000,    508.9062
     82.5000,      15.0000,   5.00000,   1075.8163
     87.5000,      15.0000,   5.00000,    911.7966
     92.5000,      15.0000,   5.00000,    760.9260
     97.5000,      15.0000,   5.00000,    625.6094
    102.5000,      15.0000,   5.00000,    577.4532
    107.5000,      15.0000,   5.00000,    559.2326
    112.5000,      15.0000,   5.00000,    542.5945
    117.5000,      15.0000,   5.00000,    534.5718
    122.5000,      15.0000,   5.00000,    515.5815
    127.5000,      15.0000,   5.00000,    503.0848
    132.5000,      15.0000,   5.00000,    498.1603
    137.5000,      15.0000,   5.00000,    518.0739
    142.5000,      15.0000,   5.00000,    544.9724
    147.5000,      15.0000,   5.00000,    557.6736
    152.5000,      15.0000,   5.00000,    562.8514
    157.5000,      15.0000,   5.00000,    543.0943
    162.5000,      15.0000,   5.00000,    535.2069
    167.5000,      15.0000,   5.00000,    526.0484
    172.5000,      15.0000,   5.00000,    570.7627
    177.5000,      15.0000,   5.00000,    561.3521
    182.5000,      15.0000,   5.00000,    556.7546
    187.5000,      15.0000,   5.00000,    520.2260
    192.5000,      15.0000,   5.00000,    533.5433
    197.5000,      15.0000,   5.00000,    531.1221
    202.5000,      15.0000,   5.00000,    527.7156
    207.5000,      15.0000,   5.00000,    502.3969
    212.5000,      15.0000,   5.00000,    477.7951
    217.5000,      15.0000,   5.00000,    460.8165
    222.5000,      15.0000,   5.00000,    467.3145
    227.5000,      15.0000,   5.00000,    492.0846
    232.5000,      15.0000,   5.00000,    498.1666
     97.5000,      65.0000,   1.00000,    803.9547
    102.5000,      65.0000,   1.00000,    765.1414
    107.5000,      65.0000,   1.00000,    720.4762
    112.5000,      65.0000,   1.00000,    661.3730
    117.5000,      65.0000,   1.00000,    616.2342
    122.5000,      65.0000,   1.00000,    570.8763
    127.5000,      65.0000,   1.00000,    553.7043
    132.5000,      65.0000,   1.00000,    540.8438
    137.5000,      65.0000,   1.00000,    528.6201
    142.5000,      65.0000,   1.00000,    522.7916
    147.5000,      65.0000,   1.00000,    534.1705
    152.5000,      65.0000,   1.00000,    527.5981
    157.5000,      65.0000,   1.00000,    530.3155
    162.5000,      65.0000,   1.00000,    549.5103
    167.5000,      65.0000,   1.00000,    563.0361
    172.5000,      65.0000,   1.00000,    569.1330
    177.5000,      65.0000,   1.00000,    574.9890
    182.5000,      65.0000,   1.00000,    562.7938
    187.5000,      65.0000,   1.00000,    551.2269
    192.5000,      65.0000,   1.00000,    534.9537
    197.5000,      65.0000,   1.00000,    522.6740
    202.5000,      65.0000,   1.00000,    516.7513
    207.5000,      65.0000,   1.00000,    508.4872
    212.5000,      65.0000,   1.00000,    486.2016
    217.5000,      65.0000,   1.00000,    478.0607
     97.5000,      15.0000,   6.00000,    584.2420
    102.5000,      15.0000,   6.00000,    537.9306
    107.5000,      15.0000,   6.00000,    523.5757
    112.5000,      15.0000,   6.00000,    509.6682
    117.5000,      15.0000,   6.00000,    509.5592
    122.5000,      15.0000,   6.00000,    492.9173
    127.5000,      15.0000,   6.00000,    483.6637
    132.5000,      15.0000,   6.00000,    473.3065
    137.5000,      15.0000,   6.00000,    489.1900
    142.5000,      15.0000,   6.00000,    505.3220
    147.5000,      15.0000,   6.00000,    505.5736
    152.5000,      15.0000,   6.00000,    498.9696
    157.5000,      15.0000,   6.00000,    478.2119
    162.5000,      15.0000,   6.00000,    473.0405
    167.5000,      15.0000,   6.00000,    471.5340
    172.5000,      15.0000,   6.00000,    521.2540
    177.5000,      15.0000,   6.00000,    530.5195
    182.5000,      15.0000,   6.00000,    541.1379
    187.5000,      15.0000,   6.00000,    513.0993
    192.5000,      15.0000,   6.00000,    524.6818
    197.5000,      15.0000,   6.00000,    516.4254
    202.5000,      15.0000,   6.00000,    504.7635
    207.5000,      15.0000,   6.00000,    474.8991
    212.5000,      15.0000,   6.00000,    448.2422
    217.5000,      15.0000,   6.00000,    427.6962
    105.0000,      30.0000,   3.00000,    534.8668
    110.0000,      30.0000,   3.00000,    512.0675
    115.0000,      30.0000,   3.00000,    499.6778
    120.0000,      30.0000,   3.00000,    490.9326
    125.0000,      30.0000,   3.00000,    489.2369
    130.0000,      30.0000,   3.00000,    487.3458
    135.0000,      30.0000,   3.00000,    490.2047
    140.0000,      30.0000,   3.00000,    482.5918
    145.0000,      30.0000,   3.00000,    489.1036
    150.0000,      30.0000,   3.00000,    484.8171
    155.0000,      30.0000,   3.00000,    477.6239
    160.0000,      30.0000,   3.00000,    466.7638
    165.0000,      30.0000,   3.00000,    476.8819
    170.0000,      30.0000,   3.00000,    477.9105
    175.0000,      30.0000,   3.00000,    486.1888
    180.0000,      30.0000,   3.00000,    503.6904
    185.0000,      30.0000,   3.00000,    522.6016
    190.0000,      30.0000,   3.00000,    528.8282
    195.0000,      30.0000,   3.00000,    509.6241
    200.0000,      30.0000,   3.00000,    499.0731
    205.0000,      30.0000,   3.00000,    479.4161
    210.0000,      30.0000,   3.00000,    461.6030
    112.5000,      25.0000,   4.00000,    490.2033
    117.5000,      25.0000,   4.00000,    473.6754
    122.5000,      25.0000,   4.00000,    471.1775
    127.5000,      25.0000,   4.00000,    469.2715
    132.5000,      25.0000,   4.00000,    468.3863
    137.5000,      25.0000,   4.00000,    474.1702
    142.5000,      25.0000,   4.00000,    480.8333
    147.5000,      25.0000,   4.00000,    476.7460
    152.5000,      25.0000,   4.00000,    470.2791
    157.5000,      25.0000,   4.00000,    456.1531
    162.5000,      25.0000,   4.00000,    438.2289
    167.5000,      25.0000,   4.00000,    455.9526
    172.5000,      25.0000,   4.00000,    453.0465
    177.5000,      25.0000,   4.00000,    462.3018
    182.5000,      25.0000,   4.00000,    485.7740
    187.5000,      25.0000,   4.00000,    505.1043
    192.5000,      25.0000,   4.00000,    488.2485
    197.5000,      25.0000,   4.00000,    499.7618
    202.5000,      25.0000,   4.00000,    491.2544
   8.13
ITERATION 2
MODEL RESISTIVITY
LAYER 1
61,     2.5000
     10.0000,     663.31
     15.0000,     642.30
     20.0000,     626.20
     25.0000,     602.97
     30.0000,     641.45
     35.0000,     594.14
     40.0000,     709.47
     45.0000,     697.99
     50.0000,     719.60
     55.0000,     601.19
     60.0000,     707.05
     65.0000,     854.04
     70.0000,     937.75
     75.0000,     954.83
     80.0000,     1003.0
     85.0000,     849.71
     90.0000,     737.12
     95.0000,     482.97
    100.0000,     393.32
    105.0000,     382.49
    110.0000,     345.22
    115.0000,     351.96
    120.0000,     363.53
    125.0000,     369.76
    130.0000,     336.26
    135.0000,     389.61
    140.0000,     418.58
    145.0000,     456.44
    150.0000,     521.68
    155.0000,     463.04
    160.0000,     447.75
    165.0000,     418.79
    170.0000,     403.18
    175.0000,     428.77
    180.0000,     602.81
    185.0000,     430.34
    190.0000,     457.72
    195.0000,     501.67
    200.0000,     503.15
    205.0000,     462.05
    210.0000,     483.77
    215.0000,     396.75
    220.0000,     342.46
    225.0000,     366.41
    230.0000,     368.93
    235.0000,     378.84
    240.0000,     350.64
    245.0000,     322.98
    250.0000,     309.59
    255.0000,     337.32
    260.0000,     339.38
    265.0000,     351.10
    270.0000,     344.31
    275.0000,     329.18
    280.0000,     307.97
    285.0000,     306.51
    290.0000,     333.46
    295.0000,     327.13
    300.0000,     365.42
    305.0000,     374.06
           347.3356
LAYER 2
61,     5.2500
     10.0000,     812.62
     15.0000,     739.48
     20.0000,     744.91
     25.0000,     746.49
     30.0000,     769.13
     35.0000,     756.60
     40.0000,     826.37
     45.0000,     841.02
     50.0000,     837.87
     55.0000,     745.07
     60.0000,     837.19
     65.0000,     981.49
     70.0000,     1002.0
     75.0000,     992.97
     80.0000,     966.02
     85.0000,     824.95
     90.0000,     758.05
     95.0000,     510.34
    100.0000,     437.95
    105.0000,     461.85
    110.0000,     438.35
    115.0000,     444.83
    120.0000,     475.07
    125.0000,     473.71
    130.0000,     451.86
    135.0000,     492.34
    140.0000,     506.20
    145.0000,     542.39
    150.0000,     570.31
    155.0000,     509.76
    160.0000,     496.27
    165.0000,     476.25
    170.0000,     461.36
    175.0000,     498.04
    180.0000,     626.92
    185.0000,     488.12
    190.0000,     526.11
    195.0000,     565.31
    200.0000,     561.53
    205.0000,     526.01
    210.0000,     532.56
    215.0000,     466.12
    220.0000,     413.92
    225.0000,     430.58
    230.0000,     428.91
    235.0000,     441.55
    240.0000,     413.83
    245.0000,     385.20
    250.0000,     374.87
    255.0000,     393.65
    260.0000,     403.20
    265.0000,     410.99
    270.0000,     402.26
    275.0000,     384.93
    280.0000,     356.32
    285.0000,     357.07
    290.0000,     383.64
    295.0000,     381.37
    300.0000,     408.30
    305.0000,     411.29
           389.0373
LAYER 3
59,     8.2750
     15.0000,     1353.8
     20.0000,     1246.5
     25.0000,     1085.9
     30.0000,     962.20
     35.0000,     914.46
     40.0000,     870.06
     45.0000,     917.16
     50.0000,     944.15
     55.0000,     986.60
     60.0000,     1168.0
     65.0000,     1430.9
     70.0000,     1501.3
     75.0000,     1511.7
     80.0000,     1454.4
     85.0000,     1246.0
     90.0000,     1168.3
     95.0000,     765.27
    100.0000,     667.34
    105.0000,     742.10
    110.0000,     725.45
    115.0000,     707.51
    120.0000,     741.49
    125.0000,     745.25
    130.0000,     770.01
    135.0000,     796.59
    140.0000,     804.24
    145.0000,     830.68
    150.0000,     812.87
    155.0000,     752.59
    160.0000,     766.10
    165.0000,     773.82
    170.0000,     754.61
    175.0000,     776.41
    180.0000,     856.88
    185.0000,     739.18
    190.0000,     836.56
    195.0000,     881.95
    200.0000,     821.28
    205.0000,     738.20
    210.0000,     727.88
    215.0000,     704.82
    220.0000,     677.97
    225.0000,     694.70
    230.0000,     686.08
    235.0000,     696.07
    240.0000,     659.44
    245.0000,     617.75
    250.0000,     599.06
    255.0000,     610.21
    260.0000,     637.22
    265.0000,     659.45
    270.0000,     656.65
    275.0000,     626.87
    280.0000,     573.21
    285.0000,     565.93
    290.0000,     587.42
    295.0000,     574.79
    300.0000,     562.35
           510.2609
LAYER 4
57,    11.6025
     20.0000,     2691.0
     25.0000,     1606.0
     30.0000,     1135.8
     35.0000,     895.63
     40.0000,     712.15
     45.0000,     751.59
     50.0000,     836.47
     55.0000,     1084.7
     60.0000,     1512.4
     65.0000,     2087.1
     70.0000,     2400.0
     75.0000,     2560.7
     80.0000,     2544.3
     85.0000,     2154.6
     90.0000,     1952.2
     95.0000,     1166.6
    100.0000,     966.70
    105.0000,     1079.9
    110.0000,     1062.4
    115.0000,     994.26
    120.0000,     1005.0
    125.0000,     1039.2
    130.0000,     1156.4
    135.0000,     1176.9
    140.0000,     1180.7
    145.0000,     1179.2
    150.0000,     1127.2
    155.0000,     1120.6
    160.0000,     1249.6
    165.0000,     1346.2
    170.0000,     1300.0
    175.0000,     1224.6
    180.0000,     1211.8
    185.0000,     1095.6
    190.0000,     1315.4
    195.0000,     1403.1
    200.0000,     1229.8
    205.0000,     1036.0
    210.0000,     1002.7
    215.0000,     1042.4
    220.0000,     1076.4
    225.0000,     1110.3
    230.0000,     1092.6
    235.0000,     1093.1
    240.0000,     1044.0
    245.0000,     983.72
    250.0000,     947.41
    255.0000,     950.89
    260.0000,     1000.8
    265.0000,     1054.3
    270.0000,     1065.6
    275.0000,     1015.3
    280.0000,     923.04
    285.0000,     895.02
    290.0000,     898.23
    295.0000,     856.67
           762.5582
LAYER 5
53,    15.2628
     30.0000,     3462.4
     35.0000,     1494.1
     40.0000,     898.15
     45.0000,     762.17
     50.0000,     847.38
     55.0000,     1330.4
     60.0000,     2162.7
     65.0000,     3048.0
     70.0000,     3413.8
     75.0000,     3345.9
     80.0000,     2963.5
     85.0000,     2298.8
     90.0000,     1744.3
     95.0000,     1064.0
    100.0000,     829.38
    105.0000,     865.94
    110.0000,     896.79
    115.0000,     869.09
    120.0000,     867.18
    125.0000,     930.51
    130.0000,     1057.3
    135.0000,     1088.5
    140.0000,     1090.2
    145.0000,     1078.1
    150.0000,     1089.8
    155.0000,     1233.4
    160.0000,     1508.0
    165.0000,     1683.0
    170.0000,     1568.8
    175.0000,     1317.6
    180.0000,     1150.6
    185.0000,     1120.8
    190.0000,     1365.6
    195.0000,     1542.2
    200.0000,     1430.8
    205.0000,     1240.6
    210.0000,     1192.2
    215.0000,     1269.2
    220.0000,     1367.6
    225.0000,     1423.7
    230.0000,     1424.5
    235.0000,     1425.1
    240.0000,     1408.8
    245.0000,     1373.1
    250.0000,     1326.3
    255.0000,     1289.9
    260.0000,     1284.0
    265.0000,     1286.5
    270.0000,     1262.3
    275.0000,     1206.4
    280.0000,     1157.5
    285.0000,     1132.4
             1149.8
LAYER 6
49,    19.2890
     40.0000,     2157.5
     45.0000,     1450.6
     50.0000,     1426.3
     55.0000,     1868.7
     60.0000,     2538.8
     65.0000,     3041.2
     70.0000,     3002.5
     75.0000,     2621.7
     80.0000,     2062.4
     85.0000,     1488.5
     90.0000,     1038.3
     95.0000,     678.93
    100.0000,     517.58
    105.0000,     482.11
    110.0000,     470.99
    115.0000,     450.68
    120.0000,     440.76
    125.0000,     459.83
    130.0000,     502.59
    135.0000,     533.34
    140.0000,     560.82
    145.0000,     592.73
    150.0000,     648.77
    155.0000,     760.83
    160.0000,     904.81
    165.0000,     975.60
    170.0000,     908.99
    175.0000,     783.39
    180.0000,     707.67
    185.0000,     730.35
    190.0000,     869.36
    195.0000,     998.61
    200.0000,     1003.3
    205.0000,     939.05
    210.0000,     911.01
    215.0000,     939.18
    220.0000,     985.79
    225.0000,     1018.0
    230.0000,     1030.3
    235.0000,     1038.7
    240.0000,     1040.5
    245.0000,     1027.3
    250.0000,     995.34
    255.0000,     954.50
    260.0000,     917.16
    265.0000,     888.86
    270.0000,     867.10
    275.0000,     854.03
           904.9327
LAYER 7
45,    23.7179
     50.0000,     2199.8
     55.0000,     2252.5
     60.0000,     2439.1
     65.0000,     2344.5
     70.0000,     2091.9
     75.0000,     1742.3
     80.0000,     1329.7
     85.0000,     971.52
     90.0000,     702.54
     95.0000,     499.58
    100.0000,     383.51
    105.0000,     328.38
    110.0000,     295.36
    115.0000,     269.68
    120.0000,     255.20
    125.0000,     256.86
    130.0000,     272.50
    135.0000,     294.37
    140.0000,     321.83
    145.0000,     356.06
    150.0000,     401.35
    155.0000,     460.73
    160.0000,     517.53
    165.0000,     539.03
    170.0000,     514.65
    175.0000,     474.82
    180.0000,     459.05
    185.0000,     489.26
    190.0000,     563.93
    195.0000,     637.99
    200.0000,     666.09
    205.0000,     656.63
    210.0000,     646.22
    215.0000,     651.65
    220.0000,     666.06
    225.0000,     679.20
    230.0000,     687.79
    235.0000,     694.24
    240.0000,     696.87
    245.0000,     690.68
    250.0000,     671.88
    255.0000,     646.57
    260.0000,     621.64
    265.0000,     607.61
           616.5604
LAYER 8
41,    28.5897
     60.0000,     2018.6
     65.0000,     1543.0
     70.0000,     1320.8
     75.0000,     1147.8
     80.0000,     904.64
     85.0000,     711.73
     90.0000,     572.57
     95.0000,     450.08
    100.0000,     359.85
    105.0000,     299.86
    110.0000,     256.78
    115.0000,     225.58
    120.0000,     207.72
    125.0000,     203.88
    130.0000,     212.05
    135.0000,     228.69
    140.0000,     251.42
    145.0000,     278.50
    150.0000,     308.69
    155.0000,     339.26
    160.0000,     362.43
    165.0000,     369.75
    170.0000,     362.40
    175.0000,     353.24
    180.0000,     357.38
    185.0000,     383.11
    190.0000,     426.40
    195.0000,     468.47
    200.0000,     491.19
    205.0000,     494.85
    210.0000,     492.31
    215.0000,     492.98
    220.0000,     497.56
    225.0000,     503.44
    230.0000,     508.63
    235.0000,     512.77
    240.0000,     515.80
    245.0000,     515.33
    250.0000,     507.80
    255.0000,     497.35
           488.7266
LAYER 9
35,    33.9487
     75.0000,     936.12
     80.0000,     693.52
     85.0000,     599.65
     90.0000,     541.33
     95.0000,     469.54
    100.0000,     398.81
    105.0000,     338.10
    110.0000,     287.11
    115.0000,     247.99
    120.0000,     224.73
    125.0000,     216.75
    130.0000,     221.25
    135.0000,     234.52
    140.0000,     252.91
    145.0000,     273.02
    150.0000,     292.02
    155.0000,     307.40
    160.0000,     316.62
    165.0000,     318.83
    170.0000,     317.06
    175.0000,     317.58
    180.0000,     326.49
    185.0000,     346.16
    190.0000,     372.77
    195.0000,     397.22
    200.0000,     411.65
    205.0000,     415.83
    210.0000,     415.34
    215.0000,     415.43
    220.0000,     417.72
    225.0000,     422.11
    230.0000,     426.97
    235.0000,     430.05
    240.0000,     434.69
           445.0919
LAYER 10
29,    39.8436
     90.0000,     572.39
     95.0000,     521.88
    100.0000,     476.79
    105.0000,     419.82
    110.0000,     364.57
    115.0000,     313.48
    120.0000,     281.50
    125.0000,     267.12
    130.0000,     266.78
    135.0000,     275.67
    140.0000,     288.90
    145.0000,     302.18
    150.0000,     312.54
    155.0000,     318.59
    160.0000,     320.39
    165.0000,     319.44
    170.0000,     318.56
    175.0000,     321.08
    180.0000,     329.34
    185.0000,     343.29
    190.0000,     359.83
    195.0000,     373.96
    200.0000,     381.89
    205.0000,     383.69
    210.0000,     382.70
    215.0000,     382.47
    220.0000,     384.11
    225.0000,     388.46
           398.9005
LAYER 11
25,    46.3279
    100.0000,     559.90
    105.0000,     512.36
    110.0000,     460.12
    115.0000,     402.11
    120.0000,     360.67
    125.0000,     335.54
    130.0000,     327.32
    135.0000,     329.59
    140.0000,     336.48
    145.0000,     343.17
    150.0000,     346.81
    155.0000,     346.71
    160.0000,     343.88
    165.0000,     340.34
    170.0000,     338.40
    175.0000,     339.95
    180.0000,     345.78
    185.0000,     355.04
    190.0000,     365.30
    195.0000,     373.31
    200.0000,     377.02
    205.0000,     376.55
    210.0000,     374.45
    215.0000,     373.59
           374.1725
LAYER 12
21, 
    110.0000,     555.98
    115.0000,     477.09
    120.0000,     421.78
    125.0000,     389.07
    130.0000,     374.11
    135.0000,     370.55
    140.0000,     372.96
    145.0000,     375.59
    150.0000,     375.38
    155.0000,     371.78
    160.0000,     366.10
    165.0000,     360.43
    170.0000,     356.88
    175.0000,     356.85
    180.0000,     360.62
    185.0000,     367.21
    190.0000,     374.57
    195.0000,     379.32
    200.0000,     380.89
    205.0000,     379.17
           375.6143
CALCULATED APPARENT RESISTIVITY
      7.5000,       5.0000,   1.00000,    813.0891
     12.5000,       5.0000,   1.00000,    785.2405
     17.5000,       5.0000,   1.00000,    776.1389
     22.5000,       5.0000,   1.00000,    733.1861
     27.5000,       5.0000,   1.00000,    775.2784
     32.5000,       5.0000,   1.00000,    702.9754
     37.5000,       5.0000,   1.00000,    792.0309
     42.5000,       5.0000,   1.00000,    742.0532
     47.5000,       5.0000,   1.00000,    815.9786
     52.5000,       5.0000,   1.00000,    752.3871
     57.5000,       5.0000,   1.00000,    864.7673
     62.5000,       5.0000,   1.00000,    935.1160
     67.5000,       5.0000,   1.00000,    997.4249
     72.5000,       5.0000,   1.00000,    985.9642
     77.5000,       5.0000,   1.00000,   1003.3629
     82.5000,       5.0000,   1.00000,    840.5793
     87.5000,       5.0000,   1.00000,    784.3254
     92.5000,       5.0000,   1.00000,    583.2233
     97.5000,       5.0000,   1.00000,    507.0315
    102.5000,       5.0000,   1.00000,    479.6001
    107.5000,       5.0000,   1.00000,    438.0653
    112.5000,       5.0000,   1.00000,    445.2343
    117.5000,       5.0000,   1.00000,    444.2204
    122.5000,       5.0000,   1.00000,    465.1576
    127.5000,       5.0000,   1.00000,    436.1474
    132.5000,       5.0000,   1.00000,    490.2928
    137.5000,       5.0000,   1.00000,    501.8670
    142.5000,       5.0000,   1.00000,    517.1332
    147.5000,       5.0000,   1.00000,    565.8218
    152.5000,       5.0000,   1.00000,    517.4799
    157.5000,       5.0000,   1.00000,    529.8336
    162.5000,       5.0000,   1.00000,    513.0200
    167.5000,       5.0000,   1.00000,    518.0745
    172.5000,       5.0000,   1.00000,    486.0664
    177.5000,       5.0000,   1.00000,    631.1038
    182.5000,       5.0000,   1.00000,    498.0076
    187.5000,       5.0000,   1.00000,    559.7600
    192.5000,       5.0000,   1.00000,    561.7167
    197.5000,       5.0000,   1.00000,    563.2081
    202.5000,       5.0000,   1.00000,    518.7508
    207.5000,       5.0000,   1.00000,    536.5369
    212.5000,       5.0000,   1.00000,    472.7614
    217.5000,       5.0000,   1.00000,    439.7203
    222.5000,       5.0000,   1.00000,    453.0629
    227.5000,       5.0000,   1.00000,    431.7190
    232.5000,       5.0000,   1.00000,    439.9460
    237.5000,       5.0000,   1.00000,    417.0136
    242.5000,       5.0000,   1.00000,    405.0709
    247.5000,       5.0000,   1.00000,    388.9909
    252.5000,       5.0000,   1.00000,    406.4632
    257.5000,       5.0000,   1.00000,    400.4980
    262.5000,       5.0000,   1.00000,    411.1788
    267.5000,       5.0000,   1.00000,    401.8940
    272.5000,       5.0000,   1.00000,    394.2691
    277.5000,       5.0000,   1.00000,    381.2300
    282.5000,       5.0000,   1.00000,    373.8073
    287.5000,       5.0000,   1.00000,    396.0596
    292.5000,       5.0000,   1.00000,    384.2896
    297.5000,       5.0000,   1.00000,    407.6955
    302.5000,       5.0000,   1.00000,    407.7573
    307.5000,       5.0000,   1.00000,    394.5168
     12.5000,       5.0000,   2.00000,    983.4506
     17.5000,       5.0000,   2.00000,    951.1003
     22.5000,       5.0000,   2.00000,    918.8981
     27.5000,       5.0000,   2.00000,    924.1320
     32.5000,       5.0000,   2.00000,    823.8930
     37.5000,       5.0000,   2.00000,    889.0710
     42.5000,       5.0000,   2.00000,    897.5991
     47.5000,       5.0000,   2.00000,    943.0506
     52.5000,       5.0000,   2.00000,    860.9110
     57.5000,       5.0000,   2.00000,    983.1912
     62.5000,       5.0000,   2.00000,   1105.3594
     67.5000,       5.0000,   2.00000,   1083.0603
     72.5000,       5.0000,   2.00000,   1059.2646
     77.5000,       5.0000,   2.00000,   1063.1011
     82.5000,       5.0000,   2.00000,    953.0943
     87.5000,       5.0000,   2.00000,    913.2764
     92.5000,       5.0000,   2.00000,    688.2488
     97.5000,       5.0000,   2.00000,    610.1149
    102.5000,       5.0000,   2.00000,    614.8982
    107.5000,       5.0000,   2.00000,    543.6732
    112.5000,       5.0000,   2.00000,    531.9949
    117.5000,       5.0000,   2.00000,    561.2415
    122.5000,       5.0000,   2.00000,    566.5037
    127.5000,       5.0000,   2.00000,    519.9384
    132.5000,       5.0000,   2.00000,    583.9099
    137.5000,       5.0000,   2.00000,    585.2590
    142.5000,       5.0000,   2.00000,    598.9427
    147.5000,       5.0000,   2.00000,    658.9146
    152.5000,       5.0000,   2.00000,    599.7781
    157.5000,       5.0000,   2.00000,    620.6553
    162.5000,       5.0000,   2.00000,    636.6193
    167.5000,       5.0000,   2.00000,    567.4875
    172.5000,       5.0000,   2.00000,    588.8015
    177.5000,       5.0000,   2.00000,    787.1426
    182.5000,       5.0000,   2.00000,    579.2477
    187.5000,       5.0000,   2.00000,    598.5378
    192.5000,       5.0000,   2.00000,    685.6306
    197.5000,       5.0000,   2.00000,    641.2932
    202.5000,       5.0000,   2.00000,    594.3826
    207.5000,       5.0000,   2.00000,    647.3595
    212.5000,       5.0000,   2.00000,    569.8865
    217.5000,       5.0000,   2.00000,    517.5427
    222.5000,       5.0000,   2.00000,    553.6262
    227.5000,       5.0000,   2.00000,    536.1170
    232.5000,       5.0000,   2.00000,    538.7400
    237.5000,       5.0000,   2.00000,    517.8990
    242.5000,       5.0000,   2.00000,    491.1719
    247.5000,       5.0000,   2.00000,    479.2509
    252.5000,       5.0000,   2.00000,    500.8321
    257.5000,       5.0000,   2.00000,    491.6784
    262.5000,       5.0000,   2.00000,    495.0666
    267.5000,       5.0000,   2.00000,    492.0236
    272.5000,       5.0000,   2.00000,    483.9242
    277.5000,       5.0000,   2.00000,    461.1537
    282.5000,       5.0000,   2.00000,    459.4612
    287.5000,       5.0000,   2.00000,    481.2862
    292.5000,       5.0000,   2.00000,    455.2366
    297.5000,       5.0000,   2.00000,    479.8383
    302.5000,       5.0000,   2.00000,    481.7269
     17.5000,       5.0000,   3.00000,   1116.1342
     22.5000,       5.0000,   3.00000,   1050.2616
     27.5000,       5.0000,   3.00000,   1062.2043
     32.5000,       5.0000,   3.00000,    928.2390
     37.5000,       5.0000,   3.00000,   1043.5962
     42.5000,       5.0000,   3.00000,   1025.0732
     47.5000,       5.0000,   3.00000,   1069.1271
     52.5000,       5.0000,   3.00000,    924.9156
     57.5000,       5.0000,   3.00000,   1061.1598
     62.5000,       5.0000,   3.00000,   1151.9758
     67.5000,       5.0000,   3.00000,   1169.1508
     72.5000,       5.0000,   3.00000,   1078.9915
     77.5000,       5.0000,   3.00000,   1124.0494
     82.5000,       5.0000,   3.00000,   1038.1614
     87.5000,       5.0000,   3.00000,   1005.8921
     92.5000,       5.0000,   3.00000,    753.5478
     97.5000,       5.0000,   3.00000,    685.7686
    102.5000,       5.0000,   3.00000,    692.3881
    107.5000,       5.0000,   3.00000,    632.4504
    112.5000,       5.0000,   3.00000,    624.5004
    117.5000,       5.0000,   3.00000,    631.2187
    122.5000,       5.0000,   3.00000,    638.9905
    127.5000,       5.0000,   3.00000,    572.7614
    132.5000,       5.0000,   3.00000,    617.7650
    137.5000,       5.0000,   3.00000,    635.5244
    142.5000,       5.0000,   3.00000,    667.0532
    147.5000,       5.0000,   3.00000,    723.0555
    152.5000,       5.0000,   3.00000,    668.7759
    157.5000,       5.0000,   3.00000,    695.7104
    162.5000,       5.0000,   3.00000,    644.3322
    167.5000,       5.0000,   3.00000,    638.2760
    172.5000,       5.0000,   3.00000,    661.0367
    177.5000,       5.0000,   3.00000,    878.1525
    182.5000,       5.0000,   3.00000,    637.0584
    187.5000,       5.0000,   3.00000,    661.5217
    192.5000,       5.0000,   3.00000,    695.1151
    197.5000,       5.0000,   3.00000,    729.2478
    202.5000,       5.0000,   3.00000,    673.3666
    207.5000,       5.0000,   3.00000,    717.0887
    212.5000,       5.0000,   3.00000,    635.7576
    217.5000,       5.0000,   3.00000,    578.1678
    222.5000,       5.0000,   3.00000,    614.0024
    227.5000,       5.0000,   3.00000,    622.6791
    232.5000,       5.0000,   3.00000,    640.3929
    237.5000,       5.0000,   3.00000,    594.3967
    242.5000,       5.0000,   3.00000,    562.6155
    247.5000,       5.0000,   3.00000,    540.0696
    252.5000,       5.0000,   3.00000,    572.5779
    257.5000,       5.0000,   3.00000,    567.0488
    262.5000,       5.0000,   3.00000,    578.3088
    267.5000,       5.0000,   3.00000,    568.2474
    272.5000,       5.0000,   3.00000,    551.3708
    277.5000,       5.0000,   3.00000,    525.3806
    282.5000,       5.0000,   3.00000,    518.3245
    287.5000,       5.0000,   3.00000,    544.7212
    292.5000,       5.0000,   3.00000,    523.1273
    297.5000,       5.0000,   3.00000,    547.5124
     22.5000,      15.0000,   1.00000,   1143.8739
     27.5000,      15.0000,   1.00000,   1082.4606
     32.5000,      15.0000,   1.00000,   1110.6212
     37.5000,      15.0000,   1.00000,   1100.9890
     42.5000,      15.0000,   1.00000,   1136.8076
     47.5000,      15.0000,   1.00000,   1064.0582
     52.5000,      15.0000,   1.00000,   1065.1567
     57.5000,      15.0000,   1.00000,   1045.3462
     62.5000,      15.0000,   1.00000,   1103.5400
     67.5000,      15.0000,   1.00000,   1093.8929
     72.5000,      15.0000,   1.00000,   1120.6042
     77.5000,      15.0000,   1.00000,   1081.5983
     82.5000,      15.0000,   1.00000,   1061.0721
     87.5000,      15.0000,   1.00000,    958.3449
     92.5000,      15.0000,   1.00000,    861.2377
     97.5000,      15.0000,   1.00000,    743.1072
    102.5000,      15.0000,   1.00000,    702.6480
    107.5000,      15.0000,   1.00000,    698.4854
    112.5000,      15.0000,   1.00000,    685.5291
    117.5000,      15.0000,   1.00000,    670.1285
    122.5000,      15.0000,   1.00000,    637.3220
    127.5000,      15.0000,   1.00000,    622.4102
    132.5000,      15.0000,   1.00000,    615.2183
    137.5000,      15.0000,   1.00000,    648.9312
    142.5000,      15.0000,   1.00000,    693.4304
    147.5000,      15.0000,   1.00000,    714.3560
    152.5000,      15.0000,   1.00000,    724.4206
    157.5000,      15.0000,   1.00000,    660.7043
    162.5000,      15.0000,   1.00000,    656.4215
    167.5000,      15.0000,   1.00000,    662.7612
    172.5000,      15.0000,   1.00000,    748.9512
    177.5000,      15.0000,   1.00000,    732.3478
    182.5000,      15.0000,   1.00000,    752.3027
    187.5000,      15.0000,   1.00000,    679.7860
    192.5000,      15.0000,   1.00000,    694.4695
    197.5000,      15.0000,   1.00000,    707.7505
    202.5000,      15.0000,   1.00000,    749.5703
    207.5000,      15.0000,   1.00000,    698.9550
    212.5000,      15.0000,   1.00000,    661.0216
    217.5000,      15.0000,   1.00000,    631.0244
    222.5000,      15.0000,   1.00000,    630.5432
    227.5000,      15.0000,   1.00000,    658.8457
    232.5000,      15.0000,   1.00000,    662.8547
    237.5000,      15.0000,   1.00000,    640.0609
    242.5000,      15.0000,   1.00000,    594.6469
    247.5000,      15.0000,   1.00000,    584.2781
    252.5000,      15.0000,   1.00000,    584.9768
    257.5000,      15.0000,   1.00000,    608.5721
    262.5000,      15.0000,   1.00000,    613.0577
    267.5000,      15.0000,   1.00000,    601.6399
    272.5000,      15.0000,   1.00000,    578.0246
    277.5000,      15.0000,   1.00000,    557.8038
    282.5000,      15.0000,   1.00000,    551.5214
    287.5000,      15.0000,   1.00000,    555.0621
    292.5000,      15.0000,   1.00000,    571.3717
     22.5000,       5.0000,   4.00000,   1157.1997
     27.5000,       5.0000,   4.00000,   1165.9695
     32.5000,       5.0000,   4.00000,   1051.7140
     37.5000,       5.0000,   4.00000,   1169.8866
     42.5000,       5.0000,   4.00000,   1126.8597
     47.5000,       5.0000,   4.00000,   1141.6958
     52.5000,       5.0000,   4.00000,    982.7242
     57.5000,       5.0000,   4.00000,   1065.6013
     62.5000,       5.0000,   4.00000,   1169.7288
     67.5000,       5.0000,   4.00000,   1156.9270
     72.5000,       5.0000,   4.00000,   1149.8209
     77.5000,       5.0000,   4.00000,   1180.0892
     82.5000,       5.0000,   4.00000,   1062.3910
     87.5000,       5.0000,   4.00000,   1044.7653
     92.5000,       5.0000,   4.00000,    786.1434
     97.5000,       5.0000,   4.00000,    708.8610
    102.5000,       5.0000,   4.00000,    734.1971
    107.5000,       5.0000,   4.00000,    687.1536
    112.5000,       5.0000,   4.00000,    692.1724
    117.5000,       5.0000,   4.00000,    686.7570
    122.5000,       5.0000,   4.00000,    673.5106
    127.5000,       5.0000,   4.00000,    589.0341
    132.5000,       5.0000,   4.00000,    643.1653
    137.5000,       5.0000,   4.00000,    656.4952
    142.5000,       5.0000,   4.00000,    694.9774
    147.5000,       5.0000,   4.00000,    779.9107
    152.5000,       5.0000,   4.00000,    709.3683
    157.5000,       5.0000,   4.00000,    683.9509
    162.5000,       5.0000,   4.00000,    674.0356
    167.5000,       5.0000,   4.00000,    658.7789
    172.5000,       5.0000,   4.00000,    689.1478
    177.5000,       5.0000,   4.00000,    909.8633
    182.5000,       5.0000,   4.00000,    669.9227
    187.5000,       5.0000,   4.00000,    688.9284
    192.5000,       5.0000,   4.00000,    736.7893
    197.5000,       5.0000,   4.00000,    743.6592
    202.5000,       5.0000,   4.00000,    731.8058
    207.5000,       5.0000,   4.00000,    764.4127
    212.5000,       5.0000,   4.00000,    662.4398
    217.5000,       5.0000,   4.00000,    610.4303
    222.5000,       5.0000,   4.00000,    665.2244
    227.5000,       5.0000,   4.00000,    672.2668
    232.5000,       5.0000,   4.00000,    705.6194
    237.5000,       5.0000,   4.00000,    659.7314
    242.5000,       5.0000,   4.00000,    606.6107
    247.5000,       5.0000,   4.00000,    580.8790
    252.5000,       5.0000,   4.00000,    614.5189
    257.5000,       5.0000,   4.00000,    623.0336
    262.5000,       5.0000,   4.00000,    644.0445
    267.5000,       5.0000,   4.00000,    626.2363
    272.5000,       5.0000,   4.00000,    601.1887
    277.5000,       5.0000,   4.00000,    564.3834
    282.5000,       5.0000,   4.00000,    552.8146
    287.5000,       5.0000,   4.00000,    591.0522
    292.5000,       5.0000,   4.00000,    569.8927
     30.0000,      20.0000,   1.00000,   1239.7135
     35.0000,      20.0000,   1.00000,   1229.5554
     40.0000,      20.0000,   1.00000,   1201.6534
     45.0000,      20.0000,   1.00000,   1155.7325
     50.0000,      20.0000,   1.00000,   1096.5664
     55.0000,      20.0000,   1.00000,   1081.0288
     60.0000,      20.0000,   1.00000,   1045.8981
     65.0000,      20.0000,   1.00000,   1082.1389
     70.0000,      20.0000,   1.00000,   1145.9711
     75.0000,      20.0000,   1.00000,   1136.4817
     80.0000,      20.0000,   1.00000,   1118.2756
     85.0000,      20.0000,   1.00000,   1014.3572
     90.0000,      20.0000,   1.00000,    903.9133
     95.0000,      20.0000,   1.00000,    836.8467
    100.0000,      20.0000,   1.00000,    747.4969
    105.0000,      20.0000,   1.00000,    725.6749
    110.0000,      20.0000,   1.00000,    737.7198
    115.0000,      20.0000,   1.00000,    722.9096
    120.0000,      20.0000,   1.00000,    687.7158
    125.0000,      20.0000,   1.00000,    664.2546
    130.0000,      20.0000,   1.00000,    647.5372
    135.0000,      20.0000,   1.00000,    652.9538
    140.0000,      20.0000,   1.00000,    702.0800
    145.0000,      20.0000,   1.00000,    721.0409
    150.0000,      20.0000,   1.00000,    698.9890
    155.0000,      20.0000,   1.00000,    704.2019
    160.0000,      20.0000,   1.00000,    668.6309
    165.0000,      20.0000,   1.00000,    662.9052
    170.0000,      20.0000,   1.00000,    712.4653
    175.0000,      20.0000,   1.00000,    705.8229
    180.0000,      20.0000,   1.00000,    724.7257
    185.0000,      20.0000,   1.00000,    756.2638
    190.0000,      20.0000,   1.00000,    724.1509
    195.0000,      20.0000,   1.00000,    733.8314
    200.0000,      20.0000,   1.00000,    747.0993
    205.0000,      20.0000,   1.00000,    714.5275
    210.0000,      20.0000,   1.00000,    704.8844
    215.0000,      20.0000,   1.00000,    685.0916
    220.0000,      20.0000,   1.00000,    665.8640
    225.0000,      20.0000,   1.00000,    679.1633
    230.0000,      20.0000,   1.00000,    696.0291
    235.0000,      20.0000,   1.00000,    678.8885
    240.0000,      20.0000,   1.00000,    665.8409
    245.0000,      20.0000,   1.00000,    641.1034
    250.0000,      20.0000,   1.00000,    626.5671
    255.0000,      20.0000,   1.00000,    640.1876
    260.0000,      20.0000,   1.00000,    652.9962
    265.0000,      20.0000,   1.00000,    656.2294
    270.0000,      20.0000,   1.00000,    638.2734
    275.0000,      20.0000,   1.00000,    609.0316
    280.0000,      20.0000,   1.00000,    596.4338
    285.0000,      20.0000,   1.00000,    587.3297
     27.5000,       5.0000,   5.00000,   1272.1045
     32.5000,       5.0000,   5.00000,   1135.2609
     37.5000,       5.0000,   5.00000,   1243.7468
     42.5000,       5.0000,   5.00000,   1176.3184
     47.5000,       5.0000,   5.00000,   1180.3911
     52.5000,       5.0000,   5.00000,    976.9672
     57.5000,       5.0000,   5.00000,   1076.1066
     62.5000,       5.0000,   5.00000,   1140.9292
     67.5000,       5.0000,   5.00000,   1185.5181
     72.5000,       5.0000,   5.00000,   1185.8463
     77.5000,       5.0000,   5.00000,   1235.3228
     82.5000,       5.0000,   5.00000,   1079.8422
     87.5000,       5.0000,   5.00000,   1036.6886
     92.5000,       5.0000,   5.00000,    777.3105
     97.5000,       5.0000,   5.00000,    706.7092
    102.5000,       5.0000,   5.00000,    746.2072
    107.5000,       5.0000,   5.00000,    708.0652
    112.5000,       5.0000,   5.00000,    714.0909
    117.5000,       5.0000,   5.00000,    725.4988
    122.5000,       5.0000,   5.00000,    686.7971
    127.5000,       5.0000,   5.00000,    598.5031
    132.5000,       5.0000,   5.00000,    656.2188
    137.5000,       5.0000,   5.00000,    666.8380
    142.5000,       5.0000,   5.00000,    708.5286
    147.5000,       5.0000,   5.00000,    797.5053
    152.5000,       5.0000,   5.00000,    687.9764
    157.5000,       5.0000,   5.00000,    693.2065
    162.5000,       5.0000,   5.00000,    681.6705
    167.5000,       5.0000,   5.00000,    650.8876
    172.5000,       5.0000,   5.00000,    669.2063
    177.5000,       5.0000,   5.00000,    918.2224
    182.5000,       5.0000,   5.00000,    663.3064
    187.5000,       5.0000,   5.00000,    704.6861
    192.5000,       5.0000,   5.00000,    775.0933
    197.5000,       5.0000,   5.00000,    767.9886
    202.5000,       5.0000,   5.00000,    715.6745
    207.5000,       5.0000,   5.00000,    791.1627
    212.5000,       5.0000,   5.00000,    677.6022
    217.5000,       5.0000,   5.00000,    623.8290
    222.5000,       5.0000,   5.00000,    691.9108
    227.5000,       5.0000,   5.00000,    703.2985
    232.5000,       5.0000,   5.00000,    729.0684
    237.5000,       5.0000,   5.00000,    692.5589
    242.5000,       5.0000,   5.00000,    640.4449
    247.5000,       5.0000,   5.00000,    603.6423
    252.5000,       5.0000,   5.00000,    645.0958
    257.5000,       5.0000,   5.00000,    655.0319
    262.5000,       5.0000,   5.00000,    679.0290
    267.5000,       5.0000,   5.00000,    668.0940
    272.5000,       5.0000,   5.00000,    634.3853
    277.5000,       5.0000,   5.00000,    585.4235
    282.5000,       5.0000,   5.00000,    578.2396
    287.5000,       5.0000,   5.00000,    615.8318
     32.5000,       5.0000,   6.00000,   1168.0568
     37.5000,       5.0000,   6.00000,   1259.1932
     42.5000,       5.0000,   6.00000,   1180.1167
     47.5000,       5.0000,   6.00000,   1154.4075
     52.5000,       5.0000,   6.00000,    962.0367
     57.5000,       5.0000,   6.00000,   1044.2250
     62.5000,       5.0000,   6.00000,   1177.8422
     67.5000,       5.0000,   6.00000,   1220.4349
     72.5000,       5.0000,   6.00000,   1212.9448
     77.5000,       5.0000,   6.00000,   1253.5039
     82.5000,       5.0000,   6.00000,   1108.7273
     87.5000,       5.0000,   6.00000,   1022.5685
     92.5000,       5.0000,   6.00000,    746.1519
     97.5000,       5.0000,   6.00000,    691.4492
    102.5000,       5.0000,   6.00000,    733.2755
    107.5000,       5.0000,   6.00000,    695.3748
    112.5000,       5.0000,   6.00000,    714.1240
    117.5000,       5.0000,   6.00000,    715.7700
    122.5000,       5.0000,   6.00000,    708.2145
    127.5000,       5.0000,   6.00000,    610.1274
    132.5000,       5.0000,   6.00000,    659.3228
    137.5000,       5.0000,   6.00000,    677.7343
    142.5000,       5.0000,   6.00000,    714.5815
    147.5000,       5.0000,   6.00000,    749.9048
    152.5000,       5.0000,   6.00000,    683.1464
    157.5000,       5.0000,   6.00000,    697.0132
    162.5000,       5.0000,   6.00000,    662.7722
    167.5000,       5.0000,   6.00000,    628.0494
    172.5000,       5.0000,   6.00000,    649.2964
    177.5000,       5.0000,   6.00000,    871.1301
    182.5000,       5.0000,   6.00000,    656.3475
    187.5000,       5.0000,   6.00000,    710.5123
    192.5000,       5.0000,   6.00000,    781.4476
    197.5000,       5.0000,   6.00000,    778.6555
    202.5000,       5.0000,   6.00000,    713.5518
    207.5000,       5.0000,   6.00000,    756.5264
    212.5000,       5.0000,   6.00000,    692.3656
    217.5000,       5.0000,   6.00000,    633.2382
    222.5000,       5.0000,   6.00000,    692.0095
    227.5000,       5.0000,   6.00000,    707.9238
    232.5000,       5.0000,   6.00000,    737.8730
    237.5000,       5.0000,   6.00000,    691.7301
    242.5000,       5.0000,   6.00000,    654.1415
    247.5000,       5.0000,   6.00000,    626.3452
    252.5000,       5.0000,   6.00000,    662.8355
    257.5000,       5.0000,   6.00000,    668.0052
    262.5000,       5.0000,   6.00000,    693.7157
    267.5000,       5.0000,   6.00000,    683.1658
    272.5000,       5.0000,   6.00000,    651.6119
    277.5000,       5.0000,   6.00000,    606.1333
    282.5000,       5.0000,   6.00000,    590.5919
     37.5000,      25.0000,   1.00000,   1227.3544
     42.5000,      25.0000,   1.00000,   1126.2885
     47.5000,      25.0000,   1.00000,   1101.6334
     52.5000,      25.0000,   1.00000,   1059.1261
     57.5000,      25.0000,   1.00000,   1072.5165
     62.5000,      25.0000,   1.00000,   1088.7169
     67.5000,      25.0000,   1.00000,   1151.6815
     72.5000,      25.0000,   1.00000,   1155.9269
     77.5000,      25.0000,   1.00000,   1140.5498
     82.5000,      25.0000,   1.00000,   1057.4048
     87.5000,      25.0000,   1.00000,    974.1198
     92.5000,      25.0000,   1.00000,    866.4493
     97.5000,      25.0000,   1.00000,    791.0895
    102.5000,      25.0000,   1.00000,    721.0761
    107.5000,      25.0000,   1.00000,    713.9348
    112.5000,      25.0000,   1.00000,    711.2193
    117.5000,      25.0000,   1.00000,    695.4069
    122.5000,      25.0000,   1.00000,    693.4827
    127.5000,      25.0000,   1.00000,    692.3149
    132.5000,      25.0000,   1.00000,    683.1232
    137.5000,      25.0000,   1.00000,    697.2383
    142.5000,      25.0000,   1.00000,    678.9580
    147.5000,      25.0000,   1.00000,    684.8685
    152.5000,      25.0000,   1.00000,    687.4649
    157.5000,      25.0000,   1.00000,    672.8557
    162.5000,      25.0000,   1.00000,    644.8442
    167.5000,      25.0000,   1.00000,    681.0427
    172.5000,      25.0000,   1.00000,    659.4207
    177.5000,      25.0000,   1.00000,    670.2610
    182.5000,      25.0000,   1.00000,    716.3349
    187.5000,      25.0000,   1.00000,    761.0725
    192.5000,      25.0000,   1.00000,    717.5416
    197.5000,      25.0000,   1.00000,    736.5906
    202.5000,      25.0000,   1.00000,    726.9268
    207.5000,      25.0000,   1.00000,    693.5153
    212.5000,      25.0000,   1.00000,    680.6437
    217.5000,      25.0000,   1.00000,    704.0297
    222.5000,      25.0000,   1.00000,    679.3340
    227.5000,      25.0000,   1.00000,    672.1268
    232.5000,      25.0000,   1.00000,    679.0529
    237.5000,      25.0000,   1.00000,    669.7711
    242.5000,      25.0000,   1.00000,    667.8812
    247.5000,      25.0000,   1.00000,    667.9669
    252.5000,      25.0000,   1.00000,    661.0468
    257.5000,      25.0000,   1.00000,    658.9494
    262.5000,      25.0000,   1.00000,    662.3557
    267.5000,      25.0000,   1.00000,    649.8829
    272.5000,      25.0000,   1.00000,    644.2378
    277.5000,      25.0000,   1.00000,    634.6194
     37.5000,       5.0000,   7.00000,   1232.2570
     42.5000,       5.0000,   7.00000,   1127.5385
     47.5000,       5.0000,   7.00000,   1110.3359
     52.5000,       5.0000,   7.00000,    918.1360
     57.5000,       5.0000,   7.00000,   1050.6838
     62.5000,       5.0000,   7.00000,   1207.1508
     67.5000,       5.0000,   7.00000,   1265.2451
     72.5000,       5.0000,   7.00000,   1238.5631
     77.5000,       5.0000,   7.00000,   1271.9673
     82.5000,       5.0000,   7.00000,   1101.7980
     87.5000,       5.0000,   7.00000,   1025.7202
     92.5000,       5.0000,   7.00000,    729.8240
     97.5000,       5.0000,   7.00000,    657.5874
    102.5000,       5.0000,   7.00000,    700.5216
    107.5000,       5.0000,   7.00000,    669.4346
    112.5000,       5.0000,   7.00000,    678.5700
    117.5000,       5.0000,   7.00000,    705.5623
    122.5000,       5.0000,   7.00000,    701.5681
    127.5000,       5.0000,   7.00000,    622.7603
    132.5000,       5.0000,   7.00000,    672.5721
    137.5000,       5.0000,   7.00000,    679.6166
    142.5000,       5.0000,   7.00000,    678.1898
    147.5000,       5.0000,   7.00000,    743.1049
    152.5000,       5.0000,   7.00000,    669.5142
    157.5000,       5.0000,   7.00000,    671.2850
    162.5000,       5.0000,   7.00000,    642.8388
    167.5000,       5.0000,   7.00000,    604.9442
    172.5000,       5.0000,   7.00000,    616.5552
    177.5000,       5.0000,   7.00000,    840.1858
    182.5000,       5.0000,   7.00000,    636.5412
    187.5000,       5.0000,   7.00000,    698.9446
    192.5000,       5.0000,   7.00000,    768.6000
    197.5000,       5.0000,   7.00000,    765.0097
    202.5000,       5.0000,   7.00000,    708.6112
    207.5000,       5.0000,   7.00000,    752.8000
    212.5000,       5.0000,   7.00000,    664.4979
    217.5000,       5.0000,   7.00000,    636.1593
    222.5000,       5.0000,   7.00000,    686.5434
    227.5000,       5.0000,   7.00000,    692.2585
    232.5000,       5.0000,   7.00000,    725.2574
    237.5000,       5.0000,   7.00000,    688.3873
    242.5000,       5.0000,   7.00000,    648.6921
    247.5000,       5.0000,   7.00000,    635.8028
    252.5000,       5.0000,   7.00000,    673.2107
    257.5000,       5.0000,   7.00000,    672.8996
    262.5000,       5.0000,   7.00000,    693.2437
    267.5000,       5.0000,   7.00000,    679.7374
    272.5000,       5.0000,   7.00000,    659.2422
    277.5000,       5.0000,   7.00000,    615.9706
     42.5000,       5.0000,   8.00000,   1064.4500
     47.5000,       5.0000,   8.00000,   1040.2729
     52.5000,       5.0000,   8.00000,    900.3466
     57.5000,       5.0000,   8.00000,   1054.9937
     62.5000,       5.0000,   8.00000,   1224.1931
     67.5000,       5.0000,   8.00000,   1291.9698
     72.5000,       5.0000,   8.00000,   1279.3114
     77.5000,       5.0000,   8.00000,   1281.0112
     82.5000,       5.0000,   8.00000,   1100.8853
     87.5000,       5.0000,   8.00000,   1016.4161
     92.5000,       5.0000,   8.00000,    723.5507
     97.5000,       5.0000,   8.00000,    630.3322
    102.5000,       5.0000,   8.00000,    658.0244
    107.5000,       5.0000,   8.00000,    623.6666
    112.5000,       5.0000,   8.00000,    647.8795
    117.5000,       5.0000,   8.00000,    675.6589
    122.5000,       5.0000,   8.00000,    688.7514
    127.5000,       5.0000,   8.00000,    618.7507
    132.5000,       5.0000,   8.00000,    684.8299
    137.5000,       5.0000,   8.00000,    654.3716
    142.5000,       5.0000,   8.00000,    673.0492
    147.5000,       5.0000,   8.00000,    735.3680
    152.5000,       5.0000,   8.00000,    647.0988
    157.5000,       5.0000,   8.00000,    640.9442
    162.5000,       5.0000,   8.00000,    617.7834
    167.5000,       5.0000,   8.00000,    580.6880
    172.5000,       5.0000,   8.00000,    593.5229
    177.5000,       5.0000,   8.00000,    819.6179
    182.5000,       5.0000,   8.00000,    612.6416
    187.5000,       5.0000,   8.00000,    666.9047
    192.5000,       5.0000,   8.00000,    742.1182
    197.5000,       5.0000,   8.00000,    742.0898
    202.5000,       5.0000,   8.00000,    696.8159
    207.5000,       5.0000,   8.00000,    749.9572
    212.5000,       5.0000,   8.00000,    654.2711
    217.5000,       5.0000,   8.00000,    601.8146
    222.5000,       5.0000,   8.00000,    676.9985
    227.5000,       5.0000,   8.00000,    674.5538
    232.5000,       5.0000,   8.00000,    702.3052
    237.5000,       5.0000,   8.00000,    674.9125
    242.5000,       5.0000,   8.00000,    644.5378
    247.5000,       5.0000,   8.00000,    621.3101
    252.5000,       5.0000,   8.00000,    672.8182
    257.5000,       5.0000,   8.00000,    672.5200
    262.5000,       5.0000,   8.00000,    684.3255
    267.5000,       5.0000,   8.00000,    675.7532
    272.5000,       5.0000,   8.00000,    652.3842
     52.5000,      35.0000,   1.00000,   1052.4966
     57.5000,      35.0000,   1.00000,   1076.4923
     62.5000,      35.0000,   1.00000,   1116.5920
     67.5000,      35.0000,   1.00000,   1126.4943
     72.5000,      35.0000,   1.00000,   1156.4189
     77.5000,      35.0000,   1.00000,   1131.5724
     82.5000,      35.0000,   1.00000,   1067.0763
     87.5000,      35.0000,   1.00000,    977.1111
     92.5000,      35.0000,   1.00000,    891.8401
     97.5000,      35.0000,   1.00000,    783.4761
    102.5000,      35.0000,   1.00000,    713.1506
    107.5000,      35.0000,   1.00000,    634.9725
    112.5000,      35.0000,   1.00000,    616.3291
    117.5000,      35.0000,   1.00000,    638.9038
    122.5000,      35.0000,   1.00000,    657.5171
    127.5000,      35.0000,   1.00000,    656.7045
    132.5000,      35.0000,   1.00000,    686.8267
    137.5000,      35.0000,   1.00000,    684.7194
    142.5000,      35.0000,   1.00000,    672.0579
    147.5000,      35.0000,   1.00000,    652.7659
    152.5000,      35.0000,   1.00000,    628.6608
    157.5000,      35.0000,   1.00000,    610.5748
    162.5000,      35.0000,   1.00000,    633.0003
    167.5000,      35.0000,   1.00000,    617.1027
    172.5000,      35.0000,   1.00000,    622.3436
    177.5000,      35.0000,   1.00000,    636.8643
    182.5000,      35.0000,   1.00000,    640.9256
    187.5000,      35.0000,   1.00000,    653.0801
    192.5000,      35.0000,   1.00000,    679.4637
    197.5000,      35.0000,   1.00000,    657.9354
    202.5000,      35.0000,   1.00000,    667.9904
    207.5000,      35.0000,   1.00000,    672.8953
    212.5000,      35.0000,   1.00000,    663.0463
    217.5000,      35.0000,   1.00000,    649.7377
    222.5000,      35.0000,   1.00000,    635.0397
    227.5000,      35.0000,   1.00000,    613.4647
    232.5000,      35.0000,   1.00000,    628.7510
    237.5000,      35.0000,   1.00000,    632.4922
    242.5000,      35.0000,   1.00000,    638.3797
    247.5000,      35.0000,   1.00000,    646.9063
    252.5000,      35.0000,   1.00000,    642.8913
    257.5000,      35.0000,   1.00000,    638.0290
    262.5000,      35.0000,   1.00000,    639.7512
     52.5000,       5.0000,  10.00000,    857.8092
     57.5000,       5.0000,  10.00000,   1026.5049
     62.5000,       5.0000,  10.00000,   1220.4497
     67.5000,       5.0000,  10.00000,   1307.5159
     72.5000,       5.0000,  10.00000,   1302.3606
     77.5000,       5.0000,  10.00000,   1325.5571
     82.5000,       5.0000,  10.00000,   1127.3774
     87.5000,       5.0000,  10.00000,   1002.3364
     92.5000,       5.0000,  10.00000,    690.4349
     97.5000,       5.0000,  10.00000,    588.2798
    102.5000,       5.0000,  10.00000,    602.2521
    107.5000,       5.0000,  10.00000,    554.8593
    112.5000,       5.0000,  10.00000,    572.4382
    117.5000,       5.0000,  10.00000,    611.7178
    122.5000,       5.0000,  10.00000,    636.0825
    127.5000,       5.0000,  10.00000,    563.7302
    132.5000,       5.0000,  10.00000,    636.0318
    137.5000,       5.0000,  10.00000,    649.0437
    142.5000,       5.0000,  10.00000,    667.7326
    147.5000,       5.0000,  10.00000,    703.7079
    152.5000,       5.0000,  10.00000,    613.1312
    157.5000,       5.0000,  10.00000,    602.1906
    162.5000,       5.0000,  10.00000,    574.6074
    167.5000,       5.0000,  10.00000,    548.9584
    172.5000,       5.0000,  10.00000,    566.6812
    177.5000,       5.0000,  10.00000,    770.6371
    182.5000,       5.0000,  10.00000,    562.4926
    187.5000,       5.0000,  10.00000,    608.3069
    192.5000,       5.0000,  10.00000,    676.9857
    197.5000,       5.0000,  10.00000,    690.8118
    202.5000,       5.0000,  10.00000,    658.0834
    207.5000,       5.0000,  10.00000,    707.7123
    212.5000,       5.0000,  10.00000,    620.5428
    217.5000,       5.0000,  10.00000,    567.7768
    222.5000,       5.0000,  10.00000,    614.6561
    227.5000,       5.0000,  10.00000,    623.6391
    232.5000,       5.0000,  10.00000,    675.6652
    237.5000,       5.0000,  10.00000,    635.2235
    242.5000,       5.0000,  10.00000,    602.5503
    247.5000,       5.0000,  10.00000,    587.2593
    252.5000,       5.0000,  10.00000,    631.7272
    257.5000,       5.0000,  10.00000,    640.9191
    262.5000,       5.0000,  10.00000,    671.5103
     67.5000,      45.0000,   1.00000,   1053.7303
     72.5000,      45.0000,   1.00000,   1042.9806
     77.5000,      45.0000,   1.00000,   1051.5431
     82.5000,      45.0000,   1.00000,   1034.5029
     87.5000,      45.0000,   1.00000,    985.1709
     92.5000,      45.0000,   1.00000,    909.9397
     97.5000,      45.0000,   1.00000,    831.6847
    102.5000,      45.0000,   1.00000,    732.6004
    107.5000,      45.0000,   1.00000,    658.1229
    112.5000,      45.0000,   1.00000,    581.2649
    117.5000,      45.0000,   1.00000,    570.7026
    122.5000,      45.0000,   1.00000,    572.3381
    127.5000,      45.0000,   1.00000,    584.5385
    132.5000,      45.0000,   1.00000,    596.5764
    137.5000,      45.0000,   1.00000,    610.6193
    142.5000,      45.0000,   1.00000,    609.2294
    147.5000,      45.0000,   1.00000,    609.1057
    152.5000,      45.0000,   1.00000,    618.6414
    157.5000,      45.0000,   1.00000,    642.0388
    162.5000,      45.0000,   1.00000,    621.3933
    167.5000,      45.0000,   1.00000,    604.7254
    172.5000,      45.0000,   1.00000,    595.7851
    177.5000,      45.0000,   1.00000,    597.5464
    182.5000,      45.0000,   1.00000,    598.6766
    187.5000,      45.0000,   1.00000,    609.1417
    192.5000,      45.0000,   1.00000,    612.9191
    197.5000,      45.0000,   1.00000,    604.0602
    202.5000,      45.0000,   1.00000,    582.1873
    207.5000,      45.0000,   1.00000,    589.1529
    212.5000,      45.0000,   1.00000,    601.2719
    217.5000,      45.0000,   1.00000,    605.3281
    222.5000,      45.0000,   1.00000,    591.5693
    227.5000,      45.0000,   1.00000,    584.2512
    232.5000,      45.0000,   1.00000,    570.1210
    237.5000,      45.0000,   1.00000,    565.2296
    242.5000,      45.0000,   1.00000,    575.8697
    247.5000,      45.0000,   1.00000,    596.0204
     67.5000,      15.0000,   4.00000,   1215.2522
     72.5000,      15.0000,   4.00000,   1268.8031
     77.5000,      15.0000,   4.00000,   1228.4319
     82.5000,      15.0000,   4.00000,   1137.1599
     87.5000,      15.0000,   4.00000,    932.9544
     92.5000,      15.0000,   4.00000,    751.9086
     97.5000,      15.0000,   4.00000,    604.3325
    102.5000,      15.0000,   4.00000,    547.3044
    107.5000,      15.0000,   4.00000,    535.8495
    112.5000,      15.0000,   4.00000,    514.5898
    117.5000,      15.0000,   4.00000,    526.7183
    122.5000,      15.0000,   4.00000,    514.5461
    127.5000,      15.0000,   4.00000,    520.0717
    132.5000,      15.0000,   4.00000,    531.9790
    137.5000,      15.0000,   4.00000,    574.7748
    142.5000,      15.0000,   4.00000,    610.8174
    147.5000,      15.0000,   4.00000,    624.9100
    152.5000,      15.0000,   4.00000,    627.8708
    157.5000,      15.0000,   4.00000,    595.7281
    162.5000,      15.0000,   4.00000,    566.7332
    167.5000,      15.0000,   4.00000,    540.5429
    172.5000,      15.0000,   4.00000,    591.2189
    177.5000,      15.0000,   4.00000,    587.4520
    182.5000,      15.0000,   4.00000,    602.1916
    187.5000,      15.0000,   4.00000,    573.9653
    192.5000,      15.0000,   4.00000,    607.0295
    197.5000,      15.0000,   4.00000,    606.5271
    202.5000,      15.0000,   4.00000,    606.9475
    207.5000,      15.0000,   4.00000,    581.9547
    212.5000,      15.0000,   4.00000,    562.2550
    217.5000,      15.0000,   4.00000,    549.5153
    222.5000,      15.0000,   4.00000,    554.7394
    227.5000,      15.0000,   4.00000,    585.5624
    232.5000,      15.0000,   4.00000,    583.5691
    237.5000,      15.0000,   4.00000,    566.1216
    242.5000,      15.0000,   4.00000,    539.6116
    247.5000,      15.0000,   4.00000,    550.9597
     82.5000,      55.0000,   1.00000,    930.1766
     87.5000,      55.0000,   1.00000,    930.4406
     92.5000,      55.0000,   1.00000,    904.7007
     97.5000,      55.0000,   1.00000,    842.0515
    102.5000,      55.0000,   1.00000,    773.1219
    107.5000,      55.0000,   1.00000,    689.0974
    112.5000,      55.0000,   1.00000,    620.1003
    117.5000,      55.0000,   1.00000,    554.3869
    122.5000,      55.0000,   1.00000,    542.6404
    127.5000,      55.0000,   1.00000,    533.3514
    132.5000,      55.0000,   1.00000,    533.1176
    137.5000,      55.0000,   1.00000,    536.4294
    142.5000,      55.0000,   1.00000,    541.7593
    147.5000,      55.0000,   1.00000,    552.7219
    152.5000,      55.0000,   1.00000,    581.7582
    157.5000,      55.0000,   1.00000,    593.0427
    162.5000,      55.0000,   1.00000,    605.7044
    167.5000,      55.0000,   1.00000,    617.3869
    172.5000,      55.0000,   1.00000,    619.1852
    177.5000,      55.0000,   1.00000,    598.4292
    182.5000,      55.0000,   1.00000,    589.9545
    187.5000,      55.0000,   1.00000,    575.8955
    192.5000,      55.0000,   1.00000,    560.8807
    197.5000,      55.0000,   1.00000,    561.5087
    202.5000,      55.0000,   1.00000,    566.4927
    207.5000,      55.0000,   1.00000,    551.6889
    212.5000,      55.0000,   1.00000,    551.7478
    217.5000,      55.0000,   1.00000,    547.1377
    222.5000,      55.0000,   1.00000,    535.7468
    227.5000,      55.0000,   1.00000,    532.3483
    232.5000,      55.0000,   1.00000,    536.9776
     82.5000,      15.0000,   5.00000,   1058.6498
     87.5000,      15.0000,   5.00000,    876.9460
     92.5000,      15.0000,   5.00000,    717.1933
     97.5000,      15.0000,   5.00000,    571.9834
    102.5000,      15.0000,   5.00000,    523.0117
    107.5000,      15.0000,   5.00000,    505.5590
    112.5000,      15.0000,   5.00000,    488.6810
    117.5000,      15.0000,   5.00000,    483.2650
    122.5000,      15.0000,   5.00000,    468.3444
    127.5000,      15.0000,   5.00000,    464.2631
    132.5000,      15.0000,   5.00000,    470.4095
    137.5000,      15.0000,   5.00000,    502.9052
    142.5000,      15.0000,   5.00000,    542.2366
    147.5000,      15.0000,   5.00000,    562.6507
    152.5000,      15.0000,   5.00000,    574.2485
    157.5000,      15.0000,   5.00000,    557.3494
    162.5000,      15.0000,   5.00000,    551.8887
    167.5000,      15.0000,   5.00000,    542.4435
    172.5000,      15.0000,   5.00000,    597.0827
    177.5000,      15.0000,   5.00000,    586.7684
    182.5000,      15.0000,   5.00000,    586.8632
    187.5000,      15.0000,   5.00000,    549.6307
    192.5000,      15.0000,   5.00000,    572.7017
    197.5000,      15.0000,   5.00000,    573.9087
    202.5000,      15.0000,   5.00000,    573.9425
    207.5000,      15.0000,   5.00000,    547.3521
    212.5000,      15.0000,   5.00000,    520.3469
    217.5000,      15.0000,   5.00000,    497.8327
    222.5000,      15.0000,   5.00000,    501.2634
    227.5000,      15.0000,   5.00000,    529.5725
    232.5000,      15.0000,   5.00000,    535.9727
     97.5000,      65.0000,   1.00000,    802.8305
    102.5000,      65.0000,   1.00000,    760.1326
    107.5000,      65.0000,   1.00000,    709.9570
    112.5000,      65.0000,   1.00000,    642.2446
    117.5000,      65.0000,   1.00000,    594.1317
    122.5000,      65.0000,   1.00000,    545.2793
    127.5000,      65.0000,   1.00000,    529.0925
    132.5000,      65.0000,   1.00000,    518.5662
    137.5000,      65.0000,   1.00000,    508.2932
    142.5000,      65.0000,   1.00000,    506.5294
    147.5000,      65.0000,   1.00000,    527.2856
    152.5000,      65.0000,   1.00000,    527.1893
    157.5000,      65.0000,   1.00000,    536.5751
    162.5000,      65.0000,   1.00000,    561.7202
    167.5000,      65.0000,   1.00000,    579.1734
    172.5000,      65.0000,   1.00000,    587.8042
    177.5000,      65.0000,   1.00000,    597.5354
    182.5000,      65.0000,   1.00000,    588.2935
    187.5000,      65.0000,   1.00000,    579.8594
    192.5000,      65.0000,   1.00000,    566.2010
    197.5000,      65.0000,   1.00000,    556.7073
    202.5000,      65.0000,   1.00000,    553.2238
    207.5000,      65.0000,   1.00000,    545.9656
    212.5000,      65.0000,   1.00000,    523.6661
    217.5000,      65.0000,   1.00000,    519.0449
     97.5000,      15.0000,   6.00000,    527.1514
    102.5000,      15.0000,   6.00000,    483.1093
    107.5000,      15.0000,   6.00000,    471.7465
    112.5000,      15.0000,   6.00000,    459.0154
    117.5000,      15.0000,   6.00000,    462.9206
    122.5000,      15.0000,   6.00000,    451.3077
    127.5000,      15.0000,   6.00000,    450.7250
    132.5000,      15.0000,   6.00000,    450.7109
    137.5000,      15.0000,   6.00000,    477.6833
    142.5000,      15.0000,   6.00000,    507.9059
    147.5000,      15.0000,   6.00000,    520.1350
    152.5000,      15.0000,   6.00000,    525.7184
    157.5000,      15.0000,   6.00000,    511.5216
    162.5000,      15.0000,   6.00000,    510.2516
    167.5000,      15.0000,   6.00000,    508.1913
    172.5000,      15.0000,   6.00000,    568.1080
    177.5000,      15.0000,   6.00000,    575.4090
    182.5000,      15.0000,   6.00000,    589.5225
    187.5000,      15.0000,   6.00000,    559.4594
    192.5000,      15.0000,   6.00000,    581.7291
    197.5000,      15.0000,   6.00000,    577.1999
    202.5000,      15.0000,   6.00000,    567.5990
    207.5000,      15.0000,   6.00000,    533.8866
    212.5000,      15.0000,   6.00000,    505.0260
    217.5000,      15.0000,   6.00000,    480.9895
    105.0000,      30.0000,   3.00000,    484.3761
    110.0000,      30.0000,   3.00000,    465.7231
    115.0000,      30.0000,   3.00000,    457.7213
    120.0000,      30.0000,   3.00000,    453.8396
    125.0000,      30.0000,   3.00000,    458.4190
    130.0000,      30.0000,   3.00000,    464.0786
    135.0000,      30.0000,   3.00000,    477.9207
    140.0000,      30.0000,   3.00000,    480.8745
    145.0000,      30.0000,   3.00000,    498.5340
    150.0000,      30.0000,   3.00000,    504.2962
    155.0000,      30.0000,   3.00000,    505.5788
    160.0000,      30.0000,   3.00000,    501.3548
    165.0000,      30.0000,   3.00000,    522.0474
    170.0000,      30.0000,   3.00000,    525.9928
    175.0000,      30.0000,   3.00000,    537.5114
    180.0000,      30.0000,   3.00000,    559.5017
    185.0000,      30.0000,   3.00000,    582.9462
    190.0000,      30.0000,   3.00000,    592.2718
    195.0000,      30.0000,   3.00000,    572.0271
    200.0000,      30.0000,   3.00000,    564.1623
    205.0000,      30.0000,   3.00000,    545.0089
    210.0000,      30.0000,   3.00000,    526.7833
    112.5000,      25.0000,   4.00000,    445.3680
    117.5000,      25.0000,   4.00000,    434.0787
    122.5000,      25.0000,   4.00000,    439.0765
    127.5000,      25.0000,   4.00000,    445.8007
    132.5000,      25.0000,   4.00000,    455.7364
    137.5000,      25.0000,   4.00000,    475.2378
    142.5000,      25.0000,   4.00000,    493.0473
    147.5000,      25.0000,   4.00000,    500.1923
    152.5000,      25.0000,   4.00000,    503.3963
    157.5000,      25.0000,   4.00000,    496.4485
    162.5000,      25.0000,   4.00000,    483.4108
    167.5000,      25.0000,   4.00000,    514.4300
    172.5000,      25.0000,   4.00000,    513.7875
    177.5000,      25.0000,   4.00000,    526.8218
    182.5000,      25.0000,   4.00000,    557.7125
    187.5000,      25.0000,   4.00000,    582.8329
    192.5000,      25.0000,   4.00000,    561.2871
    197.5000,      25.0000,   4.00000,    580.9396
    202.5000,      25.0000,   4.00000,    574.5958
   6.69
ITERATION 3
MODEL RESISTIVITY
LAYER 1
61,     2.5000
     10.0000,     693.01
     15.0000,     684.73
     20.0000,     667.90
     25.0000,     637.66
     30.0000,     672.38
     35.0000,     618.42
     40.0000,     736.04
     45.0000,     735.05
     50.0000,     772.54
     55.0000,     648.39
     60.0000,     753.64
     65.0000,     890.08
     70.0000,     955.73
     75.0000,     960.69
     80.0000,     1010.1
     85.0000,     867.38
     90.0000,     766.24
     95.0000,     509.07
    100.0000,     416.34
    105.0000,     405.15
    110.0000,     364.23
    115.0000,     367.68
    120.0000,     376.84
    125.0000,     382.73
    130.0000,     350.00
    135.0000,     406.46
    140.0000,     436.36
    145.0000,     475.70
    150.0000,     543.63
    155.0000,     482.17
    160.0000,     465.38
    165.0000,     434.03
    170.0000,     416.14
    175.0000,     440.56
    180.0000,     615.88
    185.0000,     437.58
    190.0000,     465.02
    195.0000,     509.06
    200.0000,     509.20
    205.0000,     466.59
    210.0000,     488.95
    215.0000,     402.54
    220.0000,     349.04
    225.0000,     374.87
    230.0000,     378.43
    235.0000,     389.65
    240.0000,     361.33
    245.0000,     333.14
    250.0000,     319.35
    255.0000,     347.79
    260.0000,     350.16
    265.0000,     362.65
    270.0000,     355.69
    275.0000,     339.74
    280.0000,     316.90
    285.0000,     314.28
    290.0000,     340.59
    295.0000,     332.49
    300.0000,     369.47
    305.0000,     376.75
           350.9907
LAYER 2
61,     5.2500
     10.0000,     817.42
     15.0000,     765.39
     20.0000,     764.70
     25.0000,     754.21
     30.0000,     777.12
     35.0000,     760.30
     40.0000,     845.05
     45.0000,     855.76
     50.0000,     862.43
     55.0000,     764.88
     60.0000,     868.82
     65.0000,     1023.2
     70.0000,     1048.4
     75.0000,     1045.1
     80.0000,     1027.4
     85.0000,     883.57
     90.0000,     817.12
     95.0000,     544.55
    100.0000,     465.23
    105.0000,     483.76
    110.0000,     450.65
    115.0000,     452.00
    120.0000,     477.76
    125.0000,     477.50
    130.0000,     453.48
    135.0000,     499.07
    140.0000,     515.29
    145.0000,     552.67
    150.0000,     584.22
    155.0000,     521.11
    160.0000,     509.46
    165.0000,     489.47
    170.0000,     473.35
    175.0000,     508.93
    180.0000,     639.45
    185.0000,     497.40
    190.0000,     533.72
    195.0000,     572.19
    200.0000,     565.75
    205.0000,     528.54
    210.0000,     535.01
    215.0000,     468.66
    220.0000,     418.02
    225.0000,     435.96
    230.0000,     435.73
    235.0000,     448.57
    240.0000,     420.68
    245.0000,     391.65
    250.0000,     380.81
    255.0000,     401.03
    260.0000,     410.85
    265.0000,     419.96
    270.0000,     411.61
    275.0000,     393.96
    280.0000,     364.28
    285.0000,     364.19
    290.0000,     390.60
    295.0000,     386.59
    300.0000,     412.46
    305.0000,     414.24
           392.7732
LAYER 3
59,     8.2750
     15.0000,     1241.7
     20.0000,     1160.1
     25.0000,     1014.3
     30.0000,     917.08
     35.0000,     881.06
     40.0000,     896.75
     45.0000,     909.66
     50.0000,     911.38
     55.0000,     919.92
     60.0000,     1130.5
     65.0000,     1447.4
     70.0000,     1557.9
     75.0000,     1583.6
     80.0000,     1512.5
     85.0000,     1267.8
     90.0000,     1183.5
     95.0000,     754.74
    100.0000,     669.33
    105.0000,     747.81
    110.0000,     726.53
    115.0000,     716.19
    120.0000,     754.86
    125.0000,     761.53
    130.0000,     758.76
    135.0000,     791.10
    140.0000,     796.01
    145.0000,     815.04
    150.0000,     795.98
    155.0000,     730.23
    160.0000,     749.23
    165.0000,     761.10
    170.0000,     742.94
    175.0000,     763.41
    180.0000,     843.11
    185.0000,     735.60
    190.0000,     824.25
    195.0000,     866.68
    200.0000,     807.86
    205.0000,     729.06
    210.0000,     717.32
    215.0000,     690.94
    220.0000,     664.54
    225.0000,     681.05
    230.0000,     675.55
    235.0000,     684.31
    240.0000,     648.99
    245.0000,     609.47
    250.0000,     592.51
    255.0000,     607.54
    260.0000,     632.66
    265.0000,     653.03
    270.0000,     648.47
    275.0000,     619.43
    280.0000,     568.60
    285.0000,     563.65
    290.0000,     588.09
    295.0000,     576.79
    300.0000,     566.61
           515.1994
LAYER 4
57,    11.6025
     20.0000,     2316.2
     25.0000,     1469.4
     30.0000,     1050.4
     35.0000,     844.71
     40.0000,     757.31
     45.0000,     749.94
     50.0000,     774.48
     55.0000,     920.92
     60.0000,     1349.4
     65.0000,     1994.9
     70.0000,     2317.7
     75.0000,     2372.6
     80.0000,     2177.6
     85.0000,     1701.9
     90.0000,     1543.5
     95.0000,     919.01
    100.0000,     839.21
    105.0000,     1032.4
    110.0000,     1083.7
    115.0000,     1086.0
    120.0000,     1145.4
    125.0000,     1186.4
    130.0000,     1212.9
    135.0000,     1216.9
    140.0000,     1184.4
    145.0000,     1143.7
    150.0000,     1069.7
    155.0000,     1041.4
    160.0000,     1167.4
    165.0000,     1264.0
    170.0000,     1220.2
    175.0000,     1146.5
    180.0000,     1136.5
    185.0000,     1060.0
    190.0000,     1268.6
    195.0000,     1359.4
    200.0000,     1207.7
    205.0000,     1030.9
    210.0000,     993.53
    215.0000,     1022.5
    220.0000,     1051.9
    225.0000,     1082.2
    230.0000,     1068.1
    235.0000,     1064.3
    240.0000,     1016.7
    245.0000,     962.52
    250.0000,     932.69
    255.0000,     942.48
    260.0000,     982.19
    265.0000,     1018.8
    270.0000,     1016.4
    275.0000,     966.90
    280.0000,     887.54
    285.0000,     871.41
    290.0000,     887.56
    295.0000,     855.33
           772.0740
LAYER 5
53,    15.2628
     30.0000,     3709.7
     35.0000,     1639.7
     40.0000,     1029.3
     45.0000,     852.67
     50.0000,     876.57
     55.0000,     1216.3
     60.0000,     1947.1
     65.0000,     2742.1
     70.0000,     2875.0
     75.0000,     2506.4
     80.0000,     1948.0
     85.0000,     1391.0
     90.0000,     1111.8
     95.0000,     712.31
    100.0000,     642.62
    105.0000,     802.89
    110.0000,     962.68
    115.0000,     1056.3
    120.0000,     1135.3
    125.0000,     1201.6
    130.0000,     1223.9
    135.0000,     1186.1
    140.0000,     1122.9
    145.0000,     1067.0
    150.0000,     1064.2
    155.0000,     1204.9
    160.0000,     1492.1
    165.0000,     1672.0
    170.0000,     1543.7
    175.0000,     1278.6
    180.0000,     1121.7
    185.0000,     1142.9
    190.0000,     1436.2
    195.0000,     1661.1
    200.0000,     1568.0
    205.0000,     1363.0
    210.0000,     1286.4
    215.0000,     1345.9
    220.0000,     1441.4
    225.0000,     1495.9
    230.0000,     1491.5
    235.0000,     1475.6
    240.0000,     1446.2
    245.0000,     1408.9
    250.0000,     1367.9
    255.0000,     1336.4
    260.0000,     1319.6
    265.0000,     1300.9
    270.0000,     1261.6
    275.0000,     1205.5
    280.0000,     1168.5
    285.0000,     1156.3
             1184.0
LAYER 6
49,    19.2890
     40.0000,     2593.8
     45.0000,     1931.2
     50.0000,     1854.5
     55.0000,     2180.4
     60.0000,     2713.3
     65.0000,     2959.1
     70.0000,     2621.4
     75.0000,     2074.7
     80.0000,     1534.8
     85.0000,     1109.0
     90.0000,     837.09
     95.0000,     576.88
    100.0000,     473.36
    105.0000,     482.53
    110.0000,     508.85
    115.0000,     516.59
    120.0000,     516.97
    125.0000,     519.55
    130.0000,     522.66
    135.0000,     528.14
    140.0000,     544.48
    145.0000,     582.29
    150.0000,     661.47
    155.0000,     808.42
    160.0000,     990.15
    165.0000,     1072.4
    170.0000,     980.92
    175.0000,     823.87
    180.0000,     737.42
    185.0000,     776.62
    190.0000,     947.32
    195.0000,     1107.5
    200.0000,     1116.7
    205.0000,     1030.8
    210.0000,     974.28
    215.0000,     983.60
    220.0000,     1025.1
    225.0000,     1059.1
    230.0000,     1072.6
    235.0000,     1076.7
    240.0000,     1075.0
    245.0000,     1064.9
    250.0000,     1042.5
    255.0000,     1013.7
    260.0000,     985.70
    265.0000,     960.97
    270.0000,     945.23
    275.0000,     933.20
           987.8558
LAYER 7
45,    23.7179
     50.0000,     3147.1
     55.0000,     3026.5
     60.0000,     3017.6
     65.0000,     2606.0
     70.0000,     2117.9
     75.0000,     1666.3
     80.0000,     1265.1
     85.0000,     964.70
     90.0000,     748.27
     95.0000,     550.33
    100.0000,     425.94
    105.0000,     364.11
    110.0000,     324.64
    115.0000,     292.09
    120.0000,     268.02
    125.0000,     254.93
    130.0000,     253.16
    135.0000,     264.13
    140.0000,     290.29
    145.0000,     335.25
    150.0000,     403.42
    155.0000,     493.33
    160.0000,     577.47
    165.0000,     606.80
    170.0000,     568.07
    175.0000,     507.44
    180.0000,     478.60
    185.0000,     506.85
    190.0000,     586.25
    195.0000,     664.67
    200.0000,     688.65
    205.0000,     666.13
    210.0000,     640.18
    215.0000,     634.57
    220.0000,     645.65
    225.0000,     661.55
    230.0000,     675.28
    235.0000,     686.39
    240.0000,     695.15
    245.0000,     698.83
    250.0000,     692.75
    255.0000,     682.95
    260.0000,     676.88
    265.0000,     674.81
           704.8439
LAYER 8
41,    28.5897
     60.0000,     2733.1
     65.0000,     1939.9
     70.0000,     1587.0
     75.0000,     1357.7
     80.0000,     1083.5
     85.0000,     882.50
     90.0000,     736.39
     95.0000,     582.24
    100.0000,     452.22
    105.0000,     358.69
    110.0000,     290.46
    115.0000,     241.08
    120.0000,     208.74
    125.0000,     191.27
    130.0000,     186.67
    135.0000,     194.24
    140.0000,     214.10
    145.0000,     246.44
    150.0000,     289.76
    155.0000,     337.51
    160.0000,     374.86
    165.0000,     386.45
    170.0000,     372.87
    175.0000,     352.64
    180.0000,     346.20
    185.0000,     363.52
    190.0000,     399.84
    195.0000,     435.60
    200.0000,     451.97
    205.0000,     449.04
    210.0000,     440.50
    215.0000,     437.47
    220.0000,     442.17
    225.0000,     452.06
    230.0000,     463.70
    235.0000,     475.03
    240.0000,     487.90
    245.0000,     500.28
    250.0000,     502.77
    255.0000,     506.30
           525.0613
LAYER 9
35,    33.9487
     75.0000,     1261.8
     80.0000,     951.93
     85.0000,     832.65
     90.0000,     753.37
     95.0000,     640.66
    100.0000,     519.43
    105.0000,     414.45
    110.0000,     329.98
    115.0000,     266.84
    120.0000,     225.75
    125.0000,     202.62
    130.0000,     193.60
    135.0000,     196.01
    140.0000,     207.99
    145.0000,     227.54
    150.0000,     251.44
    155.0000,     274.45
    160.0000,     290.08
    165.0000,     294.25
    170.0000,     289.31
    175.0000,     283.00
    180.0000,     283.18
    185.0000,     293.31
    190.0000,     310.58
    195.0000,     327.32
    200.0000,     336.77
    205.0000,     338.53
    210.0000,     337.41
    215.0000,     338.34
    220.0000,     343.61
    225.0000,     353.57
    230.0000,     365.77
    235.0000,     375.25
    240.0000,     389.37
           420.3378
LAYER 10
29,    39.8436
     90.0000,     797.28
     95.0000,     689.22
    100.0000,     600.71
    105.0000,     502.01
    110.0000,     414.17
    115.0000,     336.03
    120.0000,     283.66
    125.0000,     251.48
    130.0000,     235.01
    135.0000,     229.86
    140.0000,     232.65
    145.0000,     240.28
    150.0000,     249.64
    155.0000,     257.56
    160.0000,     261.59
    165.0000,     261.09
    170.0000,     257.88
    175.0000,     255.31
    180.0000,     256.33
    185.0000,     261.91
    190.0000,     270.43
    195.0000,     278.68
    200.0000,     284.06
    205.0000,     286.43
    210.0000,     288.09
    215.0000,     291.30
    220.0000,     297.97
    225.0000,     308.75
           331.2781
LAYER 11
25,    46.3279
    100.0000,     668.56
    105.0000,     581.52
    110.0000,     503.16
    115.0000,     422.31
    120.0000,     361.08
    125.0000,     315.68
    130.0000,     288.99
    135.0000,     274.15
    140.0000,     267.06
    145.0000,     264.22
    150.0000,     262.91
    155.0000,     261.24
    160.0000,     258.31
    165.0000,     254.29
    170.0000,     250.32
    175.0000,     247.84
    180.0000,     247.92
    185.0000,     250.62
    190.0000,     254.95
    195.0000,     259.32
    200.0000,     262.64
    205.0000,     264.60
    210.0000,     266.66
    215.0000,     270.40
           278.0889
LAYER 12
21, 
    110.0000,     590.44
    115.0000,     490.95
    120.0000,     416.01
    125.0000,     363.89
    130.0000,     330.28
    135.0000,     306.66
    140.0000,     292.54
    145.0000,     283.27
    150.0000,     276.05
    155.0000,     269.36
    160.0000,     262.71
    165.0000,     256.39
    170.0000,     251.17
    175.0000,     247.86
    180.0000,     246.91
    185.0000,     248.14
    190.0000,     250.82
    195.0000,     253.46
    200.0000,     255.72
    205.0000,     257.41
           258.9304
CALCULATED APPARENT RESISTIVITY
      7.5000,       5.0000,   1.00000,    827.9061
     12.5000,       5.0000,   1.00000,    810.4293
     17.5000,       5.0000,   1.00000,    799.6398
     22.5000,       5.0000,   1.00000,    753.7170
     27.5000,       5.0000,   1.00000,    795.7471
     32.5000,       5.0000,   1.00000,    722.6308
     37.5000,       5.0000,   1.00000,    815.1344
     42.5000,       5.0000,   1.00000,    767.1354
     47.5000,       5.0000,   1.00000,    847.0311
     52.5000,       5.0000,   1.00000,    781.9600
     57.5000,       5.0000,   1.00000,    897.3924
     62.5000,       5.0000,   1.00000,    964.7334
     67.5000,       5.0000,   1.00000,   1023.9709
     72.5000,       5.0000,   1.00000,   1009.2614
     77.5000,       5.0000,   1.00000,   1027.5835
     82.5000,       5.0000,   1.00000,    862.5729
     87.5000,       5.0000,   1.00000,    808.1505
     92.5000,       5.0000,   1.00000,    604.7584
     97.5000,       5.0000,   1.00000,    526.8541
    102.5000,       5.0000,   1.00000,    498.1159
    107.5000,       5.0000,   1.00000,    454.2517
    112.5000,       5.0000,   1.00000,    459.8388
    117.5000,       5.0000,   1.00000,    457.2625
    122.5000,       5.0000,   1.00000,    477.7078
    127.5000,       5.0000,   1.00000,    448.1544
    132.5000,       5.0000,   1.00000,    503.5903
    137.5000,       5.0000,   1.00000,    515.0120
    142.5000,       5.0000,   1.00000,    530.1382
    147.5000,       5.0000,   1.00000,    579.3586
    152.5000,       5.0000,   1.00000,    529.3005
    157.5000,       5.0000,   1.00000,    541.5838
    162.5000,       5.0000,   1.00000,    523.8705
    167.5000,       5.0000,   1.00000,    528.2723
    172.5000,       5.0000,   1.00000,    494.3324
    177.5000,       5.0000,   1.00000,    639.8799
    182.5000,       5.0000,   1.00000,    503.9294
    187.5000,       5.0000,   1.00000,    565.8797
    192.5000,       5.0000,   1.00000,    566.7541
    197.5000,       5.0000,   1.00000,    567.2878
    202.5000,       5.0000,   1.00000,    522.0182
    207.5000,       5.0000,   1.00000,    540.0212
    212.5000,       5.0000,   1.00000,    476.6461
    217.5000,       5.0000,   1.00000,    444.4043
    222.5000,       5.0000,   1.00000,    458.9675
    227.5000,       5.0000,   1.00000,    438.1560
    232.5000,       5.0000,   1.00000,    447.2957
    237.5000,       5.0000,   1.00000,    424.5490
    242.5000,       5.0000,   1.00000,    412.8771
    247.5000,       5.0000,   1.00000,    396.8138
    252.5000,       5.0000,   1.00000,    414.8174
    257.5000,       5.0000,   1.00000,    408.9814
    262.5000,       5.0000,   1.00000,    420.1312
    267.5000,       5.0000,   1.00000,    410.5842
    272.5000,       5.0000,   1.00000,    402.6831
    277.5000,       5.0000,   1.00000,    388.8802
    282.5000,       5.0000,   1.00000,    380.6483
    287.5000,       5.0000,   1.00000,    402.4990
    292.5000,       5.0000,   1.00000,    389.5502
    297.5000,       5.0000,   1.00000,    412.5206
    302.5000,       5.0000,   1.00000,    411.4930
    307.5000,       5.0000,   1.00000,    398.8214
     12.5000,       5.0000,   2.00000,   1003.9020
     17.5000,       5.0000,   2.00000,    970.6047
     22.5000,       5.0000,   2.00000,    932.8032
     27.5000,       5.0000,   2.00000,    940.8003
     32.5000,       5.0000,   2.00000,    840.1045
     37.5000,       5.0000,   2.00000,    906.0240
     42.5000,       5.0000,   2.00000,    915.3477
     47.5000,       5.0000,   2.00000,    963.8420
     52.5000,       5.0000,   2.00000,    879.2612
     57.5000,       5.0000,   2.00000,   1004.0745
     62.5000,       5.0000,   2.00000,   1126.1820
     67.5000,       5.0000,   2.00000,   1098.8789
     72.5000,       5.0000,   2.00000,   1073.0156
     77.5000,       5.0000,   2.00000,   1075.3136
     82.5000,       5.0000,   2.00000,    961.6062
     87.5000,       5.0000,   2.00000,    920.7187
     92.5000,       5.0000,   2.00000,    695.4077
     97.5000,       5.0000,   2.00000,    618.4888
    102.5000,       5.0000,   2.00000,    626.9595
    107.5000,       5.0000,   2.00000,    556.8474
    112.5000,       5.0000,   2.00000,    545.6268
    117.5000,       5.0000,   2.00000,    575.4216
    122.5000,       5.0000,   2.00000,    580.7406
    127.5000,       5.0000,   2.00000,    533.1205
    132.5000,       5.0000,   2.00000,    597.7236
    137.5000,       5.0000,   2.00000,    596.4215
    142.5000,       5.0000,   2.00000,    607.9781
    147.5000,       5.0000,   2.00000,    667.2466
    152.5000,       5.0000,   2.00000,    605.6139
    157.5000,       5.0000,   2.00000,    626.1204
    162.5000,       5.0000,   2.00000,    642.3274
    167.5000,       5.0000,   2.00000,    571.9180
    172.5000,       5.0000,   2.00000,    593.0884
    177.5000,       5.0000,   2.00000,    791.5975
    182.5000,       5.0000,   2.00000,    582.1025
    187.5000,       5.0000,   2.00000,    601.6318
    192.5000,       5.0000,   2.00000,    689.2686
    197.5000,       5.0000,   2.00000,    643.6447
    202.5000,       5.0000,   2.00000,    596.0198
    207.5000,       5.0000,   2.00000,    649.4344
    212.5000,       5.0000,   2.00000,    572.5016
    217.5000,       5.0000,   2.00000,    520.7372
    222.5000,       5.0000,   2.00000,    557.4507
    227.5000,       5.0000,   2.00000,    540.2543
    232.5000,       5.0000,   2.00000,    543.4923
    237.5000,       5.0000,   2.00000,    523.2652
    242.5000,       5.0000,   2.00000,    496.8418
    247.5000,       5.0000,   2.00000,    485.1511
    252.5000,       5.0000,   2.00000,    507.1957
    257.5000,       5.0000,   2.00000,    498.1476
    262.5000,       5.0000,   2.00000,    501.8982
    267.5000,       5.0000,   2.00000,    498.9443
    272.5000,       5.0000,   2.00000,    490.7818
    277.5000,       5.0000,   2.00000,    467.4049
    282.5000,       5.0000,   2.00000,    465.5237
    287.5000,       5.0000,   2.00000,    487.6964
    292.5000,       5.0000,   2.00000,    461.1666
    297.5000,       5.0000,   2.00000,    485.3423
    302.5000,       5.0000,   2.00000,    486.4686
     17.5000,       5.0000,   3.00000,   1147.9111
     22.5000,       5.0000,   3.00000,   1073.2568
     27.5000,       5.0000,   3.00000,   1080.8368
     32.5000,       5.0000,   3.00000,    944.5577
     37.5000,       5.0000,   3.00000,   1063.2374
     42.5000,       5.0000,   3.00000,   1043.1563
     47.5000,       5.0000,   3.00000,   1088.0637
     52.5000,       5.0000,   3.00000,    939.8306
     57.5000,       5.0000,   3.00000,   1078.9957
     62.5000,       5.0000,   3.00000,   1166.6344
     67.5000,       5.0000,   3.00000,   1176.6980
     72.5000,       5.0000,   3.00000,   1080.1416
     77.5000,       5.0000,   3.00000,   1122.0675
     82.5000,       5.0000,   3.00000,   1033.9208
     87.5000,       5.0000,   3.00000,    999.6310
     92.5000,       5.0000,   3.00000,    748.7760
     97.5000,       5.0000,   3.00000,    684.1739
    102.5000,       5.0000,   3.00000,    696.1240
    107.5000,       5.0000,   3.00000,    639.8922
    112.5000,       5.0000,   3.00000,    634.4447
    117.5000,       5.0000,   3.00000,    642.7704
    122.5000,       5.0000,   3.00000,    652.5114
    127.5000,       5.0000,   3.00000,    586.1613
    132.5000,       5.0000,   3.00000,    632.2823
    137.5000,       5.0000,   3.00000,    647.6949
    142.5000,       5.0000,   3.00000,    675.7825
    147.5000,       5.0000,   3.00000,    728.7039
    152.5000,       5.0000,   3.00000,    671.1359
    157.5000,       5.0000,   3.00000,    697.3375
    162.5000,       5.0000,   3.00000,    645.6313
    167.5000,       5.0000,   3.00000,    639.4536
    172.5000,       5.0000,   3.00000,    661.7177
    177.5000,       5.0000,   3.00000,    878.2597
    182.5000,       5.0000,   3.00000,    637.6060
    187.5000,       5.0000,   3.00000,    662.9037
    192.5000,       5.0000,   3.00000,    696.5732
    197.5000,       5.0000,   3.00000,    730.0933
    202.5000,       5.0000,   3.00000,    673.5356
    207.5000,       5.0000,   3.00000,    717.5989
    212.5000,       5.0000,   3.00000,    637.3524
    217.5000,       5.0000,   3.00000,    580.5939
    222.5000,       5.0000,   3.00000,    616.8240
    227.5000,       5.0000,   3.00000,    625.6129
    232.5000,       5.0000,   3.00000,    643.7468
    237.5000,       5.0000,   3.00000,    598.0877
    242.5000,       5.0000,   3.00000,    566.6512
    247.5000,       5.0000,   3.00000,    544.1769
    252.5000,       5.0000,   3.00000,    577.1987
    257.5000,       5.0000,   3.00000,    571.9897
    262.5000,       5.0000,   3.00000,    584.0244
    267.5000,       5.0000,   3.00000,    574.2903
    272.5000,       5.0000,   3.00000,    557.5021
    277.5000,       5.0000,   3.00000,    531.1477
    282.5000,       5.0000,   3.00000,    524.2449
    287.5000,       5.0000,   3.00000,    551.6314
    292.5000,       5.0000,   3.00000,    529.5917
    297.5000,       5.0000,   3.00000,    553.7693
     22.5000,      15.0000,   1.00000,   1181.8647
     27.5000,      15.0000,   1.00000,   1109.2988
     32.5000,      15.0000,   1.00000,   1131.8513
     37.5000,      15.0000,   1.00000,   1121.0233
     42.5000,      15.0000,   1.00000,   1157.8110
     47.5000,      15.0000,   1.00000,   1084.3762
     52.5000,      15.0000,   1.00000,   1086.4930
     57.5000,      15.0000,   1.00000,   1064.8229
     62.5000,      15.0000,   1.00000,   1121.1713
     67.5000,      15.0000,   1.00000,   1106.3258
     72.5000,      15.0000,   1.00000,   1125.8175
     77.5000,      15.0000,   1.00000,   1081.8951
     82.5000,      15.0000,   1.00000,   1059.9521
     87.5000,      15.0000,   1.00000,    955.2427
     92.5000,      15.0000,   1.00000,    857.5129
     97.5000,      15.0000,   1.00000,    741.0471
    102.5000,      15.0000,   1.00000,    701.3823
    107.5000,      15.0000,   1.00000,    699.4432
    112.5000,      15.0000,   1.00000,    688.3849
    117.5000,      15.0000,   1.00000,    674.7241
    122.5000,      15.0000,   1.00000,    644.6846
    127.5000,      15.0000,   1.00000,    633.3036
    132.5000,      15.0000,   1.00000,    627.5980
    137.5000,      15.0000,   1.00000,    661.3967
    142.5000,      15.0000,   1.00000,    703.3439
    147.5000,      15.0000,   1.00000,    720.2798
    152.5000,      15.0000,   1.00000,    727.1765
    157.5000,      15.0000,   1.00000,    661.3832
    162.5000,      15.0000,   1.00000,    656.3929
    167.5000,      15.0000,   1.00000,    662.2908
    172.5000,      15.0000,   1.00000,    747.7742
    177.5000,      15.0000,   1.00000,    730.7711
    182.5000,      15.0000,   1.00000,    751.0914
    187.5000,      15.0000,   1.00000,    679.1208
    192.5000,      15.0000,   1.00000,    693.6132
    197.5000,      15.0000,   1.00000,    706.2855
    202.5000,      15.0000,   1.00000,    747.9226
    207.5000,      15.0000,   1.00000,    697.7770
    212.5000,      15.0000,   1.00000,    661.0411
    217.5000,      15.0000,   1.00000,    632.3651
    222.5000,      15.0000,   1.00000,    632.6240
    227.5000,      15.0000,   1.00000,    661.1804
    232.5000,      15.0000,   1.00000,    665.2096
    237.5000,      15.0000,   1.00000,    642.4469
    242.5000,      15.0000,   1.00000,    597.0145
    247.5000,      15.0000,   1.00000,    586.8563
    252.5000,      15.0000,   1.00000,    587.8550
    257.5000,      15.0000,   1.00000,    612.3152
    262.5000,      15.0000,   1.00000,    617.7238
    267.5000,      15.0000,   1.00000,    606.9601
    272.5000,      15.0000,   1.00000,    583.5980
    277.5000,      15.0000,   1.00000,    563.5420
    282.5000,      15.0000,   1.00000,    557.6528
    287.5000,      15.0000,   1.00000,    561.3124
    292.5000,      15.0000,   1.00000,    577.6846
     22.5000,       5.0000,   4.00000,   1195.3680
     27.5000,       5.0000,   4.00000,   1195.6112
     32.5000,       5.0000,   4.00000,   1073.8073
     37.5000,       5.0000,   4.00000,   1196.7524
     42.5000,       5.0000,   4.00000,   1150.9762
     47.5000,       5.0000,   4.00000,   1164.2202
     52.5000,       5.0000,   4.00000,    999.0734
     57.5000,       5.0000,   4.00000,   1085.7861
     62.5000,       5.0000,   4.00000,   1190.3192
     67.5000,       5.0000,   4.00000,   1170.3705
     72.5000,       5.0000,   4.00000,   1152.6206
     77.5000,       5.0000,   4.00000,   1175.0212
     82.5000,       5.0000,   4.00000,   1053.6824
     87.5000,       5.0000,   4.00000,   1034.2764
     92.5000,       5.0000,   4.00000,    777.5637
     97.5000,       5.0000,   4.00000,    703.1871
    102.5000,       5.0000,   4.00000,    731.6609
    107.5000,       5.0000,   4.00000,    688.2123
    112.5000,       5.0000,   4.00000,    695.4033
    117.5000,       5.0000,   4.00000,    692.3934
    122.5000,       5.0000,   4.00000,    682.1972
    127.5000,       5.0000,   4.00000,    599.8262
    132.5000,       5.0000,   4.00000,    656.8573
    137.5000,       5.0000,   4.00000,    669.0532
    142.5000,       5.0000,   4.00000,    704.1146
    147.5000,       5.0000,   4.00000,    784.8636
    152.5000,       5.0000,   4.00000,    709.8423
    157.5000,       5.0000,   4.00000,    683.4153
    162.5000,       5.0000,   4.00000,    673.4288
    167.5000,       5.0000,   4.00000,    657.4669
    172.5000,       5.0000,   4.00000,    687.1426
    177.5000,       5.0000,   4.00000,    906.1887
    182.5000,       5.0000,   4.00000,    668.1870
    187.5000,       5.0000,   4.00000,    688.0773
    192.5000,       5.0000,   4.00000,    735.8757
    197.5000,       5.0000,   4.00000,    741.7817
    202.5000,       5.0000,   4.00000,    729.7505
    207.5000,       5.0000,   4.00000,    762.4943
    212.5000,       5.0000,   4.00000,    661.9906
    217.5000,       5.0000,   4.00000,    611.5054
    222.5000,       5.0000,   4.00000,    667.0615
    227.5000,       5.0000,   4.00000,    674.2688
    232.5000,       5.0000,   4.00000,    707.5966
    237.5000,       5.0000,   4.00000,    661.7096
    242.5000,       5.0000,   4.00000,    608.6265
    247.5000,       5.0000,   4.00000,    583.0692
    252.5000,       5.0000,   4.00000,    617.2873
    257.5000,       5.0000,   4.00000,    626.5456
    262.5000,       5.0000,   4.00000,    648.6877
    267.5000,       5.0000,   4.00000,    631.3670
    272.5000,       5.0000,   4.00000,    606.7305
    277.5000,       5.0000,   4.00000,    569.9005
    282.5000,       5.0000,   4.00000,    558.8156
    287.5000,       5.0000,   4.00000,    597.9709
    292.5000,       5.0000,   4.00000,    576.4178
     30.0000,      20.0000,   1.00000,   1281.1315
     35.0000,      20.0000,   1.00000,   1260.1891
     40.0000,      20.0000,   1.00000,   1225.8708
     45.0000,      20.0000,   1.00000,   1181.4481
     50.0000,      20.0000,   1.00000,   1125.2654
     55.0000,      20.0000,   1.00000,   1112.0746
     60.0000,      20.0000,   1.00000,   1078.3663
     65.0000,      20.0000,   1.00000,   1115.7635
     70.0000,      20.0000,   1.00000,   1176.8160
     75.0000,      20.0000,   1.00000,   1159.3828
     80.0000,      20.0000,   1.00000,   1131.8983
     85.0000,      20.0000,   1.00000,   1021.2504
     90.0000,      20.0000,   1.00000,    906.5850
     95.0000,      20.0000,   1.00000,    836.6841
    100.0000,      20.0000,   1.00000,    745.3127
    105.0000,      20.0000,   1.00000,    720.5731
    110.0000,      20.0000,   1.00000,    730.0126
    115.0000,      20.0000,   1.00000,    715.3809
    120.0000,      20.0000,   1.00000,    682.7190
    125.0000,      20.0000,   1.00000,    664.1851
    130.0000,      20.0000,   1.00000,    652.2226
    135.0000,      20.0000,   1.00000,    660.6411
    140.0000,      20.0000,   1.00000,    710.6123
    145.0000,      20.0000,   1.00000,    728.1046
    150.0000,      20.0000,   1.00000,    703.7114
    155.0000,      20.0000,   1.00000,    705.9007
    160.0000,      20.0000,   1.00000,    667.4052
    165.0000,      20.0000,   1.00000,    660.1725
    170.0000,      20.0000,   1.00000,    708.4700
    175.0000,      20.0000,   1.00000,    701.0112
    180.0000,      20.0000,   1.00000,    718.9962
    185.0000,      20.0000,   1.00000,    749.8347
    190.0000,      20.0000,   1.00000,    718.1370
    195.0000,      20.0000,   1.00000,    727.3386
    200.0000,      20.0000,   1.00000,    739.9162
    205.0000,      20.0000,   1.00000,    707.5837
    210.0000,      20.0000,   1.00000,    699.6359
    215.0000,      20.0000,   1.00000,    681.4591
    220.0000,      20.0000,   1.00000,    663.9749
    225.0000,      20.0000,   1.00000,    678.4431
    230.0000,      20.0000,   1.00000,    695.6620
    235.0000,      20.0000,   1.00000,    678.2162
    240.0000,      20.0000,   1.00000,    664.8175
    245.0000,      20.0000,   1.00000,    640.0424
    250.0000,      20.0000,   1.00000,    625.8821
    255.0000,      20.0000,   1.00000,    640.3328
    260.0000,      20.0000,   1.00000,    654.0708
    265.0000,      20.0000,   1.00000,    658.4738
    270.0000,      20.0000,   1.00000,    641.4562
    275.0000,      20.0000,   1.00000,    612.9884
    280.0000,      20.0000,   1.00000,    600.8638
    285.0000,      20.0000,   1.00000,    591.8898
     27.5000,       5.0000,   5.00000,   1317.3748
     32.5000,       5.0000,   5.00000,   1168.9806
     37.5000,       5.0000,   5.00000,   1278.1144
     42.5000,       5.0000,   5.00000,   1207.3956
     47.5000,       5.0000,   5.00000,   1209.8722
     52.5000,       5.0000,   5.00000,    998.9372
     57.5000,       5.0000,   5.00000,   1105.5486
     62.5000,       5.0000,   5.00000,   1176.7181
     67.5000,       5.0000,   5.00000,   1216.5990
     72.5000,       5.0000,   5.00000,   1203.6997
     77.5000,       5.0000,   5.00000,   1240.8207
     82.5000,       5.0000,   5.00000,   1075.7111
     87.5000,       5.0000,   5.00000,   1029.8145
     92.5000,       5.0000,   5.00000,    770.7322
     97.5000,       5.0000,   5.00000,    701.2193
    102.5000,       5.0000,   5.00000,    742.7669
    107.5000,       5.0000,   5.00000,    704.5902
    112.5000,       5.0000,   5.00000,    710.9100
    117.5000,       5.0000,   5.00000,    724.3550
    122.5000,       5.0000,   5.00000,    689.1719
    127.5000,       5.0000,   5.00000,    604.4480
    132.5000,       5.0000,   5.00000,    666.4966
    137.5000,       5.0000,   5.00000,    677.0037
    142.5000,       5.0000,   5.00000,    716.4227
    147.5000,       5.0000,   5.00000,    802.0311
    152.5000,       5.0000,   5.00000,    688.0677
    157.5000,       5.0000,   5.00000,    691.9354
    162.5000,       5.0000,   5.00000,    679.8183
    167.5000,       5.0000,   5.00000,    647.7997
    172.5000,       5.0000,   5.00000,    665.0275
    177.5000,       5.0000,   5.00000,    910.9331
    182.5000,       5.0000,   5.00000,    658.5859
    187.5000,       5.0000,   5.00000,    700.7428
    192.5000,       5.0000,   5.00000,    770.6813
    197.5000,       5.0000,   5.00000,    762.4238
    202.5000,       5.0000,   5.00000,    709.8016
    207.5000,       5.0000,   5.00000,    785.4839
    212.5000,       5.0000,   5.00000,    674.0785
    217.5000,       5.0000,   5.00000,    622.3754
    222.5000,       5.0000,   5.00000,    691.6337
    227.5000,       5.0000,   5.00000,    703.4918
    232.5000,       5.0000,   5.00000,    728.9897
    237.5000,       5.0000,   5.00000,    692.2131
    242.5000,       5.0000,   5.00000,    640.1018
    247.5000,       5.0000,   5.00000,    603.5085
    252.5000,       5.0000,   5.00000,    645.6940
    257.5000,       5.0000,   5.00000,    656.5609
    262.5000,       5.0000,   5.00000,    681.7235
    267.5000,       5.0000,   5.00000,    671.6306
    272.5000,       5.0000,   5.00000,    638.6443
    277.5000,       5.0000,   5.00000,    590.0578
    282.5000,       5.0000,   5.00000,    583.3957
    287.5000,       5.0000,   5.00000,    621.8809
     32.5000,       5.0000,   6.00000,   1213.0332
     37.5000,       5.0000,   6.00000,   1304.1530
     42.5000,       5.0000,   6.00000,   1217.6227
     47.5000,       5.0000,   6.00000,   1192.6403
     52.5000,       5.0000,   6.00000,    994.6157
     57.5000,       5.0000,   6.00000,   1089.0785
     62.5000,       5.0000,   6.00000,   1233.2743
     67.5000,       5.0000,   6.00000,   1273.0200
     72.5000,       5.0000,   6.00000,   1252.7826
     77.5000,       5.0000,   6.00000,   1278.0470
     82.5000,       5.0000,   6.00000,   1116.3939
     87.5000,       5.0000,   6.00000,   1023.0369
     92.5000,       5.0000,   6.00000,    743.4058
     97.5000,       5.0000,   6.00000,    689.2147
    102.5000,       5.0000,   6.00000,    731.2695
    107.5000,       5.0000,   6.00000,    691.6185
    112.5000,       5.0000,   6.00000,    707.8008
    117.5000,       5.0000,   6.00000,    709.4914
    122.5000,       5.0000,   6.00000,    705.6904
    127.5000,       5.0000,   6.00000,    611.2039
    132.5000,       5.0000,   6.00000,    663.6118
    137.5000,       5.0000,   6.00000,    683.0049
    142.5000,       5.0000,   6.00000,    718.4726
    147.5000,       5.0000,   6.00000,    752.4490
    152.5000,       5.0000,   6.00000,    682.5476
    157.5000,       5.0000,   6.00000,    694.7684
    162.5000,       5.0000,   6.00000,    659.4348
    167.5000,       5.0000,   6.00000,    623.2438
    172.5000,       5.0000,   6.00000,    642.3726
    177.5000,       5.0000,   6.00000,    859.3278
    182.5000,       5.0000,   6.00000,    647.8147
    187.5000,       5.0000,   6.00000,    701.8646
    192.5000,       5.0000,   6.00000,    771.8345
    197.5000,       5.0000,   6.00000,    768.2365
    202.5000,       5.0000,   6.00000,    703.0459
    207.5000,       5.0000,   6.00000,    745.5834
    212.5000,       5.0000,   6.00000,    684.5999
    217.5000,       5.0000,   6.00000,    627.8959
    222.5000,       5.0000,   6.00000,    687.7003
    227.5000,       5.0000,   6.00000,    704.4389
    232.5000,       5.0000,   6.00000,    734.2409
    237.5000,       5.0000,   6.00000,    688.1594
    242.5000,       5.0000,   6.00000,    650.8360
    247.5000,       5.0000,   6.00000,    623.5005
    252.5000,       5.0000,   6.00000,    660.5713
    257.5000,       5.0000,   6.00000,    666.5197
    262.5000,       5.0000,   6.00000,    693.3307
    267.5000,       5.0000,   6.00000,    683.8105
    272.5000,       5.0000,   6.00000,    653.4215
    277.5000,       5.0000,   6.00000,    608.4770
    282.5000,       5.0000,   6.00000,    593.5652
     37.5000,      25.0000,   1.00000,   1264.4292
     42.5000,      25.0000,   1.00000,   1158.8925
     47.5000,      25.0000,   1.00000,   1138.2771
     52.5000,      25.0000,   1.00000,   1105.0244
     57.5000,      25.0000,   1.00000,   1124.8015
     62.5000,      25.0000,   1.00000,   1142.9144
     67.5000,      25.0000,   1.00000,   1209.6650
     72.5000,      25.0000,   1.00000,   1211.6627
     77.5000,      25.0000,   1.00000,   1188.3026
     82.5000,      25.0000,   1.00000,   1091.2240
     87.5000,      25.0000,   1.00000,    993.7192
     92.5000,      25.0000,   1.00000,    876.4376
     97.5000,      25.0000,   1.00000,    794.4088
    102.5000,      25.0000,   1.00000,    719.2485
    107.5000,      25.0000,   1.00000,    706.9077
    112.5000,      25.0000,   1.00000,    699.8574
    117.5000,      25.0000,   1.00000,    683.0823
    122.5000,      25.0000,   1.00000,    683.2352
    127.5000,      25.0000,   1.00000,    685.9948
    132.5000,      25.0000,   1.00000,    680.3330
    137.5000,      25.0000,   1.00000,    696.7797
    142.5000,      25.0000,   1.00000,    681.3173
    147.5000,      25.0000,   1.00000,    687.8499
    152.5000,      25.0000,   1.00000,    689.4783
    157.5000,      25.0000,   1.00000,    672.4132
    162.5000,      25.0000,   1.00000,    641.1727
    167.5000,      25.0000,   1.00000,    674.7784
    172.5000,      25.0000,   1.00000,    651.5080
    177.5000,      25.0000,   1.00000,    660.6869
    182.5000,      25.0000,   1.00000,    704.8949
    187.5000,      25.0000,   1.00000,    747.6403
    192.5000,      25.0000,   1.00000,    703.9946
    197.5000,      25.0000,   1.00000,    722.3804
    202.5000,      25.0000,   1.00000,    713.0992
    207.5000,      25.0000,   1.00000,    680.9504
    212.5000,      25.0000,   1.00000,    669.7422
    217.5000,      25.0000,   1.00000,    695.1364
    222.5000,      25.0000,   1.00000,    671.9890
    227.5000,      25.0000,   1.00000,    665.8084
    232.5000,      25.0000,   1.00000,    673.3901
    237.5000,      25.0000,   1.00000,    664.4348
    242.5000,      25.0000,   1.00000,    662.6334
    247.5000,      25.0000,   1.00000,    662.9336
    252.5000,      25.0000,   1.00000,    656.3260
    257.5000,      25.0000,   1.00000,    654.8943
    262.5000,      25.0000,   1.00000,    659.3152
    267.5000,      25.0000,   1.00000,    648.1004
    272.5000,      25.0000,   1.00000,    643.4944
    277.5000,      25.0000,   1.00000,    634.6908
     37.5000,       5.0000,   7.00000,   1287.2231
     42.5000,       5.0000,   7.00000,   1176.1466
     47.5000,       5.0000,   7.00000,   1159.7048
     52.5000,       5.0000,   7.00000,    963.4099
     57.5000,       5.0000,   7.00000,   1112.0341
     62.5000,       5.0000,   7.00000,   1282.9764
     67.5000,       5.0000,   7.00000,   1340.6427
     72.5000,       5.0000,   7.00000,   1299.4431
     77.5000,       5.0000,   7.00000,   1317.5105
     82.5000,       5.0000,   7.00000,   1125.1624
     87.5000,       5.0000,   7.00000,   1035.4160
     92.5000,       5.0000,   7.00000,    731.8060
     97.5000,       5.0000,   7.00000,    658.6738
    102.5000,       5.0000,   7.00000,    701.5726
    107.5000,       5.0000,   7.00000,    667.7671
    112.5000,       5.0000,   7.00000,    673.0958
    117.5000,       5.0000,   7.00000,    698.3547
    122.5000,       5.0000,   7.00000,    695.8494
    127.5000,       5.0000,   7.00000,    619.6797
    132.5000,       5.0000,   7.00000,    670.7997
    137.5000,       5.0000,   7.00000,    678.0489
    142.5000,       5.0000,   7.00000,    677.0776
    147.5000,       5.0000,   7.00000,    741.2473
    152.5000,       5.0000,   7.00000,    666.1913
    157.5000,       5.0000,   7.00000,    667.2180
    162.5000,       5.0000,   7.00000,    637.6255
    167.5000,       5.0000,   7.00000,    597.9506
    172.5000,       5.0000,   7.00000,    606.6320
    177.5000,       5.0000,   7.00000,    823.7515
    182.5000,       5.0000,   7.00000,    624.2980
    187.5000,       5.0000,   7.00000,    685.3725
    192.5000,       5.0000,   7.00000,    752.9514
    197.5000,       5.0000,   7.00000,    748.3605
    202.5000,       5.0000,   7.00000,    692.8437
    207.5000,       5.0000,   7.00000,    736.3456
    212.5000,       5.0000,   7.00000,    651.3527
    217.5000,       5.0000,   7.00000,    626.4437
    222.5000,       5.0000,   7.00000,    677.3251
    227.5000,       5.0000,   7.00000,    683.7958
    232.5000,       5.0000,   7.00000,    716.8579
    237.5000,       5.0000,   7.00000,    680.8372
    242.5000,       5.0000,   7.00000,    641.9623
    247.5000,       5.0000,   7.00000,    629.6723
    252.5000,       5.0000,   7.00000,    667.1772
    257.5000,       5.0000,   7.00000,    667.5379
    262.5000,       5.0000,   7.00000,    688.8666
    267.5000,       5.0000,   7.00000,    676.5186
    272.5000,       5.0000,   7.00000,    657.1946
    277.5000,       5.0000,   7.00000,    614.7886
     42.5000,       5.0000,   8.00000,   1126.1047
     47.5000,       5.0000,   8.00000,   1105.3306
     52.5000,       5.0000,   8.00000,    956.5542
     57.5000,       5.0000,   8.00000,   1130.6104
     62.5000,       5.0000,   8.00000,   1319.6389
     67.5000,       5.0000,   8.00000,   1387.5331
     72.5000,       5.0000,   8.00000,   1359.6898
     77.5000,       5.0000,   8.00000,   1343.8817
     82.5000,       5.0000,   8.00000,   1138.1382
     87.5000,       5.0000,   8.00000,   1037.5586
     92.5000,       5.0000,   8.00000,    730.4380
     97.5000,       5.0000,   8.00000,    634.7766
    102.5000,       5.0000,   8.00000,    662.6403
    107.5000,       5.0000,   8.00000,    625.2021
    112.5000,       5.0000,   8.00000,    646.0866
    117.5000,       5.0000,   8.00000,    671.0232
    122.5000,       5.0000,   8.00000,    682.5167
    127.5000,       5.0000,   8.00000,    612.4392
    132.5000,       5.0000,   8.00000,    678.2343
    137.5000,       5.0000,   8.00000,    647.3325
    142.5000,       5.0000,   8.00000,    665.2051
    147.5000,       5.0000,   8.00000,    727.4517
    152.5000,       5.0000,   8.00000,    639.4966
    157.5000,       5.0000,   8.00000,    633.6667
    162.5000,       5.0000,   8.00000,    610.1296
    167.5000,       5.0000,   8.00000,    571.0228
    172.5000,       5.0000,   8.00000,    580.4903
    177.5000,       5.0000,   8.00000,    798.3145
    182.5000,       5.0000,   8.00000,    596.0678
    187.5000,       5.0000,   8.00000,    648.2831
    192.5000,       5.0000,   8.00000,    720.4496
    197.5000,       5.0000,   8.00000,    719.0739
    202.5000,       5.0000,   8.00000,    675.0893
    207.5000,       5.0000,   8.00000,    727.2444
    212.5000,       5.0000,   8.00000,    635.6497
    217.5000,       5.0000,   8.00000,    586.3777
    222.5000,       5.0000,   8.00000,    661.5986
    227.5000,       5.0000,   8.00000,    659.9521
    232.5000,       5.0000,   8.00000,    687.9772
    237.5000,       5.0000,   8.00000,    662.5132
    242.5000,       5.0000,   8.00000,    633.7548
    247.5000,       5.0000,   8.00000,    611.2012
    252.5000,       5.0000,   8.00000,    662.5031
    257.5000,       5.0000,   8.00000,    662.5911
    262.5000,       5.0000,   8.00000,    675.0457
    267.5000,       5.0000,   8.00000,    667.4311
    272.5000,       5.0000,   8.00000,    645.3715
     52.5000,      35.0000,   1.00000,   1131.4757
     57.5000,      35.0000,   1.00000,   1160.9463
     62.5000,      35.0000,   1.00000,   1204.7144
     67.5000,      35.0000,   1.00000,   1217.1318
     72.5000,      35.0000,   1.00000,   1249.3368
     77.5000,      35.0000,   1.00000,   1217.7029
     82.5000,      35.0000,   1.00000,   1139.4506
     87.5000,      35.0000,   1.00000,   1032.5170
     92.5000,      35.0000,   1.00000,    929.8593
     97.5000,      35.0000,   1.00000,    804.0668
    102.5000,      35.0000,   1.00000,    721.3579
    107.5000,      35.0000,   1.00000,    635.9448
    112.5000,      35.0000,   1.00000,    612.8292
    117.5000,      35.0000,   1.00000,    631.8989
    122.5000,      35.0000,   1.00000,    647.5743
    127.5000,      35.0000,   1.00000,    644.6519
    132.5000,      35.0000,   1.00000,    673.1657
    137.5000,      35.0000,   1.00000,    671.1272
    142.5000,      35.0000,   1.00000,    659.1844
    147.5000,      35.0000,   1.00000,    640.5012
    152.5000,      35.0000,   1.00000,    617.0034
    157.5000,      35.0000,   1.00000,    599.2795
    162.5000,      35.0000,   1.00000,    620.3753
    167.5000,      35.0000,   1.00000,    603.2155
    172.5000,      35.0000,   1.00000,    606.4575
    177.5000,      35.0000,   1.00000,    617.9299
    182.5000,      35.0000,   1.00000,    618.4749
    187.5000,      35.0000,   1.00000,    627.3999
    192.5000,      35.0000,   1.00000,    650.9539
    197.5000,      35.0000,   1.00000,    629.4727
    202.5000,      35.0000,   1.00000,    639.4663
    207.5000,      35.0000,   1.00000,    645.0245
    212.5000,      35.0000,   1.00000,    636.6199
    217.5000,      35.0000,   1.00000,    624.7904
    222.5000,      35.0000,   1.00000,    611.4448
    227.5000,      35.0000,   1.00000,    591.6807
    232.5000,      35.0000,   1.00000,    608.5630
    237.5000,      35.0000,   1.00000,    613.1962
    242.5000,      35.0000,   1.00000,    620.1660
    247.5000,      35.0000,   1.00000,    629.5342
    252.5000,      35.0000,   1.00000,    626.2497
    257.5000,      35.0000,   1.00000,    621.6967
    262.5000,      35.0000,   1.00000,    623.6029
     52.5000,       5.0000,  10.00000,    936.2669
     57.5000,       5.0000,  10.00000,   1125.5780
     62.5000,       5.0000,  10.00000,   1340.5802
     67.5000,       5.0000,  10.00000,   1431.1563
     72.5000,       5.0000,  10.00000,   1409.0220
     77.5000,       5.0000,  10.00000,   1411.5078
     82.5000,       5.0000,  10.00000,   1181.5258
     87.5000,       5.0000,  10.00000,   1039.5499
     92.5000,       5.0000,  10.00000,    709.0938
     97.5000,       5.0000,  10.00000,    600.9935
    102.5000,       5.0000,  10.00000,    614.3878
    107.5000,       5.0000,  10.00000,    564.4289
    112.5000,       5.0000,  10.00000,    578.7021
    117.5000,       5.0000,  10.00000,    614.0991
    122.5000,       5.0000,  10.00000,    634.1920
    127.5000,       5.0000,  10.00000,    558.0119
    132.5000,       5.0000,  10.00000,    625.3983
    137.5000,       5.0000,  10.00000,    633.8596
    142.5000,       5.0000,  10.00000,    648.8397
    147.5000,       5.0000,  10.00000,    681.8865
    152.5000,       5.0000,  10.00000,    593.6087
    157.5000,       5.0000,  10.00000,    584.3161
    162.5000,       5.0000,  10.00000,    558.1755
    167.5000,       5.0000,  10.00000,    532.2201
    172.5000,       5.0000,  10.00000,    546.8607
    177.5000,       5.0000,  10.00000,    739.6342
    182.5000,       5.0000,  10.00000,    537.9354
    187.5000,       5.0000,  10.00000,    580.2753
    192.5000,       5.0000,  10.00000,    644.1175
    197.5000,       5.0000,  10.00000,    655.9331
    202.5000,       5.0000,  10.00000,    624.4380
    207.5000,       5.0000,  10.00000,    671.4714
    212.5000,       5.0000,  10.00000,    589.6783
    217.5000,       5.0000,  10.00000,    540.8720
    222.5000,       5.0000,  10.00000,    586.3884
    227.5000,       5.0000,  10.00000,    596.1101
    232.5000,       5.0000,  10.00000,    648.0845
    237.5000,       5.0000,  10.00000,    610.4260
    242.5000,       5.0000,  10.00000,    580.7149
    247.5000,       5.0000,  10.00000,    567.2839
    252.5000,       5.0000,  10.00000,    611.2084
    257.5000,       5.0000,  10.00000,    620.4558
    262.5000,       5.0000,  10.00000,    650.5701
     67.5000,      45.0000,   1.00000,   1151.3843
     72.5000,      45.0000,   1.00000,   1137.2173
     77.5000,      45.0000,   1.00000,   1144.3501
     82.5000,      45.0000,   1.00000,   1123.4000
     87.5000,      45.0000,   1.00000,   1062.6667
     92.5000,      45.0000,   1.00000,    970.5955
     97.5000,      45.0000,   1.00000,    874.9667
    102.5000,      45.0000,   1.00000,    759.2713
    107.5000,      45.0000,   1.00000,    672.8882
    112.5000,      45.0000,   1.00000,    587.0664
    117.5000,      45.0000,   1.00000,    570.7523
    122.5000,      45.0000,   1.00000,    568.3111
    127.5000,      45.0000,   1.00000,    576.9147
    132.5000,      45.0000,   1.00000,    586.0270
    137.5000,      45.0000,   1.00000,    596.9736
    142.5000,      45.0000,   1.00000,    592.1838
    147.5000,      45.0000,   1.00000,    588.2621
    152.5000,      45.0000,   1.00000,    594.4777
    157.5000,      45.0000,   1.00000,    614.4559
    162.5000,      45.0000,   1.00000,    592.6995
    167.5000,      45.0000,   1.00000,    575.6414
    172.5000,      45.0000,   1.00000,    566.1638
    177.5000,      45.0000,   1.00000,    566.6701
    182.5000,      45.0000,   1.00000,    566.1340
    187.5000,      45.0000,   1.00000,    573.7637
    192.5000,      45.0000,   1.00000,    574.8442
    197.5000,      45.0000,   1.00000,    564.2220
    202.5000,      45.0000,   1.00000,    542.1706
    207.5000,      45.0000,   1.00000,    548.1570
    212.5000,      45.0000,   1.00000,    559.8727
    217.5000,      45.0000,   1.00000,    564.6402
    222.5000,      45.0000,   1.00000,    552.3721
    227.5000,      45.0000,   1.00000,    546.6268
    232.5000,      45.0000,   1.00000,    534.2934
    237.5000,      45.0000,   1.00000,    530.4242
    242.5000,      45.0000,   1.00000,    541.3625
    247.5000,      45.0000,   1.00000,    562.0114
     67.5000,      15.0000,   4.00000,   1342.6240
     72.5000,      15.0000,   4.00000,   1384.2522
     77.5000,      15.0000,   4.00000,   1321.6943
     82.5000,      15.0000,   4.00000,   1210.4382
     87.5000,      15.0000,   4.00000,    983.0820
     92.5000,      15.0000,   4.00000,    786.2184
     97.5000,      15.0000,   4.00000,    628.5062
    102.5000,      15.0000,   4.00000,    568.2136
    107.5000,      15.0000,   4.00000,    554.5382
    112.5000,      15.0000,   4.00000,    528.7470
    117.5000,      15.0000,   4.00000,    535.5144
    122.5000,      15.0000,   4.00000,    517.5251
    127.5000,      15.0000,   4.00000,    517.2208
    132.5000,      15.0000,   4.00000,    522.8741
    137.5000,      15.0000,   4.00000,    558.4734
    142.5000,      15.0000,   4.00000,    586.4894
    147.5000,      15.0000,   4.00000,    594.6231
    152.5000,      15.0000,   4.00000,    594.3206
    157.5000,      15.0000,   4.00000,    562.4641
    162.5000,      15.0000,   4.00000,    534.2579
    167.5000,      15.0000,   4.00000,    508.4618
    172.5000,      15.0000,   4.00000,    554.3513
    177.5000,      15.0000,   4.00000,    549.3708
    182.5000,      15.0000,   4.00000,    561.9387
    187.5000,      15.0000,   4.00000,    533.5652
    192.5000,      15.0000,   4.00000,    561.7285
    197.5000,      15.0000,   4.00000,    558.3829
    202.5000,      15.0000,   4.00000,    556.6251
    207.5000,      15.0000,   4.00000,    532.5065
    212.5000,      15.0000,   4.00000,    514.6937
    217.5000,      15.0000,   4.00000,    504.4226
    222.5000,      15.0000,   4.00000,    510.2455
    227.5000,      15.0000,   4.00000,    539.8096
    232.5000,      15.0000,   4.00000,    538.8587
    237.5000,      15.0000,   4.00000,    523.5877
    242.5000,      15.0000,   4.00000,    500.2814
    247.5000,      15.0000,   4.00000,    512.9295
     82.5000,      55.0000,   1.00000,   1019.1204
     87.5000,      55.0000,   1.00000,   1013.1724
     92.5000,      55.0000,   1.00000,    974.9606
     97.5000,      55.0000,   1.00000,    898.2237
    102.5000,      55.0000,   1.00000,    814.3511
    107.5000,      55.0000,   1.00000,    714.8812
    112.5000,      55.0000,   1.00000,    634.8221
    117.5000,      55.0000,   1.00000,    560.3875
    122.5000,      55.0000,   1.00000,    543.2053
    127.5000,      55.0000,   1.00000,    529.7005
    132.5000,      55.0000,   1.00000,    524.8796
    137.5000,      55.0000,   1.00000,    523.8621
    142.5000,      55.0000,   1.00000,    525.4185
    147.5000,      55.0000,   1.00000,    532.2997
    152.5000,      55.0000,   1.00000,    555.2761
    157.5000,      55.0000,   1.00000,    561.6922
    162.5000,      55.0000,   1.00000,    569.2423
    167.5000,      55.0000,   1.00000,    576.4371
    172.5000,      55.0000,   1.00000,    575.1168
    177.5000,      55.0000,   1.00000,    552.8924
    182.5000,      55.0000,   1.00000,    543.0596
    187.5000,      55.0000,   1.00000,    528.5471
    192.5000,      55.0000,   1.00000,    513.1418
    197.5000,      55.0000,   1.00000,    512.5855
    202.5000,      55.0000,   1.00000,    516.1587
    207.5000,      55.0000,   1.00000,    500.9197
    212.5000,      55.0000,   1.00000,    499.9420
    217.5000,      55.0000,   1.00000,    495.0455
    222.5000,      55.0000,   1.00000,    484.2920
    227.5000,      55.0000,   1.00000,    481.4403
    232.5000,      55.0000,   1.00000,    486.2906
     82.5000,      15.0000,   5.00000,   1131.4965
     87.5000,      15.0000,   5.00000,    926.5856
     92.5000,      15.0000,   5.00000,    751.6906
     97.5000,      15.0000,   5.00000,    597.6755
    102.5000,      15.0000,   5.00000,    546.4214
    107.5000,      15.0000,   5.00000,    527.4885
    112.5000,      15.0000,   5.00000,    507.0219
    117.5000,      15.0000,   5.00000,    496.6602
    122.5000,      15.0000,   5.00000,    475.5948
    127.5000,      15.0000,   5.00000,    463.7703
    132.5000,      15.0000,   5.00000,    461.1404
    137.5000,      15.0000,   5.00000,    484.7167
    142.5000,      15.0000,   5.00000,    515.4038
    147.5000,      15.0000,   5.00000,    529.9138
    152.5000,      15.0000,   5.00000,    537.2657
    157.5000,      15.0000,   5.00000,    518.4407
    162.5000,      15.0000,   5.00000,    510.9836
    167.5000,      15.0000,   5.00000,    499.2875
    172.5000,      15.0000,   5.00000,    545.4240
    177.5000,      15.0000,   5.00000,    532.8403
    182.5000,      15.0000,   5.00000,    530.5114
    187.5000,      15.0000,   5.00000,    494.6242
    192.5000,      15.0000,   5.00000,    513.1200
    197.5000,      15.0000,   5.00000,    512.1232
    202.5000,      15.0000,   5.00000,    510.1555
    207.5000,      15.0000,   5.00000,    484.6527
    212.5000,      15.0000,   5.00000,    459.7109
    217.5000,      15.0000,   5.00000,    439.6626
    222.5000,      15.0000,   5.00000,    442.8467
    227.5000,      15.0000,   5.00000,    468.2504
    232.5000,      15.0000,   5.00000,    474.6405
     97.5000,      65.0000,   1.00000,    864.4286
    102.5000,      65.0000,   1.00000,    807.5965
    107.5000,      65.0000,   1.00000,    742.9810
    112.5000,      65.0000,   1.00000,    662.3782
    117.5000,      65.0000,   1.00000,    603.9811
    122.5000,      65.0000,   1.00000,    546.6600
    127.5000,      65.0000,   1.00000,    525.6636
    132.5000,      65.0000,   1.00000,    511.3216
    137.5000,      65.0000,   1.00000,    497.2812
    142.5000,      65.0000,   1.00000,    491.0938
    147.5000,      65.0000,   1.00000,    505.4808
    152.5000,      65.0000,   1.00000,    500.3390
    157.5000,      65.0000,   1.00000,    504.6132
    162.5000,      65.0000,   1.00000,    524.3601
    167.5000,      65.0000,   1.00000,    535.9752
    172.5000,      65.0000,   1.00000,    539.2061
    177.5000,      65.0000,   1.00000,    543.6740
    182.5000,      65.0000,   1.00000,    531.3202
    187.5000,      65.0000,   1.00000,    521.1382
    192.5000,      65.0000,   1.00000,    506.4479
    197.5000,      65.0000,   1.00000,    496.1805
    202.5000,      65.0000,   1.00000,    491.9334
    207.5000,      65.0000,   1.00000,    484.4236
    212.5000,      65.0000,   1.00000,    463.0614
    217.5000,      65.0000,   1.00000,    458.0906
     97.5000,      15.0000,   6.00000,    550.9877
    102.5000,      15.0000,   6.00000,    504.4257
    107.5000,      15.0000,   6.00000,    491.7953
    112.5000,      15.0000,   6.00000,    476.5227
    117.5000,      15.0000,   6.00000,    476.2103
    122.5000,      15.0000,   6.00000,    457.9815
    127.5000,      15.0000,   6.00000,    449.0589
    132.5000,      15.0000,   6.00000,    439.5995
    137.5000,      15.0000,   6.00000,    457.8061
    142.5000,      15.0000,   6.00000,    478.5348
    147.5000,      15.0000,   6.00000,    484.1473
    152.5000,      15.0000,   6.00000,    485.0919
    157.5000,      15.0000,   6.00000,    469.4570
    162.5000,      15.0000,   6.00000,    466.6275
    167.5000,      15.0000,   6.00000,    461.7248
    172.5000,      15.0000,   6.00000,    510.6141
    177.5000,      15.0000,   6.00000,    512.6703
    182.5000,      15.0000,   6.00000,    521.1399
    187.5000,      15.0000,   6.00000,    490.7063
    192.5000,      15.0000,   6.00000,    506.7946
    197.5000,      15.0000,   6.00000,    500.0509
    202.5000,      15.0000,   6.00000,    489.2594
    207.5000,      15.0000,   6.00000,    458.3494
    212.5000,      15.0000,   6.00000,    432.5741
    217.5000,      15.0000,   6.00000,    411.5747
    105.0000,      30.0000,   3.00000,    503.5865
    110.0000,      30.0000,   3.00000,    480.6882
    115.0000,      30.0000,   3.00000,    468.8782
    120.0000,      30.0000,   3.00000,    460.0613
    125.0000,      30.0000,   3.00000,    458.6402
    130.0000,      30.0000,   3.00000,    456.8067
    135.0000,      30.0000,   3.00000,    461.8555
    140.0000,      30.0000,   3.00000,    456.8098
    145.0000,      30.0000,   3.00000,    467.8427
    150.0000,      30.0000,   3.00000,    468.0530
    155.0000,      30.0000,   3.00000,    465.0455
    160.0000,      30.0000,   3.00000,    457.1815
    165.0000,      30.0000,   3.00000,    471.7346
    170.0000,      30.0000,   3.00000,    472.6656
    175.0000,      30.0000,   3.00000,    479.6097
    180.0000,      30.0000,   3.00000,    494.8770
    185.0000,      30.0000,   3.00000,    511.0753
    190.0000,      30.0000,   3.00000,    515.1274
    195.0000,      30.0000,   3.00000,    493.3055
    200.0000,      30.0000,   3.00000,    483.6141
    205.0000,      30.0000,   3.00000,    465.1364
    210.0000,      30.0000,   3.00000,    448.1809
    112.5000,      25.0000,   4.00000,    457.9373
    117.5000,      25.0000,   4.00000,    441.8489
    122.5000,      25.0000,   4.00000,    440.7496
    127.5000,      25.0000,   4.00000,    440.5228
    132.5000,      25.0000,   4.00000,    441.9447
    137.5000,      25.0000,   4.00000,    451.4527
    142.5000,      25.0000,   4.00000,    461.6932
    147.5000,      25.0000,   4.00000,    462.2517
    152.5000,      25.0000,   4.00000,    460.9985
    157.5000,      25.0000,   4.00000,    451.1099
    162.5000,      25.0000,   4.00000,    435.6210
    167.5000,      25.0000,   4.00000,    459.0359
    172.5000,      25.0000,   4.00000,    455.2500
    177.5000,      25.0000,   4.00000,    463.3142
    182.5000,      25.0000,   4.00000,    486.5750
    187.5000,      25.0000,   4.00000,    504.3175
    192.5000,      25.0000,   4.00000,    481.0932
    197.5000,      25.0000,   4.00000,    494.1454
    202.5000,      25.0000,   4.00000,    485.6720
   4.65
ITERATION 4
MODEL RESISTIVITY
LAYER 1
61,     2.5000
     10.0000,     716.96
     15.0000,     722.47
     20.0000,     704.33
     25.0000,     666.43
     30.0000,     696.19
     35.0000,     634.84
     40.0000,     748.56
     45.0000,     746.14
     50.0000,     787.41
     55.0000,     661.44
     60.0000,     766.83
     65.0000,     898.98
     70.0000,     957.69
     75.0000,     960.15
     80.0000,     1012.6
     85.0000,     876.43
     90.0000,     780.53
     95.0000,     521.04
    100.0000,     425.72
    105.0000,     413.56
    110.0000,     370.66
    115.0000,     372.18
    120.0000,     380.10
    125.0000,     386.17
    130.0000,     354.76
    135.0000,     412.93
    140.0000,     443.26
    145.0000,     483.29
    150.0000,     552.68
    155.0000,     490.66
    160.0000,     473.85
    165.0000,     441.74
    170.0000,     422.88
    175.0000,     446.81
    180.0000,     623.27
    185.0000,     442.33
    190.0000,     470.49
    195.0000,     515.16
    200.0000,     515.05
    205.0000,     471.74
    210.0000,     494.75
    215.0000,     408.19
    220.0000,     354.66
    225.0000,     381.48
    230.0000,     385.31
    235.0000,     396.89
    240.0000,     367.93
    245.0000,     338.98
    250.0000,     324.66
    255.0000,     353.06
    260.0000,     355.21
    265.0000,     367.78
    270.0000,     360.33
    275.0000,     343.69
    280.0000,     319.65
    285.0000,     316.08
    290.0000,     341.54
    295.0000,     332.36
    300.0000,     368.21
    305.0000,     375.38
           352.3173
LAYER 2
61,     5.2500
     10.0000,     813.77
     15.0000,     788.26
     20.0000,     787.20
     25.0000,     768.15
     30.0000,     788.88
     35.0000,     765.85
     40.0000,     854.83
     45.0000,     859.76
     50.0000,     869.65
     55.0000,     769.55
     60.0000,     880.21
     65.0000,     1040.4
     70.0000,     1070.0
     75.0000,     1071.6
     80.0000,     1060.5
     85.0000,     915.97
     90.0000,     849.93
     95.0000,     562.04
    100.0000,     478.07
    105.0000,     492.42
    110.0000,     453.77
    115.0000,     452.48
    120.0000,     476.08
    125.0000,     476.94
    130.0000,     452.58
    135.0000,     500.96
    140.0000,     518.74
    145.0000,     557.02
    150.0000,     590.72
    155.0000,     526.72
    160.0000,     516.60
    165.0000,     497.23
    170.0000,     480.75
    175.0000,     516.26
    180.0000,     648.96
    185.0000,     504.53
    190.0000,     540.79
    195.0000,     579.61
    200.0000,     571.83
    205.0000,     533.36
    210.0000,     540.32
    215.0000,     473.46
    220.0000,     422.88
    225.0000,     441.77
    230.0000,     441.77
    235.0000,     454.51
    240.0000,     426.04
    245.0000,     396.20
    250.0000,     384.64
    255.0000,     405.22
    260.0000,     414.72
    265.0000,     424.09
    270.0000,     415.23
    275.0000,     396.99
    280.0000,     366.48
    285.0000,     365.45
    290.0000,     391.03
    295.0000,     386.15
    300.0000,     411.29
    305.0000,     413.56
           395.7629
LAYER 3
59,     8.2750
     15.0000,     1152.4
     20.0000,     1110.9
     25.0000,     987.28
     30.0000,     903.71
     35.0000,     868.66
     40.0000,     914.11
     45.0000,     914.23
     50.0000,     908.95
     55.0000,     900.82
     60.0000,     1124.9
     65.0000,     1469.2
     70.0000,     1601.8
     75.0000,     1634.7
     80.0000,     1554.7
     85.0000,     1289.1
     90.0000,     1202.7
     95.0000,     754.59
    100.0000,     675.09
    105.0000,     754.81
    110.0000,     730.00
    115.0000,     724.08
    120.0000,     765.94
    125.0000,     774.60
    130.0000,     756.96
    135.0000,     792.18
    140.0000,     796.66
    145.0000,     813.18
    150.0000,     793.43
    155.0000,     723.90
    160.0000,     745.83
    165.0000,     760.92
    170.0000,     744.06
    175.0000,     765.38
    180.0000,     846.16
    185.0000,     739.56
    190.0000,     824.91
    195.0000,     867.14
    200.0000,     808.00
    205.0000,     729.46
    210.0000,     718.10
    215.0000,     689.81
    220.0000,     662.37
    225.0000,     679.43
    230.0000,     674.53
    235.0000,     683.08
    240.0000,     648.18
    245.0000,     608.61
    250.0000,     591.31
    255.0000,     607.38
    260.0000,     630.63
    265.0000,     648.90
    270.0000,     641.82
    275.0000,     612.29
    280.0000,     562.85
    285.0000,     558.14
    290.0000,     583.06
    295.0000,     573.48
    300.0000,     567.08
           520.9904
LAYER 4
57,    11.6025
     20.0000,     1976.7
     25.0000,     1375.7
     30.0000,     1003.6
     35.0000,     814.82
     40.0000,     778.29
     45.0000,     757.30
     50.0000,     766.43
     55.0000,     873.63
     60.0000,     1306.7
     65.0000,     1994.8
     70.0000,     2331.5
     75.0000,     2330.1
     80.0000,     2046.2
     85.0000,     1531.7
     90.0000,     1392.9
     95.0000,     827.16
    100.0000,     797.47
    105.0000,     1032.6
    110.0000,     1121.6
    115.0000,     1166.3
    120.0000,     1257.2
    125.0000,     1300.9
    130.0000,     1266.5
    135.0000,     1257.5
    140.0000,     1204.5
    145.0000,     1143.5
    150.0000,     1055.5
    155.0000,     1013.0
    160.0000,     1136.7
    165.0000,     1234.4
    170.0000,     1192.1
    175.0000,     1118.7
    180.0000,     1105.6
    185.0000,     1037.1
    190.0000,     1238.9
    195.0000,     1331.9
    200.0000,     1188.5
    205.0000,     1018.0
    210.0000,     981.57
    215.0000,     1006.9
    220.0000,     1032.9
    225.0000,     1062.6
    230.0000,     1049.8
    235.0000,     1047.0
    240.0000,     1002.9
    245.0000,     951.65
    250.0000,     923.51
    255.0000,     935.34
    260.0000,     969.61
    265.0000,     997.85
    270.0000,     988.76
    275.0000,     940.92
    280.0000,     869.92
    285.0000,     859.37
    290.0000,     882.49
    295.0000,     857.77
           789.7849
LAYER 5
53,    15.2628
     30.0000,     3344.8
     35.0000,     1585.5
     40.0000,     1039.6
     45.0000,     869.67
     50.0000,     883.68
     55.0000,     1171.4
     60.0000,     1880.0
     65.0000,     2673.1
     70.0000,     2729.8
     75.0000,     2238.7
     80.0000,     1617.5
     85.0000,     1101.2
     90.0000,     904.07
     95.0000,     595.02
    100.0000,     582.07
    105.0000,     800.87
    110.0000,     1038.2
    115.0000,     1215.7
    120.0000,     1353.3
    125.0000,     1411.3
    130.0000,     1342.8
    135.0000,     1250.5
    140.0000,     1143.9
    145.0000,     1061.4
    150.0000,     1047.6
    155.0000,     1181.3
    160.0000,     1466.3
    165.0000,     1639.0
    170.0000,     1496.2
    175.0000,     1219.7
    180.0000,     1058.8
    185.0000,     1089.3
    190.0000,     1389.7
    195.0000,     1625.8
    200.0000,     1538.6
    205.0000,     1331.7
    210.0000,     1249.9
    215.0000,     1305.2
    220.0000,     1399.5
    225.0000,     1455.6
    230.0000,     1453.5
    235.0000,     1440.7
    240.0000,     1417.7
    245.0000,     1388.5
    250.0000,     1356.5
    255.0000,     1333.9
    260.0000,     1320.7
    265.0000,     1303.8
    270.0000,     1271.9
    275.0000,     1230.4
    280.0000,     1214.6
    285.0000,     1217.3
             1267.0
LAYER 6
49,    19.2890
     40.0000,     2561.2
     45.0000,     2051.1
     50.0000,     1984.6
     55.0000,     2252.8
     60.0000,     2728.7
     65.0000,     2887.0
     70.0000,     2446.6
     75.0000,     1845.0
     80.0000,     1318.0
     85.0000,     949.38
     90.0000,     745.93
     95.0000,     529.08
    100.0000,     452.47
    105.0000,     484.28
    110.0000,     531.75
    115.0000,     556.13
    120.0000,     560.72
    125.0000,     548.16
    130.0000,     522.84
    135.0000,     511.31
    140.0000,     519.95
    145.0000,     559.47
    150.0000,     649.12
    155.0000,     811.63
    160.0000,     1008.4
    165.0000,     1090.3
    170.0000,     980.87
    175.0000,     805.93
    180.0000,     711.86
    185.0000,     754.51
    190.0000,     935.86
    195.0000,     1106.6
    200.0000,     1114.1
    205.0000,     1018.4
    210.0000,     953.76
    215.0000,     960.58
    220.0000,     1004.1
    225.0000,     1041.5
    230.0000,     1057.9
    235.0000,     1064.6
    240.0000,     1066.8
    245.0000,     1062.9
    250.0000,     1049.2
    255.0000,     1031.8
    260.0000,     1016.4
    265.0000,     1004.2
    270.0000,     1005.3
    275.0000,     1007.4
             1087.8
LAYER 7
45,    23.7179
     50.0000,     3388.9
     55.0000,     3207.3
     60.0000,     3108.6
     65.0000,     2579.9
     70.0000,     2018.5
     75.0000,     1548.1
     80.0000,     1171.3
     85.0000,     911.57
     90.0000,     733.40
     95.0000,     550.23
    100.0000,     429.19
    105.0000,     367.69
    110.0000,     327.16
    115.0000,     292.56
    120.0000,     263.99
    125.0000,     242.95
    130.0000,     232.05
    135.0000,     237.20
    140.0000,     261.79
    145.0000,     310.82
    150.0000,     389.91
    155.0000,     496.26
    160.0000,     595.96
    165.0000,     629.54
    170.0000,     582.51
    175.0000,     511.10
    180.0000,     476.74
    185.0000,     506.57
    190.0000,     593.14
    195.0000,     678.50
    200.0000,     702.15
    205.0000,     673.63
    210.0000,     642.30
    215.0000,     634.95
    220.0000,     647.31
    225.0000,     665.60
    230.0000,     681.51
    235.0000,     694.57
    240.0000,     705.87
    245.0000,     713.64
    250.0000,     714.02
    255.0000,     713.15
    260.0000,     719.27
    265.0000,     728.96
           780.9384
LAYER 8
41,    28.5897
     60.0000,     2852.5
     65.0000,     1965.0
     70.0000,     1578.5
     75.0000,     1342.5
     80.0000,     1078.1
     85.0000,     893.63
     90.0000,     761.04
     95.0000,     605.86
    100.0000,     466.08
    105.0000,     362.56
    110.0000,     287.10
    115.0000,     232.96
    120.0000,     196.54
    125.0000,     174.50
    130.0000,     165.34
    135.0000,     169.69
    140.0000,     188.72
    145.0000,     223.95
    150.0000,     274.84
    155.0000,     333.81
    160.0000,     381.93
    165.0000,     398.77
    170.0000,     384.11
    175.0000,     360.46
    180.0000,     352.25
    185.0000,     371.16
    190.0000,     411.94
    195.0000,     452.25
    200.0000,     470.16
    205.0000,     465.74
    210.0000,     455.07
    215.0000,     451.03
    220.0000,     456.04
    225.0000,     466.97
    230.0000,     479.84
    235.0000,     492.60
    240.0000,     507.46
    245.0000,     522.80
    250.0000,     528.98
    255.0000,     538.76
           570.4177
LAYER 9
35,    33.9487
     75.0000,     1304.6
     80.0000,     990.21
     85.0000,     870.73
     90.0000,     789.98
     95.0000,     667.93
    100.0000,     532.45
    105.0000,     415.48
    110.0000,     323.41
    115.0000,     255.95
    120.0000,     211.69
    125.0000,     185.34
    130.0000,     173.18
    135.0000,     173.34
    140.0000,     184.92
    145.0000,     206.80
    150.0000,     236.13
    155.0000,     266.75
    160.0000,     289.85
    165.0000,     299.09
    170.0000,     296.26
    175.0000,     290.49
    180.0000,     291.41
    185.0000,     303.57
    190.0000,     324.12
    195.0000,     344.34
    200.0000,     356.13
    205.0000,     358.74
    210.0000,     357.58
    215.0000,     358.34
    220.0000,     363.70
    225.0000,     374.04
    230.0000,     386.79
    235.0000,     397.20
    240.0000,     412.90
           447.3817
LAYER 10
29,    39.8436
     90.0000,     832.06
     95.0000,     702.86
    100.0000,     601.63
    105.0000,     494.44
    110.0000,     402.31
    115.0000,     322.20
    120.0000,     268.30
    125.0000,     234.10
    130.0000,     215.42
    135.0000,     208.69
    140.0000,     211.42
    145.0000,     221.14
    150.0000,     234.74
    155.0000,     248.32
    160.0000,     258.12
    165.0000,     262.34
    170.0000,     262.43
    175.0000,     262.16
    180.0000,     265.27
    185.0000,     273.28
    190.0000,     284.71
    195.0000,     295.95
    200.0000,     303.90
    205.0000,     308.03
    210.0000,     310.68
    215.0000,     314.28
    220.0000,     321.13
    225.0000,     332.09
           354.6711
LAYER 11
25,    46.3279
    100.0000,     653.64
    105.0000,     560.44
    110.0000,     481.70
    115.0000,     403.20
    120.0000,     343.34
    125.0000,     297.84
    130.0000,     270.19
    135.0000,     254.50
    140.0000,     247.63
    145.0000,     246.64
    150.0000,     248.81
    155.0000,     251.73
    160.0000,     253.67
    165.0000,     254.10
    170.0000,     253.82
    175.0000,     254.40
    180.0000,     257.21
    185.0000,     262.63
    190.0000,     269.77
    195.0000,     276.87
    200.0000,     282.73
    205.0000,     286.50
    210.0000,     289.77
    215.0000,     294.00
           301.7018
LAYER 12
21, 
    110.0000,     556.77
    115.0000,     465.46
    120.0000,     395.34
    125.0000,     345.12
    130.0000,     311.71
    135.0000,     287.71
    140.0000,     273.88
    145.0000,     266.25
    150.0000,     262.12
    155.0000,     259.56
    160.0000,     257.45
    165.0000,     255.48
    170.0000,     254.11
    175.0000,     254.13
    180.0000,     256.18
    185.0000,     260.28
    190.0000,     265.87
    195.0000,     270.97
    200.0000,     275.46
    205.0000,     278.92
           281.5058
CALCULATED APPARENT RESISTIVITY
      7.5000,       5.0000,   1.00000,    832.6948
     12.5000,       5.0000,   1.00000,    827.2020
     17.5000,       5.0000,   1.00000,    816.3331
     22.5000,       5.0000,   1.00000,    769.1909
     27.5000,       5.0000,   1.00000,    810.2672
     32.5000,       5.0000,   1.00000,    734.1482
     37.5000,       5.0000,   1.00000,    825.5667
     42.5000,       5.0000,   1.00000,    775.6194
     47.5000,       5.0000,   1.00000,    856.5607
     52.5000,       5.0000,   1.00000,    790.1073
     57.5000,       5.0000,   1.00000,    907.3178
     62.5000,       5.0000,   1.00000,    974.4579
     67.5000,       5.0000,   1.00000,   1033.3655
     72.5000,       5.0000,   1.00000,   1019.1749
     77.5000,       5.0000,   1.00000,   1039.3290
     82.5000,       5.0000,   1.00000,    873.9895
     87.5000,       5.0000,   1.00000,    820.3929
     92.5000,       5.0000,   1.00000,    615.3153
     97.5000,       5.0000,   1.00000,    535.7048
    102.5000,       5.0000,   1.00000,    505.7396
    107.5000,       5.0000,   1.00000,    460.3700
    112.5000,       5.0000,   1.00000,    464.8756
    117.5000,       5.0000,   1.00000,    461.6413
    122.5000,       5.0000,   1.00000,    481.9885
    127.5000,       5.0000,   1.00000,    452.6606
    132.5000,       5.0000,   1.00000,    508.9445
    137.5000,       5.0000,   1.00000,    520.5317
    142.5000,       5.0000,   1.00000,    535.8438
    147.5000,       5.0000,   1.00000,    585.6175
    152.5000,       5.0000,   1.00000,    535.1088
    157.5000,       5.0000,   1.00000,    547.7999
    162.5000,       5.0000,   1.00000,    530.0508
    167.5000,       5.0000,   1.00000,    534.4678
    172.5000,       5.0000,   1.00000,    499.6862
    177.5000,       5.0000,   1.00000,    646.2151
    182.5000,       5.0000,   1.00000,    508.6940
    187.5000,       5.0000,   1.00000,    571.3220
    192.5000,       5.0000,   1.00000,    571.8470
    197.5000,       5.0000,   1.00000,    572.2149
    202.5000,       5.0000,   1.00000,    526.4862
    207.5000,       5.0000,   1.00000,    544.8109
    212.5000,       5.0000,   1.00000,    481.3863
    217.5000,       5.0000,   1.00000,    449.3330
    222.5000,       5.0000,   1.00000,    464.5031
    227.5000,       5.0000,   1.00000,    443.6111
    232.5000,       5.0000,   1.00000,    453.0169
    237.5000,       5.0000,   1.00000,    429.9371
    242.5000,       5.0000,   1.00000,    417.9974
    247.5000,       5.0000,   1.00000,    401.5564
    252.5000,       5.0000,   1.00000,    419.4499
    257.5000,       5.0000,   1.00000,    413.2732
    262.5000,       5.0000,   1.00000,    424.3452
    267.5000,       5.0000,   1.00000,    414.2094
    272.5000,       5.0000,   1.00000,    405.8705
    277.5000,       5.0000,   1.00000,    391.2786
    282.5000,       5.0000,   1.00000,    382.4065
    287.5000,       5.0000,   1.00000,    403.7539
    292.5000,       5.0000,   1.00000,    390.4004
    297.5000,       5.0000,   1.00000,    413.5086
    302.5000,       5.0000,   1.00000,    412.4666
    307.5000,       5.0000,   1.00000,    401.7464
     12.5000,       5.0000,   2.00000,   1004.0463
     17.5000,       5.0000,   2.00000,    972.3457
     22.5000,       5.0000,   2.00000,    932.5081
     27.5000,       5.0000,   2.00000,    943.7458
     32.5000,       5.0000,   2.00000,    844.6746
     37.5000,       5.0000,   2.00000,    910.4125
     42.5000,       5.0000,   2.00000,    919.3130
     47.5000,       5.0000,   2.00000,    969.3137
     52.5000,       5.0000,   2.00000,    883.9236
     57.5000,       5.0000,   2.00000,   1010.8613
     62.5000,       5.0000,   2.00000,   1133.3885
     67.5000,       5.0000,   2.00000,   1103.7228
     72.5000,       5.0000,   2.00000,   1078.1329
     77.5000,       5.0000,   2.00000,   1080.6805
     82.5000,       5.0000,   2.00000,    966.0027
     87.5000,       5.0000,   2.00000,    924.9138
     92.5000,       5.0000,   2.00000,    699.4337
     97.5000,       5.0000,   2.00000,    622.8416
    102.5000,       5.0000,   2.00000,    632.9593
    107.5000,       5.0000,   2.00000,    563.1712
    112.5000,       5.0000,   2.00000,    551.9103
    117.5000,       5.0000,   2.00000,    581.7349
    122.5000,       5.0000,   2.00000,    587.2459
    127.5000,       5.0000,   2.00000,    539.5029
    132.5000,       5.0000,   2.00000,    604.6754
    137.5000,       5.0000,   2.00000,    602.0864
    142.5000,       5.0000,   2.00000,    612.6746
    147.5000,       5.0000,   2.00000,    671.7694
    152.5000,       5.0000,   2.00000,    609.0136
    157.5000,       5.0000,   2.00000,    629.6437
    162.5000,       5.0000,   2.00000,    646.2883
    167.5000,       5.0000,   2.00000,    575.0851
    172.5000,       5.0000,   2.00000,    596.3110
    177.5000,       5.0000,   2.00000,    795.5707
    182.5000,       5.0000,   2.00000,    584.8872
    187.5000,       5.0000,   2.00000,    604.6767
    192.5000,       5.0000,   2.00000,    692.9752
    197.5000,       5.0000,   2.00000,    646.6278
    202.5000,       5.0000,   2.00000,    598.6439
    207.5000,       5.0000,   2.00000,    652.6993
    212.5000,       5.0000,   2.00000,    575.8789
    217.5000,       5.0000,   2.00000,    524.2291
    222.5000,       5.0000,   2.00000,    561.5620
    227.5000,       5.0000,   2.00000,    544.3780
    232.5000,       5.0000,   2.00000,    547.8467
    237.5000,       5.0000,   2.00000,    527.6971
    242.5000,       5.0000,   2.00000,    501.1301
    247.5000,       5.0000,   2.00000,    489.3553
    252.5000,       5.0000,   2.00000,    511.3896
    257.5000,       5.0000,   2.00000,    502.1313
    262.5000,       5.0000,   2.00000,    505.9569
    267.5000,       5.0000,   2.00000,    502.6969
    272.5000,       5.0000,   2.00000,    494.3220
    277.5000,       5.0000,   2.00000,    470.4624
    282.5000,       5.0000,   2.00000,    468.4465
    287.5000,       5.0000,   2.00000,    491.1011
    292.5000,       5.0000,   2.00000,    464.9058
    297.5000,       5.0000,   2.00000,    489.0552
    302.5000,       5.0000,   2.00000,    490.5212
     17.5000,       5.0000,   3.00000,   1142.0450
     22.5000,       5.0000,   3.00000,   1065.3564
     27.5000,       5.0000,   3.00000,   1072.5591
     32.5000,       5.0000,   3.00000,    940.5314
     37.5000,       5.0000,   3.00000,   1062.0154
     42.5000,       5.0000,   3.00000,   1042.5388
     47.5000,       5.0000,   3.00000,   1089.3905
     52.5000,       5.0000,   3.00000,    940.8054
     57.5000,       5.0000,   3.00000,   1082.1494
     62.5000,       5.0000,   3.00000,   1168.0320
     67.5000,       5.0000,   3.00000,   1174.4264
     72.5000,       5.0000,   3.00000,   1075.6190
     77.5000,       5.0000,   3.00000,   1117.2783
     82.5000,       5.0000,   3.00000,   1030.1095
     87.5000,       5.0000,   3.00000,    995.8516
     92.5000,       5.0000,   3.00000,    746.7137
     97.5000,       5.0000,   3.00000,    684.1974
    102.5000,       5.0000,   3.00000,    699.0588
    107.5000,       5.0000,   3.00000,    644.3516
    112.5000,       5.0000,   3.00000,    639.7497
    117.5000,       5.0000,   3.00000,    648.5680
    122.5000,       5.0000,   3.00000,    659.4861
    127.5000,       5.0000,   3.00000,    593.5164
    132.5000,       5.0000,   3.00000,    640.5553
    137.5000,       5.0000,   3.00000,    654.7200
    142.5000,       5.0000,   3.00000,    680.9177
    147.5000,       5.0000,   3.00000,    732.2178
    152.5000,       5.0000,   3.00000,    672.8878
    157.5000,       5.0000,   3.00000,    698.8831
    162.5000,       5.0000,   3.00000,    646.8647
    167.5000,       5.0000,   3.00000,    640.4854
    172.5000,       5.0000,   3.00000,    662.4440
    177.5000,       5.0000,   3.00000,    878.9821
    182.5000,       5.0000,   3.00000,    638.2657
    187.5000,       5.0000,   3.00000,    664.1060
    192.5000,       5.0000,   3.00000,    697.9592
    197.5000,       5.0000,   3.00000,    731.3081
    202.5000,       5.0000,   3.00000,    674.3979
    207.5000,       5.0000,   3.00000,    719.0363
    212.5000,       5.0000,   3.00000,    639.4203
    217.5000,       5.0000,   3.00000,    583.0476
    222.5000,       5.0000,   3.00000,    619.8992
    227.5000,       5.0000,   3.00000,    628.9599
    232.5000,       5.0000,   3.00000,    647.5347
    237.5000,       5.0000,   3.00000,    601.9846
    242.5000,       5.0000,   3.00000,    570.6707
    247.5000,       5.0000,   3.00000,    548.2361
    252.5000,       5.0000,   3.00000,    581.6902
    257.5000,       5.0000,   3.00000,    576.6834
    262.5000,       5.0000,   3.00000,    589.3314
    267.5000,       5.0000,   3.00000,    579.6496
    272.5000,       5.0000,   3.00000,    563.0597
    277.5000,       5.0000,   3.00000,    536.5320
    282.5000,       5.0000,   3.00000,    530.1108
    287.5000,       5.0000,   3.00000,    558.7296
    292.5000,       5.0000,   3.00000,    536.5613
    297.5000,       5.0000,   3.00000,    561.2220
     22.5000,      15.0000,   1.00000,   1173.0488
     27.5000,      15.0000,   1.00000,   1098.7131
     32.5000,      15.0000,   1.00000,   1121.1860
     37.5000,      15.0000,   1.00000,   1113.8542
     42.5000,      15.0000,   1.00000,   1153.3586
     47.5000,      15.0000,   1.00000,   1081.6997
     52.5000,      15.0000,   1.00000,   1085.9496
     57.5000,      15.0000,   1.00000,   1063.8787
     62.5000,      15.0000,   1.00000,   1118.7717
     67.5000,      15.0000,   1.00000,   1101.4689
     72.5000,      15.0000,   1.00000,   1118.6025
     77.5000,      15.0000,   1.00000,   1074.3234
     82.5000,      15.0000,   1.00000,   1054.1484
     87.5000,      15.0000,   1.00000,    951.2460
     92.5000,      15.0000,   1.00000,    855.0467
     97.5000,      15.0000,   1.00000,    740.5016
    102.5000,      15.0000,   1.00000,    701.4726
    107.5000,      15.0000,   1.00000,    700.3865
    112.5000,      15.0000,   1.00000,    689.7404
    117.5000,      15.0000,   1.00000,    676.7004
    122.5000,      15.0000,   1.00000,    648.3052
    127.5000,      15.0000,   1.00000,    639.2945
    132.5000,      15.0000,   1.00000,    634.8276
    137.5000,      15.0000,   1.00000,    668.8689
    142.5000,      15.0000,   1.00000,    709.4089
    147.5000,      15.0000,   1.00000,    724.0928
    152.5000,      15.0000,   1.00000,    729.2707
    157.5000,      15.0000,   1.00000,    662.1958
    162.5000,      15.0000,   1.00000,    656.7076
    167.5000,      15.0000,   1.00000,    662.3005
    172.5000,      15.0000,   1.00000,    747.4266
    177.5000,      15.0000,   1.00000,    730.1962
    182.5000,      15.0000,   1.00000,    750.9891
    187.5000,      15.0000,   1.00000,    679.3763
    192.5000,      15.0000,   1.00000,    693.9524
    197.5000,      15.0000,   1.00000,    706.5410
    202.5000,      15.0000,   1.00000,    748.2895
    207.5000,      15.0000,   1.00000,    698.4381
    212.5000,      15.0000,   1.00000,    662.5107
    217.5000,      15.0000,   1.00000,    634.7317
    222.5000,      15.0000,   1.00000,    635.5918
    227.5000,      15.0000,   1.00000,    664.7363
    232.5000,      15.0000,   1.00000,    669.1266
    237.5000,      15.0000,   1.00000,    646.6024
    242.5000,      15.0000,   1.00000,    601.2956
    247.5000,      15.0000,   1.00000,    591.5501
    252.5000,      15.0000,   1.00000,    593.0421
    257.5000,      15.0000,   1.00000,    618.3802
    262.5000,      15.0000,   1.00000,    624.5175
    267.5000,      15.0000,   1.00000,    614.4218
    272.5000,      15.0000,   1.00000,    591.3657
    277.5000,      15.0000,   1.00000,    571.7463
    282.5000,      15.0000,   1.00000,    566.6331
    287.5000,      15.0000,   1.00000,    570.5838
    292.5000,      15.0000,   1.00000,    587.4423
     22.5000,       5.0000,   4.00000,   1184.2562
     27.5000,       5.0000,   4.00000,   1182.5602
     32.5000,       5.0000,   4.00000,   1062.5667
     37.5000,       5.0000,   4.00000,   1189.6716
     42.5000,       5.0000,   4.00000,   1145.9865
     47.5000,       5.0000,   4.00000,   1160.9581
     52.5000,       5.0000,   4.00000,    995.3963
     57.5000,       5.0000,   4.00000,   1083.7954
     62.5000,       5.0000,   4.00000,   1187.7533
     67.5000,       5.0000,   4.00000,   1164.3279
     72.5000,       5.0000,   4.00000,   1143.5217
     77.5000,       5.0000,   4.00000,   1163.4991
     82.5000,       5.0000,   4.00000,   1043.7367
     87.5000,       5.0000,   4.00000,   1025.7736
     92.5000,       5.0000,   4.00000,    772.5110
     97.5000,       5.0000,   4.00000,    700.8628
    102.5000,       5.0000,   4.00000,    731.3768
    107.5000,       5.0000,   4.00000,    689.4032
    112.5000,       5.0000,   4.00000,    697.1568
    117.5000,       5.0000,   4.00000,    695.0019
    122.5000,       5.0000,   4.00000,    686.6115
    127.5000,       5.0000,   4.00000,    605.9331
    132.5000,       5.0000,   4.00000,    664.9858
    137.5000,       5.0000,   4.00000,    676.6901
    142.5000,       5.0000,   4.00000,    709.8633
    147.5000,       5.0000,   4.00000,    788.2278
    152.5000,       5.0000,   4.00000,    710.6241
    157.5000,       5.0000,   4.00000,    683.5166
    162.5000,       5.0000,   4.00000,    673.4147
    167.5000,       5.0000,   4.00000,    656.9229
    172.5000,       5.0000,   4.00000,    686.1520
    177.5000,       5.0000,   4.00000,    904.4036
    182.5000,       5.0000,   4.00000,    667.2246
    187.5000,       5.0000,   4.00000,    687.8627
    192.5000,       5.0000,   4.00000,    735.9009
    197.5000,       5.0000,   4.00000,    741.5163
    202.5000,       5.0000,   4.00000,    729.3139
    207.5000,       5.0000,   4.00000,    762.6279
    212.5000,       5.0000,   4.00000,    663.0911
    217.5000,       5.0000,   4.00000,    613.4539
    222.5000,       5.0000,   4.00000,    669.9906
    227.5000,       5.0000,   4.00000,    677.6290
    232.5000,       5.0000,   4.00000,    711.5500
    237.5000,       5.0000,   4.00000,    665.8867
    242.5000,       5.0000,   4.00000,    612.9500
    247.5000,       5.0000,   4.00000,    587.7861
    252.5000,       5.0000,   4.00000,    622.8936
    257.5000,       5.0000,   4.00000,    632.9025
    262.5000,       5.0000,   4.00000,    656.2415
    267.5000,       5.0000,   4.00000,    639.3734
    272.5000,       5.0000,   4.00000,    615.3683
    277.5000,       5.0000,   4.00000,    578.7300
    282.5000,       5.0000,   4.00000,    568.4291
    287.5000,       5.0000,   4.00000,    608.6408
    292.5000,       5.0000,   4.00000,    586.9850
     30.0000,      20.0000,   1.00000,   1267.4161
     35.0000,      20.0000,   1.00000,   1244.4684
     40.0000,      20.0000,   1.00000,   1209.5981
     45.0000,      20.0000,   1.00000,   1168.5709
     50.0000,      20.0000,   1.00000,   1116.2672
     55.0000,      20.0000,   1.00000,   1105.0870
     60.0000,      20.0000,   1.00000,   1071.9833
     65.0000,      20.0000,   1.00000,   1109.8821
     70.0000,      20.0000,   1.00000,   1170.7382
     75.0000,      20.0000,   1.00000,   1152.4252
     80.0000,      20.0000,   1.00000,   1124.3975
     85.0000,      20.0000,   1.00000,   1014.6210
     90.0000,      20.0000,   1.00000,    902.1378
     95.0000,      20.0000,   1.00000,    833.7117
    100.0000,      20.0000,   1.00000,    742.8856
    105.0000,      20.0000,   1.00000,    716.9154
    110.0000,      20.0000,   1.00000,    724.7714
    115.0000,      20.0000,   1.00000,    709.9622
    120.0000,      20.0000,   1.00000,    678.7284
    125.0000,      20.0000,   1.00000,    663.2501
    130.0000,      20.0000,   1.00000,    654.5674
    135.0000,      20.0000,   1.00000,    665.3547
    140.0000,      20.0000,   1.00000,    716.2509
    145.0000,      20.0000,   1.00000,    733.0789
    150.0000,      20.0000,   1.00000,    707.3353
    155.0000,      20.0000,   1.00000,    707.7378
    160.0000,      20.0000,   1.00000,    667.5805
    165.0000,      20.0000,   1.00000,    659.5734
    170.0000,      20.0000,   1.00000,    707.3107
    175.0000,      20.0000,   1.00000,    699.5615
    180.0000,      20.0000,   1.00000,    717.4969
    185.0000,      20.0000,   1.00000,    748.4479
    190.0000,      20.0000,   1.00000,    717.1426
    195.0000,      20.0000,   1.00000,    726.5398
    200.0000,      20.0000,   1.00000,    739.3350
    205.0000,      20.0000,   1.00000,    707.4120
    210.0000,      20.0000,   1.00000,    700.1803
    215.0000,      20.0000,   1.00000,    683.1721
    220.0000,      20.0000,   1.00000,    666.9415
    225.0000,      20.0000,   1.00000,    682.5644
    230.0000,      20.0000,   1.00000,    700.5840
    235.0000,      20.0000,   1.00000,    683.5048
    240.0000,      20.0000,   1.00000,    670.4849
    245.0000,      20.0000,   1.00000,    646.2756
    250.0000,      20.0000,   1.00000,    632.9653
    255.0000,      20.0000,   1.00000,    648.6974
    260.0000,      20.0000,   1.00000,    663.7502
    265.0000,      20.0000,   1.00000,    669.4123
    270.0000,      20.0000,   1.00000,    653.3883
    275.0000,      20.0000,   1.00000,    625.6243
    280.0000,      20.0000,   1.00000,    613.9236
    285.0000,      20.0000,   1.00000,    605.2312
     27.5000,       5.0000,   5.00000,   1302.6771
     32.5000,       5.0000,   5.00000,   1155.7131
     37.5000,       5.0000,   5.00000,   1264.9894
     42.5000,       5.0000,   5.00000,   1196.5596
     47.5000,       5.0000,   5.00000,   1201.5803
     52.5000,       5.0000,   5.00000,    990.9913
     57.5000,       5.0000,   5.00000,   1100.0187
     62.5000,       5.0000,   5.00000,   1172.6016
     67.5000,       5.0000,   5.00000,   1210.6671
     72.5000,       5.0000,   5.00000,   1194.4642
     77.5000,       5.0000,   5.00000,   1227.9762
     82.5000,       5.0000,   5.00000,   1062.7922
     87.5000,       5.0000,   5.00000,   1018.9292
     92.5000,       5.0000,   5.00000,    764.5732
     97.5000,       5.0000,   5.00000,    697.6813
    102.5000,       5.0000,   5.00000,    740.9736
    107.5000,       5.0000,   5.00000,    702.5036
    112.5000,       5.0000,   5.00000,    708.4550
    117.5000,       5.0000,   5.00000,    722.5497
    122.5000,       5.0000,   5.00000,    689.4592
    127.5000,       5.0000,   5.00000,    607.4363
    132.5000,       5.0000,   5.00000,    672.5549
    137.5000,       5.0000,   5.00000,    683.4100
    142.5000,       5.0000,   5.00000,    721.8185
    147.5000,       5.0000,   5.00000,    805.4225
    152.5000,       5.0000,   5.00000,    688.7154
    157.5000,       5.0000,   5.00000,    691.6143
    162.5000,       5.0000,   5.00000,    679.2183
    167.5000,       5.0000,   5.00000,    646.5980
    172.5000,       5.0000,   5.00000,    663.2815
    177.5000,       5.0000,   5.00000,    907.9408
    182.5000,       5.0000,   5.00000,    656.5631
    187.5000,       5.0000,   5.00000,    699.4581
    192.5000,       5.0000,   5.00000,    769.7996
    197.5000,       5.0000,   5.00000,    761.4335
    202.5000,       5.0000,   5.00000,    708.7281
    207.5000,       5.0000,   5.00000,    785.0848
    212.5000,       5.0000,   5.00000,    674.7807
    217.5000,       5.0000,   5.00000,    624.2088
    222.5000,       5.0000,   5.00000,    694.9254
    227.5000,       5.0000,   5.00000,    707.5560
    232.5000,       5.0000,   5.00000,    733.8423
    237.5000,       5.0000,   5.00000,    697.3033
    242.5000,       5.0000,   5.00000,    645.4731
    247.5000,       5.0000,   5.00000,    609.4991
    252.5000,       5.0000,   5.00000,    653.1691
    257.5000,       5.0000,   5.00000,    665.1741
    262.5000,       5.0000,   5.00000,    692.0167
    267.5000,       5.0000,   5.00000,    682.7925
    272.5000,       5.0000,   5.00000,    650.7574
    277.5000,       5.0000,   5.00000,    602.4303
    282.5000,       5.0000,   5.00000,    596.1759
    287.5000,       5.0000,   5.00000,    636.0621
     32.5000,       5.0000,   6.00000,   1198.2271
     37.5000,       5.0000,   6.00000,   1288.6997
     42.5000,       5.0000,   6.00000,   1201.2025
     47.5000,       5.0000,   6.00000,   1179.2986
     52.5000,       5.0000,   6.00000,    983.7590
     57.5000,       5.0000,   6.00000,   1082.2076
     62.5000,       5.0000,   6.00000,   1229.0717
     67.5000,       5.0000,   6.00000,   1267.7695
     72.5000,       5.0000,   6.00000,   1245.3569
     77.5000,       5.0000,   6.00000,   1266.0448
     82.5000,       5.0000,   6.00000,   1103.0002
     87.5000,       5.0000,   6.00000,   1010.5891
     92.5000,       5.0000,   6.00000,    735.9623
     97.5000,       5.0000,   6.00000,    685.0610
    102.5000,       5.0000,   6.00000,    728.0985
    107.5000,       5.0000,   6.00000,    687.6934
    112.5000,       5.0000,   6.00000,    702.2358
    117.5000,       5.0000,   6.00000,    703.6490
    122.5000,       5.0000,   6.00000,    702.2265
    127.5000,       5.0000,   6.00000,    610.7284
    132.5000,       5.0000,   6.00000,    665.7857
    137.5000,       5.0000,   6.00000,    686.5334
    142.5000,       5.0000,   6.00000,    721.8547
    147.5000,       5.0000,   6.00000,    755.3738
    152.5000,       5.0000,   6.00000,    683.5112
    157.5000,       5.0000,   6.00000,    694.9185
    162.5000,       5.0000,   6.00000,    659.1924
    167.5000,       5.0000,   6.00000,    622.1767
    172.5000,       5.0000,   6.00000,    640.4101
    177.5000,       5.0000,   6.00000,    856.0687
    182.5000,       5.0000,   6.00000,    645.5100
    187.5000,       5.0000,   6.00000,    700.3144
    192.5000,       5.0000,   6.00000,    770.8152
    197.5000,       5.0000,   6.00000,    767.3253
    202.5000,       5.0000,   6.00000,    702.1334
    207.5000,       5.0000,   6.00000,    745.4696
    212.5000,       5.0000,   6.00000,    685.6541
    217.5000,       5.0000,   6.00000,    630.2364
    222.5000,       5.0000,   6.00000,    691.7742
    227.5000,       5.0000,   6.00000,    709.7275
    232.5000,       5.0000,   6.00000,    740.6877
    237.5000,       5.0000,   6.00000,    694.9670
    242.5000,       5.0000,   6.00000,    657.9494
    247.5000,       5.0000,   6.00000,    631.3860
    252.5000,       5.0000,   6.00000,    670.2472
    257.5000,       5.0000,   6.00000,    677.6187
    262.5000,       5.0000,   6.00000,    706.5524
    267.5000,       5.0000,   6.00000,    698.1025
    272.5000,       5.0000,   6.00000,    668.7611
    277.5000,       5.0000,   6.00000,    623.5357
    282.5000,       5.0000,   6.00000,    609.1473
     37.5000,      25.0000,   1.00000,   1243.9288
     42.5000,      25.0000,   1.00000,   1138.5748
     47.5000,      25.0000,   1.00000,   1119.6165
     52.5000,      25.0000,   1.00000,   1092.0665
     57.5000,      25.0000,   1.00000,   1115.6409
     62.5000,      25.0000,   1.00000,   1135.5850
     67.5000,      25.0000,   1.00000,   1204.1337
     72.5000,      25.0000,   1.00000,   1207.4058
     77.5000,      25.0000,   1.00000,   1184.6121
     82.5000,      25.0000,   1.00000,   1086.8442
     87.5000,      25.0000,   1.00000,    988.3348
     92.5000,      25.0000,   1.00000,    871.3527
     97.5000,      25.0000,   1.00000,    789.3488
    102.5000,      25.0000,   1.00000,    713.7585
    107.5000,      25.0000,   1.00000,    699.4249
    112.5000,      25.0000,   1.00000,    690.3776
    117.5000,      25.0000,   1.00000,    673.4858
    122.5000,      25.0000,   1.00000,    675.2342
    127.5000,      25.0000,   1.00000,    680.8591
    132.5000,      25.0000,   1.00000,    678.0927
    137.5000,      25.0000,   1.00000,    696.8461
    142.5000,      25.0000,   1.00000,    683.8193
    147.5000,      25.0000,   1.00000,    691.2283
    152.5000,      25.0000,   1.00000,    692.7466
    157.5000,      25.0000,   1.00000,    674.6282
    162.5000,      25.0000,   1.00000,    641.7864
    167.5000,      25.0000,   1.00000,    674.4158
    172.5000,      25.0000,   1.00000,    650.6821
    177.5000,      25.0000,   1.00000,    659.5424
    182.5000,      25.0000,   1.00000,    703.5461
    187.5000,      25.0000,   1.00000,    746.0278
    192.5000,      25.0000,   1.00000,    702.6930
    197.5000,      25.0000,   1.00000,    721.6021
    202.5000,      25.0000,   1.00000,    713.0729
    207.5000,      25.0000,   1.00000,    681.7992
    212.5000,      25.0000,   1.00000,    671.7812
    217.5000,      25.0000,   1.00000,    698.5242
    222.5000,      25.0000,   1.00000,    676.8566
    227.5000,      25.0000,   1.00000,    671.9748
    232.5000,      25.0000,   1.00000,    680.6703
    237.5000,      25.0000,   1.00000,    672.4669
    242.5000,      25.0000,   1.00000,    671.5223
    247.5000,      25.0000,   1.00000,    672.6945
    252.5000,      25.0000,   1.00000,    667.3305
    257.5000,      25.0000,   1.00000,    667.3760
    262.5000,      25.0000,   1.00000,    673.3596
    267.5000,      25.0000,   1.00000,    663.2582
    272.5000,      25.0000,   1.00000,    659.1415
    277.5000,      25.0000,   1.00000,    650.8940
     37.5000,       5.0000,   7.00000,   1270.5029
     42.5000,       5.0000,   7.00000,   1158.8326
     47.5000,       5.0000,   7.00000,   1142.9398
     52.5000,       5.0000,   7.00000,    951.2491
     57.5000,       5.0000,   7.00000,   1104.8190
     62.5000,       5.0000,   7.00000,   1279.4618
     67.5000,       5.0000,   7.00000,   1336.5497
     72.5000,       5.0000,   7.00000,   1292.7206
     77.5000,       5.0000,   7.00000,   1306.5946
     82.5000,       5.0000,   7.00000,   1112.0668
     87.5000,       5.0000,   7.00000,   1021.6331
     92.5000,       5.0000,   7.00000,    723.0315
     97.5000,       5.0000,   7.00000,    653.3195
    102.5000,       5.0000,   7.00000,    697.4378
    107.5000,       5.0000,   7.00000,    662.8901
    112.5000,       5.0000,   7.00000,    666.2244
    117.5000,       5.0000,   7.00000,    690.5654
    122.5000,       5.0000,   7.00000,    689.3976
    127.5000,       5.0000,   7.00000,    616.0327
    132.5000,       5.0000,   7.00000,    668.8949
    137.5000,       5.0000,   7.00000,    677.4986
    142.5000,       5.0000,   7.00000,    677.8862
    147.5000,       5.0000,   7.00000,    742.5275
    152.5000,       5.0000,   7.00000,    666.8763
    157.5000,       5.0000,   7.00000,    667.9482
    162.5000,       5.0000,   7.00000,    638.0636
    167.5000,       5.0000,   7.00000,    597.4216
    172.5000,       5.0000,   7.00000,    605.0782
    177.5000,       5.0000,   7.00000,    820.8320
    182.5000,       5.0000,   7.00000,    622.0667
    187.5000,       5.0000,   7.00000,    683.7947
    192.5000,       5.0000,   7.00000,    751.9617
    197.5000,       5.0000,   7.00000,    747.6716
    202.5000,       5.0000,   7.00000,    692.5249
    207.5000,       5.0000,   7.00000,    737.0969
    212.5000,       5.0000,   7.00000,    653.4681
    217.5000,       5.0000,   7.00000,    629.7067
    222.5000,       5.0000,   7.00000,    682.4271
    227.5000,       5.0000,   7.00000,    690.3211
    232.5000,       5.0000,   7.00000,    725.1613
    237.5000,       5.0000,   7.00000,    689.7762
    242.5000,       5.0000,   7.00000,    651.3638
    247.5000,       5.0000,   7.00000,    639.9495
    252.5000,       5.0000,   7.00000,    679.4797
    257.5000,       5.0000,   7.00000,    681.3314
    262.5000,       5.0000,   7.00000,    704.9144
    267.5000,       5.0000,   7.00000,    693.5765
    272.5000,       5.0000,   7.00000,    674.7354
    277.5000,       5.0000,   7.00000,    632.0088
     42.5000,       5.0000,   8.00000,   1109.5023
     47.5000,       5.0000,   8.00000,   1090.9807
     52.5000,       5.0000,   8.00000,    943.5129
     57.5000,       5.0000,   8.00000,   1122.7220
     62.5000,       5.0000,   8.00000,   1316.7183
     67.5000,       5.0000,   8.00000,   1383.7570
     72.5000,       5.0000,   8.00000,   1353.0964
     77.5000,       5.0000,   8.00000,   1332.0854
     82.5000,       5.0000,   8.00000,   1124.1362
     87.5000,       5.0000,   8.00000,   1022.7562
     92.5000,       5.0000,   8.00000,    720.0129
     97.5000,       5.0000,   8.00000,    627.9846
    102.5000,       5.0000,   8.00000,    657.5590
    107.5000,       5.0000,   8.00000,    619.8079
    112.5000,       5.0000,   8.00000,    639.4070
    117.5000,       5.0000,   8.00000,    663.1931
    122.5000,       5.0000,   8.00000,    674.6267
    127.5000,       5.0000,   8.00000,    606.1639
    132.5000,       5.0000,   8.00000,    673.0062
    137.5000,       5.0000,   8.00000,    643.4043
    142.5000,       5.0000,   8.00000,    662.4169
    147.5000,       5.0000,   8.00000,    726.2059
    152.5000,       5.0000,   8.00000,    639.1711
    157.5000,       5.0000,   8.00000,    634.5120
    162.5000,       5.0000,   8.00000,    611.3729
    167.5000,       5.0000,   8.00000,    571.3948
    172.5000,       5.0000,   8.00000,    579.6118
    177.5000,       5.0000,   8.00000,    796.2193
    182.5000,       5.0000,   8.00000,    594.5740
    187.5000,       5.0000,   8.00000,    647.5071
    192.5000,       5.0000,   8.00000,    720.1580
    197.5000,       5.0000,   8.00000,    719.0753
    202.5000,       5.0000,   8.00000,    675.5585
    207.5000,       5.0000,   8.00000,    729.1573
    212.5000,       5.0000,   8.00000,    638.9597
    217.5000,       5.0000,   8.00000,    591.0150
    222.5000,       5.0000,   8.00000,    668.3045
    227.5000,       5.0000,   8.00000,    668.2329
    232.5000,       5.0000,   8.00000,    698.2047
    237.5000,       5.0000,   8.00000,    673.6002
    242.5000,       5.0000,   8.00000,    645.4449
    247.5000,       5.0000,   8.00000,    623.8459
    252.5000,       5.0000,   8.00000,    677.3976
    257.5000,       5.0000,   8.00000,    678.9898
    262.5000,       5.0000,   8.00000,    693.6581
    267.5000,       5.0000,   8.00000,    686.4648
    272.5000,       5.0000,   8.00000,    664.7094
     52.5000,      35.0000,   1.00000,   1118.4751
     57.5000,      35.0000,   1.00000,   1149.2009
     62.5000,      35.0000,   1.00000,   1192.9662
     67.5000,      35.0000,   1.00000,   1208.2006
     72.5000,      35.0000,   1.00000,   1243.0870
     77.5000,      35.0000,   1.00000,   1212.6304
     82.5000,      35.0000,   1.00000,   1134.1672
     87.5000,      35.0000,   1.00000,   1026.4574
     92.5000,      35.0000,   1.00000,    922.3293
     97.5000,      35.0000,   1.00000,    794.6576
    102.5000,      35.0000,   1.00000,    710.9448
    107.5000,      35.0000,   1.00000,    625.9474
    112.5000,      35.0000,   1.00000,    602.8710
    117.5000,      35.0000,   1.00000,    621.7479
    122.5000,      35.0000,   1.00000,    637.3401
    127.5000,      35.0000,   1.00000,    634.6667
    132.5000,      35.0000,   1.00000,    663.7575
    137.5000,      35.0000,   1.00000,    663.4189
    142.5000,      35.0000,   1.00000,    653.7848
    147.5000,      35.0000,   1.00000,    637.3507
    152.5000,      35.0000,   1.00000,    615.9487
    157.5000,      35.0000,   1.00000,    600.0271
    162.5000,      35.0000,   1.00000,    622.0217
    167.5000,      35.0000,   1.00000,    605.0428
    172.5000,      35.0000,   1.00000,    608.3030
    177.5000,      35.0000,   1.00000,    619.5216
    182.5000,      35.0000,   1.00000,    619.7206
    187.5000,      35.0000,   1.00000,    628.3404
    192.5000,      35.0000,   1.00000,    651.9849
    197.5000,      35.0000,   1.00000,    631.1703
    202.5000,      35.0000,   1.00000,    641.9927
    207.5000,      35.0000,   1.00000,    648.8498
    212.5000,      35.0000,   1.00000,    642.0244
    217.5000,      35.0000,   1.00000,    632.1102
    222.5000,      35.0000,   1.00000,    620.5538
    227.5000,      35.0000,   1.00000,    602.3734
    232.5000,      35.0000,   1.00000,    620.6699
    237.5000,      35.0000,   1.00000,    626.8895
    242.5000,      35.0000,   1.00000,    635.3979
    247.5000,      35.0000,   1.00000,    646.3258
    252.5000,      35.0000,   1.00000,    644.2312
    257.5000,      35.0000,   1.00000,    640.2621
    262.5000,      35.0000,   1.00000,    642.5094
     52.5000,       5.0000,  10.00000,    927.6420
     57.5000,       5.0000,  10.00000,   1119.0796
     62.5000,       5.0000,  10.00000,   1334.8329
     67.5000,       5.0000,  10.00000,   1424.1311
     72.5000,       5.0000,  10.00000,   1398.6765
     77.5000,       5.0000,  10.00000,   1394.1353
     82.5000,       5.0000,  10.00000,   1161.3040
     87.5000,       5.0000,  10.00000,   1019.8070
     92.5000,       5.0000,  10.00000,    695.9865
     97.5000,       5.0000,  10.00000,    591.8870
    102.5000,       5.0000,  10.00000,    607.7576
    107.5000,       5.0000,  10.00000,    559.2723
    112.5000,       5.0000,  10.00000,    573.2484
    117.5000,       5.0000,  10.00000,    607.7245
    122.5000,       5.0000,  10.00000,    627.0106
    127.5000,       5.0000,  10.00000,    551.0579
    132.5000,       5.0000,  10.00000,    617.1943
    137.5000,       5.0000,  10.00000,    625.2012
    142.5000,       5.0000,  10.00000,    640.5776
    147.5000,       5.0000,  10.00000,    674.8497
    152.5000,       5.0000,  10.00000,    589.5295
    157.5000,       5.0000,  10.00000,    583.3127
    162.5000,       5.0000,  10.00000,    559.2163
    167.5000,       5.0000,  10.00000,    533.6036
    172.5000,       5.0000,  10.00000,    547.7166
    177.5000,       5.0000,  10.00000,    739.9621
    182.5000,       5.0000,  10.00000,    538.4220
    187.5000,       5.0000,  10.00000,    581.7896
    192.5000,       5.0000,  10.00000,    646.5774
    197.5000,       5.0000,  10.00000,    658.5484
    202.5000,       5.0000,  10.00000,    627.2663
    207.5000,       5.0000,  10.00000,    675.9424
    212.5000,       5.0000,  10.00000,    595.5075
    217.5000,       5.0000,  10.00000,    548.2169
    222.5000,       5.0000,  10.00000,    596.5341
    227.5000,       5.0000,  10.00000,    608.1592
    232.5000,       5.0000,  10.00000,    662.4068
    237.5000,       5.0000,  10.00000,    625.5682
    242.5000,       5.0000,  10.00000,    596.4899
    247.5000,       5.0000,  10.00000,    584.0399
    252.5000,       5.0000,  10.00000,    630.5887
    257.5000,       5.0000,  10.00000,    640.7937
    262.5000,       5.0000,  10.00000,    672.5089
     67.5000,      45.0000,   1.00000,   1139.1818
     72.5000,      45.0000,   1.00000,   1124.2573
     77.5000,      45.0000,   1.00000,   1130.9777
     82.5000,      45.0000,   1.00000,   1112.0038
     87.5000,      45.0000,   1.00000,   1052.0389
     92.5000,      45.0000,   1.00000,    959.4449
     97.5000,      45.0000,   1.00000,    862.8396
    102.5000,      45.0000,   1.00000,    747.0109
    107.5000,      45.0000,   1.00000,    661.3949
    112.5000,      45.0000,   1.00000,    576.9946
    117.5000,      45.0000,   1.00000,    561.4766
    122.5000,      45.0000,   1.00000,    559.8199
    127.5000,      45.0000,   1.00000,    569.2447
    132.5000,      45.0000,   1.00000,    579.0831
    137.5000,      45.0000,   1.00000,    590.6434
    142.5000,      45.0000,   1.00000,    586.3326
    147.5000,      45.0000,   1.00000,    582.5609
    152.5000,      45.0000,   1.00000,    589.1683
    157.5000,      45.0000,   1.00000,    610.2324
    162.5000,      45.0000,   1.00000,    590.1062
    167.5000,      45.0000,   1.00000,    575.1977
    172.5000,      45.0000,   1.00000,    567.9326
    177.5000,      45.0000,   1.00000,    570.1627
    182.5000,      45.0000,   1.00000,    570.6835
    187.5000,      45.0000,   1.00000,    578.9316
    192.5000,      45.0000,   1.00000,    580.3007
    197.5000,      45.0000,   1.00000,    570.0991
    202.5000,      45.0000,   1.00000,    549.0570
    207.5000,      45.0000,   1.00000,    556.2793
    212.5000,      45.0000,   1.00000,    569.5385
    217.5000,      45.0000,   1.00000,    575.8889
    222.5000,      45.0000,   1.00000,    565.2155
    227.5000,      45.0000,   1.00000,    561.1923
    232.5000,      45.0000,   1.00000,    550.6498
    237.5000,      45.0000,   1.00000,    548.3394
    242.5000,      45.0000,   1.00000,    560.4862
    247.5000,      45.0000,   1.00000,    582.0154
     67.5000,      15.0000,   4.00000,   1331.2964
     72.5000,      15.0000,   4.00000,   1365.2323
     77.5000,      15.0000,   4.00000,   1295.7085
     82.5000,      15.0000,   4.00000,   1182.9081
     87.5000,      15.0000,   4.00000,    958.9338
     92.5000,      15.0000,   4.00000,    767.3144
     97.5000,      15.0000,   4.00000,    615.8902
    102.5000,      15.0000,   4.00000,    559.7932
    107.5000,      15.0000,   4.00000,    548.5636
    112.5000,      15.0000,   4.00000,    523.7463
    117.5000,      15.0000,   4.00000,    530.4863
    122.5000,      15.0000,   4.00000,    512.3613
    127.5000,      15.0000,   4.00000,    511.7523
    132.5000,      15.0000,   4.00000,    516.7040
    137.5000,      15.0000,   4.00000,    550.9261
    142.5000,      15.0000,   4.00000,    577.6816
    147.5000,      15.0000,   4.00000,    585.5005
    152.5000,      15.0000,   4.00000,    586.5084
    157.5000,      15.0000,   4.00000,    557.2658
    162.5000,      15.0000,   4.00000,    531.5491
    167.5000,      15.0000,   4.00000,    507.7805
    172.5000,      15.0000,   4.00000,    555.3887
    177.5000,      15.0000,   4.00000,    551.8104
    182.5000,      15.0000,   4.00000,    566.0077
    187.5000,      15.0000,   4.00000,    539.1582
    192.5000,      15.0000,   4.00000,    568.4951
    197.5000,      15.0000,   4.00000,    565.6193
    202.5000,      15.0000,   4.00000,    564.4940
    207.5000,      15.0000,   4.00000,    541.1259
    212.5000,      15.0000,   4.00000,    524.4675
    217.5000,      15.0000,   4.00000,    515.9534
    222.5000,      15.0000,   4.00000,    523.9200
    227.5000,      15.0000,   4.00000,    556.1729
    232.5000,      15.0000,   4.00000,    556.9229
    237.5000,      15.0000,   4.00000,    542.6079
    242.5000,      15.0000,   4.00000,    519.4202
    247.5000,      15.0000,   4.00000,    533.0032
     82.5000,      55.0000,   1.00000,   1007.4175
     87.5000,      55.0000,   1.00000,    999.9013
     92.5000,      55.0000,   1.00000,    959.2971
     97.5000,      55.0000,   1.00000,    882.6959
    102.5000,      55.0000,   1.00000,    799.2755
    107.5000,      55.0000,   1.00000,    700.8646
    112.5000,      55.0000,   1.00000,    622.6948
    117.5000,      55.0000,   1.00000,    550.8731
    122.5000,      55.0000,   1.00000,    535.6599
    127.5000,      55.0000,   1.00000,    523.7263
    132.5000,      55.0000,   1.00000,    520.1236
    137.5000,      55.0000,   1.00000,    520.0016
    142.5000,      55.0000,   1.00000,    522.1925
    147.5000,      55.0000,   1.00000,    529.3421
    152.5000,      55.0000,   1.00000,    552.2858
    157.5000,      55.0000,   1.00000,    558.3964
    162.5000,      55.0000,   1.00000,    566.0840
    167.5000,      55.0000,   1.00000,    574.3681
    172.5000,      55.0000,   1.00000,    574.8006
    177.5000,      55.0000,   1.00000,    554.7988
    182.5000,      55.0000,   1.00000,    547.3364
    187.5000,      55.0000,   1.00000,    534.9775
    192.5000,      55.0000,   1.00000,    521.2755
    197.5000,      55.0000,   1.00000,    522.3713
    202.5000,      55.0000,   1.00000,    527.3743
    207.5000,      55.0000,   1.00000,    513.4982
    212.5000,      55.0000,   1.00000,    513.7666
    217.5000,      55.0000,   1.00000,    509.8074
    222.5000,      55.0000,   1.00000,    499.8979
    227.5000,      55.0000,   1.00000,    497.9819
    232.5000,      55.0000,   1.00000,    503.8851
     82.5000,      15.0000,   5.00000,   1102.2773
     87.5000,      15.0000,   5.00000,    898.5566
     92.5000,      15.0000,   5.00000,    728.1036
     97.5000,      15.0000,   5.00000,    581.7401
    102.5000,      15.0000,   5.00000,    535.5899
    107.5000,      15.0000,   5.00000,    520.0056
    112.5000,      15.0000,   5.00000,    501.5971
    117.5000,      15.0000,   5.00000,    492.2262
    122.5000,      15.0000,   5.00000,    471.6749
    127.5000,      15.0000,   5.00000,    459.5950
    132.5000,      15.0000,   5.00000,    456.0708
    137.5000,      15.0000,   5.00000,    478.5092
    142.5000,      15.0000,   5.00000,    508.5267
    147.5000,      15.0000,   5.00000,    523.1335
    152.5000,      15.0000,   5.00000,    531.3840
    157.5000,      15.0000,   5.00000,    514.2247
    162.5000,      15.0000,   5.00000,    508.0810
    167.5000,      15.0000,   5.00000,    497.6432
    172.5000,      15.0000,   5.00000,    545.1966
    177.5000,      15.0000,   5.00000,    534.3426
    182.5000,      15.0000,   5.00000,    534.5892
    187.5000,      15.0000,   5.00000,    501.7034
    192.5000,      15.0000,   5.00000,    522.7857
    197.5000,      15.0000,   5.00000,    523.2504
    202.5000,      15.0000,   5.00000,    522.4136
    207.5000,      15.0000,   5.00000,    497.4494
    212.5000,      15.0000,   5.00000,    473.2137
    217.5000,      15.0000,   5.00000,    454.2834
    222.5000,      15.0000,   5.00000,    459.0722
    227.5000,      15.0000,   5.00000,    486.3620
    232.5000,      15.0000,   5.00000,    493.7339
     97.5000,      65.0000,   1.00000,    850.2963
    102.5000,      65.0000,   1.00000,    791.6152
    107.5000,      65.0000,   1.00000,    726.0234
    112.5000,      65.0000,   1.00000,    647.4063
    117.5000,      65.0000,   1.00000,    591.7245
    122.5000,      65.0000,   1.00000,    537.5014
    127.5000,      65.0000,   1.00000,    518.9678
    132.5000,      65.0000,   1.00000,    506.7481
    137.5000,      65.0000,   1.00000,    494.3394
    142.5000,      65.0000,   1.00000,    489.1723
    147.5000,      65.0000,   1.00000,    504.4736
    152.5000,      65.0000,   1.00000,    499.8857
    157.5000,      65.0000,   1.00000,    504.7362
    162.5000,      65.0000,   1.00000,    525.0264
    167.5000,      65.0000,   1.00000,    537.0542
    172.5000,      65.0000,   1.00000,    540.7195
    177.5000,      65.0000,   1.00000,    546.1112
    182.5000,      65.0000,   1.00000,    535.3301
    187.5000,      65.0000,   1.00000,    526.9389
    192.5000,      65.0000,   1.00000,    514.4848
    197.5000,      65.0000,   1.00000,    506.5026
    202.5000,      65.0000,   1.00000,    504.4680
    207.5000,      65.0000,   1.00000,    498.7649
    212.5000,      65.0000,   1.00000,    478.6531
    217.5000,      65.0000,   1.00000,    474.4704
     97.5000,      15.0000,   6.00000,    535.4380
    102.5000,      15.0000,   6.00000,    492.6597
    107.5000,      15.0000,   6.00000,    482.4588
    112.5000,      15.0000,   6.00000,    469.5462
    117.5000,      15.0000,   6.00000,    470.5518
    122.5000,      15.0000,   6.00000,    452.9705
    127.5000,      15.0000,   6.00000,    443.9285
    132.5000,      15.0000,   6.00000,    433.9036
    137.5000,      15.0000,   6.00000,    451.4721
    142.5000,      15.0000,   6.00000,    471.9984
    147.5000,      15.0000,   6.00000,    478.3415
    152.5000,      15.0000,   6.00000,    481.0951
    157.5000,      15.0000,   6.00000,    467.8159
    162.5000,      15.0000,   6.00000,    466.6650
    167.5000,      15.0000,   6.00000,    462.6923
    172.5000,      15.0000,   6.00000,    512.5940
    177.5000,      15.0000,   6.00000,    515.2768
    182.5000,      15.0000,   6.00000,    525.6082
    187.5000,      15.0000,   6.00000,    498.0686
    192.5000,      15.0000,   6.00000,    516.9388
    197.5000,      15.0000,   6.00000,    512.0624
    202.5000,      15.0000,   6.00000,    502.9709
    207.5000,      15.0000,   6.00000,    472.9859
    212.5000,      15.0000,   6.00000,    447.8359
    217.5000,      15.0000,   6.00000,    427.6532
    105.0000,      30.0000,   3.00000,    491.7672
    110.0000,      30.0000,   3.00000,    470.8555
    115.0000,      30.0000,   3.00000,    460.2791
    120.0000,      30.0000,   3.00000,    452.8439
    125.0000,      30.0000,   3.00000,    452.1788
    130.0000,      30.0000,   3.00000,    450.6841
    135.0000,      30.0000,   3.00000,    455.9355
    140.0000,      30.0000,   3.00000,    451.3105
    145.0000,      30.0000,   3.00000,    463.1473
    150.0000,      30.0000,   3.00000,    464.4973
    155.0000,      30.0000,   3.00000,    462.7412
    160.0000,      30.0000,   3.00000,    456.3442
    165.0000,      30.0000,   3.00000,    472.9843
    170.0000,      30.0000,   3.00000,    475.3062
    175.0000,      30.0000,   3.00000,    483.7092
    180.0000,      30.0000,   3.00000,    500.5261
    185.0000,      30.0000,   3.00000,    518.0725
    190.0000,      30.0000,   3.00000,    523.5845
    195.0000,      30.0000,   3.00000,    503.8448
    200.0000,      30.0000,   3.00000,    495.8662
    205.0000,      30.0000,   3.00000,    478.5969
    210.0000,      30.0000,   3.00000,    462.9875
    112.5000,      25.0000,   4.00000,    449.8708
    117.5000,      25.0000,   4.00000,    434.5063
    122.5000,      25.0000,   4.00000,    433.3373
    127.5000,      25.0000,   4.00000,    433.3759
    132.5000,      25.0000,   4.00000,    434.9032
    137.5000,      25.0000,   4.00000,    444.4380
    142.5000,      25.0000,   4.00000,    455.0994
    147.5000,      25.0000,   4.00000,    456.9599
    152.5000,      25.0000,   4.00000,    457.5532
    157.5000,      25.0000,   4.00000,    449.6529
    162.5000,      25.0000,   4.00000,    436.2027
    167.5000,      25.0000,   4.00000,    461.9206
    172.5000,      25.0000,   4.00000,    459.6112
    177.5000,      25.0000,   4.00000,    469.1744
    182.5000,      25.0000,   4.00000,    494.2017
    187.5000,      25.0000,   4.00000,    513.5433
    192.5000,      25.0000,   4.00000,    491.6035
    197.5000,      25.0000,   4.00000,    506.1710
    202.5000,      25.0000,   4.00000,    498.6316
   4.52
ITERATION 5
MODEL RESISTIVITY
LAYER 1
61,     2.5000
     10.0000,     743.21
     15.0000,     768.80
     20.0000,     748.90
     25.0000,     700.47
     30.0000,     722.19
     35.0000,     650.41
     40.0000,     757.40
     45.0000,     752.61
     50.0000,     798.41
     55.0000,     674.92
     60.0000,     787.67
     65.0000,     927.68
     70.0000,     992.68
     75.0000,     1000.5
     80.0000,     1058.7
     85.0000,     918.22
     90.0000,     814.26
     95.0000,     542.15
    100.0000,     438.95
    105.0000,     422.58
    110.0000,     375.80
    115.0000,     374.22
    120.0000,     380.57
    125.0000,     386.84
    130.0000,     357.64
    135.0000,     417.05
    140.0000,     446.30
    145.0000,     484.94
    150.0000,     553.68
    155.0000,     492.61
    160.0000,     478.21
    165.0000,     447.80
    170.0000,     429.59
    175.0000,     454.82
    180.0000,     636.51
    185.0000,     453.08
    190.0000,     482.38
    195.0000,     527.87
    200.0000,     527.99
    205.0000,     484.26
    210.0000,     508.61
    215.0000,     420.25
    220.0000,     365.55
    225.0000,     393.28
    230.0000,     396.76
    235.0000,     407.69
    240.0000,     376.64
    245.0000,     345.65
    250.0000,     329.62
    255.0000,     356.50
    260.0000,     357.06
    265.0000,     368.78
    270.0000,     360.15
    275.0000,     343.04
    280.0000,     318.05
    285.0000,     313.78
    290.0000,     338.32
    295.0000,     328.34
    300.0000,     362.88
    305.0000,     371.48
           356.1597
LAYER 2
61,     5.2500
     10.0000,     805.77
     15.0000,     815.22
     20.0000,     813.86
     25.0000,     781.19
     30.0000,     797.36
     35.0000,     767.96
     40.0000,     862.05
     45.0000,     860.60
     50.0000,     871.82
     55.0000,     771.88
     60.0000,     895.26
     65.0000,     1073.7
     70.0000,     1114.2
     75.0000,     1122.6
     80.0000,     1118.9
     85.0000,     959.99
     90.0000,     895.66
     95.0000,     580.46
    100.0000,     494.50
    105.0000,     506.87
    110.0000,     462.28
    115.0000,     458.66
    120.0000,     479.60
    125.0000,     480.65
    130.0000,     454.52
    135.0000,     502.36
    140.0000,     520.99
    145.0000,     559.05
    150.0000,     593.51
    155.0000,     530.01
    160.0000,     522.02
    165.0000,     504.50
    170.0000,     487.75
    175.0000,     522.67
    180.0000,     659.81
    185.0000,     509.73
    190.0000,     548.47
    195.0000,     589.38
    200.0000,     580.05
    205.0000,     539.27
    210.0000,     548.32
    215.0000,     479.96
    220.0000,     428.71
    225.0000,     449.38
    230.0000,     449.05
    235.0000,     461.17
    240.0000,     431.32
    245.0000,     399.92
    250.0000,     386.75
    255.0000,     406.89
    260.0000,     415.41
    265.0000,     424.52
    270.0000,     414.39
    275.0000,     395.79
    280.0000,     365.05
    285.0000,     362.95
    290.0000,     387.18
    295.0000,     381.92
    300.0000,     406.46
    305.0000,     411.63
           404.4850
LAYER 3
59,     8.2750
     15.0000,     1062.0
     20.0000,     1079.0
     25.0000,     967.98
     30.0000,     889.10
     35.0000,     853.56
     40.0000,     925.65
     45.0000,     913.51
     50.0000,     898.58
     55.0000,     881.38
     60.0000,     1120.0
     65.0000,     1488.5
     70.0000,     1611.8
     75.0000,     1621.8
     80.0000,     1522.9
     85.0000,     1225.6
     90.0000,     1170.4
     95.0000,     716.25
    100.0000,     672.40
    105.0000,     787.15
    110.0000,     777.04
    115.0000,     782.52
    120.0000,     825.68
    125.0000,     828.41
    130.0000,     782.55
    135.0000,     804.01
    140.0000,     804.37
    145.0000,     819.71
    150.0000,     800.92
    155.0000,     731.78
    160.0000,     755.32
    165.0000,     773.27
    170.0000,     754.32
    175.0000,     767.47
    180.0000,     835.27
    185.0000,     710.70
    190.0000,     798.25
    195.0000,     848.33
    200.0000,     789.82
    205.0000,     709.35
    210.0000,     702.53
    215.0000,     674.65
    220.0000,     647.05
    225.0000,     667.87
    230.0000,     664.55
    235.0000,     675.53
    240.0000,     643.36
    245.0000,     604.78
    250.0000,     587.19
    255.0000,     604.86
    260.0000,     628.27
    265.0000,     645.89
    270.0000,     636.35
    275.0000,     606.46
    280.0000,     559.00
    285.0000,     552.88
    290.0000,     577.07
    295.0000,     570.09
    300.0000,     571.08
           539.6330
LAYER 4
57,    11.6025
     20.0000,     1758.7
     25.0000,     1365.7
     30.0000,     988.58
     35.0000,     794.33
     40.0000,     780.86
     45.0000,     748.73
     50.0000,     750.58
     55.0000,     856.00
     60.0000,     1304.3
     65.0000,     1993.9
     70.0000,     2215.5
     75.0000,     2084.1
     80.0000,     1740.5
     85.0000,     1227.5
     90.0000,     1168.6
     95.0000,     687.16
    100.0000,     737.39
    105.0000,     1086.2
    110.0000,     1274.6
    115.0000,     1373.3
    120.0000,     1475.9
    125.0000,     1498.2
    130.0000,     1382.4
    135.0000,     1323.6
    140.0000,     1244.8
    145.0000,     1174.7
    150.0000,     1086.4
    155.0000,     1050.0
    160.0000,     1181.0
    165.0000,     1289.9
    170.0000,     1244.9
    175.0000,     1141.9
    180.0000,     1072.8
    185.0000,     950.64
    190.0000,     1148.7
    195.0000,     1258.4
    200.0000,     1124.8
    205.0000,     957.85
    210.0000,     932.51
    215.0000,     963.39
    220.0000,     990.11
    225.0000,     1027.1
    230.0000,     1021.6
    235.0000,     1033.2
    240.0000,     1003.4
    245.0000,     959.52
    250.0000,     933.74
    255.0000,     949.78
    260.0000,     989.38
    265.0000,     1020.7
    270.0000,     1010.4
    275.0000,     961.60
    280.0000,     893.56
    285.0000,     879.93
    290.0000,     909.47
    295.0000,     888.93
           850.9088
LAYER 5
53,    15.2628
     30.0000,     3325.6
     35.0000,     1593.3
     40.0000,     1013.5
     45.0000,     814.79
     50.0000,     840.07
     55.0000,     1189.1
     60.0000,     1989.0
     65.0000,     2804.8
     70.0000,     2756.1
     75.0000,     2242.0
     80.0000,     1647.8
     85.0000,     1111.7
     90.0000,     930.43
     95.0000,     575.35
    100.0000,     553.29
    105.0000,     782.88
    110.0000,     1020.7
    115.0000,     1162.1
    120.0000,     1254.3
    125.0000,     1312.6
    130.0000,     1276.4
    135.0000,     1210.7
    140.0000,     1111.7
    145.0000,     1035.2
    150.0000,     1038.9
    155.0000,     1206.6
    160.0000,     1536.7
    165.0000,     1771.2
    170.0000,     1670.5
    175.0000,     1370.3
    180.0000,     1140.2
    185.0000,     1104.6
    190.0000,     1397.6
    195.0000,     1631.6
    200.0000,     1529.2
    205.0000,     1317.7
    210.0000,     1254.2
    215.0000,     1328.3
    220.0000,     1429.3
    225.0000,     1491.9
    230.0000,     1502.9
    235.0000,     1520.0
    240.0000,     1525.0
    245.0000,     1504.9
    250.0000,     1463.2
    255.0000,     1427.0
    260.0000,     1408.0
    265.0000,     1392.5
    270.0000,     1364.3
    275.0000,     1327.8
    280.0000,     1344.7
    285.0000,     1358.6
             1526.6
LAYER 6
49,    19.2890
     40.0000,     2419.1
     45.0000,     1863.1
     50.0000,     1805.6
     55.0000,     2144.0
     60.0000,     2748.9
     65.0000,     3036.5
     70.0000,     2674.5
     75.0000,     2151.9
     80.0000,     1622.6
     85.0000,     1165.1
     90.0000,     871.01
     95.0000,     547.95
    100.0000,     417.91
    105.0000,     416.54
    110.0000,     434.67
    115.0000,     435.10
    120.0000,     432.28
    125.0000,     438.38
    130.0000,     446.92
    135.0000,     457.72
    140.0000,     467.19
    145.0000,     492.97
    150.0000,     563.60
    155.0000,     706.31
    160.0000,     893.90
    165.0000,     1010.6
    170.0000,     974.65
    175.0000,     856.74
    180.0000,     783.05
    185.0000,     833.29
    190.0000,     1037.5
    195.0000,     1219.8
    200.0000,     1216.3
    205.0000,     1111.3
    210.0000,     1052.7
    215.0000,     1068.0
    220.0000,     1109.6
    225.0000,     1137.6
    230.0000,     1145.3
    235.0000,     1150.3
    240.0000,     1148.3
    245.0000,     1126.9
    250.0000,     1081.1
    255.0000,     1029.3
    260.0000,     989.44
    265.0000,     972.15
    270.0000,     996.15
    275.0000,     1030.5
             1265.9
LAYER 7
45,    23.7179
     50.0000,     3121.6
     55.0000,     2868.1
     60.0000,     2871.0
     65.0000,     2522.1
     70.0000,     2118.5
     75.0000,     1765.2
     80.0000,     1388.2
     85.0000,     1054.6
     90.0000,     784.98
     95.0000,     522.80
    100.0000,     364.77
    105.0000,     291.35
    110.0000,     251.40
    115.0000,     224.63
    120.0000,     209.23
    125.0000,     205.26
    130.0000,     210.25
    135.0000,     222.34
    140.0000,     240.33
    145.0000,     269.16
    150.0000,     316.49
    155.0000,     384.31
    160.0000,     455.43
    165.0000,     497.47
    170.0000,     497.90
    175.0000,     482.55
    180.0000,     491.11
    185.0000,     552.76
    190.0000,     667.38
    195.0000,     768.64
    200.0000,     792.27
    205.0000,     758.87
    210.0000,     725.25
    215.0000,     714.50
    220.0000,     717.48
    225.0000,     721.24
    230.0000,     721.32
    235.0000,     719.17
    240.0000,     713.71
    245.0000,     700.22
    250.0000,     673.54
    255.0000,     650.93
    260.0000,     648.39
    265.0000,     667.18
           797.7879
LAYER 8
41,    28.5897
     60.0000,     2550.2
     65.0000,     1796.6
     70.0000,     1522.2
     75.0000,     1363.9
     80.0000,     1111.1
     85.0000,     896.75
     90.0000,     719.71
     95.0000,     530.72
    100.0000,     383.21
    105.0000,     289.99
    110.0000,     232.21
    115.0000,     196.97
    120.0000,     178.04
    125.0000,     171.12
    130.0000,     172.79
    135.0000,     180.74
    140.0000,     193.55
    145.0000,     211.65
    150.0000,     235.51
    155.0000,     262.63
    160.0000,     286.25
    165.0000,     299.87
    170.0000,     305.01
    175.0000,     312.02
    180.0000,     333.38
    185.0000,     376.54
    190.0000,     435.32
    195.0000,     484.63
    200.0000,     502.73
    205.0000,     494.62
    210.0000,     479.78
    215.0000,     470.48
    220.0000,     467.80
    225.0000,     468.84
    230.0000,     470.89
    235.0000,     471.71
    240.0000,     474.17
    245.0000,     478.96
    250.0000,     474.08
    255.0000,     479.67
           532.9069
LAYER 9
35,    33.9487
     75.0000,     1236.6
     80.0000,     937.12
     85.0000,     811.89
     90.0000,     716.70
     95.0000,     587.44
    100.0000,     459.72
    105.0000,     362.75
    110.0000,     294.31
    115.0000,     249.70
    120.0000,     224.86
    125.0000,     214.04
    130.0000,     212.20
    135.0000,     215.46
    140.0000,     221.03
    145.0000,     227.36
    150.0000,     233.37
    155.0000,     237.80
    160.0000,     239.54
    165.0000,     239.02
    170.0000,     239.21
    175.0000,     244.52
    180.0000,     258.59
    185.0000,     281.83
    190.0000,     309.16
    195.0000,     330.96
    200.0000,     340.35
    205.0000,     339.17
    210.0000,     334.49
    215.0000,     332.05
    220.0000,     334.13
    225.0000,     340.83
    230.0000,     350.72
    235.0000,     356.33
    240.0000,     368.58
           407.0543
LAYER 10
29,    39.8436
     90.0000,     809.73
     95.0000,     667.42
    100.0000,     571.67
    105.0000,     484.75
    110.0000,     415.11
    115.0000,     359.58
    120.0000,     326.27
    125.0000,     308.56
    130.0000,     300.31
    135.0000,     295.72
    140.0000,     290.62
    145.0000,     282.88
    150.0000,     272.09
    155.0000,     259.14
    160.0000,     245.65
    165.0000,     233.76
    170.0000,     225.71
    175.0000,     223.20
    180.0000,     226.73
    185.0000,     235.07
    190.0000,     245.15
    195.0000,     253.26
    200.0000,     257.30
    205.0000,     258.27
    210.0000,     259.21
    215.0000,     262.63
    220.0000,     270.87
    225.0000,     283.82
           313.8656
LAYER 11
25,    46.3279
    100.0000,     665.02
    105.0000,     598.52
    110.0000,     542.69
    115.0000,     490.56
    120.0000,     452.49
    125.0000,     425.18
    130.0000,     407.42
    135.0000,     391.73
    140.0000,     373.58
    145.0000,     351.02
    150.0000,     324.77
    155.0000,     297.19
    160.0000,     271.12
    165.0000,     248.96
    170.0000,     232.21
    175.0000,     221.38
    180.0000,     215.97
    185.0000,     214.64
    190.0000,     215.63
    195.0000,     217.40
    200.0000,     219.34
    205.0000,     221.87
    210.0000,     226.46
    215.0000,     233.80
           249.5023
LAYER 12
21, 
    110.0000,     618.73
    115.0000,     573.65
    120.0000,     534.47
    125.0000,     504.13
    130.0000,     480.37
    135.0000,     455.09
    140.0000,     427.25
    145.0000,     394.84
    150.0000,     359.09
    155.0000,     322.96
    160.0000,     289.61
    165.0000,     261.33
    170.0000,     239.28
    175.0000,     223.56
    180.0000,     213.44
    185.0000,     207.71
    190.0000,     205.14
    195.0000,     205.01
    200.0000,     206.86
    205.0000,     211.53
           220.3904
CALCULATED APPARENT RESISTIVITY
      7.5000,       5.0000,   1.00000,    837.8538
     12.5000,       5.0000,   1.00000,    848.0992
     17.5000,       5.0000,   1.00000,    836.6028
     22.5000,       5.0000,   1.00000,    787.4544
     27.5000,       5.0000,   1.00000,    825.4851
     32.5000,       5.0000,   1.00000,    744.3449
     37.5000,       5.0000,   1.00000,    832.6699
     42.5000,       5.0000,   1.00000,    780.7650
     47.5000,       5.0000,   1.00000,    863.7725
     52.5000,       5.0000,   1.00000,    799.8693
     57.5000,       5.0000,   1.00000,    924.5822
     62.5000,       5.0000,   1.00000,    998.1953
     67.5000,       5.0000,   1.00000,   1062.8696
     72.5000,       5.0000,   1.00000,   1051.2034
     77.5000,       5.0000,   1.00000,   1072.3768
     82.5000,       5.0000,   1.00000,    900.9561
     87.5000,       5.0000,   1.00000,    842.3093
     92.5000,       5.0000,   1.00000,    631.6052
     97.5000,       5.0000,   1.00000,    548.0635
    102.5000,       5.0000,   1.00000,    516.5056
    107.5000,       5.0000,   1.00000,    469.2866
    112.5000,       5.0000,   1.00000,    472.4088
    117.5000,       5.0000,   1.00000,    468.1091
    122.5000,       5.0000,   1.00000,    487.3937
    127.5000,       5.0000,   1.00000,    457.4323
    132.5000,       5.0000,   1.00000,    513.2837
    137.5000,       5.0000,   1.00000,    523.9055
    142.5000,       5.0000,   1.00000,    538.8903
    147.5000,       5.0000,   1.00000,    589.0679
    152.5000,       5.0000,   1.00000,    539.1080
    157.5000,       5.0000,   1.00000,    553.4344
    162.5000,       5.0000,   1.00000,    536.8724
    167.5000,       5.0000,   1.00000,    541.8658
    172.5000,       5.0000,   1.00000,    506.3115
    177.5000,       5.0000,   1.00000,    654.4754
    182.5000,       5.0000,   1.00000,    515.1747
    187.5000,       5.0000,   1.00000,    578.8187
    192.5000,       5.0000,   1.00000,    579.2181
    197.5000,       5.0000,   1.00000,    579.9226
    202.5000,       5.0000,   1.00000,    533.8090
    207.5000,       5.0000,   1.00000,    552.7316
    212.5000,       5.0000,   1.00000,    489.0789
    217.5000,       5.0000,   1.00000,    457.1580
    222.5000,       5.0000,   1.00000,    472.8711
    227.5000,       5.0000,   1.00000,    451.4688
    232.5000,       5.0000,   1.00000,    460.6266
    237.5000,       5.0000,   1.00000,    436.4035
    242.5000,       5.0000,   1.00000,    423.3071
    247.5000,       5.0000,   1.00000,    405.6108
    252.5000,       5.0000,   1.00000,    422.4035
    257.5000,       5.0000,   1.00000,    415.0548
    262.5000,       5.0000,   1.00000,    425.5465
    267.5000,       5.0000,   1.00000,    414.2816
    272.5000,       5.0000,   1.00000,    405.6107
    277.5000,       5.0000,   1.00000,    390.1773
    282.5000,       5.0000,   1.00000,    380.9165
    287.5000,       5.0000,   1.00000,    401.8492
    292.5000,       5.0000,   1.00000,    388.8789
    297.5000,       5.0000,   1.00000,    413.3602
    302.5000,       5.0000,   1.00000,    413.5310
    307.5000,       5.0000,   1.00000,    408.7259
     12.5000,       5.0000,   2.00000,   1007.4301
     17.5000,       5.0000,   2.00000,    977.1369
     22.5000,       5.0000,   2.00000,    933.1339
     27.5000,       5.0000,   2.00000,    946.3550
     32.5000,       5.0000,   2.00000,    847.6454
     37.5000,       5.0000,   2.00000,    911.5263
     42.5000,       5.0000,   2.00000,    919.6443
     47.5000,       5.0000,   2.00000,    972.8978
     52.5000,       5.0000,   2.00000,    890.0501
     57.5000,       5.0000,   2.00000,   1022.1191
     62.5000,       5.0000,   2.00000,   1148.3126
     67.5000,       5.0000,   2.00000,   1117.7034
     72.5000,       5.0000,   2.00000,   1093.1017
     77.5000,       5.0000,   2.00000,   1095.6281
     82.5000,       5.0000,   2.00000,    976.8510
     87.5000,       5.0000,   2.00000,    933.0652
     92.5000,       5.0000,   2.00000,    706.2143
     97.5000,       5.0000,   2.00000,    630.3304
    102.5000,       5.0000,   2.00000,    642.2675
    107.5000,       5.0000,   2.00000,    572.4639
    112.5000,       5.0000,   2.00000,    561.3180
    117.5000,       5.0000,   2.00000,    591.2030
    122.5000,       5.0000,   2.00000,    595.8500
    127.5000,       5.0000,   2.00000,    547.0154
    132.5000,       5.0000,   2.00000,    611.4081
    137.5000,       5.0000,   2.00000,    606.9719
    142.5000,       5.0000,   2.00000,    616.8433
    147.5000,       5.0000,   2.00000,    676.5207
    152.5000,       5.0000,   2.00000,    614.1497
    157.5000,       5.0000,   2.00000,    636.5356
    162.5000,       5.0000,   2.00000,    654.2549
    167.5000,       5.0000,   2.00000,    581.0698
    172.5000,       5.0000,   2.00000,    601.4483
    177.5000,       5.0000,   2.00000,    801.8557
    182.5000,       5.0000,   2.00000,    588.4618
    187.5000,       5.0000,   2.00000,    607.9810
    192.5000,       5.0000,   2.00000,    696.4120
    197.5000,       5.0000,   2.00000,    649.3798
    202.5000,       5.0000,   2.00000,    601.3408
    207.5000,       5.0000,   2.00000,    656.6220
    212.5000,       5.0000,   2.00000,    580.0883
    217.5000,       5.0000,   2.00000,    528.8390
    222.5000,       5.0000,   2.00000,    567.3972
    227.5000,       5.0000,   2.00000,    550.2456
    232.5000,       5.0000,   2.00000,    553.6499
    237.5000,       5.0000,   2.00000,    533.0735
    242.5000,       5.0000,   2.00000,    505.8378
    247.5000,       5.0000,   2.00000,    493.4830
    252.5000,       5.0000,   2.00000,    514.7809
    257.5000,       5.0000,   2.00000,    504.8026
    262.5000,       5.0000,   2.00000,    508.5224
    267.5000,       5.0000,   2.00000,    504.4272
    272.5000,       5.0000,   2.00000,    496.0309
    277.5000,       5.0000,   2.00000,    471.8353
    282.5000,       5.0000,   2.00000,    469.9513
    287.5000,       5.0000,   2.00000,    493.8664
    292.5000,       5.0000,   2.00000,    469.3285
    297.5000,       5.0000,   2.00000,    493.8024
    302.5000,       5.0000,   2.00000,    497.2033
     17.5000,       5.0000,   3.00000,   1138.3944
     22.5000,       5.0000,   3.00000,   1057.8234
     27.5000,       5.0000,   3.00000,   1061.8882
     32.5000,       5.0000,   3.00000,    933.9050
     37.5000,       5.0000,   3.00000,   1057.1082
     42.5000,       5.0000,   3.00000,   1038.0295
     47.5000,       5.0000,   3.00000,   1087.5203
     52.5000,       5.0000,   3.00000,    941.3981
     57.5000,       5.0000,   3.00000,   1086.3077
     62.5000,       5.0000,   3.00000,   1171.7363
     67.5000,       5.0000,   3.00000,   1176.4485
     72.5000,       5.0000,   3.00000,   1076.9072
     77.5000,       5.0000,   3.00000,   1119.2823
     82.5000,       5.0000,   3.00000,   1031.3842
     87.5000,       5.0000,   3.00000,    995.8937
     92.5000,       5.0000,   3.00000,    747.2123
     97.5000,       5.0000,   3.00000,    686.9179
    102.5000,       5.0000,   3.00000,    704.3895
    107.5000,       5.0000,   3.00000,    649.5162
    112.5000,       5.0000,   3.00000,    644.9514
    117.5000,       5.0000,   3.00000,    654.2854
    122.5000,       5.0000,   3.00000,    666.4944
    127.5000,       5.0000,   3.00000,    600.8084
    132.5000,       5.0000,   3.00000,    647.6442
    137.5000,       5.0000,   3.00000,    660.3342
    142.5000,       5.0000,   3.00000,    685.3928
    147.5000,       5.0000,   3.00000,    736.7681
    152.5000,       5.0000,   3.00000,    677.9456
    157.5000,       5.0000,   3.00000,    705.7331
    162.5000,       5.0000,   3.00000,    653.0061
    167.5000,       5.0000,   3.00000,    645.4877
    172.5000,       5.0000,   3.00000,    666.1622
    177.5000,       5.0000,   3.00000,    883.3875
    182.5000,       5.0000,   3.00000,    640.4790
    187.5000,       5.0000,   3.00000,    666.7153
    192.5000,       5.0000,   3.00000,    700.6192
    197.5000,       5.0000,   3.00000,    732.7061
    202.5000,       5.0000,   3.00000,    675.0109
    207.5000,       5.0000,   3.00000,    720.8019
    212.5000,       5.0000,   3.00000,    642.1072
    217.5000,       5.0000,   3.00000,    586.4162
    222.5000,       5.0000,   3.00000,    624.5429
    227.5000,       5.0000,   3.00000,    634.0770
    232.5000,       5.0000,   3.00000,    652.8631
    237.5000,       5.0000,   3.00000,    606.9159
    242.5000,       5.0000,   3.00000,    575.3420
    247.5000,       5.0000,   3.00000,    552.5497
    252.5000,       5.0000,   3.00000,    586.0109
    257.5000,       5.0000,   3.00000,    580.8096
    262.5000,       5.0000,   3.00000,    594.0178
    267.5000,       5.0000,   3.00000,    583.8815
    272.5000,       5.0000,   3.00000,    567.9196
    277.5000,       5.0000,   3.00000,    541.5413
    282.5000,       5.0000,   3.00000,    536.3329
    287.5000,       5.0000,   3.00000,    567.1765
    292.5000,       5.0000,   3.00000,    545.0958
    297.5000,       5.0000,   3.00000,    570.8060
     22.5000,      15.0000,   1.00000,   1161.8833
     27.5000,      15.0000,   1.00000,   1085.1470
     32.5000,      15.0000,   1.00000,   1106.1545
     37.5000,      15.0000,   1.00000,   1102.6696
     42.5000,      15.0000,   1.00000,   1145.4449
     47.5000,      15.0000,   1.00000,   1075.9772
     52.5000,      15.0000,   1.00000,   1082.6909
     57.5000,      15.0000,   1.00000,   1061.0621
     62.5000,      15.0000,   1.00000,   1114.9736
     67.5000,      15.0000,   1.00000,   1096.7855
     72.5000,      15.0000,   1.00000,   1114.3623
     77.5000,      15.0000,   1.00000,   1071.5061
     82.5000,      15.0000,   1.00000,   1053.7053
     87.5000,      15.0000,   1.00000,    951.9809
     92.5000,      15.0000,   1.00000,    856.6747
     97.5000,      15.0000,   1.00000,    742.6307
    102.5000,      15.0000,   1.00000,    702.4554
    107.5000,      15.0000,   1.00000,    700.5610
    112.5000,      15.0000,   1.00000,    688.8201
    117.5000,      15.0000,   1.00000,    676.0203
    122.5000,      15.0000,   1.00000,    650.0255
    127.5000,      15.0000,   1.00000,    643.7700
    132.5000,      15.0000,   1.00000,    640.3580
    137.5000,      15.0000,   1.00000,    674.4442
    142.5000,      15.0000,   1.00000,    714.4019
    147.5000,      15.0000,   1.00000,    728.6590
    152.5000,      15.0000,   1.00000,    734.3618
    157.5000,      15.0000,   1.00000,    666.6071
    162.5000,      15.0000,   1.00000,    660.8210
    167.5000,      15.0000,   1.00000,    665.5504
    172.5000,      15.0000,   1.00000,    749.7064
    177.5000,      15.0000,   1.00000,    732.2056
    182.5000,      15.0000,   1.00000,    754.2617
    187.5000,      15.0000,   1.00000,    682.5128
    192.5000,      15.0000,   1.00000,    696.9912
    197.5000,      15.0000,   1.00000,    708.8770
    202.5000,      15.0000,   1.00000,    749.7313
    207.5000,      15.0000,   1.00000,    699.6967
    212.5000,      15.0000,   1.00000,    664.6249
    217.5000,      15.0000,   1.00000,    638.0706
    222.5000,      15.0000,   1.00000,    639.6888
    227.5000,      15.0000,   1.00000,    669.3395
    232.5000,      15.0000,   1.00000,    673.8209
    237.5000,      15.0000,   1.00000,    651.1149
    242.5000,      15.0000,   1.00000,    605.4777
    247.5000,      15.0000,   1.00000,    595.8950
    252.5000,      15.0000,   1.00000,    597.6718
    257.5000,      15.0000,   1.00000,    623.7818
    262.5000,      15.0000,   1.00000,    630.4148
    267.5000,      15.0000,   1.00000,    621.0407
    272.5000,      15.0000,   1.00000,    598.4152
    277.5000,      15.0000,   1.00000,    579.8203
    282.5000,      15.0000,   1.00000,    576.2333
    287.5000,      15.0000,   1.00000,    580.3696
    292.5000,      15.0000,   1.00000,    597.8770
     22.5000,       5.0000,   4.00000,   1171.2729
     27.5000,       5.0000,   4.00000,   1165.7612
     32.5000,       5.0000,   4.00000,   1046.3861
     37.5000,       5.0000,   4.00000,   1176.3126
     42.5000,       5.0000,   4.00000,   1134.4222
     47.5000,       5.0000,   4.00000,   1151.2866
     52.5000,       5.0000,   4.00000,    988.2993
     57.5000,       5.0000,   4.00000,   1079.3417
     62.5000,       5.0000,   4.00000,   1184.5076
     67.5000,       5.0000,   4.00000,   1159.6257
     72.5000,       5.0000,   4.00000,   1138.8418
     77.5000,       5.0000,   4.00000,   1158.1722
     82.5000,       5.0000,   4.00000,   1038.5770
     87.5000,       5.0000,   4.00000,   1021.3052
     92.5000,       5.0000,   4.00000,    769.7333
     97.5000,       5.0000,   4.00000,    700.6628
    102.5000,       5.0000,   4.00000,    732.4773
    107.5000,       5.0000,   4.00000,    689.8195
    112.5000,       5.0000,   4.00000,    696.0407
    117.5000,       5.0000,   4.00000,    693.8061
    122.5000,       5.0000,   4.00000,    687.5978
    127.5000,       5.0000,   4.00000,    609.8271
    132.5000,       5.0000,   4.00000,    669.9343
    137.5000,       5.0000,   4.00000,    681.0541
    142.5000,       5.0000,   4.00000,    713.4493
    147.5000,       5.0000,   4.00000,    791.9465
    152.5000,       5.0000,   4.00000,    714.7238
    157.5000,       5.0000,   4.00000,    687.9008
    162.5000,       5.0000,   4.00000,    678.3163
    167.5000,       5.0000,   4.00000,    660.8582
    172.5000,       5.0000,   4.00000,    688.7043
    177.5000,       5.0000,   4.00000,    906.6163
    182.5000,       5.0000,   4.00000,    668.0576
    187.5000,       5.0000,   4.00000,    690.1363
    192.5000,       5.0000,   4.00000,    739.2401
    197.5000,       5.0000,   4.00000,    743.7897
    202.5000,       5.0000,   4.00000,    729.9557
    207.5000,       5.0000,   4.00000,    763.7540
    212.5000,       5.0000,   4.00000,    665.1965
    217.5000,       5.0000,   4.00000,    616.6048
    222.5000,       5.0000,   4.00000,    674.5690
    227.5000,       5.0000,   4.00000,    682.4908
    232.5000,       5.0000,   4.00000,    716.7015
    237.5000,       5.0000,   4.00000,    670.7561
    242.5000,       5.0000,   4.00000,    617.3634
    247.5000,       5.0000,   4.00000,    592.2513
    252.5000,       5.0000,   4.00000,    627.7772
    257.5000,       5.0000,   4.00000,    638.3341
    262.5000,       5.0000,   4.00000,    663.0009
    267.5000,       5.0000,   4.00000,    646.1786
    272.5000,       5.0000,   4.00000,    623.4326
    277.5000,       5.0000,   4.00000,    587.5079
    282.5000,       5.0000,   4.00000,    578.6185
    287.5000,       5.0000,   4.00000,    619.6680
    292.5000,       5.0000,   4.00000,    598.1417
     30.0000,      20.0000,   1.00000,   1248.7238
     35.0000,      20.0000,   1.00000,   1223.1102
     40.0000,      20.0000,   1.00000,   1186.8552
     45.0000,      20.0000,   1.00000,   1149.0188
     50.0000,      20.0000,   1.00000,   1100.1669
     55.0000,      20.0000,   1.00000,   1091.3624
     60.0000,      20.0000,   1.00000,   1059.9286
     65.0000,      20.0000,   1.00000,   1099.7218
     70.0000,      20.0000,   1.00000,   1162.3469
     75.0000,      20.0000,   1.00000,   1144.7157
     80.0000,      20.0000,   1.00000,   1117.5900
     85.0000,      20.0000,   1.00000,   1009.6314
     90.0000,      20.0000,   1.00000,    899.7764
     95.0000,      20.0000,   1.00000,    832.7304
    100.0000,      20.0000,   1.00000,    740.8979
    105.0000,      20.0000,   1.00000,    712.7001
    110.0000,      20.0000,   1.00000,    718.1010
    115.0000,      20.0000,   1.00000,    701.8594
    120.0000,      20.0000,   1.00000,    670.9069
    125.0000,      20.0000,   1.00000,    657.7844
    130.0000,      20.0000,   1.00000,    652.6591
    135.0000,      20.0000,   1.00000,    666.4572
    140.0000,      20.0000,   1.00000,    718.9151
    145.0000,      20.0000,   1.00000,    736.3738
    150.0000,      20.0000,   1.00000,    710.2852
    155.0000,      20.0000,   1.00000,    710.8863
    160.0000,      20.0000,   1.00000,    670.6038
    165.0000,      20.0000,   1.00000,    661.7547
    170.0000,      20.0000,   1.00000,    708.1635
    175.0000,      20.0000,   1.00000,    699.7115
    180.0000,      20.0000,   1.00000,    718.1461
    185.0000,      20.0000,   1.00000,    749.8981
    190.0000,      20.0000,   1.00000,    718.6000
    195.0000,      20.0000,   1.00000,    728.3613
    200.0000,      20.0000,   1.00000,    741.2960
    205.0000,      20.0000,   1.00000,    708.7407
    210.0000,      20.0000,   1.00000,    700.9121
    215.0000,      20.0000,   1.00000,    684.3214
    220.0000,      20.0000,   1.00000,    669.0931
    225.0000,      20.0000,   1.00000,    685.5785
    230.0000,      20.0000,   1.00000,    703.9977
    235.0000,      20.0000,   1.00000,    686.7531
    240.0000,      20.0000,   1.00000,    674.0096
    245.0000,      20.0000,   1.00000,    650.1416
    250.0000,      20.0000,   1.00000,    637.4990
    255.0000,      20.0000,   1.00000,    654.5588
    260.0000,      20.0000,   1.00000,    670.9838
    265.0000,      20.0000,   1.00000,    678.2532
    270.0000,      20.0000,   1.00000,    663.5882
    275.0000,      20.0000,   1.00000,    636.6506
    280.0000,      20.0000,   1.00000,    624.6833
    285.0000,      20.0000,   1.00000,    615.7247
     27.5000,       5.0000,   5.00000,   1282.6432
     32.5000,       5.0000,   5.00000,   1135.8682
     37.5000,       5.0000,   5.00000,   1241.6548
     42.5000,       5.0000,   5.00000,   1175.1793
     47.5000,       5.0000,   5.00000,   1182.4025
     52.5000,       5.0000,   5.00000,    976.0869
     57.5000,       5.0000,   5.00000,   1088.8805
     62.5000,       5.0000,   5.00000,   1164.8352
     67.5000,       5.0000,   5.00000,   1203.9191
     72.5000,       5.0000,   5.00000,   1187.4719
     77.5000,       5.0000,   5.00000,   1219.3287
     82.5000,       5.0000,   5.00000,   1052.6388
     87.5000,       5.0000,   5.00000,   1010.2136
     92.5000,       5.0000,   5.00000,    759.2736
     97.5000,       5.0000,   5.00000,    694.9412
    102.5000,       5.0000,   5.00000,    739.6415
    107.5000,       5.0000,   5.00000,    699.1683
    112.5000,       5.0000,   5.00000,    702.5679
    117.5000,       5.0000,   5.00000,    715.3250
    122.5000,       5.0000,   5.00000,    683.6932
    127.5000,       5.0000,   5.00000,    605.8414
    132.5000,       5.0000,   5.00000,    673.3468
    137.5000,       5.0000,   5.00000,    684.8613
    142.5000,       5.0000,   5.00000,    723.1842
    147.5000,       5.0000,   5.00000,    807.2673
    152.5000,       5.0000,   5.00000,    690.5358
    157.5000,       5.0000,   5.00000,    695.2780
    162.5000,       5.0000,   5.00000,    684.0186
    167.5000,       5.0000,   5.00000,    650.0244
    172.5000,       5.0000,   5.00000,    664.3520
    177.5000,       5.0000,   5.00000,    908.4022
    182.5000,       5.0000,   5.00000,    656.2159
    187.5000,       5.0000,   5.00000,    701.0718
    192.5000,       5.0000,   5.00000,    773.2558
    197.5000,       5.0000,   5.00000,    763.8110
    202.5000,       5.0000,   5.00000,    709.6727
    207.5000,       5.0000,   5.00000,    785.9720
    212.5000,       5.0000,   5.00000,    676.2653
    217.5000,       5.0000,   5.00000,    626.6542
    222.5000,       5.0000,   5.00000,    698.9691
    227.5000,       5.0000,   5.00000,    711.9259
    232.5000,       5.0000,   5.00000,    738.3470
    237.5000,       5.0000,   5.00000,    701.6932
    242.5000,       5.0000,   5.00000,    649.7935
    247.5000,       5.0000,   5.00000,    613.9199
    252.5000,       5.0000,   5.00000,    658.4434
    257.5000,       5.0000,   5.00000,    671.4796
    262.5000,       5.0000,   5.00000,    700.3810
    267.5000,       5.0000,   5.00000,    691.8530
    272.5000,       5.0000,   5.00000,    661.5884
    277.5000,       5.0000,   5.00000,    613.9063
    282.5000,       5.0000,   5.00000,    607.3851
    287.5000,       5.0000,   5.00000,    648.0289
     32.5000,       5.0000,   6.00000,   1175.6876
     37.5000,       5.0000,   6.00000,   1260.5742
     42.5000,       5.0000,   6.00000,   1169.5784
     47.5000,       5.0000,   6.00000,   1149.7385
     52.5000,       5.0000,   6.00000,    962.6707
     57.5000,       5.0000,   6.00000,   1066.4802
     62.5000,       5.0000,   6.00000,   1219.4221
     67.5000,       5.0000,   6.00000,   1260.2839
     72.5000,       5.0000,   6.00000,   1238.0574
     77.5000,       5.0000,   6.00000,   1255.3596
     82.5000,       5.0000,   6.00000,   1089.7478
     87.5000,       5.0000,   6.00000,    997.7161
     92.5000,       5.0000,   6.00000,    727.3556
     97.5000,       5.0000,   6.00000,    679.9434
    102.5000,       5.0000,   6.00000,    724.2934
    107.5000,       5.0000,   6.00000,    682.3705
    112.5000,       5.0000,   6.00000,    693.5491
    117.5000,       5.0000,   6.00000,    692.5810
    122.5000,       5.0000,   6.00000,    691.5540
    127.5000,       5.0000,   6.00000,    604.0120
    132.5000,       5.0000,   6.00000,    661.1323
    137.5000,       5.0000,   6.00000,    684.0087
    142.5000,       5.0000,   6.00000,    720.4290
    147.5000,       5.0000,   6.00000,    754.4017
    152.5000,       5.0000,   6.00000,    683.9176
    157.5000,       5.0000,   6.00000,    697.4678
    162.5000,       5.0000,   6.00000,    662.6802
    167.5000,       5.0000,   6.00000,    624.8616
    172.5000,       5.0000,   6.00000,    641.3415
    177.5000,       5.0000,   6.00000,    855.2711
    182.5000,       5.0000,   6.00000,    643.4131
    187.5000,       5.0000,   6.00000,    699.3329
    192.5000,       5.0000,   6.00000,    771.0917
    197.5000,       5.0000,   6.00000,    767.4370
    202.5000,       5.0000,   6.00000,    702.0314
    207.5000,       5.0000,   6.00000,    745.5630
    212.5000,       5.0000,   6.00000,    686.1910
    217.5000,       5.0000,   6.00000,    631.1938
    222.5000,       5.0000,   6.00000,    693.8859
    227.5000,       5.0000,   6.00000,    712.4358
    232.5000,       5.0000,   6.00000,    743.6617
    237.5000,       5.0000,   6.00000,    698.0669
    242.5000,       5.0000,   6.00000,    661.4301
    247.5000,       5.0000,   6.00000,    635.3314
    252.5000,       5.0000,   6.00000,    675.0572
    257.5000,       5.0000,   6.00000,    683.7657
    262.5000,       5.0000,   6.00000,    715.1733
    267.5000,       5.0000,   6.00000,    707.8912
    272.5000,       5.0000,   6.00000,    680.3826
    277.5000,       5.0000,   6.00000,    634.2673
    282.5000,       5.0000,   6.00000,    619.5674
     37.5000,      25.0000,   1.00000,   1216.3523
     42.5000,      25.0000,   1.00000,   1109.3253
     47.5000,      25.0000,   1.00000,   1089.8798
     52.5000,      25.0000,   1.00000,   1067.2233
     57.5000,      25.0000,   1.00000,   1095.9526
     62.5000,      25.0000,   1.00000,   1120.6885
     67.5000,      25.0000,   1.00000,   1192.2687
     72.5000,      25.0000,   1.00000,   1197.7493
     77.5000,      25.0000,   1.00000,   1175.9320
     82.5000,      25.0000,   1.00000,   1078.9451
     87.5000,      25.0000,   1.00000,    981.5491
     92.5000,      25.0000,   1.00000,    865.3757
     97.5000,      25.0000,   1.00000,    783.7862
    102.5000,      25.0000,   1.00000,    707.3654
    107.5000,      25.0000,   1.00000,    691.2254
    112.5000,      25.0000,   1.00000,    680.3977
    117.5000,      25.0000,   1.00000,    662.4184
    122.5000,      25.0000,   1.00000,    663.9567
    127.5000,      25.0000,   1.00000,    670.6469
    132.5000,      25.0000,   1.00000,    670.4662
    137.5000,      25.0000,   1.00000,    692.6370
    142.5000,      25.0000,   1.00000,    682.3776
    147.5000,      25.0000,   1.00000,    692.1108
    152.5000,      25.0000,   1.00000,    695.2933
    157.5000,      25.0000,   1.00000,    677.3656
    162.5000,      25.0000,   1.00000,    643.6545
    167.5000,      25.0000,   1.00000,    675.3390
    172.5000,      25.0000,   1.00000,    650.6797
    177.5000,      25.0000,   1.00000,    658.9754
    182.5000,      25.0000,   1.00000,    702.5555
    187.5000,      25.0000,   1.00000,    744.5014
    192.5000,      25.0000,   1.00000,    700.5770
    197.5000,      25.0000,   1.00000,    719.9265
    202.5000,      25.0000,   1.00000,    712.1180
    207.5000,      25.0000,   1.00000,    681.0408
    212.5000,      25.0000,   1.00000,    671.0657
    217.5000,      25.0000,   1.00000,    697.9564
    222.5000,      25.0000,   1.00000,    676.7304
    227.5000,      25.0000,   1.00000,    672.4751
    232.5000,      25.0000,   1.00000,    682.0316
    237.5000,      25.0000,   1.00000,    674.4083
    242.5000,      25.0000,   1.00000,    674.1367
    247.5000,      25.0000,   1.00000,    676.4453
    252.5000,      25.0000,   1.00000,    672.5048
    257.5000,      25.0000,   1.00000,    674.0662
    262.5000,      25.0000,   1.00000,    681.9719
    267.5000,      25.0000,   1.00000,    673.2088
    272.5000,      25.0000,   1.00000,    668.7373
    277.5000,      25.0000,   1.00000,    660.0434
     37.5000,       5.0000,   7.00000,   1237.8877
     42.5000,       5.0000,   7.00000,   1122.5441
     47.5000,       5.0000,   7.00000,   1105.6658
     52.5000,       5.0000,   7.00000,    924.3547
     57.5000,       5.0000,   7.00000,   1085.1833
     62.5000,       5.0000,   7.00000,   1268.5923
     67.5000,       5.0000,   7.00000,   1328.9718
     72.5000,       5.0000,   7.00000,   1284.9126
     77.5000,       5.0000,   7.00000,   1295.6423
     82.5000,       5.0000,   7.00000,   1097.3518
     87.5000,       5.0000,   7.00000,   1005.9650
     92.5000,       5.0000,   7.00000,    711.1152
     97.5000,       5.0000,   7.00000,    645.1927
    102.5000,       5.0000,   7.00000,    691.2889
    107.5000,       5.0000,   7.00000,    655.9822
    112.5000,       5.0000,   7.00000,    656.3886
    117.5000,       5.0000,   7.00000,    677.9204
    122.5000,       5.0000,   7.00000,    676.3173
    127.5000,       5.0000,   7.00000,    605.9250
    132.5000,       5.0000,   7.00000,    659.6264
    137.5000,       5.0000,   7.00000,    670.4186
    142.5000,       5.0000,   7.00000,    672.8546
    147.5000,       5.0000,   7.00000,    739.3422
    152.5000,       5.0000,   7.00000,    666.4019
    157.5000,       5.0000,   7.00000,    669.9933
    162.5000,       5.0000,   7.00000,    641.2335
    167.5000,       5.0000,   7.00000,    599.7225
    172.5000,       5.0000,   7.00000,    605.8319
    177.5000,       5.0000,   7.00000,    819.1396
    182.5000,       5.0000,   7.00000,    618.6836
    187.5000,       5.0000,   7.00000,    680.7576
    192.5000,       5.0000,   7.00000,    749.3453
    197.5000,       5.0000,   7.00000,    744.7596
    202.5000,       5.0000,   7.00000,    689.5500
    207.5000,       5.0000,   7.00000,    734.8962
    212.5000,       5.0000,   7.00000,    652.2052
    217.5000,       5.0000,   7.00000,    628.9191
    222.5000,       5.0000,   7.00000,    682.3702
    227.5000,       5.0000,   7.00000,    690.8639
    232.5000,       5.0000,   7.00000,    726.5165
    237.5000,       5.0000,   7.00000,    691.6209
    242.5000,       5.0000,   7.00000,    653.5503
    247.5000,       5.0000,   7.00000,    642.8333
    252.5000,       5.0000,   7.00000,    683.3143
    257.5000,       5.0000,   7.00000,    686.5548
    262.5000,       5.0000,   7.00000,    712.7632
    267.5000,       5.0000,   7.00000,    702.3325
    272.5000,       5.0000,   7.00000,    683.8608
    277.5000,       5.0000,   7.00000,    640.4556
     42.5000,       5.0000,   8.00000,   1071.9890
     47.5000,       5.0000,   8.00000,   1052.8906
     52.5000,       5.0000,   8.00000,    912.3492
     57.5000,       5.0000,   8.00000,   1099.3794
     62.5000,       5.0000,   8.00000,   1303.9198
     67.5000,       5.0000,   8.00000,   1375.7520
     72.5000,       5.0000,   8.00000,   1345.2925
     77.5000,       5.0000,   8.00000,   1322.2505
     82.5000,       5.0000,   8.00000,   1109.4221
     87.5000,       5.0000,   8.00000,   1005.5748
     92.5000,       5.0000,   8.00000,    705.7617
     97.5000,       5.0000,   8.00000,    617.1835
    102.5000,       5.0000,   8.00000,    648.9218
    107.5000,       5.0000,   8.00000,    611.3281
    112.5000,       5.0000,   8.00000,    628.8802
    117.5000,       5.0000,   8.00000,    650.4111
    122.5000,       5.0000,   8.00000,    660.9337
    127.5000,       5.0000,   8.00000,    594.8687
    132.5000,       5.0000,   8.00000,    661.1699
    137.5000,       5.0000,   8.00000,    633.0186
    142.5000,       5.0000,   8.00000,    654.2641
    147.5000,       5.0000,   8.00000,    720.9506
    152.5000,       5.0000,   8.00000,    637.5931
    157.5000,       5.0000,   8.00000,    635.9265
    162.5000,       5.0000,   8.00000,    614.4899
    167.5000,       5.0000,   8.00000,    573.5751
    172.5000,       5.0000,   8.00000,    580.0308
    177.5000,       5.0000,   8.00000,    793.8682
    182.5000,       5.0000,   8.00000,    590.1785
    187.5000,       5.0000,   8.00000,    642.6047
    192.5000,       5.0000,   8.00000,    714.5142
    197.5000,       5.0000,   8.00000,    712.4287
    202.5000,       5.0000,   8.00000,    669.0024
    207.5000,       5.0000,   8.00000,    723.5849
    212.5000,       5.0000,   8.00000,    634.9974
    217.5000,       5.0000,   8.00000,    588.0294
    222.5000,       5.0000,   8.00000,    666.1326
    227.5000,       5.0000,   8.00000,    666.3273
    232.5000,       5.0000,   8.00000,    697.0469
    237.5000,       5.0000,   8.00000,    673.6629
    242.5000,       5.0000,   8.00000,    646.3664
    247.5000,       5.0000,   8.00000,    625.3833
    252.5000,       5.0000,   8.00000,    680.0065
    257.5000,       5.0000,   8.00000,    682.8550
    262.5000,       5.0000,   8.00000,    699.4402
    267.5000,       5.0000,   8.00000,    691.5582
    272.5000,       5.0000,   8.00000,    670.2554
     52.5000,      35.0000,   1.00000,   1090.9030
     57.5000,      35.0000,   1.00000,   1122.6603
     62.5000,      35.0000,   1.00000,   1167.6089
     67.5000,      35.0000,   1.00000,   1188.9835
     72.5000,      35.0000,   1.00000,   1229.3695
     77.5000,      35.0000,   1.00000,   1202.9377
     82.5000,      35.0000,   1.00000,   1126.3208
     87.5000,      35.0000,   1.00000,   1018.8455
     92.5000,      35.0000,   1.00000,    913.1816
     97.5000,      35.0000,   1.00000,    783.3622
    102.5000,      35.0000,   1.00000,    698.4113
    107.5000,      35.0000,   1.00000,    613.2697
    112.5000,      35.0000,   1.00000,    590.6601
    117.5000,      35.0000,   1.00000,    609.9561
    122.5000,      35.0000,   1.00000,    625.5673
    127.5000,      35.0000,   1.00000,    622.7958
    132.5000,      35.0000,   1.00000,    652.1088
    137.5000,      35.0000,   1.00000,    653.4622
    142.5000,      35.0000,   1.00000,    646.4194
    147.5000,      35.0000,   1.00000,    632.8145
    152.5000,      35.0000,   1.00000,    614.3204
    157.5000,      35.0000,   1.00000,    600.3679
    162.5000,      35.0000,   1.00000,    622.9500
    167.5000,      35.0000,   1.00000,    605.4991
    172.5000,      35.0000,   1.00000,    607.9135
    177.5000,      35.0000,   1.00000,    617.7806
    182.5000,      35.0000,   1.00000,    616.0332
    187.5000,      35.0000,   1.00000,    622.4155
    192.5000,      35.0000,   1.00000,    643.9685
    197.5000,      35.0000,   1.00000,    621.7720
    202.5000,      35.0000,   1.00000,    631.8408
    207.5000,      35.0000,   1.00000,    639.0847
    212.5000,      35.0000,   1.00000,    633.3295
    217.5000,      35.0000,   1.00000,    624.8875
    222.5000,      35.0000,   1.00000,    614.7259
    227.5000,      35.0000,   1.00000,    597.8411
    232.5000,      35.0000,   1.00000,    617.3129
    237.5000,      35.0000,   1.00000,    624.5939
    242.5000,      35.0000,   1.00000,    634.7523
    247.5000,      35.0000,   1.00000,    647.5943
    252.5000,      35.0000,   1.00000,    646.6938
    257.5000,      35.0000,   1.00000,    642.2853
    262.5000,      35.0000,   1.00000,    643.8945
     52.5000,       5.0000,  10.00000,    898.7051
     57.5000,       5.0000,  10.00000,   1095.1932
     62.5000,       5.0000,  10.00000,   1317.0199
     67.5000,       5.0000,  10.00000,   1412.6105
     72.5000,       5.0000,  10.00000,   1391.0579
     77.5000,       5.0000,  10.00000,   1384.8585
     82.5000,       5.0000,  10.00000,   1148.0302
     87.5000,       5.0000,  10.00000,   1003.0123
     92.5000,       5.0000,  10.00000,    680.6239
     97.5000,       5.0000,  10.00000,    578.4614
    102.5000,       5.0000,  10.00000,    595.5154
    107.5000,       5.0000,  10.00000,    547.9446
    112.5000,       5.0000,  10.00000,    561.0320
    117.5000,       5.0000,  10.00000,    594.5862
    122.5000,       5.0000,  10.00000,    614.1896
    127.5000,       5.0000,  10.00000,    541.0004
    132.5000,       5.0000,  10.00000,    606.3499
    137.5000,       5.0000,  10.00000,    614.5805
    142.5000,       5.0000,  10.00000,    630.6429
    147.5000,       5.0000,  10.00000,    666.6809
    152.5000,       5.0000,  10.00000,    585.6061
    157.5000,       5.0000,  10.00000,    583.1251
    162.5000,       5.0000,  10.00000,    561.3560
    167.5000,       5.0000,  10.00000,    535.5299
    172.5000,       5.0000,  10.00000,    547.5563
    177.5000,       5.0000,  10.00000,    736.0508
    182.5000,       5.0000,  10.00000,    532.2651
    187.5000,       5.0000,  10.00000,    574.3742
    192.5000,       5.0000,  10.00000,    637.0020
    197.5000,       5.0000,  10.00000,    646.6082
    202.5000,       5.0000,  10.00000,    614.3857
    207.5000,       5.0000,  10.00000,    662.8198
    212.5000,       5.0000,  10.00000,    585.1021
    217.5000,       5.0000,  10.00000,    540.1374
    222.5000,       5.0000,  10.00000,    589.4706
    227.5000,       5.0000,  10.00000,    601.9774
    232.5000,       5.0000,  10.00000,    656.8205
    237.5000,       5.0000,  10.00000,    621.2531
    242.5000,       5.0000,  10.00000,    593.3691
    247.5000,       5.0000,  10.00000,    581.9920
    252.5000,       5.0000,  10.00000,    628.7570
    257.5000,       5.0000,  10.00000,    638.1280
    262.5000,       5.0000,  10.00000,    669.7507
     67.5000,      45.0000,   1.00000,   1122.3270
     72.5000,      45.0000,   1.00000,   1108.3362
     77.5000,      45.0000,   1.00000,   1115.4390
     82.5000,      45.0000,   1.00000,   1100.2896
     87.5000,      45.0000,   1.00000,   1042.6772
     92.5000,      45.0000,   1.00000,    949.9644
     97.5000,      45.0000,   1.00000,    851.8422
    102.5000,      45.0000,   1.00000,    734.2595
    107.5000,      45.0000,   1.00000,    647.7423
    112.5000,      45.0000,   1.00000,    563.1507
    117.5000,      45.0000,   1.00000,    547.8240
    122.5000,      45.0000,   1.00000,    547.1095
    127.5000,      45.0000,   1.00000,    557.9451
    132.5000,      45.0000,   1.00000,    569.6442
    137.5000,      45.0000,   1.00000,    583.4366
    142.5000,      45.0000,   1.00000,    581.4265
    147.5000,      45.0000,   1.00000,    579.1293
    152.5000,      45.0000,   1.00000,    586.1630
    157.5000,      45.0000,   1.00000,    607.1656
    162.5000,      45.0000,   1.00000,    586.9971
    167.5000,      45.0000,   1.00000,    572.2277
    172.5000,      45.0000,   1.00000,    564.6708
    177.5000,      45.0000,   1.00000,    565.7212
    182.5000,      45.0000,   1.00000,    564.5161
    187.5000,      45.0000,   1.00000,    570.7151
    192.5000,      45.0000,   1.00000,    570.2321
    197.5000,      45.0000,   1.00000,    558.6155
    202.5000,      45.0000,   1.00000,    536.6731
    207.5000,      45.0000,   1.00000,    543.2202
    212.5000,      45.0000,   1.00000,    556.2124
    217.5000,      45.0000,   1.00000,    562.8714
    222.5000,      45.0000,   1.00000,    553.2927
    227.5000,      45.0000,   1.00000,    550.9117
    232.5000,      45.0000,   1.00000,    542.3108
    237.5000,      45.0000,   1.00000,    541.3392
    242.5000,      45.0000,   1.00000,    553.4655
    247.5000,      45.0000,   1.00000,    574.6821
     67.5000,      15.0000,   4.00000,   1327.0718
     72.5000,      15.0000,   4.00000,   1359.0276
     77.5000,      15.0000,   4.00000,   1284.5880
     82.5000,      15.0000,   4.00000,   1169.8760
     87.5000,      15.0000,   4.00000,    944.7670
     92.5000,      15.0000,   4.00000,    752.9558
     97.5000,      15.0000,   4.00000,    602.2263
    102.5000,      15.0000,   4.00000,    547.0775
    107.5000,      15.0000,   4.00000,    535.8353
    112.5000,      15.0000,   4.00000,    510.6116
    117.5000,      15.0000,   4.00000,    517.2086
    122.5000,      15.0000,   4.00000,    500.8341
    127.5000,      15.0000,   4.00000,    502.5359
    132.5000,      15.0000,   4.00000,    509.7422
    137.5000,      15.0000,   4.00000,    545.0679
    142.5000,      15.0000,   4.00000,    572.7419
    147.5000,      15.0000,   4.00000,    581.3275
    152.5000,      15.0000,   4.00000,    583.4090
    157.5000,      15.0000,   4.00000,    555.6379
    162.5000,      15.0000,   4.00000,    530.8475
    167.5000,      15.0000,   4.00000,    506.8561
    172.5000,      15.0000,   4.00000,    552.4759
    177.5000,      15.0000,   4.00000,    546.2656
    182.5000,      15.0000,   4.00000,    557.9851
    187.5000,      15.0000,   4.00000,    529.1097
    192.5000,      15.0000,   4.00000,    556.0856
    197.5000,      15.0000,   4.00000,    551.3877
    202.5000,      15.0000,   4.00000,    548.7958
    207.5000,      15.0000,   4.00000,    525.2059
    212.5000,      15.0000,   4.00000,    509.1276
    217.5000,      15.0000,   4.00000,    501.6743
    222.5000,      15.0000,   4.00000,    510.4178
    227.5000,      15.0000,   4.00000,    543.1716
    232.5000,      15.0000,   4.00000,    545.0243
    237.5000,      15.0000,   4.00000,    531.5701
    242.5000,      15.0000,   4.00000,    508.2391
    247.5000,      15.0000,   4.00000,    521.0324
     82.5000,      55.0000,   1.00000,    997.5462
     87.5000,      55.0000,   1.00000,    988.3737
     92.5000,      55.0000,   1.00000,    945.4289
     97.5000,      55.0000,   1.00000,    869.4057
    102.5000,      55.0000,   1.00000,    786.6000
    107.5000,      55.0000,   1.00000,    688.1732
    112.5000,      55.0000,   1.00000,    609.9539
    117.5000,      55.0000,   1.00000,    538.7243
    122.5000,      55.0000,   1.00000,    523.9756
    127.5000,      55.0000,   1.00000,    512.9060
    132.5000,      55.0000,   1.00000,    510.4509
    137.5000,      55.0000,   1.00000,    511.8645
    142.5000,      55.0000,   1.00000,    515.8904
    147.5000,      55.0000,   1.00000,    524.8453
    152.5000,      55.0000,   1.00000,    548.8063
    157.5000,      55.0000,   1.00000,    555.0797
    162.5000,      55.0000,   1.00000,    562.3935
    167.5000,      55.0000,   1.00000,    569.6857
    172.5000,      55.0000,   1.00000,    568.7922
    177.5000,      55.0000,   1.00000,    547.6490
    182.5000,      55.0000,   1.00000,    539.1685
    187.5000,      55.0000,   1.00000,    526.0910
    192.5000,      55.0000,   1.00000,    511.6252
    197.5000,      55.0000,   1.00000,    511.7540
    202.5000,      55.0000,   1.00000,    515.7564
    207.5000,      55.0000,   1.00000,    501.0672
    212.5000,      55.0000,   1.00000,    500.9033
    217.5000,      55.0000,   1.00000,    496.6120
    222.5000,      55.0000,   1.00000,    486.2815
    227.5000,      55.0000,   1.00000,    483.1928
    232.5000,      55.0000,   1.00000,    488.1146
     82.5000,      15.0000,   5.00000,   1095.9823
     87.5000,      15.0000,   5.00000,    885.6032
     92.5000,      15.0000,   5.00000,    712.1841
     97.5000,      15.0000,   5.00000,    567.0941
    102.5000,      15.0000,   5.00000,    522.7176
    107.5000,      15.0000,   5.00000,    508.2431
    112.5000,      15.0000,   5.00000,    490.4418
    117.5000,      15.0000,   5.00000,    481.9379
    122.5000,      15.0000,   5.00000,    463.1733
    127.5000,      15.0000,   5.00000,    453.1441
    132.5000,      15.0000,   5.00000,    451.1794
    137.5000,      15.0000,   5.00000,    474.0637
    142.5000,      15.0000,   5.00000,    504.3489
    147.5000,      15.0000,   5.00000,    519.7518
    152.5000,      15.0000,   5.00000,    529.2068
    157.5000,      15.0000,   5.00000,    513.3375
    162.5000,      15.0000,   5.00000,    507.8271
    167.5000,      15.0000,   5.00000,    496.5336
    172.5000,      15.0000,   5.00000,    541.1621
    177.5000,      15.0000,   5.00000,    527.4691
    182.5000,      15.0000,   5.00000,    525.2217
    187.5000,      15.0000,   5.00000,    490.5729
    192.5000,      15.0000,   5.00000,    509.8357
    197.5000,      15.0000,   5.00000,    508.7254
    202.5000,      15.0000,   5.00000,    506.3304
    207.5000,      15.0000,   5.00000,    481.1060
    212.5000,      15.0000,   5.00000,    457.2358
    217.5000,      15.0000,   5.00000,    438.7196
    222.5000,      15.0000,   5.00000,    442.8573
    227.5000,      15.0000,   5.00000,    467.8009
    232.5000,      15.0000,   5.00000,    473.4358
     97.5000,      65.0000,   1.00000,    840.8392
    102.5000,      65.0000,   1.00000,    780.0189
    107.5000,      65.0000,   1.00000,    712.5234
    112.5000,      65.0000,   1.00000,    634.5615
    117.5000,      65.0000,   1.00000,    579.7449
    122.5000,      65.0000,   1.00000,    526.4191
    127.5000,      65.0000,   1.00000,    508.7357
    132.5000,      65.0000,   1.00000,    497.5029
    137.5000,      65.0000,   1.00000,    485.9005
    142.5000,      65.0000,   1.00000,    481.1447
    147.5000,      65.0000,   1.00000,    496.3985
    152.5000,      65.0000,   1.00000,    492.3708
    157.5000,      65.0000,   1.00000,    498.0242
    162.5000,      65.0000,   1.00000,    518.9649
    167.5000,      65.0000,   1.00000,    531.3717
    172.5000,      65.0000,   1.00000,    535.1342
    177.5000,      65.0000,   1.00000,    540.0298
    182.5000,      65.0000,   1.00000,    528.4293
    187.5000,      65.0000,   1.00000,    519.1724
    192.5000,      65.0000,   1.00000,    505.7323
    197.5000,      65.0000,   1.00000,    496.7623
    202.5000,      65.0000,   1.00000,    493.8115
    207.5000,      65.0000,   1.00000,    487.0219
    212.5000,      65.0000,   1.00000,    464.9843
    217.5000,      65.0000,   1.00000,    459.1643
     97.5000,      15.0000,   6.00000,    524.2020
    102.5000,      15.0000,   6.00000,    481.3890
    107.5000,      15.0000,   6.00000,    471.3002
    112.5000,      15.0000,   6.00000,    459.7028
    117.5000,      15.0000,   6.00000,    462.4138
    122.5000,      15.0000,   6.00000,    447.3334
    127.5000,      15.0000,   6.00000,    440.7413
    132.5000,      15.0000,   6.00000,    432.3330
    137.5000,      15.0000,   6.00000,    449.9608
    142.5000,      15.0000,   6.00000,    469.4440
    147.5000,      15.0000,   6.00000,    474.6894
    152.5000,      15.0000,   6.00000,    476.8205
    157.5000,      15.0000,   6.00000,    464.2514
    162.5000,      15.0000,   6.00000,    464.4810
    167.5000,      15.0000,   6.00000,    461.0868
    172.5000,      15.0000,   6.00000,    509.3253
    177.5000,      15.0000,   6.00000,    510.1278
    182.5000,      15.0000,   6.00000,    517.8130
    187.5000,      15.0000,   6.00000,    487.5679
    192.5000,      15.0000,   6.00000,    504.0824
    197.5000,      15.0000,   6.00000,    497.3571
    202.5000,      15.0000,   6.00000,    486.4772
    207.5000,      15.0000,   6.00000,    455.7484
    212.5000,      15.0000,   6.00000,    429.7690
    217.5000,      15.0000,   6.00000,    408.7178
    105.0000,      30.0000,   3.00000,    482.4172
    110.0000,      30.0000,   3.00000,    461.6844
    115.0000,      30.0000,   3.00000,    451.8055
    120.0000,      30.0000,   3.00000,    446.2154
    125.0000,      30.0000,   3.00000,    447.3087
    130.0000,      30.0000,   3.00000,    447.2822
    135.0000,      30.0000,   3.00000,    453.3633
    140.0000,      30.0000,   3.00000,    449.0079
    145.0000,      30.0000,   3.00000,    460.4336
    150.0000,      30.0000,   3.00000,    461.3378
    155.0000,      30.0000,   3.00000,    459.2857
    160.0000,      30.0000,   3.00000,    452.5366
    165.0000,      30.0000,   3.00000,    468.2926
    170.0000,      30.0000,   3.00000,    470.7589
    175.0000,      30.0000,   3.00000,    478.6936
    180.0000,      30.0000,   3.00000,    494.1412
    185.0000,      30.0000,   3.00000,    509.8788
    190.0000,      30.0000,   3.00000,    513.1682
    195.0000,      30.0000,   3.00000,    490.8767
    200.0000,      30.0000,   3.00000,    481.1429
    205.0000,      30.0000,   3.00000,    462.0399
    210.0000,      30.0000,   3.00000,    444.5467
    112.5000,      25.0000,   4.00000,    443.5363
    117.5000,      25.0000,   4.00000,    429.1240
    122.5000,      25.0000,   4.00000,    429.0205
    127.5000,      25.0000,   4.00000,    431.0573
    132.5000,      25.0000,   4.00000,    434.2605
    137.5000,      25.0000,   4.00000,    444.3001
    142.5000,      25.0000,   4.00000,    454.6552
    147.5000,      25.0000,   4.00000,    455.6624
    152.5000,      25.0000,   4.00000,    455.5454
    157.5000,      25.0000,   4.00000,    447.0056
    162.5000,      25.0000,   4.00000,    432.7671
    167.5000,      25.0000,   4.00000,    456.6428
    172.5000,      25.0000,   4.00000,    453.4939
    177.5000,      25.0000,   4.00000,    462.1475
    182.5000,      25.0000,   4.00000,    485.7483
    187.5000,      25.0000,   4.00000,    503.4044
    192.5000,      25.0000,   4.00000,    479.3879
    197.5000,      25.0000,   4.00000,    491.1226
    202.5000,      25.0000,   4.00000,    481.2872
   4.41
ITERATION 6
MODEL RESISTIVITY
LAYER 1
61,     2.5000
     10.0000,     741.14
     15.0000,     766.83
     20.0000,     747.19
     25.0000,     699.05
     30.0000,     721.01
     35.0000,     649.85
     40.0000,     757.42
     45.0000,     752.72
     50.0000,     798.21
     55.0000,     674.34
     60.0000,     786.85
     65.0000,     926.77
     70.0000,     991.98
     75.0000,     1000.7
     80.0000,     1060.2
     85.0000,     920.59
     90.0000,     816.93
     95.0000,     544.10
    100.0000,     440.45
    105.0000,     423.74
    110.0000,     376.46
    115.0000,     374.55
    120.0000,     380.67
    125.0000,     386.85
    130.0000,     357.67
    135.0000,     417.49
    140.0000,     447.54
    145.0000,     487.24
    150.0000,     557.25
    155.0000,     496.03
    160.0000,     481.17
    165.0000,     450.13
    170.0000,     431.56
    175.0000,     456.58
    180.0000,     638.17
    185.0000,     453.72
    190.0000,     482.46
    195.0000,     527.42
    200.0000,     526.82
    205.0000,     482.41
    210.0000,     505.99
    215.0000,     417.82
    220.0000,     363.42
    225.0000,     391.08
    230.0000,     394.65
    235.0000,     405.80
    240.0000,     375.22
    245.0000,     344.64
    250.0000,     328.90
    255.0000,     356.03
    260.0000,     356.88
    265.0000,     368.74
    270.0000,     360.27
    275.0000,     343.24
    280.0000,     318.42
    285.0000,     314.39
    290.0000,     339.30
    295.0000,     329.63
    300.0000,     364.56
    305.0000,     373.03
           356.7496
LAYER 2
61,     5.2500
     10.0000,     805.10
     15.0000,     814.00
     20.0000,     812.76
     25.0000,     779.96
     30.0000,     796.21
     35.0000,     767.54
     40.0000,     861.83
     45.0000,     860.80
     50.0000,     871.88
     55.0000,     771.85
     60.0000,     894.99
     65.0000,     1073.5
     70.0000,     1114.6
     75.0000,     1123.7
     80.0000,     1121.1
     85.0000,     962.68
     90.0000,     899.08
     95.0000,     582.41
    100.0000,     495.60
    105.0000,     507.39
    110.0000,     462.13
    115.0000,     458.22
    120.0000,     479.12
    125.0000,     480.21
    130.0000,     454.47
    135.0000,     502.90
    140.0000,     522.16
    145.0000,     561.02
    150.0000,     596.26
    155.0000,     532.41
    160.0000,     524.44
    165.0000,     506.67
    170.0000,     489.69
    175.0000,     524.55
    180.0000,     662.17
    185.0000,     510.91
    190.0000,     549.34
    195.0000,     589.52
    200.0000,     579.39
    205.0000,     538.09
    210.0000,     546.50
    215.0000,     478.33
    220.0000,     427.33
    225.0000,     447.69
    230.0000,     447.56
    235.0000,     459.78
    240.0000,     430.30
    245.0000,     399.29
    250.0000,     386.44
    255.0000,     406.79
    260.0000,     415.61
    265.0000,     424.98
    270.0000,     415.28
    275.0000,     396.83
    280.0000,     366.16
    285.0000,     364.27
    290.0000,     388.83
    295.0000,     383.61
    300.0000,     408.23
    305.0000,     412.82
           404.0323
LAYER 3
59,     8.2750
     15.0000,     1065.9
     20.0000,     1082.9
     25.0000,     968.15
     30.0000,     887.49
     35.0000,     851.55
     40.0000,     921.31
     45.0000,     910.42
     50.0000,     896.53
     55.0000,     880.53
     60.0000,     1118.5
     65.0000,     1487.6
     70.0000,     1615.6
     75.0000,     1630.1
     80.0000,     1534.3
     85.0000,     1236.5
     90.0000,     1179.5
     95.0000,     718.82
    100.0000,     669.99
    105.0000,     779.84
    110.0000,     766.76
    115.0000,     771.33
    120.0000,     815.15
    125.0000,     819.75
    130.0000,     777.96
    135.0000,     801.63
    140.0000,     802.66
    145.0000,     817.94
    150.0000,     798.42
    155.0000,     728.73
    160.0000,     753.59
    165.0000,     772.40
    170.0000,     753.74
    175.0000,     768.11
    180.0000,     839.82
    185.0000,     715.98
    190.0000,     805.01
    195.0000,     854.03
    200.0000,     793.88
    205.0000,     712.86
    210.0000,     705.45
    215.0000,     677.69
    220.0000,     650.02
    225.0000,     669.73
    230.0000,     666.41
    235.0000,     676.87
    240.0000,     644.54
    245.0000,     606.35
    250.0000,     589.39
    255.0000,     607.42
    260.0000,     631.47
    265.0000,     650.00
    270.0000,     641.57
    275.0000,     611.77
    280.0000,     563.52
    285.0000,     557.20
    290.0000,     581.20
    295.0000,     572.87
    300.0000,     571.84
           537.6292
LAYER 4
57,    11.6025
     20.0000,     1781.4
     25.0000,     1370.7
     30.0000,     986.71
     35.0000,     789.64
     40.0000,     770.79
     45.0000,     740.89
     50.0000,     744.81
     55.0000,     851.72
     60.0000,     1296.5
     65.0000,     1985.9
     70.0000,     2224.7
     75.0000,     2108.6
     80.0000,     1769.9
     85.0000,     1251.6
     90.0000,     1183.6
     95.0000,     689.84
    100.0000,     727.66
    105.0000,     1057.0
    110.0000,     1230.1
    115.0000,     1323.4
    120.0000,     1428.7
    125.0000,     1459.2
    130.0000,     1360.3
    135.0000,     1308.0
    140.0000,     1229.6
    145.0000,     1156.6
    150.0000,     1063.6
    155.0000,     1024.5
    160.0000,     1156.1
    165.0000,     1265.4
    170.0000,     1221.7
    175.0000,     1125.8
    180.0000,     1072.1
    185.0000,     960.41
    190.0000,     1167.1
    195.0000,     1278.7
    200.0000,     1143.2
    205.0000,     975.44
    210.0000,     949.51
    215.0000,     981.25
    220.0000,     1008.3
    225.0000,     1042.9
    230.0000,     1036.1
    235.0000,     1044.3
    240.0000,     1011.5
    245.0000,     967.02
    250.0000,     942.23
    255.0000,     958.78
    260.0000,     998.94
    265.0000,     1030.9
    270.0000,     1020.7
    275.0000,     969.73
    280.0000,     897.38
    285.0000,     881.64
    290.0000,     908.89
    295.0000,     884.19
           840.2975
LAYER 5
53,    15.2628
     30.0000,     3359.7
     35.0000,     1592.9
     40.0000,     1006.1
     45.0000,     810.67
     50.0000,     835.53
     55.0000,     1177.4
     60.0000,     1957.4
     65.0000,     2759.8
     70.0000,     2728.3
     75.0000,     2222.1
     80.0000,     1628.0
     85.0000,     1096.3
     90.0000,     912.90
     95.0000,     566.28
    100.0000,     543.62
    105.0000,     766.91
    110.0000,     1001.6
    115.0000,     1150.4
    120.0000,     1255.6
    125.0000,     1322.6
    130.0000,     1290.7
    135.0000,     1219.6
    140.0000,     1113.1
    145.0000,     1026.6
    150.0000,     1015.6
    155.0000,     1165.7
    160.0000,     1477.9
    165.0000,     1693.6
    170.0000,     1583.9
    175.0000,     1299.2
    180.0000,     1098.4
    185.0000,     1084.6
    190.0000,     1390.2
    195.0000,     1637.6
    200.0000,     1548.6
    205.0000,     1343.9
    210.0000,     1280.7
    215.0000,     1355.2
    220.0000,     1457.9
    225.0000,     1519.8
    230.0000,     1528.0
    235.0000,     1536.2
    240.0000,     1532.9
    245.0000,     1510.9
    250.0000,     1472.5
    255.0000,     1437.8
    260.0000,     1414.7
    265.0000,     1388.7
    270.0000,     1344.0
    275.0000,     1290.8
    280.0000,     1287.5
    285.0000,     1292.4
             1453.4
LAYER 6
49,    19.2890
     40.0000,     2437.9
     45.0000,     1886.2
     50.0000,     1826.1
     55.0000,     2158.6
     60.0000,     2741.5
     65.0000,     2996.0
     70.0000,     2609.9
     75.0000,     2066.0
     80.0000,     1536.4
     85.0000,     1101.2
     90.0000,     832.57
     95.0000,     538.78
    100.0000,     423.55
    105.0000,     432.51
    110.0000,     459.87
    115.0000,     467.02
    120.0000,     467.33
    125.0000,     472.51
    130.0000,     477.39
    135.0000,     484.22
    140.0000,     492.04
    145.0000,     518.07
    150.0000,     589.72
    155.0000,     735.19
    160.0000,     924.66
    165.0000,     1030.9
    170.0000,     971.91
    175.0000,     835.89
    180.0000,     755.42
    185.0000,     801.28
    190.0000,     998.21
    195.0000,     1178.9
    200.0000,     1183.8
    205.0000,     1087.0
    210.0000,     1029.6
    215.0000,     1043.0
    220.0000,     1084.6
    225.0000,     1115.1
    230.0000,     1126.4
    235.0000,     1133.0
    240.0000,     1133.6
    245.0000,     1118.9
    250.0000,     1082.1
    255.0000,     1035.5
    260.0000,     992.67
    265.0000,     964.59
    270.0000,     969.64
    275.0000,     987.30
             1194.1
LAYER 7
45,    23.7179
     50.0000,     3180.3
     55.0000,     2933.2
     60.0000,     2919.3
     65.0000,     2530.5
     70.0000,     2086.5
     75.0000,     1699.1
     80.0000,     1317.1
     85.0000,     1003.3
     90.0000,     763.43
     95.0000,     528.75
    100.0000,     384.87
    105.0000,     317.72
    110.0000,     279.52
    115.0000,     251.26
    120.0000,     232.52
    125.0000,     224.59
    130.0000,     226.21
    135.0000,     237.01
    140.0000,     257.07
    145.0000,     291.55
    150.0000,     347.88
    155.0000,     427.30
    160.0000,     507.78
    165.0000,     547.84
    170.0000,     533.02
    175.0000,     498.00
    180.0000,     489.71
    185.0000,     536.79
    190.0000,     637.39
    195.0000,     729.00
    200.0000,     750.79
    205.0000,     719.25
    210.0000,     686.39
    215.0000,     675.53
    220.0000,     679.83
    225.0000,     687.27
    230.0000,     692.65
    235.0000,     696.41
    240.0000,     697.57
    245.0000,     691.50
    250.0000,     671.96
    255.0000,     652.10
    260.0000,     646.47
    265.0000,     657.58
           769.7685
LAYER 8
41,    28.5897
     60.0000,     2603.7
     65.0000,     1820.4
     70.0000,     1522.7
     75.0000,     1345.4
     80.0000,     1087.1
     85.0000,     881.85
     90.0000,     722.69
     95.0000,     550.63
    100.0000,     411.27
    105.0000,     318.46
    110.0000,     256.71
    115.0000,     215.63
    120.0000,     190.65
    125.0000,     178.39
    130.0000,     176.28
    135.0000,     183.02
    140.0000,     198.08
    145.0000,     222.14
    150.0000,     255.15
    155.0000,     292.98
    160.0000,     325.12
    165.0000,     340.58
    170.0000,     339.77
    175.0000,     336.23
    180.0000,     346.01
    185.0000,     377.91
    190.0000,     426.25
    195.0000,     467.59
    200.0000,     481.48
    205.0000,     471.81
    210.0000,     456.28
    215.0000,     446.74
    220.0000,     444.74
    225.0000,     447.67
    230.0000,     452.69
    235.0000,     457.43
    240.0000,     464.10
    245.0000,     472.21
    250.0000,     469.93
    255.0000,     475.42
           523.6887
LAYER 9
35,    33.9487
     75.0000,     1241.8
     80.0000,     938.13
     85.0000,     815.95
     90.0000,     728.86
     95.0000,     608.14
    100.0000,     484.57
    105.0000,     384.85
    110.0000,     309.48
    115.0000,     256.19
    120.0000,     222.94
    125.0000,     204.92
    130.0000,     198.08
    135.0000,     199.61
    140.0000,     207.54
    145.0000,     220.31
    150.0000,     235.80
    155.0000,     250.72
    160.0000,     261.22
    165.0000,     265.39
    170.0000,     265.60
    175.0000,     267.48
    180.0000,     276.40
    185.0000,     294.00
    190.0000,     315.97
    195.0000,     333.32
    200.0000,     339.45
    205.0000,     335.95
    210.0000,     329.45
    215.0000,     325.62
    220.0000,     326.72
    225.0000,     333.00
    230.0000,     342.82
    235.0000,     349.54
    240.0000,     362.75
           400.7680
LAYER 10
29,    39.8436
     90.0000,     811.60
     95.0000,     672.99
    100.0000,     578.65
    105.0000,     487.22
    110.0000,     409.56
    115.0000,     342.75
    120.0000,     298.47
    125.0000,     271.19
    130.0000,     256.54
    135.0000,     250.19
    140.0000,     248.89
    145.0000,     250.10
    150.0000,     251.70
    155.0000,     251.99
    160.0000,     250.12
    165.0000,     246.57
    170.0000,     243.21
    175.0000,     242.44
    180.0000,     245.79
    185.0000,     252.91
    190.0000,     261.26
    195.0000,     267.36
    200.0000,     269.16
    205.0000,     267.76
    210.0000,     266.19
    215.0000,     267.41
    220.0000,     273.40
    225.0000,     284.55
           311.4889
LAYER 11
25,    46.3279
    100.0000,     649.63
    105.0000,     574.32
    110.0000,     509.01
    115.0000,     443.41
    120.0000,     392.09
    125.0000,     352.42
    130.0000,     327.33
    135.0000,     310.72
    140.0000,     299.00
    145.0000,     289.31
    150.0000,     279.88
    155.0000,     269.95
    160.0000,     259.71
    165.0000,     250.02
    170.0000,     242.08
    175.0000,     236.91
    180.0000,     234.80
    185.0000,     235.08
    190.0000,     236.39
    195.0000,     237.35
    200.0000,     237.44
    205.0000,     237.61
    210.0000,     239.43
    215.0000,     244.20
           256.3449
LAYER 12
21, 
    110.0000,     574.57
    115.0000,     509.66
    120.0000,     452.82
    125.0000,     408.83
    130.0000,     377.37
    135.0000,     351.58
    140.0000,     332.09
    145.0000,     315.31
    150.0000,     299.43
    155.0000,     283.93
    160.0000,     269.16
    165.0000,     255.90
    170.0000,     244.99
    175.0000,     236.97
    180.0000,     231.83
    185.0000,     228.94
    190.0000,     227.44
    195.0000,     226.84
    200.0000,     226.97
    205.0000,     228.85
           234.0643
CALCULATED APPARENT RESISTIVITY
      7.5000,       5.0000,   1.00000,    837.1771
     12.5000,       5.0000,   1.00000,    847.3664
     17.5000,       5.0000,   1.00000,    835.8148
     22.5000,       5.0000,   1.00000,    786.5994
     27.5000,       5.0000,   1.00000,    824.5239
     32.5000,       5.0000,   1.00000,    743.5432
     37.5000,       5.0000,   1.00000,    831.9438
     42.5000,       5.0000,   1.00000,    780.0860
     47.5000,       5.0000,   1.00000,    863.0637
     52.5000,       5.0000,   1.00000,    799.1426
     57.5000,       5.0000,   1.00000,    923.8576
     62.5000,       5.0000,   1.00000,    997.7652
     67.5000,       5.0000,   1.00000,   1063.0078
     72.5000,       5.0000,   1.00000,   1052.1338
     77.5000,       5.0000,   1.00000,   1074.3068
     82.5000,       5.0000,   1.00000,    903.1624
     87.5000,       5.0000,   1.00000,    844.6486
     92.5000,       5.0000,   1.00000,    633.1832
     97.5000,       5.0000,   1.00000,    548.8925
    102.5000,       5.0000,   1.00000,    516.6154
    107.5000,       5.0000,   1.00000,    468.9380
    112.5000,       5.0000,   1.00000,    471.7786
    117.5000,       5.0000,   1.00000,    467.3831
    122.5000,       5.0000,   1.00000,    486.8003
    127.5000,       5.0000,   1.00000,    457.1635
    132.5000,       5.0000,   1.00000,    513.5046
    137.5000,       5.0000,   1.00000,    524.7236
    142.5000,       5.0000,   1.00000,    540.1777
    147.5000,       5.0000,   1.00000,    590.8541
    152.5000,       5.0000,   1.00000,    540.8847
    157.5000,       5.0000,   1.00000,    555.1848
    162.5000,       5.0000,   1.00000,    538.4175
    167.5000,       5.0000,   1.00000,    543.3903
    172.5000,       5.0000,   1.00000,    507.5847
    177.5000,       5.0000,   1.00000,    655.8907
    182.5000,       5.0000,   1.00000,    516.1099
    187.5000,       5.0000,   1.00000,    579.5330
    192.5000,       5.0000,   1.00000,    579.4886
    197.5000,       5.0000,   1.00000,    579.6236
    202.5000,       5.0000,   1.00000,    533.0592
    207.5000,       5.0000,   1.00000,    551.5513
    212.5000,       5.0000,   1.00000,    487.7596
    217.5000,       5.0000,   1.00000,    455.7734
    222.5000,       5.0000,   1.00000,    471.4505
    227.5000,       5.0000,   1.00000,    450.1676
    232.5000,       5.0000,   1.00000,    459.4612
    237.5000,       5.0000,   1.00000,    435.5115
    242.5000,       5.0000,   1.00000,    422.6864
    247.5000,       5.0000,   1.00000,    405.2669
    252.5000,       5.0000,   1.00000,    422.3241
    257.5000,       5.0000,   1.00000,    415.2380
    262.5000,       5.0000,   1.00000,    425.8832
    267.5000,       5.0000,   1.00000,    414.8258
    272.5000,       5.0000,   1.00000,    406.2321
    277.5000,       5.0000,   1.00000,    390.9163
    282.5000,       5.0000,   1.00000,    381.7254
    287.5000,       5.0000,   1.00000,    402.7856
    292.5000,       5.0000,   1.00000,    389.7591
    297.5000,       5.0000,   1.00000,    414.1001
    302.5000,       5.0000,   1.00000,    414.0253
    307.5000,       5.0000,   1.00000,    408.4527
     12.5000,       5.0000,   2.00000,   1008.1897
     17.5000,       5.0000,   2.00000,    977.7069
     22.5000,       5.0000,   2.00000,    933.0952
     27.5000,       5.0000,   2.00000,    945.7202
     32.5000,       5.0000,   2.00000,    846.7642
     37.5000,       5.0000,   2.00000,    910.3279
     42.5000,       5.0000,   2.00000,    918.2623
     47.5000,       5.0000,   2.00000,    971.3741
     52.5000,       5.0000,   2.00000,    888.7948
     57.5000,       5.0000,   2.00000,   1021.1722
     62.5000,       5.0000,   2.00000,   1147.9296
     67.5000,       5.0000,   2.00000,   1117.9076
     72.5000,       5.0000,   2.00000,   1093.8806
     77.5000,       5.0000,   2.00000,   1096.9744
     82.5000,       5.0000,   2.00000,    978.4273
     87.5000,       5.0000,   2.00000,    934.4775
     92.5000,       5.0000,   2.00000,    706.8383
     97.5000,       5.0000,   2.00000,    630.0821
    102.5000,       5.0000,   2.00000,    641.3622
    107.5000,       5.0000,   2.00000,    571.2576
    112.5000,       5.0000,   2.00000,    560.0001
    117.5000,       5.0000,   2.00000,    589.8467
    122.5000,       5.0000,   2.00000,    594.6923
    127.5000,       5.0000,   2.00000,    546.2317
    132.5000,       5.0000,   2.00000,    610.9872
    137.5000,       5.0000,   2.00000,    606.8907
    142.5000,       5.0000,   2.00000,    616.9954
    147.5000,       5.0000,   2.00000,    676.8694
    152.5000,       5.0000,   2.00000,    614.4186
    157.5000,       5.0000,   2.00000,    636.6613
    162.5000,       5.0000,   2.00000,    654.4445
    167.5000,       5.0000,   2.00000,    581.3244
    172.5000,       5.0000,   2.00000,    601.9048
    177.5000,       5.0000,   2.00000,    802.6172
    182.5000,       5.0000,   2.00000,    589.1045
    187.5000,       5.0000,   2.00000,    608.6704
    192.5000,       5.0000,   2.00000,    697.2452
    197.5000,       5.0000,   2.00000,    649.9484
    202.5000,       5.0000,   2.00000,    601.6226
    207.5000,       5.0000,   2.00000,    656.6001
    212.5000,       5.0000,   2.00000,    579.8792
    217.5000,       5.0000,   2.00000,    528.5305
    222.5000,       5.0000,   2.00000,    566.9270
    227.5000,       5.0000,   2.00000,    549.7424
    232.5000,       5.0000,   2.00000,    553.2344
    237.5000,       5.0000,   2.00000,    532.8053
    242.5000,       5.0000,   2.00000,    505.7287
    247.5000,       5.0000,   2.00000,    493.4976
    252.5000,       5.0000,   2.00000,    514.9932
    257.5000,       5.0000,   2.00000,    505.1666
    262.5000,       5.0000,   2.00000,    508.8990
    267.5000,       5.0000,   2.00000,    504.9084
    272.5000,       5.0000,   2.00000,    496.4540
    277.5000,       5.0000,   2.00000,    472.1543
    282.5000,       5.0000,   2.00000,    470.1182
    287.5000,       5.0000,   2.00000,    493.7331
    292.5000,       5.0000,   2.00000,    468.8283
    297.5000,       5.0000,   2.00000,    493.0840
    302.5000,       5.0000,   2.00000,    496.0441
     17.5000,       5.0000,   3.00000,   1140.1077
     22.5000,       5.0000,   3.00000,   1058.6219
     27.5000,       5.0000,   3.00000,   1061.7664
     32.5000,       5.0000,   3.00000,    933.2332
     37.5000,       5.0000,   3.00000,   1055.8008
     42.5000,       5.0000,   3.00000,   1036.3274
     47.5000,       5.0000,   3.00000,   1085.5652
     52.5000,       5.0000,   3.00000,    939.8550
     57.5000,       5.0000,   3.00000,   1085.0167
     62.5000,       5.0000,   3.00000,   1170.7797
     67.5000,       5.0000,   3.00000,   1175.8295
     72.5000,       5.0000,   3.00000,   1076.5037
     77.5000,       5.0000,   3.00000,   1119.2811
     82.5000,       5.0000,   3.00000,   1031.5957
     87.5000,       5.0000,   3.00000,    995.7769
     92.5000,       5.0000,   3.00000,    746.5501
     97.5000,       5.0000,   3.00000,    685.7414
    102.5000,       5.0000,   3.00000,    702.9987
    107.5000,       5.0000,   3.00000,    648.3522
    112.5000,       5.0000,   3.00000,    643.8929
    117.5000,       5.0000,   3.00000,    653.2977
    122.5000,       5.0000,   3.00000,    665.4382
    127.5000,       5.0000,   3.00000,    599.8770
    132.5000,       5.0000,   3.00000,    646.7864
    137.5000,       5.0000,   3.00000,    659.6754
    142.5000,       5.0000,   3.00000,    684.8843
    147.5000,       5.0000,   3.00000,    736.2375
    152.5000,       5.0000,   3.00000,    677.2714
    157.5000,       5.0000,   3.00000,    704.8825
    162.5000,       5.0000,   3.00000,    652.1767
    167.5000,       5.0000,   3.00000,    644.8516
    172.5000,       5.0000,   3.00000,    665.7722
    177.5000,       5.0000,   3.00000,    883.1360
    182.5000,       5.0000,   3.00000,    640.5067
    187.5000,       5.0000,   3.00000,    666.9370
    192.5000,       5.0000,   3.00000,    700.9913
    197.5000,       5.0000,   3.00000,    733.3009
    202.5000,       5.0000,   3.00000,    675.5217
    207.5000,       5.0000,   3.00000,    721.2238
    212.5000,       5.0000,   3.00000,    642.4590
    217.5000,       5.0000,   3.00000,    586.6915
    222.5000,       5.0000,   3.00000,    624.6846
    227.5000,       5.0000,   3.00000,    634.1069
    232.5000,       5.0000,   3.00000,    652.9037
    237.5000,       5.0000,   3.00000,    607.0023
    242.5000,       5.0000,   3.00000,    575.4395
    247.5000,       5.0000,   3.00000,    552.6050
    252.5000,       5.0000,   3.00000,    586.0131
    257.5000,       5.0000,   3.00000,    580.7642
    262.5000,       5.0000,   3.00000,    593.8017
    267.5000,       5.0000,   3.00000,    583.6114
    272.5000,       5.0000,   3.00000,    567.3539
    277.5000,       5.0000,   3.00000,    540.6832
    282.5000,       5.0000,   3.00000,    535.0277
    287.5000,       5.0000,   3.00000,    565.2877
    292.5000,       5.0000,   3.00000,    542.9709
    297.5000,       5.0000,   3.00000,    568.1687
     22.5000,      15.0000,   1.00000,   1163.2119
     27.5000,      15.0000,   1.00000,   1085.7291
     32.5000,      15.0000,   1.00000,   1105.8893
     37.5000,      15.0000,   1.00000,   1101.7604
     42.5000,      15.0000,   1.00000,   1144.1199
     47.5000,      15.0000,   1.00000,   1074.5175
     52.5000,      15.0000,   1.00000,   1081.2722
     57.5000,      15.0000,   1.00000,   1059.8408
     62.5000,      15.0000,   1.00000,   1113.7552
     67.5000,      15.0000,   1.00000,   1095.4972
     72.5000,      15.0000,   1.00000,   1113.1428
     77.5000,      15.0000,   1.00000,   1070.3895
     82.5000,      15.0000,   1.00000,   1052.4862
     87.5000,      15.0000,   1.00000,    950.6692
     92.5000,      15.0000,   1.00000,    855.2398
     97.5000,      15.0000,   1.00000,    741.1732
    102.5000,      15.0000,   1.00000,    701.4332
    107.5000,      15.0000,   1.00000,    700.0216
    112.5000,      15.0000,   1.00000,    688.6370
    117.5000,      15.0000,   1.00000,    675.8829
    122.5000,      15.0000,   1.00000,    649.5912
    127.5000,      15.0000,   1.00000,    642.9381
    132.5000,      15.0000,   1.00000,    639.4085
    137.5000,      15.0000,   1.00000,    673.4777
    142.5000,      15.0000,   1.00000,    713.4919
    147.5000,      15.0000,   1.00000,    727.7982
    152.5000,      15.0000,   1.00000,    733.4749
    157.5000,      15.0000,   1.00000,    665.7496
    162.5000,      15.0000,   1.00000,    659.9830
    167.5000,      15.0000,   1.00000,    664.8510
    172.5000,      15.0000,   1.00000,    749.1579
    177.5000,      15.0000,   1.00000,    731.6362
    182.5000,      15.0000,   1.00000,    753.7739
    187.5000,      15.0000,   1.00000,    682.2080
    192.5000,      15.0000,   1.00000,    696.7379
    197.5000,      15.0000,   1.00000,    708.7844
    202.5000,      15.0000,   1.00000,    749.8487
    207.5000,      15.0000,   1.00000,    699.8500
    212.5000,      15.0000,   1.00000,    664.8275
    217.5000,      15.0000,   1.00000,    638.2676
    222.5000,      15.0000,   1.00000,    639.8552
    227.5000,      15.0000,   1.00000,    669.4594
    232.5000,      15.0000,   1.00000,    673.8890
    237.5000,      15.0000,   1.00000,    651.1166
    242.5000,      15.0000,   1.00000,    605.3491
    247.5000,      15.0000,   1.00000,    595.5476
    252.5000,      15.0000,   1.00000,    597.0690
    257.5000,      15.0000,   1.00000,    622.9155
    262.5000,      15.0000,   1.00000,    629.3652
    267.5000,      15.0000,   1.00000,    619.7254
    272.5000,      15.0000,   1.00000,    596.8271
    277.5000,      15.0000,   1.00000,    577.8299
    282.5000,      15.0000,   1.00000,    573.7065
    287.5000,      15.0000,   1.00000,    577.4809
    292.5000,      15.0000,   1.00000,    594.5209
     22.5000,       5.0000,   4.00000,   1172.8508
     27.5000,       5.0000,   4.00000,   1166.4050
     32.5000,       5.0000,   4.00000,   1046.1157
     37.5000,       5.0000,   4.00000,   1175.0900
     42.5000,       5.0000,   4.00000,   1132.7657
     47.5000,       5.0000,   4.00000,   1149.6039
     52.5000,       5.0000,   4.00000,    986.8912
     57.5000,       5.0000,   4.00000,   1077.7291
     62.5000,       5.0000,   4.00000,   1182.6970
     67.5000,       5.0000,   4.00000,   1157.8768
     72.5000,       5.0000,   4.00000,   1137.3573
     77.5000,       5.0000,   4.00000,   1157.0693
     82.5000,       5.0000,   4.00000,   1037.5619
     87.5000,       5.0000,   4.00000,   1019.8372
     92.5000,       5.0000,   4.00000,    768.0901
     97.5000,       5.0000,   4.00000,    698.8595
    102.5000,       5.0000,   4.00000,    731.0280
    107.5000,       5.0000,   4.00000,    689.0243
    112.5000,       5.0000,   4.00000,    695.7200
    117.5000,       5.0000,   4.00000,    693.6609
    122.5000,       5.0000,   4.00000,    687.2408
    127.5000,       5.0000,   4.00000,    609.1603
    132.5000,       5.0000,   4.00000,    669.1453
    137.5000,       5.0000,   4.00000,    680.2919
    142.5000,       5.0000,   4.00000,    712.6461
    147.5000,       5.0000,   4.00000,    790.9470
    152.5000,       5.0000,   4.00000,    713.5750
    157.5000,       5.0000,   4.00000,    686.8124
    162.5000,       5.0000,   4.00000,    677.2300
    167.5000,       5.0000,   4.00000,    659.8320
    172.5000,       5.0000,   4.00000,    687.6950
    177.5000,       5.0000,   4.00000,    905.6454
    182.5000,       5.0000,   4.00000,    667.6872
    187.5000,       5.0000,   4.00000,    689.8932
    192.5000,       5.0000,   4.00000,    738.9647
    197.5000,       5.0000,   4.00000,    743.6035
    202.5000,       5.0000,   4.00000,    729.9996
    207.5000,       5.0000,   4.00000,    763.8351
    212.5000,       5.0000,   4.00000,    665.3529
    217.5000,       5.0000,   4.00000,    616.8119
    222.5000,       5.0000,   4.00000,    674.7132
    227.5000,       5.0000,   4.00000,    682.5414
    232.5000,       5.0000,   4.00000,    716.6907
    237.5000,       5.0000,   4.00000,    670.6827
    242.5000,       5.0000,   4.00000,    617.1921
    247.5000,       5.0000,   4.00000,    591.8719
    252.5000,       5.0000,   4.00000,    627.1170
    257.5000,       5.0000,   4.00000,    637.4395
    262.5000,       5.0000,   4.00000,    661.7386
    267.5000,       5.0000,   4.00000,    644.7089
    272.5000,       5.0000,   4.00000,    621.4758
    277.5000,       5.0000,   4.00000,    585.1241
    282.5000,       5.0000,   4.00000,    575.7014
    287.5000,       5.0000,   4.00000,    616.1946
    292.5000,       5.0000,   4.00000,    594.3792
     30.0000,      20.0000,   1.00000,   1249.2427
     35.0000,      20.0000,   1.00000,   1222.7919
     40.0000,      20.0000,   1.00000,   1186.0359
     45.0000,      20.0000,   1.00000,   1147.9515
     50.0000,      20.0000,   1.00000,   1098.8397
     55.0000,      20.0000,   1.00000,   1089.7490
     60.0000,      20.0000,   1.00000,   1058.2021
     65.0000,      20.0000,   1.00000,   1097.8159
     70.0000,      20.0000,   1.00000,   1160.2748
     75.0000,      20.0000,   1.00000,   1142.6688
     80.0000,      20.0000,   1.00000,   1115.4403
     85.0000,      20.0000,   1.00000,   1007.4012
     90.0000,      20.0000,   1.00000,    897.5243
     95.0000,      20.0000,   1.00000,    830.7189
    100.0000,      20.0000,   1.00000,    739.4855
    105.0000,      20.0000,   1.00000,    712.0316
    110.0000,      20.0000,   1.00000,    718.1887
    115.0000,      20.0000,   1.00000,    702.3991
    120.0000,      20.0000,   1.00000,    671.3829
    125.0000,      20.0000,   1.00000,    657.9095
    130.0000,      20.0000,   1.00000,    652.2517
    135.0000,      20.0000,   1.00000,    665.5588
    140.0000,      20.0000,   1.00000,    717.6717
    145.0000,      20.0000,   1.00000,    735.0665
    150.0000,      20.0000,   1.00000,    709.1722
    155.0000,      20.0000,   1.00000,    709.8301
    160.0000,      20.0000,   1.00000,    669.5748
    165.0000,      20.0000,   1.00000,    660.8552
    170.0000,      20.0000,   1.00000,    707.4376
    175.0000,      20.0000,   1.00000,    699.0308
    180.0000,      20.0000,   1.00000,    717.3726
    185.0000,      20.0000,   1.00000,    749.0809
    190.0000,      20.0000,   1.00000,    717.9343
    195.0000,      20.0000,   1.00000,    727.6447
    200.0000,      20.0000,   1.00000,    740.5551
    205.0000,      20.0000,   1.00000,    708.1193
    210.0000,      20.0000,   1.00000,    700.5590
    215.0000,      20.0000,   1.00000,    684.1324
    220.0000,      20.0000,   1.00000,    669.0087
    225.0000,      20.0000,   1.00000,    685.4788
    230.0000,      20.0000,   1.00000,    703.7635
    235.0000,      20.0000,   1.00000,    686.3006
    240.0000,      20.0000,   1.00000,    673.2252
    245.0000,      20.0000,   1.00000,    648.9666
    250.0000,      20.0000,   1.00000,    635.9086
    255.0000,      20.0000,   1.00000,    652.5023
    260.0000,      20.0000,   1.00000,    668.4990
    265.0000,      20.0000,   1.00000,    675.3735
    270.0000,      20.0000,   1.00000,    660.3665
    275.0000,      20.0000,   1.00000,    633.1326
    280.0000,      20.0000,   1.00000,    620.8584
    285.0000,      20.0000,   1.00000,    611.5568
     27.5000,       5.0000,   5.00000,   1283.8516
     32.5000,       5.0000,   5.00000,   1135.9850
     37.5000,       5.0000,   5.00000,   1240.6750
     42.5000,       5.0000,   5.00000,   1173.7477
     47.5000,       5.0000,   5.00000,   1181.2192
     52.5000,       5.0000,   5.00000,    974.9433
     57.5000,       5.0000,   5.00000,   1087.1631
     62.5000,       5.0000,   5.00000,   1162.5909
     67.5000,       5.0000,   5.00000,   1201.4663
     72.5000,       5.0000,   5.00000,   1185.3646
     77.5000,       5.0000,   5.00000,   1217.5662
     82.5000,       5.0000,   5.00000,   1050.9971
     87.5000,       5.0000,   5.00000,   1008.0168
     92.5000,       5.0000,   5.00000,    757.1387
     97.5000,       5.0000,   5.00000,    692.9575
    102.5000,       5.0000,   5.00000,    738.1549
    107.5000,       5.0000,   5.00000,    698.6581
    112.5000,       5.0000,   5.00000,    702.8079
    117.5000,       5.0000,   5.00000,    715.8875
    122.5000,       5.0000,   5.00000,    684.0673
    127.5000,       5.0000,   5.00000,    605.7796
    132.5000,       5.0000,   5.00000,    672.9344
    137.5000,       5.0000,   5.00000,    684.1987
    142.5000,       5.0000,   5.00000,    722.3068
    147.5000,       5.0000,   5.00000,    806.1343
    152.5000,       5.0000,   5.00000,    689.3586
    157.5000,       5.0000,   5.00000,    693.8698
    162.5000,       5.0000,   5.00000,    682.5526
    167.5000,       5.0000,   5.00000,    648.7396
    172.5000,       5.0000,   5.00000,    663.1237
    177.5000,       5.0000,   5.00000,    907.1567
    182.5000,       5.0000,   5.00000,    655.4356
    187.5000,       5.0000,   5.00000,    700.3000
    192.5000,       5.0000,   5.00000,    772.4023
    197.5000,       5.0000,   5.00000,    762.9526
    202.5000,       5.0000,   5.00000,    709.1243
    207.5000,       5.0000,   5.00000,    785.5913
    212.5000,       5.0000,   5.00000,    676.0566
    217.5000,       5.0000,   5.00000,    626.6183
    222.5000,       5.0000,   5.00000,    698.9042
    227.5000,       5.0000,   5.00000,    711.7502
    232.5000,       5.0000,   5.00000,    738.0090
    237.5000,       5.0000,   5.00000,    701.1689
    242.5000,       5.0000,   5.00000,    648.9833
    247.5000,       5.0000,   5.00000,    612.7586
    252.5000,       5.0000,   5.00000,    656.8289
    257.5000,       5.0000,   5.00000,    669.4861
    262.5000,       5.0000,   5.00000,    697.8369
    267.5000,       5.0000,   5.00000,    688.9811
    272.5000,       5.0000,   5.00000,    658.1155
    277.5000,       5.0000,   5.00000,    610.0046
    282.5000,       5.0000,   5.00000,    603.1079
    287.5000,       5.0000,   5.00000,    643.0748
     32.5000,       5.0000,   6.00000,   1175.3129
     37.5000,       5.0000,   6.00000,   1259.7000
     42.5000,       5.0000,   6.00000,   1168.2206
     47.5000,       5.0000,   6.00000,   1148.6360
     52.5000,       5.0000,   6.00000,    961.1897
     57.5000,       5.0000,   6.00000,   1064.4288
     62.5000,       5.0000,   6.00000,   1216.3048
     67.5000,       5.0000,   6.00000,   1257.6140
     72.5000,       5.0000,   6.00000,   1235.6099
     77.5000,       5.0000,   6.00000,   1253.2163
     82.5000,       5.0000,   6.00000,   1087.7527
     87.5000,       5.0000,   6.00000,    995.2543
     92.5000,       5.0000,   6.00000,    725.1510
     97.5000,       5.0000,   6.00000,    677.9583
    102.5000,       5.0000,   6.00000,    722.8790
    107.5000,       5.0000,   6.00000,    681.9052
    112.5000,       5.0000,   6.00000,    693.9537
    117.5000,       5.0000,   6.00000,    693.5145
    122.5000,       5.0000,   6.00000,    692.5369
    127.5000,       5.0000,   6.00000,    604.5494
    132.5000,       5.0000,   6.00000,    661.2318
    137.5000,       5.0000,   6.00000,    683.5605
    142.5000,       5.0000,   6.00000,    719.5460
    147.5000,       5.0000,   6.00000,    753.3472
    152.5000,       5.0000,   6.00000,    682.7516
    157.5000,       5.0000,   6.00000,    696.1487
    162.5000,       5.0000,   6.00000,    661.3450
    167.5000,       5.0000,   6.00000,    623.7606
    172.5000,       5.0000,   6.00000,    640.1039
    177.5000,       5.0000,   6.00000,    853.9938
    182.5000,       5.0000,   6.00000,    642.6679
    187.5000,       5.0000,   6.00000,    698.7250
    192.5000,       5.0000,   6.00000,    770.3890
    197.5000,       5.0000,   6.00000,    766.6038
    202.5000,       5.0000,   6.00000,    701.3248
    207.5000,       5.0000,   6.00000,    744.7183
    212.5000,       5.0000,   6.00000,    685.5583
    217.5000,       5.0000,   6.00000,    630.8228
    222.5000,       5.0000,   6.00000,    693.4461
    227.5000,       5.0000,   6.00000,    711.7968
    232.5000,       5.0000,   6.00000,    742.7650
    237.5000,       5.0000,   6.00000,    696.8851
    242.5000,       5.0000,   6.00000,    659.9620
    247.5000,       5.0000,   6.00000,    633.5175
    252.5000,       5.0000,   6.00000,    672.7034
    257.5000,       5.0000,   6.00000,    680.9388
    262.5000,       5.0000,   6.00000,    711.6104
    267.5000,       5.0000,   6.00000,    703.9480
    272.5000,       5.0000,   6.00000,    675.9323
    277.5000,       5.0000,   6.00000,    629.6792
    282.5000,       5.0000,   6.00000,    614.6445
     37.5000,      25.0000,   1.00000,   1215.6538
     42.5000,      25.0000,   1.00000,   1108.1559
     47.5000,      25.0000,   1.00000,   1088.2096
     52.5000,      25.0000,   1.00000,   1065.2130
     57.5000,      25.0000,   1.00000,   1093.9037
     62.5000,      25.0000,   1.00000,   1118.5880
     67.5000,      25.0000,   1.00000,   1190.0710
     72.5000,      25.0000,   1.00000,   1195.4097
     77.5000,      25.0000,   1.00000,   1173.3761
     82.5000,      25.0000,   1.00000,   1076.3275
     87.5000,      25.0000,   1.00000,    979.0095
     92.5000,      25.0000,   1.00000,    863.1264
     97.5000,      25.0000,   1.00000,    781.9846
    102.5000,      25.0000,   1.00000,    706.2283
    107.5000,      25.0000,   1.00000,    690.6909
    112.5000,      25.0000,   1.00000,    680.3947
    117.5000,      25.0000,   1.00000,    662.8454
    122.5000,      25.0000,   1.00000,    664.5066
    127.5000,      25.0000,   1.00000,    670.9220
    132.5000,      25.0000,   1.00000,    670.1608
    137.5000,      25.0000,   1.00000,    691.6967
    142.5000,      25.0000,   1.00000,    681.0989
    147.5000,      25.0000,   1.00000,    690.6356
    152.5000,      25.0000,   1.00000,    693.7441
    157.5000,      25.0000,   1.00000,    675.9297
    162.5000,      25.0000,   1.00000,    642.4423
    167.5000,      25.0000,   1.00000,    674.3592
    172.5000,      25.0000,   1.00000,    649.9537
    177.5000,      25.0000,   1.00000,    658.3489
    182.5000,      25.0000,   1.00000,    701.8874
    187.5000,      25.0000,   1.00000,    743.7557
    192.5000,      25.0000,   1.00000,    699.9191
    197.5000,      25.0000,   1.00000,    719.2026
    202.5000,      25.0000,   1.00000,    711.3017
    207.5000,      25.0000,   1.00000,    680.2404
    212.5000,      25.0000,   1.00000,    670.3491
    217.5000,      25.0000,   1.00000,    697.3022
    222.5000,      25.0000,   1.00000,    676.0591
    227.5000,      25.0000,   1.00000,    671.6276
    232.5000,      25.0000,   1.00000,    680.8258
    237.5000,      25.0000,   1.00000,    672.7975
    242.5000,      25.0000,   1.00000,    672.0782
    247.5000,      25.0000,   1.00000,    673.9174
    252.5000,      25.0000,   1.00000,    669.4373
    257.5000,      25.0000,   1.00000,    670.4767
    262.5000,      25.0000,   1.00000,    677.9280
    267.5000,      25.0000,   1.00000,    668.9054
    272.5000,      25.0000,   1.00000,    664.3805
    277.5000,      25.0000,   1.00000,    655.5065
     37.5000,       5.0000,   7.00000,   1236.8320
     42.5000,       5.0000,   7.00000,   1121.4525
     47.5000,       5.0000,   7.00000,   1104.2629
     52.5000,       5.0000,   7.00000,    922.4957
     57.5000,       5.0000,   7.00000,   1082.8812
     62.5000,       5.0000,   7.00000,   1264.8450
     67.5000,       5.0000,   7.00000,   1326.2095
     72.5000,       5.0000,   7.00000,   1282.2755
     77.5000,       5.0000,   7.00000,   1293.1310
     82.5000,       5.0000,   7.00000,   1095.0261
     87.5000,       5.0000,   7.00000,   1003.2640
     92.5000,       5.0000,   7.00000,    708.9313
     97.5000,       5.0000,   7.00000,    643.3473
    102.5000,       5.0000,   7.00000,    689.9240
    107.5000,       5.0000,   7.00000,    655.4331
    112.5000,       5.0000,   7.00000,    656.6267
    117.5000,       5.0000,   7.00000,    678.8486
    122.5000,       5.0000,   7.00000,    677.4922
    127.5000,       5.0000,   7.00000,    606.7664
    132.5000,       5.0000,   7.00000,    660.0444
    137.5000,       5.0000,   7.00000,    670.1868
    142.5000,       5.0000,   7.00000,    672.1146
    147.5000,       5.0000,   7.00000,    738.1304
    152.5000,       5.0000,   7.00000,    664.9658
    157.5000,       5.0000,   7.00000,    668.4068
    162.5000,       5.0000,   7.00000,    639.7327
    167.5000,       5.0000,   7.00000,    598.4161
    172.5000,       5.0000,   7.00000,    604.5355
    177.5000,       5.0000,   7.00000,    817.9067
    182.5000,       5.0000,   7.00000,    618.0571
    187.5000,       5.0000,   7.00000,    680.2522
    192.5000,       5.0000,   7.00000,    748.8234
    197.5000,       5.0000,   7.00000,    744.0653
    202.5000,       5.0000,   7.00000,    688.8068
    207.5000,       5.0000,   7.00000,    734.0005
    212.5000,       5.0000,   7.00000,    651.3726
    217.5000,       5.0000,   7.00000,    628.2858
    222.5000,       5.0000,   7.00000,    681.5126
    227.5000,       5.0000,   7.00000,    689.7077
    232.5000,       5.0000,   7.00000,    724.9069
    237.5000,       5.0000,   7.00000,    689.6676
    242.5000,       5.0000,   7.00000,    651.4031
    247.5000,       5.0000,   7.00000,    640.3702
    252.5000,       5.0000,   7.00000,    680.2515
    257.5000,       5.0000,   7.00000,    682.9752
    262.5000,       5.0000,   7.00000,    708.4279
    267.5000,       5.0000,   7.00000,    697.6760
    272.5000,       5.0000,   7.00000,    678.9170
    277.5000,       5.0000,   7.00000,    635.4033
     42.5000,       5.0000,   8.00000,   1070.4120
     47.5000,       5.0000,   8.00000,   1050.3733
     52.5000,       5.0000,   8.00000,    910.0308
     57.5000,       5.0000,   8.00000,   1096.3628
     62.5000,       5.0000,   8.00000,   1299.2682
     67.5000,       5.0000,   8.00000,   1372.5577
     72.5000,       5.0000,   8.00000,   1342.1721
     77.5000,       5.0000,   8.00000,   1318.6824
     82.5000,       5.0000,   8.00000,   1106.5845
     87.5000,       5.0000,   8.00000,   1002.5203
     92.5000,       5.0000,   8.00000,    703.4321
     97.5000,       5.0000,   8.00000,    615.3719
    102.5000,       5.0000,   8.00000,    647.5764
    107.5000,       5.0000,   8.00000,    610.6411
    112.5000,       5.0000,   8.00000,    628.9059
    117.5000,       5.0000,   8.00000,    651.0432
    122.5000,       5.0000,   8.00000,    661.8480
    127.5000,       5.0000,   8.00000,    595.5682
    132.5000,       5.0000,   8.00000,    661.6262
    137.5000,       5.0000,   8.00000,    632.8497
    142.5000,       5.0000,   8.00000,    653.4199
    147.5000,       5.0000,   8.00000,    719.4127
    152.5000,       5.0000,   8.00000,    635.7799
    157.5000,       5.0000,   8.00000,    633.9785
    162.5000,       5.0000,   8.00000,    612.6483
    167.5000,       5.0000,   8.00000,    572.0417
    172.5000,       5.0000,   8.00000,    578.6097
    177.5000,       5.0000,   8.00000,    792.4437
    182.5000,       5.0000,   8.00000,    589.5060
    187.5000,       5.0000,   8.00000,    642.1755
    192.5000,       5.0000,   8.00000,    714.1476
    197.5000,       5.0000,   8.00000,    712.0462
    202.5000,       5.0000,   8.00000,    668.5341
    207.5000,       5.0000,   8.00000,    722.8445
    212.5000,       5.0000,   8.00000,    634.2079
    217.5000,       5.0000,   8.00000,    587.1387
    222.5000,       5.0000,   8.00000,    664.7585
    227.5000,       5.0000,   8.00000,    664.5541
    232.5000,       5.0000,   8.00000,    694.7548
    237.5000,       5.0000,   8.00000,    671.1177
    242.5000,       5.0000,   8.00000,    643.6591
    247.5000,       5.0000,   8.00000,    622.3932
    252.5000,       5.0000,   8.00000,    676.3854
    257.5000,       5.0000,   8.00000,    678.7732
    262.5000,       5.0000,   8.00000,    694.6825
    267.5000,       5.0000,   8.00000,    686.6962
    272.5000,       5.0000,   8.00000,    665.1186
     52.5000,      35.0000,   1.00000,   1086.9391
     57.5000,      35.0000,   1.00000,   1118.5313
     62.5000,      35.0000,   1.00000,   1163.4564
     67.5000,      35.0000,   1.00000,   1184.8110
     72.5000,      35.0000,   1.00000,   1225.2437
     77.5000,      35.0000,   1.00000,   1198.8767
     82.5000,      35.0000,   1.00000,   1122.6139
     87.5000,      35.0000,   1.00000,   1015.3825
     92.5000,      35.0000,   1.00000,    910.2175
     97.5000,      35.0000,   1.00000,    780.9385
    102.5000,      35.0000,   1.00000,    696.5264
    107.5000,      35.0000,   1.00000,    611.9705
    112.5000,      35.0000,   1.00000,    589.5839
    117.5000,      35.0000,   1.00000,    608.9664
    122.5000,      35.0000,   1.00000,    624.6611
    127.5000,      35.0000,   1.00000,    621.8339
    132.5000,      35.0000,   1.00000,    651.0057
    137.5000,      35.0000,   1.00000,    652.0632
    142.5000,      35.0000,   1.00000,    644.5882
    147.5000,      35.0000,   1.00000,    630.5249
    152.5000,      35.0000,   1.00000,    611.7366
    157.5000,      35.0000,   1.00000,    597.7405
    162.5000,      35.0000,   1.00000,    620.4260
    167.5000,      35.0000,   1.00000,    603.3659
    172.5000,      35.0000,   1.00000,    606.2352
    177.5000,      35.0000,   1.00000,    616.5408
    182.5000,      35.0000,   1.00000,    615.1300
    187.5000,      35.0000,   1.00000,    621.8121
    192.5000,      35.0000,   1.00000,    643.5884
    197.5000,      35.0000,   1.00000,    621.5673
    202.5000,      35.0000,   1.00000,    631.6304
    207.5000,      35.0000,   1.00000,    638.6317
    212.5000,      35.0000,   1.00000,    632.4924
    217.5000,      35.0000,   1.00000,    623.4922
    222.5000,      35.0000,   1.00000,    612.8079
    227.5000,      35.0000,   1.00000,    595.4975
    232.5000,      35.0000,   1.00000,    614.5765
    237.5000,      35.0000,   1.00000,    621.4214
    242.5000,      35.0000,   1.00000,    631.0884
    247.5000,      35.0000,   1.00000,    643.4600
    252.5000,      35.0000,   1.00000,    642.1971
    257.5000,      35.0000,   1.00000,    637.7176
    262.5000,      35.0000,   1.00000,    639.3849
     52.5000,       5.0000,  10.00000,    894.7569
     57.5000,       5.0000,  10.00000,   1089.6804
     62.5000,       5.0000,  10.00000,   1310.5088
     67.5000,       5.0000,  10.00000,   1406.9441
     72.5000,       5.0000,  10.00000,   1385.3652
     77.5000,       5.0000,  10.00000,   1379.5181
     82.5000,       5.0000,  10.00000,   1143.0868
     87.5000,       5.0000,  10.00000,    998.5213
     92.5000,       5.0000,  10.00000,    677.5421
     97.5000,       5.0000,  10.00000,    576.1774
    102.5000,       5.0000,  10.00000,    593.8552
    107.5000,       5.0000,  10.00000,    547.0027
    112.5000,       5.0000,  10.00000,    560.5402
    117.5000,       5.0000,  10.00000,    594.3593
    122.5000,       5.0000,  10.00000,    613.9891
    127.5000,       5.0000,  10.00000,    540.5942
    132.5000,       5.0000,  10.00000,    605.6791
    137.5000,       5.0000,  10.00000,    613.4250
    142.5000,       5.0000,  10.00000,    628.7899
    147.5000,       5.0000,  10.00000,    663.9701
    152.5000,       5.0000,  10.00000,    582.7513
    157.5000,       5.0000,  10.00000,    580.1646
    162.5000,       5.0000,  10.00000,    558.5661
    167.5000,       5.0000,  10.00000,    533.0366
    172.5000,       5.0000,  10.00000,    545.3693
    177.5000,       5.0000,  10.00000,    734.0220
    182.5000,       5.0000,  10.00000,    531.2805
    187.5000,       5.0000,  10.00000,    573.7817
    192.5000,       5.0000,  10.00000,    636.7833
    197.5000,       5.0000,  10.00000,    646.5023
    202.5000,       5.0000,  10.00000,    614.2605
    207.5000,       5.0000,  10.00000,    662.3674
    212.5000,       5.0000,  10.00000,    584.3527
    217.5000,       5.0000,  10.00000,    539.0017
    222.5000,       5.0000,  10.00000,    587.5859
    227.5000,       5.0000,  10.00000,    599.5081
    232.5000,       5.0000,  10.00000,    653.8783
    237.5000,       5.0000,  10.00000,    617.9737
    242.5000,       5.0000,  10.00000,    590.1296
    247.5000,       5.0000,  10.00000,    578.5795
    252.5000,       5.0000,  10.00000,    624.8817
    257.5000,       5.0000,  10.00000,    634.1326
    262.5000,       5.0000,  10.00000,    665.3707
     67.5000,      45.0000,   1.00000,   1113.6504
     72.5000,      45.0000,   1.00000,   1100.1448
     77.5000,      45.0000,   1.00000,   1107.8988
     82.5000,      45.0000,   1.00000,   1093.7075
     87.5000,      45.0000,   1.00000,   1037.4067
     92.5000,      45.0000,   1.00000,    945.4958
     97.5000,      45.0000,   1.00000,    848.0121
    102.5000,      45.0000,   1.00000,    731.0718
    107.5000,      45.0000,   1.00000,    644.9772
    112.5000,      45.0000,   1.00000,    560.7593
    117.5000,      45.0000,   1.00000,    545.5672
    122.5000,      45.0000,   1.00000,    544.7943
    127.5000,      45.0000,   1.00000,    555.3732
    132.5000,      45.0000,   1.00000,    566.7234
    137.5000,      45.0000,   1.00000,    580.1240
    142.5000,      45.0000,   1.00000,    577.7274
    147.5000,      45.0000,   1.00000,    575.1448
    152.5000,      45.0000,   1.00000,    581.9925
    157.5000,      45.0000,   1.00000,    602.8566
    162.5000,      45.0000,   1.00000,    582.8611
    167.5000,      45.0000,   1.00000,    568.4482
    172.5000,      45.0000,   1.00000,    561.4178
    177.5000,      45.0000,   1.00000,    563.0172
    182.5000,      45.0000,   1.00000,    562.3708
    187.5000,      45.0000,   1.00000,    568.9920
    192.5000,      45.0000,   1.00000,    568.7878
    197.5000,      45.0000,   1.00000,    557.3162
    202.5000,      45.0000,   1.00000,    535.4155
    207.5000,      45.0000,   1.00000,    541.8254
    212.5000,      45.0000,   1.00000,    554.5732
    217.5000,      45.0000,   1.00000,    560.9650
    222.5000,      45.0000,   1.00000,    551.1107
    227.5000,      45.0000,   1.00000,    548.4070
    232.5000,      45.0000,   1.00000,    539.4230
    237.5000,      45.0000,   1.00000,    538.0833
    242.5000,      45.0000,   1.00000,    549.9395
    247.5000,      45.0000,   1.00000,    571.0050
     67.5000,      15.0000,   4.00000,   1314.1191
     72.5000,      15.0000,   4.00000,   1346.5477
     77.5000,      15.0000,   4.00000,   1273.6597
     82.5000,      15.0000,   4.00000,   1160.6006
     87.5000,      15.0000,   4.00000,    937.6674
     92.5000,      15.0000,   4.00000,    747.7170
     97.5000,      15.0000,   4.00000,    598.5748
    102.5000,      15.0000,   4.00000,    544.3223
    107.5000,      15.0000,   4.00000,    533.6794
    112.5000,      15.0000,   4.00000,    508.7990
    117.5000,      15.0000,   4.00000,    515.4485
    122.5000,      15.0000,   4.00000,    498.8755
    127.5000,      15.0000,   4.00000,    500.0751
    132.5000,      15.0000,   4.00000,    506.6436
    137.5000,      15.0000,   4.00000,    541.1605
    142.5000,      15.0000,   4.00000,    568.0040
    147.5000,      15.0000,   4.00000,    576.1478
    152.5000,      15.0000,   4.00000,    578.0840
    157.5000,      15.0000,   4.00000,    550.5863
    162.5000,      15.0000,   4.00000,    526.1349
    167.5000,      15.0000,   4.00000,    502.6542
    172.5000,      15.0000,   4.00000,    548.5369
    177.5000,      15.0000,   4.00000,    543.1376
    182.5000,      15.0000,   4.00000,    555.4896
    187.5000,      15.0000,   4.00000,    527.4539
    192.5000,      15.0000,   4.00000,    554.7406
    197.5000,      15.0000,   4.00000,    550.1770
    202.5000,      15.0000,   4.00000,    547.5436
    207.5000,      15.0000,   4.00000,    523.9088
    212.5000,      15.0000,   4.00000,    507.6971
    217.5000,      15.0000,   4.00000,    500.0495
    222.5000,      15.0000,   4.00000,    508.4979
    227.5000,      15.0000,   4.00000,    540.8474
    232.5000,      15.0000,   4.00000,    542.4695
    237.5000,      15.0000,   4.00000,    528.9695
    242.5000,      15.0000,   4.00000,    505.7941
    247.5000,      15.0000,   4.00000,    518.5983
     82.5000,      55.0000,   1.00000,    987.6774
     87.5000,      55.0000,   1.00000,    979.7665
     92.5000,      55.0000,   1.00000,    938.1423
     97.5000,      55.0000,   1.00000,    863.2728
    102.5000,      55.0000,   1.00000,    781.3799
    107.5000,      55.0000,   1.00000,    683.5660
    112.5000,      55.0000,   1.00000,    605.7690
    117.5000,      55.0000,   1.00000,    534.8400
    122.5000,      55.0000,   1.00000,    520.0912
    127.5000,      55.0000,   1.00000,    508.9438
    132.5000,      55.0000,   1.00000,    506.3479
    137.5000,      55.0000,   1.00000,    507.5122
    142.5000,      55.0000,   1.00000,    511.1823
    147.5000,      55.0000,   1.00000,    519.7345
    152.5000,      55.0000,   1.00000,    543.2651
    157.5000,      55.0000,   1.00000,    549.3549
    162.5000,      55.0000,   1.00000,    556.6470
    167.5000,      55.0000,   1.00000,    564.1144
    172.5000,      55.0000,   1.00000,    563.5364
    177.5000,      55.0000,   1.00000,    542.8567
    182.5000,      55.0000,   1.00000,    534.7524
    187.5000,      55.0000,   1.00000,    522.0526
    192.5000,      55.0000,   1.00000,    507.9097
    197.5000,      55.0000,   1.00000,    508.2690
    202.5000,      55.0000,   1.00000,    512.4869
    207.5000,      55.0000,   1.00000,    498.0628
    212.5000,      55.0000,   1.00000,    497.9976
    217.5000,      55.0000,   1.00000,    493.8673
    222.5000,      55.0000,   1.00000,    483.7256
    227.5000,      55.0000,   1.00000,    480.8327
    232.5000,      55.0000,   1.00000,    485.9076
     82.5000,      15.0000,   5.00000,   1081.3325
     87.5000,      15.0000,   5.00000,    874.6111
     92.5000,      15.0000,   5.00000,    704.1653
     97.5000,      15.0000,   5.00000,    561.5200
    102.5000,      15.0000,   5.00000,    518.3329
    107.5000,      15.0000,   5.00000,    504.5091
    112.5000,      15.0000,   5.00000,    487.0100
    117.5000,      15.0000,   5.00000,    478.3225
    122.5000,      15.0000,   5.00000,    459.2374
    127.5000,      15.0000,   5.00000,    448.6063
    132.5000,      15.0000,   5.00000,    446.0117
    137.5000,      15.0000,   5.00000,    468.1247
    142.5000,      15.0000,   5.00000,    497.6667
    147.5000,      15.0000,   5.00000,    512.6453
    152.5000,      15.0000,   5.00000,    521.9061
    157.5000,      15.0000,   5.00000,    506.3789
    162.5000,      15.0000,   5.00000,    501.1762
    167.5000,      15.0000,   5.00000,    490.4055
    172.5000,      15.0000,   5.00000,    535.1290
    177.5000,      15.0000,   5.00000,    522.1246
    182.5000,      15.0000,   5.00000,    520.5671
    187.5000,      15.0000,   5.00000,    486.9369
    192.5000,      15.0000,   5.00000,    506.3918
    197.5000,      15.0000,   5.00000,    505.5949
    202.5000,      15.0000,   5.00000,    503.4201
    207.5000,      15.0000,   5.00000,    478.4753
    212.5000,      15.0000,   5.00000,    454.8492
    217.5000,      15.0000,   5.00000,    436.5295
    222.5000,      15.0000,   5.00000,    440.8026
    227.5000,      15.0000,   5.00000,    465.9675
    232.5000,      15.0000,   5.00000,    472.0180
     97.5000,      65.0000,   1.00000,    831.3530
    102.5000,      65.0000,   1.00000,    771.7403
    107.5000,      65.0000,   1.00000,    705.2565
    112.5000,      65.0000,   1.00000,    628.1260
    117.5000,      65.0000,   1.00000,    573.9011
    122.5000,      65.0000,   1.00000,    521.0626
    127.5000,      65.0000,   1.00000,    503.5222
    132.5000,      65.0000,   1.00000,    492.3105
    137.5000,      65.0000,   1.00000,    480.6343
    142.5000,      65.0000,   1.00000,    475.7346
    147.5000,      65.0000,   1.00000,    490.7695
    152.5000,      65.0000,   1.00000,    486.5976
    157.5000,      65.0000,   1.00000,    491.9761
    162.5000,      65.0000,   1.00000,    512.4976
[truncated: 214,412 more chars]
