# Supplementary material for: Electrical resistivity tomography data across the Hockai Fault Zone (Ardenne, Belgium)
Source: Data Brief. 2016 Dec 21;11:1–4. doi: 10.1016/j.dib.2016.12.028 (PMC5220259; doi:10.1016/j.dib.2016.12.028)
Supplement: Supplementary file 2 — Supplementary material [file mmc2.zip › output/INV/20090812-1_robust.INV]

C:\__DATA__\__DATA__\Active Faults\HockaiFZ\Donn�es\ERT\working_dir\20090812-1.DAT
      5.0000
7
901
1
0
      7.5000,       5.0000,   1.00000,    711.4731
     12.5000,       5.0000,   1.00000,    741.0461
     17.5000,       5.0000,   1.00000,    769.3501
     22.5000,       5.0000,   1.00000,    759.5298
     27.5000,       5.0000,   1.00000,    845.1500
     32.5000,       5.0000,   1.00000,    758.3160
     37.5000,       5.0000,   1.00000,    840.5954
     42.5000,       5.0000,   1.00000,    762.7230
     47.5000,       5.0000,   1.00000,    824.7542
     52.5000,       5.0000,   1.00000,    746.7728
     57.5000,       5.0000,   1.00000,    850.6802
     62.5000,       5.0000,   1.00000,    876.6470
     67.5000,       5.0000,   1.00000,    920.0987
     72.5000,       5.0000,   1.00000,    832.0244
     77.5000,       5.0000,   1.00000,    872.2710
     82.5000,       5.0000,   1.00000,    708.1094
     87.5000,       5.0000,   1.00000,    661.0099
     92.5000,       5.0000,   1.00000,    514.8922
     97.5000,       5.0000,   1.00000,    466.3065
    102.5000,       5.0000,   1.00000,    448.9732
    107.5000,       5.0000,   1.00000,    438.9179
    112.5000,       5.0000,   1.00000,    473.0713
    117.5000,       5.0000,   1.00000,    463.1965
    122.5000,       5.0000,   1.00000,    496.8931
    127.5000,       5.0000,   1.00000,    451.0121
    132.5000,       5.0000,   1.00000,    485.4558
    137.5000,       5.0000,   1.00000,    500.9364
    142.5000,       5.0000,   1.00000,    486.9707
    147.5000,       5.0000,   1.00000,    541.3593
    152.5000,       5.0000,   1.00000,    485.9244
    157.5000,       5.0000,   1.00000,    493.7722
    162.5000,       5.0000,   1.00000,    491.3934
    167.5000,       5.0000,   1.00000,    505.6880
    172.5000,       5.0000,   1.00000,    455.5845
    177.5000,       5.0000,   1.00000,    618.8047
    182.5000,       5.0000,   1.00000,    448.4203
    187.5000,       5.0000,   1.00000,    496.0797
    192.5000,       5.0000,   1.00000,    523.7168
    197.5000,       5.0000,   1.00000,    538.4583
    202.5000,       5.0000,   1.00000,    498.9093
    207.5000,       5.0000,   1.00000,    538.2899
    212.5000,       5.0000,   1.00000,    452.7935
    217.5000,       5.0000,   1.00000,    410.7577
    222.5000,       5.0000,   1.00000,    417.1005
    227.5000,       5.0000,   1.00000,    400.9581
    232.5000,       5.0000,   1.00000,    402.9238
    237.5000,       5.0000,   1.00000,    392.5427
    242.5000,       5.0000,   1.00000,    389.2008
    247.5000,       5.0000,   1.00000,    370.9699
    252.5000,       5.0000,   1.00000,    399.2778
    257.5000,       5.0000,   1.00000,    378.0172
    262.5000,       5.0000,   1.00000,    383.0670
    267.5000,       5.0000,   1.00000,    368.4247
    272.5000,       5.0000,   1.00000,    353.4156
    277.5000,       5.0000,   1.00000,    350.1393
    282.5000,       5.0000,   1.00000,    344.1739
    287.5000,       5.0000,   1.00000,    365.0095
    292.5000,       5.0000,   1.00000,    355.2942
    297.5000,       5.0000,   1.00000,    382.8253
    302.5000,       5.0000,   1.00000,    375.0092
    307.5000,       5.0000,   1.00000,    396.4512
     12.5000,       5.0000,   2.00000,   1063.0916
     17.5000,       5.0000,   2.00000,   1027.2134
     22.5000,       5.0000,   2.00000,   1002.5613
     27.5000,       5.0000,   2.00000,   1037.0842
     32.5000,       5.0000,   2.00000,    945.0657
     37.5000,       5.0000,   2.00000,   1046.6312
     42.5000,       5.0000,   2.00000,   1038.1840
     47.5000,       5.0000,   2.00000,   1079.8580
     52.5000,       5.0000,   2.00000,    952.3538
     57.5000,       5.0000,   2.00000,   1078.0094
     62.5000,       5.0000,   2.00000,   1173.6511
     67.5000,       5.0000,   2.00000,   1101.7400
     72.5000,       5.0000,   2.00000,   1059.4476
     77.5000,       5.0000,   2.00000,   1028.6191
     82.5000,       5.0000,   2.00000,    906.5718
     87.5000,       5.0000,   2.00000,    876.0912
     92.5000,       5.0000,   2.00000,    657.6533
     97.5000,       5.0000,   2.00000,    612.0973
    102.5000,       5.0000,   2.00000,    642.9583
    107.5000,       5.0000,   2.00000,    589.3297
    112.5000,       5.0000,   2.00000,    597.9284
    117.5000,       5.0000,   2.00000,    644.9081
    122.5000,       5.0000,   2.00000,    634.4012
    127.5000,       5.0000,   2.00000,    583.8607
    132.5000,       5.0000,   2.00000,    644.5217
    137.5000,       5.0000,   2.00000,    617.2690
    142.5000,       5.0000,   2.00000,    615.6848
    147.5000,       5.0000,   2.00000,    661.6837
    152.5000,       5.0000,   2.00000,    601.4922
    157.5000,       5.0000,   2.00000,    628.7272
    162.5000,       5.0000,   2.00000,    643.2229
    167.5000,       5.0000,   2.00000,    572.2302
    172.5000,       5.0000,   2.00000,    605.6534
    177.5000,       5.0000,   2.00000,    828.8737
    182.5000,       5.0000,   2.00000,    599.5840
    187.5000,       5.0000,   2.00000,    602.9338
    192.5000,       5.0000,   2.00000,    704.8528
    197.5000,       5.0000,   2.00000,    664.0317
    202.5000,       5.0000,   2.00000,    616.2941
    207.5000,       5.0000,   2.00000,    682.3320
    212.5000,       5.0000,   2.00000,    595.0989
    217.5000,       5.0000,   2.00000,    539.2410
    222.5000,       5.0000,   2.00000,    586.2801
    227.5000,       5.0000,   2.00000,    563.8336
    232.5000,       5.0000,   2.00000,    564.4428
    237.5000,       5.0000,   2.00000,    541.9220
    242.5000,       5.0000,   2.00000,    512.4281
    247.5000,       5.0000,   2.00000,    503.8502
    252.5000,       5.0000,   2.00000,    525.2951
    257.5000,       5.0000,   2.00000,    513.0463
    262.5000,       5.0000,   2.00000,    512.2795
    267.5000,       5.0000,   2.00000,    503.8799
    272.5000,       5.0000,   2.00000,    496.9100
    277.5000,       5.0000,   2.00000,    476.7014
    282.5000,       5.0000,   2.00000,    476.8263
    287.5000,       5.0000,   2.00000,    506.7393
    292.5000,       5.0000,   2.00000,    487.2976
    297.5000,       5.0000,   2.00000,    505.1521
    302.5000,       5.0000,   2.00000,    536.2628
     17.5000,       5.0000,   3.00000,   1191.7255
     22.5000,       5.0000,   3.00000,   1108.0026
     27.5000,       5.0000,   3.00000,   1140.4894
     32.5000,       5.0000,   3.00000,   1021.5215
     37.5000,       5.0000,   3.00000,   1182.6124
     42.5000,       5.0000,   3.00000,   1167.8344
     47.5000,       5.0000,   3.00000,   1204.6666
     52.5000,       5.0000,   3.00000,   1017.5801
     57.5000,       5.0000,   3.00000,   1149.1625
     62.5000,       5.0000,   3.00000,   1204.1199
     67.5000,       5.0000,   3.00000,   1210.4448
     72.5000,       5.0000,   3.00000,   1082.2627
     77.5000,       5.0000,   3.00000,   1109.2864
     82.5000,       5.0000,   3.00000,   1014.0194
     87.5000,       5.0000,   3.00000,    999.8654
     92.5000,       5.0000,   3.00000,    744.1730
     97.5000,       5.0000,   3.00000,    689.9351
    102.5000,       5.0000,   3.00000,    732.9913
    107.5000,       5.0000,   3.00000,    680.5664
    112.5000,       5.0000,   3.00000,    688.3241
    117.5000,       5.0000,   3.00000,    703.9642
    122.5000,       5.0000,   3.00000,    718.1597
    127.5000,       5.0000,   3.00000,    634.9481
    132.5000,       5.0000,   3.00000,    674.9608
    137.5000,       5.0000,   3.00000,    674.0750
    142.5000,       5.0000,   3.00000,    687.3611
    147.5000,       5.0000,   3.00000,    738.6149
    152.5000,       5.0000,   3.00000,    672.5057
    157.5000,       5.0000,   3.00000,    703.6016
    162.5000,       5.0000,   3.00000,    645.7552
    167.5000,       5.0000,   3.00000,    643.5260
    172.5000,       5.0000,   3.00000,    672.9991
    177.5000,       5.0000,   3.00000,    911.9220
    182.5000,       5.0000,   3.00000,    667.6371
    187.5000,       5.0000,   3.00000,    677.7428
    192.5000,       5.0000,   3.00000,    703.2092
    197.5000,       5.0000,   3.00000,    752.6916
    202.5000,       5.0000,   3.00000,    708.1788
    207.5000,       5.0000,   3.00000,    743.7806
    212.5000,       5.0000,   3.00000,    649.4409
    217.5000,       5.0000,   3.00000,    600.5767
    222.5000,       5.0000,   3.00000,    647.0927
    227.5000,       5.0000,   3.00000,    665.2771
    232.5000,       5.0000,   3.00000,    685.0189
    237.5000,       5.0000,   3.00000,    630.0676
    242.5000,       5.0000,   3.00000,    593.3185
    247.5000,       5.0000,   3.00000,    570.1229
    252.5000,       5.0000,   3.00000,    606.4024
    257.5000,       5.0000,   3.00000,    600.8442
    262.5000,       5.0000,   3.00000,    609.5530
    267.5000,       5.0000,   3.00000,    597.0397
    272.5000,       5.0000,   3.00000,    583.7180
    277.5000,       5.0000,   3.00000,    555.6420
    282.5000,       5.0000,   3.00000,    553.9716
    287.5000,       5.0000,   3.00000,    586.6368
    292.5000,       5.0000,   3.00000,    555.8381
    297.5000,       5.0000,   3.00000,    591.0476
     22.5000,      15.0000,   1.00000,   1177.4497
     27.5000,      15.0000,   1.00000,   1099.1600
     32.5000,      15.0000,   1.00000,   1154.7296
     37.5000,      15.0000,   1.00000,   1175.9812
     42.5000,      15.0000,   1.00000,   1232.1187
     47.5000,      15.0000,   1.00000,   1153.5377
     52.5000,      15.0000,   1.00000,   1144.3802
     57.5000,      15.0000,   1.00000,   1090.0293
     62.5000,      15.0000,   1.00000,   1151.9504
     67.5000,      15.0000,   1.00000,   1123.2117
     72.5000,      15.0000,   1.00000,   1128.1664
     77.5000,      15.0000,   1.00000,   1092.1395
     82.5000,      15.0000,   1.00000,   1072.0796
     87.5000,      15.0000,   1.00000,    950.1603
     92.5000,      15.0000,   1.00000,    874.0850
     97.5000,      15.0000,   1.00000,    756.5020
    102.5000,      15.0000,   1.00000,    704.8796
    107.5000,      15.0000,   1.00000,    726.7466
    112.5000,      15.0000,   1.00000,    718.0854
    117.5000,      15.0000,   1.00000,    702.5553
    122.5000,      15.0000,   1.00000,    684.5939
    127.5000,      15.0000,   1.00000,    670.3448
    132.5000,      15.0000,   1.00000,    654.9633
    137.5000,      15.0000,   1.00000,    692.3990
    142.5000,      15.0000,   1.00000,    725.1266
    147.5000,      15.0000,   1.00000,    740.9481
    152.5000,      15.0000,   1.00000,    748.4323
    157.5000,      15.0000,   1.00000,    664.2577
    162.5000,      15.0000,   1.00000,    656.5891
    167.5000,      15.0000,   1.00000,    654.6750
    172.5000,      15.0000,   1.00000,    745.6324
    177.5000,      15.0000,   1.00000,    742.8770
    182.5000,      15.0000,   1.00000,    761.0466
    187.5000,      15.0000,   1.00000,    684.6949
    192.5000,      15.0000,   1.00000,    710.9163
    197.5000,      15.0000,   1.00000,    723.4176
    202.5000,      15.0000,   1.00000,    770.3409
    207.5000,      15.0000,   1.00000,    720.2819
    212.5000,      15.0000,   1.00000,    670.3240
    217.5000,      15.0000,   1.00000,    637.3348
    222.5000,      15.0000,   1.00000,    650.5287
    227.5000,      15.0000,   1.00000,    690.5533
    232.5000,      15.0000,   1.00000,    698.0107
    237.5000,      15.0000,   1.00000,    670.6509
    242.5000,      15.0000,   1.00000,    618.9246
    247.5000,      15.0000,   1.00000,    606.8273
    252.5000,      15.0000,   1.00000,    610.5576
    257.5000,      15.0000,   1.00000,    638.3870
    262.5000,      15.0000,   1.00000,    645.6453
    267.5000,      15.0000,   1.00000,    637.1060
    272.5000,      15.0000,   1.00000,    610.9827
    277.5000,      15.0000,   1.00000,    594.5460
    282.5000,      15.0000,   1.00000,    589.5942
    287.5000,      15.0000,   1.00000,    580.1394
    292.5000,      15.0000,   1.00000,    603.5460
     22.5000,       5.0000,   4.00000,   1177.1573
     27.5000,       5.0000,   4.00000,   1189.8984
     32.5000,       5.0000,   4.00000,   1087.0975
     37.5000,       5.0000,   4.00000,   1248.8981
     42.5000,       5.0000,   4.00000,   1209.1786
     47.5000,       5.0000,   4.00000,   1229.2316
     52.5000,       5.0000,   4.00000,   1044.3267
     57.5000,       5.0000,   4.00000,   1117.7616
     62.5000,       5.0000,   4.00000,   1218.6006
     67.5000,       5.0000,   4.00000,   1176.7908
     72.5000,       5.0000,   4.00000,   1148.8416
     77.5000,       5.0000,   4.00000,   1160.4928
     82.5000,       5.0000,   4.00000,   1052.9561
     87.5000,       5.0000,   4.00000,   1033.4679
     92.5000,       5.0000,   4.00000,    787.1362
     97.5000,       5.0000,   4.00000,    719.3188
    102.5000,       5.0000,   4.00000,    747.7536
    107.5000,       5.0000,   4.00000,    721.0032
    112.5000,       5.0000,   4.00000,    726.0858
    117.5000,       5.0000,   4.00000,    730.9702
    122.5000,       5.0000,   4.00000,    729.1967
    127.5000,       5.0000,   4.00000,    638.5921
    132.5000,       5.0000,   4.00000,    689.6358
    137.5000,       5.0000,   4.00000,    691.5777
    142.5000,       5.0000,   4.00000,    722.9055
    147.5000,       5.0000,   4.00000,    803.2360
    152.5000,       5.0000,   4.00000,    718.9622
    157.5000,       5.0000,   4.00000,    682.2646
    162.5000,       5.0000,   4.00000,    667.1456
    167.5000,       5.0000,   4.00000,    653.8497
    172.5000,       5.0000,   4.00000,    685.4548
    177.5000,       5.0000,   4.00000,    926.9418
    182.5000,       5.0000,   4.00000,    687.2084
    187.5000,       5.0000,   4.00000,    693.8366
    192.5000,       5.0000,   4.00000,    736.0825
    197.5000,       5.0000,   4.00000,    745.0587
    202.5000,       5.0000,   4.00000,    751.4689
    207.5000,       5.0000,   4.00000,    786.7201
    212.5000,       5.0000,   4.00000,    671.5447
    217.5000,       5.0000,   4.00000,    620.0649
    222.5000,       5.0000,   4.00000,    682.5817
    227.5000,       5.0000,   4.00000,    699.1273
    232.5000,       5.0000,   4.00000,    741.4326
    237.5000,       5.0000,   4.00000,    692.6973
    242.5000,       5.0000,   4.00000,    633.3013
    247.5000,       5.0000,   4.00000,    607.7894
    252.5000,       5.0000,   4.00000,    641.8616
    257.5000,       5.0000,   4.00000,    654.5135
    262.5000,       5.0000,   4.00000,    680.3228
    267.5000,       5.0000,   4.00000,    661.4587
    272.5000,       5.0000,   4.00000,    638.4831
    277.5000,       5.0000,   4.00000,    599.3284
    282.5000,       5.0000,   4.00000,    591.8680
    287.5000,       5.0000,   4.00000,    619.5298
    292.5000,       5.0000,   4.00000,    601.8449
     30.0000,      20.0000,   1.00000,   1193.4652
     35.0000,      20.0000,   1.00000,   1189.7875
     40.0000,      20.0000,   1.00000,   1185.8721
     45.0000,      20.0000,   1.00000,   1162.3871
     50.0000,      20.0000,   1.00000,   1115.3064
     55.0000,      20.0000,   1.00000,   1114.5693
     60.0000,      20.0000,   1.00000,   1082.6115
     65.0000,      20.0000,   1.00000,   1115.7939
     70.0000,      20.0000,   1.00000,   1179.4717
     75.0000,      20.0000,   1.00000,   1165.8865
     80.0000,      20.0000,   1.00000,   1138.8309
     85.0000,      20.0000,   1.00000,   1026.3207
     90.0000,      20.0000,   1.00000,    913.8103
     95.0000,      20.0000,   1.00000,    837.9579
    100.0000,      20.0000,   1.00000,    740.8084
    105.0000,      20.0000,   1.00000,    702.6761
    110.0000,      20.0000,   1.00000,    714.2166
    115.0000,      20.0000,   1.00000,    711.2760
    120.0000,      20.0000,   1.00000,    682.4092
    125.0000,      20.0000,   1.00000,    670.1833
    130.0000,      20.0000,   1.00000,    675.5690
    135.0000,      20.0000,   1.00000,    689.9470
    140.0000,      20.0000,   1.00000,    745.8415
    145.0000,      20.0000,   1.00000,    757.2510
    150.0000,      20.0000,   1.00000,    729.8824
    155.0000,      20.0000,   1.00000,    720.2640
    160.0000,      20.0000,   1.00000,    670.8729
    165.0000,      20.0000,   1.00000,    649.3695
    170.0000,      20.0000,   1.00000,    702.1610
    175.0000,      20.0000,   1.00000,    695.9232
    180.0000,      20.0000,   1.00000,    710.9390
    185.0000,      20.0000,   1.00000,    743.5706
    190.0000,      20.0000,   1.00000,    719.5190
    195.0000,      20.0000,   1.00000,    733.0210
    200.0000,      20.0000,   1.00000,    748.1757
    205.0000,      20.0000,   1.00000,    711.6088
    210.0000,      20.0000,   1.00000,    711.3829
    215.0000,      20.0000,   1.00000,    693.7950
    220.0000,      20.0000,   1.00000,    670.2705
    225.0000,      20.0000,   1.00000,    683.3921
    230.0000,      20.0000,   1.00000,    706.1201
    235.0000,      20.0000,   1.00000,    688.6074
    240.0000,      20.0000,   1.00000,    680.0354
    245.0000,      20.0000,   1.00000,    653.9706
    250.0000,      20.0000,   1.00000,    642.4342
    255.0000,      20.0000,   1.00000,    656.4158
    260.0000,      20.0000,   1.00000,    676.5400
    265.0000,      20.0000,   1.00000,    686.8439
    270.0000,      20.0000,   1.00000,    674.2653
    275.0000,      20.0000,   1.00000,    641.3721
    280.0000,      20.0000,   1.00000,    618.5887
    285.0000,      20.0000,   1.00000,    607.9282
     27.5000,       5.0000,   5.00000,   1245.0242
     32.5000,       5.0000,   5.00000,   1111.5990
     37.5000,       5.0000,   5.00000,   1246.0348
     42.5000,       5.0000,   5.00000,   1198.9093
     47.5000,       5.0000,   5.00000,   1206.5630
     52.5000,       5.0000,   5.00000,    999.5297
     57.5000,       5.0000,   5.00000,   1116.5033
     62.5000,       5.0000,   5.00000,   1179.5748
     67.5000,       5.0000,   5.00000,   1201.4358
     72.5000,       5.0000,   5.00000,   1188.2092
     77.5000,       5.0000,   5.00000,   1222.1526
     82.5000,       5.0000,   5.00000,   1068.6349
     87.5000,       5.0000,   5.00000,   1030.2479
     92.5000,       5.0000,   5.00000,    776.1486
     97.5000,       5.0000,   5.00000,    705.8843
    102.5000,       5.0000,   5.00000,    749.5023
    107.5000,       5.0000,   5.00000,    705.7505
    112.5000,       5.0000,   5.00000,    718.7542
    117.5000,       5.0000,   5.00000,    741.8190
    122.5000,       5.0000,   5.00000,    713.1960
    127.5000,       5.0000,   5.00000,    629.6753
    132.5000,       5.0000,   5.00000,    701.3663
    137.5000,       5.0000,   5.00000,    700.4896
    142.5000,       5.0000,   5.00000,    739.2034
    147.5000,       5.0000,   5.00000,    821.7879
    152.5000,       5.0000,   5.00000,    693.7426
    157.5000,       5.0000,   5.00000,    695.5259
    162.5000,       5.0000,   5.00000,    668.8795
    167.5000,       5.0000,   5.00000,    638.1314
    172.5000,       5.0000,   5.00000,    663.3808
    177.5000,       5.0000,   5.00000,    914.5821
    182.5000,       5.0000,   5.00000,    664.6737
    187.5000,       5.0000,   5.00000,    701.8419
    192.5000,       5.0000,   5.00000,    761.7926
    197.5000,       5.0000,   5.00000,    758.6420
    202.5000,       5.0000,   5.00000,    713.0029
    207.5000,       5.0000,   5.00000,    796.8505
    212.5000,       5.0000,   5.00000,    688.8977
    217.5000,       5.0000,   5.00000,    629.9874
    222.5000,       5.0000,   5.00000,    694.1735
    227.5000,       5.0000,   5.00000,    713.7013
    232.5000,       5.0000,   5.00000,    747.3920
    237.5000,       5.0000,   5.00000,    711.6356
    242.5000,       5.0000,   5.00000,    659.7695
    247.5000,       5.0000,   5.00000,    622.9877
    252.5000,       5.0000,   5.00000,    667.2745
    257.5000,       5.0000,   5.00000,    679.6539
    262.5000,       5.0000,   5.00000,    711.6950
    267.5000,       5.0000,   5.00000,    702.7485
    272.5000,       5.0000,   5.00000,    672.9961
    277.5000,       5.0000,   5.00000,    616.3892
    282.5000,       5.0000,   5.00000,    600.6659
    287.5000,       5.0000,   5.00000,    641.3414
     32.5000,       5.0000,   6.00000,   1089.9788
     37.5000,       5.0000,   6.00000,   1204.4111
     42.5000,       5.0000,   6.00000,   1152.8333
     47.5000,       5.0000,   6.00000,   1138.1235
     52.5000,       5.0000,   6.00000,    963.6454
     57.5000,       5.0000,   6.00000,   1072.9386
     62.5000,       5.0000,   6.00000,   1226.7358
     67.5000,       5.0000,   6.00000,   1247.7914
     72.5000,       5.0000,   6.00000,   1231.4795
     77.5000,       5.0000,   6.00000,   1245.9604
     82.5000,       5.0000,   6.00000,   1095.3258
     87.5000,       5.0000,   6.00000,   1010.0840
     92.5000,       5.0000,   6.00000,    736.7989
     97.5000,       5.0000,   6.00000,    679.6745
    102.5000,       5.0000,   6.00000,    712.9344
    107.5000,       5.0000,   6.00000,    672.1133
    112.5000,       5.0000,   6.00000,    687.1976
    117.5000,       5.0000,   6.00000,    703.2390
    122.5000,       5.0000,   6.00000,    712.8720
    127.5000,       5.0000,   6.00000,    620.9725
    132.5000,       5.0000,   6.00000,    691.5876
    137.5000,       5.0000,   6.00000,    710.7083
    142.5000,       5.0000,   6.00000,    745.1628
    147.5000,       5.0000,   6.00000,    769.6513
    152.5000,       5.0000,   6.00000,    690.9635
    157.5000,       5.0000,   6.00000,    691.6935
    162.5000,       5.0000,   6.00000,    653.0967
    167.5000,       5.0000,   6.00000,    616.8818
    172.5000,       5.0000,   6.00000,    642.1736
    177.5000,       5.0000,   6.00000,    863.4233
    182.5000,       5.0000,   6.00000,    648.9980
    187.5000,       5.0000,   6.00000,    699.1401
    192.5000,       5.0000,   6.00000,    759.2067
    197.5000,       5.0000,   6.00000,    753.6100
    202.5000,       5.0000,   6.00000,    697.6422
    207.5000,       5.0000,   6.00000,    742.3748
    212.5000,       5.0000,   6.00000,    691.2548
    217.5000,       5.0000,   6.00000,    636.9167
    222.5000,       5.0000,   6.00000,    689.9647
    227.5000,       5.0000,   6.00000,    703.1141
    232.5000,       5.0000,   6.00000,    738.5465
    237.5000,       5.0000,   6.00000,    695.1454
    242.5000,       5.0000,   6.00000,    660.0459
    247.5000,       5.0000,   6.00000,    635.3077
    252.5000,       5.0000,   6.00000,    668.8052
    257.5000,       5.0000,   6.00000,    682.3498
    262.5000,       5.0000,   6.00000,    715.2231
    267.5000,       5.0000,   6.00000,    710.7706
    272.5000,       5.0000,   6.00000,    682.5995
    277.5000,       5.0000,   6.00000,    620.6603
    282.5000,       5.0000,   6.00000,    604.3485
     37.5000,      25.0000,   1.00000,   1131.6766
     42.5000,      25.0000,   1.00000,   1057.1669
     47.5000,      25.0000,   1.00000,   1074.4506
     52.5000,      25.0000,   1.00000,   1064.6917
     57.5000,      25.0000,   1.00000,   1100.1904
     62.5000,      25.0000,   1.00000,   1138.3197
     67.5000,      25.0000,   1.00000,   1214.6823
     72.5000,      25.0000,   1.00000,   1220.7258
     77.5000,      25.0000,   1.00000,   1188.3132
     82.5000,      25.0000,   1.00000,   1090.2582
     87.5000,      25.0000,   1.00000,    984.8019
     92.5000,      25.0000,   1.00000,    861.5320
     97.5000,      25.0000,   1.00000,    767.7471
    102.5000,      25.0000,   1.00000,    680.0750
    107.5000,      25.0000,   1.00000,    662.5436
    112.5000,      25.0000,   1.00000,    655.8461
    117.5000,      25.0000,   1.00000,    648.2767
    122.5000,      25.0000,   1.00000,    662.4099
    127.5000,      25.0000,   1.00000,    682.8542
    132.5000,      25.0000,   1.00000,    696.3235
    137.5000,      25.0000,   1.00000,    721.9493
    142.5000,      25.0000,   1.00000,    716.3763
    147.5000,      25.0000,   1.00000,    714.2214
    152.5000,      25.0000,   1.00000,    707.0435
    157.5000,      25.0000,   1.00000,    683.8597
    162.5000,      25.0000,   1.00000,    644.1452
    167.5000,      25.0000,   1.00000,    677.8309
    172.5000,      25.0000,   1.00000,    648.7572
    177.5000,      25.0000,   1.00000,    651.5363
    182.5000,      25.0000,   1.00000,    694.1041
    187.5000,      25.0000,   1.00000,    739.1885
    192.5000,      25.0000,   1.00000,    699.2363
    197.5000,      25.0000,   1.00000,    723.9407
    202.5000,      25.0000,   1.00000,    711.1947
    207.5000,      25.0000,   1.00000,    679.0843
    212.5000,      25.0000,   1.00000,    668.5723
    217.5000,      25.0000,   1.00000,    700.7125
    222.5000,      25.0000,   1.00000,    682.5222
    227.5000,      25.0000,   1.00000,    668.9785
    232.5000,      25.0000,   1.00000,    670.4745
    237.5000,      25.0000,   1.00000,    662.6279
    242.5000,      25.0000,   1.00000,    664.3320
    247.5000,      25.0000,   1.00000,    669.3699
    252.5000,      25.0000,   1.00000,    666.6899
    257.5000,      25.0000,   1.00000,    668.8795
    262.5000,      25.0000,   1.00000,    677.8210
    267.5000,      25.0000,   1.00000,    668.3544
    272.5000,      25.0000,   1.00000,    657.4610
    277.5000,      25.0000,   1.00000,    647.8408
     37.5000,       5.0000,   7.00000,   1144.1571
     42.5000,       5.0000,   7.00000,   1064.8174
     47.5000,       5.0000,   7.00000,   1077.9113
     52.5000,       5.0000,   7.00000,    912.4351
     57.5000,       5.0000,   7.00000,   1075.3868
     62.5000,       5.0000,   7.00000,   1269.9357
     67.5000,       5.0000,   7.00000,   1318.6492
     72.5000,       5.0000,   7.00000,   1278.0917
     77.5000,       5.0000,   7.00000,   1281.5593
     82.5000,       5.0000,   7.00000,   1104.9034
     87.5000,       5.0000,   7.00000,   1004.8133
     92.5000,       5.0000,   7.00000,    714.8017
     97.5000,       5.0000,   7.00000,    638.4632
    102.5000,       5.0000,   7.00000,    665.4021
    107.5000,       5.0000,   7.00000,    633.0110
    112.5000,       5.0000,   7.00000,    636.8820
    117.5000,       5.0000,   7.00000,    668.9508
    122.5000,       5.0000,   7.00000,    688.6221
    127.5000,       5.0000,   7.00000,    620.4869
    132.5000,       5.0000,   7.00000,    686.8947
    137.5000,       5.0000,   7.00000,    689.7012
    142.5000,       5.0000,   7.00000,    696.7752
    147.5000,       5.0000,   7.00000,    755.3369
    152.5000,       5.0000,   7.00000,    673.1675
    157.5000,       5.0000,   7.00000,    668.5901
    162.5000,       5.0000,   7.00000,    639.7313
    167.5000,       5.0000,   7.00000,    604.4803
    172.5000,       5.0000,   7.00000,    611.4599
    177.5000,       5.0000,   7.00000,    828.9897
    182.5000,       5.0000,   7.00000,    624.1210
    187.5000,       5.0000,   7.00000,    682.8214
    192.5000,       5.0000,   7.00000,    740.8560
    197.5000,       5.0000,   7.00000,    733.1162
    202.5000,       5.0000,   7.00000,    678.2727
    207.5000,       5.0000,   7.00000,    718.4133
    212.5000,       5.0000,   7.00000,    648.2578
    217.5000,       5.0000,   7.00000,    631.3351
    222.5000,       5.0000,   7.00000,    683.6021
    227.5000,       5.0000,   7.00000,    683.0683
    232.5000,       5.0000,   7.00000,    714.8170
    237.5000,       5.0000,   7.00000,    681.5453
    242.5000,       5.0000,   7.00000,    643.3312
    247.5000,       5.0000,   7.00000,    635.3719
    252.5000,       5.0000,   7.00000,    670.2269
    257.5000,       5.0000,   7.00000,    678.5250
    262.5000,       5.0000,   7.00000,    705.4305
    267.5000,       5.0000,   7.00000,    692.5899
    272.5000,       5.0000,   7.00000,    670.4489
    277.5000,       5.0000,   7.00000,    621.2114
     42.5000,       5.0000,   8.00000,   1005.1382
     47.5000,       5.0000,   8.00000,   1004.5319
     52.5000,       5.0000,   8.00000,    895.3545
     57.5000,       5.0000,   8.00000,   1090.1689
     62.5000,       5.0000,   8.00000,   1309.0231
     67.5000,       5.0000,   8.00000,   1363.0233
     72.5000,       5.0000,   8.00000,   1339.1262
     77.5000,       5.0000,   8.00000,   1309.7365
     82.5000,       5.0000,   8.00000,   1105.6484
     87.5000,       5.0000,   8.00000,    997.2386
     92.5000,       5.0000,   8.00000,    701.1108
     97.5000,       5.0000,   8.00000,    595.7641
    102.5000,       5.0000,   8.00000,    618.3628
    107.5000,       5.0000,   8.00000,    581.4473
    112.5000,       5.0000,   8.00000,    598.5917
    117.5000,       5.0000,   8.00000,    629.6609
    122.5000,       5.0000,   8.00000,    644.4712
    127.5000,       5.0000,   8.00000,    598.1832
    132.5000,       5.0000,   8.00000,    675.9951
    137.5000,       5.0000,   8.00000,    651.2655
    142.5000,       5.0000,   8.00000,    677.0354
    147.5000,       5.0000,   8.00000,    736.4913
    152.5000,       5.0000,   8.00000,    642.4584
    157.5000,       5.0000,   8.00000,    639.8629
    162.5000,       5.0000,   8.00000,    624.6758
    167.5000,       5.0000,   8.00000,    580.2259
    172.5000,       5.0000,   8.00000,    599.0668
    177.5000,       5.0000,   8.00000,    807.5419
    182.5000,       5.0000,   8.00000,    593.6398
    187.5000,       5.0000,   8.00000,    648.2192
    192.5000,       5.0000,   8.00000,    709.9769
    197.5000,       5.0000,   8.00000,    699.2921
    202.5000,       5.0000,   8.00000,    653.5895
    207.5000,       5.0000,   8.00000,    708.2710
    212.5000,       5.0000,   8.00000,    634.0208
    217.5000,       5.0000,   8.00000,    583.5865
    222.5000,       5.0000,   8.00000,    676.7144
    227.5000,       5.0000,   8.00000,    663.3392
    232.5000,       5.0000,   8.00000,    684.8083
    237.5000,       5.0000,   8.00000,    657.0344
    242.5000,       5.0000,   8.00000,    632.5584
    247.5000,       5.0000,   8.00000,    615.3311
    252.5000,       5.0000,   8.00000,    674.7170
    257.5000,       5.0000,   8.00000,    672.9337
    262.5000,       5.0000,   8.00000,    682.9206
    267.5000,       5.0000,   8.00000,    666.5062
    272.5000,       5.0000,   8.00000,    650.6741
     52.5000,      35.0000,   1.00000,   1071.1078
     57.5000,      35.0000,   1.00000,   1134.4895
     62.5000,      35.0000,   1.00000,   1205.7843
     67.5000,      35.0000,   1.00000,   1240.7383
     72.5000,      35.0000,   1.00000,   1270.6222
     77.5000,      35.0000,   1.00000,   1234.4408
     82.5000,      35.0000,   1.00000,   1134.1288
     87.5000,      35.0000,   1.00000,   1008.4890
     92.5000,      35.0000,   1.00000,    886.5734
     97.5000,      35.0000,   1.00000,    748.0826
    102.5000,      35.0000,   1.00000,    662.6258
    107.5000,      35.0000,   1.00000,    574.0413
    112.5000,      35.0000,   1.00000,    550.2324
    117.5000,      35.0000,   1.00000,    571.6486
    122.5000,      35.0000,   1.00000,    595.9014
    127.5000,      35.0000,   1.00000,    600.9156
    132.5000,      35.0000,   1.00000,    641.3900
    137.5000,      35.0000,   1.00000,    654.4561
    142.5000,      35.0000,   1.00000,    651.2589
    147.5000,      35.0000,   1.00000,    646.8896
    152.5000,      35.0000,   1.00000,    632.8110
    157.5000,      35.0000,   1.00000,    619.1693
    162.5000,      35.0000,   1.00000,    640.0653
    167.5000,      35.0000,   1.00000,    618.0249
    172.5000,      35.0000,   1.00000,    616.8667
    177.5000,      35.0000,   1.00000,    621.9225
    182.5000,      35.0000,   1.00000,    620.6465
    187.5000,      35.0000,   1.00000,    625.1406
    192.5000,      35.0000,   1.00000,    645.7453
    197.5000,      35.0000,   1.00000,    623.3721
    202.5000,      35.0000,   1.00000,    636.0220
    207.5000,      35.0000,   1.00000,    636.1816
    212.5000,      35.0000,   1.00000,    625.5983
    217.5000,      35.0000,   1.00000,    616.4576
    222.5000,      35.0000,   1.00000,    606.8939
    227.5000,      35.0000,   1.00000,    591.1854
    232.5000,      35.0000,   1.00000,    611.4919
    237.5000,      35.0000,   1.00000,    618.7947
    242.5000,      35.0000,   1.00000,    624.6135
    247.5000,      35.0000,   1.00000,    632.5613
    252.5000,      35.0000,   1.00000,    630.1409
    257.5000,      35.0000,   1.00000,    622.2277
    262.5000,      35.0000,   1.00000,    626.7634
     52.5000,       5.0000,  10.00000,    871.8828
     57.5000,       5.0000,  10.00000,   1090.4166
     62.5000,       5.0000,  10.00000,   1351.9368
     67.5000,       5.0000,  10.00000,   1437.4340
     72.5000,       5.0000,  10.00000,   1425.1733
     77.5000,       5.0000,  10.00000,   1393.6500
     82.5000,       5.0000,  10.00000,   1156.6483
     87.5000,       5.0000,  10.00000,    997.5840
     92.5000,       5.0000,  10.00000,    669.7209
     97.5000,       5.0000,  10.00000,    553.1453
    102.5000,       5.0000,  10.00000,    562.1655
    107.5000,       5.0000,  10.00000,    517.5458
    112.5000,       5.0000,  10.00000,    528.4427
    117.5000,       5.0000,  10.00000,    562.9937
    122.5000,       5.0000,  10.00000,    584.6808
    127.5000,       5.0000,  10.00000,    515.1162
    132.5000,       5.0000,  10.00000,    592.7512
    137.5000,       5.0000,  10.00000,    610.0965
    142.5000,       5.0000,  10.00000,    631.1763
    147.5000,       5.0000,  10.00000,    674.6006
    152.5000,       5.0000,  10.00000,    596.8712
    157.5000,       5.0000,  10.00000,    599.2611
    162.5000,       5.0000,  10.00000,    585.4665
    167.5000,       5.0000,  10.00000,    556.9724
    172.5000,       5.0000,  10.00000,    569.4613
    177.5000,       5.0000,  10.00000,    755.2537
    182.5000,       5.0000,  10.00000,    535.7614
    187.5000,       5.0000,  10.00000,    593.9694
    192.5000,       5.0000,  10.00000,    649.4218
    197.5000,       5.0000,  10.00000,    642.2438
    202.5000,       5.0000,  10.00000,    599.5923
    207.5000,       5.0000,  10.00000,    649.1261
    212.5000,       5.0000,  10.00000,    580.0187
    217.5000,       5.0000,  10.00000,    535.1265
    222.5000,       5.0000,  10.00000,    580.6128
    227.5000,       5.0000,  10.00000,    591.4111
    232.5000,       5.0000,  10.00000,    649.4766
    237.5000,       5.0000,  10.00000,    615.1705
    242.5000,       5.0000,  10.00000,    587.3760
    247.5000,       5.0000,  10.00000,    567.0672
    252.5000,       5.0000,  10.00000,    604.6389
    257.5000,       5.0000,  10.00000,    614.9146
    262.5000,       5.0000,  10.00000,    651.2190
     67.5000,      45.0000,   1.00000,   1188.1200
     72.5000,      45.0000,   1.00000,   1185.3291
     77.5000,      45.0000,   1.00000,   1195.5389
     82.5000,      45.0000,   1.00000,   1166.7108
     87.5000,      45.0000,   1.00000,   1075.3224
     92.5000,      45.0000,   1.00000,    960.5097
     97.5000,      45.0000,   1.00000,    843.6281
    102.5000,      45.0000,   1.00000,    714.3433
    107.5000,      45.0000,   1.00000,    618.4609
    112.5000,      45.0000,   1.00000,    528.4100
    117.5000,      45.0000,   1.00000,    509.7472
    122.5000,      45.0000,   1.00000,    507.9727
    127.5000,      45.0000,   1.00000,    518.3340
    132.5000,      45.0000,   1.00000,    529.4800
    137.5000,      45.0000,   1.00000,    549.4448
    142.5000,      45.0000,   1.00000,    555.6599
    147.5000,      45.0000,   1.00000,    564.1218
    152.5000,      45.0000,   1.00000,    582.3835
    157.5000,      45.0000,   1.00000,    608.9912
    162.5000,      45.0000,   1.00000,    592.7003
    167.5000,      45.0000,   1.00000,    583.5962
    172.5000,      45.0000,   1.00000,    575.2946
    177.5000,      45.0000,   1.00000,    574.2603
    182.5000,      45.0000,   1.00000,    570.6757
    187.5000,      45.0000,   1.00000,    576.5073
    192.5000,      45.0000,   1.00000,    574.5991
    197.5000,      45.0000,   1.00000,    562.7130
    202.5000,      45.0000,   1.00000,    538.9319
    207.5000,      45.0000,   1.00000,    545.6373
    212.5000,      45.0000,   1.00000,    555.1516
    217.5000,      45.0000,   1.00000,    554.0815
    222.5000,      45.0000,   1.00000,    544.8972
    227.5000,      45.0000,   1.00000,    544.6565
    232.5000,      45.0000,   1.00000,    541.2681
    237.5000,      45.0000,   1.00000,    540.7420
    242.5000,      45.0000,   1.00000,    548.1964
    247.5000,      45.0000,   1.00000,    574.5901
     67.5000,      15.0000,   4.00000,   1410.1635
     72.5000,      15.0000,   4.00000,   1449.8433
     77.5000,      15.0000,   4.00000,   1383.0861
     82.5000,      15.0000,   4.00000,   1247.9072
     87.5000,      15.0000,   4.00000,    988.3389
     92.5000,      15.0000,   4.00000,    777.9321
     97.5000,      15.0000,   4.00000,    609.6421
    102.5000,      15.0000,   4.00000,    536.6432
    107.5000,      15.0000,   4.00000,    516.9668
    112.5000,      15.0000,   4.00000,    482.4532
    117.5000,      15.0000,   4.00000,    481.3639
    122.5000,      15.0000,   4.00000,    458.3175
    127.5000,      15.0000,   4.00000,    456.5062
    132.5000,      15.0000,   4.00000,    466.1076
    137.5000,      15.0000,   4.00000,    511.5275
    142.5000,      15.0000,   4.00000,    540.7546
    147.5000,      15.0000,   4.00000,    560.0647
    152.5000,      15.0000,   4.00000,    572.7873
    157.5000,      15.0000,   4.00000,    563.4233
    162.5000,      15.0000,   4.00000,    547.7802
    167.5000,      15.0000,   4.00000,    533.0170
    172.5000,      15.0000,   4.00000,    570.8243
    177.5000,      15.0000,   4.00000,    553.8527
    182.5000,      15.0000,   4.00000,    568.0898
    187.5000,      15.0000,   4.00000,    544.5660
    192.5000,      15.0000,   4.00000,    577.2110
    197.5000,      15.0000,   4.00000,    559.0287
    202.5000,      15.0000,   4.00000,    541.5923
    207.5000,      15.0000,   4.00000,    513.6616
    212.5000,      15.0000,   4.00000,    502.6177
    217.5000,      15.0000,   4.00000,    500.7085
    222.5000,      15.0000,   4.00000,    507.5447
    227.5000,      15.0000,   4.00000,    543.7767
    232.5000,      15.0000,   4.00000,    547.2840
    237.5000,      15.0000,   4.00000,    532.6367
    242.5000,      15.0000,   4.00000,    504.6709
    247.5000,      15.0000,   4.00000,    521.7742
     82.5000,      55.0000,   1.00000,   1101.7222
     87.5000,      55.0000,   1.00000,   1085.0260
     92.5000,      55.0000,   1.00000,   1024.3333
     97.5000,      55.0000,   1.00000,    921.3441
    102.5000,      55.0000,   1.00000,    808.5900
    107.5000,      55.0000,   1.00000,    686.7904
    112.5000,      55.0000,   1.00000,    594.0021
    117.5000,      55.0000,   1.00000,    514.4662
    122.5000,      55.0000,   1.00000,    494.4677
    127.5000,      55.0000,   1.00000,    483.4168
    132.5000,      55.0000,   1.00000,    476.9323
    137.5000,      55.0000,   1.00000,    482.3706
    142.5000,      55.0000,   1.00000,    487.2966
    147.5000,      55.0000,   1.00000,    491.8521
    152.5000,      55.0000,   1.00000,    518.6402
    157.5000,      55.0000,   1.00000,    528.9936
    162.5000,      55.0000,   1.00000,    538.8566
    167.5000,      55.0000,   1.00000,    554.5065
    172.5000,      55.0000,   1.00000,    561.2853
    177.5000,      55.0000,   1.00000,    544.3057
    182.5000,      55.0000,   1.00000,    539.4342
    187.5000,      55.0000,   1.00000,    526.4325
    192.5000,      55.0000,   1.00000,    512.7660
    197.5000,      55.0000,   1.00000,    512.3192
    202.5000,      55.0000,   1.00000,    515.6105
    207.5000,      55.0000,   1.00000,    502.9575
    212.5000,      55.0000,   1.00000,    504.3634
    217.5000,      55.0000,   1.00000,    499.7425
    222.5000,      55.0000,   1.00000,    485.8907
    227.5000,      55.0000,   1.00000,    478.7632
    232.5000,      55.0000,   1.00000,    490.5334
     82.5000,      15.0000,   5.00000,   1224.9271
     87.5000,      15.0000,   5.00000,    983.7853
     92.5000,      15.0000,   5.00000,    781.0232
     97.5000,      15.0000,   5.00000,    600.5784
    102.5000,      15.0000,   5.00000,    534.3599
    107.5000,      15.0000,   5.00000,    507.7226
    112.5000,      15.0000,   5.00000,    479.2509
    117.5000,      15.0000,   5.00000,    456.4236
    122.5000,      15.0000,   5.00000,    427.8792
    127.5000,      15.0000,   5.00000,    414.6126
    132.5000,      15.0000,   5.00000,    415.9219
    137.5000,      15.0000,   5.00000,    442.8861
    142.5000,      15.0000,   5.00000,    473.2975
    147.5000,      15.0000,   5.00000,    486.0780
    152.5000,      15.0000,   5.00000,    502.0244
    157.5000,      15.0000,   5.00000,    502.6405
    162.5000,      15.0000,   5.00000,    508.4810
    167.5000,      15.0000,   5.00000,    500.9360
    172.5000,      15.0000,   5.00000,    533.1740
    177.5000,      15.0000,   5.00000,    511.9585
    182.5000,      15.0000,   5.00000,    517.6922
    187.5000,      15.0000,   5.00000,    505.5176
    192.5000,      15.0000,   5.00000,    539.6325
    197.5000,      15.0000,   5.00000,    522.6512
    202.5000,      15.0000,   5.00000,    501.3476
    207.5000,      15.0000,   5.00000,    472.0488
    212.5000,      15.0000,   5.00000,    455.8290
    217.5000,      15.0000,   5.00000,    444.8150
    222.5000,      15.0000,   5.00000,    448.2480
    227.5000,      15.0000,   5.00000,    470.8527
    232.5000,      15.0000,   5.00000,    480.0718
     97.5000,      65.0000,   1.00000,    936.9049
    102.5000,      65.0000,   1.00000,    858.8917
    107.5000,      65.0000,   1.00000,    770.6005
    112.5000,      65.0000,   1.00000,    668.6050
    117.5000,      65.0000,   1.00000,    593.3353
    122.5000,      65.0000,   1.00000,    527.0944
    127.5000,      65.0000,   1.00000,    500.5490
    132.5000,      65.0000,   1.00000,    488.1843
    137.5000,      65.0000,   1.00000,    469.7920
    142.5000,      65.0000,   1.00000,    463.6740
    147.5000,      65.0000,   1.00000,    473.7976
    152.5000,      65.0000,   1.00000,    464.8460
    157.5000,      65.0000,   1.00000,    470.4874
    162.5000,      65.0000,   1.00000,    491.1596
    167.5000,      65.0000,   1.00000,    502.8931
    172.5000,      65.0000,   1.00000,    506.4221
    177.5000,      65.0000,   1.00000,    512.2825
    182.5000,      65.0000,   1.00000,    510.5695
    187.5000,      65.0000,   1.00000,    507.5041
    192.5000,      65.0000,   1.00000,    498.8746
    197.5000,      65.0000,   1.00000,    494.3023
    202.5000,      65.0000,   1.00000,    495.4872
    207.5000,      65.0000,   1.00000,    488.9957
    212.5000,      65.0000,   1.00000,    469.5730
    217.5000,      65.0000,   1.00000,    470.5003
     97.5000,      15.0000,   6.00000,    582.2106
    102.5000,      15.0000,   6.00000,    525.5566
    107.5000,      15.0000,   6.00000,    505.9220
    112.5000,      15.0000,   6.00000,    478.8008
    117.5000,      15.0000,   6.00000,    461.8739
    122.5000,      15.0000,   6.00000,    430.4472
    127.5000,      15.0000,   6.00000,    414.6147
    132.5000,      15.0000,   6.00000,    409.4940
    137.5000,      15.0000,   6.00000,    431.9571
    142.5000,      15.0000,   6.00000,    451.8425
    147.5000,      15.0000,   6.00000,    453.4465
    152.5000,      15.0000,   6.00000,    460.5663
    157.5000,      15.0000,   6.00000,    464.6994
    162.5000,      15.0000,   6.00000,    466.8237
    167.5000,      15.0000,   6.00000,    457.7770
    172.5000,      15.0000,   6.00000,    481.0962
    177.5000,      15.0000,   6.00000,    466.1351
    182.5000,      15.0000,   6.00000,    488.1862
    187.5000,      15.0000,   6.00000,    493.9230
    192.5000,      15.0000,   6.00000,    537.6984
    197.5000,      15.0000,   6.00000,    517.4178
    202.5000,      15.0000,   6.00000,    486.4113
    207.5000,      15.0000,   6.00000,    449.0360
    212.5000,      15.0000,   6.00000,    429.1960
    217.5000,      15.0000,   6.00000,    419.8835
    105.0000,      30.0000,   3.00000,    534.6255
    110.0000,      30.0000,   3.00000,    498.5749
    115.0000,      30.0000,   3.00000,    477.0411
    120.0000,      30.0000,   3.00000,    460.1268
    125.0000,      30.0000,   3.00000,    448.5424
    130.0000,      30.0000,   3.00000,    440.5237
    135.0000,      30.0000,   3.00000,    442.7573
    140.0000,      30.0000,   3.00000,    436.8415
    145.0000,      30.0000,   3.00000,    451.5285
    150.0000,      30.0000,   3.00000,    461.8193
    155.0000,      30.0000,   3.00000,    459.1869
    160.0000,      30.0000,   3.00000,    450.5994
    165.0000,      30.0000,   3.00000,    458.9303
    170.0000,      30.0000,   3.00000,    447.8490
    175.0000,      30.0000,   3.00000,    459.5247
    180.0000,      30.0000,   3.00000,    479.0875
    185.0000,      30.0000,   3.00000,    501.4456
    190.0000,      30.0000,   3.00000,    506.0309
    195.0000,      30.0000,   3.00000,    493.9555
    200.0000,      30.0000,   3.00000,    498.3958
    205.0000,      30.0000,   3.00000,    473.8035
    210.0000,      30.0000,   3.00000,    447.5649
    112.5000,      25.0000,   4.00000,    489.4079
    117.5000,      25.0000,   4.00000,    457.3827
    122.5000,      25.0000,   4.00000,    444.7642
    127.5000,      25.0000,   4.00000,    437.9626
    132.5000,      25.0000,   4.00000,    437.0722
    137.5000,      25.0000,   4.00000,    444.8787
    142.5000,      25.0000,   4.00000,    455.5179
    147.5000,      25.0000,   4.00000,    459.0670
    152.5000,      25.0000,   4.00000,    466.8940
    157.5000,      25.0000,   4.00000,    458.5221
    162.5000,      25.0000,   4.00000,    443.4131
    167.5000,      25.0000,   4.00000,    454.5536
    172.5000,      25.0000,   4.00000,    436.0749
    177.5000,      25.0000,   4.00000,    443.3158
    182.5000,      25.0000,   4.00000,    477.4951
    187.5000,      25.0000,   4.00000,    499.7945
    192.5000,      25.0000,   4.00000,    487.7494
    197.5000,      25.0000,   4.00000,    508.4562
    202.5000,      25.0000,   4.00000,    491.5183
INVERSION RESULTS
INITIAL RMS ERROR
 29.92
NUMBER OF LAYERS
12
NUMBER OF BLOCKS
536
ITERATION 1
MODEL RESISTIVITY
LAYER 1
61,     2.5000
     10.0000,     1009.3
     15.0000,     962.21
     20.0000,     920.44
     25.0000,     861.28
     30.0000,     853.45
     35.0000,     762.57
     40.0000,     842.79
     45.0000,     824.97
     50.0000,     867.83
     55.0000,     784.38
     60.0000,     948.49
     65.0000,     1147.2
     70.0000,     1234.9
     75.0000,     1233.0
     80.0000,     1249.3
     85.0000,     1068.3
     90.0000,     934.67
     95.0000,     626.79
    100.0000,     510.78
    105.0000,     496.36
    110.0000,     453.82
    115.0000,     456.23
    120.0000,     472.05
    125.0000,     484.57
    130.0000,     455.98
    135.0000,     518.93
    140.0000,     546.56
    145.0000,     579.75
    150.0000,     632.60
    155.0000,     563.74
    160.0000,     548.64
    165.0000,     520.42
    170.0000,     503.92
    175.0000,     527.96
    180.0000,     695.03
    185.0000,     526.95
    190.0000,     563.92
    195.0000,     607.57
    200.0000,     601.59
    205.0000,     553.31
    210.0000,     572.10
    215.0000,     489.49
    220.0000,     436.60
    225.0000,     460.73
    230.0000,     459.73
    235.0000,     466.82
    240.0000,     432.18
    245.0000,     397.96
    250.0000,     379.37
    255.0000,     402.61
    260.0000,     403.61
    265.0000,     413.88
    270.0000,     404.21
    275.0000,     384.70
    280.0000,     359.74
    285.0000,     356.98
    290.0000,     382.26
    295.0000,     374.76
    300.0000,     393.12
    305.0000,     388.81
           381.1579
LAYER 2
61,     5.2500
     10.0000,     1033.7
     15.0000,     984.20
     20.0000,     943.61
     25.0000,     890.41
     30.0000,     871.97
     35.0000,     795.55
     40.0000,     854.20
     45.0000,     845.06
     50.0000,     869.44
     55.0000,     807.96
     60.0000,     961.97
     65.0000,     1165.9
     70.0000,     1260.3
     75.0000,     1265.8
     80.0000,     1255.4
     85.0000,     1084.9
     90.0000,     924.90
     95.0000,     636.37
    100.0000,     520.11
    105.0000,     505.94
    110.0000,     473.59
    115.0000,     477.96
    120.0000,     498.11
    125.0000,     508.70
    130.0000,     486.90
    135.0000,     543.77
    140.0000,     574.29
    145.0000,     610.45
    150.0000,     653.31
    155.0000,     591.61
    160.0000,     571.61
    165.0000,     544.31
    170.0000,     527.41
    175.0000,     559.08
    180.0000,     696.31
    185.0000,     558.54
    190.0000,     586.78
    195.0000,     630.61
    200.0000,     623.47
    205.0000,     579.56
    210.0000,     586.14
    215.0000,     510.87
    220.0000,     459.82
    225.0000,     478.98
    230.0000,     481.45
    235.0000,     486.68
    240.0000,     453.18
    245.0000,     418.11
    250.0000,     401.29
    255.0000,     421.54
    260.0000,     426.53
    265.0000,     435.38
    270.0000,     425.57
    275.0000,     404.10
    280.0000,     378.21
    285.0000,     375.91
    290.0000,     397.68
    295.0000,     394.02
    300.0000,     405.49
    305.0000,     399.00
           394.6521
LAYER 3
59,     8.2750
     15.0000,     1094.6
     20.0000,     1045.3
     25.0000,     976.05
     30.0000,     935.60
     35.0000,     862.53
     40.0000,     883.66
     45.0000,     872.25
     50.0000,     877.62
     55.0000,     851.10
     60.0000,     1006.9
     65.0000,     1233.8
     70.0000,     1363.2
     75.0000,     1387.7
     80.0000,     1349.6
     85.0000,     1173.7
     90.0000,     971.92
     95.0000,     694.69
    100.0000,     572.90
    105.0000,     556.21
    110.0000,     536.86
    115.0000,     545.14
    120.0000,     568.93
    125.0000,     578.73
    130.0000,     566.53
    135.0000,     618.67
    140.0000,     658.02
    145.0000,     701.77
    150.0000,     739.00
    155.0000,     691.20
    160.0000,     670.26
    165.0000,     645.75
    170.0000,     629.01
    175.0000,     664.24
    180.0000,     765.06
    185.0000,     662.91
    190.0000,     685.98
    195.0000,     729.62
    200.0000,     716.61
    205.0000,     669.96
    210.0000,     659.97
    215.0000,     593.48
    220.0000,     546.85
    225.0000,     561.78
    230.0000,     568.48
    235.0000,     570.69
    240.0000,     536.10
    245.0000,     497.61
    250.0000,     480.50
    255.0000,     497.99
    260.0000,     507.95
    265.0000,     516.53
    270.0000,     505.54
    275.0000,     479.10
    280.0000,     449.39
    285.0000,     444.86
    290.0000,     459.42
    295.0000,     455.87
    300.0000,     451.87
           433.3339
LAYER 4
57,    11.6025
     20.0000,     1266.3
     25.0000,     1123.0
     30.0000,     1060.6
     35.0000,     955.61
     40.0000,     934.78
     45.0000,     901.52
     50.0000,     893.15
     55.0000,     894.67
     60.0000,     1069.3
     65.0000,     1337.6
     70.0000,     1524.7
     75.0000,     1582.4
     80.0000,     1529.8
     85.0000,     1330.4
     90.0000,     1083.7
     95.0000,     794.72
    100.0000,     659.81
    105.0000,     637.02
    110.0000,     623.47
    115.0000,     631.94
    120.0000,     652.81
    125.0000,     658.33
    130.0000,     650.15
    135.0000,     699.67
    140.0000,     748.95
    145.0000,     805.65
    150.0000,     854.11
    155.0000,     833.09
    160.0000,     829.54
    165.0000,     817.70
    170.0000,     803.14
    175.0000,     834.86
    180.0000,     911.87
    185.0000,     828.95
    190.0000,     857.24
    195.0000,     904.48
    200.0000,     881.72
    205.0000,     822.66
    210.0000,     799.23
    215.0000,     738.51
    220.0000,     697.88
    225.0000,     714.26
    230.0000,     724.75
    235.0000,     724.44
    240.0000,     685.56
    245.0000,     641.00
    250.0000,     620.95
    255.0000,     637.30
    260.0000,     651.17
    265.0000,     660.58
    270.0000,     647.20
    275.0000,     613.67
    280.0000,     576.59
    285.0000,     566.34
    290.0000,     567.58
    295.0000,     558.56
           526.7922
LAYER 5
53,    15.2628
     30.0000,     1599.5
     35.0000,     1317.5
     40.0000,     1205.2
     45.0000,     1083.5
     50.0000,     1039.1
     55.0000,     1069.3
     60.0000,     1243.8
     65.0000,     1521.8
     70.0000,     1771.1
     75.0000,     1887.1
     80.0000,     1829.2
     85.0000,     1609.2
     90.0000,     1319.6
     95.0000,     1036.6
    100.0000,     868.73
    105.0000,     796.81
    110.0000,     756.43
    115.0000,     732.03
    120.0000,     713.48
    125.0000,     691.90
    130.0000,     677.83
    135.0000,     699.99
    140.0000,     744.36
    145.0000,     809.58
    150.0000,     885.96
    155.0000,     950.43
    160.0000,     1018.5
    165.0000,     1068.0
    170.0000,     1090.2
    175.0000,     1113.6
    180.0000,     1144.4
    185.0000,     1128.8
    190.0000,     1167.9
    195.0000,     1208.6
    200.0000,     1187.4
    205.0000,     1131.8
    210.0000,     1096.6
    215.0000,     1065.0
    220.0000,     1055.0
    225.0000,     1076.6
    230.0000,     1093.3
    235.0000,     1091.3
    240.0000,     1059.4
    245.0000,     1020.6
    250.0000,     1000.9
    255.0000,     1010.3
    260.0000,     1026.6
    265.0000,     1036.2
    270.0000,     1024.9
    275.0000,     991.58
    280.0000,     952.35
    285.0000,     921.04
           854.5931
LAYER 6
49,    19.2890
     40.0000,     1669.6
     45.0000,     1390.1
     50.0000,     1307.1
     55.0000,     1296.3
     60.0000,     1400.7
     65.0000,     1592.5
     70.0000,     1774.8
     75.0000,     1860.9
     80.0000,     1798.6
     85.0000,     1606.3
     90.0000,     1353.6
     95.0000,     1110.8
    100.0000,     935.68
    105.0000,     825.37
    110.0000,     748.93
    115.0000,     689.64
    120.0000,     639.82
    125.0000,     598.28
    130.0000,     571.78
    135.0000,     569.91
    140.0000,     591.21
    145.0000,     634.58
    150.0000,     696.28
    155.0000,     768.28
    160.0000,     845.30
    165.0000,     911.15
    170.0000,     955.15
    175.0000,     985.32
    180.0000,     1011.3
    185.0000,     1032.2
    190.0000,     1070.6
    195.0000,     1104.1
    200.0000,     1105.7
    205.0000,     1086.6
    210.0000,     1073.6
    215.0000,     1072.5
    220.0000,     1087.6
    225.0000,     1116.3
    230.0000,     1141.6
    235.0000,     1153.0
    240.0000,     1148.2
    245.0000,     1138.0
    250.0000,     1134.9
    255.0000,     1147.9
    260.0000,     1172.1
    265.0000,     1189.7
    270.0000,     1203.0
    275.0000,     1187.7
             1166.2
LAYER 7
45,    23.7179
     50.0000,     1697.4
     55.0000,     1563.3
     60.0000,     1575.6
     65.0000,     1629.8
     70.0000,     1698.8
     75.0000,     1721.3
     80.0000,     1640.7
     85.0000,     1478.9
     90.0000,     1278.7
     95.0000,     1079.7
    100.0000,     914.98
    105.0000,     790.14
    110.0000,     693.73
    115.0000,     615.83
    120.0000,     551.84
    125.0000,     501.41
    130.0000,     466.98
    135.0000,     451.10
    140.0000,     453.45
    145.0000,     472.89
    150.0000,     507.24
    155.0000,     552.54
    160.0000,     603.19
    165.0000,     650.67
    170.0000,     688.83
    175.0000,     718.66
    180.0000,     744.97
    185.0000,     771.53
    190.0000,     802.15
    195.0000,     829.28
    200.0000,     844.69
    205.0000,     851.86
    210.0000,     861.25
    215.0000,     879.20
    220.0000,     907.82
    225.0000,     944.09
    230.0000,     979.65
    235.0000,     1008.1
    240.0000,     1031.6
    245.0000,     1053.1
    250.0000,     1071.0
    255.0000,     1097.5
    260.0000,     1142.0
    265.0000,     1172.8
             1239.0
LAYER 8
41,    28.5897
     60.0000,     1757.8
     65.0000,     1654.9
     70.0000,     1634.9
     75.0000,     1605.3
     80.0000,     1493.7
     85.0000,     1347.5
     90.0000,     1189.4
     95.0000,     1023.0
    100.0000,     871.59
    105.0000,     746.24
    110.0000,     643.83
    115.0000,     559.14
    120.0000,     490.12
    125.0000,     436.15
    130.0000,     397.36
    135.0000,     373.65
    140.0000,     364.00
    145.0000,     366.92
    150.0000,     380.47
    155.0000,     402.04
    160.0000,     428.20
    165.0000,     454.95
    170.0000,     479.40
    175.0000,     501.11
    180.0000,     521.45
    185.0000,     541.91
    190.0000,     562.96
    195.0000,     582.52
    200.0000,     598.83
    205.0000,     613.64
    210.0000,     631.43
    215.0000,     656.21
    220.0000,     689.95
    225.0000,     731.30
    230.0000,     774.46
    235.0000,     812.54
    240.0000,     855.72
    245.0000,     904.73
    250.0000,     930.56
    255.0000,     967.33
             1061.0
LAYER 9
35,    33.9487
     75.0000,     1591.7
     80.0000,     1375.3
     85.0000,     1251.5
     90.0000,     1137.6
     95.0000,     986.97
    100.0000,     840.34
    105.0000,     717.88
    110.0000,     615.53
    115.0000,     527.82
    120.0000,     456.05
    125.0000,     399.40
    130.0000,     357.24
    135.0000,     328.31
    140.0000,     311.04
    145.0000,     303.67
    150.0000,     304.37
    155.0000,     311.19
    160.0000,     322.03
    165.0000,     334.87
    170.0000,     348.19
    175.0000,     361.34
    180.0000,     374.32
    185.0000,     387.28
    190.0000,     400.07
    195.0000,     412.20
    200.0000,     423.71
    205.0000,     436.24
    210.0000,     452.94
    215.0000,     476.92
    220.0000,     510.92
    225.0000,     555.69
    230.0000,     605.13
    235.0000,     639.19
    240.0000,     685.30
           789.7081
LAYER 10
29,    39.8436
     90.0000,     1178.5
     95.0000,     960.39
    100.0000,     829.20
    105.0000,     710.77
    110.0000,     612.59
    115.0000,     518.33
    120.0000,     442.40
    125.0000,     381.42
    130.0000,     335.37
    135.0000,     302.06
    140.0000,     279.51
    145.0000,     265.72
    150.0000,     258.88
    155.0000,     257.33
    160.0000,     259.56
    165.0000,     264.27
    170.0000,     270.44
    175.0000,     277.37
    180.0000,     284.58
    185.0000,     291.70
    190.0000,     298.31
    195.0000,     304.16
    200.0000,     309.59
    205.0000,     316.26
    210.0000,     327.94
    215.0000,     347.29
    220.0000,     378.85
    225.0000,     419.46
           501.6750
LAYER 11
25,    46.3279
    100.0000,     839.75
    105.0000,     711.83
    110.0000,     619.49
    115.0000,     523.22
    120.0000,     442.84
    125.0000,     372.97
    130.0000,     322.20
    135.0000,     284.65
    140.0000,     258.27
    145.0000,     240.60
    150.0000,     229.57
    155.0000,     223.56
    160.0000,     221.25
    165.0000,     221.58
    170.0000,     223.67
    175.0000,     226.80
    180.0000,     230.32
    185.0000,     233.57
    190.0000,     235.91
    195.0000,     236.81
    200.0000,     236.06
    205.0000,     234.70
    210.0000,     236.05
    215.0000,     249.92
           284.7438
LAYER 12
21, 
    110.0000,     671.34
    115.0000,     533.95
    120.0000,     434.96
    125.0000,     362.62
    130.0000,     310.76
    135.0000,     268.59
    140.0000,     240.02
    145.0000,     220.73
    150.0000,     208.11
    155.0000,     200.40
    160.0000,     196.31
    165.0000,     194.85
    170.0000,     195.20
    175.0000,     196.65
    180.0000,     198.48
    185.0000,     199.90
    190.0000,     199.94
    195.0000,     197.72
    200.0000,     192.01
    205.0000,     181.34
           163.9460
CALCULATED APPARENT RESISTIVITY
      7.5000,       5.0000,   1.00000,   1025.5754
     12.5000,       5.0000,   1.00000,    987.9155
     17.5000,       5.0000,   1.00000,    963.5844
     22.5000,       5.0000,   1.00000,    898.0243
     27.5000,       5.0000,   1.00000,    908.1683
     32.5000,       5.0000,   1.00000,    818.4495
     37.5000,       5.0000,   1.00000,    881.0781
     42.5000,       5.0000,   1.00000,    831.1459
     47.5000,       5.0000,   1.00000,    906.1267
     52.5000,       5.0000,   1.00000,    869.7051
     57.5000,       5.0000,   1.00000,   1010.1306
     62.5000,       5.0000,   1.00000,   1106.9098
     67.5000,       5.0000,   1.00000,   1187.8816
     72.5000,       5.0000,   1.00000,   1184.6704
     77.5000,       5.0000,   1.00000,   1187.0300
     82.5000,       5.0000,   1.00000,   1002.9275
     87.5000,       5.0000,   1.00000,    920.0602
     92.5000,       5.0000,   1.00000,    689.6187
     97.5000,       5.0000,   1.00000,    591.0150
    102.5000,       5.0000,   1.00000,    545.0644
    107.5000,       5.0000,   1.00000,    496.8280
    112.5000,       5.0000,   1.00000,    497.4734
    117.5000,       5.0000,   1.00000,    496.7856
    122.5000,       5.0000,   1.00000,    519.8822
    127.5000,       5.0000,   1.00000,    499.3203
    132.5000,       5.0000,   1.00000,    556.6379
    137.5000,       5.0000,   1.00000,    571.0298
    142.5000,       5.0000,   1.00000,    588.2913
    147.5000,       5.0000,   1.00000,    631.9133
    152.5000,       5.0000,   1.00000,    583.2791
    157.5000,       5.0000,   1.00000,    592.9280
    162.5000,       5.0000,   1.00000,    573.9184
    167.5000,       5.0000,   1.00000,    578.7214
    172.5000,       5.0000,   1.00000,    547.7391
    177.5000,       5.0000,   1.00000,    681.7280
    182.5000,       5.0000,   1.00000,    561.6349
    187.5000,       5.0000,   1.00000,    622.0608
    192.5000,       5.0000,   1.00000,    620.8583
    197.5000,       5.0000,   1.00000,    620.2983
    202.5000,       5.0000,   1.00000,    576.2981
    207.5000,       5.0000,   1.00000,    587.8851
    212.5000,       5.0000,   1.00000,    526.9299
    217.5000,       5.0000,   1.00000,    495.2869
    222.5000,       5.0000,   1.00000,    504.8415
    227.5000,       5.0000,   1.00000,    481.6869
    232.5000,       5.0000,   1.00000,    486.5101
    237.5000,       5.0000,   1.00000,    460.1951
    242.5000,       5.0000,   1.00000,    444.8285
    247.5000,       5.0000,   1.00000,    426.3299
    252.5000,       5.0000,   1.00000,    438.0145
    257.5000,       5.0000,   1.00000,    431.2217
    262.5000,       5.0000,   1.00000,    438.4255
    267.5000,       5.0000,   1.00000,    427.0863
    272.5000,       5.0000,   1.00000,    416.9948
    277.5000,       5.0000,   1.00000,    403.0188
    282.5000,       5.0000,   1.00000,    394.3328
    287.5000,       5.0000,   1.00000,    409.6360
    292.5000,       5.0000,   1.00000,    399.5612
    297.5000,       5.0000,   1.00000,    412.9423
    302.5000,       5.0000,   1.00000,    405.8487
    307.5000,       5.0000,   1.00000,    404.6584
     12.5000,       5.0000,   2.00000,   1053.5592
     17.5000,       5.0000,   2.00000,   1019.9983
     22.5000,       5.0000,   2.00000,    989.9642
     27.5000,       5.0000,   2.00000,    981.7410
     32.5000,       5.0000,   2.00000,    886.1628
     37.5000,       5.0000,   2.00000,    935.5768
     42.5000,       5.0000,   2.00000,    939.7083
     47.5000,       5.0000,   2.00000,    978.8563
     52.5000,       5.0000,   2.00000,    915.1257
     57.5000,       5.0000,   2.00000,   1043.5306
     62.5000,       5.0000,   2.00000,   1170.7925
     67.5000,       5.0000,   2.00000,   1157.8319
     72.5000,       5.0000,   2.00000,   1139.5863
     77.5000,       5.0000,   2.00000,   1132.4408
     82.5000,       5.0000,   2.00000,   1026.4277
     87.5000,       5.0000,   2.00000,    969.1398
     92.5000,       5.0000,   2.00000,    740.4638
     97.5000,       5.0000,   2.00000,    646.7086
    102.5000,       5.0000,   2.00000,    635.0072
    107.5000,       5.0000,   2.00000,    562.3217
    112.5000,       5.0000,   2.00000,    540.8015
    117.5000,       5.0000,   2.00000,    562.6403
    122.5000,       5.0000,   2.00000,    569.1095
    127.5000,       5.0000,   2.00000,    533.9650
    132.5000,       5.0000,   2.00000,    595.0768
    137.5000,       5.0000,   2.00000,    599.8869
    142.5000,       5.0000,   2.00000,    614.6210
    147.5000,       5.0000,   2.00000,    666.6419
    152.5000,       5.0000,   2.00000,    615.7265
    157.5000,       5.0000,   2.00000,    637.2172
    162.5000,       5.0000,   2.00000,    653.8835
    167.5000,       5.0000,   2.00000,    590.2549
    172.5000,       5.0000,   2.00000,    608.3601
    177.5000,       5.0000,   2.00000,    778.2434
    182.5000,       5.0000,   2.00000,    603.0322
    187.5000,       5.0000,   2.00000,    622.3011
    192.5000,       5.0000,   2.00000,    701.1890
    197.5000,       5.0000,   2.00000,    657.6663
    202.5000,       5.0000,   2.00000,    612.8516
    207.5000,       5.0000,   2.00000,    655.0332
    212.5000,       5.0000,   2.00000,    585.9543
    217.5000,       5.0000,   2.00000,    538.6935
    222.5000,       5.0000,   2.00000,    565.3887
    227.5000,       5.0000,   2.00000,    545.6877
    232.5000,       5.0000,   2.00000,    544.4916
    237.5000,       5.0000,   2.00000,    523.4986
    242.5000,       5.0000,   2.00000,    497.1771
    247.5000,       5.0000,   2.00000,    483.9247
    252.5000,       5.0000,   2.00000,    498.1355
    257.5000,       5.0000,   2.00000,    488.8810
    262.5000,       5.0000,   2.00000,    490.1487
    267.5000,       5.0000,   2.00000,    484.8661
    272.5000,       5.0000,   2.00000,    474.3171
    277.5000,       5.0000,   2.00000,    453.1617
    282.5000,       5.0000,   2.00000,    448.5586
    287.5000,       5.0000,   2.00000,    465.5345
    292.5000,       5.0000,   2.00000,    449.8137
    297.5000,       5.0000,   2.00000,    457.2540
    302.5000,       5.0000,   2.00000,    450.4951
     17.5000,       5.0000,   3.00000,   1100.2855
     22.5000,       5.0000,   3.00000,   1050.8756
     27.5000,       5.0000,   3.00000,   1056.1664
     32.5000,       5.0000,   3.00000,    942.8887
     37.5000,       5.0000,   3.00000,   1039.6654
     42.5000,       5.0000,   3.00000,   1022.7541
     47.5000,       5.0000,   3.00000,   1056.0156
     52.5000,       5.0000,   3.00000,    937.2419
     57.5000,       5.0000,   3.00000,   1069.2810
     62.5000,       5.0000,   3.00000,   1159.5430
     67.5000,       5.0000,   3.00000,   1171.7145
     72.5000,       5.0000,   3.00000,   1084.6653
     77.5000,       5.0000,   3.00000,   1115.1191
     82.5000,       5.0000,   3.00000,   1042.2335
     87.5000,       5.0000,   3.00000,    998.7454
     92.5000,       5.0000,   3.00000,    766.4651
     97.5000,       5.0000,   3.00000,    692.6465
    102.5000,       5.0000,   3.00000,    685.1720
    107.5000,       5.0000,   3.00000,    628.3100
    112.5000,       5.0000,   3.00000,    610.6978
    117.5000,       5.0000,   3.00000,    609.9171
    122.5000,       5.0000,   3.00000,    614.2388
    127.5000,       5.0000,   3.00000,    562.2415
    132.5000,       5.0000,   3.00000,    602.5490
    137.5000,       5.0000,   3.00000,    618.4274
    142.5000,       5.0000,   3.00000,    643.6155
    147.5000,       5.0000,   3.00000,    688.7053
    152.5000,       5.0000,   3.00000,    648.2275
    157.5000,       5.0000,   3.00000,    677.3776
    162.5000,       5.0000,   3.00000,    638.6273
    167.5000,       5.0000,   3.00000,    633.5422
    172.5000,       5.0000,   3.00000,    651.7809
    177.5000,       5.0000,   3.00000,    829.8326
    182.5000,       5.0000,   3.00000,    635.1530
    187.5000,       5.0000,   3.00000,    658.7468
    192.5000,       5.0000,   3.00000,    690.1234
    197.5000,       5.0000,   3.00000,    717.1608
    202.5000,       5.0000,   3.00000,    665.4453
    207.5000,       5.0000,   3.00000,    697.0679
    212.5000,       5.0000,   3.00000,    627.3723
    217.5000,       5.0000,   3.00000,    578.0774
    222.5000,       5.0000,   3.00000,    605.0692
    227.5000,       5.0000,   3.00000,    609.5103
    232.5000,       5.0000,   3.00000,    620.4335
    237.5000,       5.0000,   3.00000,    578.4202
    242.5000,       5.0000,   3.00000,    548.5000
    247.5000,       5.0000,   3.00000,    527.0835
    252.5000,       5.0000,   3.00000,    551.3492
    257.5000,       5.0000,   3.00000,    546.9282
    262.5000,       5.0000,   3.00000,    555.4891
    267.5000,       5.0000,   3.00000,    544.7118
    272.5000,       5.0000,   3.00000,    526.5517
    277.5000,       5.0000,   3.00000,    501.9659
    282.5000,       5.0000,   3.00000,    496.2889
    287.5000,       5.0000,   3.00000,    520.9858
    292.5000,       5.0000,   3.00000,    505.9655
    297.5000,       5.0000,   3.00000,    510.9867
     22.5000,      15.0000,   1.00000,   1107.0386
     27.5000,      15.0000,   1.00000,   1053.4301
     32.5000,      15.0000,   1.00000,   1075.9969
     37.5000,      15.0000,   1.00000,   1066.4763
     42.5000,      15.0000,   1.00000,   1094.4393
     47.5000,      15.0000,   1.00000,   1039.6125
     52.5000,      15.0000,   1.00000,   1052.6171
     57.5000,      15.0000,   1.00000,   1049.8934
     62.5000,      15.0000,   1.00000,   1107.7058
     67.5000,      15.0000,   1.00000,   1096.0841
     72.5000,      15.0000,   1.00000,   1106.7871
     77.5000,      15.0000,   1.00000,   1061.8175
     82.5000,      15.0000,   1.00000,   1034.9963
     87.5000,      15.0000,   1.00000,    942.0560
     92.5000,      15.0000,   1.00000,    848.9260
     97.5000,      15.0000,   1.00000,    738.2456
    102.5000,      15.0000,   1.00000,    697.3618
    107.5000,      15.0000,   1.00000,    686.4526
    112.5000,      15.0000,   1.00000,    669.7343
    117.5000,      15.0000,   1.00000,    651.2886
    122.5000,      15.0000,   1.00000,    621.1473
    127.5000,      15.0000,   1.00000,    608.1960
    132.5000,      15.0000,   1.00000,    601.3282
    137.5000,      15.0000,   1.00000,    626.0810
    142.5000,      15.0000,   1.00000,    658.8285
    147.5000,      15.0000,   1.00000,    674.0360
    152.5000,      15.0000,   1.00000,    686.0365
    157.5000,      15.0000,   1.00000,    640.7193
    162.5000,      15.0000,   1.00000,    641.4742
    167.5000,      15.0000,   1.00000,    648.6423
    172.5000,      15.0000,   1.00000,    718.4478
    177.5000,      15.0000,   1.00000,    703.1626
    182.5000,      15.0000,   1.00000,    722.1923
    187.5000,      15.0000,   1.00000,    667.6909
    192.5000,      15.0000,   1.00000,    681.6736
    197.5000,      15.0000,   1.00000,    692.9828
    202.5000,      15.0000,   1.00000,    725.0455
    207.5000,      15.0000,   1.00000,    678.7180
    212.5000,      15.0000,   1.00000,    645.5571
    217.5000,      15.0000,   1.00000,    620.6407
    222.5000,      15.0000,   1.00000,    619.8432
    227.5000,      15.0000,   1.00000,    641.8462
    232.5000,      15.0000,   1.00000,    642.1069
    237.5000,      15.0000,   1.00000,    618.7285
    242.5000,      15.0000,   1.00000,    577.3206
    247.5000,      15.0000,   1.00000,    565.9071
    252.5000,      15.0000,   1.00000,    565.7038
    257.5000,      15.0000,   1.00000,    585.3035
    262.5000,      15.0000,   1.00000,    588.6614
    267.5000,      15.0000,   1.00000,    577.3714
    272.5000,      15.0000,   1.00000,    554.3500
    277.5000,      15.0000,   1.00000,    536.6097
    282.5000,      15.0000,   1.00000,    534.4988
    287.5000,      15.0000,   1.00000,    538.5991
    292.5000,      15.0000,   1.00000,    547.3246
     22.5000,       5.0000,   4.00000,   1109.3440
     27.5000,       5.0000,   4.00000,   1110.1477
     32.5000,       5.0000,   4.00000,   1022.4833
     37.5000,       5.0000,   4.00000,   1119.7461
     42.5000,       5.0000,   4.00000,   1083.0139
     47.5000,       5.0000,   4.00000,   1092.6381
     52.5000,       5.0000,   4.00000,    965.7123
     57.5000,       5.0000,   4.00000,   1051.8914
     62.5000,       5.0000,   4.00000,   1153.3381
     67.5000,       5.0000,   4.00000,   1143.3927
     72.5000,       5.0000,   4.00000,   1127.6938
     77.5000,       5.0000,   4.00000,   1138.2476
     82.5000,       5.0000,   4.00000,   1035.2736
     87.5000,       5.0000,   4.00000,   1004.9087
     92.5000,       5.0000,   4.00000,    778.1759
     97.5000,       5.0000,   4.00000,    702.4472
    102.5000,       5.0000,   4.00000,    715.1148
    107.5000,       5.0000,   4.00000,    673.1150
    112.5000,       5.0000,   4.00000,    670.7800
    117.5000,       5.0000,   4.00000,    661.9207
    122.5000,       5.0000,   4.00000,    646.9642
    127.5000,       5.0000,   4.00000,    574.8846
    132.5000,       5.0000,   4.00000,    619.0218
    137.5000,       5.0000,   4.00000,    627.6639
    142.5000,       5.0000,   4.00000,    656.7311
    147.5000,       5.0000,   4.00000,    723.9275
    152.5000,       5.0000,   4.00000,    670.0377
    157.5000,       5.0000,   4.00000,    655.1436
    162.5000,       5.0000,   4.00000,    649.7585
    167.5000,       5.0000,   4.00000,    638.9968
    172.5000,       5.0000,   4.00000,    665.6533
    177.5000,       5.0000,   4.00000,    845.2537
    182.5000,       5.0000,   4.00000,    654.4918
    187.5000,       5.0000,   4.00000,    671.9460
    192.5000,       5.0000,   4.00000,    714.6294
    197.5000,       5.0000,   4.00000,    721.5995
    202.5000,       5.0000,   4.00000,    710.3224
    207.5000,       5.0000,   4.00000,    731.6266
    212.5000,       5.0000,   4.00000,    643.8364
    217.5000,       5.0000,   4.00000,    600.9638
    222.5000,       5.0000,   4.00000,    646.3922
    227.5000,       5.0000,   4.00000,    652.6759
    232.5000,       5.0000,   4.00000,    677.4708
    237.5000,       5.0000,   4.00000,    634.1481
    242.5000,       5.0000,   4.00000,    585.8219
    247.5000,       5.0000,   4.00000,    562.4657
    252.5000,       5.0000,   4.00000,    589.5846
    257.5000,       5.0000,   4.00000,    598.4200
    262.5000,       5.0000,   4.00000,    615.8377
    267.5000,       5.0000,   4.00000,    599.1221
    272.5000,       5.0000,   4.00000,    573.5215
    277.5000,       5.0000,   4.00000,    543.1051
    282.5000,       5.0000,   4.00000,    537.0107
    287.5000,       5.0000,   4.00000,    568.5527
    292.5000,       5.0000,   4.00000,    554.4283
     30.0000,      20.0000,   1.00000,   1155.2675
     35.0000,      20.0000,   1.00000,   1139.7247
     40.0000,      20.0000,   1.00000,   1114.7758
     45.0000,      20.0000,   1.00000,   1083.3816
     50.0000,      20.0000,   1.00000,   1052.0457
     55.0000,      20.0000,   1.00000,   1057.4811
     60.0000,      20.0000,   1.00000,   1044.4043
     65.0000,      20.0000,   1.00000,   1086.9160
     70.0000,      20.0000,   1.00000,   1142.7999
     75.0000,      20.0000,   1.00000,   1124.7092
     80.0000,      20.0000,   1.00000,   1089.1210
     85.0000,      20.0000,   1.00000,    982.0961
     90.0000,      20.0000,   1.00000,    874.8787
     95.0000,      20.0000,   1.00000,    807.1817
    100.0000,      20.0000,   1.00000,    729.1804
    105.0000,      20.0000,   1.00000,    709.9630
    110.0000,      20.0000,   1.00000,    720.2513
    115.0000,      20.0000,   1.00000,    708.8522
    120.0000,      20.0000,   1.00000,    680.5728
    125.0000,      20.0000,   1.00000,    659.0136
    130.0000,      20.0000,   1.00000,    639.2003
    135.0000,      20.0000,   1.00000,    637.0283
    140.0000,      20.0000,   1.00000,    673.2317
    145.0000,      20.0000,   1.00000,    684.8167
    150.0000,      20.0000,   1.00000,    664.7650
    155.0000,      20.0000,   1.00000,    666.8186
    160.0000,      20.0000,   1.00000,    638.7088
    165.0000,      20.0000,   1.00000,    635.9510
    170.0000,      20.0000,   1.00000,    677.4664
    175.0000,      20.0000,   1.00000,    672.4736
    180.0000,      20.0000,   1.00000,    688.6977
    185.0000,      20.0000,   1.00000,    716.9824
    190.0000,      20.0000,   1.00000,    695.4501
    195.0000,      20.0000,   1.00000,    705.0864
    200.0000,      20.0000,   1.00000,    716.0188
    205.0000,      20.0000,   1.00000,    688.8885
    210.0000,      20.0000,   1.00000,    681.4217
    215.0000,      20.0000,   1.00000,    665.1658
    220.0000,      20.0000,   1.00000,    650.2029
    225.0000,      20.0000,   1.00000,    662.8137
    230.0000,      20.0000,   1.00000,    676.9326
    235.0000,      20.0000,   1.00000,    660.8948
    240.0000,      20.0000,   1.00000,    646.1064
    245.0000,      20.0000,   1.00000,    621.9586
    250.0000,      20.0000,   1.00000,    608.7597
    255.0000,      20.0000,   1.00000,    620.3473
    260.0000,      20.0000,   1.00000,    631.9936
    265.0000,      20.0000,   1.00000,    633.9500
    270.0000,      20.0000,   1.00000,    619.9911
    275.0000,      20.0000,   1.00000,    598.2797
    280.0000,      20.0000,   1.00000,    587.3350
    285.0000,      20.0000,   1.00000,    580.9437
     27.5000,       5.0000,   5.00000,   1179.8428
     32.5000,       5.0000,   5.00000,   1074.1953
     37.5000,       5.0000,   5.00000,   1160.7776
     42.5000,       5.0000,   5.00000,   1106.4703
     47.5000,       5.0000,   5.00000,   1108.1012
     52.5000,       5.0000,   5.00000,    949.9148
     57.5000,       5.0000,   5.00000,   1049.8040
     62.5000,       5.0000,   5.00000,   1124.8641
     67.5000,       5.0000,   5.00000,   1172.7716
     72.5000,       5.0000,   5.00000,   1168.7611
     77.5000,       5.0000,   5.00000,   1191.8885
     82.5000,       5.0000,   5.00000,   1050.9564
     87.5000,       5.0000,   5.00000,    992.5513
     92.5000,       5.0000,   5.00000,    764.2146
     97.5000,       5.0000,   5.00000,    695.9617
    102.5000,       5.0000,   5.00000,    723.0646
    107.5000,       5.0000,   5.00000,    693.9582
    112.5000,       5.0000,   5.00000,    697.0529
    117.5000,       5.0000,   5.00000,    706.3111
    122.5000,       5.0000,   5.00000,    672.5061
    127.5000,       5.0000,   5.00000,    592.0099
    132.5000,       5.0000,   5.00000,    634.5056
    137.5000,       5.0000,   5.00000,    640.0878
    142.5000,       5.0000,   5.00000,    671.8682
    147.5000,       5.0000,   5.00000,    741.4775
    152.5000,       5.0000,   5.00000,    652.3173
    157.5000,       5.0000,   5.00000,    656.2493
    162.5000,       5.0000,   5.00000,    647.3738
    167.5000,       5.0000,   5.00000,    624.1521
    172.5000,       5.0000,   5.00000,    643.1378
    177.5000,       5.0000,   5.00000,    846.8062
    182.5000,       5.0000,   5.00000,    644.1648
    187.5000,       5.0000,   5.00000,    678.7899
    192.5000,       5.0000,   5.00000,    739.8564
    197.5000,       5.0000,   5.00000,    736.9536
    202.5000,       5.0000,   5.00000,    694.7438
    207.5000,       5.0000,   5.00000,    753.7118
    212.5000,       5.0000,   5.00000,    657.0421
    217.5000,       5.0000,   5.00000,    612.7119
    222.5000,       5.0000,   5.00000,    670.9112
    227.5000,       5.0000,   5.00000,    683.6660
    232.5000,       5.0000,   5.00000,    704.3563
    237.5000,       5.0000,   5.00000,    668.7856
    242.5000,       5.0000,   5.00000,    620.3633
    247.5000,       5.0000,   5.00000,    588.3893
    252.5000,       5.0000,   5.00000,    622.9674
    257.5000,       5.0000,   5.00000,    634.0780
    262.5000,       5.0000,   5.00000,    655.3909
    267.5000,       5.0000,   5.00000,    643.9940
    272.5000,       5.0000,   5.00000,    614.2773
    277.5000,       5.0000,   5.00000,    576.7385
    282.5000,       5.0000,   5.00000,    571.0471
    287.5000,       5.0000,   5.00000,    602.8960
     32.5000,       5.0000,   6.00000,   1092.7816
     37.5000,       5.0000,   6.00000,   1163.4080
     42.5000,       5.0000,   6.00000,   1100.7534
     47.5000,       5.0000,   6.00000,   1081.2172
     52.5000,       5.0000,   6.00000,    931.1962
     57.5000,       5.0000,   6.00000,   1021.1081
     62.5000,       5.0000,   6.00000,   1156.5211
     67.5000,       5.0000,   6.00000,   1209.8423
     72.5000,       5.0000,   6.00000,   1208.4337
     77.5000,       5.0000,   6.00000,   1230.2031
     82.5000,       5.0000,   6.00000,   1092.0468
     87.5000,       5.0000,   6.00000,    989.9203
     92.5000,       5.0000,   6.00000,    739.2132
     97.5000,       5.0000,   6.00000,    681.7482
    102.5000,       5.0000,   6.00000,    712.2899
    107.5000,       5.0000,   6.00000,    686.4338
    112.5000,       5.0000,   6.00000,    704.7682
    117.5000,       5.0000,   6.00000,    710.8057
    122.5000,       5.0000,   6.00000,    703.7748
    127.5000,       5.0000,   6.00000,    614.2656
    132.5000,       5.0000,   6.00000,    650.0193
    137.5000,       5.0000,   6.00000,    660.2756
    142.5000,       5.0000,   6.00000,    687.9795
    147.5000,       5.0000,   6.00000,    713.9793
    152.5000,       5.0000,   6.00000,    652.5237
    157.5000,       5.0000,   6.00000,    658.5890
    162.5000,       5.0000,   6.00000,    627.9907
    167.5000,       5.0000,   6.00000,    600.3096
    172.5000,       5.0000,   6.00000,    621.7009
    177.5000,       5.0000,   6.00000,    803.6552
    182.5000,       5.0000,   6.00000,    634.5446
    187.5000,       5.0000,   6.00000,    679.6959
    192.5000,       5.0000,   6.00000,    740.7737
    197.5000,       5.0000,   6.00000,    741.4151
    202.5000,       5.0000,   6.00000,    689.8669
    207.5000,       5.0000,   6.00000,    724.5296
    212.5000,       5.0000,   6.00000,    671.1387
    217.5000,       5.0000,   6.00000,    623.4113
    222.5000,       5.0000,   6.00000,    674.4619
    227.5000,       5.0000,   6.00000,    691.5410
    232.5000,       5.0000,   6.00000,    717.2982
    237.5000,       5.0000,   6.00000,    675.7964
    242.5000,       5.0000,   6.00000,    640.1068
    247.5000,       5.0000,   6.00000,    615.2090
    252.5000,       5.0000,   6.00000,    646.0828
    257.5000,       5.0000,   6.00000,    653.9304
    262.5000,       5.0000,   6.00000,    677.0741
    267.5000,       5.0000,   6.00000,    669.6459
    272.5000,       5.0000,   6.00000,    644.4432
    277.5000,       5.0000,   6.00000,    606.5185
    282.5000,       5.0000,   6.00000,    594.5634
     37.5000,      25.0000,   1.00000,   1119.9337
     42.5000,      25.0000,   1.00000,   1043.0333
     47.5000,      25.0000,   1.00000,   1036.4069
     52.5000,      25.0000,   1.00000,   1024.9905
     57.5000,      25.0000,   1.00000,   1057.1417
     62.5000,      25.0000,   1.00000,   1087.7213
     67.5000,      25.0000,   1.00000,   1153.5801
     72.5000,      25.0000,   1.00000,   1162.0089
     77.5000,      25.0000,   1.00000,   1141.1600
     82.5000,      25.0000,   1.00000,   1049.6365
     87.5000,      25.0000,   1.00000,    951.1350
     92.5000,      25.0000,   1.00000,    840.2104
     97.5000,      25.0000,   1.00000,    763.7687
    102.5000,      25.0000,   1.00000,    702.6589
    107.5000,      25.0000,   1.00000,    699.3837
    112.5000,      25.0000,   1.00000,    703.2386
    117.5000,      25.0000,   1.00000,    695.7007
    122.5000,      25.0000,   1.00000,    697.3663
    127.5000,      25.0000,   1.00000,    697.2192
    132.5000,      25.0000,   1.00000,    686.3169
    137.5000,      25.0000,   1.00000,    691.2389
    142.5000,      25.0000,   1.00000,    670.1773
    147.5000,      25.0000,   1.00000,    667.1617
    152.5000,      25.0000,   1.00000,    661.9260
    157.5000,      25.0000,   1.00000,    644.3074
    162.5000,      25.0000,   1.00000,    618.3305
    167.5000,      25.0000,   1.00000,    646.0298
    172.5000,      25.0000,   1.00000,    625.9639
    177.5000,      25.0000,   1.00000,    634.5433
    182.5000,      25.0000,   1.00000,    675.2537
    187.5000,      25.0000,   1.00000,    715.8709
    192.5000,      25.0000,   1.00000,    684.7094
    197.5000,      25.0000,   1.00000,    700.2703
    202.5000,      25.0000,   1.00000,    693.0159
    207.5000,      25.0000,   1.00000,    668.4512
    212.5000,      25.0000,   1.00000,    662.0579
    217.5000,      25.0000,   1.00000,    685.2660
    222.5000,      25.0000,   1.00000,    666.1607
    227.5000,      25.0000,   1.00000,    660.1693
    232.5000,      25.0000,   1.00000,    665.9099
    237.5000,      25.0000,   1.00000,    658.4965
    242.5000,      25.0000,   1.00000,    655.9510
    247.5000,      25.0000,   1.00000,    653.7330
    252.5000,      25.0000,   1.00000,    646.7578
    257.5000,      25.0000,   1.00000,    644.5586
    262.5000,      25.0000,   1.00000,    649.9269
    267.5000,      25.0000,   1.00000,    644.7462
    272.5000,      25.0000,   1.00000,    641.0074
    277.5000,      25.0000,   1.00000,    633.3600
     37.5000,       5.0000,   7.00000,   1140.4758
     42.5000,       5.0000,   7.00000,   1057.9468
     47.5000,       5.0000,   7.00000,   1044.7943
     52.5000,       5.0000,   7.00000,    896.8542
     57.5000,       5.0000,   7.00000,   1026.2527
     62.5000,       5.0000,   7.00000,   1182.1011
     67.5000,       5.0000,   7.00000,   1252.8335
     72.5000,       5.0000,   7.00000,   1242.7167
     77.5000,       5.0000,   7.00000,   1266.3730
     82.5000,       5.0000,   7.00000,   1108.9507
     87.5000,       5.0000,   7.00000,   1008.8735
     92.5000,       5.0000,   7.00000,    734.5244
     97.5000,       5.0000,   7.00000,    657.2225
    102.5000,       5.0000,   7.00000,    686.6850
    107.5000,       5.0000,   7.00000,    666.7723
    112.5000,       5.0000,   7.00000,    680.2607
    117.5000,       5.0000,   7.00000,    709.4902
    122.5000,       5.0000,   7.00000,    708.2690
    127.5000,       5.0000,   7.00000,    636.9096
    132.5000,       5.0000,   7.00000,    676.2914
    137.5000,       5.0000,   7.00000,    677.5297
    142.5000,       5.0000,   7.00000,    672.3770
    147.5000,       5.0000,   7.00000,    718.6526
    152.5000,       5.0000,   7.00000,    647.4760
    157.5000,       5.0000,   7.00000,    640.8784
    162.5000,       5.0000,   7.00000,    611.6069
    167.5000,       5.0000,   7.00000,    578.9421
    172.5000,       5.0000,   7.00000,    590.2306
    177.5000,       5.0000,   7.00000,    773.0656
    182.5000,       5.0000,   7.00000,    613.8237
    187.5000,       5.0000,   7.00000,    666.2305
    192.5000,       5.0000,   7.00000,    726.2034
    197.5000,       5.0000,   7.00000,    726.2336
    202.5000,       5.0000,   7.00000,    682.7875
    207.5000,       5.0000,   7.00000,    719.4392
    212.5000,       5.0000,   7.00000,    647.6621
    217.5000,       5.0000,   7.00000,    627.9979
    222.5000,       5.0000,   7.00000,    672.7493
    227.5000,       5.0000,   7.00000,    681.0728
    232.5000,       5.0000,   7.00000,    710.0174
    237.5000,       5.0000,   7.00000,    677.7119
    242.5000,       5.0000,   7.00000,    641.9967
    247.5000,       5.0000,   7.00000,    629.7567
    252.5000,       5.0000,   7.00000,    661.5497
    257.5000,       5.0000,   7.00000,    664.3329
    262.5000,       5.0000,   7.00000,    686.1189
    267.5000,       5.0000,   7.00000,    679.1044
    272.5000,       5.0000,   7.00000,    660.1910
    277.5000,       5.0000,   7.00000,    624.3381
     42.5000,       5.0000,   8.00000,   1011.3055
     47.5000,       5.0000,   8.00000,    994.8542
     52.5000,       5.0000,   8.00000,    884.8450
     57.5000,       5.0000,   8.00000,   1031.2384
     62.5000,       5.0000,   8.00000,   1197.1862
     67.5000,       5.0000,   8.00000,   1277.9332
     72.5000,       5.0000,   8.00000,   1282.3458
     77.5000,       5.0000,   8.00000,   1285.5503
     82.5000,       5.0000,   8.00000,   1124.1477
     87.5000,       5.0000,   8.00000,   1021.4302
     92.5000,       5.0000,   8.00000,    742.4641
     97.5000,       5.0000,   8.00000,    643.3127
    102.5000,       5.0000,   8.00000,    656.2037
    107.5000,       5.0000,   8.00000,    630.5266
    112.5000,       5.0000,   8.00000,    655.4053
    117.5000,       5.0000,   8.00000,    686.7114
    122.5000,       5.0000,   8.00000,    703.5512
    127.5000,       5.0000,   8.00000,    642.1411
    132.5000,       5.0000,   8.00000,    699.3317
    137.5000,       5.0000,   8.00000,    672.4944
    142.5000,       5.0000,   8.00000,    680.5201
    147.5000,       5.0000,   8.00000,    722.1078
    152.5000,       5.0000,   8.00000,    636.1598
    157.5000,       5.0000,   8.00000,    621.0468
    162.5000,       5.0000,   8.00000,    593.3802
    167.5000,       5.0000,   8.00000,    557.9153
    172.5000,       5.0000,   8.00000,    568.9330
    177.5000,       5.0000,   8.00000,    752.6074
    182.5000,       5.0000,   8.00000,    589.7702
    187.5000,       5.0000,   8.00000,    635.0959
    192.5000,       5.0000,   8.00000,    700.0552
    197.5000,       5.0000,   8.00000,    703.7422
    202.5000,       5.0000,   8.00000,    669.9921
    207.5000,       5.0000,   8.00000,    714.4313
    212.5000,       5.0000,   8.00000,    637.1360
    217.5000,       5.0000,   8.00000,    597.8452
    222.5000,       5.0000,   8.00000,    665.1817
    227.5000,       5.0000,   8.00000,    667.5490
    232.5000,       5.0000,   8.00000,    692.4232
    237.5000,       5.0000,   8.00000,    668.1158
    242.5000,       5.0000,   8.00000,    640.8414
    247.5000,       5.0000,   8.00000,    621.5842
    252.5000,       5.0000,   8.00000,    665.5041
    257.5000,       5.0000,   8.00000,    670.3832
    262.5000,       5.0000,   8.00000,    687.1458
    267.5000,       5.0000,   8.00000,    680.9445
    272.5000,       5.0000,   8.00000,    660.0396
     52.5000,      35.0000,   1.00000,   1029.2616
     57.5000,      35.0000,   1.00000,   1067.2462
     62.5000,      35.0000,   1.00000,   1113.7437
     67.5000,      35.0000,   1.00000,   1128.5657
     72.5000,      35.0000,   1.00000,   1154.0255
     77.5000,      35.0000,   1.00000,   1130.0479
     82.5000,      35.0000,   1.00000,   1067.9093
     87.5000,      35.0000,   1.00000,    981.5110
     92.5000,      35.0000,   1.00000,    895.9347
     97.5000,      35.0000,   1.00000,    789.2830
    102.5000,      35.0000,   1.00000,    713.1619
    107.5000,      35.0000,   1.00000,    638.4240
    112.5000,      35.0000,   1.00000,    620.9760
    117.5000,      35.0000,   1.00000,    645.0244
    122.5000,      35.0000,   1.00000,    670.4988
    127.5000,      35.0000,   1.00000,    681.6481
    132.5000,      35.0000,   1.00000,    712.8459
    137.5000,      35.0000,   1.00000,    710.0813
    142.5000,      35.0000,   1.00000,    693.3060
    147.5000,      35.0000,   1.00000,    668.8282
    152.5000,      35.0000,   1.00000,    637.8162
    157.5000,      35.0000,   1.00000,    611.8982
    162.5000,      35.0000,   1.00000,    621.0869
    167.5000,      35.0000,   1.00000,    598.8129
    172.5000,      35.0000,   1.00000,    595.3011
    177.5000,      35.0000,   1.00000,    601.8661
    182.5000,      35.0000,   1.00000,    603.5657
    187.5000,      35.0000,   1.00000,    614.4312
    192.5000,      35.0000,   1.00000,    638.5392
    197.5000,      35.0000,   1.00000,    625.7066
    202.5000,      35.0000,   1.00000,    637.1183
    207.5000,      35.0000,   1.00000,    644.2312
    212.5000,      35.0000,   1.00000,    639.7238
    217.5000,      35.0000,   1.00000,    632.7335
    222.5000,      35.0000,   1.00000,    624.0204
    227.5000,      35.0000,   1.00000,    608.8470
    232.5000,      35.0000,   1.00000,    623.2537
    237.5000,      35.0000,   1.00000,    626.7781
    242.5000,      35.0000,   1.00000,    631.6893
    247.5000,      35.0000,   1.00000,    641.1609
    252.5000,      35.0000,   1.00000,    641.9703
    257.5000,      35.0000,   1.00000,    638.9178
    262.5000,      35.0000,   1.00000,    640.9022
     52.5000,       5.0000,  10.00000,    859.0805
     57.5000,       5.0000,  10.00000,   1014.0567
     62.5000,       5.0000,  10.00000,   1196.4996
     67.5000,       5.0000,  10.00000,   1288.1075
     72.5000,       5.0000,  10.00000,   1296.3269
     77.5000,       5.0000,  10.00000,   1322.7117
     82.5000,       5.0000,  10.00000,   1156.5742
     87.5000,       5.0000,  10.00000,   1030.4351
     92.5000,       5.0000,  10.00000,    738.1885
     97.5000,       5.0000,  10.00000,    630.3848
    102.5000,       5.0000,  10.00000,    628.0653
    107.5000,       5.0000,  10.00000,    581.1496
    112.5000,       5.0000,  10.00000,    593.7352
    117.5000,       5.0000,  10.00000,    632.0078
    122.5000,       5.0000,  10.00000,    659.1041
    127.5000,       5.0000,  10.00000,    600.4122
    132.5000,       5.0000,  10.00000,    667.6948
    137.5000,       5.0000,  10.00000,    678.9219
    142.5000,       5.0000,  10.00000,    691.4495
    147.5000,       5.0000,  10.00000,    714.0025
    152.5000,       5.0000,  10.00000,    620.8564
    157.5000,       5.0000,  10.00000,    597.1319
    162.5000,       5.0000,  10.00000,    562.4985
    167.5000,       5.0000,  10.00000,    535.0284
    172.5000,       5.0000,  10.00000,    548.1828
    177.5000,       5.0000,  10.00000,    711.4641
    182.5000,       5.0000,  10.00000,    542.4152
    187.5000,       5.0000,  10.00000,    577.7228
    192.5000,       5.0000,  10.00000,    636.7982
    197.5000,       5.0000,  10.00000,    653.5902
    202.5000,       5.0000,  10.00000,    631.4615
    207.5000,       5.0000,  10.00000,    672.2063
    212.5000,       5.0000,  10.00000,    600.3633
    217.5000,       5.0000,  10.00000,    560.1956
    222.5000,       5.0000,  10.00000,    604.6937
    227.5000,       5.0000,  10.00000,    619.1819
    232.5000,       5.0000,  10.00000,    666.1490
    237.5000,       5.0000,  10.00000,    630.9978
    242.5000,       5.0000,  10.00000,    601.2559
    247.5000,       5.0000,  10.00000,    590.7258
    252.5000,       5.0000,  10.00000,    634.7813
    257.5000,       5.0000,  10.00000,    648.3683
    262.5000,       5.0000,  10.00000,    677.9980
     67.5000,      45.0000,   1.00000,   1056.8031
     72.5000,      45.0000,   1.00000,   1040.9247
     77.5000,      45.0000,   1.00000,   1040.3268
     82.5000,      45.0000,   1.00000,   1019.6964
     87.5000,      45.0000,   1.00000,    974.9023
     92.5000,      45.0000,   1.00000,    909.6481
     97.5000,      45.0000,   1.00000,    840.5847
    102.5000,      45.0000,   1.00000,    752.6172
    107.5000,      45.0000,   1.00000,    682.5571
    112.5000,      45.0000,   1.00000,    612.4067
    117.5000,      45.0000,   1.00000,    598.2485
    122.5000,      45.0000,   1.00000,    596.0543
    127.5000,      45.0000,   1.00000,    605.9674
    132.5000,      45.0000,   1.00000,    618.9491
    137.5000,      45.0000,   1.00000,    634.0833
    142.5000,      45.0000,   1.00000,    634.3434
    147.5000,      45.0000,   1.00000,    633.1442
    152.5000,      45.0000,   1.00000,    638.7209
    157.5000,      45.0000,   1.00000,    652.2301
    162.5000,      45.0000,   1.00000,    625.8450
    167.5000,      45.0000,   1.00000,    601.1577
    172.5000,      45.0000,   1.00000,    583.7273
    177.5000,      45.0000,   1.00000,    578.5010
    182.5000,      45.0000,   1.00000,    574.4814
    187.5000,      45.0000,   1.00000,    579.2738
    192.5000,      45.0000,   1.00000,    579.3386
    197.5000,      45.0000,   1.00000,    570.8908
    202.5000,      45.0000,   1.00000,    554.6616
    207.5000,      45.0000,   1.00000,    562.3235
    212.5000,      45.0000,   1.00000,    575.1391
    217.5000,      45.0000,   1.00000,    580.9091
    222.5000,      45.0000,   1.00000,    570.9175
    227.5000,      45.0000,   1.00000,    565.3627
    232.5000,      45.0000,   1.00000,    556.3292
    237.5000,      45.0000,   1.00000,    556.6815
    242.5000,      45.0000,   1.00000,    568.1987
    247.5000,      45.0000,   1.00000,    587.0697
     67.5000,      15.0000,   4.00000,   1203.5133
     72.5000,      15.0000,   4.00000,   1255.2202
     77.5000,      15.0000,   4.00000,   1224.6489
     82.5000,      15.0000,   4.00000,   1143.8396
     87.5000,      15.0000,   4.00000,    961.7860
     92.5000,      15.0000,   4.00000,    792.9652
     97.5000,      15.0000,   4.00000,    655.4272
    102.5000,      15.0000,   4.00000,    599.3992
    107.5000,      15.0000,   4.00000,    584.9216
    112.5000,      15.0000,   4.00000,    563.0770
    117.5000,      15.0000,   4.00000,    567.9716
    122.5000,      15.0000,   4.00000,    550.7448
    127.5000,      15.0000,   4.00000,    551.3183
    132.5000,      15.0000,   4.00000,    560.5132
    137.5000,      15.0000,   4.00000,    599.5742
    142.5000,      15.0000,   4.00000,    630.8401
    147.5000,      15.0000,   4.00000,    640.1061
    152.5000,      15.0000,   4.00000,    635.2171
    157.5000,      15.0000,   4.00000,    597.2973
    162.5000,      15.0000,   4.00000,    562.8864
    167.5000,      15.0000,   4.00000,    533.5572
    172.5000,      15.0000,   4.00000,    570.9014
    177.5000,      15.0000,   4.00000,    565.0940
    182.5000,      15.0000,   4.00000,    573.4141
    187.5000,      15.0000,   4.00000,    547.4337
    192.5000,      15.0000,   4.00000,    571.6719
    197.5000,      15.0000,   4.00000,    570.2776
    202.5000,      15.0000,   4.00000,    570.0671
    207.5000,      15.0000,   4.00000,    549.5546
    212.5000,      15.0000,   4.00000,    534.4146
    217.5000,      15.0000,   4.00000,    527.0925
    222.5000,      15.0000,   4.00000,    534.9547
    227.5000,      15.0000,   4.00000,    562.8971
    232.5000,      15.0000,   4.00000,    564.2072
    237.5000,      15.0000,   4.00000,    552.7769
    242.5000,      15.0000,   4.00000,    532.1432
    247.5000,      15.0000,   4.00000,    544.0180
     82.5000,      55.0000,   1.00000,    922.6658
     87.5000,      55.0000,   1.00000,    918.7526
     92.5000,      55.0000,   1.00000,    895.2097
     97.5000,      55.0000,   1.00000,    842.2017
    102.5000,      55.0000,   1.00000,    783.1286
    107.5000,      55.0000,   1.00000,    711.3330
    112.5000,      55.0000,   1.00000,    649.6750
    117.5000,      55.0000,   1.00000,    590.3632
    122.5000,      55.0000,   1.00000,    576.7290
    127.5000,      55.0000,   1.00000,    564.0049
    132.5000,      55.0000,   1.00000,    557.5900
    137.5000,      55.0000,   1.00000,    554.4049
    142.5000,      55.0000,   1.00000,    555.9483
    147.5000,      55.0000,   1.00000,    564.5115
    152.5000,      55.0000,   1.00000,    588.1469
    157.5000,      55.0000,   1.00000,    598.1873
    162.5000,      55.0000,   1.00000,    607.5690
    167.5000,      55.0000,   1.00000,    614.2952
    172.5000,      55.0000,   1.00000,    611.1932
    177.5000,      55.0000,   1.00000,    586.5327
    182.5000,      55.0000,   1.00000,    571.7375
    187.5000,      55.0000,   1.00000,    552.8410
    192.5000,      55.0000,   1.00000,    535.6138
    197.5000,      55.0000,   1.00000,    533.0345
    202.5000,      55.0000,   1.00000,    534.6752
    207.5000,      55.0000,   1.00000,    520.7301
    212.5000,      55.0000,   1.00000,    518.1589
    217.5000,      55.0000,   1.00000,    513.6889
    222.5000,      55.0000,   1.00000,    506.0813
    227.5000,      55.0000,   1.00000,    504.3224
    232.5000,      55.0000,   1.00000,    508.9062
     82.5000,      15.0000,   5.00000,   1075.8163
     87.5000,      15.0000,   5.00000,    911.7966
     92.5000,      15.0000,   5.00000,    760.9260
     97.5000,      15.0000,   5.00000,    625.6094
    102.5000,      15.0000,   5.00000,    577.4532
    107.5000,      15.0000,   5.00000,    559.2326
    112.5000,      15.0000,   5.00000,    542.5945
    117.5000,      15.0000,   5.00000,    534.5718
    122.5000,      15.0000,   5.00000,    515.5815
    127.5000,      15.0000,   5.00000,    503.0848
    132.5000,      15.0000,   5.00000,    498.1603
    137.5000,      15.0000,   5.00000,    518.0739
    142.5000,      15.0000,   5.00000,    544.9724
    147.5000,      15.0000,   5.00000,    557.6736
    152.5000,      15.0000,   5.00000,    562.8514
    157.5000,      15.0000,   5.00000,    543.0943
    162.5000,      15.0000,   5.00000,    535.2069
    167.5000,      15.0000,   5.00000,    526.0484
    172.5000,      15.0000,   5.00000,    570.7627
    177.5000,      15.0000,   5.00000,    561.3521
    182.5000,      15.0000,   5.00000,    556.7546
    187.5000,      15.0000,   5.00000,    520.2260
    192.5000,      15.0000,   5.00000,    533.5433
    197.5000,      15.0000,   5.00000,    531.1221
    202.5000,      15.0000,   5.00000,    527.7156
    207.5000,      15.0000,   5.00000,    502.3969
    212.5000,      15.0000,   5.00000,    477.7951
    217.5000,      15.0000,   5.00000,    460.8165
    222.5000,      15.0000,   5.00000,    467.3145
    227.5000,      15.0000,   5.00000,    492.0846
    232.5000,      15.0000,   5.00000,    498.1666
     97.5000,      65.0000,   1.00000,    803.9547
    102.5000,      65.0000,   1.00000,    765.1414
    107.5000,      65.0000,   1.00000,    720.4762
    112.5000,      65.0000,   1.00000,    661.3730
    117.5000,      65.0000,   1.00000,    616.2342
    122.5000,      65.0000,   1.00000,    570.8763
    127.5000,      65.0000,   1.00000,    553.7043
    132.5000,      65.0000,   1.00000,    540.8438
    137.5000,      65.0000,   1.00000,    528.6201
    142.5000,      65.0000,   1.00000,    522.7916
    147.5000,      65.0000,   1.00000,    534.1705
    152.5000,      65.0000,   1.00000,    527.5981
    157.5000,      65.0000,   1.00000,    530.3155
    162.5000,      65.0000,   1.00000,    549.5103
    167.5000,      65.0000,   1.00000,    563.0361
    172.5000,      65.0000,   1.00000,    569.1330
    177.5000,      65.0000,   1.00000,    574.9890
    182.5000,      65.0000,   1.00000,    562.7938
    187.5000,      65.0000,   1.00000,    551.2269
    192.5000,      65.0000,   1.00000,    534.9537
    197.5000,      65.0000,   1.00000,    522.6740
    202.5000,      65.0000,   1.00000,    516.7513
    207.5000,      65.0000,   1.00000,    508.4872
    212.5000,      65.0000,   1.00000,    486.2016
    217.5000,      65.0000,   1.00000,    478.0607
     97.5000,      15.0000,   6.00000,    584.2420
    102.5000,      15.0000,   6.00000,    537.9306
    107.5000,      15.0000,   6.00000,    523.5757
    112.5000,      15.0000,   6.00000,    509.6682
    117.5000,      15.0000,   6.00000,    509.5592
    122.5000,      15.0000,   6.00000,    492.9173
    127.5000,      15.0000,   6.00000,    483.6637
    132.5000,      15.0000,   6.00000,    473.3065
    137.5000,      15.0000,   6.00000,    489.1900
    142.5000,      15.0000,   6.00000,    505.3220
    147.5000,      15.0000,   6.00000,    505.5736
    152.5000,      15.0000,   6.00000,    498.9696
    157.5000,      15.0000,   6.00000,    478.2119
    162.5000,      15.0000,   6.00000,    473.0405
    167.5000,      15.0000,   6.00000,    471.5340
    172.5000,      15.0000,   6.00000,    521.2540
    177.5000,      15.0000,   6.00000,    530.5195
    182.5000,      15.0000,   6.00000,    541.1379
    187.5000,      15.0000,   6.00000,    513.0993
    192.5000,      15.0000,   6.00000,    524.6818
    197.5000,      15.0000,   6.00000,    516.4254
    202.5000,      15.0000,   6.00000,    504.7635
    207.5000,      15.0000,   6.00000,    474.8991
    212.5000,      15.0000,   6.00000,    448.2422
    217.5000,      15.0000,   6.00000,    427.6962
    105.0000,      30.0000,   3.00000,    534.8668
    110.0000,      30.0000,   3.00000,    512.0675
    115.0000,      30.0000,   3.00000,    499.6778
    120.0000,      30.0000,   3.00000,    490.9326
    125.0000,      30.0000,   3.00000,    489.2369
    130.0000,      30.0000,   3.00000,    487.3458
    135.0000,      30.0000,   3.00000,    490.2047
    140.0000,      30.0000,   3.00000,    482.5918
    145.0000,      30.0000,   3.00000,    489.1036
    150.0000,      30.0000,   3.00000,    484.8171
    155.0000,      30.0000,   3.00000,    477.6239
    160.0000,      30.0000,   3.00000,    466.7638
    165.0000,      30.0000,   3.00000,    476.8819
    170.0000,      30.0000,   3.00000,    477.9105
    175.0000,      30.0000,   3.00000,    486.1888
    180.0000,      30.0000,   3.00000,    503.6904
    185.0000,      30.0000,   3.00000,    522.6016
    190.0000,      30.0000,   3.00000,    528.8282
    195.0000,      30.0000,   3.00000,    509.6241
    200.0000,      30.0000,   3.00000,    499.0731
    205.0000,      30.0000,   3.00000,    479.4161
    210.0000,      30.0000,   3.00000,    461.6030
    112.5000,      25.0000,   4.00000,    490.2033
    117.5000,      25.0000,   4.00000,    473.6754
    122.5000,      25.0000,   4.00000,    471.1775
    127.5000,      25.0000,   4.00000,    469.2715
    132.5000,      25.0000,   4.00000,    468.3863
    137.5000,      25.0000,   4.00000,    474.1702
    142.5000,      25.0000,   4.00000,    480.8333
    147.5000,      25.0000,   4.00000,    476.7460
    152.5000,      25.0000,   4.00000,    470.2791
    157.5000,      25.0000,   4.00000,    456.1531
    162.5000,      25.0000,   4.00000,    438.2289
    167.5000,      25.0000,   4.00000,    455.9526
    172.5000,      25.0000,   4.00000,    453.0465
    177.5000,      25.0000,   4.00000,    462.3018
    182.5000,      25.0000,   4.00000,    485.7740
    187.5000,      25.0000,   4.00000,    505.1043
    192.5000,      25.0000,   4.00000,    488.2485
    197.5000,      25.0000,   4.00000,    499.7618
    202.5000,      25.0000,   4.00000,    491.2544
   8.13
ITERATION 2
MODEL RESISTIVITY
LAYER 1
61,     2.5000
     10.0000,     804.93
     15.0000,     785.49
     20.0000,     776.25
     25.0000,     746.28
     30.0000,     758.76
     35.0000,     685.16
     40.0000,     788.60
     45.0000,     779.97
     50.0000,     824.38
     55.0000,     718.53
     60.0000,     866.82
     65.0000,     1043.5
     70.0000,     1115.0
     75.0000,     1114.5
     80.0000,     1137.1
     85.0000,     964.27
     90.0000,     857.20
     95.0000,     562.91
    100.0000,     467.17
    105.0000,     469.38
    110.0000,     426.92
    115.0000,     428.83
    120.0000,     439.07
    125.0000,     442.28
    130.0000,     401.87
    135.0000,     459.58
    140.0000,     481.72
    145.0000,     513.64
    150.0000,     572.89
    155.0000,     506.17
    160.0000,     496.49
    165.0000,     472.02
    170.0000,     457.46
    175.0000,     484.25
    180.0000,     674.36
    185.0000,     483.90
    190.0000,     524.10
    195.0000,     573.92
    200.0000,     568.79
    205.0000,     516.65
    210.0000,     537.04
    215.0000,     447.70
    220.0000,     391.35
    225.0000,     419.70
    230.0000,     421.01
    235.0000,     431.50
    240.0000,     399.95
    245.0000,     368.15
    250.0000,     352.72
    255.0000,     382.61
    260.0000,     384.78
    265.0000,     398.63
    270.0000,     392.80
    275.0000,     375.82
    280.0000,     351.04
    285.0000,     350.31
    290.0000,     380.06
    295.0000,     374.36
    300.0000,     403.54
    305.0000,     404.37
           393.8585
LAYER 2
61,     5.2500
     10.0000,     842.54
     15.0000,     804.04
     20.0000,     798.77
     25.0000,     784.40
     30.0000,     785.17
     35.0000,     746.39
     40.0000,     802.25
     45.0000,     806.95
     50.0000,     826.60
     55.0000,     760.16
     60.0000,     887.93
     65.0000,     1073.0
     70.0000,     1135.9
     75.0000,     1135.4
     80.0000,     1139.2
     85.0000,     972.55
     90.0000,     866.32
     95.0000,     569.90
    100.0000,     479.14
    105.0000,     482.69
    110.0000,     462.86
    115.0000,     465.64
    120.0000,     484.22
    125.0000,     484.02
    130.0000,     465.95
    135.0000,     501.61
    140.0000,     522.48
    145.0000,     554.69
    150.0000,     588.14
    155.0000,     531.94
    160.0000,     516.43
    165.0000,     493.67
    170.0000,     482.85
    175.0000,     513.83
    180.0000,     674.39
    185.0000,     519.00
    190.0000,     546.15
    195.0000,     590.28
    200.0000,     586.51
    205.0000,     544.73
    210.0000,     547.11
    215.0000,     471.26
    220.0000,     423.29
    225.0000,     440.16
    230.0000,     443.43
    235.0000,     449.54
    240.0000,     424.49
    245.0000,     391.26
    250.0000,     381.84
    255.0000,     402.79
    260.0000,     410.86
    265.0000,     419.94
    270.0000,     415.65
    275.0000,     396.09
    280.0000,     371.01
    285.0000,     371.31
    290.0000,     394.18
    295.0000,     396.15
    300.0000,     412.52
    305.0000,     412.56
           408.4126
LAYER 3
59,     8.2750
     15.0000,     1025.8
     20.0000,     1013.6
     25.0000,     959.01
     30.0000,     912.84
     35.0000,     859.06
     40.0000,     848.57
     45.0000,     849.82
     50.0000,     849.64
     55.0000,     854.05
     60.0000,     1027.8
     65.0000,     1312.2
     70.0000,     1452.1
     75.0000,     1459.6
     80.0000,     1432.5
     85.0000,     1231.7
     90.0000,     1015.6
     95.0000,     716.40
    100.0000,     625.13
    105.0000,     628.99
    110.0000,     638.72
    115.0000,     645.53
    120.0000,     672.54
    125.0000,     680.51
    130.0000,     692.04
    135.0000,     723.58
    140.0000,     756.57
    145.0000,     788.80
    150.0000,     793.77
    155.0000,     771.10
    160.0000,     758.38
    165.0000,     747.30
    170.0000,     742.29
    175.0000,     754.76
    180.0000,     798.46
    185.0000,     762.38
    190.0000,     779.70
    195.0000,     799.10
    200.0000,     786.20
    205.0000,     721.23
    210.0000,     709.78
    215.0000,     660.90
    220.0000,     638.77
    225.0000,     641.76
    230.0000,     645.60
    235.0000,     646.11
    240.0000,     622.25
    245.0000,     583.12
    250.0000,     574.93
    255.0000,     584.92
    260.0000,     599.01
    265.0000,     606.59
    270.0000,     603.76
    275.0000,     573.12
    280.0000,     530.73
    285.0000,     526.09
    290.0000,     518.27
    295.0000,     514.27
    300.0000,     507.40
           471.8164
LAYER 4
57,    11.6025
     20.0000,     1591.7
     25.0000,     1252.2
     30.0000,     1106.1
     35.0000,     949.04
     40.0000,     910.22
     45.0000,     892.49
     50.0000,     897.24
     55.0000,     909.84
     60.0000,     1223.9
     65.0000,     1695.6
     70.0000,     2002.1
     75.0000,     2061.2
     80.0000,     2036.2
     85.0000,     1723.0
     90.0000,     1337.4
     95.0000,     929.49
    100.0000,     781.63
    105.0000,     766.61
    110.0000,     765.80
    115.0000,     769.68
    120.0000,     795.29
    125.0000,     809.05
    130.0000,     832.94
    135.0000,     885.63
    140.0000,     952.49
    145.0000,     1015.0
    150.0000,     1064.2
    155.0000,     1104.9
    160.0000,     1115.1
    165.0000,     1133.7
    170.0000,     1137.3
    175.0000,     1118.9
    180.0000,     1080.8
    185.0000,     1093.4
    190.0000,     1118.7
    195.0000,     1127.0
    200.0000,     1098.8
    205.0000,     999.30
    210.0000,     971.24
    215.0000,     945.52
    220.0000,     946.71
    225.0000,     949.56
    230.0000,     951.56
    235.0000,     951.13
    240.0000,     919.72
    245.0000,     875.08
    250.0000,     863.80
    255.0000,     868.24
    260.0000,     883.35
    265.0000,     890.72
    270.0000,     888.36
    275.0000,     844.11
    280.0000,     769.03
    285.0000,     745.55
    290.0000,     740.44
    295.0000,     717.94
           650.6318
LAYER 5
53,    15.2628
     30.0000,     2216.9
     35.0000,     1643.6
     40.0000,     1421.7
     45.0000,     1332.1
     50.0000,     1361.3
     55.0000,     1437.3
     60.0000,     1837.5
     65.0000,     2195.9
     70.0000,     2320.9
     75.0000,     2347.9
     80.0000,     2281.1
     85.0000,     1831.2
     90.0000,     1321.7
     95.0000,     889.23
    100.0000,     676.56
    105.0000,     605.21
    110.0000,     591.49
    115.0000,     643.44
    120.0000,     702.10
    125.0000,     773.61
    130.0000,     820.35
    135.0000,     884.42
    140.0000,     952.07
    145.0000,     1015.5
    150.0000,     1077.5
    155.0000,     1144.3
    160.0000,     1201.0
    165.0000,     1213.4
    170.0000,     1199.6
    175.0000,     1174.3
    180.0000,     1144.7
    185.0000,     1137.5
    190.0000,     1145.5
    195.0000,     1152.0
    200.0000,     1143.0
    205.0000,     1102.9
    210.0000,     1081.5
    215.0000,     1070.1
    220.0000,     1075.2
    225.0000,     1075.1
    230.0000,     1072.8
    235.0000,     1072.9
    240.0000,     1075.6
    245.0000,     1074.2
    250.0000,     1072.8
    255.0000,     1071.5
    260.0000,     1072.0
    265.0000,     1073.3
    270.0000,     1075.2
    275.0000,     1073.0
    280.0000,     1064.7
    285.0000,     1058.3
             1048.6
LAYER 6
49,    19.2890
     40.0000,     2119.7
     45.0000,     1889.5
     50.0000,     1901.7
     55.0000,     1916.5
     60.0000,     2061.1
     65.0000,     2144.6
     70.0000,     2308.9
     75.0000,     2307.5
     80.0000,     2225.5
     85.0000,     1822.0
     90.0000,     1251.5
     95.0000,     796.44
    100.0000,     596.60
    105.0000,     549.44
    110.0000,     564.38
    115.0000,     540.86
    120.0000,     541.08
    125.0000,     568.31
    130.0000,     604.33
    135.0000,     608.51
    140.0000,     642.28
    145.0000,     700.68
    150.0000,     777.68
    155.0000,     868.67
    160.0000,     952.24
    165.0000,     997.84
    170.0000,     1008.5
    175.0000,     1005.5
    180.0000,     1003.7
    185.0000,     1012.0
    190.0000,     1034.5
    195.0000,     1053.2
    200.0000,     1054.4
    205.0000,     1056.8
    210.0000,     1057.2
    215.0000,     1057.1
    220.0000,     1046.3
    225.0000,     1031.9
    230.0000,     1014.9
    235.0000,     1002.2
    240.0000,     994.52
    245.0000,     979.14
    250.0000,     974.20
    255.0000,     963.07
    260.0000,     952.87
    265.0000,     952.31
    270.0000,     959.98
    275.0000,     968.01
           979.6708
LAYER 7
45,    23.7179
     50.0000,     2091.0
     55.0000,     2067.0
     60.0000,     2064.4
     65.0000,     2017.9
     70.0000,     2026.4
     75.0000,     1996.0
     80.0000,     1832.2
     85.0000,     1486.8
     90.0000,     1092.3
     95.0000,     754.35
    100.0000,     570.38
    105.0000,     485.15
    110.0000,     436.43
    115.0000,     390.97
    120.0000,     368.33
    125.0000,     368.79
    130.0000,     383.44
    135.0000,     396.74
    140.0000,     399.62
    145.0000,     422.07
    150.0000,     460.63
    155.0000,     509.19
    160.0000,     557.07
    165.0000,     593.01
    170.0000,     615.30
    175.0000,     630.88
    180.0000,     647.24
    185.0000,     669.14
    190.0000,     699.75
    195.0000,     729.79
    200.0000,     747.71
    205.0000,     756.25
    210.0000,     766.58
    215.0000,     783.47
    220.0000,     804.56
    225.0000,     825.16
    230.0000,     842.73
    235.0000,     857.50
    240.0000,     871.27
    245.0000,     883.99
    250.0000,     894.02
    255.0000,     903.92
    260.0000,     918.32
    265.0000,     929.87
           938.9556
LAYER 8
41,    28.5897
     60.0000,     2000.9
     65.0000,     1893.0
     70.0000,     1840.6
     75.0000,     1761.6
     80.0000,     1486.6
     85.0000,     1194.3
     90.0000,     944.36
     95.0000,     688.54
    100.0000,     529.11
    105.0000,     434.38
    110.0000,     373.97
    115.0000,     323.27
    120.0000,     293.68
    125.0000,     283.79
    130.0000,     287.58
    135.0000,     297.07
    140.0000,     304.11
    145.0000,     306.87
    150.0000,     319.28
    155.0000,     337.93
    160.0000,     358.42
    165.0000,     377.13
    170.0000,     393.08
    175.0000,     407.65
    180.0000,     422.91
    185.0000,     440.46
    190.0000,     460.40
    195.0000,     479.72
    200.0000,     495.70
    205.0000,     509.79
    210.0000,     526.20
    215.0000,     548.28
    220.0000,     576.37
    225.0000,     608.68
    230.0000,     641.61
    235.0000,     670.87
    240.0000,     705.39
    245.0000,     742.51
    250.0000,     760.15
    255.0000,     783.38
           840.4477
LAYER 9
35,    33.9487
     75.0000,     1735.7
     80.0000,     1226.2
     85.0000,     1020.4
     90.0000,     893.54
     95.0000,     655.81
    100.0000,     511.78
    105.0000,     417.46
    110.0000,     360.28
    115.0000,     306.32
    120.0000,     272.82
    125.0000,     257.69
    130.0000,     255.69
    135.0000,     260.55
    140.0000,     267.22
    145.0000,     271.89
    150.0000,     272.51
    155.0000,     277.72
    160.0000,     285.43
    165.0000,     294.07
    170.0000,     302.99
    175.0000,     312.21
    180.0000,     322.02
    185.0000,     332.58
    190.0000,     343.48
    195.0000,     353.89
    200.0000,     363.58
    205.0000,     373.90
    210.0000,     387.55
    215.0000,     407.19
    220.0000,     435.42
    225.0000,     473.70
    230.0000,     514.54
    235.0000,     541.60
    240.0000,     579.32
           669.7980
LAYER 10
29,    39.8436
     90.0000,     897.53
     95.0000,     627.63
    100.0000,     509.02
    105.0000,     415.26
    110.0000,     360.77
    115.0000,     305.66
    120.0000,     270.25
    125.0000,     252.29
    130.0000,     247.43
    135.0000,     249.43
    140.0000,     254.03
    145.0000,     258.64
    150.0000,     261.92
    155.0000,     262.97
    160.0000,     264.42
    165.0000,     267.53
    170.0000,     271.75
    175.0000,     276.77
    180.0000,     282.33
    185.0000,     288.06
    190.0000,     293.50
    195.0000,     298.29
    200.0000,     302.68
    205.0000,     308.02
    210.0000,     317.36
    215.0000,     331.98
    220.0000,     356.40
    225.0000,     388.97
           461.0021
LAYER 11
25,    46.3279
    100.0000,     507.36
    105.0000,     414.74
    110.0000,     363.80
    115.0000,     306.54
    120.0000,     270.27
    125.0000,     251.75
    130.0000,     245.91
    135.0000,     246.70
    140.0000,     250.34
    145.0000,     254.44
    150.0000,     257.97
    155.0000,     260.51
    160.0000,     261.84
    165.0000,     262.08
    170.0000,     263.53
    175.0000,     265.93
    180.0000,     268.87
    185.0000,     271.82
    190.0000,     274.11
    195.0000,     275.06
    200.0000,     275.97
    205.0000,     277.39
    210.0000,     278.58
    215.0000,     288.92
           311.3984
LAYER 12
21, 
    110.0000,     395.46
    115.0000,     308.74
    120.0000,     270.54
    125.0000,     252.02
    130.0000,     245.90
    135.0000,     246.28
    140.0000,     249.71
    145.0000,     253.69
    150.0000,     257.13
    155.0000,     259.68
    160.0000,     261.31
    165.0000,     262.01
    170.0000,     262.20
    175.0000,     262.98
    180.0000,     264.02
    185.0000,     264.79
    190.0000,     264.88
    195.0000,     265.77
    200.0000,     267.37
    205.0000,     269.49
           272.4842
CALCULATED APPARENT RESISTIVITY
      7.5000,       5.0000,   1.00000,    869.4020
     12.5000,       5.0000,   1.00000,    849.5650
     17.5000,       5.0000,   1.00000,    845.5429
     22.5000,       5.0000,   1.00000,    803.4216
     27.5000,       5.0000,   1.00000,    832.9669
     32.5000,       5.0000,   1.00000,    756.1040
     37.5000,       5.0000,   1.00000,    835.4753
     42.5000,       5.0000,   1.00000,    787.3188
     47.5000,       5.0000,   1.00000,    869.0521
     52.5000,       5.0000,   1.00000,    818.7086
     57.5000,       5.0000,   1.00000,    955.5691
     62.5000,       5.0000,   1.00000,   1043.1060
     67.5000,       5.0000,   1.00000,   1112.4594
     72.5000,       5.0000,   1.00000,   1105.9291
     77.5000,       5.0000,   1.00000,   1114.8651
     82.5000,       5.0000,   1.00000,    931.6571
     87.5000,       5.0000,   1.00000,    870.7076
     92.5000,       5.0000,   1.00000,    641.6902
     97.5000,       5.0000,   1.00000,    558.1117
    102.5000,       5.0000,   1.00000,    527.2183
    107.5000,       5.0000,   1.00000,    481.3919
    112.5000,       5.0000,   1.00000,    485.7580
    117.5000,       5.0000,   1.00000,    482.7170
    122.5000,       5.0000,   1.00000,    502.4856
    127.5000,       5.0000,   1.00000,    472.2292
    132.5000,       5.0000,   1.00000,    527.3124
    137.5000,       5.0000,   1.00000,    535.3299
    142.5000,       5.0000,   1.00000,    549.4106
    147.5000,       5.0000,   1.00000,    596.7510
    152.5000,       5.0000,   1.00000,    546.4198
    157.5000,       5.0000,   1.00000,    561.3972
    162.5000,       5.0000,   1.00000,    545.3812
    167.5000,       5.0000,   1.00000,    553.4645
    172.5000,       5.0000,   1.00000,    518.8373
    177.5000,       5.0000,   1.00000,    673.3452
    182.5000,       5.0000,   1.00000,    532.7256
    187.5000,       5.0000,   1.00000,    601.5726
    192.5000,       5.0000,   1.00000,    600.0822
    197.5000,       5.0000,   1.00000,    599.6343
    202.5000,       5.0000,   1.00000,    551.6263
    207.5000,       5.0000,   1.00000,    566.4851
    212.5000,       5.0000,   1.00000,    501.4875
    217.5000,       5.0000,   1.00000,    467.7218
    222.5000,       5.0000,   1.00000,    481.7115
    227.5000,       5.0000,   1.00000,    458.8781
    232.5000,       5.0000,   1.00000,    466.9583
    237.5000,       5.0000,   1.00000,    443.5494
    242.5000,       5.0000,   1.00000,    430.8884
    247.5000,       5.0000,   1.00000,    414.6316
    252.5000,       5.0000,   1.00000,    432.2818
    257.5000,       5.0000,   1.00000,    426.0604
    262.5000,       5.0000,   1.00000,    437.0827
    267.5000,       5.0000,   1.00000,    428.2379
    272.5000,       5.0000,   1.00000,    420.3966
    277.5000,       5.0000,   1.00000,    406.7470
    282.5000,       5.0000,   1.00000,    399.4474
    287.5000,       5.0000,   1.00000,    419.0165
    292.5000,       5.0000,   1.00000,    408.8669
    297.5000,       5.0000,   1.00000,    428.6126
    302.5000,       5.0000,   1.00000,    423.8731
    307.5000,       5.0000,   1.00000,    422.1715
     12.5000,       5.0000,   2.00000,    969.6673
     17.5000,       5.0000,   2.00000,    954.0758
     22.5000,       5.0000,   2.00000,    936.2381
     27.5000,       5.0000,   2.00000,    936.5023
     32.5000,       5.0000,   2.00000,    846.2217
     37.5000,       5.0000,   2.00000,    910.1965
     42.5000,       5.0000,   2.00000,    920.6591
     47.5000,       5.0000,   2.00000,    967.6716
     52.5000,       5.0000,   2.00000,    891.4150
     57.5000,       5.0000,   2.00000,   1028.3766
     62.5000,       5.0000,   2.00000,   1161.4459
     67.5000,       5.0000,   2.00000,   1137.4387
     72.5000,       5.0000,   2.00000,   1119.0449
     77.5000,       5.0000,   2.00000,   1114.1063
     82.5000,       5.0000,   2.00000,   1000.7540
     87.5000,       5.0000,   2.00000,    960.4122
     92.5000,       5.0000,   2.00000,    713.6456
     97.5000,       5.0000,   2.00000,    628.2669
    102.5000,       5.0000,   2.00000,    633.5967
    107.5000,       5.0000,   2.00000,    559.1896
    112.5000,       5.0000,   2.00000,    540.8792
    117.5000,       5.0000,   2.00000,    568.1539
    122.5000,       5.0000,   2.00000,    573.7183
    127.5000,       5.0000,   2.00000,    531.7615
    132.5000,       5.0000,   2.00000,    596.4600
    137.5000,       5.0000,   2.00000,    597.1108
    142.5000,       5.0000,   2.00000,    610.9221
    147.5000,       5.0000,   2.00000,    669.3317
    152.5000,       5.0000,   2.00000,    612.2852
    157.5000,       5.0000,   2.00000,    637.4647
    162.5000,       5.0000,   2.00000,    657.6060
    167.5000,       5.0000,   2.00000,    587.3484
    172.5000,       5.0000,   2.00000,    605.5751
    177.5000,       5.0000,   2.00000,    806.6187
    182.5000,       5.0000,   2.00000,    595.3201
    187.5000,       5.0000,   2.00000,    617.4675
    192.5000,       5.0000,   2.00000,    707.2416
    197.5000,       5.0000,   2.00000,    658.0621
    202.5000,       5.0000,   2.00000,    607.5261
    207.5000,       5.0000,   2.00000,    657.1240
    212.5000,       5.0000,   2.00000,    581.4049
    217.5000,       5.0000,   2.00000,    530.2306
    222.5000,       5.0000,   2.00000,    564.9209
    227.5000,       5.0000,   2.00000,    545.6984
    232.5000,       5.0000,   2.00000,    547.1497
    237.5000,       5.0000,   2.00000,    528.6014
    242.5000,       5.0000,   2.00000,    501.8154
    247.5000,       5.0000,   2.00000,    490.9990
    252.5000,       5.0000,   2.00000,    512.6481
    257.5000,       5.0000,   2.00000,    502.5000
    262.5000,       5.0000,   2.00000,    505.8318
    267.5000,       5.0000,   2.00000,    504.5009
    272.5000,       5.0000,   2.00000,    495.2539
    277.5000,       5.0000,   2.00000,    472.1258
    282.5000,       5.0000,   2.00000,    469.4981
    287.5000,       5.0000,   2.00000,    489.4663
    292.5000,       5.0000,   2.00000,    470.5389
    297.5000,       5.0000,   2.00000,    484.3211
    302.5000,       5.0000,   2.00000,    479.4796
     17.5000,       5.0000,   3.00000,   1082.8411
     22.5000,       5.0000,   3.00000,   1040.5717
     27.5000,       5.0000,   3.00000,   1047.9690
     32.5000,       5.0000,   3.00000,    930.2858
     37.5000,       5.0000,   3.00000,   1045.8113
     42.5000,       5.0000,   3.00000,   1034.2950
     47.5000,       5.0000,   3.00000,   1077.5142
     52.5000,       5.0000,   3.00000,    941.5674
     57.5000,       5.0000,   3.00000,   1087.6621
     62.5000,       5.0000,   3.00000,   1184.2881
     67.5000,       5.0000,   3.00000,   1191.5532
     72.5000,       5.0000,   3.00000,   1094.2460
     77.5000,       5.0000,   3.00000,   1133.0988
     82.5000,       5.0000,   3.00000,   1049.5564
     87.5000,       5.0000,   3.00000,   1015.9818
     92.5000,       5.0000,   3.00000,    753.2497
     97.5000,       5.0000,   3.00000,    683.8412
    102.5000,       5.0000,   3.00000,    689.2537
    107.5000,       5.0000,   3.00000,    631.3416
    112.5000,       5.0000,   3.00000,    616.1495
    117.5000,       5.0000,   3.00000,    618.0353
    122.5000,       5.0000,   3.00000,    626.7780
    127.5000,       5.0000,   3.00000,    570.7028
    132.5000,       5.0000,   3.00000,    617.4556
    137.5000,       5.0000,   3.00000,    634.4084
    142.5000,       5.0000,   3.00000,    663.0536
    147.5000,       5.0000,   3.00000,    716.4822
    152.5000,       5.0000,   3.00000,    668.3469
    157.5000,       5.0000,   3.00000,    702.3746
    162.5000,       5.0000,   3.00000,    655.7217
    167.5000,       5.0000,   3.00000,    650.7041
    172.5000,       5.0000,   3.00000,    665.8464
    177.5000,       5.0000,   3.00000,    880.1519
    182.5000,       5.0000,   3.00000,    641.5665
    187.5000,       5.0000,   3.00000,    669.5106
    192.5000,       5.0000,   3.00000,    703.0129
    197.5000,       5.0000,   3.00000,    736.2828
    202.5000,       5.0000,   3.00000,    675.7389
    207.5000,       5.0000,   3.00000,    712.6983
    212.5000,       5.0000,   3.00000,    634.9675
    217.5000,       5.0000,   3.00000,    581.7700
    222.5000,       5.0000,   3.00000,    616.5812
    227.5000,       5.0000,   3.00000,    623.2391
    232.5000,       5.0000,   3.00000,    638.3661
    237.5000,       5.0000,   3.00000,    595.3901
    242.5000,       5.0000,   3.00000,    564.6062
    247.5000,       5.0000,   3.00000,    544.3973
    252.5000,       5.0000,   3.00000,    576.3890
    257.5000,       5.0000,   3.00000,    570.4359
    262.5000,       5.0000,   3.00000,    581.7478
    267.5000,       5.0000,   3.00000,    574.0158
    272.5000,       5.0000,   3.00000,    556.8899
    277.5000,       5.0000,   3.00000,    529.7043
    282.5000,       5.0000,   3.00000,    523.9174
    287.5000,       5.0000,   3.00000,    551.2471
    292.5000,       5.0000,   3.00000,    533.8312
    297.5000,       5.0000,   3.00000,    545.5811
     22.5000,      15.0000,   1.00000,   1118.0129
     27.5000,      15.0000,   1.00000,   1064.5159
     32.5000,      15.0000,   1.00000,   1091.8198
     37.5000,      15.0000,   1.00000,   1087.5854
     42.5000,      15.0000,   1.00000,   1125.6034
     47.5000,      15.0000,   1.00000,   1066.2330
     52.5000,      15.0000,   1.00000,   1079.4401
     57.5000,      15.0000,   1.00000,   1071.8137
     62.5000,      15.0000,   1.00000,   1131.4994
     67.5000,      15.0000,   1.00000,   1113.4648
     72.5000,      15.0000,   1.00000,   1127.5920
     77.5000,      15.0000,   1.00000,   1079.3765
     82.5000,      15.0000,   1.00000,   1054.5465
     87.5000,      15.0000,   1.00000,    952.8175
     92.5000,      15.0000,   1.00000,    854.8666
     97.5000,      15.0000,   1.00000,    735.1944
    102.5000,      15.0000,   1.00000,    697.4335
    107.5000,      15.0000,   1.00000,    690.4109
    112.5000,      15.0000,   1.00000,    673.9111
    117.5000,      15.0000,   1.00000,    655.2034
    122.5000,      15.0000,   1.00000,    624.5837
    127.5000,      15.0000,   1.00000,    614.5906
    132.5000,      15.0000,   1.00000,    611.4555
    137.5000,      15.0000,   1.00000,    642.4839
    142.5000,      15.0000,   1.00000,    682.5173
    147.5000,      15.0000,   1.00000,    701.8646
    152.5000,      15.0000,   1.00000,    716.7034
    157.5000,      15.0000,   1.00000,    662.0950
    162.5000,      15.0000,   1.00000,    663.4111
    167.5000,      15.0000,   1.00000,    668.1858
    172.5000,      15.0000,   1.00000,    750.2831
    177.5000,      15.0000,   1.00000,    729.4183
    182.5000,      15.0000,   1.00000,    749.8951
    187.5000,      15.0000,   1.00000,    681.8503
    192.5000,      15.0000,   1.00000,    698.5685
    197.5000,      15.0000,   1.00000,    709.2100
    202.5000,      15.0000,   1.00000,    746.7654
    207.5000,      15.0000,   1.00000,    693.2068
    212.5000,      15.0000,   1.00000,    656.2314
    217.5000,      15.0000,   1.00000,    629.5682
    222.5000,      15.0000,   1.00000,    631.1132
    227.5000,      15.0000,   1.00000,    658.3102
    232.5000,      15.0000,   1.00000,    660.9387
    237.5000,      15.0000,   1.00000,    637.9683
    242.5000,      15.0000,   1.00000,    595.1235
    247.5000,      15.0000,   1.00000,    585.7324
    252.5000,      15.0000,   1.00000,    587.0533
    257.5000,      15.0000,   1.00000,    610.5643
    262.5000,      15.0000,   1.00000,    615.9779
    267.5000,      15.0000,   1.00000,    605.9993
    272.5000,      15.0000,   1.00000,    583.0286
    277.5000,      15.0000,   1.00000,    564.2872
    282.5000,      15.0000,   1.00000,    560.8757
    287.5000,      15.0000,   1.00000,    565.3112
    292.5000,      15.0000,   1.00000,    577.5723
     22.5000,       5.0000,   4.00000,   1134.3596
     27.5000,       5.0000,   4.00000,   1136.6626
     32.5000,       5.0000,   4.00000,   1040.2108
     37.5000,       5.0000,   4.00000,   1155.3268
     42.5000,       5.0000,   4.00000,   1119.8180
     47.5000,       5.0000,   4.00000,   1138.2162
     52.5000,       5.0000,   4.00000,    989.4659
     57.5000,       5.0000,   4.00000,   1084.8179
     62.5000,       5.0000,   4.00000,   1194.5990
     67.5000,       5.0000,   4.00000,   1170.2202
     72.5000,       5.0000,   4.00000,   1155.2955
     77.5000,       5.0000,   4.00000,   1170.5327
     82.5000,       5.0000,   4.00000,   1050.4025
     87.5000,       5.0000,   4.00000,   1032.0428
     92.5000,       5.0000,   4.00000,    769.6823
     97.5000,       5.0000,   4.00000,    695.5449
    102.5000,       5.0000,   4.00000,    721.2937
    107.5000,       5.0000,   4.00000,    675.8462
    112.5000,       5.0000,   4.00000,    675.2236
    117.5000,       5.0000,   4.00000,    666.5795
    122.5000,       5.0000,   4.00000,    654.0516
    127.5000,       5.0000,   4.00000,    580.1167
    132.5000,       5.0000,   4.00000,    635.0463
    137.5000,       5.0000,   4.00000,    646.3990
    142.5000,       5.0000,   4.00000,    681.3454
    147.5000,       5.0000,   4.00000,    761.9025
    152.5000,       5.0000,   4.00000,    700.4924
    157.5000,       5.0000,   4.00000,    683.1001
    162.5000,       5.0000,   4.00000,    677.9586
    167.5000,       5.0000,   4.00000,    663.5428
    172.5000,       5.0000,   4.00000,    686.4987
    177.5000,       5.0000,   4.00000,    903.2657
    182.5000,       5.0000,   4.00000,    667.6382
    187.5000,       5.0000,   4.00000,    689.4269
    192.5000,       5.0000,   4.00000,    736.4419
    197.5000,       5.0000,   4.00000,    742.1555
    202.5000,       5.0000,   4.00000,    728.4572
    207.5000,       5.0000,   4.00000,    753.4576
    212.5000,       5.0000,   4.00000,    655.1734
    217.5000,       5.0000,   4.00000,    608.0886
    222.5000,       5.0000,   4.00000,    662.9343
    227.5000,       5.0000,   4.00000,    669.5032
    232.5000,       5.0000,   4.00000,    699.0840
    237.5000,       5.0000,   4.00000,    656.2145
    242.5000,       5.0000,   4.00000,    604.9550
    247.5000,       5.0000,   4.00000,    582.1882
    252.5000,       5.0000,   4.00000,    615.9277
    257.5000,       5.0000,   4.00000,    623.6157
    262.5000,       5.0000,   4.00000,    644.4896
    267.5000,       5.0000,   4.00000,    630.4683
    272.5000,       5.0000,   4.00000,    605.3071
    277.5000,       5.0000,   4.00000,    570.8394
    282.5000,       5.0000,   4.00000,    563.4644
    287.5000,       5.0000,   4.00000,    598.1526
    292.5000,       5.0000,   4.00000,    581.9760
     30.0000,      20.0000,   1.00000,   1206.8508
     35.0000,      20.0000,   1.00000,   1191.3428
     40.0000,      20.0000,   1.00000,   1165.0581
     45.0000,      20.0000,   1.00000,   1127.1351
     50.0000,      20.0000,   1.00000,   1087.7345
     55.0000,      20.0000,   1.00000,   1089.1151
     60.0000,      20.0000,   1.00000,   1061.9993
     65.0000,      20.0000,   1.00000,   1104.0054
     70.0000,      20.0000,   1.00000,   1163.4806
     75.0000,      20.0000,   1.00000,   1141.4169
     80.0000,      20.0000,   1.00000,   1108.9657
     85.0000,      20.0000,   1.00000,    995.6188
     90.0000,      20.0000,   1.00000,    883.7279
     95.0000,      20.0000,   1.00000,    818.2155
    100.0000,      20.0000,   1.00000,    730.9193
    105.0000,      20.0000,   1.00000,    712.5449
    110.0000,      20.0000,   1.00000,    724.2487
    115.0000,      20.0000,   1.00000,    708.4214
    120.0000,      20.0000,   1.00000,    675.1658
    125.0000,      20.0000,   1.00000,    652.7584
    130.0000,      20.0000,   1.00000,    635.0934
    135.0000,      20.0000,   1.00000,    639.1283
    140.0000,      20.0000,   1.00000,    685.0326
    145.0000,      20.0000,   1.00000,    703.2627
    150.0000,      20.0000,   1.00000,    682.8406
    155.0000,      20.0000,   1.00000,    691.2526
    160.0000,      20.0000,   1.00000,    661.4737
    165.0000,      20.0000,   1.00000,    657.9629
    170.0000,      20.0000,   1.00000,    707.2943
    175.0000,      20.0000,   1.00000,    699.2795
    180.0000,      20.0000,   1.00000,    716.1053
    185.0000,      20.0000,   1.00000,    747.4136
    190.0000,      20.0000,   1.00000,    717.2649
    195.0000,      20.0000,   1.00000,    727.1573
    200.0000,      20.0000,   1.00000,    737.8951
    205.0000,      20.0000,   1.00000,    705.1902
    210.0000,      20.0000,   1.00000,    697.4193
    215.0000,      20.0000,   1.00000,    678.5821
    220.0000,      20.0000,   1.00000,    661.2761
    225.0000,      20.0000,   1.00000,    675.6507
    230.0000,      20.0000,   1.00000,    693.7938
    235.0000,      20.0000,   1.00000,    677.7025
    240.0000,      20.0000,   1.00000,    664.4305
    245.0000,      20.0000,   1.00000,    641.0358
    250.0000,      20.0000,   1.00000,    627.5002
    255.0000,      20.0000,   1.00000,    641.5522
    260.0000,      20.0000,   1.00000,    655.7532
    265.0000,      20.0000,   1.00000,    659.2717
    270.0000,      20.0000,   1.00000,    644.8887
    275.0000,      20.0000,   1.00000,    621.5073
    280.0000,      20.0000,   1.00000,    609.6604
    285.0000,      20.0000,   1.00000,    602.3630
     27.5000,       5.0000,   5.00000,   1234.8820
     32.5000,       5.0000,   5.00000,   1116.5089
     37.5000,       5.0000,   5.00000,   1217.8397
     42.5000,       5.0000,   5.00000,   1158.6880
     47.5000,       5.0000,   5.00000,   1165.3262
     52.5000,       5.0000,   5.00000,    977.4847
     57.5000,       5.0000,   5.00000,   1087.7725
     62.5000,       5.0000,   5.00000,   1161.3750
     67.5000,       5.0000,   5.00000,   1202.8147
     72.5000,       5.0000,   5.00000,   1196.9283
     77.5000,       5.0000,   5.00000,   1225.7230
     82.5000,       5.0000,   5.00000,   1062.1932
     87.5000,       5.0000,   5.00000,   1014.1709
     92.5000,       5.0000,   5.00000,    753.8595
     97.5000,       5.0000,   5.00000,    687.4743
    102.5000,       5.0000,   5.00000,    727.8287
    107.5000,       5.0000,   5.00000,    694.3679
    112.5000,       5.0000,   5.00000,    695.8530
    117.5000,       5.0000,   5.00000,    705.1656
    122.5000,       5.0000,   5.00000,    668.7346
    127.5000,       5.0000,   5.00000,    587.8112
    132.5000,       5.0000,   5.00000,    641.8130
    137.5000,       5.0000,   5.00000,    651.0563
    142.5000,       5.0000,   5.00000,    690.0430
    147.5000,       5.0000,   5.00000,    775.6750
    152.5000,       5.0000,   5.00000,    674.6951
    157.5000,       5.0000,   5.00000,    685.2253
    162.5000,       5.0000,   5.00000,    676.9550
    167.5000,       5.0000,   5.00000,    649.0369
    172.5000,       5.0000,   5.00000,    662.6479
    177.5000,       5.0000,   5.00000,    907.4380
    182.5000,       5.0000,   5.00000,    657.9813
    187.5000,       5.0000,   5.00000,    699.0596
    192.5000,       5.0000,   5.00000,    766.4707
    197.5000,       5.0000,   5.00000,    760.3615
    202.5000,       5.0000,   5.00000,    708.0058
    207.5000,       5.0000,   5.00000,    778.1992
    212.5000,       5.0000,   5.00000,    668.7186
    217.5000,       5.0000,   5.00000,    619.2685
    222.5000,       5.0000,   5.00000,    686.5297
    227.5000,       5.0000,   5.00000,    698.6066
    232.5000,       5.0000,   5.00000,    722.6251
    237.5000,       5.0000,   5.00000,    689.1859
    242.5000,       5.0000,   5.00000,    638.3137
    247.5000,       5.0000,   5.00000,    605.3436
    252.5000,       5.0000,   5.00000,    647.0571
    257.5000,       5.0000,   5.00000,    655.9351
    262.5000,       5.0000,   5.00000,    680.1024
    267.5000,       5.0000,   5.00000,    672.8456
    272.5000,       5.0000,   5.00000,    642.1844
    277.5000,       5.0000,   5.00000,    598.9745
    282.5000,       5.0000,   5.00000,    593.2597
    287.5000,       5.0000,   5.00000,    627.6035
     32.5000,       5.0000,   6.00000,   1145.8168
     37.5000,       5.0000,   6.00000,   1229.6277
     42.5000,       5.0000,   6.00000,   1156.6620
     47.5000,       5.0000,   6.00000,   1133.6440
     52.5000,       5.0000,   6.00000,    954.7067
     57.5000,       5.0000,   6.00000,   1048.3240
     62.5000,       5.0000,   6.00000,   1192.4902
     67.5000,       5.0000,   6.00000,   1235.4888
     72.5000,       5.0000,   6.00000,   1228.5129
     77.5000,       5.0000,   6.00000,   1254.2072
     82.5000,       5.0000,   6.00000,   1097.7677
     87.5000,       5.0000,   6.00000,   1002.1005
     92.5000,       5.0000,   6.00000,    721.6817
     97.5000,       5.0000,   6.00000,    669.5549
    102.5000,       5.0000,   6.00000,    712.6849
    107.5000,       5.0000,   6.00000,    682.5265
    112.5000,       5.0000,   6.00000,    699.0975
    117.5000,       5.0000,   6.00000,    699.7076
    122.5000,       5.0000,   6.00000,    691.8689
    127.5000,       5.0000,   6.00000,    599.7368
    132.5000,       5.0000,   6.00000,    643.8050
    137.5000,       5.0000,   6.00000,    658.8797
    142.5000,       5.0000,   6.00000,    694.5956
    147.5000,       5.0000,   6.00000,    727.6176
    152.5000,       5.0000,   6.00000,    666.8105
    157.5000,       5.0000,   6.00000,    682.3364
    162.5000,       5.0000,   6.00000,    651.8046
    167.5000,       5.0000,   6.00000,    621.4125
    172.5000,       5.0000,   6.00000,    639.3506
    177.5000,       5.0000,   6.00000,    857.7408
    182.5000,       5.0000,   6.00000,    648.6907
    187.5000,       5.0000,   6.00000,    700.5433
    192.5000,       5.0000,   6.00000,    767.0049
    197.5000,       5.0000,   6.00000,    765.3911
    202.5000,       5.0000,   6.00000,    703.4537
    207.5000,       5.0000,   6.00000,    742.2039
    212.5000,       5.0000,   6.00000,    683.5582
    217.5000,       5.0000,   6.00000,    628.9613
    222.5000,       5.0000,   6.00000,    686.3263
    227.5000,       5.0000,   6.00000,    702.6871
    232.5000,       5.0000,   6.00000,    732.1735
    237.5000,       5.0000,   6.00000,    691.0295
    242.5000,       5.0000,   6.00000,    654.3207
    247.5000,       5.0000,   6.00000,    629.8364
    252.5000,       5.0000,   6.00000,    666.5952
    257.5000,       5.0000,   6.00000,    671.3388
    262.5000,       5.0000,   6.00000,    696.7805
    267.5000,       5.0000,   6.00000,    692.1835
    272.5000,       5.0000,   6.00000,    666.2375
    277.5000,       5.0000,   6.00000,    623.3917
    282.5000,       5.0000,   6.00000,    610.3994
     37.5000,      25.0000,   1.00000,   1177.3314
     42.5000,      25.0000,   1.00000,   1084.7052
     47.5000,      25.0000,   1.00000,   1069.4597
     52.5000,      25.0000,   1.00000,   1043.8737
     57.5000,      25.0000,   1.00000,   1070.6893
     62.5000,      25.0000,   1.00000,   1096.3640
     67.5000,      25.0000,   1.00000,   1162.7219
     72.5000,      25.0000,   1.00000,   1167.3767
     77.5000,      25.0000,   1.00000,   1147.6820
     82.5000,      25.0000,   1.00000,   1055.9308
     87.5000,      25.0000,   1.00000,    960.4152
     92.5000,      25.0000,   1.00000,    846.1442
     97.5000,      25.0000,   1.00000,    770.3824
    102.5000,      25.0000,   1.00000,    703.1407
    107.5000,      25.0000,   1.00000,    700.1228
    112.5000,      25.0000,   1.00000,    700.9839
    117.5000,      25.0000,   1.00000,    686.5241
    122.5000,      25.0000,   1.00000,    682.6877
    127.5000,      25.0000,   1.00000,    679.8657
    132.5000,      25.0000,   1.00000,    668.8993
    137.5000,      25.0000,   1.00000,    680.5459
    142.5000,      25.0000,   1.00000,    659.7256
    147.5000,      25.0000,   1.00000,    664.8737
    152.5000,      25.0000,   1.00000,    667.3066
    157.5000,      25.0000,   1.00000,    654.9806
    162.5000,      25.0000,   1.00000,    630.5902
    167.5000,      25.0000,   1.00000,    668.3710
    172.5000,      25.0000,   1.00000,    647.4637
    177.5000,      25.0000,   1.00000,    657.4336
    182.5000,      25.0000,   1.00000,    701.6658
    187.5000,      25.0000,   1.00000,    746.4663
    192.5000,      25.0000,   1.00000,    704.8348
    197.5000,      25.0000,   1.00000,    722.5769
    202.5000,      25.0000,   1.00000,    713.0857
    207.5000,      25.0000,   1.00000,    683.0085
    212.5000,      25.0000,   1.00000,    672.6957
    217.5000,      25.0000,   1.00000,    698.3961
    222.5000,      25.0000,   1.00000,    675.7565
    227.5000,      25.0000,   1.00000,    670.3561
    232.5000,      25.0000,   1.00000,    678.2064
    237.5000,      25.0000,   1.00000,    671.0070
    242.5000,      25.0000,   1.00000,    670.2852
    247.5000,      25.0000,   1.00000,    670.1057
    252.5000,      25.0000,   1.00000,    663.7717
    257.5000,      25.0000,   1.00000,    663.0082
    262.5000,      25.0000,   1.00000,    669.2426
    267.5000,      25.0000,   1.00000,    661.8258
    272.5000,      25.0000,   1.00000,    657.9964
    277.5000,      25.0000,   1.00000,    650.5462
     37.5000,       5.0000,   7.00000,   1202.0508
     42.5000,       5.0000,   7.00000,   1104.9631
     47.5000,       5.0000,   7.00000,   1087.5490
     52.5000,       5.0000,   7.00000,    906.7037
     57.5000,       5.0000,   7.00000,   1046.2612
     62.5000,       5.0000,   7.00000,   1211.6237
     67.5000,       5.0000,   7.00000,   1271.5518
     72.5000,       5.0000,   7.00000,   1252.2297
     77.5000,       5.0000,   7.00000,   1279.6929
     82.5000,       5.0000,   7.00000,   1102.6613
     87.5000,       5.0000,   7.00000,   1014.1058
     92.5000,       5.0000,   7.00000,    708.4161
     97.5000,       5.0000,   7.00000,    636.6853
    102.5000,       5.0000,   7.00000,    680.6936
    107.5000,       5.0000,   7.00000,    657.6646
    112.5000,       5.0000,   7.00000,    667.4345
    117.5000,       5.0000,   7.00000,    692.8081
    122.5000,       5.0000,   7.00000,    687.1397
    127.5000,       5.0000,   7.00000,    613.4274
    132.5000,       5.0000,   7.00000,    658.3310
    137.5000,       5.0000,   7.00000,    662.0911
    142.5000,       5.0000,   7.00000,    657.7342
    147.5000,       5.0000,   7.00000,    718.0760
    152.5000,       5.0000,   7.00000,    649.0461
    157.5000,       5.0000,   7.00000,    652.2665
    162.5000,       5.0000,   7.00000,    627.3060
    167.5000,       5.0000,   7.00000,    594.2167
    172.5000,       5.0000,   7.00000,    603.0674
    177.5000,       5.0000,   7.00000,    822.5049
    182.5000,       5.0000,   7.00000,    625.5025
    187.5000,       5.0000,   7.00000,    685.1674
    192.5000,       5.0000,   7.00000,    750.0670
    197.5000,       5.0000,   7.00000,    748.3005
    202.5000,       5.0000,   7.00000,    695.6506
    207.5000,       5.0000,   7.00000,    737.2786
    212.5000,       5.0000,   7.00000,    655.0462
    217.5000,       5.0000,   7.00000,    632.7131
    222.5000,       5.0000,   7.00000,    682.3605
    227.5000,       5.0000,   7.00000,    688.3950
    232.5000,       5.0000,   7.00000,    720.2850
    237.5000,       5.0000,   7.00000,    689.2228
    242.5000,       5.0000,   7.00000,    652.1277
    247.5000,       5.0000,   7.00000,    641.8840
    252.5000,       5.0000,   7.00000,    679.7546
    257.5000,       5.0000,   7.00000,    678.4197
    262.5000,       5.0000,   7.00000,    700.8088
    267.5000,       5.0000,   7.00000,    695.5327
    272.5000,       5.0000,   7.00000,    676.7312
    277.5000,       5.0000,   7.00000,    636.5142
     42.5000,       5.0000,   8.00000,   1044.0933
     47.5000,       5.0000,   8.00000,   1020.4396
     52.5000,       5.0000,   8.00000,    887.1844
     57.5000,       5.0000,   8.00000,   1042.4341
     62.5000,       5.0000,   8.00000,   1215.8115
     67.5000,       5.0000,   8.00000,   1286.7212
     72.5000,       5.0000,   8.00000,   1284.8864
     77.5000,       5.0000,   8.00000,   1288.0883
     82.5000,       5.0000,   8.00000,   1107.7943
     87.5000,       5.0000,   8.00000,   1014.0702
     92.5000,       5.0000,   8.00000,    708.6204
     97.5000,       5.0000,   8.00000,    613.9611
    102.5000,       5.0000,   8.00000,    640.7060
    107.5000,       5.0000,   8.00000,    613.8788
    112.5000,       5.0000,   8.00000,    637.1577
    117.5000,       5.0000,   8.00000,    663.9012
    122.5000,       5.0000,   8.00000,    676.2552
    127.5000,       5.0000,   8.00000,    611.1519
    132.5000,       5.0000,   8.00000,    672.6253
    137.5000,       5.0000,   8.00000,    639.3141
    142.5000,       5.0000,   8.00000,    652.5320
    147.5000,       5.0000,   8.00000,    706.6379
    152.5000,       5.0000,   8.00000,    623.8102
    157.5000,       5.0000,   8.00000,    619.3417
    162.5000,       5.0000,   8.00000,    599.1016
    167.5000,       5.0000,   8.00000,    566.2285
    172.5000,       5.0000,   8.00000,    576.1909
    177.5000,       5.0000,   8.00000,    796.6703
    182.5000,       5.0000,   8.00000,    598.1699
    187.5000,       5.0000,   8.00000,    650.1044
    192.5000,       5.0000,   8.00000,    721.5071
    197.5000,       5.0000,   8.00000,    723.4354
    202.5000,       5.0000,   8.00000,    681.6476
    207.5000,       5.0000,   8.00000,    731.6747
    212.5000,       5.0000,   8.00000,    643.5747
    217.5000,       5.0000,   8.00000,    597.8713
    222.5000,       5.0000,   8.00000,    674.0635
    227.5000,       5.0000,   8.00000,    672.4717
    232.5000,       5.0000,   8.00000,    698.9567
    237.5000,       5.0000,   8.00000,    676.5360
    242.5000,       5.0000,   8.00000,    648.9263
    247.5000,       5.0000,   8.00000,    630.1799
    252.5000,       5.0000,   8.00000,    681.3981
    257.5000,       5.0000,   8.00000,    681.6392
    262.5000,       5.0000,   8.00000,    697.6503
    267.5000,       5.0000,   8.00000,    693.9161
    272.5000,       5.0000,   8.00000,    672.4676
     52.5000,      35.0000,   1.00000,   1022.5931
     57.5000,      35.0000,   1.00000,   1053.3615
     62.5000,      35.0000,   1.00000,   1094.7686
     67.5000,      35.0000,   1.00000,   1106.0005
     72.5000,      35.0000,   1.00000,   1138.4467
     77.5000,      35.0000,   1.00000,   1118.8752
     82.5000,      35.0000,   1.00000,   1059.1223
     87.5000,      35.0000,   1.00000,    974.0847
     92.5000,      35.0000,   1.00000,    890.7890
     97.5000,      35.0000,   1.00000,    780.8408
    102.5000,      35.0000,   1.00000,    704.4918
    107.5000,      35.0000,   1.00000,    622.3719
    112.5000,      35.0000,   1.00000,    604.0240
    117.5000,      35.0000,   1.00000,    627.2022
    122.5000,      35.0000,   1.00000,    647.0735
    127.5000,      35.0000,   1.00000,    646.9916
    132.5000,      35.0000,   1.00000,    674.4384
    137.5000,      35.0000,   1.00000,    668.3417
    142.5000,      35.0000,   1.00000,    652.2392
    147.5000,      35.0000,   1.00000,    630.1083
    152.5000,      35.0000,   1.00000,    604.7195
    157.5000,      35.0000,   1.00000,    585.9754
    162.5000,      35.0000,   1.00000,    608.5656
    167.5000,      35.0000,   1.00000,    593.7131
    172.5000,      35.0000,   1.00000,    597.8311
    177.5000,      35.0000,   1.00000,    611.2449
    182.5000,      35.0000,   1.00000,    616.8552
    187.5000,      35.0000,   1.00000,    630.6990
    192.5000,      35.0000,   1.00000,    658.5347
    197.5000,      35.0000,   1.00000,    640.1283
    202.5000,      35.0000,   1.00000,    651.4431
    207.5000,      35.0000,   1.00000,    657.2307
    212.5000,      35.0000,   1.00000,    650.1992
    217.5000,      35.0000,   1.00000,    640.8106
    222.5000,      35.0000,   1.00000,    630.8136
    227.5000,      35.0000,   1.00000,    613.3729
    232.5000,      35.0000,   1.00000,    631.0516
    237.5000,      35.0000,   1.00000,    635.5782
    242.5000,      35.0000,   1.00000,    640.9476
    247.5000,      35.0000,   1.00000,    651.2900
    252.5000,      35.0000,   1.00000,    652.8163
    257.5000,      35.0000,   1.00000,    650.1891
    262.5000,      35.0000,   1.00000,    653.0959
     52.5000,       5.0000,  10.00000,    843.6005
     57.5000,       5.0000,  10.00000,   1005.5027
     62.5000,       5.0000,  10.00000,   1193.8555
     67.5000,       5.0000,  10.00000,   1276.1011
     72.5000,       5.0000,  10.00000,   1281.2697
     77.5000,       5.0000,  10.00000,   1309.6438
     82.5000,       5.0000,  10.00000,   1122.8395
     87.5000,       5.0000,  10.00000,   1000.9473
     92.5000,       5.0000,  10.00000,    685.3906
     97.5000,       5.0000,  10.00000,    583.4944
    102.5000,       5.0000,  10.00000,    593.1234
    107.5000,       5.0000,  10.00000,    546.7276
    112.5000,       5.0000,  10.00000,    560.6137
    117.5000,       5.0000,  10.00000,    598.1038
    122.5000,       5.0000,  10.00000,    623.1179
    127.5000,       5.0000,  10.00000,    557.8760
    132.5000,       5.0000,  10.00000,    625.4021
    137.5000,       5.0000,  10.00000,    632.8264
    142.5000,       5.0000,  10.00000,    645.4648
    147.5000,       5.0000,  10.00000,    674.0627
    152.5000,       5.0000,  10.00000,    586.7747
    157.5000,       5.0000,  10.00000,    574.8397
    162.5000,       5.0000,  10.00000,    549.3953
    167.5000,       5.0000,  10.00000,    528.0311
    172.5000,       5.0000,  10.00000,    542.6030
    177.5000,       5.0000,  10.00000,    738.9888
    182.5000,       5.0000,  10.00000,    542.2874
    187.5000,       5.0000,  10.00000,    585.8097
    192.5000,       5.0000,  10.00000,    651.1610
    197.5000,       5.0000,  10.00000,    668.1946
    202.5000,       5.0000,  10.00000,    639.6690
    207.5000,       5.0000,  10.00000,    685.7675
    212.5000,       5.0000,  10.00000,    605.7845
    217.5000,       5.0000,  10.00000,    560.3766
    222.5000,       5.0000,  10.00000,    609.1161
    227.5000,       5.0000,  10.00000,    620.5956
    232.5000,       5.0000,  10.00000,    672.4220
    237.5000,       5.0000,  10.00000,    637.4644
    242.5000,       5.0000,  10.00000,    606.6860
    247.5000,       5.0000,  10.00000,    596.7930
    252.5000,       5.0000,  10.00000,    645.7476
    257.5000,       5.0000,  10.00000,    655.1398
    262.5000,       5.0000,  10.00000,    686.2234
     67.5000,      45.0000,   1.00000,   1017.7967
     72.5000,      45.0000,   1.00000,   1004.6224
     77.5000,      45.0000,   1.00000,   1010.9019
     82.5000,      45.0000,   1.00000,    996.3743
     87.5000,      45.0000,   1.00000,    954.5678
     92.5000,      45.0000,   1.00000,    889.5184
     97.5000,      45.0000,   1.00000,    818.3535
    102.5000,      45.0000,   1.00000,    723.8303
    107.5000,      45.0000,   1.00000,    650.8974
    112.5000,      45.0000,   1.00000,    572.7529
    117.5000,      45.0000,   1.00000,    559.0883
    122.5000,      45.0000,   1.00000,    556.3512
    127.5000,      45.0000,   1.00000,    564.8552
    132.5000,      45.0000,   1.00000,    575.1758
    137.5000,      45.0000,   1.00000,    588.2123
    142.5000,      45.0000,   1.00000,    586.9789
    147.5000,      45.0000,   1.00000,    586.3655
    152.5000,      45.0000,   1.00000,    592.9653
    157.5000,      45.0000,   1.00000,    612.9792
    162.5000,      45.0000,   1.00000,    590.6855
    167.5000,      45.0000,   1.00000,    572.7463
    172.5000,      45.0000,   1.00000,    563.7560
    177.5000,      45.0000,   1.00000,    566.5602
    182.5000,      45.0000,   1.00000,    568.8293
    187.5000,      45.0000,   1.00000,    579.4806
    192.5000,      45.0000,   1.00000,    584.0787
    197.5000,      45.0000,   1.00000,    578.3060
    202.5000,      45.0000,   1.00000,    560.6460
    207.5000,      45.0000,   1.00000,    569.8197
    212.5000,      45.0000,   1.00000,    583.5774
    217.5000,      45.0000,   1.00000,    590.0212
    222.5000,      45.0000,   1.00000,    579.3876
    227.5000,      45.0000,   1.00000,    574.5660
    232.5000,      45.0000,   1.00000,    565.1603
    237.5000,      45.0000,   1.00000,    565.1743
    242.5000,      45.0000,   1.00000,    577.2791
    247.5000,      45.0000,   1.00000,    599.1619
     67.5000,      15.0000,   4.00000,   1167.8495
     72.5000,      15.0000,   4.00000,   1216.7502
     77.5000,      15.0000,   4.00000,   1179.7942
     82.5000,      15.0000,   4.00000,   1095.4412
     87.5000,      15.0000,   4.00000,    903.5875
     92.5000,      15.0000,   4.00000,    731.6360
     97.5000,      15.0000,   4.00000,    589.2188
    102.5000,      15.0000,   4.00000,    537.0885
    107.5000,      15.0000,   4.00000,    526.9075
    112.5000,      15.0000,   4.00000,    504.8138
    117.5000,      15.0000,   4.00000,    512.4186
    122.5000,      15.0000,   4.00000,    497.9051
    127.5000,      15.0000,   4.00000,    501.4916
    132.5000,      15.0000,   4.00000,    512.1113
    137.5000,      15.0000,   4.00000,    550.6372
    142.5000,      15.0000,   4.00000,    582.0447
    147.5000,      15.0000,   4.00000,    593.2166
    152.5000,      15.0000,   4.00000,    593.4334
    157.5000,      15.0000,   4.00000,    561.9185
    162.5000,      15.0000,   4.00000,    533.9020
    167.5000,      15.0000,   4.00000,    508.6573
    172.5000,      15.0000,   4.00000,    557.1573
    177.5000,      15.0000,   4.00000,    554.2597
    182.5000,      15.0000,   4.00000,    568.7185
    187.5000,      15.0000,   4.00000,    541.9763
    192.5000,      15.0000,   4.00000,    573.3401
    197.5000,      15.0000,   4.00000,    574.5084
    202.5000,      15.0000,   4.00000,    576.9792
    207.5000,      15.0000,   4.00000,    555.7804
    212.5000,      15.0000,   4.00000,    539.9880
    217.5000,      15.0000,   4.00000,    531.7891
    222.5000,      15.0000,   4.00000,    539.8797
    227.5000,      15.0000,   4.00000,    570.8047
    232.5000,      15.0000,   4.00000,    572.8198
    237.5000,      15.0000,   4.00000,    561.3939
    242.5000,      15.0000,   4.00000,    540.1619
    247.5000,      15.0000,   4.00000,    555.1595
     82.5000,      55.0000,   1.00000,    880.1057
     87.5000,      55.0000,   1.00000,    880.2507
     92.5000,      55.0000,   1.00000,    856.8315
     97.5000,      55.0000,   1.00000,    801.0910
    102.5000,      55.0000,   1.00000,    739.9675
    107.5000,      55.0000,   1.00000,    663.4240
    112.5000,      55.0000,   1.00000,    598.2664
    117.5000,      55.0000,   1.00000,    534.1292
    122.5000,      55.0000,   1.00000,    521.8522
    127.5000,      55.0000,   1.00000,    510.4703
    132.5000,      55.0000,   1.00000,    506.5478
    137.5000,      55.0000,   1.00000,    506.4429
    142.5000,      55.0000,   1.00000,    510.3884
    147.5000,      55.0000,   1.00000,    520.8160
    152.5000,      55.0000,   1.00000,    548.8071
    157.5000,      55.0000,   1.00000,    559.3677
    162.5000,      55.0000,   1.00000,    570.5632
    167.5000,      55.0000,   1.00000,    580.3373
    172.5000,      55.0000,   1.00000,    581.3066
    177.5000,      55.0000,   1.00000,    561.1827
    182.5000,      55.0000,   1.00000,    552.1960
    187.5000,      55.0000,   1.00000,    538.4344
    192.5000,      55.0000,   1.00000,    525.2566
    197.5000,      55.0000,   1.00000,    527.2978
    202.5000,      55.0000,   1.00000,    533.8531
    207.5000,      55.0000,   1.00000,    522.1563
    212.5000,      55.0000,   1.00000,    523.8306
    217.5000,      55.0000,   1.00000,    522.1203
    222.5000,      55.0000,   1.00000,    515.6604
    227.5000,      55.0000,   1.00000,    515.3159
    232.5000,      55.0000,   1.00000,    521.7963
     82.5000,      15.0000,   5.00000,    997.3759
     87.5000,      15.0000,   5.00000,    826.4934
     92.5000,      15.0000,   5.00000,    675.1270
     97.5000,      15.0000,   5.00000,    537.8552
    102.5000,      15.0000,   5.00000,    494.6488
    107.5000,      15.0000,   5.00000,    479.9743
    112.5000,      15.0000,   5.00000,    465.0029
    117.5000,      15.0000,   5.00000,    459.3580
    122.5000,      15.0000,   5.00000,    445.5969
    127.5000,      15.0000,   5.00000,    439.9955
    132.5000,      15.0000,   5.00000,    442.4587
    137.5000,      15.0000,   5.00000,    467.8304
    142.5000,      15.0000,   5.00000,    500.0670
    147.5000,      15.0000,   5.00000,    517.4487
    152.5000,      15.0000,   5.00000,    527.7809
    157.5000,      15.0000,   5.00000,    513.1374
    162.5000,      15.0000,   5.00000,    509.6157
    167.5000,      15.0000,   5.00000,    501.5954
    172.5000,      15.0000,   5.00000,    553.4558
    177.5000,      15.0000,   5.00000,    543.5324
    182.5000,      15.0000,   5.00000,    542.4647
    187.5000,      15.0000,   5.00000,    505.9875
    192.5000,      15.0000,   5.00000,    525.8126
    197.5000,      15.0000,   5.00000,    527.4905
    202.5000,      15.0000,   5.00000,    529.0636
    207.5000,      15.0000,   5.00000,    506.4492
    212.5000,      15.0000,   5.00000,    483.7860
    217.5000,      15.0000,   5.00000,    467.5782
    222.5000,      15.0000,   5.00000,    475.4909
    227.5000,      15.0000,   5.00000,    503.8906
    232.5000,      15.0000,   5.00000,    512.5379
     97.5000,      65.0000,   1.00000,    747.2777
    102.5000,      65.0000,   1.00000,    708.3659
    107.5000,      65.0000,   1.00000,    661.9425
    112.5000,      65.0000,   1.00000,    599.4135
    117.5000,      65.0000,   1.00000,    554.1274
    122.5000,      65.0000,   1.00000,    507.7545
    127.5000,      65.0000,   1.00000,    492.7582
    132.5000,      65.0000,   1.00000,    482.8460
    137.5000,      65.0000,   1.00000,    473.4760
    142.5000,      65.0000,   1.00000,    471.0218
    147.5000,      65.0000,   1.00000,    489.1950
    152.5000,      65.0000,   1.00000,    487.1979
    157.5000,      65.0000,   1.00000,    494.4032
    162.5000,      65.0000,   1.00000,    517.1613
    167.5000,      65.0000,   1.00000,    533.5349
    172.5000,      65.0000,   1.00000,    541.9353
    177.5000,      65.0000,   1.00000,    550.8945
    182.5000,      65.0000,   1.00000,    541.7219
    187.5000,      65.0000,   1.00000,    533.1426
    192.5000,      65.0000,   1.00000,    520.0357
    197.5000,      65.0000,   1.00000,    511.2116
    202.5000,      65.0000,   1.00000,    509.0936
    207.5000,      65.0000,   1.00000,    505.2026
    212.5000,      65.0000,   1.00000,    486.1625
    217.5000,      65.0000,   1.00000,    482.9462
     97.5000,      15.0000,   6.00000,    482.4375
    102.5000,      15.0000,   6.00000,    442.2966
    107.5000,      15.0000,   6.00000,    431.3809
    112.5000,      15.0000,   6.00000,    419.8076
    117.5000,      15.0000,   6.00000,    422.9788
    122.5000,      15.0000,   6.00000,    413.2816
    127.5000,      15.0000,   6.00000,    412.3497
    132.5000,      15.0000,   6.00000,    410.8846
    137.5000,      15.0000,   6.00000,    432.8855
    142.5000,      15.0000,   6.00000,    456.6328
    147.5000,      15.0000,   6.00000,    464.9433
    152.5000,      15.0000,   6.00000,    467.3655
    157.5000,      15.0000,   6.00000,    454.2585
    162.5000,      15.0000,   6.00000,    454.6978
    167.5000,      15.0000,   6.00000,    454.8220
    172.5000,      15.0000,   6.00000,    511.4413
    177.5000,      15.0000,   6.00000,    519.1872
    182.5000,      15.0000,   6.00000,    531.3963
    187.5000,      15.0000,   6.00000,    501.4107
    192.5000,      15.0000,   6.00000,    517.9813
    197.5000,      15.0000,   6.00000,    512.7091
    202.5000,      15.0000,   6.00000,    505.2961
    207.5000,      15.0000,   6.00000,    477.8898
    212.5000,      15.0000,   6.00000,    454.0215
    217.5000,      15.0000,   6.00000,    435.9371
    105.0000,      30.0000,   3.00000,    438.8474
    110.0000,      30.0000,   3.00000,    420.8611
    115.0000,      30.0000,   3.00000,    412.8991
    120.0000,      30.0000,   3.00000,    408.7989
    125.0000,      30.0000,   3.00000,    412.2864
    130.0000,      30.0000,   3.00000,    416.7541
    135.0000,      30.0000,   3.00000,    427.5688
    140.0000,      30.0000,   3.00000,    428.6415
    145.0000,      30.0000,   3.00000,    442.7308
    150.0000,      30.0000,   3.00000,    446.2040
    155.0000,      30.0000,   3.00000,    446.4858
    160.0000,      30.0000,   3.00000,    441.9495
    165.0000,      30.0000,   3.00000,    461.0482
    170.0000,      30.0000,   3.00000,    465.3860
    175.0000,      30.0000,   3.00000,    476.2557
    180.0000,      30.0000,   3.00000,    496.0020
    185.0000,      30.0000,   3.00000,    516.6476
    190.0000,      30.0000,   3.00000,    524.5264
    195.0000,      30.0000,   3.00000,    505.7463
    200.0000,      30.0000,   3.00000,    497.9876
    205.0000,      30.0000,   3.00000,    480.6103
    210.0000,      30.0000,   3.00000,    466.0800
    112.5000,      25.0000,   4.00000,    396.0600
    117.5000,      25.0000,   4.00000,    385.3587
    122.5000,      25.0000,   4.00000,    388.3463
    127.5000,      25.0000,   4.00000,    392.9773
    132.5000,      25.0000,   4.00000,    400.3412
    137.5000,      25.0000,   4.00000,    415.5421
    142.5000,      25.0000,   4.00000,    429.2866
    147.5000,      25.0000,   4.00000,    433.7315
    152.5000,      25.0000,   4.00000,    435.6583
    157.5000,      25.0000,   4.00000,    429.5132
    162.5000,      25.0000,   4.00000,    418.2283
    167.5000,      25.0000,   4.00000,    445.6354
    172.5000,      25.0000,   4.00000,    445.9373
    177.5000,      25.0000,   4.00000,    458.0067
    182.5000,      25.0000,   4.00000,    484.2433
    187.5000,      25.0000,   4.00000,    506.3975
    192.5000,      25.0000,   4.00000,    488.0049
    197.5000,      25.0000,   4.00000,    503.3342
    202.5000,      25.0000,   4.00000,    496.9947
   6.41
ITERATION 3
MODEL RESISTIVITY
LAYER 1
61,     2.5000
     10.0000,     761.25
     15.0000,     744.15
     20.0000,     734.32
     25.0000,     703.76
     30.0000,     719.51
     35.0000,     651.50
     40.0000,     758.79
     45.0000,     754.77
     50.0000,     795.24
     55.0000,     688.97
     60.0000,     821.82
     65.0000,     980.84
     70.0000,     1051.8
     75.0000,     1052.4
     80.0000,     1082.0
     85.0000,     934.34
     90.0000,     850.22
     95.0000,     566.82
    100.0000,     464.79
    105.0000,     461.44
    110.0000,     408.70
    115.0000,     406.52
    120.0000,     411.67
    125.0000,     412.86
    130.0000,     375.23
    135.0000,     438.86
    140.0000,     468.99
    145.0000,     507.09
    150.0000,     571.05
    155.0000,     504.63
    160.0000,     494.36
    165.0000,     468.37
    170.0000,     451.55
    175.0000,     476.56
    180.0000,     659.74
    185.0000,     470.95
    190.0000,     508.29
    195.0000,     554.31
    200.0000,     547.00
    205.0000,     493.40
    210.0000,     510.62
    215.0000,     423.68
    220.0000,     369.81
    225.0000,     399.09
    230.0000,     401.40
    235.0000,     413.44
    240.0000,     383.15
    245.0000,     353.10
    250.0000,     338.74
    255.0000,     370.13
    260.0000,     374.02
    265.0000,     389.25
    270.0000,     384.27
    275.0000,     367.79
    280.0000,     342.94
    285.0000,     342.31
    290.0000,     370.02
    295.0000,     364.13
    300.0000,     395.71
    305.0000,     395.95
           382.5954
LAYER 2
61,     5.2500
     10.0000,     806.97
     15.0000,     755.89
     20.0000,     750.54
     25.0000,     740.07
     30.0000,     740.40
     35.0000,     727.01
     40.0000,     771.24
     45.0000,     775.95
     50.0000,     795.47
     55.0000,     737.96
     60.0000,     839.99
     65.0000,     1007.8
     70.0000,     1067.9
     75.0000,     1070.2
     80.0000,     1081.1
     85.0000,     936.74
     90.0000,     855.04
     95.0000,     569.24
    100.0000,     476.00
    105.0000,     473.89
    110.0000,     451.24
    115.0000,     449.72
    120.0000,     461.66
    125.0000,     461.69
    130.0000,     454.69
    135.0000,     482.31
    140.0000,     504.70
    145.0000,     542.71
    150.0000,     576.12
    155.0000,     520.17
    160.0000,     505.19
    165.0000,     481.44
    170.0000,     471.71
    175.0000,     497.59
    180.0000,     659.76
    185.0000,     501.32
    190.0000,     525.14
    195.0000,     563.14
    200.0000,     559.44
    205.0000,     517.38
    210.0000,     517.11
    215.0000,     444.25
    220.0000,     402.63
    225.0000,     415.84
    230.0000,     420.15
    235.0000,     426.02
    240.0000,     405.00
    245.0000,     372.86
    250.0000,     367.12
    255.0000,     385.74
    260.0000,     396.96
    265.0000,     405.10
    270.0000,     402.63
    275.0000,     383.95
    280.0000,     359.76
    285.0000,     359.74
    290.0000,     381.69
    295.0000,     382.82
    300.0000,     400.69
    305.0000,     400.62
           395.3687
LAYER 3
59,     8.2750
     15.0000,     1112.8
     20.0000,     1075.6
     25.0000,     935.60
     30.0000,     849.59
     35.0000,     795.33
     40.0000,     791.86
     45.0000,     793.39
     50.0000,     795.61
     55.0000,     800.55
     60.0000,     1010.7
     65.0000,     1373.4
     70.0000,     1520.2
     75.0000,     1525.3
     80.0000,     1525.2
     85.0000,     1296.2
     90.0000,     1043.9
     95.0000,     725.56
    100.0000,     729.62
    105.0000,     736.17
    110.0000,     752.27
    115.0000,     761.86
    120.0000,     800.67
    125.0000,     811.15
    130.0000,     820.77
    135.0000,     834.24
    140.0000,     845.35
    145.0000,     853.57
    150.0000,     852.90
    155.0000,     845.21
    160.0000,     842.65
    165.0000,     840.39
    170.0000,     838.74
    175.0000,     837.61
    180.0000,     837.11
    185.0000,     842.83
    190.0000,     857.09
    195.0000,     862.01
    200.0000,     850.43
    205.0000,     776.28
    210.0000,     766.74
    215.0000,     744.65
    220.0000,     740.53
    225.0000,     741.27
    230.0000,     743.31
    235.0000,     743.46
    240.0000,     727.86
    245.0000,     692.50
    250.0000,     688.17
    255.0000,     691.44
    260.0000,     704.83
    265.0000,     708.82
    270.0000,     707.39
    275.0000,     668.96
    280.0000,     597.97
    285.0000,     589.19
    290.0000,     574.63
    295.0000,     565.84
    300.0000,     550.44
           476.6322
LAYER 4
57,    11.6025
     20.0000,     2402.4
     25.0000,     1272.3
     30.0000,     955.04
     35.0000,     808.37
     40.0000,     787.32
     45.0000,     792.06
     50.0000,     798.41
     55.0000,     819.89
     60.0000,     1229.6
     65.0000,     1888.7
     70.0000,     2130.1
     75.0000,     2132.5
     80.0000,     2114.4
     85.0000,     1596.4
     90.0000,     1048.6
     95.0000,     698.60
    100.0000,     786.52
    105.0000,     839.80
    110.0000,     849.64
    115.0000,     866.29
    120.0000,     928.92
    125.0000,     949.23
    130.0000,     964.54
    135.0000,     983.73
    140.0000,     1001.4
    145.0000,     1022.1
    150.0000,     1061.5
    155.0000,     1125.9
    160.0000,     1149.0
    165.0000,     1173.2
    170.0000,     1174.0
    175.0000,     1161.3
    180.0000,     1135.1
    185.0000,     1138.6
    190.0000,     1155.7
    195.0000,     1160.2
    200.0000,     1155.2
    205.0000,     1087.0
    210.0000,     1068.7
    215.0000,     1067.9
    220.0000,     1068.8
    225.0000,     1069.9
    230.0000,     1070.4
    235.0000,     1070.1
    240.0000,     1055.9
    245.0000,     1028.8
    250.0000,     1022.8
    255.0000,     1022.1
    260.0000,     1025.2
    265.0000,     1025.3
    270.0000,     1023.6
    275.0000,     981.31
    280.0000,     884.13
    285.0000,     852.56
    290.0000,     844.67
    295.0000,     810.67
           712.0350
LAYER 5
53,    15.2628
     30.0000,     3287.9
     35.0000,     2131.5
     40.0000,     1659.1
     45.0000,     1570.8
     50.0000,     1584.8
     55.0000,     1721.4
     60.0000,     2343.7
     65.0000,     2479.3
     70.0000,     2333.8
     75.0000,     2305.6
     80.0000,     2202.2
     85.0000,     1569.5
     90.0000,     1030.2
     95.0000,     652.91
    100.0000,     617.56
    105.0000,     643.65
    110.0000,     652.96
    115.0000,     758.97
    120.0000,     856.69
    125.0000,     929.91
    130.0000,     956.94
    135.0000,     982.69
    140.0000,     1000.4
    145.0000,     1020.8
    150.0000,     1052.8
    155.0000,     1104.8
    160.0000,     1148.6
    165.0000,     1157.9
    170.0000,     1158.4
    175.0000,     1145.7
    180.0000,     1130.6
    185.0000,     1133.1
    190.0000,     1142.0
    195.0000,     1146.2
    200.0000,     1141.2
    205.0000,     1090.3
    210.0000,     1062.7
    215.0000,     1049.2
    220.0000,     1043.7
    225.0000,     1040.2
    230.0000,     1034.1
    235.0000,     1028.9
    240.0000,     1020.1
    245.0000,     1012.8
    250.0000,     1006.0
    255.0000,     999.77
    260.0000,     994.57
    265.0000,     988.83
    270.0000,     981.95
    275.0000,     975.32
    280.0000,     959.14
    285.0000,     950.01
           942.6782
LAYER 6
49,    19.2890
     40.0000,     3030.6
     45.0000,     2741.3
     50.0000,     2727.6
     55.0000,     2717.7
     60.0000,     2725.6
     65.0000,     2534.8
     70.0000,     2330.2
     75.0000,     2319.5
     80.0000,     2170.7
     85.0000,     1561.1
     90.0000,     951.31
     95.0000,     571.82
    100.0000,     508.70
    105.0000,     545.93
    110.0000,     572.79
    115.0000,     585.96
    120.0000,     586.72
    125.0000,     599.19
    130.0000,     603.68
    135.0000,     603.23
    140.0000,     609.56
    145.0000,     638.52
    150.0000,     699.80
    155.0000,     795.27
    160.0000,     893.05
    165.0000,     944.89
    170.0000,     955.70
    175.0000,     958.87
    180.0000,     961.68
    185.0000,     973.34
    190.0000,     1006.5
    195.0000,     1031.4
    200.0000,     1033.5
    205.0000,     1034.3
    210.0000,     1033.5
    215.0000,     1031.7
    220.0000,     1016.1
    225.0000,     994.54
    230.0000,     967.60
    235.0000,     946.09
    240.0000,     932.36
    245.0000,     907.00
    250.0000,     898.88
    255.0000,     883.68
    260.0000,     872.51
    265.0000,     871.60
    270.0000,     873.45
    275.0000,     879.04
           890.6561
LAYER 7
45,    23.7179
     50.0000,     2916.1
     55.0000,     2765.1
     60.0000,     2737.3
     65.0000,     2485.4
     70.0000,     2439.1
     75.0000,     2318.0
     80.0000,     1882.3
     85.0000,     1285.5
     90.0000,     841.91
     95.0000,     554.36
    100.0000,     477.19
    105.0000,     440.27
    110.0000,     409.38
    115.0000,     378.48
    120.0000,     360.65
    125.0000,     360.07
    130.0000,     352.86
    135.0000,     349.78
    140.0000,     349.84
    145.0000,     359.08
    150.0000,     386.07
    155.0000,     429.42
    160.0000,     476.20
    165.0000,     510.53
    170.0000,     530.44
    175.0000,     544.30
    180.0000,     560.39
    185.0000,     585.33
    190.0000,     620.92
    195.0000,     656.70
    200.0000,     676.61
    205.0000,     684.94
    210.0000,     693.71
    215.0000,     706.72
    220.0000,     722.22
    225.0000,     737.15
    230.0000,     750.11
    235.0000,     761.47
    240.0000,     772.58
    245.0000,     783.67
    250.0000,     793.51
    255.0000,     803.46
    260.0000,     819.62
    265.0000,     833.43
           843.7245
LAYER 8
41,    28.5897
     60.0000,     2735.3
     65.0000,     2365.3
     70.0000,     2232.2
     75.0000,     2081.3
     80.0000,     1473.3
     85.0000,     1030.7
     90.0000,     782.22
     95.0000,     551.55
    100.0000,     468.41
    105.0000,     416.55
    110.0000,     381.19
    115.0000,     338.58
    120.0000,     308.71
    125.0000,     297.80
    130.0000,     294.40
    135.0000,     289.15
    140.0000,     287.58
    145.0000,     287.85
    150.0000,     293.06
    155.0000,     304.32
    160.0000,     318.30
    165.0000,     331.14
    170.0000,     341.81
    175.0000,     351.70
    180.0000,     362.89
    185.0000,     377.21
    190.0000,     394.67
    195.0000,     411.78
    200.0000,     425.26
    205.0000,     436.31
    210.0000,     448.42
    215.0000,     464.36
    220.0000,     485.03
    225.0000,     510.31
    230.0000,     538.45
    235.0000,     566.19
    240.0000,     595.88
    245.0000,     629.93
    250.0000,     646.00
    255.0000,     667.79
           725.0505
LAYER 9
35,    33.9487
     75.0000,     2073.0
     80.0000,     1120.7
     85.0000,     876.47
     90.0000,     773.57
     95.0000,     552.93
    100.0000,     475.87
    105.0000,     419.59
    110.0000,     386.12
    115.0000,     340.77
    120.0000,     308.06
    125.0000,     290.81
    130.0000,     288.23
    135.0000,     283.99
    140.0000,     280.04
    145.0000,     278.39
    150.0000,     278.30
    155.0000,     279.06
    160.0000,     281.29
    165.0000,     284.38
    170.0000,     287.95
    175.0000,     292.06
    180.0000,     297.03
    185.0000,     303.06
    190.0000,     309.83
    195.0000,     316.50
    200.0000,     322.69
    205.0000,     329.19
    210.0000,     337.79
    215.0000,     350.54
    220.0000,     370.13
    225.0000,     399.75
    230.0000,     432.95
    235.0000,     455.13
    240.0000,     488.09
           578.1768
LAYER 10
29,    39.8436
     90.0000,     774.31
     95.0000,     546.50
    100.0000,     478.06
    105.0000,     420.56
    110.0000,     386.76
    115.0000,     341.21
    120.0000,     309.27
    125.0000,     292.31
    130.0000,     287.39
    135.0000,     285.64
    140.0000,     282.02
    145.0000,     279.02
    150.0000,     277.34
    155.0000,     276.89
    160.0000,     276.60
    165.0000,     276.63
    170.0000,     277.11
    175.0000,     278.08
    180.0000,     279.59
    185.0000,     281.57
    190.0000,     283.78
    195.0000,     285.95
    200.0000,     288.08
    205.0000,     290.83
    210.0000,     296.02
    215.0000,     304.20
    220.0000,     319.41
    225.0000,     342.97
           403.5989
LAYER 11
25,    46.3279
    100.0000,     479.29
    105.0000,     420.83
    110.0000,     389.80
    115.0000,     341.84
    120.0000,     309.48
    125.0000,     292.60
    130.0000,     287.30
    135.0000,     286.56
    140.0000,     283.26
    145.0000,     280.10
    150.0000,     277.94
    155.0000,     276.75
    160.0000,     276.22
    165.0000,     276.09
    170.0000,     275.97
    175.0000,     276.00
    180.0000,     276.29
    185.0000,     276.81
    190.0000,     277.36
    195.0000,     277.65
    200.0000,     277.96
    205.0000,     278.45
    210.0000,     278.91
    215.0000,     283.34
           294.3050
LAYER 12
21, 
    110.0000,     420.03
    115.0000,     342.93
    120.0000,     309.62
    125.0000,     292.75
    130.0000,     287.28
    135.0000,     286.76
    140.0000,     283.45
    145.0000,     280.27
    150.0000,     278.07
    155.0000,     276.81
    160.0000,     276.22
    165.0000,     276.02
    170.0000,     275.93
    175.0000,     275.80
    180.0000,     275.73
    185.0000,     275.75
    190.0000,     275.77
    195.0000,     275.89
    200.0000,     276.15
    205.0000,     276.54
           277.0997
CALCULATED APPARENT RESISTIVITY
      7.5000,       5.0000,   1.00000,    855.8329
     12.5000,       5.0000,   1.00000,    832.0182
     17.5000,       5.0000,   1.00000,    823.0380
     22.5000,       5.0000,   1.00000,    775.0286
     27.5000,       5.0000,   1.00000,    800.8455
     32.5000,       5.0000,   1.00000,    724.8178
     37.5000,       5.0000,   1.00000,    804.0350
     42.5000,       5.0000,   1.00000,    759.0144
     47.5000,       5.0000,   1.00000,    836.6987
     52.5000,       5.0000,   1.00000,    788.4203
     57.5000,       5.0000,   1.00000,    918.1046
     62.5000,       5.0000,   1.00000,    999.8643
     67.5000,       5.0000,   1.00000,   1068.9910
     72.5000,       5.0000,   1.00000,   1063.3232
     77.5000,       5.0000,   1.00000,   1078.3279
     82.5000,       5.0000,   1.00000,    908.4415
     87.5000,       5.0000,   1.00000,    857.0176
     92.5000,       5.0000,   1.00000,    638.7631
     97.5000,       5.0000,   1.00000,    554.7982
    102.5000,       5.0000,   1.00000,    526.7858
    107.5000,       5.0000,   1.00000,    475.7065
    112.5000,       5.0000,   1.00000,    479.4255
    117.5000,       5.0000,   1.00000,    473.4276
    122.5000,       5.0000,   1.00000,    492.4726
    127.5000,       5.0000,   1.00000,    461.6083
    132.5000,       5.0000,   1.00000,    519.2387
    137.5000,       5.0000,   1.00000,    529.4585
    142.5000,       5.0000,   1.00000,    545.8042
    147.5000,       5.0000,   1.00000,    595.7406
    152.5000,       5.0000,   1.00000,    545.6339
    157.5000,       5.0000,   1.00000,    561.2775
    162.5000,       5.0000,   1.00000,    544.6710
    167.5000,       5.0000,   1.00000,    550.7845
    172.5000,       5.0000,   1.00000,    515.2883
    177.5000,       5.0000,   1.00000,    666.7400
    182.5000,       5.0000,   1.00000,    524.4121
    187.5000,       5.0000,   1.00000,    590.1657
    192.5000,       5.0000,   1.00000,    586.5349
    197.5000,       5.0000,   1.00000,    584.4085
    202.5000,       5.0000,   1.00000,    535.5256
    207.5000,       5.0000,   1.00000,    549.8508
    212.5000,       5.0000,   1.00000,    486.2169
    217.5000,       5.0000,   1.00000,    453.5338
    222.5000,       5.0000,   1.00000,    469.1978
    227.5000,       5.0000,   1.00000,    447.4247
    232.5000,       5.0000,   1.00000,    457.1402
    237.5000,       5.0000,   1.00000,    434.8702
    242.5000,       5.0000,   1.00000,    423.6122
    247.5000,       5.0000,   1.00000,    408.3922
    252.5000,       5.0000,   1.00000,    427.6033
    257.5000,       5.0000,   1.00000,    422.2975
    262.5000,       5.0000,   1.00000,    434.1350
    267.5000,       5.0000,   1.00000,    425.7491
    272.5000,       5.0000,   1.00000,    417.9922
    277.5000,       5.0000,   1.00000,    403.3463
    282.5000,       5.0000,   1.00000,    395.9190
    287.5000,       5.0000,   1.00000,    414.2848
    292.5000,       5.0000,   1.00000,    402.8498
    297.5000,       5.0000,   1.00000,    422.8029
    302.5000,       5.0000,   1.00000,    416.6098
    307.5000,       5.0000,   1.00000,    412.8533
     12.5000,       5.0000,   2.00000,    998.7897
     17.5000,       5.0000,   2.00000,    973.9792
     22.5000,       5.0000,   2.00000,    938.0809
     27.5000,       5.0000,   2.00000,    925.7928
     32.5000,       5.0000,   2.00000,    829.0128
     37.5000,       5.0000,   2.00000,    889.9062
     42.5000,       5.0000,   2.00000,    898.2014
     47.5000,       5.0000,   2.00000,    942.9797
     52.5000,       5.0000,   2.00000,    872.3790
     57.5000,       5.0000,   2.00000,   1006.3408
     62.5000,       5.0000,   2.00000,   1136.8444
     67.5000,       5.0000,   2.00000,   1119.2312
     72.5000,       5.0000,   2.00000,   1098.2609
     77.5000,       5.0000,   2.00000,   1092.2277
     82.5000,       5.0000,   2.00000,    983.7582
     87.5000,       5.0000,   2.00000,    950.1943
     92.5000,       5.0000,   2.00000,    709.5971
     97.5000,       5.0000,   2.00000,    625.4133
    102.5000,       5.0000,   2.00000,    637.6588
    107.5000,       5.0000,   2.00000,    564.3182
    112.5000,       5.0000,   2.00000,    550.8752
    117.5000,       5.0000,   2.00000,    578.6158
    122.5000,       5.0000,   2.00000,    582.7104
    127.5000,       5.0000,   2.00000,    537.6846
    132.5000,       5.0000,   2.00000,    603.6418
    137.5000,       5.0000,   2.00000,    603.7704
    142.5000,       5.0000,   2.00000,    617.1451
    147.5000,       5.0000,   2.00000,    675.9589
    152.5000,       5.0000,   2.00000,    616.8143
    157.5000,       5.0000,   2.00000,    642.3118
    162.5000,       5.0000,   2.00000,    662.2056
    167.5000,       5.0000,   2.00000,    590.5057
    172.5000,       5.0000,   2.00000,    607.9443
    177.5000,       5.0000,   2.00000,    808.2854
    182.5000,       5.0000,   2.00000,    593.8823
    187.5000,       5.0000,   2.00000,    614.6053
    192.5000,       5.0000,   2.00000,    702.3508
    197.5000,       5.0000,   2.00000,    653.5690
    202.5000,       5.0000,   2.00000,    602.4213
    207.5000,       5.0000,   2.00000,    651.9417
    212.5000,       5.0000,   2.00000,    576.9247
    217.5000,       5.0000,   2.00000,    527.1895
    222.5000,       5.0000,   2.00000,    563.7579
    227.5000,       5.0000,   2.00000,    545.5181
    232.5000,       5.0000,   2.00000,    549.0851
    237.5000,       5.0000,   2.00000,    531.2977
    242.5000,       5.0000,   2.00000,    505.0385
    247.5000,       5.0000,   2.00000,    494.9582
    252.5000,       5.0000,   2.00000,    518.2952
    257.5000,       5.0000,   2.00000,    508.7135
    262.5000,       5.0000,   2.00000,    511.9636
    267.5000,       5.0000,   2.00000,    510.5437
    272.5000,       5.0000,   2.00000,    500.5057
    277.5000,       5.0000,   2.00000,    475.6563
    282.5000,       5.0000,   2.00000,    472.7036
    287.5000,       5.0000,   2.00000,    490.0721
    292.5000,       5.0000,   2.00000,    468.4947
    297.5000,       5.0000,   2.00000,    483.4725
    302.5000,       5.0000,   2.00000,    475.7976
     17.5000,       5.0000,   3.00000,   1150.1710
     22.5000,       5.0000,   3.00000,   1081.0823
     27.5000,       5.0000,   3.00000,   1068.8425
     32.5000,       5.0000,   3.00000,    939.7910
     37.5000,       5.0000,   3.00000,   1049.8585
     42.5000,       5.0000,   3.00000,   1033.0073
     47.5000,       5.0000,   3.00000,   1072.2838
     52.5000,       5.0000,   3.00000,    939.2201
     57.5000,       5.0000,   3.00000,   1083.8234
     62.5000,       5.0000,   3.00000,   1180.8816
     67.5000,       5.0000,   3.00000,   1189.6631
     72.5000,       5.0000,   3.00000,   1088.6370
     77.5000,       5.0000,   3.00000,   1124.5891
     82.5000,       5.0000,   3.00000,   1042.4084
     87.5000,       5.0000,   3.00000,   1011.1861
     92.5000,       5.0000,   3.00000,    752.2838
     97.5000,       5.0000,   3.00000,    681.9134
    102.5000,       5.0000,   3.00000,    693.7768
    107.5000,       5.0000,   3.00000,    637.0458
    112.5000,       5.0000,   3.00000,    631.1879
    117.5000,       5.0000,   3.00000,    635.1374
    122.5000,       5.0000,   3.00000,    645.0045
    127.5000,       5.0000,   3.00000,    584.6366
    132.5000,       5.0000,   3.00000,    633.1703
    137.5000,       5.0000,   3.00000,    649.2422
    142.5000,       5.0000,   3.00000,    676.9764
    147.5000,       5.0000,   3.00000,    729.0543
    152.5000,       5.0000,   3.00000,    676.3646
    157.5000,       5.0000,   3.00000,    709.2682
    162.5000,       5.0000,   3.00000,    660.6223
    167.5000,       5.0000,   3.00000,    655.0941
    172.5000,       5.0000,   3.00000,    669.3073
    177.5000,       5.0000,   3.00000,    884.2564
    182.5000,       5.0000,   3.00000,    642.9535
    187.5000,       5.0000,   3.00000,    670.2950
    192.5000,       5.0000,   3.00000,    702.8128
    197.5000,       5.0000,   3.00000,    737.3349
    202.5000,       5.0000,   3.00000,    676.0492
    207.5000,       5.0000,   3.00000,    713.2398
    212.5000,       5.0000,   3.00000,    635.7640
    217.5000,       5.0000,   3.00000,    583.9648
    222.5000,       5.0000,   3.00000,    621.0471
    227.5000,       5.0000,   3.00000,    628.4832
    232.5000,       5.0000,   3.00000,    645.9867
    237.5000,       5.0000,   3.00000,    603.0101
    242.5000,       5.0000,   3.00000,    572.2316
    247.5000,       5.0000,   3.00000,    551.9404
    252.5000,       5.0000,   3.00000,    585.4977
    257.5000,       5.0000,   3.00000,    579.7788
    262.5000,       5.0000,   3.00000,    591.0045
    267.5000,       5.0000,   3.00000,    582.5148
    272.5000,       5.0000,   3.00000,    564.2132
    277.5000,       5.0000,   3.00000,    534.7397
    282.5000,       5.0000,   3.00000,    527.4200
    287.5000,       5.0000,   3.00000,    552.0756
    292.5000,       5.0000,   3.00000,    532.7852
    297.5000,       5.0000,   3.00000,    545.5597
     22.5000,      15.0000,   1.00000,   1188.8925
     27.5000,      15.0000,   1.00000,   1114.6827
     32.5000,      15.0000,   1.00000,   1126.8585
     37.5000,      15.0000,   1.00000,   1113.9269
     42.5000,      15.0000,   1.00000,   1146.8313
     47.5000,      15.0000,   1.00000,   1080.7188
     52.5000,      15.0000,   1.00000,   1089.1571
     57.5000,      15.0000,   1.00000,   1081.0835
     62.5000,      15.0000,   1.00000,   1139.8806
     67.5000,      15.0000,   1.00000,   1120.8987
     72.5000,      15.0000,   1.00000,   1133.0172
     77.5000,      15.0000,   1.00000,   1084.6982
     82.5000,      15.0000,   1.00000,   1060.6852
     87.5000,      15.0000,   1.00000,    959.4069
     92.5000,      15.0000,   1.00000,    859.6355
     97.5000,      15.0000,   1.00000,    739.0066
    102.5000,      15.0000,   1.00000,    698.4544
    107.5000,      15.0000,   1.00000,    694.4122
    112.5000,      15.0000,   1.00000,    680.4462
    117.5000,      15.0000,   1.00000,    666.6282
    122.5000,      15.0000,   1.00000,    637.2789
    127.5000,      15.0000,   1.00000,    628.9489
    132.5000,      15.0000,   1.00000,    626.3742
    137.5000,      15.0000,   1.00000,    659.4111
    142.5000,      15.0000,   1.00000,    699.4658
    147.5000,      15.0000,   1.00000,    716.6613
    152.5000,      15.0000,   1.00000,    727.8238
    157.5000,      15.0000,   1.00000,    668.4977
    162.5000,      15.0000,   1.00000,    667.4758
    167.5000,      15.0000,   1.00000,    670.5864
    172.5000,      15.0000,   1.00000,    752.3174
    177.5000,      15.0000,   1.00000,    730.7791
    182.5000,      15.0000,   1.00000,    751.1928
    187.5000,      15.0000,   1.00000,    682.2210
    192.5000,      15.0000,   1.00000,    699.3682
    197.5000,      15.0000,   1.00000,    709.7618
    202.5000,      15.0000,   1.00000,    747.4989
    207.5000,      15.0000,   1.00000,    693.6837
    212.5000,      15.0000,   1.00000,    656.8005
    217.5000,      15.0000,   1.00000,    631.2679
    222.5000,      15.0000,   1.00000,    634.6055
    227.5000,      15.0000,   1.00000,    663.6760
    232.5000,      15.0000,   1.00000,    667.1020
    237.5000,      15.0000,   1.00000,    644.4356
    242.5000,      15.0000,   1.00000,    600.9413
    247.5000,      15.0000,   1.00000,    591.5782
    252.5000,      15.0000,   1.00000,    592.9641
    257.5000,      15.0000,   1.00000,    617.2380
    262.5000,      15.0000,   1.00000,    622.6199
    267.5000,      15.0000,   1.00000,    611.7749
    272.5000,      15.0000,   1.00000,    587.2155
    277.5000,      15.0000,   1.00000,    566.3369
    282.5000,      15.0000,   1.00000,    560.4231
    287.5000,      15.0000,   1.00000,    563.5293
    292.5000,      15.0000,   1.00000,    575.2137
     22.5000,       5.0000,   4.00000,   1212.3063
     27.5000,       5.0000,   4.00000,   1190.9769
     32.5000,       5.0000,   4.00000,   1076.4998
     37.5000,       5.0000,   4.00000,   1189.4246
     42.5000,       5.0000,   4.00000,   1147.3486
     47.5000,       5.0000,   4.00000,   1157.6169
     52.5000,       5.0000,   4.00000,   1005.1873
     57.5000,       5.0000,   4.00000,   1100.5280
     62.5000,       5.0000,   4.00000,   1210.3645
     67.5000,       5.0000,   4.00000,   1187.1077
     72.5000,       5.0000,   4.00000,   1164.1106
     77.5000,       5.0000,   4.00000,   1177.7388
     82.5000,       5.0000,   4.00000,   1055.1632
     87.5000,       5.0000,   4.00000,   1035.5598
     92.5000,       5.0000,   4.00000,    773.0752
     97.5000,       5.0000,   4.00000,    697.5454
    102.5000,       5.0000,   4.00000,    727.2741
    107.5000,       5.0000,   4.00000,    679.8298
    112.5000,       5.0000,   4.00000,    685.4280
    117.5000,       5.0000,   4.00000,    680.0275
    122.5000,       5.0000,   4.00000,    670.2732
    127.5000,       5.0000,   4.00000,    595.0709
    132.5000,       5.0000,   4.00000,    652.9100
    137.5000,       5.0000,   4.00000,    664.0591
    142.5000,       5.0000,   4.00000,    698.2024
    147.5000,       5.0000,   4.00000,    777.9901
    152.5000,       5.0000,   4.00000,    710.3270
    157.5000,       5.0000,   4.00000,    689.8586
    162.5000,       5.0000,   4.00000,    682.3306
    167.5000,       5.0000,   4.00000,    666.1152
    172.5000,       5.0000,   4.00000,    688.1511
    177.5000,       5.0000,   4.00000,    905.0628
    182.5000,       5.0000,   4.00000,    668.2729
    187.5000,       5.0000,   4.00000,    690.2593
    192.5000,       5.0000,   4.00000,    736.5941
    197.5000,       5.0000,   4.00000,    743.2735
    202.5000,       5.0000,   4.00000,    728.8489
    207.5000,       5.0000,   4.00000,    754.3411
    212.5000,       5.0000,   4.00000,    656.2711
    217.5000,       5.0000,   4.00000,    610.4920
    222.5000,       5.0000,   4.00000,    667.7403
    227.5000,       5.0000,   4.00000,    674.6250
    232.5000,       5.0000,   4.00000,    706.2088
    237.5000,       5.0000,   4.00000,    663.1782
    242.5000,       5.0000,   4.00000,    611.2930
    247.5000,       5.0000,   4.00000,    588.0922
    252.5000,       5.0000,   4.00000,    622.3483
    257.5000,       5.0000,   4.00000,    630.5378
    262.5000,       5.0000,   4.00000,    651.2622
    267.5000,       5.0000,   4.00000,    636.5475
    272.5000,       5.0000,   4.00000,    609.8636
    277.5000,       5.0000,   4.00000,    571.9168
    282.5000,       5.0000,   4.00000,    563.0889
    287.5000,       5.0000,   4.00000,    595.8268
    292.5000,       5.0000,   4.00000,    578.1751
     30.0000,      20.0000,   1.00000,   1289.0645
     35.0000,      20.0000,   1.00000,   1257.7876
     40.0000,      20.0000,   1.00000,   1220.6169
     45.0000,      20.0000,   1.00000,   1176.9104
     50.0000,      20.0000,   1.00000,   1130.8043
     55.0000,      20.0000,   1.00000,   1126.3779
     60.0000,      20.0000,   1.00000,   1097.8412
     65.0000,      20.0000,   1.00000,   1139.7992
     70.0000,      20.0000,   1.00000,   1199.3541
     75.0000,      20.0000,   1.00000,   1174.7179
     80.0000,      20.0000,   1.00000,   1138.2664
     85.0000,      20.0000,   1.00000,   1022.3527
     90.0000,      20.0000,   1.00000,    905.4046
     95.0000,      20.0000,   1.00000,    834.0208
    100.0000,      20.0000,   1.00000,    740.6007
    105.0000,      20.0000,   1.00000,    717.2020
    110.0000,      20.0000,   1.00000,    725.1039
    115.0000,      20.0000,   1.00000,    706.9364
    120.0000,      20.0000,   1.00000,    674.8944
    125.0000,      20.0000,   1.00000,    656.9818
    130.0000,      20.0000,   1.00000,    644.1161
    135.0000,      20.0000,   1.00000,    652.4961
    140.0000,      20.0000,   1.00000,    701.3796
    145.0000,      20.0000,   1.00000,    719.9703
    150.0000,      20.0000,   1.00000,    697.7330
    155.0000,      20.0000,   1.00000,    702.9805
    160.0000,      20.0000,   1.00000,    668.1223
    165.0000,      20.0000,   1.00000,    661.1771
    170.0000,      20.0000,   1.00000,    707.8867
    175.0000,      20.0000,   1.00000,    698.3084
    180.0000,      20.0000,   1.00000,    714.6238
    185.0000,      20.0000,   1.00000,    745.7264
    190.0000,      20.0000,   1.00000,    715.6271
    195.0000,      20.0000,   1.00000,    725.1442
    200.0000,      20.0000,   1.00000,    735.5317
    205.0000,      20.0000,   1.00000,    702.6605
    210.0000,      20.0000,   1.00000,    695.2419
    215.0000,      20.0000,   1.00000,    677.2138
    220.0000,      20.0000,   1.00000,    660.9282
    225.0000,      20.0000,   1.00000,    676.5282
    230.0000,      20.0000,   1.00000,    695.5042
    235.0000,      20.0000,   1.00000,    679.1627
    240.0000,      20.0000,   1.00000,    665.7380
    245.0000,      20.0000,   1.00000,    641.7156
    250.0000,      20.0000,   1.00000,    627.7969
    255.0000,      20.0000,   1.00000,    641.7136
    260.0000,      20.0000,   1.00000,    655.6981
    265.0000,      20.0000,   1.00000,    658.9377
    270.0000,      20.0000,   1.00000,    642.7063
    275.0000,      20.0000,   1.00000,    617.6619
    280.0000,      20.0000,   1.00000,    604.1761
    285.0000,      20.0000,   1.00000,    595.2292
     27.5000,       5.0000,   5.00000,   1316.7458
     32.5000,       5.0000,   5.00000,   1176.2853
     37.5000,       5.0000,   5.00000,   1277.1472
     42.5000,       5.0000,   5.00000,   1209.4650
     47.5000,       5.0000,   5.00000,   1208.7888
     52.5000,       5.0000,   5.00000,   1012.6292
     57.5000,       5.0000,   5.00000,   1122.9817
     62.5000,       5.0000,   5.00000,   1200.4194
     67.5000,       5.0000,   5.00000,   1242.7913
     72.5000,       5.0000,   5.00000,   1227.1625
     77.5000,       5.0000,   5.00000,   1250.4862
     82.5000,       5.0000,   5.00000,   1080.0497
     87.5000,       5.0000,   5.00000,   1027.5221
     92.5000,       5.0000,   5.00000,    763.0435
     97.5000,       5.0000,   5.00000,    694.2844
    102.5000,       5.0000,   5.00000,    738.5353
    107.5000,       5.0000,   5.00000,    697.6191
    112.5000,       5.0000,   5.00000,    701.0035
    117.5000,       5.0000,   5.00000,    710.5372
    122.5000,       5.0000,   5.00000,    677.5610
    127.5000,       5.0000,   5.00000,    598.1632
    132.5000,       5.0000,   5.00000,    657.7045
    137.5000,       5.0000,   5.00000,    667.1946
    142.5000,       5.0000,   5.00000,    706.2739
    147.5000,       5.0000,   5.00000,    792.0610
    152.5000,       5.0000,   5.00000,    685.1679
    157.5000,       5.0000,   5.00000,    692.7363
    162.5000,       5.0000,   5.00000,    681.1142
    167.5000,       5.0000,   5.00000,    650.1995
    172.5000,       5.0000,   5.00000,    661.7770
    177.5000,       5.0000,   5.00000,    906.2118
    182.5000,       5.0000,   5.00000,    656.2350
    187.5000,       5.0000,   5.00000,    697.7737
    192.5000,       5.0000,   5.00000,    764.0348
    197.5000,       5.0000,   5.00000,    758.5687
    202.5000,       5.0000,   5.00000,    705.4642
    207.5000,       5.0000,   5.00000,    776.1584
    212.5000,       5.0000,   5.00000,    667.4117
    217.5000,       5.0000,   5.00000,    619.4147
    222.5000,       5.0000,   5.00000,    688.3672
    227.5000,       5.0000,   5.00000,    700.2991
    232.5000,       5.0000,   5.00000,    725.5466
    237.5000,       5.0000,   5.00000,    692.0297
    242.5000,       5.0000,   5.00000,    640.5983
    247.5000,       5.0000,   5.00000,    606.7155
    252.5000,       5.0000,   5.00000,    648.6962
    257.5000,       5.0000,   5.00000,    657.4446
    262.5000,       5.0000,   5.00000,    681.2906
    267.5000,       5.0000,   5.00000,    673.6693
    272.5000,       5.0000,   5.00000,    640.8650
    277.5000,       5.0000,   5.00000,    594.3913
    282.5000,       5.0000,   5.00000,    588.0835
    287.5000,       5.0000,   5.00000,    620.2133
     32.5000,       5.0000,   6.00000,   1222.7761
     37.5000,       5.0000,   6.00000,   1305.4374
     42.5000,       5.0000,   6.00000,   1223.9755
     47.5000,       5.0000,   6.00000,   1195.5878
     52.5000,       5.0000,   6.00000,   1008.5353
     57.5000,       5.0000,   6.00000,   1107.3301
     62.5000,       5.0000,   6.00000,   1259.5864
     67.5000,       5.0000,   6.00000,   1304.1609
     72.5000,       5.0000,   6.00000,   1282.9005
     77.5000,       5.0000,   6.00000,   1300.2316
     82.5000,       5.0000,   6.00000,   1128.9943
     87.5000,       5.0000,   6.00000,   1024.6702
     92.5000,       5.0000,   6.00000,    736.5659
     97.5000,       5.0000,   6.00000,    681.8441
    102.5000,       5.0000,   6.00000,    726.9785
    107.5000,       5.0000,   6.00000,    687.5383
    112.5000,       5.0000,   6.00000,    702.4715
    117.5000,       5.0000,   6.00000,    699.3073
    122.5000,       5.0000,   6.00000,    693.4724
    127.5000,       5.0000,   6.00000,    603.8839
    132.5000,       5.0000,   6.00000,    653.4239
    137.5000,       5.0000,   6.00000,    671.2209
    142.5000,       5.0000,   6.00000,    707.6154
    147.5000,       5.0000,   6.00000,    741.7474
    152.5000,       5.0000,   6.00000,    676.8999
    157.5000,       5.0000,   6.00000,    690.2731
    162.5000,       5.0000,   6.00000,    656.4957
    167.5000,       5.0000,   6.00000,    622.6901
    172.5000,       5.0000,   6.00000,    637.6455
    177.5000,       5.0000,   6.00000,    853.6948
    182.5000,       5.0000,   6.00000,    644.6098
    187.5000,       5.0000,   6.00000,    695.9599
    192.5000,       5.0000,   6.00000,    760.5114
    197.5000,       5.0000,   6.00000,    760.0193
    202.5000,       5.0000,   6.00000,    697.2571
    207.5000,       5.0000,   6.00000,    735.9705
    212.5000,       5.0000,   6.00000,    678.8361
    217.5000,       5.0000,   6.00000,    625.7654
    222.5000,       5.0000,   6.00000,    683.9362
    227.5000,       5.0000,   6.00000,    699.5045
    232.5000,       5.0000,   6.00000,    729.8990
    237.5000,       5.0000,   6.00000,    688.4191
    242.5000,       5.0000,   6.00000,    651.4298
    247.5000,       5.0000,   6.00000,    626.4208
    252.5000,       5.0000,   6.00000,    662.7332
    257.5000,       5.0000,   6.00000,    667.1894
    262.5000,       5.0000,   6.00000,    691.6697
    267.5000,       5.0000,   6.00000,    686.0798
    272.5000,       5.0000,   6.00000,    658.7513
    277.5000,       5.0000,   6.00000,    613.7914
    282.5000,       5.0000,   6.00000,    600.1375
     37.5000,      25.0000,   1.00000,   1258.3215
     42.5000,      25.0000,   1.00000,   1155.0645
     47.5000,      25.0000,   1.00000,   1136.9890
     52.5000,      25.0000,   1.00000,   1110.9578
     57.5000,      25.0000,   1.00000,   1140.3429
     62.5000,      25.0000,   1.00000,   1166.9193
     67.5000,      25.0000,   1.00000,   1234.1804
     72.5000,      25.0000,   1.00000,   1236.1554
     77.5000,      25.0000,   1.00000,   1209.6824
     82.5000,      25.0000,   1.00000,   1107.9438
     87.5000,      25.0000,   1.00000,   1002.2891
     92.5000,      25.0000,   1.00000,    879.0918
     97.5000,      25.0000,   1.00000,    792.2463
    102.5000,      25.0000,   1.00000,    715.4022
    107.5000,      25.0000,   1.00000,    704.9334
    112.5000,      25.0000,   1.00000,    699.7042
    117.5000,      25.0000,   1.00000,    680.4125
    122.5000,      25.0000,   1.00000,    676.1636
    127.5000,      25.0000,   1.00000,    675.9447
    132.5000,      25.0000,   1.00000,    670.3300
    137.5000,      25.0000,   1.00000,    687.3760
    142.5000,      25.0000,   1.00000,    671.6633
    147.5000,      25.0000,   1.00000,    678.1071
    152.5000,      25.0000,   1.00000,    680.2544
    157.5000,      25.0000,   1.00000,    665.7786
    162.5000,      25.0000,   1.00000,    637.4832
    167.5000,      25.0000,   1.00000,    671.9760
    172.5000,      25.0000,   1.00000,    647.8835
    177.5000,      25.0000,   1.00000,    655.2812
    182.5000,      25.0000,   1.00000,    697.3204
    187.5000,      25.0000,   1.00000,    740.8431
    192.5000,      25.0000,   1.00000,    698.3302
    197.5000,      25.0000,   1.00000,    715.5417
    202.5000,      25.0000,   1.00000,    705.7713
    207.5000,      25.0000,   1.00000,    675.9938
    212.5000,      25.0000,   1.00000,    666.0782
    217.5000,      25.0000,   1.00000,    692.3380
    222.5000,      25.0000,   1.00000,    670.4255
    227.5000,      25.0000,   1.00000,    665.4297
    232.5000,      25.0000,   1.00000,    673.1276
    237.5000,      25.0000,   1.00000,    665.4449
    242.5000,      25.0000,   1.00000,    664.4606
    247.5000,      25.0000,   1.00000,    664.0421
    252.5000,      25.0000,   1.00000,    657.1782
    257.5000,      25.0000,   1.00000,    655.7921
    262.5000,      25.0000,   1.00000,    660.7184
    267.5000,      25.0000,   1.00000,    651.8940
    272.5000,      25.0000,   1.00000,    647.7379
    277.5000,      25.0000,   1.00000,    639.3538
     37.5000,       5.0000,   7.00000,   1287.8271
     42.5000,       5.0000,   7.00000,   1182.4222
     47.5000,       5.0000,   7.00000,   1162.2823
     52.5000,       5.0000,   7.00000,    976.3859
     57.5000,       5.0000,   7.00000,   1130.0398
     62.5000,       5.0000,   7.00000,   1310.2947
     67.5000,       5.0000,   7.00000,   1371.1425
     72.5000,       5.0000,   7.00000,   1332.9847
     77.5000,       5.0000,   7.00000,   1348.2300
     82.5000,       5.0000,   7.00000,   1149.1622
     87.5000,       5.0000,   7.00000,   1045.0327
     92.5000,       5.0000,   7.00000,    728.0135
     97.5000,       5.0000,   7.00000,    652.8894
    102.5000,       5.0000,   7.00000,    698.3683
    107.5000,       5.0000,   7.00000,    665.2719
    112.5000,       5.0000,   7.00000,    671.9634
    117.5000,       5.0000,   7.00000,    692.1236
    122.5000,       5.0000,   7.00000,    685.2336
    127.5000,       5.0000,   7.00000,    612.1719
    132.5000,       5.0000,   7.00000,    661.3922
    137.5000,       5.0000,   7.00000,    667.7634
    142.5000,       5.0000,   7.00000,    666.7316
    147.5000,       5.0000,   7.00000,    728.7675
    152.5000,       5.0000,   7.00000,    657.5139
    157.5000,       5.0000,   7.00000,    660.0316
    162.5000,       5.0000,   7.00000,    632.4826
    167.5000,       5.0000,   7.00000,    596.2423
    172.5000,       5.0000,   7.00000,    601.7577
    177.5000,       5.0000,   7.00000,    817.7611
    182.5000,       5.0000,   7.00000,    619.7372
    187.5000,       5.0000,   7.00000,    677.5548
    192.5000,       5.0000,   7.00000,    739.8099
    197.5000,       5.0000,   7.00000,    738.4570
    202.5000,       5.0000,   7.00000,    685.4983
    207.5000,       5.0000,   7.00000,    726.8759
    212.5000,       5.0000,   7.00000,    646.1985
    217.5000,       5.0000,   7.00000,    625.4921
    222.5000,       5.0000,   7.00000,    675.2666
    227.5000,       5.0000,   7.00000,    680.2403
    232.5000,       5.0000,   7.00000,    712.3272
    237.5000,       5.0000,   7.00000,    681.2151
    242.5000,       5.0000,   7.00000,    644.0475
    247.5000,       5.0000,   7.00000,    633.4586
    252.5000,       5.0000,   7.00000,    670.5599
    257.5000,       5.0000,   7.00000,    668.6960
    262.5000,       5.0000,   7.00000,    689.2681
    267.5000,       5.0000,   7.00000,    683.1033
    272.5000,       5.0000,   7.00000,    664.0197
    277.5000,       5.0000,   7.00000,    622.1359
     42.5000,       5.0000,   8.00000,   1127.5490
     47.5000,       5.0000,   8.00000,   1105.6677
     52.5000,       5.0000,   8.00000,    969.5086
     57.5000,       5.0000,   8.00000,   1146.1995
     62.5000,       5.0000,   8.00000,   1342.9966
     67.5000,       5.0000,   8.00000,   1417.4529
     72.5000,       5.0000,   8.00000,   1393.2069
     77.5000,       5.0000,   8.00000,   1379.8530
     82.5000,       5.0000,   8.00000,   1169.0472
     87.5000,       5.0000,   8.00000,   1054.8265
     92.5000,       5.0000,   8.00000,    730.9512
     97.5000,       5.0000,   8.00000,    632.5360
    102.5000,       5.0000,   8.00000,    661.4780
    107.5000,       5.0000,   8.00000,    624.1766
    112.5000,       5.0000,   8.00000,    645.2205
    117.5000,       5.0000,   8.00000,    666.2725
    122.5000,       5.0000,   8.00000,    675.2342
    127.5000,       5.0000,   8.00000,    607.8140
    132.5000,       5.0000,   8.00000,    670.8322
    137.5000,       5.0000,   8.00000,    639.6661
    142.5000,       5.0000,   8.00000,    655.3943
    147.5000,       5.0000,   8.00000,    713.0918
    152.5000,       5.0000,   8.00000,    629.7646
    157.5000,       5.0000,   8.00000,    626.0131
    162.5000,       5.0000,   8.00000,    604.4639
    167.5000,       5.0000,   8.00000,    569.2354
    172.5000,       5.0000,   8.00000,    575.8755
    177.5000,       5.0000,   8.00000,    792.2781
    182.5000,       5.0000,   8.00000,    591.5866
    187.5000,       5.0000,   8.00000,    640.6588
    192.5000,       5.0000,   8.00000,    708.2782
    197.5000,       5.0000,   8.00000,    710.0763
    202.5000,       5.0000,   8.00000,    668.0123
    207.5000,       5.0000,   8.00000,    717.3651
    212.5000,       5.0000,   8.00000,    631.1045
    217.5000,       5.0000,   8.00000,    586.6938
    222.5000,       5.0000,   8.00000,    662.4774
    227.5000,       5.0000,   8.00000,    659.6646
    232.5000,       5.0000,   8.00000,    685.9793
    237.5000,       5.0000,   8.00000,    663.7003
    242.5000,       5.0000,   8.00000,    636.3641
    247.5000,       5.0000,   8.00000,    617.4050
    252.5000,       5.0000,   8.00000,    667.6859
    257.5000,       5.0000,   8.00000,    666.7587
    262.5000,       5.0000,   8.00000,    680.8678
    267.5000,       5.0000,   8.00000,    677.0686
    272.5000,       5.0000,   8.00000,    655.2349
     52.5000,      35.0000,   1.00000,   1126.5157
     57.5000,      35.0000,   1.00000,   1165.2594
     62.5000,      35.0000,   1.00000,   1215.7520
     67.5000,      35.0000,   1.00000,   1233.0511
     72.5000,      35.0000,   1.00000,   1269.1785
     77.5000,      35.0000,   1.00000,   1240.8032
     82.5000,      35.0000,   1.00000,   1162.3660
     87.5000,      35.0000,   1.00000,   1055.3033
     92.5000,      35.0000,   1.00000,    950.5734
     97.5000,      35.0000,   1.00000,    820.0485
    102.5000,      35.0000,   1.00000,    728.1450
    107.5000,      35.0000,   1.00000,    635.9711
    112.5000,      35.0000,   1.00000,    611.3267
    117.5000,      35.0000,   1.00000,    629.8384
    122.5000,      35.0000,   1.00000,    645.3241
    127.5000,      35.0000,   1.00000,    642.8132
    132.5000,      35.0000,   1.00000,    668.5315
    137.5000,      35.0000,   1.00000,    662.8365
    142.5000,      35.0000,   1.00000,    649.3088
    147.5000,      35.0000,   1.00000,    630.9862
    152.5000,      35.0000,   1.00000,    608.8346
    157.5000,      35.0000,   1.00000,    592.6121
    162.5000,      35.0000,   1.00000,    615.2313
    167.5000,      35.0000,   1.00000,    598.9095
    172.5000,      35.0000,   1.00000,    600.8008
    177.5000,      35.0000,   1.00000,    610.9725
    182.5000,      35.0000,   1.00000,    612.9494
    187.5000,      35.0000,   1.00000,    623.0970
    192.5000,      35.0000,   1.00000,    647.5341
    197.5000,      35.0000,   1.00000,    626.8854
    202.5000,      35.0000,   1.00000,    636.4805
    207.5000,      35.0000,   1.00000,    641.1983
    212.5000,      35.0000,   1.00000,    633.8382
    217.5000,      35.0000,   1.00000,    624.3657
    222.5000,      35.0000,   1.00000,    614.4310
    227.5000,      35.0000,   1.00000,    597.4302
    232.5000,      35.0000,   1.00000,    615.3088
    237.5000,      35.0000,   1.00000,    619.5980
    242.5000,      35.0000,   1.00000,    624.5652
    247.5000,      35.0000,   1.00000,    633.9081
    252.5000,      35.0000,   1.00000,    634.8079
    257.5000,      35.0000,   1.00000,    631.9072
    262.5000,      35.0000,   1.00000,    634.3469
     52.5000,       5.0000,  10.00000,    942.6239
     57.5000,       5.0000,  10.00000,   1133.0830
     62.5000,       5.0000,  10.00000,   1355.4095
     67.5000,       5.0000,  10.00000,   1452.0304
     72.5000,       5.0000,  10.00000,   1438.8411
     77.5000,       5.0000,  10.00000,   1446.9847
     82.5000,       5.0000,  10.00000,   1214.6533
     87.5000,       5.0000,  10.00000,   1060.0475
     92.5000,       5.0000,  10.00000,    715.7817
     97.5000,       5.0000,  10.00000,    605.8170
    102.5000,       5.0000,  10.00000,    617.8865
    107.5000,       5.0000,  10.00000,    563.9708
    112.5000,       5.0000,  10.00000,    576.7034
    117.5000,       5.0000,  10.00000,    609.2107
    122.5000,       5.0000,  10.00000,    630.1734
    127.5000,       5.0000,  10.00000,    559.7563
    132.5000,       5.0000,  10.00000,    624.9264
    137.5000,       5.0000,  10.00000,    628.9156
    142.5000,       5.0000,  10.00000,    640.6169
    147.5000,       5.0000,  10.00000,    670.8842
    152.5000,       5.0000,  10.00000,    585.8939
    157.5000,       5.0000,  10.00000,    577.3494
    162.5000,       5.0000,  10.00000,    552.5993
    167.5000,       5.0000,  10.00000,    530.4488
    172.5000,       5.0000,  10.00000,    542.7405
    177.5000,       5.0000,  10.00000,    735.9065
    182.5000,       5.0000,  10.00000,    536.4624
    187.5000,       5.0000,  10.00000,    576.1570
    192.5000,       5.0000,  10.00000,    636.2529
    197.5000,       5.0000,  10.00000,    651.4642
    202.5000,       5.0000,  10.00000,    621.3494
    207.5000,       5.0000,  10.00000,    665.3040
    212.5000,       5.0000,  10.00000,    587.3737
    217.5000,       5.0000,  10.00000,    543.4017
    222.5000,       5.0000,  10.00000,    590.6179
    227.5000,       5.0000,  10.00000,    600.6876
    232.5000,       5.0000,  10.00000,    652.2107
    237.5000,       5.0000,  10.00000,    618.0371
    242.5000,       5.0000,  10.00000,    587.9510
    247.5000,       5.0000,  10.00000,    577.3833
    252.5000,       5.0000,  10.00000,    624.8257
    257.5000,       5.0000,  10.00000,    634.0310
    262.5000,       5.0000,  10.00000,    663.7532
     67.5000,      45.0000,   1.00000,   1150.1604
     72.5000,      45.0000,   1.00000,   1141.5768
     77.5000,      45.0000,   1.00000,   1153.0144
     82.5000,      45.0000,   1.00000,   1135.5267
     87.5000,      45.0000,   1.00000,   1077.9553
     92.5000,      45.0000,   1.00000,    987.5663
     97.5000,      45.0000,   1.00000,    890.4713
    102.5000,      45.0000,   1.00000,    771.3267
    107.5000,      45.0000,   1.00000,    680.3930
    112.5000,      45.0000,   1.00000,    590.1932
    117.5000,      45.0000,   1.00000,    570.9838
    122.5000,      45.0000,   1.00000,    565.5802
    127.5000,      45.0000,   1.00000,    571.6047
    132.5000,      45.0000,   1.00000,    580.4033
    137.5000,      45.0000,   1.00000,    591.8637
    142.5000,      45.0000,   1.00000,    589.1029
    147.5000,      45.0000,   1.00000,    586.5735
    152.5000,      45.0000,   1.00000,    591.4280
    157.5000,      45.0000,   1.00000,    610.0423
    162.5000,      45.0000,   1.00000,    588.0906
    167.5000,      45.0000,   1.00000,    570.8453
    172.5000,      45.0000,   1.00000,    561.9457
    177.5000,      45.0000,   1.00000,    564.0116
    182.5000,      45.0000,   1.00000,    564.8195
    187.5000,      45.0000,   1.00000,    573.1025
    192.5000,      45.0000,   1.00000,    575.0270
    197.5000,      45.0000,   1.00000,    566.3955
    202.5000,      45.0000,   1.00000,    545.6613
    207.5000,      45.0000,   1.00000,    551.9338
    212.5000,      45.0000,   1.00000,    563.4794
    217.5000,      45.0000,   1.00000,    568.7881
    222.5000,      45.0000,   1.00000,    557.9875
    227.5000,      45.0000,   1.00000,    553.3743
    232.5000,      45.0000,   1.00000,    544.0476
    237.5000,      45.0000,   1.00000,    544.1445
    242.5000,      45.0000,   1.00000,    556.3059
    247.5000,      45.0000,   1.00000,    578.1025
     67.5000,      15.0000,   4.00000,   1343.7991
     72.5000,      15.0000,   4.00000,   1392.5243
     77.5000,      15.0000,   4.00000,   1337.0828
     82.5000,      15.0000,   4.00000,   1226.8312
     87.5000,      15.0000,   4.00000,    995.6580
     92.5000,      15.0000,   4.00000,    791.4875
     97.5000,      15.0000,   4.00000,    629.1048
    102.5000,      15.0000,   4.00000,    569.4167
    107.5000,      15.0000,   4.00000,    556.0955
    112.5000,      15.0000,   4.00000,    528.9155
    117.5000,      15.0000,   4.00000,    533.7489
    122.5000,      15.0000,   4.00000,    515.0552
    127.5000,      15.0000,   4.00000,    515.2357
    132.5000,      15.0000,   4.00000,    522.1998
    137.5000,      15.0000,   4.00000,    557.6301
    142.5000,      15.0000,   4.00000,    584.9993
    147.5000,      15.0000,   4.00000,    592.1497
    152.5000,      15.0000,   4.00000,    589.5192
    157.5000,      15.0000,   4.00000,    556.9343
    162.5000,      15.0000,   4.00000,    529.7116
    167.5000,      15.0000,   4.00000,    505.1468
    172.5000,      15.0000,   4.00000,    553.3137
    177.5000,      15.0000,   4.00000,    549.7974
    182.5000,      15.0000,   4.00000,    562.8367
    187.5000,      15.0000,   4.00000,    533.2484
    192.5000,      15.0000,   4.00000,    561.4514
    197.5000,      15.0000,   4.00000,    559.4326
    202.5000,      15.0000,   4.00000,    558.9143
    207.5000,      15.0000,   4.00000,    535.7350
    212.5000,      15.0000,   4.00000,    519.0317
    217.5000,      15.0000,   4.00000,    510.3916
    222.5000,      15.0000,   4.00000,    517.6642
    227.5000,      15.0000,   4.00000,    547.4149
    232.5000,      15.0000,   4.00000,    549.0840
    237.5000,      15.0000,   4.00000,    538.3788
    242.5000,      15.0000,   4.00000,    518.3228
    247.5000,      15.0000,   4.00000,    533.3503
     82.5000,      55.0000,   1.00000,   1012.5888
     87.5000,      55.0000,   1.00000,   1011.5217
     92.5000,      55.0000,   1.00000,    977.8647
     97.5000,      55.0000,   1.00000,    903.8322
    102.5000,      55.0000,   1.00000,    821.3297
    107.5000,      55.0000,   1.00000,    720.1774
    112.5000,      55.0000,   1.00000,    636.0215
    117.5000,      55.0000,   1.00000,    559.2725
    122.5000,      55.0000,   1.00000,    541.4945
    127.5000,      55.0000,   1.00000,    527.5623
    132.5000,      55.0000,   1.00000,    521.1182
    137.5000,      55.0000,   1.00000,    519.3934
    142.5000,      55.0000,   1.00000,    521.2863
    147.5000,      55.0000,   1.00000,    529.3438
    152.5000,      55.0000,   1.00000,    554.2023
    157.5000,      55.0000,   1.00000,    561.4910
    162.5000,      55.0000,   1.00000,    568.5548
    167.5000,      55.0000,   1.00000,    574.4501
    172.5000,      55.0000,   1.00000,    572.9094
    177.5000,      55.0000,   1.00000,    551.7762
    182.5000,      55.0000,   1.00000,    542.5488
    187.5000,      55.0000,   1.00000,    528.8785
    192.5000,      55.0000,   1.00000,    515.1171
    197.5000,      55.0000,   1.00000,    516.1318
    202.5000,      55.0000,   1.00000,    521.0775
    207.5000,      55.0000,   1.00000,    507.4518
    212.5000,      55.0000,   1.00000,    507.4236
    217.5000,      55.0000,   1.00000,    503.8910
    222.5000,      55.0000,   1.00000,    496.2337
    227.5000,      55.0000,   1.00000,    495.2076
    232.5000,      55.0000,   1.00000,    501.4086
     82.5000,      15.0000,   5.00000,   1123.1970
     87.5000,      15.0000,   5.00000,    919.7355
     92.5000,      15.0000,   5.00000,    743.0885
     97.5000,      15.0000,   5.00000,    588.7641
    102.5000,      15.0000,   5.00000,    539.6627
    107.5000,      15.0000,   5.00000,    522.0146
    112.5000,      15.0000,   5.00000,    501.5731
    117.5000,      15.0000,   5.00000,    492.6299
    122.5000,      15.0000,   5.00000,    473.8534
    127.5000,      15.0000,   5.00000,    464.2238
    132.5000,      15.0000,   5.00000,    462.2500
    137.5000,      15.0000,   5.00000,    484.2060
    142.5000,      15.0000,   5.00000,    512.4321
    147.5000,      15.0000,   5.00000,    525.8566
    152.5000,      15.0000,   5.00000,    532.6266
    157.5000,      15.0000,   5.00000,    514.2134
    162.5000,      15.0000,   5.00000,    507.5976
    167.5000,      15.0000,   5.00000,    496.5576
    172.5000,      15.0000,   5.00000,    545.0250
    177.5000,      15.0000,   5.00000,    533.9967
    182.5000,      15.0000,   5.00000,    532.3184
    187.5000,      15.0000,   5.00000,    495.0183
    192.5000,      15.0000,   5.00000,    513.2534
    197.5000,      15.0000,   5.00000,    513.5203
    202.5000,      15.0000,   5.00000,    513.4483
    207.5000,      15.0000,   5.00000,    489.8363
    212.5000,      15.0000,   5.00000,    466.5898
    217.5000,      15.0000,   5.00000,    449.4536
    222.5000,      15.0000,   5.00000,    455.8754
    227.5000,      15.0000,   5.00000,    482.8434
    232.5000,      15.0000,   5.00000,    491.1870
     97.5000,      65.0000,   1.00000,    854.5867
    102.5000,      65.0000,   1.00000,    802.2170
    107.5000,      65.0000,   1.00000,    740.5198
    112.5000,      65.0000,   1.00000,    660.0911
    117.5000,      65.0000,   1.00000,    599.9142
    122.5000,      65.0000,   1.00000,    541.3527
    127.5000,      65.0000,   1.00000,    520.2921
    132.5000,      65.0000,   1.00000,    506.6302
    137.5000,      65.0000,   1.00000,    493.6803
    142.5000,      65.0000,   1.00000,    488.4991
    147.5000,      65.0000,   1.00000,    503.4622
    152.5000,      65.0000,   1.00000,    498.6125
    157.5000,      65.0000,   1.00000,    502.6512
    162.5000,      65.0000,   1.00000,    521.9924
    167.5000,      65.0000,   1.00000,    534.3658
    172.5000,      65.0000,   1.00000,    538.5300
    177.5000,      65.0000,   1.00000,    543.2040
    182.5000,      65.0000,   1.00000,    530.8102
    187.5000,      65.0000,   1.00000,    520.4012
    192.5000,      65.0000,   1.00000,    506.6323
    197.5000,      65.0000,   1.00000,    497.6854
    202.5000,      65.0000,   1.00000,    495.6543
    207.5000,      65.0000,   1.00000,    491.8444
    212.5000,      65.0000,   1.00000,    472.9291
    217.5000,      65.0000,   1.00000,    469.7603
     97.5000,      15.0000,   6.00000,    530.5078
    102.5000,      15.0000,   6.00000,    488.2879
    107.5000,      15.0000,   6.00000,    478.6477
    112.5000,      15.0000,   6.00000,    465.2686
    117.5000,      15.0000,   6.00000,    467.4659
    122.5000,      15.0000,   6.00000,    452.6643
    127.5000,      15.0000,   6.00000,    446.5466
    132.5000,      15.0000,   6.00000,    439.2541
    137.5000,      15.0000,   6.00000,    457.1566
    142.5000,      15.0000,   6.00000,    476.2510
    147.5000,      15.0000,   6.00000,    480.0352
    152.5000,      15.0000,   6.00000,    478.8148
    157.5000,      15.0000,   6.00000,    462.1074
    162.5000,      15.0000,   6.00000,    459.7517
    167.5000,      15.0000,   6.00000,    456.5820
    172.5000,      15.0000,   6.00000,    509.0366
    177.5000,      15.0000,   6.00000,    513.1072
    182.5000,      15.0000,   6.00000,    521.8495
    187.5000,      15.0000,   6.00000,    488.9722
    192.5000,      15.0000,   6.00000,    503.7065
    197.5000,      15.0000,   6.00000,    497.6864
    202.5000,      15.0000,   6.00000,    490.0136
    207.5000,      15.0000,   6.00000,    462.9258
    212.5000,      15.0000,   6.00000,    439.9883
    217.5000,      15.0000,   6.00000,    422.3282
    105.0000,      30.0000,   3.00000,    485.3207
    110.0000,      30.0000,   3.00000,    466.0372
    115.0000,      30.0000,   3.00000,    457.3958
    120.0000,      30.0000,   3.00000,    450.8939
    125.0000,      30.0000,   3.00000,    451.8347
    130.0000,      30.0000,   3.00000,    451.9044
    135.0000,      30.0000,   3.00000,    457.8567
    140.0000,      30.0000,   3.00000,    453.6558
    145.0000,      30.0000,   3.00000,    463.7614
    150.0000,      30.0000,   3.00000,    462.8772
    155.0000,      30.0000,   3.00000,    459.2452
    160.0000,      30.0000,   3.00000,    451.1827
    165.0000,      30.0000,   3.00000,    466.5243
    170.0000,      30.0000,   3.00000,    467.9243
    175.0000,      30.0000,   3.00000,    475.4487
    180.0000,      30.0000,   3.00000,    491.2650
    185.0000,      30.0000,   3.00000,    508.2724
    190.0000,      30.0000,   3.00000,    513.0735
    195.0000,      30.0000,   3.00000,    491.8422
    200.0000,      30.0000,   3.00000,    483.3517
    205.0000,      30.0000,   3.00000,    466.4611
    210.0000,      30.0000,   3.00000,    452.6863
    112.5000,      25.0000,   4.00000,    440.9872
    117.5000,      25.0000,   4.00000,    428.6694
    122.5000,      25.0000,   4.00000,    430.9467
    127.5000,      25.0000,   4.00000,    433.1449
    132.5000,      25.0000,   4.00000,    436.7396
    137.5000,      25.0000,   4.00000,    447.1070
    142.5000,      25.0000,   4.00000,    456.3141
    147.5000,      25.0000,   4.00000,    455.6125
    152.5000,      25.0000,   4.00000,    453.1468
    157.5000,      25.0000,   4.00000,    443.0558
    162.5000,      25.0000,   4.00000,    427.7780
    167.5000,      25.0000,   4.00000,    452.0742
    172.5000,      25.0000,   4.00000,    449.4630
    177.5000,      25.0000,   4.00000,    458.6084
    182.5000,      25.0000,   4.00000,    481.5296
    187.5000,      25.0000,   4.00000,    500.3309
    192.5000,      25.0000,   4.00000,    478.7310
    197.5000,      25.0000,   4.00000,    491.4525
    202.5000,      25.0000,   4.00000,    483.7733
   5.24
ITERATION 4
MODEL RESISTIVITY
LAYER 1
61,     2.5000
     10.0000,     762.53
     15.0000,     767.79
     20.0000,     763.95
     25.0000,     736.71
     30.0000,     754.44
     35.0000,     675.12
     40.0000,     777.04
     45.0000,     769.14
     50.0000,     799.28
     55.0000,     682.80
     60.0000,     808.81
     65.0000,     953.37
     70.0000,     1015.9
     75.0000,     1016.1
     80.0000,     1045.7
     85.0000,     910.53
     90.0000,     835.32
     95.0000,     552.78
    100.0000,     448.48
    105.0000,     443.35
    110.0000,     391.77
    115.0000,     390.52
    120.0000,     397.21
    125.0000,     399.13
    130.0000,     364.53
    135.0000,     429.95
    140.0000,     461.94
    145.0000,     500.03
    150.0000,     563.26
    155.0000,     498.90
    160.0000,     489.17
    165.0000,     463.88
    170.0000,     446.67
    175.0000,     470.64
    180.0000,     648.68
    185.0000,     464.52
    190.0000,     502.35
    195.0000,     548.22
    200.0000,     540.27
    205.0000,     487.08
    210.0000,     503.72
    215.0000,     418.23
    220.0000,     365.03
    225.0000,     394.65
    230.0000,     397.54
    235.0000,     409.35
    240.0000,     378.92
    245.0000,     348.96
    250.0000,     334.31
    255.0000,     365.10
    260.0000,     369.50
    265.0000,     384.55
    270.0000,     378.99
    275.0000,     362.07
    280.0000,     336.39
    285.0000,     335.57
    290.0000,     361.57
    295.0000,     355.76
    300.0000,     389.12
    305.0000,     389.45
           378.0440
LAYER 2
61,     5.2500
     10.0000,     788.64
     15.0000,     772.91
     20.0000,     771.10
     25.0000,     765.25
     30.0000,     765.70
     35.0000,     757.21
     40.0000,     784.64
     45.0000,     785.28
     50.0000,     798.98
     55.0000,     745.11
     60.0000,     825.29
     65.0000,     979.19
     70.0000,     1028.4
     75.0000,     1030.6
     80.0000,     1045.5
     85.0000,     911.44
     90.0000,     837.20
     95.0000,     554.40
    100.0000,     457.37
    105.0000,     454.96
    110.0000,     432.87
    115.0000,     432.25
    120.0000,     445.03
    125.0000,     445.48
    130.0000,     444.56
    135.0000,     467.80
    140.0000,     489.38
    145.0000,     529.55
    150.0000,     564.87
    155.0000,     508.30
    160.0000,     494.97
    165.0000,     471.37
    170.0000,     462.23
    175.0000,     485.03
    180.0000,     648.70
    185.0000,     490.53
    190.0000,     514.74
    195.0000,     552.58
    200.0000,     548.89
    205.0000,     507.20
    210.0000,     507.22
    215.0000,     434.30
    220.0000,     395.59
    225.0000,     406.70
    230.0000,     411.57
    235.0000,     416.84
    240.0000,     396.47
    245.0000,     363.62
    250.0000,     359.27
    255.0000,     375.60
    260.0000,     387.90
    265.0000,     394.78
    270.0000,     392.74
    275.0000,     373.94
    280.0000,     349.54
    285.0000,     349.43
    290.0000,     370.20
    295.0000,     370.90
    300.0000,     392.28
    305.0000,     392.49
           389.3398
LAYER 3
59,     8.2750
     15.0000,     1056.7
     20.0000,     1019.2
     25.0000,     881.77
     30.0000,     809.32
     35.0000,     782.04
     40.0000,     784.43
     45.0000,     788.18
     50.0000,     797.92
     55.0000,     799.56
     60.0000,     1021.6
     65.0000,     1493.6
     70.0000,     1626.6
     75.0000,     1628.4
     80.0000,     1627.7
     85.0000,     1313.8
     90.0000,     988.21
     95.0000,     796.02
    100.0000,     810.19
    105.0000,     831.40
    110.0000,     866.70
    115.0000,     881.12
    120.0000,     921.69
    125.0000,     926.17
    130.0000,     923.90
    135.0000,     915.92
    140.0000,     906.61
    145.0000,     898.50
    150.0000,     896.52
    155.0000,     886.84
    160.0000,     884.41
    165.0000,     882.34
    170.0000,     880.51
    175.0000,     879.32
    180.0000,     878.68
    185.0000,     881.36
    190.0000,     894.77
    195.0000,     897.04
    200.0000,     888.11
    205.0000,     814.05
    210.0000,     807.47
    215.0000,     799.11
    220.0000,     798.36
    225.0000,     798.77
    230.0000,     799.71
    235.0000,     799.73
    240.0000,     788.91
    245.0000,     758.17
    250.0000,     755.35
    255.0000,     756.07
    260.0000,     763.93
    265.0000,     765.30
    270.0000,     764.31
    275.0000,     726.23
    280.0000,     645.07
    285.0000,     634.69
    290.0000,     619.18
    295.0000,     608.55
    300.0000,     589.75
           489.6328
LAYER 4
57,    11.6025
     20.0000,     2272.5
     25.0000,     1078.9
     30.0000,     817.42
     35.0000,     776.98
     40.0000,     780.02
     45.0000,     786.37
     50.0000,     795.42
     55.0000,     805.93
     60.0000,     1229.5
     65.0000,     2104.3
     70.0000,     2246.8
     75.0000,     2245.3
     80.0000,     2229.7
     85.0000,     1517.0
     90.0000,     987.44
     95.0000,     770.83
    100.0000,     855.94
    105.0000,     944.77
    110.0000,     964.08
    115.0000,     987.70
    120.0000,     1039.8
    125.0000,     1044.9
    130.0000,     1042.5
    135.0000,     1037.0
    140.0000,     1033.3
    145.0000,     1033.3
    150.0000,     1049.6
    155.0000,     1102.4
    160.0000,     1131.6
    165.0000,     1145.5
    170.0000,     1145.1
    175.0000,     1136.0
    180.0000,     1123.2
    185.0000,     1125.0
    190.0000,     1139.1
    195.0000,     1142.2
    200.0000,     1140.0
    205.0000,     1085.9
    210.0000,     1066.1
    215.0000,     1064.1
    220.0000,     1063.4
    225.0000,     1062.9
    230.0000,     1062.2
    235.0000,     1061.1
    240.0000,     1051.2
    245.0000,     1032.3
    250.0000,     1027.4
    255.0000,     1026.0
    260.0000,     1025.2
    265.0000,     1024.3
    270.0000,     1022.3
    275.0000,     994.69
    280.0000,     933.14
    285.0000,     909.88
    290.0000,     903.64
    295.0000,     874.41
           783.2452
LAYER 5
53,    15.2628
     30.0000,     3060.5
     35.0000,     2024.7
     40.0000,     1496.6
     45.0000,     1444.5
     50.0000,     1453.2
     55.0000,     1641.0
     60.0000,     2374.6
     65.0000,     2426.4
     70.0000,     2310.0
     75.0000,     2292.5
     80.0000,     2225.9
     85.0000,     1493.2
     90.0000,     950.42
     95.0000,     648.61
    100.0000,     666.42
    105.0000,     714.53
    110.0000,     730.41
    115.0000,     882.08
    120.0000,     985.57
    125.0000,     1031.9
    130.0000,     1037.7
    135.0000,     1036.0
    140.0000,     1032.5
    145.0000,     1032.4
    150.0000,     1045.9
    155.0000,     1092.3
    160.0000,     1131.7
    165.0000,     1140.0
    170.0000,     1140.0
    175.0000,     1131.4
    180.0000,     1122.7
    185.0000,     1124.3
    190.0000,     1134.1
    195.0000,     1137.5
    200.0000,     1135.7
    205.0000,     1087.3
    210.0000,     1065.4
    215.0000,     1056.9
    220.0000,     1053.9
    225.0000,     1051.8
    230.0000,     1047.7
    235.0000,     1043.4
    240.0000,     1035.4
    245.0000,     1028.0
    250.0000,     1022.3
    255.0000,     1017.8
    260.0000,     1014.1
    265.0000,     1009.2
    270.0000,     1001.6
    275.0000,     992.64
    280.0000,     970.27
    285.0000,     961.63
           958.2587
LAYER 6
49,    19.2890
     40.0000,     2884.1
     45.0000,     2660.6
     50.0000,     2647.0
     55.0000,     2635.8
     60.0000,     2629.9
     65.0000,     2417.1
     70.0000,     2303.7
     75.0000,     2281.1
     80.0000,     2179.7
     85.0000,     1477.7
     90.0000,     794.88
     95.0000,     462.10
    100.0000,     462.61
    105.0000,     522.51
    110.0000,     561.94
    115.0000,     572.89
    120.0000,     573.38
    125.0000,     576.19
    130.0000,     577.10
    135.0000,     577.23
    140.0000,     580.60
    145.0000,     603.69
    150.0000,     666.25
    155.0000,     778.11
    160.0000,     893.28
    165.0000,     945.74
    170.0000,     953.89
    175.0000,     956.08
    180.0000,     958.50
    185.0000,     970.37
    190.0000,     1009.3
    195.0000,     1036.3
    200.0000,     1038.4
    205.0000,     1039.0
    210.0000,     1038.7
    215.0000,     1037.6
    220.0000,     1025.5
    225.0000,     1005.2
    230.0000,     977.86
    235.0000,     955.32
    240.0000,     941.09
    245.0000,     916.14
    250.0000,     909.03
    255.0000,     898.21
    260.0000,     893.28
    265.0000,     893.40
    270.0000,     894.98
    275.0000,     900.64
           915.3721
LAYER 7
45,    23.7179
     50.0000,     2794.6
     55.0000,     2651.1
     60.0000,     2631.6
     65.0000,     2348.6
     70.0000,     2295.1
     75.0000,     2270.8
     80.0000,     1735.6
     85.0000,     1053.7
     90.0000,     639.82
     95.0000,     431.08
    100.0000,     396.89
    105.0000,     374.56
    110.0000,     355.82
    115.0000,     334.85
    120.0000,     322.85
    125.0000,     322.37
    130.0000,     319.77
    135.0000,     319.82
    140.0000,     320.16
    145.0000,     328.95
    150.0000,     358.82
    155.0000,     410.50
    160.0000,     466.04
    165.0000,     503.09
    170.0000,     521.83
    175.0000,     533.93
    180.0000,     548.75
    185.0000,     574.53
    190.0000,     614.11
    195.0000,     652.79
    200.0000,     671.76
    205.0000,     678.49
    210.0000,     684.74
    215.0000,     693.75
    220.0000,     705.01
    225.0000,     716.75
    230.0000,     728.09
    235.0000,     739.33
    240.0000,     751.74
    245.0000,     765.68
    250.0000,     779.29
    255.0000,     793.24
    260.0000,     817.30
    265.0000,     838.25
           854.5223
LAYER 8
41,    28.5897
     60.0000,     2632.2
     65.0000,     2191.8
     70.0000,     2041.3
     75.0000,     1889.7
     80.0000,     1184.5
     85.0000,     761.24
     90.0000,     579.10
     95.0000,     427.64
    100.0000,     387.03
    105.0000,     355.63
    110.0000,     337.59
    115.0000,     312.38
    120.0000,     295.48
    125.0000,     288.96
    130.0000,     287.69
    135.0000,     287.18
    140.0000,     287.66
    145.0000,     288.09
    150.0000,     293.19
    155.0000,     304.72
    160.0000,     319.22
    165.0000,     331.91
    170.0000,     341.73
    175.0000,     350.48
    180.0000,     360.53
    185.0000,     373.92
    190.0000,     390.58
    195.0000,     406.28
    200.0000,     417.56
    205.0000,     425.92
    210.0000,     434.52
    215.0000,     445.76
    220.0000,     461.03
    225.0000,     481.23
    230.0000,     505.76
    235.0000,     532.11
    240.0000,     563.30
    245.0000,     600.61
    250.0000,     617.81
    255.0000,     641.63
           707.0979
LAYER 9
35,    33.9487
     75.0000,     1879.6
     80.0000,     816.50
     85.0000,     633.06
     90.0000,     572.91
     95.0000,     426.77
    100.0000,     385.40
    105.0000,     354.96
    110.0000,     338.05
    115.0000,     312.69
    120.0000,     295.53
    125.0000,     288.13
    130.0000,     287.15
    135.0000,     286.34
    140.0000,     286.53
    145.0000,     287.30
    150.0000,     287.71
    155.0000,     288.65
    160.0000,     290.82
    165.0000,     293.54
    170.0000,     296.51
    175.0000,     299.85
    180.0000,     303.89
    185.0000,     308.85
    190.0000,     314.41
    195.0000,     319.73
    200.0000,     324.40
    205.0000,     329.08
    210.0000,     335.15
    215.0000,     344.37
    220.0000,     359.49
    225.0000,     384.78
    230.0000,     414.80
    235.0000,     434.42
    240.0000,     465.64
           561.5107
LAYER 10
29,    39.8436
     90.0000,     572.65
     95.0000,     423.14
    100.0000,     385.61
    105.0000,     354.95
    110.0000,     338.34
    115.0000,     312.88
    120.0000,     296.20
    125.0000,     288.89
    130.0000,     287.31
    135.0000,     286.96
    140.0000,     286.92
    145.0000,     287.36
    150.0000,     287.87
    155.0000,     288.30
    160.0000,     288.67
    165.0000,     288.95
    170.0000,     289.44
    175.0000,     290.24
    180.0000,     291.39
    185.0000,     292.87
    190.0000,     294.50
    195.0000,     296.07
    200.0000,     297.58
    205.0000,     299.51
    210.0000,     303.19
    215.0000,     308.90
    220.0000,     320.32
    225.0000,     339.97
           396.9894
LAYER 11
25,    46.3279
    100.0000,     385.80
    105.0000,     354.93
    110.0000,     339.81
    115.0000,     313.17
    120.0000,     296.40
    125.0000,     289.11
    130.0000,     287.45
    135.0000,     287.34
    140.0000,     287.27
    145.0000,     287.56
    150.0000,     287.98
    155.0000,     288.33
    160.0000,     288.62
    165.0000,     288.83
    170.0000,     289.05
    175.0000,     289.28
    180.0000,     289.63
    185.0000,     290.13
    190.0000,     290.63
    195.0000,     290.93
    200.0000,     291.24
    205.0000,     291.62
    210.0000,     291.96
    215.0000,     294.82
           302.3808
LAYER 12
21, 
    110.0000,     354.62
    115.0000,     313.51
    120.0000,     296.51
    125.0000,     289.23
    130.0000,     287.53
    135.0000,     287.44
    140.0000,     287.34
    145.0000,     287.61
    150.0000,     288.01
    155.0000,     288.36
    160.0000,     288.63
    165.0000,     288.82
    170.0000,     289.02
    175.0000,     289.24
    180.0000,     289.47
    185.0000,     289.71
    190.0000,     289.94
    195.0000,     290.15
    200.0000,     290.42
    205.0000,     290.74
           291.0910
CALCULATED APPARENT RESISTIVITY
      7.5000,       5.0000,   1.00000,    846.3220
     12.5000,       5.0000,   1.00000,    840.3943
     17.5000,       5.0000,   1.00000,    833.4948
     22.5000,       5.0000,   1.00000,    789.6421
     27.5000,       5.0000,   1.00000,    818.5898
     32.5000,       5.0000,   1.00000,    739.0953
     37.5000,       5.0000,   1.00000,    815.1879
     42.5000,       5.0000,   1.00000,    767.0676
     47.5000,       5.0000,   1.00000,    838.5957
     52.5000,       5.0000,   1.00000,    784.2262
     57.5000,       5.0000,   1.00000,    909.6218
     62.5000,       5.0000,   1.00000,    983.2660
     67.5000,       5.0000,   1.00000,   1046.6912
     72.5000,       5.0000,   1.00000,   1040.2361
     77.5000,       5.0000,   1.00000,   1053.8630
     82.5000,       5.0000,   1.00000,    889.7465
     87.5000,       5.0000,   1.00000,    841.5034
     92.5000,       5.0000,   1.00000,    626.4425
     97.5000,       5.0000,   1.00000,    544.4193
    102.5000,       5.0000,   1.00000,    518.1679
    107.5000,       5.0000,   1.00000,    467.7983
    112.5000,       5.0000,   1.00000,    472.0592
    117.5000,       5.0000,   1.00000,    467.6608
    122.5000,       5.0000,   1.00000,    486.4269
    127.5000,       5.0000,   1.00000,    456.5698
    132.5000,       5.0000,   1.00000,    514.0775
    137.5000,       5.0000,   1.00000,    524.4739
    142.5000,       5.0000,   1.00000,    540.8171
    147.5000,       5.0000,   1.00000,    590.4072
    152.5000,       5.0000,   1.00000,    541.0405
    157.5000,       5.0000,   1.00000,    556.4083
    162.5000,       5.0000,   1.00000,    540.1307
    167.5000,       5.0000,   1.00000,    545.6180
    172.5000,       5.0000,   1.00000,    510.7986
    177.5000,       5.0000,   1.00000,    660.2715
    182.5000,       5.0000,   1.00000,    519.6901
    187.5000,       5.0000,   1.00000,    584.6642
    192.5000,       5.0000,   1.00000,    581.6813
    197.5000,       5.0000,   1.00000,    579.3804
    202.5000,       5.0000,   1.00000,    531.2551
    207.5000,       5.0000,   1.00000,    545.6188
    212.5000,       5.0000,   1.00000,    482.8404
    217.5000,       5.0000,   1.00000,    450.4618
    222.5000,       5.0000,   1.00000,    466.4299
    227.5000,       5.0000,   1.00000,    445.1429
    232.5000,       5.0000,   1.00000,    454.7715
    237.5000,       5.0000,   1.00000,    432.5547
    242.5000,       5.0000,   1.00000,    421.1746
    247.5000,       5.0000,   1.00000,    405.9700
    252.5000,       5.0000,   1.00000,    424.7186
    257.5000,       5.0000,   1.00000,    419.6702
    262.5000,       5.0000,   1.00000,    431.1239
    267.5000,       5.0000,   1.00000,    422.4901
    272.5000,       5.0000,   1.00000,    414.6406
    277.5000,       5.0000,   1.00000,    399.1641
    282.5000,       5.0000,   1.00000,    392.0789
    287.5000,       5.0000,   1.00000,    409.9175
    292.5000,       5.0000,   1.00000,    398.4308
    297.5000,       5.0000,   1.00000,    420.0404
    302.5000,       5.0000,   1.00000,    413.1879
    307.5000,       5.0000,   1.00000,    410.8323
     12.5000,       5.0000,   2.00000,    993.4964
     17.5000,       5.0000,   2.00000,    968.2383
     22.5000,       5.0000,   2.00000,    931.9713
     27.5000,       5.0000,   2.00000,    924.8651
     32.5000,       5.0000,   2.00000,    828.5412
     37.5000,       5.0000,   2.00000,    887.1093
     42.5000,       5.0000,   2.00000,    899.4670
     47.5000,       5.0000,   2.00000,    940.7446
     52.5000,       5.0000,   2.00000,    868.1930
     57.5000,       5.0000,   2.00000,   1002.5900
     62.5000,       5.0000,   2.00000,   1127.9557
     67.5000,       5.0000,   2.00000,   1105.7242
     72.5000,       5.0000,   2.00000,   1084.5642
     77.5000,       5.0000,   2.00000,   1078.3890
     82.5000,       5.0000,   2.00000,    973.3718
     87.5000,       5.0000,   2.00000,    943.0516
     92.5000,       5.0000,   2.00000,    704.0267
     97.5000,       5.0000,   2.00000,    621.7893
    102.5000,       5.0000,   2.00000,    639.1314
    107.5000,       5.0000,   2.00000,    567.8941
    112.5000,       5.0000,   2.00000,    555.9407
    117.5000,       5.0000,   2.00000,    584.6404
    122.5000,       5.0000,   2.00000,    587.2085
    127.5000,       5.0000,   2.00000,    541.3466
    132.5000,       5.0000,   2.00000,    606.7682
    137.5000,       5.0000,   2.00000,    605.5573
    142.5000,       5.0000,   2.00000,    617.6022
    147.5000,       5.0000,   2.00000,    675.1839
    152.5000,       5.0000,   2.00000,    615.2773
    157.5000,       5.0000,   2.00000,    640.1778
    162.5000,       5.0000,   2.00000,    659.8113
    167.5000,       5.0000,   2.00000,    588.3712
    172.5000,       5.0000,   2.00000,    605.5529
    177.5000,       5.0000,   2.00000,    804.8703
    182.5000,       5.0000,   2.00000,    591.5790
    187.5000,       5.0000,   2.00000,    612.7336
    192.5000,       5.0000,   2.00000,    700.4904
    197.5000,       5.0000,   2.00000,    651.9066
    202.5000,       5.0000,   2.00000,    601.4833
    207.5000,       5.0000,   2.00000,    651.5077
    212.5000,       5.0000,   2.00000,    577.0039
    217.5000,       5.0000,   2.00000,    527.5888
    222.5000,       5.0000,   2.00000,    564.5241
    227.5000,       5.0000,   2.00000,    547.0272
    232.5000,       5.0000,   2.00000,    550.7382
    237.5000,       5.0000,   2.00000,    532.7994
    242.5000,       5.0000,   2.00000,    506.5692
    247.5000,       5.0000,   2.00000,    496.4525
    252.5000,       5.0000,   2.00000,    519.4200
    257.5000,       5.0000,   2.00000,    510.4884
    262.5000,       5.0000,   2.00000,    513.6063
    267.5000,       5.0000,   2.00000,    512.0550
    272.5000,       5.0000,   2.00000,    502.0505
    277.5000,       5.0000,   2.00000,    476.7158
    282.5000,       5.0000,   2.00000,    474.8216
    287.5000,       5.0000,   2.00000,    491.6262
    292.5000,       5.0000,   2.00000,    469.9756
    297.5000,       5.0000,   2.00000,    487.3907
    302.5000,       5.0000,   2.00000,    478.2190
     17.5000,       5.0000,   3.00000,   1132.4469
     22.5000,       5.0000,   3.00000,   1062.0653
     27.5000,       5.0000,   3.00000,   1049.7596
     32.5000,       5.0000,   3.00000,    926.8978
     37.5000,       5.0000,   3.00000,   1035.2908
     42.5000,       5.0000,   3.00000,   1024.0946
     47.5000,       5.0000,   3.00000,   1063.3914
     52.5000,       5.0000,   3.00000,    932.0161
     57.5000,       5.0000,   3.00000,   1076.8427
     62.5000,       5.0000,   3.00000,   1169.8159
     67.5000,       5.0000,   3.00000,   1173.5886
     72.5000,       5.0000,   3.00000,   1074.4749
     77.5000,       5.0000,   3.00000,   1113.6483
     82.5000,       5.0000,   3.00000,   1036.5750
     87.5000,       5.0000,   3.00000,   1008.5801
     92.5000,       5.0000,   3.00000,    752.4935
     97.5000,       5.0000,   3.00000,    682.3434
    102.5000,       5.0000,   3.00000,    697.5118
    107.5000,       5.0000,   3.00000,    644.4373
    112.5000,       5.0000,   3.00000,    641.7872
    117.5000,       5.0000,   3.00000,    646.6690
    122.5000,       5.0000,   3.00000,    655.1479
    127.5000,       5.0000,   3.00000,    593.4421
    132.5000,       5.0000,   3.00000,    641.4346
    137.5000,       5.0000,   3.00000,    655.7319
    142.5000,       5.0000,   3.00000,    681.4733
    147.5000,       5.0000,   3.00000,    731.7421
    152.5000,       5.0000,   3.00000,    677.0733
    157.5000,       5.0000,   3.00000,    708.9747
    162.5000,       5.0000,   3.00000,    660.1940
    167.5000,       5.0000,   3.00000,    654.0009
    172.5000,       5.0000,   3.00000,    667.8937
    177.5000,       5.0000,   3.00000,    882.2620
    182.5000,       5.0000,   3.00000,    642.0107
    187.5000,       5.0000,   3.00000,    669.8597
    192.5000,       5.0000,   3.00000,    703.2111
    197.5000,       5.0000,   3.00000,    737.5735
    202.5000,       5.0000,   3.00000,    676.8962
    207.5000,       5.0000,   3.00000,    714.6876
    212.5000,       5.0000,   3.00000,    637.6132
    217.5000,       5.0000,   3.00000,    586.1282
    222.5000,       5.0000,   3.00000,    623.8472
    227.5000,       5.0000,   3.00000,    632.2613
    232.5000,       5.0000,   3.00000,    650.0896
    237.5000,       5.0000,   3.00000,    607.0287
    242.5000,       5.0000,   3.00000,    575.9562
    247.5000,       5.0000,   3.00000,    555.7675
    252.5000,       5.0000,   3.00000,    589.2675
    257.5000,       5.0000,   3.00000,    584.5429
    262.5000,       5.0000,   3.00000,    596.1264
    267.5000,       5.0000,   3.00000,    587.6897
    272.5000,       5.0000,   3.00000,    569.5986
    277.5000,       5.0000,   3.00000,    539.8051
    282.5000,       5.0000,   3.00000,    533.1348
    287.5000,       5.0000,   3.00000,    557.7108
    292.5000,       5.0000,   3.00000,    538.3896
    297.5000,       5.0000,   3.00000,    554.3080
     22.5000,      15.0000,   1.00000,   1164.5883
     27.5000,      15.0000,   1.00000,   1090.8304
     32.5000,      15.0000,   1.00000,   1102.3807
     37.5000,      15.0000,   1.00000,   1094.8353
     42.5000,      15.0000,   1.00000,   1129.4640
     47.5000,      15.0000,   1.00000,   1066.3074
     52.5000,      15.0000,   1.00000,   1075.9037
     57.5000,      15.0000,   1.00000,   1066.1525
     62.5000,      15.0000,   1.00000,   1120.0052
     67.5000,      15.0000,   1.00000,   1100.4752
     72.5000,      15.0000,   1.00000,   1114.5316
     77.5000,      15.0000,   1.00000,   1071.5708
     82.5000,      15.0000,   1.00000,   1055.3717
     87.5000,      15.0000,   1.00000,    959.0030
     92.5000,      15.0000,   1.00000,    859.3366
     97.5000,      15.0000,   1.00000,    739.6990
    102.5000,      15.0000,   1.00000,    699.2371
    107.5000,      15.0000,   1.00000,    697.1992
    112.5000,      15.0000,   1.00000,    686.7397
    117.5000,      15.0000,   1.00000,    674.8356
    122.5000,      15.0000,   1.00000,    645.8335
    127.5000,      15.0000,   1.00000,    637.4080
    132.5000,      15.0000,   1.00000,    634.4396
    137.5000,      15.0000,   1.00000,    666.9776
    142.5000,      15.0000,   1.00000,    705.6083
    147.5000,      15.0000,   1.00000,    720.9151
    152.5000,      15.0000,   1.00000,    730.3874
    157.5000,      15.0000,   1.00000,    669.7496
    162.5000,      15.0000,   1.00000,    667.6367
    167.5000,      15.0000,   1.00000,    670.0873
    172.5000,      15.0000,   1.00000,    751.0735
    177.5000,      15.0000,   1.00000,    729.5038
    182.5000,      15.0000,   1.00000,    750.3383
    187.5000,      15.0000,   1.00000,    682.3969
    192.5000,      15.0000,   1.00000,    700.0190
    197.5000,      15.0000,   1.00000,    710.8839
    202.5000,      15.0000,   1.00000,    748.7485
    207.5000,      15.0000,   1.00000,    695.2186
    212.5000,      15.0000,   1.00000,    658.6201
    217.5000,      15.0000,   1.00000,    633.6707
    222.5000,      15.0000,   1.00000,    637.8389
    227.5000,      15.0000,   1.00000,    667.6976
    232.5000,      15.0000,   1.00000,    671.6959
    237.5000,      15.0000,   1.00000,    648.9429
    242.5000,      15.0000,   1.00000,    605.2164
    247.5000,      15.0000,   1.00000,    595.7688
    252.5000,      15.0000,   1.00000,    597.7330
    257.5000,      15.0000,   1.00000,    622.8386
    262.5000,      15.0000,   1.00000,    628.9553
    267.5000,      15.0000,   1.00000,    618.5096
    272.5000,      15.0000,   1.00000,    594.0112
    277.5000,      15.0000,   1.00000,    572.7553
    282.5000,      15.0000,   1.00000,    566.7920
    287.5000,      15.0000,   1.00000,    570.1422
    292.5000,      15.0000,   1.00000,    583.0460
     22.5000,       5.0000,   4.00000,   1182.4077
     27.5000,       5.0000,   4.00000,   1161.6954
     32.5000,       5.0000,   4.00000,   1052.5065
     37.5000,       5.0000,   4.00000,   1164.7466
     42.5000,       5.0000,   4.00000,   1130.0341
     47.5000,       5.0000,   4.00000,   1139.2595
     52.5000,       5.0000,   4.00000,    990.1403
     57.5000,       5.0000,   4.00000,   1085.2030
     62.5000,       5.0000,   4.00000,   1189.9968
     67.5000,       5.0000,   4.00000,   1164.4843
     72.5000,       5.0000,   4.00000,   1145.2582
     77.5000,       5.0000,   4.00000,   1161.8599
     82.5000,       5.0000,   4.00000,   1046.3047
     87.5000,       5.0000,   4.00000,   1032.5948
     92.5000,       5.0000,   4.00000,    774.4797
     97.5000,       5.0000,   4.00000,    699.0268
    102.5000,       5.0000,   4.00000,    730.1443
    107.5000,       5.0000,   4.00000,    684.1097
    112.5000,       5.0000,   4.00000,    693.5034
    117.5000,       5.0000,   4.00000,    690.7226
    122.5000,       5.0000,   4.00000,    679.9847
    127.5000,       5.0000,   4.00000,    604.6171
    132.5000,       5.0000,   4.00000,    662.5095
    137.5000,       5.0000,   4.00000,    672.1673
    142.5000,       5.0000,   4.00000,    704.6548
    147.5000,       5.0000,   4.00000,    782.6895
    152.5000,       5.0000,   4.00000,    712.7214
    157.5000,       5.0000,   4.00000,    691.1259
    162.5000,       5.0000,   4.00000,    682.7156
    167.5000,       5.0000,   4.00000,    665.6093
    172.5000,       5.0000,   4.00000,    687.0966
    177.5000,       5.0000,   4.00000,    903.7635
    182.5000,       5.0000,   4.00000,    667.8001
    187.5000,       5.0000,   4.00000,    690.4130
    192.5000,       5.0000,   4.00000,    737.5805
    197.5000,       5.0000,   4.00000,    744.3667
    202.5000,       5.0000,   4.00000,    730.3725
    207.5000,       5.0000,   4.00000,    756.3431
    212.5000,       5.0000,   4.00000,    658.5662
    217.5000,       5.0000,   4.00000,    613.2467
    222.5000,       5.0000,   4.00000,    671.2417
    227.5000,       5.0000,   4.00000,    679.1835
    232.5000,       5.0000,   4.00000,    711.3151
    237.5000,       5.0000,   4.00000,    668.1619
    242.5000,       5.0000,   4.00000,    615.9985
    247.5000,       5.0000,   4.00000,    592.9818
    252.5000,       5.0000,   4.00000,    627.3226
    257.5000,       5.0000,   4.00000,    637.0135
    262.5000,       5.0000,   4.00000,    658.2307
    267.5000,       5.0000,   4.00000,    643.8969
    272.5000,       5.0000,   4.00000,    617.7654
    277.5000,       5.0000,   4.00000,    578.5320
    282.5000,       5.0000,   4.00000,    570.6821
    287.5000,       5.0000,   4.00000,    603.3416
    292.5000,       5.0000,   4.00000,    585.8781
     30.0000,      20.0000,   1.00000,   1254.8234
     35.0000,      20.0000,   1.00000,   1225.1134
     40.0000,      20.0000,   1.00000,   1188.6649
     45.0000,      20.0000,   1.00000,   1147.6736
     50.0000,      20.0000,   1.00000,   1103.2455
     55.0000,      20.0000,   1.00000,   1096.1519
     60.0000,      20.0000,   1.00000,   1066.5717
     65.0000,      20.0000,   1.00000,   1108.8018
     70.0000,      20.0000,   1.00000,   1169.5637
     75.0000,      20.0000,   1.00000,   1150.0812
     80.0000,      20.0000,   1.00000,   1121.4742
     85.0000,      20.0000,   1.00000,   1012.7348
     90.0000,      20.0000,   1.00000,    900.7177
     95.0000,      20.0000,   1.00000,    831.3476
    100.0000,      20.0000,   1.00000,    738.7825
    105.0000,      20.0000,   1.00000,    714.6271
    110.0000,      20.0000,   1.00000,    721.9570
    115.0000,      20.0000,   1.00000,    704.4932
    120.0000,      20.0000,   1.00000,    675.7242
    125.0000,      20.0000,   1.00000,    660.5560
    130.0000,      20.0000,   1.00000,    649.0081
    135.0000,      20.0000,   1.00000,    658.7529
    140.0000,      20.0000,   1.00000,    708.0359
    145.0000,      20.0000,   1.00000,    726.1625
    150.0000,      20.0000,   1.00000,    703.2598
    155.0000,      20.0000,   1.00000,    707.0247
    160.0000,      20.0000,   1.00000,    670.4427
    165.0000,      20.0000,   1.00000,    662.2784
    170.0000,      20.0000,   1.00000,    708.1667
    175.0000,      20.0000,   1.00000,    698.0391
    180.0000,      20.0000,   1.00000,    714.2570
    185.0000,      20.0000,   1.00000,    745.8132
    190.0000,      20.0000,   1.00000,    716.3487
    195.0000,      20.0000,   1.00000,    726.2873
    200.0000,      20.0000,   1.00000,    737.0162
    205.0000,      20.0000,   1.00000,    704.3586
    210.0000,      20.0000,   1.00000,    697.2386
    215.0000,      20.0000,   1.00000,    679.6604
    220.0000,      20.0000,   1.00000,    664.0850
    225.0000,      20.0000,   1.00000,    680.5610
    230.0000,      20.0000,   1.00000,    700.0789
    235.0000,      20.0000,   1.00000,    684.0645
    240.0000,      20.0000,   1.00000,    670.8417
    245.0000,      20.0000,   1.00000,    646.8654
    250.0000,      20.0000,   1.00000,    633.5207
    255.0000,      20.0000,   1.00000,    648.1123
    260.0000,      20.0000,   1.00000,    662.9581
    265.0000,      20.0000,   1.00000,    667.2144
    270.0000,      20.0000,   1.00000,    650.5676
    275.0000,      20.0000,   1.00000,    625.4753
    280.0000,      20.0000,   1.00000,    611.8236
    285.0000,      20.0000,   1.00000,    602.7463
     27.5000,       5.0000,   5.00000,   1279.7612
     32.5000,       5.0000,   5.00000,   1146.4645
     37.5000,       5.0000,   5.00000,   1241.9594
     42.5000,       5.0000,   5.00000,   1183.5492
     47.5000,       5.0000,   5.00000,   1180.9877
     52.5000,       5.0000,   5.00000,    987.6649
     57.5000,       5.0000,   5.00000,   1096.2821
     62.5000,       5.0000,   5.00000,   1171.1885
     67.5000,       5.0000,   5.00000,   1211.6592
     72.5000,       5.0000,   5.00000,   1200.7150
     77.5000,       5.0000,   5.00000,   1226.9491
     82.5000,       5.0000,   5.00000,   1063.2942
     87.5000,       5.0000,   5.00000,   1018.5669
     92.5000,       5.0000,   5.00000,    762.0788
     97.5000,       5.0000,   5.00000,    693.7363
    102.5000,       5.0000,   5.00000,    739.2444
    107.5000,       5.0000,   5.00000,    697.5368
    112.5000,       5.0000,   5.00000,    702.2358
    117.5000,       5.0000,   5.00000,    715.3458
    122.5000,       5.0000,   5.00000,    682.9738
    127.5000,       5.0000,   5.00000,    604.7714
    132.5000,       5.0000,   5.00000,    665.7439
    137.5000,       5.0000,   5.00000,    674.4837
    142.5000,       5.0000,   5.00000,    712.5706
    147.5000,       5.0000,   5.00000,    797.5372
    152.5000,       5.0000,   5.00000,    688.6130
    157.5000,       5.0000,   5.00000,    694.8243
    162.5000,       5.0000,   5.00000,    682.1732
    167.5000,       5.0000,   5.00000,    650.2206
    172.5000,       5.0000,   5.00000,    661.2116
    177.5000,       5.0000,   5.00000,    905.3380
    182.5000,       5.0000,   5.00000,    655.9356
    187.5000,       5.0000,   5.00000,    697.9523
    192.5000,       5.0000,   5.00000,    765.1379
    197.5000,       5.0000,   5.00000,    759.6584
    202.5000,       5.0000,   5.00000,    707.0939
    207.5000,       5.0000,   5.00000,    778.3186
    212.5000,       5.0000,   5.00000,    669.8260
    217.5000,       5.0000,   5.00000,    622.2325
    222.5000,       5.0000,   5.00000,    691.9366
    227.5000,       5.0000,   5.00000,    705.0035
    232.5000,       5.0000,   5.00000,    730.6621
    237.5000,       5.0000,   5.00000,    697.2283
    242.5000,       5.0000,   5.00000,    645.7626
    247.5000,       5.0000,   5.00000,    612.1548
    252.5000,       5.0000,   5.00000,    654.3911
    257.5000,       5.0000,   5.00000,    664.6175
    262.5000,       5.0000,   5.00000,    689.1861
    267.5000,       5.0000,   5.00000,    682.1857
    272.5000,       5.0000,   5.00000,    649.2717
    277.5000,       5.0000,   5.00000,    601.8080
    282.5000,       5.0000,   5.00000,    596.3253
    287.5000,       5.0000,   5.00000,    628.5136
     32.5000,       5.0000,   6.00000,   1186.5673
     37.5000,       5.0000,   6.00000,   1263.3240
     42.5000,       5.0000,   6.00000,   1186.9163
     47.5000,       5.0000,   6.00000,   1157.1276
     52.5000,       5.0000,   6.00000,    974.4008
     57.5000,       5.0000,   6.00000,   1070.9178
     62.5000,       5.0000,   6.00000,   1220.5161
     67.5000,       5.0000,   6.00000,   1263.9768
     72.5000,       5.0000,   6.00000,   1246.9617
     77.5000,       5.0000,   6.00000,   1267.3621
     82.5000,       5.0000,   6.00000,   1103.0924
     87.5000,       5.0000,   6.00000,   1006.0671
     92.5000,       5.0000,   6.00000,    730.2982
     97.5000,       5.0000,   6.00000,    678.1610
    102.5000,       5.0000,   6.00000,    723.5745
    107.5000,       5.0000,   6.00000,    683.4207
    112.5000,       5.0000,   6.00000,    698.2794
    117.5000,       5.0000,   6.00000,    696.1205
    122.5000,       5.0000,   6.00000,    692.2023
    127.5000,       5.0000,   6.00000,    606.0617
    132.5000,       5.0000,   6.00000,    657.2798
    137.5000,       5.0000,   6.00000,    675.9926
    142.5000,       5.0000,   6.00000,    712.4536
    147.5000,       5.0000,   6.00000,    746.7979
    152.5000,       5.0000,   6.00000,    680.5828
    157.5000,       5.0000,   6.00000,    693.0104
    162.5000,       5.0000,   6.00000,    658.2244
    167.5000,       5.0000,   6.00000,    623.4042
    172.5000,       5.0000,   6.00000,    637.7491
    177.5000,       5.0000,   6.00000,    853.6063
    182.5000,       5.0000,   6.00000,    644.6720
    187.5000,       5.0000,   6.00000,    696.3115
    192.5000,       5.0000,   6.00000,    761.5525
    197.5000,       5.0000,   6.00000,    760.8712
    202.5000,       5.0000,   6.00000,    698.7614
    207.5000,       5.0000,   6.00000,    738.1665
    212.5000,       5.0000,   6.00000,    681.4197
    217.5000,       5.0000,   6.00000,    628.6383
    222.5000,       5.0000,   6.00000,    687.4390
    227.5000,       5.0000,   6.00000,    704.0486
    232.5000,       5.0000,   6.00000,    734.8945
    237.5000,       5.0000,   6.00000,    693.6187
    242.5000,       5.0000,   6.00000,    656.7798
    247.5000,       5.0000,   6.00000,    632.3683
    252.5000,       5.0000,   6.00000,    668.8254
    257.5000,       5.0000,   6.00000,    674.7421
    262.5000,       5.0000,   6.00000,    699.9749
    267.5000,       5.0000,   6.00000,    694.2925
    272.5000,       5.0000,   6.00000,    667.1958
    277.5000,       5.0000,   6.00000,    621.2216
    282.5000,       5.0000,   6.00000,    608.6036
     37.5000,      25.0000,   1.00000,   1215.9061
     42.5000,      25.0000,   1.00000,   1113.1993
     47.5000,      25.0000,   1.00000,   1093.0702
     52.5000,      25.0000,   1.00000,   1069.2987
     57.5000,      25.0000,   1.00000,   1097.4305
     62.5000,      25.0000,   1.00000,   1124.0295
     67.5000,      25.0000,   1.00000,   1191.9471
     72.5000,      25.0000,   1.00000,   1197.9575
     77.5000,      25.0000,   1.00000,   1177.7950
     82.5000,      25.0000,   1.00000,   1084.2627
     87.5000,      25.0000,   1.00000,    984.5535
     92.5000,      25.0000,   1.00000,    866.5689
     97.5000,      25.0000,   1.00000,    782.5141
    102.5000,      25.0000,   1.00000,    707.5503
    107.5000,      25.0000,   1.00000,    696.2799
    112.5000,      25.0000,   1.00000,    689.8659
    117.5000,      25.0000,   1.00000,    670.8877
    122.5000,      25.0000,   1.00000,    668.3412
    127.5000,      25.0000,   1.00000,    671.9926
    132.5000,      25.0000,   1.00000,    669.5510
    137.5000,      25.0000,   1.00000,    688.9586
    142.5000,      25.0000,   1.00000,    675.6318
    147.5000,      25.0000,   1.00000,    682.6561
    152.5000,      25.0000,   1.00000,    684.8084
    157.5000,      25.0000,   1.00000,    669.7681
    162.5000,      25.0000,   1.00000,    640.3163
    167.5000,      25.0000,   1.00000,    673.9732
    172.5000,      25.0000,   1.00000,    649.0577
    177.5000,      25.0000,   1.00000,    655.8667
    182.5000,      25.0000,   1.00000,    697.7319
    187.5000,      25.0000,   1.00000,    741.2795
    192.5000,      25.0000,   1.00000,    699.1180
    197.5000,      25.0000,   1.00000,    716.6701
    202.5000,      25.0000,   1.00000,    707.2861
    207.5000,      25.0000,   1.00000,    677.8328
    212.5000,      25.0000,   1.00000,    668.4532
    217.5000,      25.0000,   1.00000,    695.4194
    222.5000,      25.0000,   1.00000,    674.0350
    227.5000,      25.0000,   1.00000,    669.5765
    232.5000,      25.0000,   1.00000,    677.8405
    237.5000,      25.0000,   1.00000,    670.6010
    242.5000,      25.0000,   1.00000,    670.0317
    247.5000,      25.0000,   1.00000,    670.1860
    252.5000,      25.0000,   1.00000,    663.9816
    257.5000,      25.0000,   1.00000,    663.3447
    262.5000,      25.0000,   1.00000,    668.2864
    267.5000,      25.0000,   1.00000,    659.5697
    272.5000,      25.0000,   1.00000,    655.4413
    277.5000,      25.0000,   1.00000,    647.0856
     37.5000,       5.0000,   7.00000,   1238.2152
     42.5000,       5.0000,   7.00000,   1138.0450
     47.5000,       5.0000,   7.00000,   1112.7400
     52.5000,       5.0000,   7.00000,    935.0574
     57.5000,       5.0000,   7.00000,   1085.9551
     62.5000,       5.0000,   7.00000,   1261.9720
     67.5000,       5.0000,   7.00000,   1320.7543
     72.5000,       5.0000,   7.00000,   1287.1812
     77.5000,       5.0000,   7.00000,   1304.4098
     82.5000,       5.0000,   7.00000,   1112.6396
     87.5000,       5.0000,   7.00000,   1016.2247
     92.5000,       5.0000,   7.00000,    715.2012
     97.5000,       5.0000,   7.00000,    643.9987
    102.5000,       5.0000,   7.00000,    690.5481
    107.5000,       5.0000,   7.00000,    657.0713
    112.5000,       5.0000,   7.00000,    663.3946
    117.5000,       5.0000,   7.00000,    683.8386
    122.5000,       5.0000,   7.00000,    676.8211
    127.5000,       5.0000,   7.00000,    608.5239
    132.5000,       5.0000,   7.00000,    660.2237
    137.5000,       5.0000,   7.00000,    668.1906
    142.5000,       5.0000,   7.00000,    668.8707
    147.5000,       5.0000,   7.00000,    731.6660
    152.5000,       5.0000,   7.00000,    660.1618
    157.5000,       5.0000,   7.00000,    662.6404
    162.5000,       5.0000,   7.00000,    634.7186
    167.5000,       5.0000,   7.00000,    597.5657
    172.5000,       5.0000,   7.00000,    602.5005
    177.5000,       5.0000,   7.00000,    818.3398
    182.5000,       5.0000,   7.00000,    619.9982
    187.5000,       5.0000,   7.00000,    677.9053
    192.5000,       5.0000,   7.00000,    740.6400
    197.5000,       5.0000,   7.00000,    739.2331
    202.5000,       5.0000,   7.00000,    686.9526
    207.5000,       5.0000,   7.00000,    729.0341
    212.5000,       5.0000,   7.00000,    648.7568
    217.5000,       5.0000,   7.00000,    628.4306
    222.5000,       5.0000,   7.00000,    678.6504
    227.5000,       5.0000,   7.00000,    684.5760
    232.5000,       5.0000,   7.00000,    717.2522
    237.5000,       5.0000,   7.00000,    686.4030
    242.5000,       5.0000,   7.00000,    649.5699
    247.5000,       5.0000,   7.00000,    639.5797
    252.5000,       5.0000,   7.00000,    676.9390
    257.5000,       5.0000,   7.00000,    676.5265
    262.5000,       5.0000,   7.00000,    696.9719
    267.5000,       5.0000,   7.00000,    690.8845
    272.5000,       5.0000,   7.00000,    672.0104
    277.5000,       5.0000,   7.00000,    629.2965
     42.5000,       5.0000,   8.00000,   1077.7374
     47.5000,       5.0000,   8.00000,   1051.8462
     52.5000,       5.0000,   8.00000,    921.0215
     57.5000,       5.0000,   8.00000,   1094.7751
     62.5000,       5.0000,   8.00000,   1286.7506
     67.5000,       5.0000,   8.00000,   1357.4465
     72.5000,       5.0000,   8.00000,   1336.5103
     77.5000,       5.0000,   8.00000,   1325.7963
     82.5000,       5.0000,   8.00000,   1122.3866
     87.5000,       5.0000,   8.00000,   1016.2700
     92.5000,       5.0000,   8.00000,    710.9108
     97.5000,       5.0000,   8.00000,    617.8522
    102.5000,       5.0000,   8.00000,    648.7249
    107.5000,       5.0000,   8.00000,    612.1711
    112.5000,       5.0000,   8.00000,    633.3983
    117.5000,       5.0000,   8.00000,    654.7004
    122.5000,       5.0000,   8.00000,    662.5600
    127.5000,       5.0000,   8.00000,    598.5363
    132.5000,       5.0000,   8.00000,    663.8501
    137.5000,       5.0000,   8.00000,    635.4084
    142.5000,       5.0000,   8.00000,    653.0738
    147.5000,       5.0000,   8.00000,    712.7874
    152.5000,       5.0000,   8.00000,    630.5231
    157.5000,       5.0000,   8.00000,    627.6606
    162.5000,       5.0000,   8.00000,    606.5365
    167.5000,       5.0000,   8.00000,    570.7587
    172.5000,       5.0000,   8.00000,    577.0139
    177.5000,       5.0000,   8.00000,    793.4360
    182.5000,       5.0000,   8.00000,    592.1217
    187.5000,       5.0000,   8.00000,    641.0985
    192.5000,       5.0000,   8.00000,    709.0864
    197.5000,       5.0000,   8.00000,    710.8198
    202.5000,       5.0000,   8.00000,    669.4307
    207.5000,       5.0000,   8.00000,    719.5190
    212.5000,       5.0000,   8.00000,    633.6201
    217.5000,       5.0000,   8.00000,    589.5066
    222.5000,       5.0000,   8.00000,    665.9284
    227.5000,       5.0000,   8.00000,    664.0446
    232.5000,       5.0000,   8.00000,    690.9019
    237.5000,       5.0000,   8.00000,    669.0897
    242.5000,       5.0000,   8.00000,    641.9684
    247.5000,       5.0000,   8.00000,    623.6034
    252.5000,       5.0000,   8.00000,    674.1860
    257.5000,       5.0000,   8.00000,    674.0777
    262.5000,       5.0000,   8.00000,    688.2153
    267.5000,       5.0000,   8.00000,    684.2811
    272.5000,       5.0000,   8.00000,    662.6959
     52.5000,      35.0000,   1.00000,   1067.8320
     57.5000,      35.0000,   1.00000,   1104.7903
     62.5000,      35.0000,   1.00000,   1151.7004
     67.5000,      35.0000,   1.00000,   1171.3796
     72.5000,      35.0000,   1.00000,   1209.9756
     77.5000,      35.0000,   1.00000,   1186.5603
     82.5000,      35.0000,   1.00000,   1114.6234
     87.5000,      35.0000,   1.00000,   1015.1478
     92.5000,      35.0000,   1.00000,    915.9039
     97.5000,      35.0000,   1.00000,    790.6174
    102.5000,      35.0000,   1.00000,    703.1140
    107.5000,      35.0000,   1.00000,    615.7255
    112.5000,      35.0000,   1.00000,    593.1790
    117.5000,      35.0000,   1.00000,    612.6298
    122.5000,      35.0000,   1.00000,    628.8707
    127.5000,      35.0000,   1.00000,    627.1743
    132.5000,      35.0000,   1.00000,    653.8135
    137.5000,      35.0000,   1.00000,    650.1397
    142.5000,      35.0000,   1.00000,    640.4524
    147.5000,      35.0000,   1.00000,    625.6730
    152.5000,      35.0000,   1.00000,    606.1790
    157.5000,      35.0000,   1.00000,    592.2101
    162.5000,      35.0000,   1.00000,    616.0715
    167.5000,      35.0000,   1.00000,    600.2480
    172.5000,      35.0000,   1.00000,    602.4010
    177.5000,      35.0000,   1.00000,    612.4653
    182.5000,      35.0000,   1.00000,    614.2212
    187.5000,      35.0000,   1.00000,    624.2357
    192.5000,      35.0000,   1.00000,    648.7314
    197.5000,      35.0000,   1.00000,    628.2415
    202.5000,      35.0000,   1.00000,    638.0649
    207.5000,      35.0000,   1.00000,    643.1155
    212.5000,      35.0000,   1.00000,    636.3289
    217.5000,      35.0000,   1.00000,    627.6669
    222.5000,      35.0000,   1.00000,    618.4396
    227.5000,      35.0000,   1.00000,    602.1765
    232.5000,      35.0000,   1.00000,    620.6638
    237.5000,      35.0000,   1.00000,    625.4054
    242.5000,      35.0000,   1.00000,    630.9806
    247.5000,      35.0000,   1.00000,    640.3245
    252.5000,      35.0000,   1.00000,    641.3486
    257.5000,      35.0000,   1.00000,    638.5212
    262.5000,      35.0000,   1.00000,    640.9424
     52.5000,       5.0000,  10.00000,    888.1545
     57.5000,       5.0000,  10.00000,   1070.6354
     62.5000,       5.0000,  10.00000,   1282.2578
     67.5000,       5.0000,  10.00000,   1374.2109
     72.5000,       5.0000,  10.00000,   1362.9780
     77.5000,       5.0000,  10.00000,   1371.2770
     82.5000,       5.0000,  10.00000,   1147.7545
     87.5000,       5.0000,  10.00000,   1002.4058
     92.5000,       5.0000,  10.00000,    682.8328
     97.5000,       5.0000,  10.00000,    580.6172
    102.5000,       5.0000,  10.00000,    595.4944
    107.5000,       5.0000,  10.00000,    545.3612
    112.5000,       5.0000,  10.00000,    560.0842
    117.5000,       5.0000,  10.00000,    593.6217
    122.5000,       5.0000,  10.00000,    613.5481
    127.5000,       5.0000,  10.00000,    545.7766
    132.5000,       5.0000,  10.00000,    609.8834
    137.5000,       5.0000,  10.00000,    614.6482
    142.5000,       5.0000,  10.00000,    628.7024
    147.5000,       5.0000,  10.00000,    661.7518
    152.5000,       5.0000,  10.00000,    580.6004
    157.5000,       5.0000,  10.00000,    574.8073
    162.5000,       5.0000,  10.00000,    551.9937
    167.5000,       5.0000,  10.00000,    530.6744
    172.5000,       5.0000,  10.00000,    543.4476
    177.5000,       5.0000,  10.00000,    737.1161
    182.5000,       5.0000,  10.00000,    537.3356
    187.5000,       5.0000,  10.00000,    577.0589
    192.5000,       5.0000,  10.00000,    637.5222
    197.5000,       5.0000,  10.00000,    652.5498
    202.5000,       5.0000,  10.00000,    622.9252
    207.5000,       5.0000,  10.00000,    667.5170
    212.5000,       5.0000,  10.00000,    589.9301
    217.5000,       5.0000,  10.00000,    546.3700
    222.5000,       5.0000,  10.00000,    594.2504
    227.5000,       5.0000,  10.00000,    605.4882
    232.5000,       5.0000,  10.00000,    657.7045
    237.5000,       5.0000,  10.00000,    623.7940
    242.5000,       5.0000,  10.00000,    593.8715
    247.5000,       5.0000,  10.00000,    583.3323
    252.5000,       5.0000,  10.00000,    630.6111
    257.5000,       5.0000,  10.00000,    640.6724
    262.5000,       5.0000,  10.00000,    670.4274
     67.5000,      45.0000,   1.00000,   1077.9365
     72.5000,      45.0000,   1.00000,   1071.1304
     77.5000,      45.0000,   1.00000,   1083.2457
     82.5000,      45.0000,   1.00000,   1071.1113
     87.5000,      45.0000,   1.00000,   1019.1686
     92.5000,      45.0000,   1.00000,    934.9365
     97.5000,      45.0000,   1.00000,    844.4100
    102.5000,      45.0000,   1.00000,    732.3419
    107.5000,      45.0000,   1.00000,    647.4082
    112.5000,      45.0000,   1.00000,    563.6056
    117.5000,      45.0000,   1.00000,    547.3931
    122.5000,      45.0000,   1.00000,    544.3445
    127.5000,      45.0000,   1.00000,    552.4387
    132.5000,      45.0000,   1.00000,    562.6232
    137.5000,      45.0000,   1.00000,    574.9802
    142.5000,      45.0000,   1.00000,    573.1492
    147.5000,      45.0000,   1.00000,    571.7390
    152.5000,      45.0000,   1.00000,    577.9177
    157.5000,      45.0000,   1.00000,    599.1259
    162.5000,      45.0000,   1.00000,    580.1216
    167.5000,      45.0000,   1.00000,    565.4593
    172.5000,      45.0000,   1.00000,    558.9390
    177.5000,      45.0000,   1.00000,    562.6540
    182.5000,      45.0000,   1.00000,    564.7018
    187.5000,      45.0000,   1.00000,    573.9295
    192.5000,      45.0000,   1.00000,    576.3642
    197.5000,      45.0000,   1.00000,    568.1364
    202.5000,      45.0000,   1.00000,    547.7660
    207.5000,      45.0000,   1.00000,    554.4902
    212.5000,      45.0000,   1.00000,    566.6812
    217.5000,      45.0000,   1.00000,    572.6036
    222.5000,      45.0000,   1.00000,    562.5132
    227.5000,      45.0000,   1.00000,    558.6003
    232.5000,      45.0000,   1.00000,    549.4421
    237.5000,      45.0000,   1.00000,    549.8874
    242.5000,      45.0000,   1.00000,    562.2797
    247.5000,      45.0000,   1.00000,    584.3007
     67.5000,      15.0000,   4.00000,   1253.7855
     72.5000,      15.0000,   4.00000,   1297.2244
     77.5000,      15.0000,   4.00000,   1242.7733
     82.5000,      15.0000,   4.00000,   1140.1945
     87.5000,      15.0000,   4.00000,    925.3868
     92.5000,      15.0000,   4.00000,    737.0603
     97.5000,      15.0000,   4.00000,    590.4691
    102.5000,      15.0000,   4.00000,    538.2256
    107.5000,      15.0000,   4.00000,    529.1021
    112.5000,      15.0000,   4.00000,    505.5425
    117.5000,      15.0000,   4.00000,    512.3032
    122.5000,      15.0000,   4.00000,    495.9207
    127.5000,      15.0000,   4.00000,    497.3473
    132.5000,      15.0000,   4.00000,    505.3040
    137.5000,      15.0000,   4.00000,    540.0479
    142.5000,      15.0000,   4.00000,    567.0772
    147.5000,      15.0000,   4.00000,    574.7941
    152.5000,      15.0000,   4.00000,    574.0566
    157.5000,      15.0000,   4.00000,    545.2202
    162.5000,      15.0000,   4.00000,    521.3782
    167.5000,      15.0000,   4.00000,    499.5762
    172.5000,      15.0000,   4.00000,    549.6722
    177.5000,      15.0000,   4.00000,    547.8367
    182.5000,      15.0000,   4.00000,    562.2379
    187.5000,      15.0000,   4.00000,    533.8122
    192.5000,      15.0000,   4.00000,    562.6395
    197.5000,      15.0000,   4.00000,    561.1548
    202.5000,      15.0000,   4.00000,    561.0823
    207.5000,      15.0000,   4.00000,    538.3334
    212.5000,      15.0000,   4.00000,    522.0676
    217.5000,      15.0000,   4.00000,    513.8496
    222.5000,      15.0000,   4.00000,    521.8729
    227.5000,      15.0000,   4.00000,    552.5335
    232.5000,      15.0000,   4.00000,    554.5237
    237.5000,      15.0000,   4.00000,    543.9437
    242.5000,      15.0000,   4.00000,    523.8851
    247.5000,      15.0000,   4.00000,    538.9484
     82.5000,      55.0000,   1.00000,    943.5388
     87.5000,      55.0000,   1.00000,    944.1123
     92.5000,      55.0000,   1.00000,    913.4510
     97.5000,      55.0000,   1.00000,    846.2680
    102.5000,      55.0000,   1.00000,    770.3297
    107.5000,      55.0000,   1.00000,    675.9793
    112.5000,      55.0000,   1.00000,    598.5579
    117.5000,      55.0000,   1.00000,    529.3526
    122.5000,      55.0000,   1.00000,    515.2436
    127.5000,      55.0000,   1.00000,    504.1686
    132.5000,      55.0000,   1.00000,    500.3329
    137.5000,      55.0000,   1.00000,    500.8325
    142.5000,      55.0000,   1.00000,    504.3468
    147.5000,      55.0000,   1.00000,    513.4011
    152.5000,      55.0000,   1.00000,    538.8862
    157.5000,      55.0000,   1.00000,    546.4151
    162.5000,      55.0000,   1.00000,    554.0549
    167.5000,      55.0000,   1.00000,    561.2866
    172.5000,      55.0000,   1.00000,    562.1976
    177.5000,      55.0000,   1.00000,    544.0909
    182.5000,      55.0000,   1.00000,    537.3745
    187.5000,      55.0000,   1.00000,    526.0032
    192.5000,      55.0000,   1.00000,    513.9857
    197.5000,      55.0000,   1.00000,    516.5109
    202.5000,      55.0000,   1.00000,    522.7451
    207.5000,      55.0000,   1.00000,    510.1365
    212.5000,      55.0000,   1.00000,    510.8909
    217.5000,      55.0000,   1.00000,    507.6320
    222.5000,      55.0000,   1.00000,    500.2748
    227.5000,      55.0000,   1.00000,    499.5135
    232.5000,      55.0000,   1.00000,    506.1300
     82.5000,      15.0000,   5.00000,   1027.4501
     87.5000,      15.0000,   5.00000,    840.0222
     92.5000,      15.0000,   5.00000,    679.8160
     97.5000,      15.0000,   5.00000,    543.3681
    102.5000,      15.0000,   5.00000,    502.0058
    107.5000,      15.0000,   5.00000,    489.1349
    112.5000,      15.0000,   5.00000,    473.2484
    117.5000,      15.0000,   5.00000,    467.3312
    122.5000,      15.0000,   5.00000,    451.3705
    127.5000,      15.0000,   5.00000,    443.7835
    132.5000,      15.0000,   5.00000,    443.6163
    137.5000,      15.0000,   5.00000,    466.0602
    142.5000,      15.0000,   5.00000,    494.7335
    147.5000,      15.0000,   5.00000,    508.8407
    152.5000,      15.0000,   5.00000,    516.4937
    157.5000,      15.0000,   5.00000,    500.0590
    162.5000,      15.0000,   5.00000,    494.8173
    167.5000,      15.0000,   5.00000,    485.5320
    172.5000,      15.0000,   5.00000,    535.3733
    177.5000,      15.0000,   5.00000,    526.6395
    182.5000,      15.0000,   5.00000,    527.1040
    187.5000,      15.0000,   5.00000,    492.3905
    192.5000,      15.0000,   5.00000,    512.1660
    197.5000,      15.0000,   5.00000,    513.9301
    202.5000,      15.0000,   5.00000,    515.0324
    207.5000,      15.0000,   5.00000,    492.3128
    212.5000,      15.0000,   5.00000,    469.6238
    217.5000,      15.0000,   5.00000,    452.6273
    222.5000,      15.0000,   5.00000,    459.4898
    227.5000,      15.0000,   5.00000,    486.9663
    232.5000,      15.0000,   5.00000,    495.8145
     97.5000,      65.0000,   1.00000,    792.3819
    102.5000,      65.0000,   1.00000,    744.3389
    107.5000,      65.0000,   1.00000,    687.3231
    112.5000,      65.0000,   1.00000,    614.6328
    117.5000,      65.0000,   1.00000,    561.2853
    122.5000,      65.0000,   1.00000,    509.8987
    127.5000,      65.0000,   1.00000,    492.8452
    132.5000,      65.0000,   1.00000,    482.5132
    137.5000,      65.0000,   1.00000,    472.3293
    142.5000,      65.0000,   1.00000,    469.4103
    147.5000,      65.0000,   1.00000,    486.1584
    152.5000,      65.0000,   1.00000,    483.0075
    157.5000,      65.0000,   1.00000,    488.4267
    162.5000,      65.0000,   1.00000,    508.2384
    167.5000,      65.0000,   1.00000,    521.0069
    172.5000,      65.0000,   1.00000,    525.7905
    177.5000,      65.0000,   1.00000,    531.3185
    182.5000,      65.0000,   1.00000,    520.6442
    187.5000,      65.0000,   1.00000,    512.2589
    192.5000,      65.0000,   1.00000,    500.9100
    197.5000,      65.0000,   1.00000,    494.1511
    202.5000,      65.0000,   1.00000,    493.8647
    207.5000,      65.0000,   1.00000,    491.6071
    212.5000,      65.0000,   1.00000,    474.0285
    217.5000,      65.0000,   1.00000,    471.8379
     97.5000,      15.0000,   6.00000,    484.0602
    102.5000,      15.0000,   6.00000,    448.8788
    107.5000,      15.0000,   6.00000,    443.2352
    112.5000,      15.0000,   6.00000,    434.6345
    117.5000,      15.0000,   6.00000,    439.5605
    122.5000,      15.0000,   6.00000,    427.8643
    127.5000,      15.0000,   6.00000,    424.0685
    132.5000,      15.0000,   6.00000,    419.2894
    137.5000,      15.0000,   6.00000,    437.7714
    142.5000,      15.0000,   6.00000,    457.8791
    147.5000,      15.0000,   6.00000,    463.1927
    152.5000,      15.0000,   6.00000,    464.0507
    157.5000,      15.0000,   6.00000,    449.8361
    162.5000,      15.0000,   6.00000,    448.8292
    167.5000,      15.0000,   6.00000,    446.6210
    172.5000,      15.0000,   6.00000,    499.1089
    177.5000,      15.0000,   6.00000,    503.5753
    182.5000,      15.0000,   6.00000,    513.1281
    187.5000,      15.0000,   6.00000,    482.6624
    192.5000,      15.0000,   6.00000,    498.9680
    197.5000,      15.0000,   6.00000,    494.7020
    202.5000,      15.0000,   6.00000,    488.5086
    207.5000,      15.0000,   6.00000,    462.7988
    212.5000,      15.0000,   6.00000,    440.8244
    217.5000,      15.0000,   6.00000,    423.9160
    105.0000,      30.0000,   3.00000,    446.3282
    110.0000,      30.0000,   3.00000,    431.7273
    115.0000,      30.0000,   3.00000,    426.2287
    120.0000,      30.0000,   3.00000,    423.4006
    125.0000,      30.0000,   3.00000,    426.7874
    130.0000,      30.0000,   3.00000,    428.9175
    135.0000,      30.0000,   3.00000,    436.7560
    140.0000,      30.0000,   3.00000,    434.9942
    145.0000,      30.0000,   3.00000,    446.4339
    150.0000,      30.0000,   3.00000,    447.3669
    155.0000,      30.0000,   3.00000,    445.3402
    160.0000,      30.0000,   3.00000,    439.0905
    165.0000,      30.0000,   3.00000,    456.0957
    170.0000,      30.0000,   3.00000,    458.4553
    175.0000,      30.0000,   3.00000,    466.6772
    180.0000,      30.0000,   3.00000,    482.9978
    185.0000,      30.0000,   3.00000,    500.2961
    190.0000,      30.0000,   3.00000,    505.7954
    195.0000,      30.0000,   3.00000,    486.2238
    200.0000,      30.0000,   3.00000,    479.1620
    205.0000,      30.0000,   3.00000,    463.6693
    210.0000,      30.0000,   3.00000,    451.2765
    112.5000,      25.0000,   4.00000,    409.8784
    117.5000,      25.0000,   4.00000,    400.9212
    122.5000,      25.0000,   4.00000,    405.1134
    127.5000,      25.0000,   4.00000,    409.5937
    132.5000,      25.0000,   4.00000,    415.1097
    137.5000,      25.0000,   4.00000,    427.2905
    142.5000,      25.0000,   4.00000,    437.7561
    147.5000,      25.0000,   4.00000,    439.0943
    152.5000,      25.0000,   4.00000,    438.4909
    157.5000,      25.0000,   4.00000,    430.4633
    162.5000,      25.0000,   4.00000,    417.3541
    167.5000,      25.0000,   4.00000,    443.1011
    172.5000,      25.0000,   4.00000,    441.6307
    177.5000,      25.0000,   4.00000,    451.3783
    182.5000,      25.0000,   4.00000,    474.5197
    187.5000,      25.0000,   4.00000,    493.2864
    192.5000,      25.0000,   4.00000,    472.5726
    197.5000,      25.0000,   4.00000,    485.5812
    202.5000,      25.0000,   4.00000,    478.7675
   5.00
ITERATION 5
MODEL RESISTIVITY
LAYER 1
61,     2.5000
     10.0000,     754.90
     15.0000,     757.06
     20.0000,     755.94
     25.0000,     734.64
     30.0000,     753.97
     35.0000,     670.43
     40.0000,     774.11
     45.0000,     767.57
     50.0000,     796.79
     55.0000,     677.87
     60.0000,     801.21
     65.0000,     933.62
     70.0000,     988.22
     75.0000,     988.02
     80.0000,     1020.9
     85.0000,     904.05
     90.0000,     842.22
     95.0000,     555.67
    100.0000,     447.83
    105.0000,     440.86
    110.0000,     389.95
    115.0000,     389.41
    120.0000,     397.70
    125.0000,     400.19
    130.0000,     364.43
    135.0000,     429.62
    140.0000,     461.20
    145.0000,     497.79
    150.0000,     559.20
    155.0000,     496.07
    160.0000,     486.53
    165.0000,     461.69
    170.0000,     444.60
    175.0000,     467.94
    180.0000,     642.29
    185.0000,     461.27
    190.0000,     499.00
    195.0000,     543.77
    200.0000,     535.17
    205.0000,     481.72
    210.0000,     497.44
    215.0000,     413.97
    220.0000,     361.66
    225.0000,     391.58
    230.0000,     394.98
    235.0000,     406.69
    240.0000,     376.81
    245.0000,     347.47
    250.0000,     332.87
    255.0000,     363.70
    260.0000,     368.58
    265.0000,     383.76
    270.0000,     377.94
    275.0000,     360.87
    280.0000,     334.77
    285.0000,     333.61
    290.0000,     358.38
    295.0000,     352.45
    300.0000,     386.11
    305.0000,     386.53
           376.4674
LAYER 2
61,     5.2500
     10.0000,     770.20
     15.0000,     759.48
     20.0000,     759.03
     25.0000,     758.53
     30.0000,     759.52
     35.0000,     759.04
     40.0000,     775.31
     45.0000,     776.89
     50.0000,     796.43
     55.0000,     753.72
     60.0000,     812.83
     65.0000,     954.39
     70.0000,     996.32
     75.0000,     998.23
     80.0000,     1020.9
     85.0000,     904.30
     90.0000,     842.43
     95.0000,     556.52
    100.0000,     453.37
    105.0000,     450.33
    110.0000,     424.67
    115.0000,     424.35
    120.0000,     436.90
    125.0000,     437.46
    130.0000,     437.40
    135.0000,     457.70
    140.0000,     478.66
    145.0000,     520.27
    150.0000,     559.42
    155.0000,     500.88
    160.0000,     489.04
    165.0000,     465.21
    170.0000,     456.28
    175.0000,     476.85
    180.0000,     642.29
    185.0000,     482.98
    190.0000,     507.50
    195.0000,     545.26
    200.0000,     540.94
    205.0000,     498.65
    210.0000,     498.81
    215.0000,     425.36
    220.0000,     389.49
    225.0000,     399.19
    230.0000,     404.82
    235.0000,     410.12
    240.0000,     390.05
    245.0000,     357.02
    250.0000,     353.93
    255.0000,     369.41
    260.0000,     382.71
    265.0000,     389.08
    270.0000,     387.44
    275.0000,     368.72
    280.0000,     343.96
    285.0000,     343.81
    290.0000,     363.48
    295.0000,     363.74
    300.0000,     387.74
    305.0000,     387.99
           385.6261
LAYER 3
59,     8.2750
     15.0000,     1020.3
     20.0000,     964.33
     25.0000,     825.97
     30.0000,     772.47
     35.0000,     769.06
     40.0000,     774.38
     45.0000,     776.38
     50.0000,     794.33
     55.0000,     793.36
     60.0000,     980.14
     65.0000,     1555.2
     70.0000,     1670.8
     75.0000,     1671.8
     80.0000,     1671.6
     85.0000,     1253.2
     90.0000,     891.26
     95.0000,     842.40
    100.0000,     872.88
    105.0000,     922.90
    110.0000,     973.20
    115.0000,     984.38
    120.0000,     993.26
    125.0000,     990.49
    130.0000,     986.69
    135.0000,     972.33
    140.0000,     954.20
    145.0000,     939.05
    150.0000,     934.94
    155.0000,     923.38
    160.0000,     922.05
    165.0000,     921.31
    170.0000,     920.40
    175.0000,     919.93
    180.0000,     919.75
    185.0000,     921.22
    190.0000,     935.02
    195.0000,     936.24
    200.0000,     930.90
    205.0000,     865.04
    210.0000,     861.81
    215.0000,     861.16
    220.0000,     861.29
    225.0000,     861.60
    230.0000,     861.92
    235.0000,     861.78
    240.0000,     853.87
    245.0000,     824.67
    250.0000,     822.32
    255.0000,     821.94
    260.0000,     822.56
    265.0000,     822.28
    270.0000,     821.20
    275.0000,     781.51
    280.0000,     686.75
    285.0000,     674.85
    290.0000,     660.14
    295.0000,     648.32
    300.0000,     626.97
           498.9763
LAYER 4
57,    11.6025
     20.0000,     2597.4
     25.0000,     951.74
     30.0000,     770.35
     35.0000,     765.34
     40.0000,     768.32
     45.0000,     774.40
     50.0000,     790.52
     55.0000,     793.15
     60.0000,     1136.8
     65.0000,     2240.5
     70.0000,     2324.3
     75.0000,     2322.2
     80.0000,     2306.4
     85.0000,     1322.1
     90.0000,     890.32
     95.0000,     832.10
    100.0000,     892.76
    105.0000,     1017.4
    110.0000,     1047.6
    115.0000,     1067.8
    120.0000,     1063.0
    125.0000,     1054.6
    130.0000,     1046.9
    135.0000,     1036.7
    140.0000,     1028.8
    145.0000,     1025.6
    150.0000,     1021.7
    155.0000,     1056.0
    160.0000,     1095.1
    165.0000,     1106.6
    170.0000,     1107.2
    175.0000,     1104.4
    180.0000,     1102.6
    185.0000,     1104.6
    190.0000,     1118.9
    195.0000,     1122.0
    200.0000,     1121.2
    205.0000,     1078.8
    210.0000,     1059.7
    215.0000,     1056.9
    220.0000,     1055.4
    225.0000,     1054.1
    230.0000,     1052.3
    235.0000,     1049.9
    240.0000,     1039.9
    245.0000,     1022.2
    250.0000,     1015.6
    255.0000,     1012.2
    260.0000,     1009.5
    265.0000,     1006.6
    270.0000,     1003.0
    275.0000,     979.00
    280.0000,     934.77
    285.0000,     918.63
    290.0000,     914.23
    295.0000,     893.55
           821.1423
LAYER 5
53,    15.2628
     30.0000,     3808.3
     35.0000,     2319.7
     40.0000,     1449.1
     45.0000,     1402.9
     50.0000,     1406.5
     55.0000,     1686.6
     60.0000,     2639.5
     65.0000,     2595.7
     70.0000,     2409.4
     75.0000,     2381.8
     80.0000,     2307.7
     85.0000,     1302.8
     90.0000,     811.52
     95.0000,     662.67
    100.0000,     693.13
    105.0000,     804.17
    110.0000,     833.70
    115.0000,     1002.7
    120.0000,     1049.0
    125.0000,     1047.2
    130.0000,     1041.6
    135.0000,     1035.8
    140.0000,     1027.9
    145.0000,     1024.8
    150.0000,     1020.2
    155.0000,     1052.0
    160.0000,     1095.1
    165.0000,     1104.9
    170.0000,     1105.8
    175.0000,     1103.6
    180.0000,     1102.6
    185.0000,     1104.6
    190.0000,     1117.4
    195.0000,     1120.7
    200.0000,     1120.4
    205.0000,     1079.0
    210.0000,     1059.9
    215.0000,     1054.9
    220.0000,     1053.0
    225.0000,     1051.2
    230.0000,     1047.8
    235.0000,     1043.2
    240.0000,     1033.2
    245.0000,     1022.0
    250.0000,     1014.9
    255.0000,     1010.2
    260.0000,     1006.4
    265.0000,     1001.2
    270.0000,     991.90
    275.0000,     978.22
    280.0000,     944.52
    285.0000,     935.46
           933.5197
LAYER 6
49,    19.2890
     40.0000,     3603.7
     45.0000,     3272.4
     50.0000,     3240.2
     55.0000,     3205.0
     60.0000,     3183.9
     65.0000,     2599.5
     70.0000,     2413.1
     75.0000,     2382.3
     80.0000,     2257.5
     85.0000,     1280.8
     90.0000,     596.73
     95.0000,     419.14
    100.0000,     420.57
    105.0000,     508.99
    110.0000,     547.66
    115.0000,     549.02
    120.0000,     548.47
    125.0000,     546.28
    130.0000,     545.22
    135.0000,     544.68
    140.0000,     544.61
    145.0000,     555.73
    150.0000,     611.00
    155.0000,     734.54
    160.0000,     874.42
    165.0000,     932.02
    170.0000,     938.95
    175.0000,     940.90
    180.0000,     943.33
    185.0000,     956.11
    190.0000,     1003.7
    195.0000,     1033.1
    200.0000,     1035.2
    205.0000,     1035.6
    210.0000,     1035.2
    215.0000,     1034.2
    220.0000,     1024.6
    225.0000,     1004.8
    230.0000,     975.22
    235.0000,     949.36
    240.0000,     932.67
    245.0000,     904.74
    250.0000,     897.49
    255.0000,     888.81
    260.0000,     886.26
    265.0000,     886.13
    270.0000,     886.79
    275.0000,     890.54
           904.6267
LAYER 7
45,    23.7179
     50.0000,     3463.1
     55.0000,     3213.2
     60.0000,     3189.0
     65.0000,     2535.6
     70.0000,     2412.8
     75.0000,     2375.9
     80.0000,     1661.1
     85.0000,     816.69
     90.0000,     479.77
     95.0000,     374.77
    100.0000,     364.51
    105.0000,     360.51
    110.0000,     352.09
    115.0000,     335.14
    120.0000,     322.11
    125.0000,     321.21
    130.0000,     318.62
    135.0000,     318.33
    140.0000,     318.34
    145.0000,     322.75
    150.0000,     346.64
    155.0000,     398.08
    160.0000,     457.56
    165.0000,     494.42
    170.0000,     510.50
    175.0000,     520.03
    180.0000,     532.54
    185.0000,     557.72
    190.0000,     600.05
    195.0000,     639.95
    200.0000,     656.60
    205.0000,     660.97
    210.0000,     664.21
    215.0000,     668.51
    220.0000,     674.17
    225.0000,     680.74
    230.0000,     688.00
    235.0000,     696.37
    240.0000,     707.10
    245.0000,     720.94
    250.0000,     736.07
    255.0000,     751.78
    260.0000,     781.14
    265.0000,     808.59
           831.5602
LAYER 8
41,    28.5897
     60.0000,     3196.0
     65.0000,     2380.9
     70.0000,     2167.1
     75.0000,     1996.5
     80.0000,     1001.3
     85.0000,     567.49
     90.0000,     451.84
     95.0000,     372.71
    100.0000,     360.60
    105.0000,     351.09
    110.0000,     344.27
    115.0000,     328.47
    120.0000,     316.48
    125.0000,     311.21
    130.0000,     310.32
    135.0000,     309.96
    140.0000,     309.84
    145.0000,     309.97
    150.0000,     311.85
    155.0000,     319.37
    160.0000,     330.72
    165.0000,     340.68
    170.0000,     347.95
    175.0000,     354.24
    180.0000,     361.75
    185.0000,     372.52
    190.0000,     386.42
    195.0000,     398.90
    200.0000,     406.81
    205.0000,     411.88
    210.0000,     416.61
    215.0000,     422.76
    220.0000,     431.74
    225.0000,     445.03
    230.0000,     463.27
    235.0000,     485.09
    240.0000,     514.18
    245.0000,     550.84
    250.0000,     567.09
    255.0000,     590.11
           658.0690
LAYER 9
35,    33.9487
     75.0000,     1989.2
     80.0000,     618.33
     85.0000,     480.98
     90.0000,     450.76
     95.0000,     372.54
    100.0000,     360.64
    105.0000,     350.90
    110.0000,     344.22
    115.0000,     328.47
    120.0000,     316.61
    125.0000,     311.39
    130.0000,     310.60
    135.0000,     310.22
    140.0000,     310.15
    145.0000,     310.21
    150.0000,     310.42
    155.0000,     310.79
    160.0000,     311.76
    165.0000,     313.14
    170.0000,     314.69
    175.0000,     316.48
    180.0000,     318.77
    185.0000,     321.75
    190.0000,     325.18
    195.0000,     328.38
    200.0000,     331.02
    205.0000,     333.53
    210.0000,     336.75
    215.0000,     341.89
    220.0000,     351.29
    225.0000,     369.48
    230.0000,     393.03
    235.0000,     407.83
    240.0000,     433.78
           525.4986
LAYER 10
29,    39.8436
     90.0000,     450.85
     95.0000,     372.14
    100.0000,     360.79
    105.0000,     350.87
    110.0000,     344.33
    115.0000,     328.53
    120.0000,     316.95
    125.0000,     311.83
    130.0000,     310.80
    135.0000,     310.56
    140.0000,     310.45
    145.0000,     310.40
    150.0000,     310.49
    155.0000,     310.67
    160.0000,     310.84
    165.0000,     310.98
    170.0000,     311.17
    175.0000,     311.47
    180.0000,     311.92
    185.0000,     312.55
    190.0000,     313.27
    195.0000,     313.98
    200.0000,     314.68
    205.0000,     315.58
    210.0000,     317.38
    215.0000,     320.23
    220.0000,     326.76
    225.0000,     340.06
           385.2042
LAYER 11
25,    46.3279
    100.0000,     360.94
    105.0000,     350.85
    110.0000,     344.82
    115.0000,     328.60
    120.0000,     317.14
    125.0000,     312.05
    130.0000,     310.98
    135.0000,     310.81
    140.0000,     310.69
    145.0000,     310.60
    150.0000,     310.60
    155.0000,     310.68
    160.0000,     310.79
    165.0000,     310.89
    170.0000,     311.02
    175.0000,     311.16
    180.0000,     311.33
    185.0000,     311.54
    190.0000,     311.75
    195.0000,     311.92
    200.0000,     312.08
    205.0000,     312.24
    210.0000,     312.40
    215.0000,     313.56
           317.1187
LAYER 12
21, 
    110.0000,     350.81
    115.0000,     328.64
    120.0000,     317.22
    125.0000,     312.16
    130.0000,     311.09
    135.0000,     310.93
    140.0000,     310.80
    145.0000,     310.70
    150.0000,     310.67
    155.0000,     310.70
    160.0000,     310.78
    165.0000,     310.87
    170.0000,     310.99
    175.0000,     311.12
    180.0000,     311.27
    185.0000,     311.44
    190.0000,     311.60
    195.0000,     311.73
    200.0000,     311.87
    205.0000,     312.00
           312.1256
CALCULATED APPARENT RESISTIVITY
      7.5000,       5.0000,   1.00000,    839.5519
     12.5000,       5.0000,   1.00000,    832.4645
     17.5000,       5.0000,   1.00000,    826.5736
     22.5000,       5.0000,   1.00000,    783.7855
     27.5000,       5.0000,   1.00000,    814.0060
     32.5000,       5.0000,   1.00000,    734.2574
     37.5000,       5.0000,   1.00000,    812.1154
     42.5000,       5.0000,   1.00000,    764.1000
     47.5000,       5.0000,   1.00000,    835.4683
     52.5000,       5.0000,   1.00000,    778.7059
     57.5000,       5.0000,   1.00000,    901.9320
     62.5000,       5.0000,   1.00000,    969.1647
     67.5000,       5.0000,   1.00000,   1028.1920
     72.5000,       5.0000,   1.00000,   1022.1769
     77.5000,       5.0000,   1.00000,   1036.6897
     82.5000,       5.0000,   1.00000,    880.5788
     87.5000,       5.0000,   1.00000,    837.5065
     92.5000,       5.0000,   1.00000,    625.4240
     97.5000,       5.0000,   1.00000,    546.0386
    102.5000,       5.0000,   1.00000,    520.4354
    107.5000,       5.0000,   1.00000,    469.9034
    112.5000,       5.0000,   1.00000,    473.6397
    117.5000,       5.0000,   1.00000,    469.3259
    122.5000,       5.0000,   1.00000,    487.6306
    127.5000,       5.0000,   1.00000,    456.5014
    132.5000,       5.0000,   1.00000,    513.2310
    137.5000,       5.0000,   1.00000,    522.9788
    142.5000,       5.0000,   1.00000,    538.8443
    147.5000,       5.0000,   1.00000,    587.8306
    152.5000,       5.0000,   1.00000,    538.8988
    157.5000,       5.0000,   1.00000,    553.9571
    162.5000,       5.0000,   1.00000,    537.8264
    167.5000,       5.0000,   1.00000,    543.1409
    172.5000,       5.0000,   1.00000,    508.7816
    177.5000,       5.0000,   1.00000,    656.9192
    182.5000,       5.0000,   1.00000,    517.4301
    187.5000,       5.0000,   1.00000,    581.7470
    192.5000,       5.0000,   1.00000,    578.7418
    197.5000,       5.0000,   1.00000,    576.3436
    202.5000,       5.0000,   1.00000,    528.4462
    207.5000,       5.0000,   1.00000,    542.5912
    212.5000,       5.0000,   1.00000,    480.6147
    217.5000,       5.0000,   1.00000,    448.5051
    222.5000,       5.0000,   1.00000,    464.7663
    227.5000,       5.0000,   1.00000,    444.0975
    232.5000,       5.0000,   1.00000,    453.7179
    237.5000,       5.0000,   1.00000,    431.8279
    242.5000,       5.0000,   1.00000,    420.6114
    247.5000,       5.0000,   1.00000,    405.5849
    252.5000,       5.0000,   1.00000,    424.3843
    257.5000,       5.0000,   1.00000,    419.6237
    262.5000,       5.0000,   1.00000,    431.0124
    267.5000,       5.0000,   1.00000,    422.2027
    272.5000,       5.0000,   1.00000,    414.2525
    277.5000,       5.0000,   1.00000,    398.2027
    282.5000,       5.0000,   1.00000,    391.0901
    287.5000,       5.0000,   1.00000,    408.3094
    292.5000,       5.0000,   1.00000,    396.8152
    297.5000,       5.0000,   1.00000,    418.9403
    302.5000,       5.0000,   1.00000,    411.6472
    307.5000,       5.0000,   1.00000,    409.9652
     12.5000,       5.0000,   2.00000,    996.8682
     17.5000,       5.0000,   2.00000,    970.3434
     22.5000,       5.0000,   2.00000,    932.9492
     27.5000,       5.0000,   2.00000,    924.0848
     32.5000,       5.0000,   2.00000,    826.1978
     37.5000,       5.0000,   2.00000,    886.3852
     42.5000,       5.0000,   2.00000,    898.9987
     47.5000,       5.0000,   2.00000,    939.4506
     52.5000,       5.0000,   2.00000,    866.0314
     57.5000,       5.0000,   2.00000,   1000.1335
     62.5000,       5.0000,   2.00000,   1122.0035
     67.5000,       5.0000,   2.00000,   1096.3003
     72.5000,       5.0000,   2.00000,   1073.7766
     77.5000,       5.0000,   2.00000,   1067.7690
     82.5000,       5.0000,   2.00000,    967.3306
     87.5000,       5.0000,   2.00000,    939.7967
     92.5000,       5.0000,   2.00000,    701.7653
     97.5000,       5.0000,   2.00000,    622.5673
    102.5000,       5.0000,   2.00000,    644.9069
    107.5000,       5.0000,   2.00000,    575.0165
    112.5000,       5.0000,   2.00000,    562.9240
    117.5000,       5.0000,   2.00000,    591.7921
    122.5000,       5.0000,   2.00000,    593.3002
    127.5000,       5.0000,   2.00000,    544.6309
    132.5000,       5.0000,   2.00000,    608.6472
    137.5000,       5.0000,   2.00000,    606.5550
    142.5000,       5.0000,   2.00000,    617.6021
    147.5000,       5.0000,   2.00000,    674.4499
    152.5000,       5.0000,   2.00000,    614.3359
    157.5000,       5.0000,   2.00000,    638.9053
    162.5000,       5.0000,   2.00000,    658.3491
    167.5000,       5.0000,   2.00000,    587.3586
    172.5000,       5.0000,   2.00000,    604.5391
    177.5000,       5.0000,   2.00000,    803.1964
    182.5000,       5.0000,   2.00000,    590.8935
    187.5000,       5.0000,   2.00000,    612.3629
    192.5000,       5.0000,   2.00000,    700.0010
    197.5000,       5.0000,   2.00000,    651.9250
    202.5000,       5.0000,   2.00000,    601.8134
    207.5000,       5.0000,   2.00000,    651.8742
    212.5000,       5.0000,   2.00000,    577.9418
    217.5000,       5.0000,   2.00000,    528.8018
    222.5000,       5.0000,   2.00000,    565.8533
    227.5000,       5.0000,   2.00000,    548.9189
    232.5000,       5.0000,   2.00000,    552.6017
    237.5000,       5.0000,   2.00000,    534.7070
    242.5000,       5.0000,   2.00000,    508.5858
    247.5000,       5.0000,   2.00000,    498.3983
    252.5000,       5.0000,   2.00000,    521.2711
    257.5000,       5.0000,   2.00000,    512.6776
    262.5000,       5.0000,   2.00000,    515.5743
    267.5000,       5.0000,   2.00000,    513.7313
    272.5000,       5.0000,   2.00000,    503.6258
    277.5000,       5.0000,   2.00000,    477.9121
    282.5000,       5.0000,   2.00000,    476.2993
    287.5000,       5.0000,   2.00000,    492.3364
    292.5000,       5.0000,   2.00000,    470.6844
    297.5000,       5.0000,   2.00000,    489.0324
    302.5000,       5.0000,   2.00000,    478.8424
     17.5000,       5.0000,   3.00000,   1152.2039
     22.5000,       5.0000,   3.00000,   1076.3768
     27.5000,       5.0000,   3.00000,   1061.0757
     32.5000,       5.0000,   3.00000,    934.5969
     37.5000,       5.0000,   3.00000,   1042.1980
     42.5000,       5.0000,   3.00000,   1029.1903
     47.5000,       5.0000,   3.00000,   1069.8418
     52.5000,       5.0000,   3.00000,    937.2617
     57.5000,       5.0000,   3.00000,   1081.1523
     62.5000,       5.0000,   3.00000,   1171.5414
     67.5000,       5.0000,   3.00000,   1170.6433
     72.5000,       5.0000,   3.00000,   1071.7991
     77.5000,       5.0000,   3.00000,   1111.7440
     82.5000,       5.0000,   3.00000,   1037.0580
     87.5000,       5.0000,   3.00000,   1009.3210
     92.5000,       5.0000,   3.00000,    753.2452
     97.5000,       5.0000,   3.00000,    682.6473
    102.5000,       5.0000,   3.00000,    699.8933
    107.5000,       5.0000,   3.00000,    650.6858
    112.5000,       5.0000,   3.00000,    650.4748
    117.5000,       5.0000,   3.00000,    656.3683
    122.5000,       5.0000,   3.00000,    664.5815
    127.5000,       5.0000,   3.00000,    599.7272
    132.5000,       5.0000,   3.00000,    645.7221
    137.5000,       5.0000,   3.00000,    658.1979
    142.5000,       5.0000,   3.00000,    682.8107
    147.5000,       5.0000,   3.00000,    732.1450
    152.5000,       5.0000,   3.00000,    676.5895
    157.5000,       5.0000,   3.00000,    708.0463
    162.5000,       5.0000,   3.00000,    659.2567
    167.5000,       5.0000,   3.00000,    652.9453
    172.5000,       5.0000,   3.00000,    666.8326
    177.5000,       5.0000,   3.00000,    880.8572
    182.5000,       5.0000,   3.00000,    641.7261
    187.5000,       5.0000,   3.00000,    670.0750
    192.5000,       5.0000,   3.00000,    703.9312
    197.5000,       5.0000,   3.00000,    738.6523
    202.5000,       5.0000,   3.00000,    678.3015
    207.5000,       5.0000,   3.00000,    716.2639
    212.5000,       5.0000,   3.00000,    639.5366
    217.5000,       5.0000,   3.00000,    588.3994
    222.5000,       5.0000,   3.00000,    626.3682
    227.5000,       5.0000,   3.00000,    635.3530
    232.5000,       5.0000,   3.00000,    653.0822
    237.5000,       5.0000,   3.00000,    609.9113
    242.5000,       5.0000,   3.00000,    578.5870
    247.5000,       5.0000,   3.00000,    558.2988
    252.5000,       5.0000,   3.00000,    591.6741
    257.5000,       5.0000,   3.00000,    587.2289
    262.5000,       5.0000,   3.00000,    598.6647
    267.5000,       5.0000,   3.00000,    589.9241
    272.5000,       5.0000,   3.00000,    571.8575
    277.5000,       5.0000,   3.00000,    541.7249
    282.5000,       5.0000,   3.00000,    535.0859
    287.5000,       5.0000,   3.00000,    558.9782
    292.5000,       5.0000,   3.00000,    539.7634
    297.5000,       5.0000,   3.00000,    556.9693
     22.5000,      15.0000,   1.00000,   1192.8594
     27.5000,      15.0000,   1.00000,   1112.8691
     32.5000,      15.0000,   1.00000,   1120.0032
     37.5000,      15.0000,   1.00000,   1109.0201
     42.5000,      15.0000,   1.00000,   1142.5166
     47.5000,      15.0000,   1.00000,   1077.5479
     52.5000,      15.0000,   1.00000,   1086.3137
     57.5000,      15.0000,   1.00000,   1074.5732
     62.5000,      15.0000,   1.00000,   1125.0370
     67.5000,      15.0000,   1.00000,   1105.2863
     72.5000,      15.0000,   1.00000,   1119.6658
     77.5000,      15.0000,   1.00000,   1078.1277
     82.5000,      15.0000,   1.00000,   1064.6361
     87.5000,      15.0000,   1.00000,    966.5901
     92.5000,      15.0000,   1.00000,    861.7372
     97.5000,      15.0000,   1.00000,    739.7380
    102.5000,      15.0000,   1.00000,    697.4667
    107.5000,      15.0000,   1.00000,    696.8951
    112.5000,      15.0000,   1.00000,    691.1260
    117.5000,      15.0000,   1.00000,    682.4927
    122.5000,      15.0000,   1.00000,    654.2059
    127.5000,      15.0000,   1.00000,    644.8697
    132.5000,      15.0000,   1.00000,    639.8029
    137.5000,      15.0000,   1.00000,    670.7066
    142.5000,      15.0000,   1.00000,    707.8091
    147.5000,      15.0000,   1.00000,    722.1456
    152.5000,      15.0000,   1.00000,    730.9063
    157.5000,      15.0000,   1.00000,    669.7338
    162.5000,      15.0000,   1.00000,    667.0178
    167.5000,      15.0000,   1.00000,    669.2300
    172.5000,      15.0000,   1.00000,    749.8942
    177.5000,      15.0000,   1.00000,    728.3472
    182.5000,      15.0000,   1.00000,    749.6843
    187.5000,      15.0000,   1.00000,    682.6091
    192.5000,      15.0000,   1.00000,    700.6522
    197.5000,      15.0000,   1.00000,    711.9083
    202.5000,      15.0000,   1.00000,    749.8522
    207.5000,      15.0000,   1.00000,    696.3727
    212.5000,      15.0000,   1.00000,    659.9769
    217.5000,      15.0000,   1.00000,    635.3777
    222.5000,      15.0000,   1.00000,    640.0660
    227.5000,      15.0000,   1.00000,    670.2464
    232.5000,      15.0000,   1.00000,    674.3666
    237.5000,      15.0000,   1.00000,    651.3167
    242.5000,      15.0000,   1.00000,    607.2892
    247.5000,      15.0000,   1.00000,    597.5784
    252.5000,      15.0000,   1.00000,    599.5645
    257.5000,      15.0000,   1.00000,    624.7766
    262.5000,      15.0000,   1.00000,    630.9313
    267.5000,      15.0000,   1.00000,    620.4518
    272.5000,      15.0000,   1.00000,    595.8025
    277.5000,      15.0000,   1.00000,    574.1907
    282.5000,      15.0000,   1.00000,    567.7866
    287.5000,      15.0000,   1.00000,    570.9776
    292.5000,      15.0000,   1.00000,    584.1642
     22.5000,       5.0000,   4.00000,   1213.2051
     27.5000,       5.0000,   4.00000,   1187.3951
     32.5000,       5.0000,   4.00000,   1072.0841
     37.5000,       5.0000,   4.00000,   1183.4202
     42.5000,       5.0000,   4.00000,   1145.2058
     47.5000,       5.0000,   4.00000,   1154.7695
     52.5000,       5.0000,   4.00000,   1002.3712
     57.5000,       5.0000,   4.00000,   1095.8773
     62.5000,       5.0000,   4.00000,   1198.9150
     67.5000,       5.0000,   4.00000,   1172.1526
     72.5000,       5.0000,   4.00000,   1152.9063
     77.5000,       5.0000,   4.00000,   1168.3583
     82.5000,       5.0000,   4.00000,   1052.4114
     87.5000,       5.0000,   4.00000,   1038.0120
     92.5000,       5.0000,   4.00000,    778.2252
     97.5000,       5.0000,   4.00000,    700.6434
    102.5000,       5.0000,   4.00000,    730.2244
    107.5000,       5.0000,   4.00000,    685.5308
    112.5000,       5.0000,   4.00000,    698.8953
    117.5000,       5.0000,   4.00000,    699.1596
    122.5000,       5.0000,   4.00000,    689.1667
    127.5000,       5.0000,   4.00000,    611.7407
    132.5000,       5.0000,   4.00000,    668.2097
    137.5000,       5.0000,   4.00000,    675.9291
    142.5000,       5.0000,   4.00000,    706.8326
    147.5000,       5.0000,   4.00000,    783.8340
    152.5000,       5.0000,   4.00000,    712.8256
    157.5000,       5.0000,   4.00000,    690.7368
    162.5000,       5.0000,   4.00000,    681.8621
    167.5000,       5.0000,   4.00000,    664.5912
    172.5000,       5.0000,   4.00000,    685.9007
    177.5000,       5.0000,   4.00000,    902.1591
    182.5000,       5.0000,   4.00000,    667.3726
    187.5000,       5.0000,   4.00000,    690.4719
    192.5000,       5.0000,   4.00000,    738.0142
    197.5000,       5.0000,   4.00000,    745.3801
    202.5000,       5.0000,   4.00000,    731.6719
    207.5000,       5.0000,   4.00000,    757.5827
    212.5000,       5.0000,   4.00000,    660.0910
    217.5000,       5.0000,   4.00000,    615.0841
    222.5000,       5.0000,   4.00000,    673.3412
    227.5000,       5.0000,   4.00000,    681.9967
    232.5000,       5.0000,   4.00000,    713.9648
    237.5000,       5.0000,   4.00000,    670.5375
    242.5000,       5.0000,   4.00000,    618.0005
    247.5000,       5.0000,   4.00000,    594.7955
    252.5000,       5.0000,   4.00000,    628.8979
    257.5000,       5.0000,   4.00000,    639.0571
    262.5000,       5.0000,   4.00000,    660.1102
    267.5000,       5.0000,   4.00000,    645.6569
    272.5000,       5.0000,   4.00000,    619.6271
    277.5000,       5.0000,   4.00000,    579.5131
    282.5000,       5.0000,   4.00000,    571.8133
    287.5000,       5.0000,   4.00000,    603.7260
    292.5000,       5.0000,   4.00000,    586.6484
     30.0000,      20.0000,   1.00000,   1292.0836
     35.0000,      20.0000,   1.00000,   1256.5419
     40.0000,      20.0000,   1.00000,   1216.9305
     45.0000,      20.0000,   1.00000,   1172.6946
     50.0000,      20.0000,   1.00000,   1124.1838
     55.0000,      20.0000,   1.00000,   1115.0117
     60.0000,      20.0000,   1.00000,   1086.1503
     65.0000,      20.0000,   1.00000,   1129.7428
     70.0000,      20.0000,   1.00000,   1190.3477
     75.0000,      20.0000,   1.00000,   1170.2926
     80.0000,      20.0000,   1.00000,   1141.6989
     85.0000,      20.0000,   1.00000,   1029.8262
     90.0000,      20.0000,   1.00000,    911.5895
     95.0000,      20.0000,   1.00000,    835.7361
    100.0000,      20.0000,   1.00000,    739.4401
    105.0000,      20.0000,   1.00000,    712.6005
    110.0000,      20.0000,   1.00000,    718.2848
    115.0000,      20.0000,   1.00000,    702.4752
    120.0000,      20.0000,   1.00000,    677.8660
    125.0000,      20.0000,   1.00000,    665.3932
    130.0000,      20.0000,   1.00000,    654.5759
    135.0000,      20.0000,   1.00000,    664.1480
    140.0000,      20.0000,   1.00000,    712.7279
    145.0000,      20.0000,   1.00000,    729.6782
    150.0000,      20.0000,   1.00000,    706.0767
    155.0000,      20.0000,   1.00000,    708.9914
    160.0000,      20.0000,   1.00000,    671.4827
    165.0000,      20.0000,   1.00000,    662.6894
    170.0000,      20.0000,   1.00000,    708.1705
    175.0000,      20.0000,   1.00000,    697.7264
    180.0000,      20.0000,   1.00000,    713.7467
    185.0000,      20.0000,   1.00000,    745.4188
    190.0000,      20.0000,   1.00000,    716.5026
    195.0000,      20.0000,   1.00000,    726.6039
    200.0000,      20.0000,   1.00000,    737.3290
    205.0000,      20.0000,   1.00000,    704.7327
    210.0000,      20.0000,   1.00000,    697.6539
    215.0000,      20.0000,   1.00000,    680.1833
    220.0000,      20.0000,   1.00000,    665.0192
    225.0000,      20.0000,   1.00000,    681.7580
    230.0000,      20.0000,   1.00000,    701.3875
    235.0000,      20.0000,   1.00000,    685.3905
    240.0000,      20.0000,   1.00000,    671.9481
    245.0000,      20.0000,   1.00000,    647.6262
    250.0000,      20.0000,   1.00000,    634.1884
    255.0000,      20.0000,   1.00000,    648.7380
    260.0000,      20.0000,   1.00000,    663.7562
    265.0000,      20.0000,   1.00000,    668.2000
    270.0000,      20.0000,   1.00000,    651.0060
    275.0000,      20.0000,   1.00000,    625.6147
    280.0000,      20.0000,   1.00000,    611.5089
    285.0000,      20.0000,   1.00000,    602.1429
     27.5000,       5.0000,   5.00000,   1319.0903
     32.5000,       5.0000,   5.00000,   1177.4382
     37.5000,       5.0000,   5.00000,   1272.6296
     42.5000,       5.0000,   5.00000,   1209.2372
     47.5000,       5.0000,   5.00000,   1205.5784
     52.5000,       5.0000,   5.00000,   1006.3345
     57.5000,       5.0000,   5.00000,   1114.3541
     62.5000,       5.0000,   5.00000,   1192.8329
     67.5000,       5.0000,   5.00000,   1232.4943
     72.5000,       5.0000,   5.00000,   1219.2122
     77.5000,       5.0000,   5.00000,   1242.8463
     82.5000,       5.0000,   5.00000,   1074.1719
     87.5000,       5.0000,   5.00000,   1027.0424
     92.5000,       5.0000,   5.00000,    768.2504
     97.5000,       5.0000,   5.00000,    696.7643
    102.5000,       5.0000,   5.00000,    740.5232
    107.5000,       5.0000,   5.00000,    696.8492
    112.5000,       5.0000,   5.00000,    702.0611
    117.5000,       5.0000,   5.00000,    719.1435
    122.5000,       5.0000,   5.00000,    689.2736
    127.5000,       5.0000,   5.00000,    610.4598
    132.5000,       5.0000,   5.00000,    671.6293
    137.5000,       5.0000,   5.00000,    679.2707
    142.5000,       5.0000,   5.00000,    715.8519
    147.5000,       5.0000,   5.00000,    799.5691
    152.5000,       5.0000,   5.00000,    689.8388
    157.5000,       5.0000,   5.00000,    695.0651
    162.5000,       5.0000,   5.00000,    681.9126
    167.5000,       5.0000,   5.00000,    649.7929
    172.5000,       5.0000,   5.00000,    660.4568
    177.5000,       5.0000,   5.00000,    904.0551
    182.5000,       5.0000,   5.00000,    655.3150
    187.5000,       5.0000,   5.00000,    697.6154
    192.5000,       5.0000,   5.00000,    765.1079
    197.5000,       5.0000,   5.00000,    760.0410
    202.5000,       5.0000,   5.00000,    707.8090
    207.5000,       5.0000,   5.00000,    778.8527
    212.5000,       5.0000,   5.00000,    670.5222
    217.5000,       5.0000,   5.00000,    623.2087
    222.5000,       5.0000,   5.00000,    692.9778
    227.5000,       5.0000,   5.00000,    706.7599
    232.5000,       5.0000,   5.00000,    732.1369
    237.5000,       5.0000,   5.00000,    698.5133
    242.5000,       5.0000,   5.00000,    646.7305
    247.5000,       5.0000,   5.00000,    612.8793
    252.5000,       5.0000,   5.00000,    654.8011
    257.5000,       5.0000,   5.00000,    665.5234
    262.5000,       5.0000,   5.00000,    690.0501
    267.5000,       5.0000,   5.00000,    682.9544
    272.5000,       5.0000,   5.00000,    649.7239
    277.5000,       5.0000,   5.00000,    601.5078
    282.5000,       5.0000,   5.00000,    596.0911
    287.5000,       5.0000,   5.00000,    627.5600
     32.5000,       5.0000,   6.00000,   1227.1549
     37.5000,       5.0000,   6.00000,   1303.1304
     42.5000,       5.0000,   6.00000,   1220.7904
     47.5000,       5.0000,   6.00000,   1189.6106
     52.5000,       5.0000,   6.00000,   1000.6785
     57.5000,       5.0000,   6.00000,   1100.1184
     62.5000,       5.0000,   6.00000,   1256.1262
     67.5000,       5.0000,   6.00000,   1298.7365
     72.5000,       5.0000,   6.00000,   1277.6227
     77.5000,       5.0000,   6.00000,   1291.9998
     82.5000,       5.0000,   6.00000,   1118.5746
     87.5000,       5.0000,   6.00000,   1016.4012
     92.5000,       5.0000,   6.00000,    738.0497
     97.5000,       5.0000,   6.00000,    683.5864
    102.5000,       5.0000,   6.00000,    726.5530
    107.5000,       5.0000,   6.00000,    683.6334
    112.5000,       5.0000,   6.00000,    696.2136
    117.5000,       5.0000,   6.00000,    694.2594
    122.5000,       5.0000,   6.00000,    693.6462
    127.5000,       5.0000,   6.00000,    609.1437
    132.5000,       5.0000,   6.00000,    661.5219
    137.5000,       5.0000,   6.00000,    680.7132
    142.5000,       5.0000,   6.00000,    716.6671
    147.5000,       5.0000,   6.00000,    750.5016
    152.5000,       5.0000,   6.00000,    682.7894
    157.5000,       5.0000,   6.00000,    694.4994
    162.5000,       5.0000,   6.00000,    659.1081
    167.5000,       5.0000,   6.00000,    623.9844
    172.5000,       5.0000,   6.00000,    637.9164
    177.5000,       5.0000,   6.00000,    853.4516
    182.5000,       5.0000,   6.00000,    644.3638
    187.5000,       5.0000,   6.00000,    696.1527
    192.5000,       5.0000,   6.00000,    761.2543
    197.5000,       5.0000,   6.00000,    760.6438
    202.5000,       5.0000,   6.00000,    698.8712
    207.5000,       5.0000,   6.00000,    738.0412
    212.5000,       5.0000,   6.00000,    681.5007
    217.5000,       5.0000,   6.00000,    628.9095
    222.5000,       5.0000,   6.00000,    687.5314
    227.5000,       5.0000,   6.00000,    704.6353
    232.5000,       5.0000,   6.00000,    735.1525
    237.5000,       5.0000,   6.00000,    693.8366
    242.5000,       5.0000,   6.00000,    656.7664
    247.5000,       5.0000,   6.00000,    632.2565
    252.5000,       5.0000,   6.00000,    668.2930
    257.5000,       5.0000,   6.00000,    674.7186
    262.5000,       5.0000,   6.00000,    699.8512
    267.5000,       5.0000,   6.00000,    693.6266
    272.5000,       5.0000,   6.00000,    666.3424
    277.5000,       5.0000,   6.00000,    619.6104
    282.5000,       5.0000,   6.00000,    607.1596
     37.5000,      25.0000,   1.00000,   1255.9111
     42.5000,      25.0000,   1.00000,   1147.7050
     47.5000,      25.0000,   1.00000,   1125.8419
     52.5000,      25.0000,   1.00000,   1102.9525
     57.5000,      25.0000,   1.00000,   1132.8357
     62.5000,      25.0000,   1.00000,   1160.3107
     67.5000,      25.0000,   1.00000,   1229.5902
     72.5000,      25.0000,   1.00000,   1234.6445
     77.5000,      25.0000,   1.00000,   1211.8076
     82.5000,      25.0000,   1.00000,   1112.5166
     87.5000,      25.0000,   1.00000,   1005.1944
     92.5000,      25.0000,   1.00000,    879.3014
     97.5000,      25.0000,   1.00000,    788.2318
    102.5000,      25.0000,   1.00000,    709.2161
    107.5000,      25.0000,   1.00000,    694.8734
    112.5000,      25.0000,   1.00000,    686.2226
    117.5000,      25.0000,   1.00000,    666.1929
    122.5000,      25.0000,   1.00000,    664.6160
    127.5000,      25.0000,   1.00000,    671.8594
    132.5000,      25.0000,   1.00000,    672.0132
    137.5000,      25.0000,   1.00000,    692.6150
    142.5000,      25.0000,   1.00000,    680.7758
    147.5000,      25.0000,   1.00000,    687.6756
    152.5000,      25.0000,   1.00000,    689.1348
    157.5000,      25.0000,   1.00000,    673.2975
    162.5000,      25.0000,   1.00000,    643.0433
    167.5000,      25.0000,   1.00000,    676.1566
    172.5000,      25.0000,   1.00000,    650.5977
    177.5000,      25.0000,   1.00000,    656.8545
    182.5000,      25.0000,   1.00000,    698.2150
    187.5000,      25.0000,   1.00000,    741.3456
    192.5000,      25.0000,   1.00000,    699.1503
    197.5000,      25.0000,   1.00000,    716.4182
    202.5000,      25.0000,   1.00000,    706.8483
    207.5000,      25.0000,   1.00000,    677.4251
    212.5000,      25.0000,   1.00000,    668.1406
    217.5000,      25.0000,   1.00000,    695.2750
    222.5000,      25.0000,   1.00000,    673.9293
    227.5000,      25.0000,   1.00000,    669.4947
    232.5000,      25.0000,   1.00000,    677.7893
    237.5000,      25.0000,   1.00000,    670.6093
    242.5000,      25.0000,   1.00000,    669.9429
    247.5000,      25.0000,   1.00000,    670.0500
    252.5000,      25.0000,   1.00000,    663.8375
    257.5000,      25.0000,   1.00000,    663.1857
    262.5000,      25.0000,   1.00000,    667.7265
    267.5000,      25.0000,   1.00000,    658.7364
    272.5000,      25.0000,   1.00000,    654.2427
    277.5000,      25.0000,   1.00000,    645.4775
     37.5000,       5.0000,   7.00000,   1284.2877
     42.5000,       5.0000,   7.00000,   1177.2148
     47.5000,       5.0000,   7.00000,   1152.5117
     52.5000,       5.0000,   7.00000,    971.0026
     57.5000,       5.0000,   7.00000,   1127.2471
     62.5000,       5.0000,   7.00000,   1311.2483
     67.5000,       5.0000,   7.00000,   1369.7740
     72.5000,       5.0000,   7.00000,   1330.1237
     77.5000,       5.0000,   7.00000,   1338.6134
     82.5000,       5.0000,   7.00000,   1133.0343
     87.5000,       5.0000,   7.00000,   1028.3115
     92.5000,       5.0000,   7.00000,    724.7982
     97.5000,       5.0000,   7.00000,    651.1890
    102.5000,       5.0000,   7.00000,    695.7736
    107.5000,       5.0000,   7.00000,    659.0165
    112.5000,       5.0000,   7.00000,    662.3324
    117.5000,       5.0000,   7.00000,    680.6013
    122.5000,       5.0000,   7.00000,    673.6606
    127.5000,       5.0000,   7.00000,    607.8397
    132.5000,       5.0000,   7.00000,    661.8267
    137.5000,       5.0000,   7.00000,    671.4688
    142.5000,       5.0000,   7.00000,    673.4556
    147.5000,       5.0000,   7.00000,    736.4263
    152.5000,       5.0000,   7.00000,    663.5634
    157.5000,       5.0000,   7.00000,    665.5220
    162.5000,       5.0000,   7.00000,    637.1118
    167.5000,       5.0000,   7.00000,    599.4648
    172.5000,       5.0000,   7.00000,    603.9377
    177.5000,       5.0000,   7.00000,    819.5958
    182.5000,       5.0000,   7.00000,    620.5349
    187.5000,       5.0000,   7.00000,    678.0936
    192.5000,       5.0000,   7.00000,    740.3680
    197.5000,       5.0000,   7.00000,    738.9153
    202.5000,       5.0000,   7.00000,    686.6788
    207.5000,       5.0000,   7.00000,    728.3967
    212.5000,       5.0000,   7.00000,    648.3275
    217.5000,       5.0000,   7.00000,    628.1385
    222.5000,       5.0000,   7.00000,    677.9353
    227.5000,       5.0000,   7.00000,    684.2564
    232.5000,       5.0000,   7.00000,    716.5277
    237.5000,       5.0000,   7.00000,    685.6746
    242.5000,       5.0000,   7.00000,    648.8334
    247.5000,       5.0000,   7.00000,    638.8044
    252.5000,       5.0000,   7.00000,    675.8151
    257.5000,       5.0000,   7.00000,    675.8512
    262.5000,       5.0000,   7.00000,    695.6332
    267.5000,       5.0000,   7.00000,    689.1086
    272.5000,       5.0000,   7.00000,    669.9968
    277.5000,       5.0000,   7.00000,    626.6186
     42.5000,       5.0000,   8.00000,   1121.1648
     47.5000,       5.0000,   8.00000,   1099.3406
     52.5000,       5.0000,   8.00000,    965.1764
     57.5000,       5.0000,   8.00000,   1146.8330
     62.5000,       5.0000,   8.00000,   1349.6765
     67.5000,       5.0000,   8.00000,   1419.3121
     72.5000,       5.0000,   8.00000,   1391.5023
     77.5000,       5.0000,   8.00000,   1369.2260
     82.5000,       5.0000,   8.00000,   1148.0027
     87.5000,       5.0000,   8.00000,   1031.3059
     92.5000,       5.0000,   8.00000,    721.7563
     97.5000,       5.0000,   8.00000,    626.5854
    102.5000,       5.0000,   8.00000,    655.9740
    107.5000,       5.0000,   8.00000,    616.2158
    112.5000,       5.0000,   8.00000,    634.4891
    117.5000,       5.0000,   8.00000,    653.1481
    122.5000,       5.0000,   8.00000,    658.8275
    127.5000,       5.0000,   8.00000,    594.6086
    132.5000,       5.0000,   8.00000,    662.0369
    137.5000,       5.0000,   8.00000,    636.7236
    142.5000,       5.0000,   8.00000,    656.2689
    147.5000,       5.0000,   8.00000,    717.5153
    152.5000,       5.0000,   8.00000,    634.8590
    157.5000,       5.0000,   8.00000,    631.9319
    162.5000,       5.0000,   8.00000,    610.3328
    167.5000,       5.0000,   8.00000,    573.9981
    172.5000,       5.0000,   8.00000,    579.7679
    177.5000,       5.0000,   8.00000,    796.2158
    182.5000,       5.0000,   8.00000,    593.6050
    187.5000,       5.0000,   8.00000,    642.0173
    192.5000,       5.0000,   8.00000,    709.2688
    197.5000,       5.0000,   8.00000,    710.6661
    202.5000,       5.0000,   8.00000,    669.2045
    207.5000,       5.0000,   8.00000,    718.7610
    212.5000,       5.0000,   8.00000,    632.9172
    217.5000,       5.0000,   8.00000,    588.8563
    222.5000,       5.0000,   8.00000,    664.8203
    227.5000,       5.0000,   8.00000,    663.2537
    232.5000,       5.0000,   8.00000,    689.6410
    237.5000,       5.0000,   8.00000,    667.8720
    242.5000,       5.0000,   8.00000,    640.7640
    247.5000,       5.0000,   8.00000,    622.5729
    252.5000,       5.0000,   8.00000,    672.7538
    257.5000,       5.0000,   8.00000,    672.7047
    262.5000,       5.0000,   8.00000,    686.2527
    267.5000,       5.0000,   8.00000,    681.7195
    272.5000,       5.0000,   8.00000,    659.9760
     52.5000,      35.0000,   1.00000,   1123.9252
     57.5000,      35.0000,   1.00000,   1163.3988
     62.5000,      35.0000,   1.00000,   1213.2277
     67.5000,      35.0000,   1.00000,   1233.7850
     72.5000,      35.0000,   1.00000,   1273.2031
     77.5000,      35.0000,   1.00000,   1245.8929
     82.5000,      35.0000,   1.00000,   1165.3817
     87.5000,      35.0000,   1.00000,   1054.7285
     92.5000,      35.0000,   1.00000,    943.3136
     97.5000,      35.0000,   1.00000,    806.0892
    102.5000,      35.0000,   1.00000,    710.8521
    107.5000,      35.0000,   1.00000,    620.3069
    112.5000,      35.0000,   1.00000,    595.7636
    117.5000,      35.0000,   1.00000,    613.3414
    122.5000,      35.0000,   1.00000,    627.7859
    127.5000,      35.0000,   1.00000,    624.5457
    132.5000,      35.0000,   1.00000,    649.7684
    137.5000,      35.0000,   1.00000,    646.4825
    142.5000,      35.0000,   1.00000,    639.6869
    147.5000,      35.0000,   1.00000,    628.0386
    152.5000,      35.0000,   1.00000,    610.6901
    157.5000,      35.0000,   1.00000,    598.1257
    162.5000,      35.0000,   1.00000,    622.3011
    167.5000,      35.0000,   1.00000,    605.7236
    172.5000,      35.0000,   1.00000,    607.1412
    177.5000,      35.0000,   1.00000,    616.4625
    182.5000,      35.0000,   1.00000,    617.5059
    187.5000,      35.0000,   1.00000,    626.7164
    192.5000,      35.0000,   1.00000,    650.3894
    197.5000,      35.0000,   1.00000,    629.0788
    202.5000,      35.0000,   1.00000,    638.2319
    207.5000,      35.0000,   1.00000,    642.7304
    212.5000,      35.0000,   1.00000,    635.7610
    217.5000,      35.0000,   1.00000,    627.0135
    222.5000,      35.0000,   1.00000,    617.7685
    227.5000,      35.0000,   1.00000,    601.6429
    232.5000,      35.0000,   1.00000,    620.2051
    237.5000,      35.0000,   1.00000,    625.0395
    242.5000,      35.0000,   1.00000,    630.7665
    247.5000,      35.0000,   1.00000,    639.8181
    252.5000,      35.0000,   1.00000,    640.6207
    257.5000,      35.0000,   1.00000,    637.4847
    262.5000,      35.0000,   1.00000,    639.4766
     52.5000,       5.0000,  10.00000,    943.0998
     57.5000,       5.0000,  10.00000,   1136.4282
     62.5000,       5.0000,  10.00000,   1363.6711
     67.5000,       5.0000,  10.00000,   1458.2500
     72.5000,       5.0000,  10.00000,   1439.7949
     77.5000,       5.0000,  10.00000,   1433.1763
     82.5000,       5.0000,  10.00000,   1186.3848
     87.5000,       5.0000,  10.00000,   1025.4276
     92.5000,       5.0000,  10.00000,    697.4557
     97.5000,       5.0000,  10.00000,    591.9630
    102.5000,       5.0000,  10.00000,    606.1838
    107.5000,       5.0000,  10.00000,    553.9772
    112.5000,       5.0000,  10.00000,    566.5612
    117.5000,       5.0000,  10.00000,    597.5391
    122.5000,       5.0000,  10.00000,    614.5615
    127.5000,       5.0000,  10.00000,    544.0853
    132.5000,       5.0000,  10.00000,    606.0660
    137.5000,       5.0000,  10.00000,    611.0495
    142.5000,       5.0000,  10.00000,    627.5721
    147.5000,       5.0000,  10.00000,    663.6280
    152.5000,       5.0000,  10.00000,    584.0969
    157.5000,       5.0000,  10.00000,    579.9986
    162.5000,       5.0000,  10.00000,    557.6540
    167.5000,       5.0000,  10.00000,    535.9883
    172.5000,       5.0000,  10.00000,    548.3110
    177.5000,       5.0000,  10.00000,    742.7755
    182.5000,       5.0000,  10.00000,    540.9272
    187.5000,       5.0000,  10.00000,    579.9670
    192.5000,       5.0000,  10.00000,    639.7311
    197.5000,       5.0000,  10.00000,    654.0359
    202.5000,       5.0000,  10.00000,    623.7455
    207.5000,       5.0000,  10.00000,    667.4647
    212.5000,       5.0000,  10.00000,    589.6140
    217.5000,       5.0000,  10.00000,    545.9756
    222.5000,       5.0000,  10.00000,    593.3824
    227.5000,       5.0000,  10.00000,    604.9435
    232.5000,       5.0000,  10.00000,    656.7214
    237.5000,       5.0000,  10.00000,    622.9186
    242.5000,       5.0000,  10.00000,    593.0107
    247.5000,       5.0000,  10.00000,    582.2879
    252.5000,       5.0000,  10.00000,    629.0321
    257.5000,       5.0000,  10.00000,    639.2518
    262.5000,       5.0000,  10.00000,    668.3574
     67.5000,      45.0000,   1.00000,   1149.4786
     72.5000,      45.0000,   1.00000,   1144.2300
     77.5000,      45.0000,   1.00000,   1157.3331
     82.5000,      45.0000,   1.00000,   1141.6329
     87.5000,      45.0000,   1.00000,   1079.7498
     92.5000,      45.0000,   1.00000,    982.1555
     97.5000,      45.0000,   1.00000,    878.0615
    102.5000,      45.0000,   1.00000,    753.6115
    107.5000,      45.0000,   1.00000,    660.4474
    112.5000,      45.0000,   1.00000,    572.5639
    117.5000,      45.0000,   1.00000,    554.5716
    122.5000,      45.0000,   1.00000,    550.2941
    127.5000,      45.0000,   1.00000,    557.0769
    132.5000,      45.0000,   1.00000,    565.8018
    137.5000,      45.0000,   1.00000,    576.4927
    142.5000,      45.0000,   1.00000,    573.1896
    147.5000,      45.0000,   1.00000,    570.6674
    152.5000,      45.0000,   1.00000,    577.0266
    157.5000,      45.0000,   1.00000,    600.2693
    162.5000,      45.0000,   1.00000,    583.3403
    167.5000,      45.0000,   1.00000,    570.1008
    172.5000,      45.0000,   1.00000,    564.3599
    177.5000,      45.0000,   1.00000,    568.2994
    182.5000,      45.0000,   1.00000,    570.0798
    187.5000,      45.0000,   1.00000,    578.7571
    192.5000,      45.0000,   1.00000,    580.5922
    197.5000,      45.0000,   1.00000,    571.7631
    202.5000,      45.0000,   1.00000,    550.5153
    207.5000,      45.0000,   1.00000,    556.6895
    212.5000,      45.0000,   1.00000,    568.3603
    217.5000,      45.0000,   1.00000,    573.8790
    222.5000,      45.0000,   1.00000,    563.7263
    227.5000,      45.0000,   1.00000,    559.8592
    232.5000,      45.0000,   1.00000,    550.5388
    237.5000,      45.0000,   1.00000,    550.9779
    242.5000,      45.0000,   1.00000,    563.2892
    247.5000,      45.0000,   1.00000,    585.1726
     67.5000,      15.0000,   4.00000,   1346.2974
     72.5000,      15.0000,   4.00000,   1387.9028
     77.5000,      15.0000,   4.00000,   1321.6471
     82.5000,      15.0000,   4.00000,   1201.7345
     87.5000,      15.0000,   4.00000,    965.2711
     92.5000,      15.0000,   4.00000,    762.4271
     97.5000,      15.0000,   4.00000,    609.4881
    102.5000,      15.0000,   4.00000,    554.8301
    107.5000,      15.0000,   4.00000,    544.0520
    112.5000,      15.0000,   4.00000,    518.2485
    117.5000,      15.0000,   4.00000,    523.1245
    122.5000,      15.0000,   4.00000,    504.3034
    127.5000,      15.0000,   4.00000,    503.3191
    132.5000,      15.0000,   4.00000,    509.1383
    137.5000,      15.0000,   4.00000,    542.1619
    142.5000,      15.0000,   4.00000,    567.8796
    147.5000,      15.0000,   4.00000,    574.4861
    152.5000,      15.0000,   4.00000,    573.9639
    157.5000,      15.0000,   4.00000,    546.8701
    162.5000,      15.0000,   4.00000,    524.9763
    167.5000,      15.0000,   4.00000,    504.5179
    172.5000,      15.0000,   4.00000,    556.0237
    177.5000,      15.0000,   4.00000,    554.5778
    182.5000,      15.0000,   4.00000,    568.9475
    187.5000,      15.0000,   4.00000,    539.4792
    192.5000,      15.0000,   4.00000,    567.9790
    197.5000,      15.0000,   4.00000,    565.9212
    202.5000,      15.0000,   4.00000,    565.0311
    207.5000,      15.0000,   4.00000,    541.4074
    212.5000,      15.0000,   4.00000,    524.4435
    217.5000,      15.0000,   4.00000,    515.5441
    222.5000,      15.0000,   4.00000,    523.4164
    227.5000,      15.0000,   4.00000,    553.9927
    232.5000,      15.0000,   4.00000,    555.8165
    237.5000,      15.0000,   4.00000,    545.0369
    242.5000,      15.0000,   4.00000,    524.8138
    247.5000,      15.0000,   4.00000,    539.6227
     82.5000,      55.0000,   1.00000,   1017.0767
     87.5000,      55.0000,   1.00000,   1014.8860
     92.5000,      55.0000,   1.00000,    976.7247
     97.5000,      55.0000,   1.00000,    898.3668
    102.5000,      55.0000,   1.00000,    809.4433
    107.5000,      55.0000,   1.00000,    702.4012
    112.5000,      55.0000,   1.00000,    616.6081
    117.5000,      55.0000,   1.00000,    543.1481
    122.5000,      55.0000,   1.00000,    527.0212
    127.5000,      55.0000,   1.00000,    514.5162
    132.5000,      55.0000,   1.00000,    509.5098
    137.5000,      55.0000,   1.00000,    508.8921
    142.5000,      55.0000,   1.00000,    510.9832
    147.5000,      55.0000,   1.00000,    518.4872
    152.5000,      55.0000,   1.00000,    542.5389
    157.5000,      55.0000,   1.00000,    548.7296
    162.5000,      55.0000,   1.00000,    555.3043
    167.5000,      55.0000,   1.00000,    562.3759
    172.5000,      55.0000,   1.00000,    564.4171
    177.5000,      55.0000,   1.00000,    547.6816
    182.5000,      55.0000,   1.00000,    541.9790
    187.5000,      55.0000,   1.00000,    531.4004
    192.5000,      55.0000,   1.00000,    519.7028
    197.5000,      55.0000,   1.00000,    522.2309
    202.5000,      55.0000,   1.00000,    528.3341
    207.5000,      55.0000,   1.00000,    515.2795
    212.5000,      55.0000,   1.00000,    515.8094
    217.5000,      55.0000,   1.00000,    512.1402
    222.5000,      55.0000,   1.00000,    504.4106
    227.5000,      55.0000,   1.00000,    503.2497
    232.5000,      55.0000,   1.00000,    509.6555
     82.5000,      15.0000,   5.00000,   1091.5656
     87.5000,      15.0000,   5.00000,    884.7327
     92.5000,      15.0000,   5.00000,    711.7667
     97.5000,      15.0000,   5.00000,    568.5304
    102.5000,      15.0000,   5.00000,    524.8395
    107.5000,      15.0000,   5.00000,    510.4445
    112.5000,      15.0000,   5.00000,    492.4146
    117.5000,      15.0000,   5.00000,    484.4506
    122.5000,      15.0000,   5.00000,    465.5883
    127.5000,      15.0000,   5.00000,    455.5485
    132.5000,      15.0000,   5.00000,    453.4832
    137.5000,      15.0000,   5.00000,    474.9619
    142.5000,      15.0000,   5.00000,    502.6624
    147.5000,      15.0000,   5.00000,    515.4505
    152.5000,      15.0000,   5.00000,    521.8915
    157.5000,      15.0000,   5.00000,    504.3986
    162.5000,      15.0000,   5.00000,    498.4384
    167.5000,      15.0000,   5.00000,    489.0224
    172.5000,      15.0000,   5.00000,    540.0445
    177.5000,      15.0000,   5.00000,    532.3966
    182.5000,      15.0000,   5.00000,    533.8583
    187.5000,      15.0000,   5.00000,    499.2142
    192.5000,      15.0000,   5.00000,    519.5471
    197.5000,      15.0000,   5.00000,    521.3792
    202.5000,      15.0000,   5.00000,    522.0720
    207.5000,      15.0000,   5.00000,    498.7253
    212.5000,      15.0000,   5.00000,    475.3260
    217.5000,      15.0000,   5.00000,    457.4382
    222.5000,      15.0000,   5.00000,    463.9587
    227.5000,      15.0000,   5.00000,    491.2272
    232.5000,      15.0000,   5.00000,    499.9021
     97.5000,      65.0000,   1.00000,    852.0038
    102.5000,      65.0000,   1.00000,    795.0215
    107.5000,      65.0000,   1.00000,    728.0465
    112.5000,      65.0000,   1.00000,    644.5861
    117.5000,      65.0000,   1.00000,    583.6375
    122.5000,      65.0000,   1.00000,    527.8023
    127.5000,      65.0000,   1.00000,    508.6664
    132.5000,      65.0000,   1.00000,    496.8717
    137.5000,      65.0000,   1.00000,    485.1739
    142.5000,      65.0000,   1.00000,    480.8795
    147.5000,      65.0000,   1.00000,    496.4841
    152.5000,      65.0000,   1.00000,    492.0921
    157.5000,      65.0000,   1.00000,    496.2805
    162.5000,      65.0000,   1.00000,    514.9457
    167.5000,      65.0000,   1.00000,    526.5239
    172.5000,      65.0000,   1.00000,    530.2324
    177.5000,      65.0000,   1.00000,    534.7457
    182.5000,      65.0000,   1.00000,    523.7745
    187.5000,      65.0000,   1.00000,    516.0353
    192.5000,      65.0000,   1.00000,    505.7243
    197.5000,      65.0000,   1.00000,    499.8725
    202.5000,      65.0000,   1.00000,    500.2861
    207.5000,      65.0000,   1.00000,    498.4953
    212.5000,      65.0000,   1.00000,    480.7629
    217.5000,      65.0000,   1.00000,    478.6353
     97.5000,      15.0000,   6.00000,    510.5182
    102.5000,      15.0000,   6.00000,    474.2835
    107.5000,      15.0000,   6.00000,    468.4718
    112.5000,      15.0000,   6.00000,    458.5227
    117.5000,      15.0000,   6.00000,    461.8362
    122.5000,      15.0000,   6.00000,    447.2436
    127.5000,      15.0000,   6.00000,    440.9702
    132.5000,      15.0000,   6.00000,    434.1420
    137.5000,      15.0000,   6.00000,    451.6183
    142.5000,      15.0000,   6.00000,    470.9453
    147.5000,      15.0000,   6.00000,    475.2087
    152.5000,      15.0000,   6.00000,    475.2788
    157.5000,      15.0000,   6.00000,    459.9519
    162.5000,      15.0000,   6.00000,    458.1323
    167.5000,      15.0000,   6.00000,    454.9619
    172.5000,      15.0000,   6.00000,    507.3874
    177.5000,      15.0000,   6.00000,    510.8904
    182.5000,      15.0000,   6.00000,    520.0036
    187.5000,      15.0000,   6.00000,    489.2543
    192.5000,      15.0000,   6.00000,    506.4813
    197.5000,      15.0000,   6.00000,    502.8451
    202.5000,      15.0000,   6.00000,    496.9045
    207.5000,      15.0000,   6.00000,    470.8994
    212.5000,      15.0000,   6.00000,    448.4525
    217.5000,      15.0000,   6.00000,    430.8997
    105.0000,      30.0000,   3.00000,    472.0108
    110.0000,      30.0000,   3.00000,    456.3888
    115.0000,      30.0000,   3.00000,    449.9024
    120.0000,      30.0000,   3.00000,    445.5989
    125.0000,      30.0000,   3.00000,    447.2910
    130.0000,      30.0000,   3.00000,    447.4897
    135.0000,      30.0000,   3.00000,    453.7129
    140.0000,      30.0000,   3.00000,    450.3747
    145.0000,      30.0000,   3.00000,    460.8765
    150.0000,      30.0000,   3.00000,    460.8246
    155.0000,      30.0000,   3.00000,    457.8788
    160.0000,      30.0000,   3.00000,    450.8022
    165.0000,      30.0000,   3.00000,    467.3728
    170.0000,      30.0000,   3.00000,    468.9293
    175.0000,      30.0000,   3.00000,    476.3026
    180.0000,      30.0000,   3.00000,    491.8445
    185.0000,      30.0000,   3.00000,    508.4102
    190.0000,      30.0000,   3.00000,    513.4100
    195.0000,      30.0000,   3.00000,    493.4928
    200.0000,      30.0000,   3.00000,    486.8138
    205.0000,      30.0000,   3.00000,    471.5539
    210.0000,      30.0000,   3.00000,    459.2824
    112.5000,      25.0000,   4.00000,    435.0910
    117.5000,      25.0000,   4.00000,    424.7959
    122.5000,      25.0000,   4.00000,    427.8839
    127.5000,      25.0000,   4.00000,    430.8835
    132.5000,      25.0000,   4.00000,    434.7712
    137.5000,      25.0000,   4.00000,    445.6564
    142.5000,      25.0000,   4.00000,    455.1405
    147.5000,      25.0000,   4.00000,    455.4718
    152.5000,      25.0000,   4.00000,    453.8789
    157.5000,      25.0000,   4.00000,    444.8123
    162.5000,      25.0000,   4.00000,    430.6312
    167.5000,      25.0000,   4.00000,    456.5967
    172.5000,      25.0000,   4.00000,    454.3292
    177.5000,      25.0000,   4.00000,    463.4145
    182.5000,      25.0000,   4.00000,    485.9770
    187.5000,      25.0000,   4.00000,    503.9601
    192.5000,      25.0000,   4.00000,    481.7030
    197.5000,      25.0000,   4.00000,    494.1034
    202.5000,      25.0000,   4.00000,    487.0142
   4.63
ITERATION 6
MODEL RESISTIVITY
LAYER 1
61,     2.5000
     10.0000,     773.98
     15.0000,     777.77
     20.0000,     778.20
     25.0000,     758.71
     30.0000,     773.90
     35.0000,     682.09
     40.0000,     787.48
     45.0000,     782.34
     50.0000,     810.58
     55.0000,     682.50
     60.0000,     804.97
     65.0000,     925.62
     70.0000,     968.36
     75.0000,     966.90
     80.0000,     996.31
     85.0000,     890.69
     90.0000,     835.27
     95.0000,     549.05
    100.0000,     441.38
    105.0000,     433.93
    110.0000,     386.42
    115.0000,     386.49
    120.0000,     395.64
    125.0000,     398.58
    130.0000,     362.98
    135.0000,     428.25
    140.0000,     459.43
    145.0000,     495.06
    150.0000,     554.64
    155.0000,     492.30
    160.0000,     482.90
    165.0000,     458.46
    170.0000,     441.58
    175.0000,     464.19
    180.0000,     635.12
    185.0000,     457.01
    190.0000,     494.03
    195.0000,     537.26
    200.0000,     528.12
    205.0000,     474.60
    210.0000,     489.56
    215.0000,     408.65
    220.0000,     357.57
    225.0000,     387.48
    230.0000,     391.10
    235.0000,     402.55
    240.0000,     373.66
    245.0000,     345.12
    250.0000,     330.78
    255.0000,     361.33
    260.0000,     366.39
    265.0000,     381.52
    270.0000,     375.80
    275.0000,     359.11
    280.0000,     333.28
    285.0000,     331.80
    290.0000,     355.82
    295.0000,     349.88
    300.0000,     383.38
    305.0000,     383.92
           375.4267
LAYER 2
61,     5.2500
     10.0000,     778.05
     15.0000,     778.68
     20.0000,     778.65
     25.0000,     777.45
     30.0000,     776.96
     35.0000,     776.19
     40.0000,     787.29
     45.0000,     787.64
     50.0000,     810.29
     55.0000,     774.77
     60.0000,     813.90
     65.0000,     943.16
     70.0000,     973.72
     75.0000,     973.84
     80.0000,     996.36
     85.0000,     890.82
     90.0000,     835.40
     95.0000,     549.56
    100.0000,     444.59
    105.0000,     441.04
    110.0000,     412.92
    115.0000,     412.84
    120.0000,     425.68
    125.0000,     426.33
    130.0000,     426.33
    135.0000,     446.98
    140.0000,     469.07
    145.0000,     511.37
    150.0000,     554.67
    155.0000,     494.62
    160.0000,     483.95
    165.0000,     459.93
    170.0000,     450.37
    175.0000,     469.37
    180.0000,     635.12
    185.0000,     475.00
    190.0000,     499.82
    195.0000,     537.69
    200.0000,     532.04
    205.0000,     489.59
    210.0000,     489.94
    215.0000,     416.31
    220.0000,     382.69
    225.0000,     391.84
    230.0000,     398.06
    235.0000,     403.89
    240.0000,     383.49
    245.0000,     350.84
    250.0000,     348.50
    255.0000,     364.05
    260.0000,     377.46
    265.0000,     383.89
    270.0000,     382.43
    275.0000,     364.10
    280.0000,     339.40
    285.0000,     339.25
    290.0000,     358.39
    295.0000,     358.45
    300.0000,     384.24
    305.0000,     384.55
           382.7710
LAYER 3
59,     8.2750
     15.0000,     954.71
     20.0000,     911.31
     25.0000,     809.68
     30.0000,     776.69
     35.0000,     776.55
     40.0000,     785.72
     45.0000,     787.12
     50.0000,     806.95
     55.0000,     805.17
     60.0000,     957.69
     65.0000,     1647.7
     70.0000,     1746.2
     75.0000,     1746.9
     80.0000,     1746.9
     85.0000,     1184.3
     90.0000,     873.15
     95.0000,     889.68
    100.0000,     933.78
    105.0000,     1013.2
    110.0000,     1054.8
    115.0000,     1057.9
    120.0000,     1057.8
    125.0000,     1055.2
    130.0000,     1048.6
    135.0000,     1023.0
    140.0000,     991.05
    145.0000,     967.59
    150.0000,     961.72
    155.0000,     951.05
    160.0000,     950.74
    165.0000,     950.72
    170.0000,     950.47
    175.0000,     950.41
    180.0000,     950.58
    185.0000,     951.96
    190.0000,     968.01
    195.0000,     969.06
    200.0000,     966.35
    205.0000,     914.34
    210.0000,     913.18
    215.0000,     913.27
    220.0000,     913.46
    225.0000,     913.74
    230.0000,     913.87
    235.0000,     913.56
    240.0000,     907.01
    245.0000,     876.42
    250.0000,     873.82
    255.0000,     873.04
    260.0000,     872.57
    265.0000,     871.94
    270.0000,     870.43
    275.0000,     826.98
    280.0000,     718.54
    285.0000,     705.64
    290.0000,     693.38
    295.0000,     681.54
    300.0000,     659.42
           506.9059
LAYER 4
57,    11.6025
     20.0000,     2148.7
     25.0000,     866.26
     30.0000,     775.30
     35.0000,     773.29
     40.0000,     776.74
     45.0000,     784.11
     50.0000,     802.24
     55.0000,     804.83
     60.0000,     1060.2
     65.0000,     2361.3
     70.0000,     2410.6
     75.0000,     2412.2
     80.0000,     2412.0
     85.0000,     1187.0
     90.0000,     872.48
     95.0000,     890.36
    100.0000,     943.74
    105.0000,     1088.5
    110.0000,     1111.0
    115.0000,     1109.5
    120.0000,     1102.2
    125.0000,     1089.7
    130.0000,     1074.2
    135.0000,     1052.5
    140.0000,     1032.8
    145.0000,     1025.7
    150.0000,     1022.5
    155.0000,     1039.9
    160.0000,     1086.0
    165.0000,     1096.3
    170.0000,     1096.9
    175.0000,     1095.8
    180.0000,     1095.6
    185.0000,     1098.0
    190.0000,     1114.2
    195.0000,     1117.1
    200.0000,     1116.2
    205.0000,     1079.7
    210.0000,     1062.2
    215.0000,     1059.3
    220.0000,     1057.9
    225.0000,     1056.5
    230.0000,     1054.3
    235.0000,     1051.1
    240.0000,     1040.5
    245.0000,     1022.9
    250.0000,     1014.8
    255.0000,     1010.3
    260.0000,     1006.9
    265.0000,     1003.0
    270.0000,     997.66
    275.0000,     974.17
    280.0000,     931.00
    285.0000,     919.03
    290.0000,     915.91
    295.0000,     902.46
           848.5345
LAYER 5
53,    15.2628
     30.0000,     3449.9
     35.0000,     2001.9
     40.0000,     1108.0
     45.0000,     1086.8
     50.0000,     1089.0
     55.0000,     1440.9
     60.0000,     2623.9
     65.0000,     2628.6
     70.0000,     2475.1
     75.0000,     2455.3
     80.0000,     2413.1
     85.0000,     1159.7
     90.0000,     720.10
     95.0000,     712.57
    100.0000,     759.44
    105.0000,     950.99
    110.0000,     987.05
    115.0000,     1090.5
    120.0000,     1089.6
    125.0000,     1085.1
    130.0000,     1070.6
    135.0000,     1052.1
    140.0000,     1032.1
    145.0000,     1025.2
    150.0000,     1021.9
    155.0000,     1039.0
    160.0000,     1086.1
    165.0000,     1096.0
    170.0000,     1096.7
    175.0000,     1095.9
    180.0000,     1095.8
    185.0000,     1098.2
    190.0000,     1113.9
    195.0000,     1116.7
    200.0000,     1116.1
    205.0000,     1079.9
    210.0000,     1062.4
    215.0000,     1059.1
    220.0000,     1057.6
    225.0000,     1056.0
    230.0000,     1053.4
    235.0000,     1049.0
    240.0000,     1038.0
    245.0000,     1022.9
    250.0000,     1014.6
    255.0000,     1009.9
    260.0000,     1006.2
    265.0000,     1001.5
    270.0000,     992.05
    275.0000,     973.92
    280.0000,     932.77
    285.0000,     924.33
           923.0297
LAYER 6
49,    19.2890
     40.0000,     3448.1
     45.0000,     3292.2
     50.0000,     3272.7
     55.0000,     3252.0
     60.0000,     3239.6
     65.0000,     2628.5
     70.0000,     2473.8
     75.0000,     2453.2
     80.0000,     2358.2
     85.0000,     1122.6
     90.0000,     454.28
     95.0000,     406.96
    100.0000,     408.67
    105.0000,     508.59
    110.0000,     525.57
    115.0000,     524.75
    120.0000,     523.66
    125.0000,     521.02
    130.0000,     519.49
    135.0000,     518.69
    140.0000,     518.57
    145.0000,     523.85
    150.0000,     575.00
    155.0000,     718.50
    160.0000,     888.78
    165.0000,     947.99
    170.0000,     952.87
    175.0000,     954.17
    180.0000,     955.98
    185.0000,     967.47
    190.0000,     1017.1
    195.0000,     1042.2
    200.0000,     1043.3
    205.0000,     1043.1
    210.0000,     1042.0
    215.0000,     1040.5
    220.0000,     1032.4
    225.0000,     1013.6
    230.0000,     983.28
    235.0000,     955.13
    240.0000,     936.50
    245.0000,     906.52
    250.0000,     899.49
    255.0000,     892.90
    260.0000,     891.52
    265.0000,     891.37
    270.0000,     891.76
    275.0000,     893.85
           905.6219
LAYER 7
45,    23.7179
     50.0000,     3442.9
     55.0000,     3257.1
     60.0000,     3244.7
     65.0000,     2577.9
     70.0000,     2470.6
     75.0000,     2444.8
     80.0000,     1595.2
     85.0000,     613.86
     90.0000,     373.43
     95.0000,     341.63
    100.0000,     341.12
    105.0000,     341.30
    110.0000,     338.01
    115.0000,     327.20
    120.0000,     316.94
    125.0000,     315.89
    130.0000,     313.97
    135.0000,     313.78
    140.0000,     313.88
    145.0000,     316.49
    150.0000,     336.42
    155.0000,     390.46
    160.0000,     457.56
    165.0000,     495.32
    170.0000,     509.05
    175.0000,     516.31
    180.0000,     526.39
    185.0000,     549.79
    190.0000,     592.22
    195.0000,     629.59
    200.0000,     642.19
    205.0000,     644.69
    210.0000,     646.16
    215.0000,     647.97
    220.0000,     650.49
    225.0000,     653.38
    230.0000,     657.33
    235.0000,     662.95
    240.0000,     671.66
    245.0000,     684.89
    250.0000,     701.14
    255.0000,     718.16
    260.0000,     752.81
    265.0000,     787.76
           819.7136
LAYER 8
41,    28.5897
     60.0000,     3251.4
     65.0000,     2405.9
     70.0000,     2192.2
     75.0000,     2024.3
     80.0000,     820.54
     85.0000,     421.84
     90.0000,     363.39
     95.0000,     339.57
    100.0000,     337.18
    105.0000,     334.54
    110.0000,     332.28
    115.0000,     323.41
    120.0000,     315.70
    125.0000,     312.41
    130.0000,     311.85
    135.0000,     311.66
    140.0000,     311.66
    145.0000,     311.82
    150.0000,     312.86
    155.0000,     318.92
    160.0000,     329.25
    165.0000,     338.00
    170.0000,     343.86
    175.0000,     348.60
    180.0000,     354.27
    185.0000,     362.69
    190.0000,     373.63
    195.0000,     382.71
    200.0000,     387.64
    205.0000,     390.33
    210.0000,     392.64
    215.0000,     395.74
    220.0000,     400.85
    225.0000,     409.63
    230.0000,     423.54
    235.0000,     442.16
    240.0000,     470.22
    245.0000,     507.92
    250.0000,     523.50
    255.0000,     546.07
           618.5203
LAYER 9
35,    33.9487
     75.0000,     2016.2
     80.0000,     462.45
     85.0000,     374.18
     90.0000,     363.32
     95.0000,     339.26
    100.0000,     336.82
    105.0000,     334.19
    110.0000,     332.03
    115.0000,     323.23
    120.0000,     315.74
    125.0000,     312.47
    130.0000,     311.96
    135.0000,     311.77
    140.0000,     311.74
    145.0000,     311.85
    150.0000,     312.10
    155.0000,     312.41
    160.0000,     313.02
    165.0000,     313.89
    170.0000,     314.86
    175.0000,     315.94
    180.0000,     317.30
    185.0000,     319.07
    190.0000,     321.09
    195.0000,     322.88
    200.0000,     324.27
    205.0000,     325.52
    210.0000,     327.14
    215.0000,     329.92
    220.0000,     335.73
    225.0000,     349.02
    230.0000,     368.23
    235.0000,     379.39
    240.0000,     401.35
           491.9739
LAYER 10
29,    39.8436
     90.0000,     363.45
     95.0000,     339.07
    100.0000,     336.60
    105.0000,     333.94
    110.0000,     331.92
    115.0000,     323.13
    120.0000,     315.86
    125.0000,     312.68
    130.0000,     312.11
    135.0000,     311.96
    140.0000,     311.90
    145.0000,     311.93
    150.0000,     312.04
    155.0000,     312.20
    160.0000,     312.36
    165.0000,     312.48
    170.0000,     312.61
    175.0000,     312.75
    180.0000,     312.95
    185.0000,     313.21
    190.0000,     313.52
    195.0000,     313.83
    200.0000,     314.15
    205.0000,     314.55
    210.0000,     315.39
    215.0000,     316.74
    220.0000,     320.35
    225.0000,     329.25
           365.1177
LAYER 11
25,    46.3279
    100.0000,     336.46
    105.0000,     333.72
    110.0000,     331.92
    115.0000,     323.07
    120.0000,     315.97
    125.0000,     312.83
    130.0000,     312.26
    135.0000,     312.11
    140.0000,     312.03
    145.0000,     312.02
    150.0000,     312.05
    155.0000,     312.13
    160.0000,     312.22
    165.0000,     312.32
    170.0000,     312.42
    175.0000,     312.53
    180.0000,     312.64
    185.0000,     312.75
    190.0000,     312.86
    195.0000,     312.96
    200.0000,     313.05
    205.0000,     313.15
    210.0000,     313.24
    215.0000,     313.67
           315.2646
LAYER 12
21, 
    110.0000,     333.53
    115.0000,     323.04
    120.0000,     316.01
    125.0000,     312.91
    130.0000,     312.34
    135.0000,     312.19
    140.0000,     312.10
    145.0000,     312.06
    150.0000,     312.07
    155.0000,     312.11
    160.0000,     312.18
    165.0000,     312.26
    170.0000,     312.35
    175.0000,     312.45
    180.0000,     312.55
    185.0000,     312.66
    190.0000,     312.77
    195.0000,     312.86
    200.0000,     312.95
    205.0000,     313.03
           313.0936
CALCULATED APPARENT RESISTIVITY
      7.5000,       5.0000,   1.00000,    842.7834
     12.5000,       5.0000,   1.00000,    839.1433
     17.5000,       5.0000,   1.00000,    834.9163
     22.5000,       5.0000,   1.00000,    795.2360
     27.5000,       5.0000,   1.00000,    826.9816
     32.5000,       5.0000,   1.00000,    744.6555
     37.5000,       5.0000,   1.00000,    823.3615
     42.5000,       5.0000,   1.00000,    773.4221
     47.5000,       5.0000,   1.00000,    845.7371
     52.5000,       5.0000,   1.00000,    782.7092
     57.5000,       5.0000,   1.00000,    905.0903
     62.5000,       5.0000,   1.00000,    964.4348
     67.5000,       5.0000,   1.00000,   1015.5789
     72.5000,       5.0000,   1.00000,   1009.4395
     77.5000,       5.0000,   1.00000,   1019.9739
     82.5000,       5.0000,   1.00000,    869.4823
     87.5000,       5.0000,   1.00000,    828.2023
     92.5000,       5.0000,   1.00000,    619.2083
     97.5000,       5.0000,   1.00000,    542.6147
    102.5000,       5.0000,   1.00000,    517.1538
    107.5000,       5.0000,   1.00000,    468.1366
    112.5000,       5.0000,   1.00000,    471.2261
    117.5000,       5.0000,   1.00000,    467.5018
    122.5000,       5.0000,   1.00000,    485.5862
    127.5000,       5.0000,   1.00000,    454.3445
    132.5000,       5.0000,   1.00000,    510.8271
    137.5000,       5.0000,   1.00000,    520.3988
    142.5000,       5.0000,   1.00000,    536.2958
    147.5000,       5.0000,   1.00000,    584.8558
    152.5000,       5.0000,   1.00000,    536.3400
    157.5000,       5.0000,   1.00000,    551.2173
    162.5000,       5.0000,   1.00000,    535.0736
    167.5000,       5.0000,   1.00000,    540.1030
    172.5000,       5.0000,   1.00000,    505.9572
    177.5000,       5.0000,   1.00000,    652.5872
    182.5000,       5.0000,   1.00000,    514.0774
    187.5000,       5.0000,   1.00000,    577.4429
    192.5000,       5.0000,   1.00000,    574.3117
    197.5000,       5.0000,   1.00000,    571.7791
    202.5000,       5.0000,   1.00000,    524.1437
    207.5000,       5.0000,   1.00000,    538.0247
    212.5000,       5.0000,   1.00000,    477.0131
    217.5000,       5.0000,   1.00000,    445.2727
    222.5000,       5.0000,   1.00000,    461.7281
    227.5000,       5.0000,   1.00000,    441.7217
    232.5000,       5.0000,   1.00000,    451.2700
    237.5000,       5.0000,   1.00000,    429.8503
    242.5000,       5.0000,   1.00000,    418.7863
    247.5000,       5.0000,   1.00000,    404.0829
    252.5000,       5.0000,   1.00000,    422.8970
    257.5000,       5.0000,   1.00000,    418.4449
    262.5000,       5.0000,   1.00000,    429.8258
    267.5000,       5.0000,   1.00000,    421.0756
    272.5000,       5.0000,   1.00000,    413.1635
    277.5000,       5.0000,   1.00000,    397.0676
    282.5000,       5.0000,   1.00000,    389.8554
    287.5000,       5.0000,   1.00000,    406.8310
    292.5000,       5.0000,   1.00000,    395.4729
    297.5000,       5.0000,   1.00000,    417.9086
    302.5000,       5.0000,   1.00000,    410.3194
    307.5000,       5.0000,   1.00000,    409.4017
     12.5000,       5.0000,   2.00000,    983.4960
     17.5000,       5.0000,   2.00000,    959.7226
     22.5000,       5.0000,   2.00000,    930.3104
     27.5000,       5.0000,   2.00000,    925.4037
     32.5000,       5.0000,   2.00000,    827.0071
     37.5000,       5.0000,   2.00000,    888.0656
     42.5000,       5.0000,   2.00000,    902.6403
     47.5000,       5.0000,   2.00000,    943.0634
     52.5000,       5.0000,   2.00000,    866.4909
     57.5000,       5.0000,   2.00000,   1002.4684
     62.5000,       5.0000,   2.00000,   1119.5723
     67.5000,       5.0000,   2.00000,   1086.1335
     72.5000,       5.0000,   2.00000,   1065.4749
     77.5000,       5.0000,   2.00000,   1058.8969
     82.5000,       5.0000,   2.00000,    961.4365
     87.5000,       5.0000,   2.00000,    935.7976
     92.5000,       5.0000,   2.00000,    697.7615
     97.5000,       5.0000,   2.00000,    620.8495
    102.5000,       5.0000,   2.00000,    645.7917
    107.5000,       5.0000,   2.00000,    578.2490
    112.5000,       5.0000,   2.00000,    565.8031
    117.5000,       5.0000,   2.00000,    594.4771
    122.5000,       5.0000,   2.00000,    595.2920
    127.5000,       5.0000,   2.00000,    545.3653
    132.5000,       5.0000,   2.00000,    609.0121
    137.5000,       5.0000,   2.00000,    606.5354
    142.5000,       5.0000,   2.00000,    617.2075
    147.5000,       5.0000,   2.00000,    673.7258
    152.5000,       5.0000,   2.00000,    613.3818
    157.5000,       5.0000,   2.00000,    637.8306
    162.5000,       5.0000,   2.00000,    657.0623
    167.5000,       5.0000,   2.00000,    586.3179
    172.5000,       5.0000,   2.00000,    603.2328
    177.5000,       5.0000,   2.00000,    801.0958
    182.5000,       5.0000,   2.00000,    589.5656
    187.5000,       5.0000,   2.00000,    611.0632
    192.5000,       5.0000,   2.00000,    698.3009
    197.5000,       5.0000,   2.00000,    650.7211
    202.5000,       5.0000,   2.00000,    600.8066
    207.5000,       5.0000,   2.00000,    650.5701
    212.5000,       5.0000,   2.00000,    577.3049
    217.5000,       5.0000,   2.00000,    528.5250
    222.5000,       5.0000,   2.00000,    565.5082
    227.5000,       5.0000,   2.00000,    549.0129
    232.5000,       5.0000,   2.00000,    552.6514
    237.5000,       5.0000,   2.00000,    534.9166
    242.5000,       5.0000,   2.00000,    508.9962
    247.5000,       5.0000,   2.00000,    498.8938
    252.5000,       5.0000,   2.00000,    521.7616
    257.5000,       5.0000,   2.00000,    513.4576
    262.5000,       5.0000,   2.00000,    516.3038
    267.5000,       5.0000,   2.00000,    514.2880
    272.5000,       5.0000,   2.00000,    504.2691
    277.5000,       5.0000,   2.00000,    478.5805
    282.5000,       5.0000,   2.00000,    476.8692
    287.5000,       5.0000,   2.00000,    492.5756
    292.5000,       5.0000,   2.00000,    471.2123
    297.5000,       5.0000,   2.00000,    489.9863
    302.5000,       5.0000,   2.00000,    479.1126
     17.5000,       5.0000,   3.00000,   1126.9249
     22.5000,       5.0000,   3.00000,   1061.1614
     27.5000,       5.0000,   3.00000,   1050.9686
     32.5000,       5.0000,   3.00000,    925.0891
     37.5000,       5.0000,   3.00000,   1032.4879
     42.5000,       5.0000,   3.00000,   1022.3384
     47.5000,       5.0000,   3.00000,   1067.3251
     52.5000,       5.0000,   3.00000,    934.0882
     57.5000,       5.0000,   3.00000,   1078.5303
     62.5000,       5.0000,   3.00000,   1164.5938
     67.5000,       5.0000,   3.00000,   1157.9260
     72.5000,       5.0000,   3.00000,   1063.9133
     77.5000,       5.0000,   3.00000,   1105.6881
     82.5000,       5.0000,   3.00000,   1035.7023
     87.5000,       5.0000,   3.00000,   1009.6765
     92.5000,       5.0000,   3.00000,    752.9323
     97.5000,       5.0000,   3.00000,    681.6432
    102.5000,       5.0000,   3.00000,    699.9462
    107.5000,       5.0000,   3.00000,    655.2396
    112.5000,       5.0000,   3.00000,    656.0259
    117.5000,       5.0000,   3.00000,    662.5912
    122.5000,       5.0000,   3.00000,    669.9341
    127.5000,       5.0000,   3.00000,    603.2955
    132.5000,       5.0000,   3.00000,    648.6146
    137.5000,       5.0000,   3.00000,    660.2111
    142.5000,       5.0000,   3.00000,    684.2128
    147.5000,       5.0000,   3.00000,    733.0565
    152.5000,       5.0000,   3.00000,    676.6735
    157.5000,       5.0000,   3.00000,    707.8558
    162.5000,       5.0000,   3.00000,    659.0161
    167.5000,       5.0000,   3.00000,    652.5544
    172.5000,       5.0000,   3.00000,    666.2705
    177.5000,       5.0000,   3.00000,    880.0606
    182.5000,       5.0000,   3.00000,    641.5342
    187.5000,       5.0000,   3.00000,    670.1010
    192.5000,       5.0000,   3.00000,    704.1736
    197.5000,       5.0000,   3.00000,    738.8801
    202.5000,       5.0000,   3.00000,    678.7161
    207.5000,       5.0000,   3.00000,    716.5682
    212.5000,       5.0000,   3.00000,    640.1782
    217.5000,       5.0000,   3.00000,    589.4049
    222.5000,       5.0000,   3.00000,    627.4642
    227.5000,       5.0000,   3.00000,    636.7278
    232.5000,       5.0000,   3.00000,    654.2495
    237.5000,       5.0000,   3.00000,    611.1771
    242.5000,       5.0000,   3.00000,    579.8167
    247.5000,       5.0000,   3.00000,    559.6494
    252.5000,       5.0000,   3.00000,    592.9467
    257.5000,       5.0000,   3.00000,    588.6317
    262.5000,       5.0000,   3.00000,    599.9194
    267.5000,       5.0000,   3.00000,    591.0872
    272.5000,       5.0000,   3.00000,    573.2079
    277.5000,       5.0000,   3.00000,    543.1064
    282.5000,       5.0000,   3.00000,    536.1730
    287.5000,       5.0000,   3.00000,    559.7927
    292.5000,       5.0000,   3.00000,    540.7684
    297.5000,       5.0000,   3.00000,    558.6853
     22.5000,      15.0000,   1.00000,   1169.6737
     27.5000,      15.0000,   1.00000,   1094.6190
     32.5000,      15.0000,   1.00000,   1103.5571
     37.5000,      15.0000,   1.00000,   1093.7367
     42.5000,      15.0000,   1.00000,   1129.8993
     47.5000,      15.0000,   1.00000,   1068.6472
     52.5000,      15.0000,   1.00000,   1079.4974
     57.5000,      15.0000,   1.00000,   1065.4543
     62.5000,      15.0000,   1.00000,   1111.4332
     67.5000,      15.0000,   1.00000,   1092.0184
     72.5000,      15.0000,   1.00000,   1109.0985
     77.5000,      15.0000,   1.00000,   1073.2236
     82.5000,      15.0000,   1.00000,   1066.0156
     87.5000,      15.0000,   1.00000,    969.3389
     92.5000,      15.0000,   1.00000,    861.6209
     97.5000,      15.0000,   1.00000,    738.1609
    102.5000,      15.0000,   1.00000,    695.0082
    107.5000,      15.0000,   1.00000,    696.2019
    112.5000,      15.0000,   1.00000,    694.6652
    117.5000,      15.0000,   1.00000,    687.7544
    122.5000,      15.0000,   1.00000,    659.7621
    127.5000,      15.0000,   1.00000,    649.6710
    132.5000,      15.0000,   1.00000,    643.5606
    137.5000,      15.0000,   1.00000,    673.7504
    142.5000,      15.0000,   1.00000,    710.1361
    147.5000,      15.0000,   1.00000,    723.6788
    152.5000,      15.0000,   1.00000,    731.7927
    157.5000,      15.0000,   1.00000,    670.0227
    162.5000,      15.0000,   1.00000,    666.8404
    167.5000,      15.0000,   1.00000,    668.8815
    172.5000,      15.0000,   1.00000,    749.3304
    177.5000,      15.0000,   1.00000,    727.8911
    182.5000,      15.0000,   1.00000,    749.5804
    187.5000,      15.0000,   1.00000,    682.9061
    192.5000,      15.0000,   1.00000,    701.0608
    197.5000,      15.0000,   1.00000,    712.3843
    202.5000,      15.0000,   1.00000,    750.0831
    207.5000,      15.0000,   1.00000,    696.5991
    212.5000,      15.0000,   1.00000,    660.3882
    217.5000,      15.0000,   1.00000,    636.0438
    222.5000,      15.0000,   1.00000,    641.0629
    227.5000,      15.0000,   1.00000,    671.3499
    232.5000,      15.0000,   1.00000,    675.4719
    237.5000,      15.0000,   1.00000,    652.2812
    242.5000,      15.0000,   1.00000,    608.2499
    247.5000,      15.0000,   1.00000,    598.4591
    252.5000,      15.0000,   1.00000,    600.4517
    257.5000,      15.0000,   1.00000,    625.5704
    262.5000,      15.0000,   1.00000,    631.7277
    267.5000,      15.0000,   1.00000,    621.3145
    272.5000,      15.0000,   1.00000,    596.7809
    277.5000,      15.0000,   1.00000,    575.0426
    282.5000,      15.0000,   1.00000,    568.4564
    287.5000,      15.0000,   1.00000,    571.4555
    292.5000,      15.0000,   1.00000,    584.7929
     22.5000,       5.0000,   4.00000,   1189.0925
     27.5000,       5.0000,   4.00000,   1169.1644
     32.5000,       5.0000,   4.00000,   1054.9900
     37.5000,       5.0000,   4.00000,   1164.4050
     42.5000,       5.0000,   4.00000,   1129.3002
     47.5000,       5.0000,   4.00000,   1144.7965
     52.5000,       5.0000,   4.00000,    993.3146
     57.5000,       5.0000,   4.00000,   1086.3967
     62.5000,       5.0000,   4.00000,   1185.7588
     67.5000,       5.0000,   4.00000,   1156.0874
     72.5000,       5.0000,   4.00000,   1144.2581
     77.5000,       5.0000,   4.00000,   1160.2877
     82.5000,       5.0000,   4.00000,   1050.1171
     87.5000,       5.0000,   4.00000,   1040.0742
     92.5000,       5.0000,   4.00000,    779.6008
     97.5000,       5.0000,   4.00000,    701.1072
    102.5000,       5.0000,   4.00000,    728.7728
    107.5000,       5.0000,   4.00000,    686.6990
    112.5000,       5.0000,   4.00000,    702.7449
    117.5000,       5.0000,   4.00000,    705.3259
    122.5000,       5.0000,   4.00000,    695.6190
    127.5000,       5.0000,   4.00000,    616.6813
    132.5000,       5.0000,   4.00000,    672.6733
    137.5000,       5.0000,   4.00000,    679.1613
    142.5000,       5.0000,   4.00000,    709.2418
    147.5000,       5.0000,   4.00000,    785.7524
    152.5000,       5.0000,   4.00000,    713.6404
    157.5000,       5.0000,   4.00000,    691.1347
    162.5000,       5.0000,   4.00000,    681.8076
    167.5000,       5.0000,   4.00000,    664.3547
    172.5000,       5.0000,   4.00000,    685.5250
    177.5000,       5.0000,   4.00000,    901.7087
    182.5000,       5.0000,   4.00000,    667.5184
    187.5000,       5.0000,   4.00000,    690.8524
    192.5000,       5.0000,   4.00000,    738.4886
    197.5000,       5.0000,   4.00000,    746.0053
    202.5000,       5.0000,   4.00000,    732.3665
    207.5000,       5.0000,   4.00000,    757.9760
    212.5000,       5.0000,   4.00000,    660.7161
    217.5000,       5.0000,   4.00000,    615.9553
    222.5000,       5.0000,   4.00000,    674.3271
    227.5000,       5.0000,   4.00000,    683.4647
    232.5000,       5.0000,   4.00000,    715.1438
    237.5000,       5.0000,   4.00000,    671.6230
    242.5000,       5.0000,   4.00000,    618.9355
    247.5000,       5.0000,   4.00000,    595.7332
    252.5000,       5.0000,   4.00000,    629.6838
    257.5000,       5.0000,   4.00000,    640.0078
    262.5000,       5.0000,   4.00000,    660.9771
    267.5000,       5.0000,   4.00000,    646.5053
    272.5000,       5.0000,   4.00000,    620.6575
    277.5000,       5.0000,   4.00000,    580.2546
    282.5000,       5.0000,   4.00000,    572.3376
    287.5000,       5.0000,   4.00000,    603.8857
    292.5000,       5.0000,   4.00000,    587.2253
     30.0000,      20.0000,   1.00000,   1266.0349
     35.0000,      20.0000,   1.00000,   1232.7917
     40.0000,      20.0000,   1.00000,   1195.2859
     45.0000,      20.0000,   1.00000,   1151.3005
     50.0000,      20.0000,   1.00000,   1103.8495
     55.0000,      20.0000,   1.00000,   1095.6718
     60.0000,      20.0000,   1.00000,   1067.5380
     65.0000,      20.0000,   1.00000,   1112.6492
     70.0000,      20.0000,   1.00000,   1174.3185
     75.0000,      20.0000,   1.00000,   1158.6289
     80.0000,      20.0000,   1.00000,   1137.5051
     85.0000,      20.0000,   1.00000,   1028.7234
     90.0000,      20.0000,   1.00000,    911.6437
     95.0000,      20.0000,   1.00000,    834.5236
    100.0000,      20.0000,   1.00000,    737.0115
    105.0000,      20.0000,   1.00000,    709.0684
    110.0000,      20.0000,   1.00000,    713.9946
    115.0000,      20.0000,   1.00000,    700.2587
    120.0000,      20.0000,   1.00000,    679.2576
    125.0000,      20.0000,   1.00000,    669.0616
    130.0000,      20.0000,   1.00000,    658.9862
    135.0000,      20.0000,   1.00000,    668.4102
    140.0000,      20.0000,   1.00000,    716.6201
    145.0000,      20.0000,   1.00000,    732.6297
    150.0000,      20.0000,   1.00000,    708.3065
    155.0000,      20.0000,   1.00000,    710.4296
    160.0000,      20.0000,   1.00000,    672.0499
    165.0000,      20.0000,   1.00000,    662.6965
    170.0000,      20.0000,   1.00000,    707.7910
    175.0000,      20.0000,   1.00000,    697.2945
    180.0000,      20.0000,   1.00000,    713.4030
    185.0000,      20.0000,   1.00000,    745.2027
    190.0000,      20.0000,   1.00000,    716.5744
    195.0000,      20.0000,   1.00000,    726.6992
    200.0000,      20.0000,   1.00000,    737.1757
    205.0000,      20.0000,   1.00000,    704.4201
    210.0000,      20.0000,   1.00000,    697.3005
    215.0000,      20.0000,   1.00000,    679.8525
    220.0000,      20.0000,   1.00000,    664.9684
    225.0000,      20.0000,   1.00000,    681.8235
    230.0000,      20.0000,   1.00000,    701.5195
    235.0000,      20.0000,   1.00000,    685.5711
    240.0000,      20.0000,   1.00000,    671.9655
    245.0000,      20.0000,   1.00000,    647.4183
    250.0000,      20.0000,   1.00000,    633.8547
    255.0000,      20.0000,   1.00000,    648.3822
    260.0000,      20.0000,   1.00000,    663.5001
    265.0000,      20.0000,   1.00000,    668.0560
    270.0000,      20.0000,   1.00000,    650.6349
    275.0000,      20.0000,   1.00000,    625.1331
    280.0000,      20.0000,   1.00000,    610.7964
    285.0000,      20.0000,   1.00000,    601.3365
     27.5000,       5.0000,   5.00000,   1296.2825
     32.5000,       5.0000,   5.00000,   1155.4575
     37.5000,       5.0000,   5.00000,   1247.2433
     42.5000,       5.0000,   5.00000,   1186.7629
     47.5000,       5.0000,   5.00000,   1186.4880
     52.5000,       5.0000,   5.00000,    989.3331
     57.5000,       5.0000,   5.00000,   1097.8218
     62.5000,       5.0000,   5.00000,   1176.0555
     67.5000,       5.0000,   5.00000,   1213.6969
     72.5000,       5.0000,   5.00000,   1207.2916
     77.5000,       5.0000,   5.00000,   1231.9493
     82.5000,       5.0000,   5.00000,   1067.3151
     87.5000,       5.0000,   5.00000,   1026.3854
     92.5000,       5.0000,   5.00000,    769.7186
     97.5000,       5.0000,   5.00000,    697.1410
    102.5000,       5.0000,   5.00000,    739.1942
    107.5000,       5.0000,   5.00000,    695.2522
    112.5000,       5.0000,   5.00000,    700.6298
    117.5000,       5.0000,   5.00000,    721.8193
    122.5000,       5.0000,   5.00000,    693.9554
    127.5000,       5.0000,   5.00000,    615.0156
    132.5000,       5.0000,   5.00000,    676.4783
    137.5000,       5.0000,   5.00000,    683.1517
    142.5000,       5.0000,   5.00000,    718.7258
    147.5000,       5.0000,   5.00000,    802.0484
    152.5000,       5.0000,   5.00000,    691.1370
    157.5000,       5.0000,   5.00000,    695.7236
    162.5000,       5.0000,   5.00000,    682.0129
    167.5000,       5.0000,   5.00000,    649.5159
    172.5000,       5.0000,   5.00000,    660.0126
    177.5000,       5.0000,   5.00000,    903.5261
    182.5000,       5.0000,   5.00000,    655.2241
    187.5000,       5.0000,   5.00000,    697.6619
    192.5000,       5.0000,   5.00000,    765.1929
    197.5000,       5.0000,   5.00000,    760.2144
    202.5000,       5.0000,   5.00000,    708.0838
    207.5000,       5.0000,   5.00000,    778.6848
    212.5000,       5.0000,   5.00000,    670.4338
    217.5000,       5.0000,   5.00000,    623.3474
    222.5000,       5.0000,   5.00000,    693.0892
    227.5000,       5.0000,   5.00000,    707.3940
    232.5000,       5.0000,   5.00000,    732.5004
    237.5000,       5.0000,   5.00000,    698.7714
    242.5000,       5.0000,   5.00000,    646.7615
    247.5000,       5.0000,   5.00000,    612.8071
    252.5000,       5.0000,   5.00000,    654.4684
    257.5000,       5.0000,   5.00000,    665.5290
    262.5000,       5.0000,   5.00000,    690.0628
    267.5000,       5.0000,   5.00000,    682.9174
    272.5000,       5.0000,   5.00000,    649.5536
    277.5000,       5.0000,   5.00000,    601.1171
    282.5000,       5.0000,   5.00000,    595.3407
    287.5000,       5.0000,   5.00000,    626.5192
     32.5000,       5.0000,   6.00000,   1202.1787
     37.5000,       5.0000,   6.00000,   1273.8173
     42.5000,       5.0000,   6.00000,   1191.8407
     47.5000,       5.0000,   6.00000,   1162.5623
     52.5000,       5.0000,   6.00000,    976.5716
     57.5000,       5.0000,   6.00000,   1077.9492
     62.5000,       5.0000,   6.00000,   1236.1410
     67.5000,       5.0000,   6.00000,   1277.4513
     72.5000,       5.0000,   6.00000,   1262.9745
     77.5000,       5.0000,   6.00000,   1275.9384
     82.5000,       5.0000,   6.00000,   1106.7529
     87.5000,       5.0000,   6.00000,   1010.5226
     92.5000,       5.0000,   6.00000,    737.1318
     97.5000,       5.0000,   6.00000,    683.7197
    102.5000,       5.0000,   6.00000,    724.4629
    107.5000,       5.0000,   6.00000,    681.1710
    112.5000,       5.0000,   6.00000,    691.5838
    117.5000,       5.0000,   6.00000,    691.1010
    122.5000,       5.0000,   6.00000,    694.2770
    127.5000,       5.0000,   6.00000,    611.6243
    132.5000,       5.0000,   6.00000,    665.3213
    137.5000,       5.0000,   6.00000,    684.3992
    142.5000,       5.0000,   6.00000,    719.7982
    147.5000,       5.0000,   6.00000,    753.1684
    152.5000,       5.0000,   6.00000,    684.2120
    157.5000,       5.0000,   6.00000,    695.4040
    162.5000,       5.0000,   6.00000,    659.3989
    167.5000,       5.0000,   6.00000,    623.7996
    172.5000,       5.0000,   6.00000,    637.3796
    177.5000,       5.0000,   6.00000,    852.5317
    182.5000,       5.0000,   6.00000,    643.8855
    187.5000,       5.0000,   6.00000,    695.6627
    192.5000,       5.0000,   6.00000,    760.7144
    197.5000,       5.0000,   6.00000,    760.0475
    202.5000,       5.0000,   6.00000,    698.3709
    207.5000,       5.0000,   6.00000,    736.9724
    212.5000,       5.0000,   6.00000,    680.5910
    217.5000,       5.0000,   6.00000,    628.1646
    222.5000,       5.0000,   6.00000,    686.5944
    227.5000,       5.0000,   6.00000,    704.0765
    232.5000,       5.0000,   6.00000,    734.2546
    237.5000,       5.0000,   6.00000,    692.9576
    242.5000,       5.0000,   6.00000,    655.6719
    247.5000,       5.0000,   6.00000,    631.0833
    252.5000,       5.0000,   6.00000,    666.8494
    257.5000,       5.0000,   6.00000,    673.6309
    262.5000,       5.0000,   6.00000,    698.7459
    267.5000,       5.0000,   6.00000,    692.1910
    272.5000,       5.0000,   6.00000,    664.8583
    277.5000,       5.0000,   6.00000,    617.8068
    282.5000,       5.0000,   6.00000,    605.0520
     37.5000,      25.0000,   1.00000,   1227.4069
     42.5000,      25.0000,   1.00000,   1118.9739
     47.5000,      25.0000,   1.00000,   1096.3701
     52.5000,      25.0000,   1.00000,   1074.9421
     57.5000,      25.0000,   1.00000,   1106.0707
     62.5000,      25.0000,   1.00000,   1136.8777
     67.5000,      25.0000,   1.00000,   1208.8677
     72.5000,      25.0000,   1.00000,   1217.0486
     77.5000,      25.0000,   1.00000,   1199.0856
     82.5000,      25.0000,   1.00000,   1104.6050
     87.5000,      25.0000,   1.00000,    999.4131
     92.5000,      25.0000,   1.00000,    874.2099
     97.5000,      25.0000,   1.00000,    783.3281
    102.5000,      25.0000,   1.00000,    704.5478
    107.5000,      25.0000,   1.00000,    689.3710
    112.5000,      25.0000,   1.00000,    680.1149
    117.5000,      25.0000,   1.00000,    660.1142
    122.5000,      25.0000,   1.00000,    660.0674
    127.5000,      25.0000,   1.00000,    671.2050
    132.5000,      25.0000,   1.00000,    673.8201
    137.5000,      25.0000,   1.00000,    695.6183
    142.5000,      25.0000,   1.00000,    684.2501
    147.5000,      25.0000,   1.00000,    690.6249
    152.5000,      25.0000,   1.00000,    691.2206
    157.5000,      25.0000,   1.00000,    674.6383
    162.5000,      25.0000,   1.00000,    643.6407
    167.5000,      25.0000,   1.00000,    676.1400
    172.5000,      25.0000,   1.00000,    650.1276
    177.5000,      25.0000,   1.00000,    656.0560
    182.5000,      25.0000,   1.00000,    697.2329
    187.5000,      25.0000,   1.00000,    740.3806
    192.5000,      25.0000,   1.00000,    698.2303
    197.5000,      25.0000,   1.00000,    715.2446
    202.5000,      25.0000,   1.00000,    705.4513
    207.5000,      25.0000,   1.00000,    675.9616
    212.5000,      25.0000,   1.00000,    666.6718
    217.5000,      25.0000,   1.00000,    693.9061
    222.5000,      25.0000,   1.00000,    672.5402
    227.5000,      25.0000,   1.00000,    668.0637
    232.5000,      25.0000,   1.00000,    676.3197
    237.5000,      25.0000,   1.00000,    669.1823
    242.5000,      25.0000,   1.00000,    668.4249
    247.5000,      25.0000,   1.00000,    668.5107
    252.5000,      25.0000,   1.00000,    662.2535
    257.5000,      25.0000,   1.00000,    661.5435
    262.5000,      25.0000,   1.00000,    665.8085
    267.5000,      25.0000,   1.00000,    656.7679
    272.5000,      25.0000,   1.00000,    652.0371
    277.5000,      25.0000,   1.00000,    643.0737
     37.5000,       5.0000,   7.00000,   1250.4432
     42.5000,       5.0000,   7.00000,   1143.3817
     47.5000,       5.0000,   7.00000,   1120.1707
     52.5000,       5.0000,   7.00000,    943.4254
     57.5000,       5.0000,   7.00000,   1100.4117
     62.5000,       5.0000,   7.00000,   1286.6318
     67.5000,       5.0000,   7.00000,   1345.2141
     72.5000,       5.0000,   7.00000,   1312.0548
     77.5000,       5.0000,   7.00000,   1318.2041
     82.5000,       5.0000,   7.00000,   1115.3943
     87.5000,       5.0000,   7.00000,   1016.8359
     92.5000,       5.0000,   7.00000,    720.8400
     97.5000,       5.0000,   7.00000,    649.2723
    102.5000,       5.0000,   7.00000,    692.8146
    107.5000,       5.0000,   7.00000,    655.5779
    112.5000,       5.0000,   7.00000,    656.6005
    117.5000,       5.0000,   7.00000,    674.3359
    122.5000,       5.0000,   7.00000,    668.8645
    127.5000,       5.0000,   7.00000,    606.6454
    132.5000,       5.0000,   7.00000,    663.0256
    137.5000,       5.0000,   7.00000,    673.6880
    142.5000,       5.0000,   7.00000,    676.0081
    147.5000,       5.0000,   7.00000,    738.8699
    152.5000,       5.0000,   7.00000,    664.8032
    157.5000,       5.0000,   7.00000,    666.3163
    162.5000,       5.0000,   7.00000,    637.4551
    167.5000,       5.0000,   7.00000,    599.3212
    172.5000,       5.0000,   7.00000,    603.2736
    177.5000,       5.0000,   7.00000,    818.1953
    182.5000,       5.0000,   7.00000,    619.4911
    187.5000,       5.0000,   7.00000,    676.8763
    192.5000,       5.0000,   7.00000,    738.8294
    197.5000,       5.0000,   7.00000,    737.3253
    202.5000,       5.0000,   7.00000,    685.2697
    207.5000,       5.0000,   7.00000,    726.3227
    212.5000,       5.0000,   7.00000,    646.4512
    217.5000,       5.0000,   7.00000,    626.5142
    222.5000,       5.0000,   7.00000,    675.8723
    227.5000,       5.0000,   7.00000,    682.4553
    232.5000,       5.0000,   7.00000,    714.2526
    237.5000,       5.0000,   7.00000,    683.4348
    242.5000,       5.0000,   7.00000,    646.5893
    247.5000,       5.0000,   7.00000,    636.6308
    252.5000,       5.0000,   7.00000,    673.3463
    257.5000,       5.0000,   7.00000,    673.6624
    262.5000,       5.0000,   7.00000,    693.0411
    267.5000,       5.0000,   7.00000,    686.2983
    272.5000,       5.0000,   7.00000,    667.0542
    277.5000,       5.0000,   7.00000,    623.4626
     42.5000,       5.0000,   8.00000,   1084.7327
     47.5000,       5.0000,   8.00000,   1065.4011
     52.5000,       5.0000,   8.00000,    935.6276
     57.5000,       5.0000,   8.00000,   1116.9124
     62.5000,       5.0000,   8.00000,   1320.2616
     67.5000,       5.0000,   8.00000,   1389.3876
     72.5000,       5.0000,   8.00000,   1369.8837
     77.5000,       5.0000,   8.00000,   1345.6578
     82.5000,       5.0000,   8.00000,   1125.5717
     87.5000,       5.0000,   8.00000,   1014.5773
     92.5000,       5.0000,   8.00000,    714.2352
     97.5000,       5.0000,   8.00000,    622.1180
    102.5000,       5.0000,   8.00000,    651.2310
    107.5000,       5.0000,   8.00000,    611.9191
    112.5000,       5.0000,   8.00000,    627.9882
    117.5000,       5.0000,   8.00000,    646.0854
    122.5000,       5.0000,   8.00000,    651.3655
    127.5000,       5.0000,   8.00000,    588.9684
    132.5000,       5.0000,   8.00000,    659.3454
    137.5000,       5.0000,   8.00000,    636.2918
    142.5000,       5.0000,   8.00000,    657.0231
    147.5000,       5.0000,   8.00000,    718.9962
    152.5000,       5.0000,   8.00000,    635.7372
    157.5000,       5.0000,   8.00000,    632.4898
    162.5000,       5.0000,   8.00000,    610.4817
    167.5000,       5.0000,   8.00000,    573.7068
    172.5000,       5.0000,   8.00000,    578.9056
    177.5000,       5.0000,   8.00000,    794.3995
    182.5000,       5.0000,   8.00000,    592.0535
    187.5000,       5.0000,   8.00000,    640.0346
    192.5000,       5.0000,   8.00000,    706.8188
    197.5000,       5.0000,   8.00000,    708.0404
    202.5000,       5.0000,   8.00000,    666.8232
    207.5000,       5.0000,   8.00000,    715.6702
    212.5000,       5.0000,   8.00000,    630.1287
    217.5000,       5.0000,   8.00000,    586.2844
    222.5000,       5.0000,   8.00000,    661.7562
    227.5000,       5.0000,   8.00000,    660.3336
    232.5000,       5.0000,   8.00000,    686.1039
    237.5000,       5.0000,   8.00000,    664.4078
    242.5000,       5.0000,   8.00000,    637.4493
    247.5000,       5.0000,   8.00000,    619.5354
    252.5000,       5.0000,   8.00000,    669.3307
    257.5000,       5.0000,   8.00000,    669.2718
    262.5000,       5.0000,   8.00000,    682.4337
    267.5000,       5.0000,   8.00000,    677.5089
    272.5000,       5.0000,   8.00000,    655.7509
     52.5000,      35.0000,   1.00000,   1090.5530
     57.5000,      35.0000,   1.00000,   1129.5688
     62.5000,      35.0000,   1.00000,   1178.9758
     67.5000,      35.0000,   1.00000,   1201.4692
     72.5000,      35.0000,   1.00000,   1244.6143
     77.5000,      35.0000,   1.00000,   1223.0487
     82.5000,      35.0000,   1.00000,   1147.3521
     87.5000,      35.0000,   1.00000,   1039.6390
     92.5000,      35.0000,   1.00000,    928.3732
     97.5000,      35.0000,   1.00000,    791.5943
    102.5000,      35.0000,   1.00000,    698.1500
    107.5000,      35.0000,   1.00000,    610.3486
    112.5000,      35.0000,   1.00000,    587.2501
    117.5000,      35.0000,   1.00000,    605.3830
    122.5000,      35.0000,   1.00000,    619.8011
    127.5000,      35.0000,   1.00000,    616.3062
    132.5000,      35.0000,   1.00000,    641.4225
    137.5000,      35.0000,   1.00000,    639.5849
    142.5000,      35.0000,   1.00000,    635.9302
    147.5000,      35.0000,   1.00000,    626.6472
    152.5000,      35.0000,   1.00000,    610.5559
    157.5000,      35.0000,   1.00000,    598.3965
    162.5000,      35.0000,   1.00000,    622.2358
    167.5000,      35.0000,   1.00000,    605.0176
    172.5000,      35.0000,   1.00000,    605.9448
    177.5000,      35.0000,   1.00000,    614.7162
    182.5000,      35.0000,   1.00000,    615.2139
    187.5000,      35.0000,   1.00000,    623.9302
    192.5000,      35.0000,   1.00000,    647.0706
    197.5000,      35.0000,   1.00000,    625.5476
    202.5000,      35.0000,   1.00000,    634.5623
    207.5000,      35.0000,   1.00000,    638.9088
    212.5000,      35.0000,   1.00000,    631.9705
    217.5000,      35.0000,   1.00000,    623.1860
    222.5000,      35.0000,   1.00000,    613.8381
    227.5000,      35.0000,   1.00000,    597.7277
    232.5000,      35.0000,   1.00000,    616.3491
    237.5000,      35.0000,   1.00000,    621.2155
    242.5000,      35.0000,   1.00000,    627.0497
    247.5000,      35.0000,   1.00000,    635.8987
    252.5000,      35.0000,   1.00000,    636.5660
    257.5000,      35.0000,   1.00000,    633.1567
    262.5000,      35.0000,   1.00000,    634.8363
     52.5000,       5.0000,  10.00000,    912.2278
     57.5000,       5.0000,  10.00000,   1103.1868
     62.5000,       5.0000,  10.00000,   1328.1742
     67.5000,       5.0000,  10.00000,   1419.4366
     72.5000,       5.0000,  10.00000,   1407.8708
     77.5000,       5.0000,  10.00000,   1400.0448
     82.5000,       5.0000,  10.00000,   1155.6194
     87.5000,       5.0000,  10.00000,   1000.3695
     92.5000,       5.0000,  10.00000,    683.9028
     97.5000,       5.0000,  10.00000,    582.6773
    102.5000,       5.0000,  10.00000,    597.6479
    107.5000,       5.0000,  10.00000,    547.1735
    112.5000,       5.0000,  10.00000,    558.8098
    117.5000,       5.0000,  10.00000,    589.7079
    122.5000,       5.0000,  10.00000,    606.2054
    127.5000,       5.0000,  10.00000,    536.1180
    132.5000,       5.0000,  10.00000,    597.1483
    137.5000,       5.0000,  10.00000,    602.9840
    142.5000,       5.0000,  10.00000,    622.0662
    147.5000,       5.0000,  10.00000,    660.3437
    152.5000,       5.0000,  10.00000,    582.3247
    157.5000,       5.0000,  10.00000,    579.0587
    162.5000,       5.0000,  10.00000,    556.8413
    167.5000,       5.0000,  10.00000,    534.8866
    172.5000,       5.0000,  10.00000,    546.7314
    177.5000,       5.0000,  10.00000,    739.9738
    182.5000,       5.0000,  10.00000,    538.4738
    187.5000,       5.0000,  10.00000,    576.8228
    192.5000,       5.0000,  10.00000,    635.7462
    197.5000,       5.0000,  10.00000,    649.7365
    202.5000,       5.0000,  10.00000,    619.7244
    207.5000,       5.0000,  10.00000,    662.5717
    212.5000,       5.0000,  10.00000,    585.1832
    217.5000,       5.0000,  10.00000,    541.8597
    222.5000,       5.0000,  10.00000,    588.5655
    227.5000,       5.0000,  10.00000,    600.2399
    232.5000,       5.0000,  10.00000,    651.4258
    237.5000,       5.0000,  10.00000,    617.8868
    242.5000,       5.0000,  10.00000,    588.2056
    247.5000,       5.0000,  10.00000,    577.5532
    252.5000,       5.0000,  10.00000,    623.7610
    257.5000,       5.0000,  10.00000,    634.0181
    262.5000,       5.0000,  10.00000,    662.5737
     67.5000,      45.0000,   1.00000,   1115.0591
     72.5000,      45.0000,   1.00000,   1112.0430
     77.5000,      45.0000,   1.00000,   1126.6110
     82.5000,      45.0000,   1.00000,   1113.0835
     87.5000,      45.0000,   1.00000,   1054.0123
     92.5000,      45.0000,   1.00000,    960.2506
     97.5000,      45.0000,   1.00000,    858.3387
    102.5000,      45.0000,   1.00000,    735.6527
    107.5000,      45.0000,   1.00000,    644.6567
    112.5000,      45.0000,   1.00000,    559.8586
    117.5000,      45.0000,   1.00000,    543.6432
    122.5000,      45.0000,   1.00000,    540.4404
    127.5000,      45.0000,   1.00000,    548.0960
    132.5000,      45.0000,   1.00000,    557.0408
    137.5000,      45.0000,   1.00000,    567.5515
    142.5000,      45.0000,   1.00000,    564.1826
    147.5000,      45.0000,   1.00000,    561.5294
    152.5000,      45.0000,   1.00000,    568.5841
    157.5000,      45.0000,   1.00000,    593.6759
    162.5000,      45.0000,   1.00000,    578.4354
    167.5000,      45.0000,   1.00000,    566.2522
    172.5000,      45.0000,   1.00000,    560.8670
    177.5000,      45.0000,   1.00000,    564.7599
    182.5000,      45.0000,   1.00000,    566.2877
    187.5000,      45.0000,   1.00000,    574.5546
    192.5000,      45.0000,   1.00000,    576.0317
    197.5000,      45.0000,   1.00000,    566.9385
    202.5000,      45.0000,   1.00000,    545.4401
    207.5000,      45.0000,   1.00000,    551.3162
    212.5000,      45.0000,   1.00000,    562.7521
    217.5000,      45.0000,   1.00000,    568.2874
    222.5000,      45.0000,   1.00000,    558.3466
    227.5000,      45.0000,   1.00000,    554.6929
    232.5000,      45.0000,   1.00000,    545.4205
    237.5000,      45.0000,   1.00000,    545.8857
    242.5000,      45.0000,   1.00000,    558.0330
    247.5000,      45.0000,   1.00000,    579.7294
     67.5000,      15.0000,   4.00000,   1306.9017
     72.5000,      15.0000,   4.00000,   1346.5254
     77.5000,      15.0000,   4.00000,   1280.9648
     82.5000,      15.0000,   4.00000,   1162.1857
     87.5000,      15.0000,   4.00000,    932.4215
     92.5000,      15.0000,   4.00000,    738.7315
     97.5000,      15.0000,   4.00000,    594.3962
    102.5000,      15.0000,   4.00000,    543.3931
    107.5000,      15.0000,   4.00000,    533.5352
    112.5000,      15.0000,   4.00000,    508.3283
    117.5000,      15.0000,   4.00000,    513.2421
    122.5000,      15.0000,   4.00000,    495.0032
    127.5000,      15.0000,   4.00000,    494.3868
    132.5000,      15.0000,   4.00000,    500.3241
    137.5000,      15.0000,   4.00000,    532.5978
    142.5000,      15.0000,   4.00000,    557.7781
    147.5000,      15.0000,   4.00000,    564.1167
    152.5000,      15.0000,   4.00000,    564.5281
    157.5000,      15.0000,   4.00000,    539.7916
    162.5000,      15.0000,   4.00000,    519.7262
    167.5000,      15.0000,   4.00000,    500.3969
    172.5000,      15.0000,   4.00000,    551.8687
    177.5000,      15.0000,   4.00000,    550.5073
    182.5000,      15.0000,   4.00000,    564.6081
    187.5000,      15.0000,   4.00000,    534.9811
    192.5000,      15.0000,   4.00000,    562.8896
    197.5000,      15.0000,   4.00000,    560.5063
    202.5000,      15.0000,   4.00000,    559.1577
    207.5000,      15.0000,   4.00000,    535.3870
    212.5000,      15.0000,   4.00000,    518.4019
    217.5000,      15.0000,   4.00000,    509.5669
    222.5000,      15.0000,   4.00000,    517.4640
    227.5000,      15.0000,   4.00000,    547.7479
    232.5000,      15.0000,   4.00000,    549.5038
    237.5000,      15.0000,   4.00000,    538.7495
    242.5000,      15.0000,   4.00000,    518.7211
    247.5000,      15.0000,   4.00000,    533.3978
     82.5000,      55.0000,   1.00000,    987.7875
     87.5000,      55.0000,   1.00000,    986.3412
     92.5000,      55.0000,   1.00000,    949.3743
     97.5000,      55.0000,   1.00000,    873.2215
    102.5000,      55.0000,   1.00000,    786.0226
    107.5000,      55.0000,   1.00000,    681.8727
    112.5000,      55.0000,   1.00000,    599.4376
    117.5000,      55.0000,   1.00000,    529.5802
    122.5000,      55.0000,   1.00000,    515.0714
    127.5000,      55.0000,   1.00000,    503.5283
    132.5000,      55.0000,   1.00000,    499.4472
    137.5000,      55.0000,   1.00000,    499.2931
    142.5000,      55.0000,   1.00000,    501.7691
    147.5000,      55.0000,   1.00000,    509.3759
    152.5000,      55.0000,   1.00000,    532.8907
    157.5000,      55.0000,   1.00000,    538.6342
    162.5000,      55.0000,   1.00000,    544.7460
    167.5000,      55.0000,   1.00000,    552.0778
    172.5000,      55.0000,   1.00000,    555.4995
    177.5000,      55.0000,   1.00000,    540.1849
    182.5000,      55.0000,   1.00000,    535.3048
    187.5000,      55.0000,   1.00000,    525.2743
    192.5000,      55.0000,   1.00000,    513.8152
    197.5000,      55.0000,   1.00000,    516.2476
    202.5000,      55.0000,   1.00000,    522.3024
    207.5000,      55.0000,   1.00000,    509.2463
    212.5000,      55.0000,   1.00000,    509.6712
    217.5000,      55.0000,   1.00000,    505.9016
    222.5000,      55.0000,   1.00000,    498.2166
    227.5000,      55.0000,   1.00000,    497.0487
    232.5000,      55.0000,   1.00000,    503.5161
     82.5000,      15.0000,   5.00000,   1049.9048
     87.5000,      15.0000,   5.00000,    849.2043
     92.5000,      15.0000,   5.00000,    684.6917
     97.5000,      15.0000,   5.00000,    550.1417
    102.5000,      15.0000,   5.00000,    510.5797
    107.5000,      15.0000,   5.00000,    498.0652
    112.5000,      15.0000,   5.00000,    481.4119
    117.5000,      15.0000,   5.00000,    473.6956
    122.5000,      15.0000,   5.00000,    455.3120
    127.5000,      15.0000,   5.00000,    445.6387
    132.5000,      15.0000,   5.00000,    443.9329
    137.5000,      15.0000,   5.00000,    465.3002
    142.5000,      15.0000,   5.00000,    492.9034
    147.5000,      15.0000,   5.00000,    505.7225
    152.5000,      15.0000,   5.00000,    512.1115
    157.5000,      15.0000,   5.00000,    495.0528
    162.5000,      15.0000,   5.00000,    489.1594
    167.5000,      15.0000,   5.00000,    480.2245
    172.5000,      15.0000,   5.00000,    531.3535
    177.5000,      15.0000,   5.00000,    524.7253
    182.5000,      15.0000,   5.00000,    526.8670
    187.5000,      15.0000,   5.00000,    492.9333
    192.5000,      15.0000,   5.00000,    513.0366
    197.5000,      15.0000,   5.00000,    514.7961
    202.5000,      15.0000,   5.00000,    515.2731
    207.5000,      15.0000,   5.00000,    492.0754
    212.5000,      15.0000,   5.00000,    468.7632
    217.5000,      15.0000,   5.00000,    450.8523
    222.5000,      15.0000,   5.00000,    457.2237
    227.5000,      15.0000,   5.00000,    483.9938
    232.5000,      15.0000,   5.00000,    492.6364
     97.5000,      65.0000,   1.00000,    826.3854
    102.5000,      65.0000,   1.00000,    770.8008
    107.5000,      65.0000,   1.00000,    704.6617
    112.5000,      65.0000,   1.00000,    623.2692
    117.5000,      65.0000,   1.00000,    565.2667
    122.5000,      65.0000,   1.00000,    513.3600
    127.5000,      65.0000,   1.00000,    496.3740
    132.5000,      65.0000,   1.00000,    485.7401
    137.5000,      65.0000,   1.00000,    474.7231
    142.5000,      65.0000,   1.00000,    470.6866
    147.5000,      65.0000,   1.00000,    486.4385
    152.5000,      65.0000,   1.00000,    482.3754
    157.5000,      65.0000,   1.00000,    486.7115
    162.5000,      65.0000,   1.00000,    505.0679
[truncated: 333,495 more chars]
