# Supplementary material for: Electrical resistivity tomography data across the Hockai Fault Zone (Ardenne, Belgium)
Source: Data Brief. 2016 Dec 21;11:1–4. doi: 10.1016/j.dib.2016.12.028 (PMC5220259; doi:10.1016/j.dib.2016.12.028)
Supplement: Supplementary file 2 — Supplementary material [file mmc2.zip › output/INV/20090812-2_combined.INV]

C:\__DATA__\__DATA__\Active Faults\HockaiFZ\Donn�es\ERT\working_dir\20090812-2.DAT
      5.0000
7
865
1
0
      7.5000,       5.0000,   1.00000,    527.2806
     12.5000,       5.0000,   1.00000,    490.4670
     17.5000,       5.0000,   1.00000,    392.0304
     22.5000,       5.0000,   1.00000,    501.5130
     27.5000,       5.0000,   1.00000,    498.2276
     32.5000,       5.0000,   1.00000,    560.5343
     37.5000,       5.0000,   1.00000,    758.9531
     42.5000,       5.0000,   1.00000,    585.0912
     47.5000,       5.0000,   1.00000,    792.9261
     52.5000,       5.0000,   1.00000,    657.9039
     57.5000,       5.0000,   1.00000,    687.8535
     62.5000,       5.0000,   1.00000,    563.1133
     67.5000,       5.0000,   1.00000,    715.5788
     72.5000,       5.0000,   1.00000,    490.6305
     77.5000,       5.0000,   1.00000,    562.1354
     82.5000,       5.0000,   1.00000,    564.3517
     87.5000,       5.0000,   1.00000,    492.5020
     92.5000,       5.0000,   1.00000,    607.0920
     97.5000,       5.0000,   1.00000,    689.2167
    102.5000,       5.0000,   1.00000,    702.2601
    107.5000,       5.0000,   1.00000,    792.9955
    112.5000,       5.0000,   1.00000,    834.0951
    117.5000,       5.0000,   1.00000,    775.3907
    122.5000,       5.0000,   1.00000,    693.9654
    127.5000,       5.0000,   1.00000,    705.3185
    132.5000,       5.0000,   1.00000,    699.7108
    137.5000,       5.0000,   1.00000,    543.8995
    142.5000,       5.0000,   1.00000,    739.5184
    147.5000,       5.0000,   1.00000,    574.9131
    152.5000,       5.0000,   1.00000,    651.0716
    157.5000,       5.0000,   1.00000,    661.9492
    162.5000,       5.0000,   1.00000,    598.8082
    167.5000,       5.0000,   1.00000,    632.4068
    172.5000,       5.0000,   1.00000,    550.2978
    177.5000,       5.0000,   1.00000,    540.6281
    182.5000,       5.0000,   1.00000,    543.5577
    187.5000,       5.0000,   1.00000,    576.6223
    192.5000,       5.0000,   1.00000,    644.4990
    197.5000,       5.0000,   1.00000,    584.5948
    202.5000,       5.0000,   1.00000,    667.8412
    207.5000,       5.0000,   1.00000,    776.7729
    212.5000,       5.0000,   1.00000,    873.8492
    217.5000,       5.0000,   1.00000,    880.5249
    222.5000,       5.0000,   1.00000,   1080.6716
    227.5000,       5.0000,   1.00000,    990.0550
    232.5000,       5.0000,   1.00000,   1325.2308
    237.5000,       5.0000,   1.00000,   1094.0597
    242.5000,       5.0000,   1.00000,   1295.4119
    247.5000,       5.0000,   1.00000,    945.6315
    252.5000,       5.0000,   1.00000,   1098.4021
    257.5000,       5.0000,   1.00000,    950.7260
    262.5000,       5.0000,   1.00000,   1333.2927
    267.5000,       5.0000,   1.00000,   1361.7778
    272.5000,       5.0000,   1.00000,   1251.1965
    277.5000,       5.0000,   1.00000,   1605.5291
    282.5000,       5.0000,   1.00000,   1181.4899
    287.5000,       5.0000,   1.00000,   1192.8795
    292.5000,       5.0000,   1.00000,   1281.8308
    297.5000,       5.0000,   1.00000,   1110.2725
     12.5000,       5.0000,   2.00000,    351.4649
     17.5000,       5.0000,   2.00000,    306.8065
     22.5000,       5.0000,   2.00000,    347.0421
     27.5000,       5.0000,   2.00000,    323.8525
     32.5000,       5.0000,   2.00000,    393.6206
     37.5000,       5.0000,   2.00000,    443.4596
     42.5000,       5.0000,   2.00000,    333.0725
     47.5000,       5.0000,   2.00000,    476.9868
     52.5000,       5.0000,   2.00000,    525.4081
     57.5000,       5.0000,   2.00000,    428.1167
     62.5000,       5.0000,   2.00000,    494.9958
     67.5000,       5.0000,   2.00000,    577.7943
     72.5000,       5.0000,   2.00000,    447.3028
     77.5000,       5.0000,   2.00000,    464.5181
     82.5000,       5.0000,   2.00000,    485.8055
     87.5000,       5.0000,   2.00000,    456.9091
     92.5000,       5.0000,   2.00000,    566.2322
     97.5000,       5.0000,   2.00000,    607.4516
    102.5000,       5.0000,   2.00000,    546.8232
    107.5000,       5.0000,   2.00000,    608.3641
    112.5000,       5.0000,   2.00000,    716.7211
    117.5000,       5.0000,   2.00000,    706.1963
    122.5000,       5.0000,   2.00000,    618.1370
    127.5000,       5.0000,   2.00000,    724.1013
    132.5000,       5.0000,   2.00000,    685.3102
    137.5000,       5.0000,   2.00000,    546.4814
    142.5000,       5.0000,   2.00000,    712.9047
    147.5000,       5.0000,   2.00000,    582.9928
    152.5000,       5.0000,   2.00000,    585.9265
    157.5000,       5.0000,   2.00000,    596.7128
    162.5000,       5.0000,   2.00000,    559.1968
    167.5000,       5.0000,   2.00000,    588.3786
    172.5000,       5.0000,   2.00000,    543.0604
    177.5000,       5.0000,   2.00000,    504.9023
    182.5000,       5.0000,   2.00000,    490.3680
    187.5000,       5.0000,   2.00000,    583.6526
    192.5000,       5.0000,   2.00000,    674.6902
    197.5000,       5.0000,   2.00000,    555.7638
    202.5000,       5.0000,   2.00000,    546.4458
    207.5000,       5.0000,   2.00000,    685.8154
    212.5000,       5.0000,   2.00000,    729.8793
    217.5000,       5.0000,   2.00000,    777.2603
    222.5000,       5.0000,   2.00000,    937.6677
    227.5000,       5.0000,   2.00000,    892.3644
    232.5000,       5.0000,   2.00000,   1054.1213
    237.5000,       5.0000,   2.00000,    994.0101
    242.5000,       5.0000,   2.00000,   1103.5651
    247.5000,       5.0000,   2.00000,   1016.0673
    252.5000,       5.0000,   2.00000,    999.4731
    257.5000,       5.0000,   2.00000,   1008.5178
    262.5000,       5.0000,   2.00000,   1321.3044
    267.5000,       5.0000,   2.00000,   1189.5171
    272.5000,       5.0000,   2.00000,   1208.5514
    277.5000,       5.0000,   2.00000,   1722.1268
    282.5000,       5.0000,   2.00000,   1314.7864
    287.5000,       5.0000,   2.00000,   1264.8344
    292.5000,       5.0000,   2.00000,   1441.0394
     17.5000,       5.0000,   3.00000,    268.9606
     22.5000,       5.0000,   3.00000,    308.0103
     27.5000,       5.0000,   3.00000,    308.7177
     32.5000,       5.0000,   3.00000,    321.6649
     37.5000,       5.0000,   3.00000,    330.7957
     42.5000,       5.0000,   3.00000,    250.7882
     47.5000,       5.0000,   3.00000,    338.8289
     52.5000,       5.0000,   3.00000,    332.7039
     57.5000,       5.0000,   3.00000,    375.1123
     62.5000,       5.0000,   3.00000,    409.6144
     67.5000,       5.0000,   3.00000,    469.2143
     72.5000,       5.0000,   3.00000,    385.4677
     77.5000,       5.0000,   3.00000,    373.1803
     82.5000,       5.0000,   3.00000,    399.1639
     87.5000,       5.0000,   3.00000,    454.5670
     92.5000,       5.0000,   3.00000,    544.6030
     97.5000,       5.0000,   3.00000,    556.3375
    102.5000,       5.0000,   3.00000,    506.0348
    107.5000,       5.0000,   3.00000,    533.2073
    112.5000,       5.0000,   3.00000,    584.9604
    117.5000,       5.0000,   3.00000,    612.6323
    122.5000,       5.0000,   3.00000,    585.0972
    127.5000,       5.0000,   3.00000,    625.9659
    132.5000,       5.0000,   3.00000,    644.0670
    137.5000,       5.0000,   3.00000,    539.0210
    142.5000,       5.0000,   3.00000,    680.3940
    147.5000,       5.0000,   3.00000,    557.9781
    152.5000,       5.0000,   3.00000,    558.8104
    157.5000,       5.0000,   3.00000,    542.4689
    162.5000,       5.0000,   3.00000,    559.1255
    167.5000,       5.0000,   3.00000,    575.6691
    172.5000,       5.0000,   3.00000,    502.2005
    177.5000,       5.0000,   3.00000,    417.4671
    182.5000,       5.0000,   3.00000,    470.7005
    187.5000,       5.0000,   3.00000,    615.6996
    192.5000,       5.0000,   3.00000,    700.6055
    197.5000,       5.0000,   3.00000,    498.4258
    202.5000,       5.0000,   3.00000,    447.9210
    207.5000,       5.0000,   3.00000,    564.7193
    212.5000,       5.0000,   3.00000,    718.6293
    217.5000,       5.0000,   3.00000,    702.6505
    222.5000,       5.0000,   3.00000,    763.7008
    227.5000,       5.0000,   3.00000,    695.8677
    232.5000,       5.0000,   3.00000,    926.8130
    237.5000,       5.0000,   3.00000,    845.0161
    242.5000,       5.0000,   3.00000,   1037.2388
    247.5000,       5.0000,   3.00000,    867.8788
    252.5000,       5.0000,   3.00000,    993.2432
    257.5000,       5.0000,   3.00000,    967.7412
    262.5000,       5.0000,   3.00000,   1190.5841
    267.5000,       5.0000,   3.00000,   1164.1726
    272.5000,       5.0000,   3.00000,   1229.3247
    277.5000,       5.0000,   3.00000,   1561.8682
    282.5000,       5.0000,   3.00000,   1261.5262
    287.5000,       5.0000,   3.00000,   1247.2534
     22.5000,      15.0000,   1.00000,    294.4449
     27.5000,      15.0000,   1.00000,    326.4206
     32.5000,      15.0000,   1.00000,    327.6570
     37.5000,      15.0000,   1.00000,    295.6308
     42.5000,      15.0000,   1.00000,    293.3481
     47.5000,      15.0000,   1.00000,    269.2638
     52.5000,      15.0000,   1.00000,    316.6567
     57.5000,      15.0000,   1.00000,    356.1195
     62.5000,      15.0000,   1.00000,    395.1037
     67.5000,      15.0000,   1.00000,    379.8709
     72.5000,      15.0000,   1.00000,    355.0405
     77.5000,      15.0000,   1.00000,    324.4262
     82.5000,      15.0000,   1.00000,    366.4006
     87.5000,      15.0000,   1.00000,    441.9051
     92.5000,      15.0000,   1.00000,    523.0748
     97.5000,      15.0000,   1.00000,    535.3175
    102.5000,      15.0000,   1.00000,    512.1755
    107.5000,      15.0000,   1.00000,    493.6939
    112.5000,      15.0000,   1.00000,    492.7755
    117.5000,      15.0000,   1.00000,    517.8228
    122.5000,      15.0000,   1.00000,    531.1297
    127.5000,      15.0000,   1.00000,    551.5789
    132.5000,      15.0000,   1.00000,    549.7420
    137.5000,      15.0000,   1.00000,    590.7980
    142.5000,      15.0000,   1.00000,    576.0823
    147.5000,      15.0000,   1.00000,    572.7385
    152.5000,      15.0000,   1.00000,    535.0561
    157.5000,      15.0000,   1.00000,    552.6935
    162.5000,      15.0000,   1.00000,    533.2429
    167.5000,      15.0000,   1.00000,    513.3525
    172.5000,      15.0000,   1.00000,    441.1769
    177.5000,      15.0000,   1.00000,    412.5510
    182.5000,      15.0000,   1.00000,    481.9297
    187.5000,      15.0000,   1.00000,    587.2580
    192.5000,      15.0000,   1.00000,    582.3122
    197.5000,      15.0000,   1.00000,    527.7918
    202.5000,      15.0000,   1.00000,    467.3686
    207.5000,      15.0000,   1.00000,    533.7512
    212.5000,      15.0000,   1.00000,    622.2268
    217.5000,      15.0000,   1.00000,    713.7964
    222.5000,      15.0000,   1.00000,    662.2097
    227.5000,      15.0000,   1.00000,    723.8219
    232.5000,      15.0000,   1.00000,    726.4910
    237.5000,      15.0000,   1.00000,    866.6840
    242.5000,      15.0000,   1.00000,    848.4105
    247.5000,      15.0000,   1.00000,    922.3992
    252.5000,      15.0000,   1.00000,    909.9899
    257.5000,      15.0000,   1.00000,   1007.3289
    262.5000,      15.0000,   1.00000,   1064.6401
    267.5000,      15.0000,   1.00000,   1183.5338
    272.5000,      15.0000,   1.00000,   1261.4786
    277.5000,      15.0000,   1.00000,   1255.9978
    282.5000,      15.0000,   1.00000,   1216.6033
     22.5000,       5.0000,   4.00000,    300.9720
     27.5000,       5.0000,   4.00000,    299.3471
     32.5000,       5.0000,   4.00000,    303.1516
     37.5000,       5.0000,   4.00000,    314.9615
     42.5000,       5.0000,   4.00000,    223.0391
     47.5000,       5.0000,   4.00000,    277.2335
     52.5000,       5.0000,   4.00000,    292.2125
     57.5000,       5.0000,   4.00000,    314.5057
     62.5000,       5.0000,   4.00000,    378.3501
     67.5000,       5.0000,   4.00000,    391.8838
     72.5000,       5.0000,   4.00000,    319.4643
     77.5000,       5.0000,   4.00000,    309.5851
     82.5000,       5.0000,   4.00000,    356.5237
     87.5000,       5.0000,   4.00000,    402.2075
     92.5000,       5.0000,   4.00000,    513.0731
     97.5000,       5.0000,   4.00000,    523.0005
    102.5000,       5.0000,   4.00000,    478.1589
    107.5000,       5.0000,   4.00000,    475.7117
    112.5000,       5.0000,   4.00000,    489.6714
    117.5000,       5.0000,   4.00000,    539.4966
    122.5000,       5.0000,   4.00000,    488.6114
    127.5000,       5.0000,   4.00000,    559.5000
    132.5000,       5.0000,   4.00000,    566.3461
    137.5000,       5.0000,   4.00000,    487.9872
    142.5000,       5.0000,   4.00000,    665.5406
    147.5000,       5.0000,   4.00000,    508.3670
    152.5000,       5.0000,   4.00000,    525.3288
    157.5000,       5.0000,   4.00000,    546.9075
    162.5000,       5.0000,   4.00000,    517.7000
    167.5000,       5.0000,   4.00000,    535.0482
    172.5000,       5.0000,   4.00000,    422.6567
    177.5000,       5.0000,   4.00000,    368.4128
    182.5000,       5.0000,   4.00000,    444.3245
    187.5000,       5.0000,   4.00000,    591.2042
    192.5000,       5.0000,   4.00000,    664.6688
    197.5000,       5.0000,   4.00000,    460.3351
    202.5000,       5.0000,   4.00000,    396.4809
    207.5000,       5.0000,   4.00000,    516.2931
    212.5000,       5.0000,   4.00000,    634.0941
    217.5000,       5.0000,   4.00000,    636.7789
    222.5000,       5.0000,   4.00000,    634.0345
    227.5000,       5.0000,   4.00000,    601.5477
    232.5000,       5.0000,   4.00000,    827.2321
    237.5000,       5.0000,   4.00000,    819.5339
    242.5000,       5.0000,   4.00000,    926.4365
    247.5000,       5.0000,   4.00000,    810.6171
    252.5000,       5.0000,   4.00000,    869.3788
    257.5000,       5.0000,   4.00000,    851.1094
    262.5000,       5.0000,   4.00000,   1131.0079
    267.5000,       5.0000,   4.00000,   1178.5642
    272.5000,       5.0000,   4.00000,   1161.6619
    277.5000,       5.0000,   4.00000,   1486.6696
    282.5000,       5.0000,   4.00000,   1091.9325
     30.0000,      20.0000,   1.00000,    325.0157
     35.0000,      20.0000,   1.00000,    308.0658
     40.0000,      20.0000,   1.00000,    296.0460
     45.0000,      20.0000,   1.00000,    289.7209
     50.0000,      20.0000,   1.00000,    283.5426
     55.0000,      20.0000,   1.00000,    318.4727
     60.0000,      20.0000,   1.00000,    331.7053
     65.0000,      20.0000,   1.00000,    309.9562
     70.0000,      20.0000,   1.00000,    304.5665
     75.0000,      20.0000,   1.00000,    299.1926
     80.0000,      20.0000,   1.00000,    306.7144
     85.0000,      20.0000,   1.00000,    353.9933
     90.0000,      20.0000,   1.00000,    412.3449
     95.0000,      20.0000,   1.00000,    455.0663
    100.0000,      20.0000,   1.00000,    466.8880
    105.0000,      20.0000,   1.00000,    436.0636
    110.0000,      20.0000,   1.00000,    430.4876
    115.0000,      20.0000,   1.00000,    391.5390
    120.0000,      20.0000,   1.00000,    400.4717
    125.0000,      20.0000,   1.00000,    427.6818
    130.0000,      20.0000,   1.00000,    445.9276
    135.0000,      20.0000,   1.00000,    511.2224
    140.0000,      20.0000,   1.00000,    505.1510
    145.0000,      20.0000,   1.00000,    512.0269
    150.0000,      20.0000,   1.00000,    560.7166
    155.0000,      20.0000,   1.00000,    517.8922
    160.0000,      20.0000,   1.00000,    495.9489
    165.0000,      20.0000,   1.00000,    425.6805
    170.0000,      20.0000,   1.00000,    370.3804
    175.0000,      20.0000,   1.00000,    389.3950
    180.0000,      20.0000,   1.00000,    408.3581
    185.0000,      20.0000,   1.00000,    450.7625
    190.0000,      20.0000,   1.00000,    472.5909
    195.0000,      20.0000,   1.00000,    483.9925
    200.0000,      20.0000,   1.00000,    514.6663
    205.0000,      20.0000,   1.00000,    494.0149
    210.0000,      20.0000,   1.00000,    497.8472
    215.0000,      20.0000,   1.00000,    523.2065
    220.0000,      20.0000,   1.00000,    577.5278
    225.0000,      20.0000,   1.00000,    665.0630
    230.0000,      20.0000,   1.00000,    700.1675
    235.0000,      20.0000,   1.00000,    727.7780
    240.0000,      20.0000,   1.00000,    771.0939
    245.0000,      20.0000,   1.00000,    795.1098
    250.0000,      20.0000,   1.00000,    751.8890
    255.0000,      20.0000,   1.00000,    824.0676
    260.0000,      20.0000,   1.00000,    918.3718
    265.0000,      20.0000,   1.00000,    982.8423
    270.0000,      20.0000,   1.00000,   1124.7661
    275.0000,      20.0000,   1.00000,   1080.5427
     27.5000,       5.0000,   5.00000,    291.6703
     32.5000,       5.0000,   5.00000,    312.8313
     37.5000,       5.0000,   5.00000,    319.6309
     42.5000,       5.0000,   5.00000,    217.6299
     47.5000,       5.0000,   5.00000,    278.1981
     52.5000,       5.0000,   5.00000,    285.4156
     57.5000,       5.0000,   5.00000,    298.7576
     62.5000,       5.0000,   5.00000,    344.5157
     67.5000,       5.0000,   5.00000,    345.9127
     72.5000,       5.0000,   5.00000,    281.8804
     77.5000,       5.0000,   5.00000,    285.7086
     82.5000,       5.0000,   5.00000,    319.4338
     87.5000,       5.0000,   5.00000,    360.7889
     92.5000,       5.0000,   5.00000,    454.3559
     97.5000,       5.0000,   5.00000,    488.1209
    102.5000,       5.0000,   5.00000,    430.7561
    107.5000,       5.0000,   5.00000,    414.4829
    112.5000,       5.0000,   5.00000,    446.3605
    117.5000,       5.0000,   5.00000,    433.3123
    122.5000,       5.0000,   5.00000,    407.5348
    127.5000,       5.0000,   5.00000,    482.9937
    132.5000,       5.0000,   5.00000,    501.0949
    137.5000,       5.0000,   5.00000,    439.1082
    142.5000,       5.0000,   5.00000,    599.1797
    147.5000,       5.0000,   5.00000,    488.3438
    152.5000,       5.0000,   5.00000,    507.5447
    157.5000,       5.0000,   5.00000,    520.3849
    162.5000,       5.0000,   5.00000,    474.7511
    167.5000,       5.0000,   5.00000,    431.9302
    172.5000,       5.0000,   5.00000,    377.2425
    177.5000,       5.0000,   5.00000,    333.1208
    182.5000,       5.0000,   5.00000,    395.4057
    187.5000,       5.0000,   5.00000,    515.1389
    192.5000,       5.0000,   5.00000,    613.3129
    197.5000,       5.0000,   5.00000,    423.6970
    202.5000,       5.0000,   5.00000,    395.3997
    207.5000,       5.0000,   5.00000,    476.9276
    212.5000,       5.0000,   5.00000,    547.5217
    217.5000,       5.0000,   5.00000,    521.7819
    222.5000,       5.0000,   5.00000,    579.6817
    227.5000,       5.0000,   5.00000,    570.2150
    232.5000,       5.0000,   5.00000,    813.7776
    237.5000,       5.0000,   5.00000,    760.3214
    242.5000,       5.0000,   5.00000,    876.5817
    247.5000,       5.0000,   5.00000,    733.0508
    252.5000,       5.0000,   5.00000,    727.8939
    257.5000,       5.0000,   5.00000,    746.1585
    262.5000,       5.0000,   5.00000,   1072.0530
    267.5000,       5.0000,   5.00000,   1058.9899
    272.5000,       5.0000,   5.00000,   1099.8883
    277.5000,       5.0000,   5.00000,   1344.1344
     32.5000,       5.0000,   6.00000,    315.4977
     37.5000,       5.0000,   6.00000,    329.6276
     42.5000,       5.0000,   6.00000,    229.0685
     47.5000,       5.0000,   6.00000,    292.7111
     52.5000,       5.0000,   6.00000,    286.7009
     57.5000,       5.0000,   6.00000,    283.3419
     62.5000,       5.0000,   6.00000,    316.2466
     67.5000,       5.0000,   6.00000,    309.6124
     72.5000,       5.0000,   6.00000,    280.4685
     77.5000,       5.0000,   6.00000,    266.6497
     82.5000,       5.0000,   6.00000,    292.9306
     87.5000,       5.0000,   6.00000,    323.3826
     92.5000,       5.0000,   6.00000,    404.4767
     97.5000,       5.0000,   6.00000,    419.3842
    102.5000,       5.0000,   6.00000,    373.3061
    107.5000,       5.0000,   6.00000,    380.8791
    112.5000,       5.0000,   6.00000,    365.9381
    117.5000,       5.0000,   6.00000,    378.1734
    122.5000,       5.0000,   6.00000,    343.2717
    127.5000,       5.0000,   6.00000,    407.0313
    132.5000,       5.0000,   6.00000,    443.7779
    137.5000,       5.0000,   6.00000,    393.0023
    142.5000,       5.0000,   6.00000,    551.8137
    147.5000,       5.0000,   6.00000,    461.8624
    152.5000,       5.0000,   6.00000,    490.2283
    157.5000,       5.0000,   6.00000,    469.9841
    162.5000,       5.0000,   6.00000,    394.6722
    167.5000,       5.0000,   6.00000,    393.8914
    172.5000,       5.0000,   6.00000,    327.6723
    177.5000,       5.0000,   6.00000,    295.4972
    182.5000,       5.0000,   6.00000,    336.8016
    187.5000,       5.0000,   6.00000,    444.4969
    192.5000,       5.0000,   6.00000,    562.0086
    197.5000,       5.0000,   6.00000,    404.4767
    202.5000,       5.0000,   6.00000,    374.7585
    207.5000,       5.0000,   6.00000,    446.4077
    212.5000,       5.0000,   6.00000,    484.2362
    217.5000,       5.0000,   6.00000,    462.1964
    222.5000,       5.0000,   6.00000,    520.0743
    227.5000,       5.0000,   6.00000,    571.6290
    232.5000,       5.0000,   6.00000,    793.1412
    237.5000,       5.0000,   6.00000,    727.7067
    242.5000,       5.0000,   6.00000,    813.4476
    247.5000,       5.0000,   6.00000,    626.4767
    252.5000,       5.0000,   6.00000,    657.0707
    257.5000,       5.0000,   6.00000,    675.0677
    262.5000,       5.0000,   6.00000,    898.6478
    267.5000,       5.0000,   6.00000,    946.5222
    272.5000,       5.0000,   6.00000,    950.4752
     37.5000,      25.0000,   1.00000,    320.1828
     42.5000,      25.0000,   1.00000,    323.1451
     47.5000,      25.0000,   1.00000,    316.1306
     52.5000,      25.0000,   1.00000,    310.3347
     57.5000,      25.0000,   1.00000,    313.6289
     62.5000,      25.0000,   1.00000,    291.6440
     67.5000,      25.0000,   1.00000,    280.0598
     72.5000,      25.0000,   1.00000,    285.3824
     77.5000,      25.0000,   1.00000,    291.7084
     82.5000,      25.0000,   1.00000,    300.3379
     87.5000,      25.0000,   1.00000,    338.9279
     92.5000,      25.0000,   1.00000,    351.7680
     97.5000,      25.0000,   1.00000,    354.6413
    102.5000,      25.0000,   1.00000,    379.4944
    107.5000,      25.0000,   1.00000,    355.7509
    112.5000,      25.0000,   1.00000,    331.4625
    117.5000,      25.0000,   1.00000,    331.2743
    122.5000,      25.0000,   1.00000,    341.2462
    127.5000,      25.0000,   1.00000,    352.1198
    132.5000,      25.0000,   1.00000,    402.9753
    137.5000,      25.0000,   1.00000,    446.7767
    142.5000,      25.0000,   1.00000,    477.7032
    147.5000,      25.0000,   1.00000,    492.4010
    152.5000,      25.0000,   1.00000,    500.3171
    157.5000,      25.0000,   1.00000,    431.5438
    162.5000,      25.0000,   1.00000,    389.3078
    167.5000,      25.0000,   1.00000,    355.1169
    172.5000,      25.0000,   1.00000,    335.6782
    177.5000,      25.0000,   1.00000,    335.1679
    182.5000,      25.0000,   1.00000,    369.7949
    187.5000,      25.0000,   1.00000,    369.3689
    192.5000,      25.0000,   1.00000,    409.5292
    197.5000,      25.0000,   1.00000,    458.7698
    202.5000,      25.0000,   1.00000,    483.7566
    207.5000,      25.0000,   1.00000,    443.6410
    212.5000,      25.0000,   1.00000,    467.9640
    217.5000,      25.0000,   1.00000,    503.0120
    222.5000,      25.0000,   1.00000,    608.3145
    227.5000,      25.0000,   1.00000,    640.8015
    232.5000,      25.0000,   1.00000,    706.9344
    237.5000,      25.0000,   1.00000,    694.7927
    242.5000,      25.0000,   1.00000,    655.3061
    247.5000,      25.0000,   1.00000,    659.3137
    252.5000,      25.0000,   1.00000,    737.6182
    257.5000,      25.0000,   1.00000,    737.6231
    262.5000,      25.0000,   1.00000,    770.8531
    267.5000,      25.0000,   1.00000,    840.9590
     37.5000,       5.0000,   7.00000,    342.3035
     42.5000,       5.0000,   7.00000,    243.2901
     47.5000,       5.0000,   7.00000,    308.4260
     52.5000,       5.0000,   7.00000,    297.6222
     57.5000,       5.0000,   7.00000,    277.7763
     62.5000,       5.0000,   7.00000,    311.1116
     67.5000,       5.0000,   7.00000,    304.0778
     72.5000,       5.0000,   7.00000,    269.4937
     77.5000,       5.0000,   7.00000,    259.5561
     82.5000,       5.0000,   7.00000,    267.9530
     87.5000,       5.0000,   7.00000,    297.1635
     92.5000,       5.0000,   7.00000,    349.4002
     97.5000,       5.0000,   7.00000,    347.6247
    102.5000,       5.0000,   7.00000,    328.8880
    107.5000,       5.0000,   7.00000,    317.2954
    112.5000,       5.0000,   7.00000,    324.2519
    117.5000,       5.0000,   7.00000,    332.8481
    122.5000,       5.0000,   7.00000,    303.7990
    127.5000,       5.0000,   7.00000,    355.9622
    132.5000,       5.0000,   7.00000,    384.5207
    137.5000,       5.0000,   7.00000,    362.9378
    142.5000,       5.0000,   7.00000,    526.9437
    147.5000,       5.0000,   7.00000,    434.6582
    152.5000,       5.0000,   7.00000,    443.4150
    157.5000,       5.0000,   7.00000,    407.7533
    162.5000,       5.0000,   7.00000,    358.2116
    167.5000,       5.0000,   7.00000,    366.9311
    172.5000,       5.0000,   7.00000,    300.8304
    177.5000,       5.0000,   7.00000,    242.2550
    182.5000,       5.0000,   7.00000,    295.9617
    187.5000,       5.0000,   7.00000,    397.5034
    192.5000,       5.0000,   7.00000,    521.1922
    197.5000,       5.0000,   7.00000,    369.9568
    202.5000,       5.0000,   7.00000,    344.4323
    207.5000,       5.0000,   7.00000,    405.2419
    212.5000,       5.0000,   7.00000,    470.6014
    217.5000,       5.0000,   7.00000,    443.8181
    222.5000,       5.0000,   7.00000,    503.2793
    227.5000,       5.0000,   7.00000,    532.3116
    232.5000,       5.0000,   7.00000,    781.4500
    237.5000,       5.0000,   7.00000,    709.4807
    242.5000,       5.0000,   7.00000,    710.0632
    247.5000,       5.0000,   7.00000,    574.9915
    252.5000,       5.0000,   7.00000,    596.2089
    257.5000,       5.0000,   7.00000,    579.9572
    262.5000,       5.0000,   7.00000,    775.6989
    267.5000,       5.0000,   7.00000,    769.4294
     42.5000,       5.0000,   8.00000,    252.6168
     47.5000,       5.0000,   8.00000,    328.3525
     52.5000,       5.0000,   8.00000,    301.0447
     57.5000,       5.0000,   8.00000,    279.4428
     62.5000,       5.0000,   8.00000,    320.3682
     67.5000,       5.0000,   8.00000,    307.7369
     72.5000,       5.0000,   8.00000,    262.6996
     77.5000,       5.0000,   8.00000,    240.6793
     82.5000,       5.0000,   8.00000,    254.7213
     87.5000,       5.0000,   8.00000,    260.5848
     92.5000,       5.0000,   8.00000,    296.4226
     97.5000,       5.0000,   8.00000,    300.7104
    102.5000,       5.0000,   8.00000,    263.2166
    107.5000,       5.0000,   8.00000,    266.4124
    112.5000,       5.0000,   8.00000,    281.3100
    117.5000,       5.0000,   8.00000,    298.0174
    122.5000,       5.0000,   8.00000,    278.0640
    127.5000,       5.0000,   8.00000,    321.0008
    132.5000,       5.0000,   8.00000,    350.5567
    137.5000,       5.0000,   8.00000,    338.3394
    142.5000,       5.0000,   8.00000,    503.3360
    147.5000,       5.0000,   8.00000,    399.7534
    152.5000,       5.0000,   8.00000,    385.6698
    157.5000,       5.0000,   8.00000,    377.7517
    162.5000,       5.0000,   8.00000,    343.4278
    167.5000,       5.0000,   8.00000,    340.8502
    172.5000,       5.0000,   8.00000,    266.7582
    177.5000,       5.0000,   8.00000,    216.5204
    182.5000,       5.0000,   8.00000,    255.4820
    187.5000,       5.0000,   8.00000,    374.6054
    192.5000,       5.0000,   8.00000,    478.2263
    197.5000,       5.0000,   8.00000,    332.3003
    202.5000,       5.0000,   8.00000,    308.6628
    207.5000,       5.0000,   8.00000,    380.7775
    212.5000,       5.0000,   8.00000,    454.7572
    217.5000,       5.0000,   8.00000,    447.1169
    222.5000,       5.0000,   8.00000,    483.3494
    227.5000,       5.0000,   8.00000,    511.0401
    232.5000,       5.0000,   8.00000,    730.9212
    237.5000,       5.0000,   8.00000,    642.6000
    242.5000,       5.0000,   8.00000,    679.8174
    247.5000,       5.0000,   8.00000,    530.6906
    252.5000,       5.0000,   8.00000,    518.0794
    257.5000,       5.0000,   8.00000,    506.4215
    262.5000,       5.0000,   8.00000,    649.5717
     52.5000,      35.0000,   1.00000,    351.9524
     57.5000,      35.0000,   1.00000,    327.6164
     62.5000,      35.0000,   1.00000,    311.7554
     67.5000,      35.0000,   1.00000,    284.6591
     72.5000,      35.0000,   1.00000,    265.2404
     77.5000,      35.0000,   1.00000,    258.7281
     82.5000,      35.0000,   1.00000,    244.2264
     87.5000,      35.0000,   1.00000,    237.4645
     92.5000,      35.0000,   1.00000,    219.4882
     97.5000,      35.0000,   1.00000,    210.9301
    102.5000,      35.0000,   1.00000,    212.0675
    107.5000,      35.0000,   1.00000,    210.4169
    112.5000,      35.0000,   1.00000,    221.7214
    117.5000,      35.0000,   1.00000,    240.5646
    122.5000,      35.0000,   1.00000,    266.8424
    127.5000,      35.0000,   1.00000,    318.1913
    132.5000,      35.0000,   1.00000,    344.8714
    137.5000,      35.0000,   1.00000,    360.6700
    142.5000,      35.0000,   1.00000,    364.9422
    147.5000,      35.0000,   1.00000,    373.4310
    152.5000,      35.0000,   1.00000,    379.8253
    157.5000,      35.0000,   1.00000,    372.7513
    162.5000,      35.0000,   1.00000,    321.3053
    167.5000,      35.0000,   1.00000,    299.1054
    172.5000,      35.0000,   1.00000,    294.5558
    177.5000,      35.0000,   1.00000,    311.3046
    182.5000,      35.0000,   1.00000,    301.1444
    187.5000,      35.0000,   1.00000,    289.3752
    192.5000,      35.0000,   1.00000,    295.8805
    197.5000,      35.0000,   1.00000,    348.5818
    202.5000,      35.0000,   1.00000,    385.5539
    207.5000,      35.0000,   1.00000,    429.6831
    212.5000,      35.0000,   1.00000,    447.5623
    217.5000,      35.0000,   1.00000,    526.4443
    222.5000,      35.0000,   1.00000,    570.0743
    227.5000,      35.0000,   1.00000,    567.0159
    232.5000,      35.0000,   1.00000,    543.0336
    237.5000,      35.0000,   1.00000,    534.9609
    242.5000,      35.0000,   1.00000,    520.0569
    247.5000,      35.0000,   1.00000,    561.4191
    252.5000,      35.0000,   1.00000,    542.8810
     52.5000,       5.0000,  10.00000,    329.1403
     57.5000,       5.0000,  10.00000,    302.0465
     62.5000,       5.0000,  10.00000,    334.5278
     67.5000,       5.0000,  10.00000,    303.8204
     72.5000,       5.0000,  10.00000,    248.2791
     77.5000,       5.0000,  10.00000,    212.5797
     82.5000,       5.0000,  10.00000,    206.0177
     87.5000,       5.0000,  10.00000,    209.2478
     92.5000,       5.0000,  10.00000,    221.1620
     97.5000,       5.0000,  10.00000,    205.7603
    102.5000,       5.0000,  10.00000,    191.8385
    107.5000,       5.0000,  10.00000,    183.4081
    112.5000,       5.0000,  10.00000,    200.6343
    117.5000,       5.0000,  10.00000,    233.3812
    122.5000,       5.0000,  10.00000,    239.0562
    127.5000,       5.0000,  10.00000,    295.1751
    132.5000,       5.0000,  10.00000,    323.3640
    137.5000,       5.0000,  10.00000,    297.7421
    142.5000,       5.0000,  10.00000,    417.0242
    147.5000,       5.0000,  10.00000,    333.1303
    152.5000,       5.0000,  10.00000,    347.8744
    157.5000,       5.0000,  10.00000,    344.9319
    162.5000,       5.0000,  10.00000,    298.9243
    167.5000,       5.0000,  10.00000,    304.3269
    172.5000,       5.0000,  10.00000,    238.8030
    177.5000,       5.0000,  10.00000,    194.3105
    182.5000,       5.0000,  10.00000,    232.7653
    187.5000,       5.0000,  10.00000,    314.2531
    192.5000,       5.0000,  10.00000,    397.0390
    197.5000,       5.0000,  10.00000,    282.3031
    202.5000,       5.0000,  10.00000,    273.8207
    207.5000,       5.0000,  10.00000,    351.4447
    212.5000,       5.0000,  10.00000,    425.4704
    217.5000,       5.0000,  10.00000,    421.7115
    222.5000,       5.0000,  10.00000,    459.9171
    227.5000,       5.0000,  10.00000,    451.8989
    232.5000,       5.0000,  10.00000,    622.1487
    237.5000,       5.0000,  10.00000,    559.3308
    242.5000,       5.0000,  10.00000,    573.9591
    247.5000,       5.0000,  10.00000,    442.0982
    252.5000,       5.0000,  10.00000,    414.5979
     67.5000,      45.0000,   1.00000,    276.6886
     72.5000,      45.0000,   1.00000,    252.4916
     77.5000,      45.0000,   1.00000,    216.3384
     82.5000,      45.0000,   1.00000,    195.8309
     87.5000,      45.0000,   1.00000,    167.5368
     92.5000,      45.0000,   1.00000,    150.6588
     97.5000,      45.0000,   1.00000,    142.8496
    102.5000,      45.0000,   1.00000,    139.8036
    107.5000,      45.0000,   1.00000,    150.1870
    112.5000,      45.0000,   1.00000,    165.3354
    117.5000,      45.0000,   1.00000,    184.1410
    122.5000,      45.0000,   1.00000,    216.7800
    127.5000,      45.0000,   1.00000,    235.8648
    132.5000,      45.0000,   1.00000,    269.4481
    137.5000,      45.0000,   1.00000,    302.6632
    142.5000,      45.0000,   1.00000,    316.9390
    147.5000,      45.0000,   1.00000,    325.1603
    152.5000,      45.0000,   1.00000,    317.5275
    157.5000,      45.0000,   1.00000,    303.4592
    162.5000,      45.0000,   1.00000,    310.2960
    167.5000,      45.0000,   1.00000,    298.7487
    172.5000,      45.0000,   1.00000,    308.7890
    177.5000,      45.0000,   1.00000,    287.4333
    182.5000,      45.0000,   1.00000,    276.1089
    187.5000,      45.0000,   1.00000,    281.9049
    192.5000,      45.0000,   1.00000,    298.5883
    197.5000,      45.0000,   1.00000,    320.0778
    202.5000,      45.0000,   1.00000,    364.5102
    207.5000,      45.0000,   1.00000,    394.2477
    212.5000,      45.0000,   1.00000,    437.9044
    217.5000,      45.0000,   1.00000,    447.1245
    222.5000,      45.0000,   1.00000,    473.5984
    227.5000,      45.0000,   1.00000,    464.7975
    232.5000,      45.0000,   1.00000,    450.2809
    237.5000,      45.0000,   1.00000,    422.0325
     67.5000,       5.0000,  12.00000,    292.1842
    147.5000,       5.0000,  12.00000,    306.9411
    227.5000,       5.0000,  12.00000,    413.9063
     67.5000,      15.0000,   4.00000,    269.4284
     72.5000,      15.0000,   4.00000,    226.6908
     77.5000,      15.0000,   4.00000,    184.3975
     82.5000,      15.0000,   4.00000,    163.0750
     87.5000,      15.0000,   4.00000,    156.7042
     92.5000,      15.0000,   4.00000,    148.2645
     97.5000,      15.0000,   4.00000,    143.9767
    102.5000,      15.0000,   4.00000,    132.0579
    107.5000,      15.0000,   4.00000,    132.7252
    112.5000,      15.0000,   4.00000,    140.3728
    117.5000,      15.0000,   4.00000,    156.1860
    122.5000,      15.0000,   4.00000,    183.0312
    127.5000,      15.0000,   4.00000,    210.5984
    132.5000,      15.0000,   4.00000,    248.3889
    137.5000,      15.0000,   4.00000,    304.9029
    142.5000,      15.0000,   4.00000,    317.9641
    147.5000,      15.0000,   4.00000,    333.1617
    152.5000,      15.0000,   4.00000,    306.0765
    157.5000,      15.0000,   4.00000,    300.6308
    162.5000,      15.0000,   4.00000,    303.3200
    167.5000,      15.0000,   4.00000,    273.9917
    172.5000,      15.0000,   4.00000,    237.1083
    177.5000,      15.0000,   4.00000,    206.0701
    182.5000,      15.0000,   4.00000,    229.7564
    187.5000,      15.0000,   4.00000,    303.4298
    192.5000,      15.0000,   4.00000,    320.1024
    197.5000,      15.0000,   4.00000,    303.7166
    202.5000,      15.0000,   4.00000,    284.7168
    207.5000,      15.0000,   4.00000,    323.8579
    212.5000,      15.0000,   4.00000,    356.4378
    217.5000,      15.0000,   4.00000,    380.3018
    222.5000,      15.0000,   4.00000,    390.5562
    227.5000,      15.0000,   4.00000,    444.0868
    232.5000,      15.0000,   4.00000,    458.7995
    237.5000,      15.0000,   4.00000,    476.6587
     82.5000,      55.0000,   1.00000,    170.3433
     87.5000,      55.0000,   1.00000,    152.6065
     92.5000,      55.0000,   1.00000,    140.6973
     97.5000,      55.0000,   1.00000,    131.2703
    102.5000,      55.0000,   1.00000,    128.9815
    107.5000,      55.0000,   1.00000,    130.5737
    112.5000,      55.0000,   1.00000,    128.8594
    117.5000,      55.0000,   1.00000,    148.1300
    122.5000,      55.0000,   1.00000,    165.5128
    127.5000,      55.0000,   1.00000,    182.6013
    132.5000,      55.0000,   1.00000,    204.8201
    137.5000,      55.0000,   1.00000,    230.0309
    142.5000,      55.0000,   1.00000,    258.7391
    147.5000,      55.0000,   1.00000,    284.4110
    152.5000,      55.0000,   1.00000,    292.9580
    157.5000,      55.0000,   1.00000,    293.8732
    162.5000,      55.0000,   1.00000,    294.9085
    167.5000,      55.0000,   1.00000,    314.5038
    172.5000,      55.0000,   1.00000,    300.1288
    177.5000,      55.0000,   1.00000,    299.9169
    182.5000,      55.0000,   1.00000,    302.5156
    187.5000,      55.0000,   1.00000,    310.4060
    192.5000,      55.0000,   1.00000,    321.1299
    197.5000,      55.0000,   1.00000,    324.9443
    202.5000,      55.0000,   1.00000,    338.4146
    207.5000,      55.0000,   1.00000,    379.4250
    212.5000,      55.0000,   1.00000,    392.3941
    217.5000,      55.0000,   1.00000,    397.7342
    222.5000,      55.0000,   1.00000,    368.9081
    147.5000,       5.0000,  15.00000,    291.4355
    227.5000,       5.0000,  15.00000,    335.2766
     82.5000,      15.0000,   5.00000,    143.2554
     87.5000,      15.0000,   5.00000,    138.0008
     92.5000,      15.0000,   5.00000,    133.6051
     97.5000,      15.0000,   5.00000,    130.3596
    102.5000,      15.0000,   5.00000,    118.9902
    107.5000,      15.0000,   5.00000,    110.5740
    112.5000,      15.0000,   5.00000,    105.6508
    117.5000,      15.0000,   5.00000,    110.6300
    122.5000,      15.0000,   5.00000,    132.0204
    127.5000,      15.0000,   5.00000,    154.0010
    132.5000,      15.0000,   5.00000,    187.0688
    137.5000,      15.0000,   5.00000,    248.5490
    142.5000,      15.0000,   5.00000,    277.6904
    147.5000,      15.0000,   5.00000,    313.6812
    152.5000,      15.0000,   5.00000,    302.2311
    157.5000,      15.0000,   5.00000,    299.6542
    162.5000,      15.0000,   5.00000,    296.4781
    167.5000,      15.0000,   5.00000,    270.1791
    172.5000,      15.0000,   5.00000,    237.1538
    177.5000,      15.0000,   5.00000,    215.2662
    182.5000,      15.0000,   5.00000,    243.0065
    187.5000,      15.0000,   5.00000,    324.7281
    192.5000,      15.0000,   5.00000,    336.1871
    197.5000,      15.0000,   5.00000,    307.8912
    202.5000,      15.0000,   5.00000,    273.5847
    207.5000,      15.0000,   5.00000,    305.3456
    212.5000,      15.0000,   5.00000,    326.4919
    217.5000,      15.0000,   5.00000,    337.1445
    222.5000,      15.0000,   5.00000,    324.2801
     97.5000,      65.0000,   1.00000,    128.3548
    102.5000,      65.0000,   1.00000,    123.7723
    107.5000,      65.0000,   1.00000,    122.4730
    112.5000,      65.0000,   1.00000,    131.2795
    117.5000,      65.0000,   1.00000,    133.8024
    122.5000,      65.0000,   1.00000,    141.5494
    127.5000,      65.0000,   1.00000,    153.3450
    132.5000,      65.0000,   1.00000,    172.9247
    137.5000,      65.0000,   1.00000,    195.1590
    142.5000,      65.0000,   1.00000,    208.3183
    147.5000,      65.0000,   1.00000,    222.3741
    152.5000,      65.0000,   1.00000,    243.0685
    157.5000,      65.0000,   1.00000,    270.6053
    162.5000,      65.0000,   1.00000,    309.1933
    167.5000,      65.0000,   1.00000,    319.7805
    172.5000,      65.0000,   1.00000,    325.2029
    177.5000,      65.0000,   1.00000,    317.9129
    182.5000,      65.0000,   1.00000,    321.3390
    187.5000,      65.0000,   1.00000,    324.0051
    192.5000,      65.0000,   1.00000,    327.7918
    197.5000,      65.0000,   1.00000,    329.2338
    202.5000,      65.0000,   1.00000,    344.4196
    207.5000,      65.0000,   1.00000,    349.7905
     97.5000,      15.0000,   6.00000,    120.4810
    102.5000,      15.0000,   6.00000,    108.3205
    107.5000,      15.0000,   6.00000,    100.3838
    112.5000,      15.0000,   6.00000,     96.8012
    117.5000,      15.0000,   6.00000,     94.0919
    122.5000,      15.0000,   6.00000,    104.7473
    127.5000,      15.0000,   6.00000,    123.5431
    132.5000,      15.0000,   6.00000,    152.2589
    137.5000,      15.0000,   6.00000,    213.9599
    142.5000,      15.0000,   6.00000,    239.3659
    147.5000,      15.0000,   6.00000,    273.2839
    152.5000,      15.0000,   6.00000,    273.6665
    157.5000,      15.0000,   6.00000,    288.4282
    162.5000,      15.0000,   6.00000,    306.6407
    167.5000,      15.0000,   6.00000,    287.1331
    172.5000,      15.0000,   6.00000,    252.4013
    177.5000,      15.0000,   6.00000,    224.1292
    182.5000,      15.0000,   6.00000,    247.9516
    187.5000,      15.0000,   6.00000,    330.3503
    192.5000,      15.0000,   6.00000,    341.0088
    197.5000,      15.0000,   6.00000,    315.9633
    202.5000,      15.0000,   6.00000,    274.4254
    207.5000,      15.0000,   6.00000,    299.7373
    105.0000,      30.0000,   3.00000,    104.4767
    110.0000,      30.0000,   3.00000,     99.0187
    115.0000,      30.0000,   3.00000,     99.3636
    120.0000,      30.0000,   3.00000,    105.6584
    125.0000,      30.0000,   3.00000,    115.4770
    130.0000,      30.0000,   3.00000,    144.7239
    135.0000,      30.0000,   3.00000,    164.8913
    140.0000,      30.0000,   3.00000,    191.7031
    145.0000,      30.0000,   3.00000,    227.5620
    150.0000,      30.0000,   3.00000,    252.5597
    155.0000,      30.0000,   3.00000,    286.4033
    160.0000,      30.0000,   3.00000,    281.9111
    165.0000,      30.0000,   3.00000,    272.9464
    170.0000,      30.0000,   3.00000,    270.6062
    175.0000,      30.0000,   3.00000,    273.0700
    180.0000,      30.0000,   3.00000,    297.9044
    185.0000,      30.0000,   3.00000,    288.9397
    190.0000,      30.0000,   3.00000,    286.6425
    195.0000,      30.0000,   3.00000,    304.6338
    200.0000,      30.0000,   3.00000,    322.2178
    112.5000,      25.0000,   4.00000,     92.9246
    117.5000,      25.0000,   4.00000,     97.5399
    122.5000,      25.0000,   4.00000,    107.1338
    127.5000,      25.0000,   4.00000,    117.7905
    132.5000,      25.0000,   4.00000,    148.7015
    137.5000,      25.0000,   4.00000,    172.8083
    142.5000,      25.0000,   4.00000,    198.3873
    147.5000,      25.0000,   4.00000,    229.8669
    152.5000,      25.0000,   4.00000,    264.3952
    157.5000,      25.0000,   4.00000,    269.4498
    162.5000,      25.0000,   4.00000,    277.2344
    167.5000,      25.0000,   4.00000,    264.0878
    172.5000,      25.0000,   4.00000,    252.9546
    177.5000,      25.0000,   4.00000,    266.3649
    182.5000,      25.0000,   4.00000,    291.5868
    187.5000,      25.0000,   4.00000,    296.8343
    192.5000,      25.0000,   4.00000,    308.0944
    147.5000,      15.0000,   8.00000,    227.5926
INVERSION RESULTS
INITIAL RMS ERROR
 53.84
NUMBER OF LAYERS
13
NUMBER OF BLOCKS
536
ITERATION 1
MODEL RESISTIVITY
LAYER 1
59,     2.5000
     10.0000,     347.11
     15.0000,     330.90
     20.0000,     315.21
     25.0000,     350.40
     30.0000,     381.50
     35.0000,     442.17
     40.0000,     503.95
     45.0000,     436.48
     50.0000,     553.73
     55.0000,     599.30
     60.0000,     613.44
     65.0000,     669.52
     70.0000,     681.27
     75.0000,     542.42
     80.0000,     501.39
     85.0000,     515.12
     90.0000,     548.96
     95.0000,     632.28
    100.0000,     633.45
    105.0000,     567.71
    110.0000,     553.47
    115.0000,     573.23
    120.0000,     598.08
    125.0000,     593.99
    130.0000,     701.08
    135.0000,     777.39
    140.0000,     764.45
    145.0000,     1002.3
    150.0000,     858.20
    155.0000,     847.71
    160.0000,     803.87
    165.0000,     707.12
    170.0000,     652.38
    175.0000,     523.95
    180.0000,     449.76
    185.0000,     513.13
    190.0000,     672.34
    195.0000,     803.03
    200.0000,     631.42
    205.0000,     606.93
    210.0000,     737.35
    215.0000,     880.42
    220.0000,     903.75
    225.0000,     996.71
    230.0000,     1002.4
    235.0000,     1280.7
    240.0000,     1195.2
    245.0000,     1242.9
    250.0000,     1044.7
    255.0000,     1033.6
    260.0000,     1045.8
    265.0000,     1320.9
    270.0000,     1377.1
    275.0000,     1467.5
    280.0000,     1747.3
    285.0000,     1541.9
    290.0000,     1566.8
    295.0000,     1697.5
             1721.8
LAYER 2
59,     5.2500
     10.0000,     344.09
     15.0000,     328.57
     20.0000,     313.51
     25.0000,     339.40
     30.0000,     370.35
     35.0000,     426.46
     40.0000,     476.32
     45.0000,     432.02
     50.0000,     526.92
     55.0000,     576.75
     60.0000,     595.64
     65.0000,     651.05
     70.0000,     655.28
     75.0000,     538.21
     80.0000,     495.00
     85.0000,     508.04
     90.0000,     547.58
     95.0000,     624.11
    100.0000,     628.40
    105.0000,     573.12
    110.0000,     559.33
    115.0000,     578.50
    120.0000,     602.40
    125.0000,     605.27
    130.0000,     702.12
    135.0000,     772.73
    140.0000,     779.82
    145.0000,     974.72
    150.0000,     860.28
    155.0000,     834.64
    160.0000,     789.35
    165.0000,     700.51
    170.0000,     637.06
    175.0000,     513.32
    180.0000,     442.32
    185.0000,     503.59
    190.0000,     660.33
    195.0000,     775.62
    200.0000,     624.17
    205.0000,     596.45
    210.0000,     718.59
    215.0000,     855.48
    220.0000,     886.96
    225.0000,     964.94
    230.0000,     999.02
    235.0000,     1251.5
    240.0000,     1203.7
    245.0000,     1215.7
    250.0000,     1037.7
    255.0000,     1009.7
    260.0000,     1041.7
    265.0000,     1286.8
    270.0000,     1372.1
    275.0000,     1477.0
    280.0000,     1696.7
    285.0000,     1552.5
    290.0000,     1572.8
    295.0000,     1683.7
             1709.0
LAYER 3
57,     8.2750
     15.0000,     324.16
     20.0000,     303.05
     25.0000,     312.28
     30.0000,     336.57
     35.0000,     379.07
     40.0000,     415.35
     45.0000,     400.15
     50.0000,     468.34
     55.0000,     519.93
     60.0000,     550.31
     65.0000,     603.46
     70.0000,     608.00
     75.0000,     524.03
     80.0000,     483.47
     85.0000,     493.49
     90.0000,     532.88
     95.0000,     592.38
    100.0000,     595.82
    105.0000,     554.80
    110.0000,     541.84
    115.0000,     558.23
    120.0000,     581.89
    125.0000,     598.35
    130.0000,     682.54
    135.0000,     752.84
    140.0000,     789.30
    145.0000,     929.06
    150.0000,     851.23
    155.0000,     807.90
    160.0000,     756.97
    165.0000,     675.55
    170.0000,     600.03
    175.0000,     484.90
    180.0000,     421.17
    185.0000,     474.57
    190.0000,     613.46
    195.0000,     700.81
    200.0000,     586.26
    205.0000,     555.48
    210.0000,     649.98
    215.0000,     761.03
    220.0000,     797.07
    225.0000,     856.62
    230.0000,     924.44
    235.0000,     1134.1
    240.0000,     1139.2
    245.0000,     1117.0
    250.0000,     974.86
    255.0000,     939.26
    260.0000,     992.34
    265.0000,     1199.4
    270.0000,     1324.1
    275.0000,     1448.8
    280.0000,     1609.1
    285.0000,     1546.4
    290.0000,     1585.7
             1677.0
LAYER 4
55,    11.6025
     20.0000,     290.03
     25.0000,     279.51
     30.0000,     293.42
     35.0000,     322.87
     40.0000,     349.62
     45.0000,     352.45
     50.0000,     406.58
     55.0000,     458.82
     60.0000,     499.21
     65.0000,     553.74
     70.0000,     566.40
     75.0000,     507.85
     80.0000,     470.91
     85.0000,     473.04
     90.0000,     499.15
     95.0000,     533.36
    100.0000,     526.29
    105.0000,     490.92
    110.0000,     476.49
    115.0000,     487.45
    120.0000,     509.59
    125.0000,     535.70
    130.0000,     611.81
    135.0000,     686.47
    140.0000,     744.51
    145.0000,     852.81
    150.0000,     803.10
    155.0000,     757.06
    160.0000,     705.95
    165.0000,     631.60
    170.0000,     552.60
    175.0000,     447.61
    180.0000,     390.18
    185.0000,     431.32
    190.0000,     541.35
    195.0000,     601.17
    200.0000,     514.24
    205.0000,     480.88
    210.0000,     540.35
    215.0000,     613.98
    220.0000,     641.50
    225.0000,     686.52
    230.0000,     762.73
    235.0000,     931.83
    240.0000,     969.70
    245.0000,     948.09
    250.0000,     849.20
    255.0000,     827.06
    260.0000,     895.55
    265.0000,     1079.9
    270.0000,     1234.4
    275.0000,     1368.3
    280.0000,     1526.2
    285.0000,     1512.6
             1614.9
LAYER 5
51,    15.2628
     30.0000,     230.24
     35.0000,     239.50
     40.0000,     252.56
     45.0000,     275.04
     50.0000,     312.03
     55.0000,     361.25
     60.0000,     409.72
     65.0000,     458.48
     70.0000,     480.51
     75.0000,     461.40
     80.0000,     431.66
     85.0000,     408.52
     90.0000,     390.47
     95.0000,     370.49
    100.0000,     340.43
    105.0000,     309.38
    110.0000,     291.24
    115.0000,     289.05
    120.0000,     300.82
    125.0000,     326.92
    130.0000,     376.30
    135.0000,     438.53
    140.0000,     504.09
    145.0000,     569.07
    150.0000,     581.91
    155.0000,     572.39
    160.0000,     548.52
    165.0000,     506.93
    170.0000,     452.15
    175.0000,     389.52
    180.0000,     352.90
    185.0000,     363.11
    190.0000,     399.06
    195.0000,     408.68
    200.0000,     369.93
    205.0000,     342.08
    210.0000,     345.00
    215.0000,     357.96
    220.0000,     368.31
    225.0000,     392.67
    230.0000,     442.24
    235.0000,     520.09
    240.0000,     571.28
    245.0000,     590.77
    250.0000,     590.50
    255.0000,     619.93
    260.0000,     710.04
    265.0000,     847.51
    270.0000,     1026.7
    275.0000,     1152.8
             1384.5
LAYER 6
47,    19.2890
     40.0000,     213.35
     45.0000,     241.27
     50.0000,     267.39
     55.0000,     307.53
     60.0000,     347.21
     65.0000,     385.22
     70.0000,     403.98
     75.0000,     396.20
     80.0000,     370.64
     85.0000,     338.67
     90.0000,     305.19
     95.0000,     271.36
    100.0000,     238.69
    105.0000,     211.89
    110.0000,     195.13
    115.0000,     189.52
    120.0000,     194.98
    125.0000,     212.18
    130.0000,     243.09
    135.0000,     285.44
    140.0000,     334.43
    145.0000,     382.50
    150.0000,     414.23
    155.0000,     430.63
    160.0000,     433.14
    165.0000,     420.86
    170.0000,     395.77
    175.0000,     364.64
    180.0000,     343.35
    185.0000,     340.77
    190.0000,     346.34
    195.0000,     339.35
    200.0000,     314.51
    205.0000,     291.34
    210.0000,     280.08
    215.0000,     277.16
    220.0000,     280.48
    225.0000,     295.37
    230.0000,     326.05
    235.0000,     370.54
    240.0000,     413.60
    245.0000,     448.99
    250.0000,     486.58
    255.0000,     540.02
    260.0000,     638.91
    265.0000,     747.86
           981.8624
LAYER 7
43,    23.7179
     50.0000,     226.84
     55.0000,     261.87
     60.0000,     287.44
     65.0000,     310.72
     70.0000,     322.67
     75.0000,     317.97
     80.0000,     297.26
     85.0000,     268.47
     90.0000,     237.27
     95.0000,     206.46
    100.0000,     179.08
    105.0000,     157.92
    110.0000,     144.46
    115.0000,     139.06
    120.0000,     141.73
    125.0000,     152.79
    130.0000,     172.76
    135.0000,     201.08
    140.0000,     235.64
    145.0000,     272.43
    150.0000,     305.56
    155.0000,     331.99
    160.0000,     349.82
    165.0000,     357.46
    170.0000,     355.13
    175.0000,     346.34
    180.0000,     337.87
    185.0000,     333.56
    190.0000,     329.48
    195.0000,     318.42
    200.0000,     299.54
    205.0000,     280.35
    210.0000,     266.67
    215.0000,     259.65
    220.0000,     259.97
    225.0000,     269.86
    230.0000,     290.97
    235.0000,     322.05
    240.0000,     360.16
    245.0000,     399.31
    250.0000,     451.27
    255.0000,     510.35
           647.5572
LAYER 8
39,    28.5897
     60.0000,     231.09
     65.0000,     243.82
     70.0000,     249.43
     75.0000,     245.94
     80.0000,     229.53
     85.0000,     207.80
     90.0000,     185.08
     95.0000,     161.76
    100.0000,     141.09
    105.0000,     125.46
    110.0000,     115.60
    115.0000,     111.60
    120.0000,     113.49
    125.0000,     121.39
    130.0000,     135.49
    135.0000,     155.65
    140.0000,     181.01
    145.0000,     209.79
    150.0000,     239.38
    155.0000,     267.32
    160.0000,     291.40
    165.0000,     309.73
    170.0000,     321.46
    175.0000,     327.36
    180.0000,     329.62
    185.0000,     329.59
    190.0000,     326.16
    195.0000,     317.41
    200.0000,     303.91
    205.0000,     289.34
    210.0000,     277.48
    215.0000,     270.56
    220.0000,     270.11
    225.0000,     277.48
    230.0000,     294.08
    235.0000,     318.12
    240.0000,     351.51
    245.0000,     388.90
           460.0136
LAYER 9
34,    33.9487
     75.0000,     194.44
     80.0000,     173.27
     85.0000,     159.97
     90.0000,     147.02
     95.0000,     130.08
    100.0000,     114.50
    105.0000,     103.38
    110.0000,      96.74
    115.0000,      94.51
    120.0000,      96.70
    125.0000,     103.39
    130.0000,     114.64
    135.0000,     130.42
    140.0000,     150.43
    145.0000,     173.88
    150.0000,     199.56
    155.0000,     225.94
    160.0000,     251.39
    165.0000,     274.30
    170.0000,     293.47
    175.0000,     308.36
    180.0000,     319.07
    185.0000,     325.62
    190.0000,     327.59
    195.0000,     324.63
    200.0000,     317.52
    205.0000,     308.51
    210.0000,     300.48
    215.0000,     295.68
    220.0000,     296.06
    225.0000,     302.05
    230.0000,     313.08
    235.0000,     332.15
           367.8649
LAYER 10
28,    39.8436
     90.0000,     123.99
     95.0000,     104.07
    100.0000,      93.36
    105.0000,      85.73
    110.0000,      81.80
    115.0000,      81.31
    120.0000,      84.45
    125.0000,      91.19
    130.0000,     101.43
    135.0000,     115.18
    140.0000,     132.31
    145.0000,     152.51
    150.0000,     175.20
    155.0000,     199.52
    160.0000,     224.44
    165.0000,     248.83
    170.0000,     271.61
    175.0000,     291.91
    180.0000,     309.07
    185.0000,     322.48
    190.0000,     331.53
    195.0000,     335.96
    200.0000,     335.88
    205.0000,     332.67
    210.0000,     329.17
    215.0000,     327.06
    220.0000,     328.63
           334.7481
LAYER 11
24,    46.3279
    100.0000,      74.65
    105.0000,      68.42
    110.0000,      66.67
    115.0000,      68.48
    120.0000,      73.00
    125.0000,      80.78
    130.0000,      91.30
    135.0000,     104.52
    140.0000,     120.42
    145.0000,     138.89
    150.0000,     159.71
    155.0000,     182.44
    160.0000,     206.52
    165.0000,     231.25
    170.0000,     255.92
    175.0000,     279.81
    180.0000,     302.21
    185.0000,     322.28
    190.0000,     338.87
    195.0000,     351.75
    200.0000,     358.79
    205.0000,     360.80
    210.0000,     359.78
           356.7336
LAYER 12
21,    53.4607
    105.0000,      48.70
    110.0000,      49.87
    115.0000,      54.81
    120.0000,      61.90
    125.0000,      70.60
    130.0000,      82.25
    135.0000,      95.93
    140.0000,     111.64
    145.0000,     129.45
    150.0000,     149.34
    155.0000,     171.18
    160.0000,     194.73
    165.0000,     219.68
    170.0000,     245.70
    175.0000,     272.52
    180.0000,     299.88
    185.0000,     327.31
    190.0000,     351.25
    195.0000,     374.02
    200.0000,     391.71
           395.3151
LAYER 13
19, 
    110.0000,      32.70
    115.0000,      42.54
    120.0000,      52.69
    125.0000,      63.31
    130.0000,      74.77
    135.0000,      89.33
    140.0000,     105.29
    145.0000,     122.96
    150.0000,     142.54
    155.0000,     164.07
    160.0000,     187.51
    165.0000,     212.79
    170.0000,     239.90
    175.0000,     269.09
    180.0000,     301.22
    185.0000,     331.67
    190.0000,     365.80
    195.0000,     406.66
           459.5177
CALCULATED APPARENT RESISTIVITY
      7.5000,       5.0000,   1.00000,    331.8308
     12.5000,       5.0000,   1.00000,    329.7583
     17.5000,       5.0000,   1.00000,    323.1776
     22.5000,       5.0000,   1.00000,    351.5296
     27.5000,       5.0000,   1.00000,    370.1327
     32.5000,       5.0000,   1.00000,    397.7258
     37.5000,       5.0000,   1.00000,    463.0276
     42.5000,       5.0000,   1.00000,    432.9737
     47.5000,       5.0000,   1.00000,    526.6682
     52.5000,       5.0000,   1.00000,    545.9459
     57.5000,       5.0000,   1.00000,    573.9881
     62.5000,       5.0000,   1.00000,    591.1155
     67.5000,       5.0000,   1.00000,    601.6475
     72.5000,       5.0000,   1.00000,    537.1355
     77.5000,       5.0000,   1.00000,    528.6570
     82.5000,       5.0000,   1.00000,    530.2930
     87.5000,       5.0000,   1.00000,    535.6880
     92.5000,       5.0000,   1.00000,    572.4901
     97.5000,       5.0000,   1.00000,    576.5847
    102.5000,       5.0000,   1.00000,    559.0451
    107.5000,       5.0000,   1.00000,    560.6036
    112.5000,       5.0000,   1.00000,    563.8300
    117.5000,       5.0000,   1.00000,    595.6689
    122.5000,       5.0000,   1.00000,    602.9721
    127.5000,       5.0000,   1.00000,    676.1430
    132.5000,       5.0000,   1.00000,    756.1488
    137.5000,       5.0000,   1.00000,    726.2501
    142.5000,       5.0000,   1.00000,    891.1411
    147.5000,       5.0000,   1.00000,    781.4530
    152.5000,       5.0000,   1.00000,    809.3286
    157.5000,       5.0000,   1.00000,    752.5657
    162.5000,       5.0000,   1.00000,    664.8688
    167.5000,       5.0000,   1.00000,    620.1479
    172.5000,       5.0000,   1.00000,    541.8342
    177.5000,       5.0000,   1.00000,    506.3671
    182.5000,       5.0000,   1.00000,    541.7651
    187.5000,       5.0000,   1.00000,    581.3535
    192.5000,       5.0000,   1.00000,    660.4069
    197.5000,       5.0000,   1.00000,    617.4034
    202.5000,       5.0000,   1.00000,    651.4267
    207.5000,       5.0000,   1.00000,    708.5591
    212.5000,       5.0000,   1.00000,    792.1600
    217.5000,       5.0000,   1.00000,    826.0279
    222.5000,       5.0000,   1.00000,    962.6925
    227.5000,       5.0000,   1.00000,    943.2996
    232.5000,       5.0000,   1.00000,   1139.4954
    237.5000,       5.0000,   1.00000,   1043.9132
    242.5000,       5.0000,   1.00000,   1148.9606
    247.5000,       5.0000,   1.00000,   1021.6669
    252.5000,       5.0000,   1.00000,   1090.3938
    257.5000,       5.0000,   1.00000,   1069.3729
    262.5000,       5.0000,   1.00000,   1258.8064
    267.5000,       5.0000,   1.00000,   1332.3533
    272.5000,       5.0000,   1.00000,   1395.1870
    277.5000,       5.0000,   1.00000,   1597.0222
    282.5000,       5.0000,   1.00000,   1516.2808
    287.5000,       5.0000,   1.00000,   1599.2108
    292.5000,       5.0000,   1.00000,   1643.8411
    297.5000,       5.0000,   1.00000,   1656.4875
     12.5000,       5.0000,   2.00000,    320.3657
     17.5000,       5.0000,   2.00000,    313.8792
     22.5000,       5.0000,   2.00000,    340.4419
     27.5000,       5.0000,   2.00000,    343.3675
     32.5000,       5.0000,   2.00000,    388.0070
     37.5000,       5.0000,   2.00000,    433.9128
     42.5000,       5.0000,   2.00000,    388.4338
     47.5000,       5.0000,   2.00000,    482.2156
     52.5000,       5.0000,   2.00000,    516.3358
     57.5000,       5.0000,   2.00000,    486.8659
     62.5000,       5.0000,   2.00000,    537.1486
     67.5000,       5.0000,   2.00000,    570.8079
     72.5000,       5.0000,   2.00000,    501.6049
     77.5000,       5.0000,   2.00000,    502.5173
     82.5000,       5.0000,   2.00000,    515.7726
     87.5000,       5.0000,   2.00000,    504.4635
     92.5000,       5.0000,   2.00000,    541.8724
     97.5000,       5.0000,   2.00000,    542.1204
    102.5000,       5.0000,   2.00000,    508.3692
    107.5000,       5.0000,   2.00000,    519.5441
    112.5000,       5.0000,   2.00000,    555.4606
    117.5000,       5.0000,   2.00000,    571.6836
    122.5000,       5.0000,   2.00000,    559.4147
    127.5000,       5.0000,   2.00000,    659.2196
    132.5000,       5.0000,   2.00000,    681.3915
    137.5000,       5.0000,   2.00000,    651.5297
    142.5000,       5.0000,   2.00000,    807.2326
    147.5000,       5.0000,   2.00000,    711.7085
    152.5000,       5.0000,   2.00000,    698.9190
    157.5000,       5.0000,   2.00000,    697.2225
    162.5000,       5.0000,   2.00000,    623.9893
    167.5000,       5.0000,   2.00000,    617.4651
    172.5000,       5.0000,   2.00000,    550.7893
    177.5000,       5.0000,   2.00000,    490.5899
    182.5000,       5.0000,   2.00000,    499.2185
    187.5000,       5.0000,   2.00000,    573.2162
    192.5000,       5.0000,   2.00000,    648.0337
    197.5000,       5.0000,   2.00000,    555.2828
    202.5000,       5.0000,   2.00000,    564.7955
    207.5000,       5.0000,   2.00000,    679.0821
    212.5000,       5.0000,   2.00000,    737.6734
    217.5000,       5.0000,   2.00000,    759.3448
    222.5000,       5.0000,   2.00000,    818.5590
    227.5000,       5.0000,   2.00000,    833.5579
    232.5000,       5.0000,   2.00000,    975.3870
    237.5000,       5.0000,   2.00000,    956.0574
    242.5000,       5.0000,   2.00000,   1019.3981
    247.5000,       5.0000,   2.00000,    987.0807
    252.5000,       5.0000,   2.00000,   1013.7595
    257.5000,       5.0000,   2.00000,   1047.4946
    262.5000,       5.0000,   2.00000,   1246.3590
    267.5000,       5.0000,   2.00000,   1240.4700
    272.5000,       5.0000,   2.00000,   1291.0900
    277.5000,       5.0000,   2.00000,   1548.9976
    282.5000,       5.0000,   2.00000,   1443.0775
    287.5000,       5.0000,   2.00000,   1476.7188
    292.5000,       5.0000,   2.00000,   1598.3112
     17.5000,       5.0000,   3.00000,    294.5551
     22.5000,       5.0000,   3.00000,    308.9367
     27.5000,       5.0000,   3.00000,    333.7419
     32.5000,       5.0000,   3.00000,    367.1097
     37.5000,       5.0000,   3.00000,    398.0885
     42.5000,       5.0000,   3.00000,    353.6412
     47.5000,       5.0000,   3.00000,    425.6657
     52.5000,       5.0000,   3.00000,    437.9077
     57.5000,       5.0000,   3.00000,    451.1349
     62.5000,       5.0000,   3.00000,    483.6656
     67.5000,       5.0000,   3.00000,    521.3634
     72.5000,       5.0000,   3.00000,    460.8561
     77.5000,       5.0000,   3.00000,    442.4431
     82.5000,       5.0000,   3.00000,    452.6828
     87.5000,       5.0000,   3.00000,    474.1191
     92.5000,       5.0000,   3.00000,    510.1206
     97.5000,       5.0000,   3.00000,    497.9701
    102.5000,       5.0000,   3.00000,    456.2542
    107.5000,       5.0000,   3.00000,    466.4850
    112.5000,       5.0000,   3.00000,    499.4326
    117.5000,       5.0000,   3.00000,    519.1481
    122.5000,       5.0000,   3.00000,    521.4677
    127.5000,       5.0000,   3.00000,    563.7092
    132.5000,       5.0000,   3.00000,    600.4670
    137.5000,       5.0000,   3.00000,    573.1587
    142.5000,       5.0000,   3.00000,    691.3632
    147.5000,       5.0000,   3.00000,    613.1371
    152.5000,       5.0000,   3.00000,    612.2380
    157.5000,       5.0000,   3.00000,    595.9031
    162.5000,       5.0000,   3.00000,    601.5276
    167.5000,       5.0000,   3.00000,    596.6282
    172.5000,       5.0000,   3.00000,    517.1065
    177.5000,       5.0000,   3.00000,    438.2366
    182.5000,       5.0000,   3.00000,    468.9124
    187.5000,       5.0000,   3.00000,    574.0840
    192.5000,       5.0000,   3.00000,    640.7335
    197.5000,       5.0000,   3.00000,    501.7921
    202.5000,       5.0000,   3.00000,    488.8489
    207.5000,       5.0000,   3.00000,    582.1964
    212.5000,       5.0000,   3.00000,    699.8899
    217.5000,       5.0000,   3.00000,    667.6236
    222.5000,       5.0000,   3.00000,    699.7120
    227.5000,       5.0000,   3.00000,    681.3104
    232.5000,       5.0000,   3.00000,    865.2770
    237.5000,       5.0000,   3.00000,    853.2399
    242.5000,       5.0000,   3.00000,    956.5908
    247.5000,       5.0000,   3.00000,    858.1838
    252.5000,       5.0000,   3.00000,    927.2955
    257.5000,       5.0000,   3.00000,    966.0092
    262.5000,       5.0000,   3.00000,   1148.5281
    267.5000,       5.0000,   3.00000,   1168.4043
    272.5000,       5.0000,   3.00000,   1225.7130
    277.5000,       5.0000,   3.00000,   1407.5139
    282.5000,       5.0000,   3.00000,   1318.8402
    287.5000,       5.0000,   3.00000,   1349.3687
     22.5000,      15.0000,   1.00000,    303.0130
     27.5000,      15.0000,   1.00000,    327.7646
     32.5000,      15.0000,   1.00000,    353.5201
     37.5000,      15.0000,   1.00000,    355.4550
     42.5000,      15.0000,   1.00000,    370.5901
     47.5000,      15.0000,   1.00000,    366.1546
     52.5000,      15.0000,   1.00000,    394.0548
     57.5000,      15.0000,   1.00000,    425.8886
     62.5000,      15.0000,   1.00000,    456.1809
     67.5000,      15.0000,   1.00000,    443.9697
     72.5000,      15.0000,   1.00000,    430.8253
     77.5000,      15.0000,   1.00000,    404.7305
     82.5000,      15.0000,   1.00000,    410.2918
     87.5000,      15.0000,   1.00000,    445.1473
     92.5000,      15.0000,   1.00000,    470.8984
     97.5000,      15.0000,   1.00000,    461.3268
    102.5000,      15.0000,   1.00000,    449.6985
    107.5000,      15.0000,   1.00000,    443.2452
    112.5000,      15.0000,   1.00000,    452.8278
    117.5000,      15.0000,   1.00000,    482.8604
    122.5000,      15.0000,   1.00000,    493.9727
    127.5000,      15.0000,   1.00000,    510.0028
    132.5000,      15.0000,   1.00000,    519.5267
    137.5000,      15.0000,   1.00000,    559.4337
    142.5000,      15.0000,   1.00000,    552.5051
    147.5000,      15.0000,   1.00000,    557.8575
    152.5000,      15.0000,   1.00000,    543.1690
    157.5000,      15.0000,   1.00000,    560.4583
    162.5000,      15.0000,   1.00000,    561.1738
    167.5000,      15.0000,   1.00000,    549.7513
    172.5000,      15.0000,   1.00000,    482.6060
    177.5000,      15.0000,   1.00000,    453.4527
    182.5000,      15.0000,   1.00000,    488.8848
    187.5000,      15.0000,   1.00000,    556.0375
    192.5000,      15.0000,   1.00000,    557.4470
    197.5000,      15.0000,   1.00000,    528.3679
    202.5000,      15.0000,   1.00000,    494.5592
    207.5000,      15.0000,   1.00000,    547.7355
    212.5000,      15.0000,   1.00000,    593.5784
    217.5000,      15.0000,   1.00000,    648.5173
    222.5000,      15.0000,   1.00000,    622.3583
    227.5000,      15.0000,   1.00000,    684.4191
    232.5000,      15.0000,   1.00000,    736.4444
    237.5000,      15.0000,   1.00000,    849.1375
    242.5000,      15.0000,   1.00000,    833.5718
    247.5000,      15.0000,   1.00000,    854.4584
    252.5000,      15.0000,   1.00000,    852.8734
    257.5000,      15.0000,   1.00000,    944.3791
    262.5000,      15.0000,   1.00000,   1023.3876
    267.5000,      15.0000,   1.00000,   1136.4983
    272.5000,      15.0000,   1.00000,   1209.9902
    277.5000,      15.0000,   1.00000,   1217.9973
    282.5000,      15.0000,   1.00000,   1236.2509
     22.5000,       5.0000,   4.00000,    295.2584
     27.5000,       5.0000,   4.00000,    309.4977
     32.5000,       5.0000,   4.00000,    340.7265
     37.5000,       5.0000,   4.00000,    373.3047
     42.5000,       5.0000,   4.00000,    316.1229
     47.5000,       5.0000,   4.00000,    367.3016
     52.5000,       5.0000,   4.00000,    388.2967
     57.5000,       5.0000,   4.00000,    404.0749
     62.5000,       5.0000,   4.00000,    452.4597
     67.5000,       5.0000,   4.00000,    464.3328
     72.5000,       5.0000,   4.00000,    397.5120
     77.5000,       5.0000,   4.00000,    379.7604
     82.5000,       5.0000,   4.00000,    392.2919
     87.5000,       5.0000,   4.00000,    418.9257
     92.5000,       5.0000,   4.00000,    472.7906
     97.5000,       5.0000,   4.00000,    457.8242
    102.5000,       5.0000,   4.00000,    418.7878
    107.5000,       5.0000,   4.00000,    415.1171
    112.5000,       5.0000,   4.00000,    430.2397
    117.5000,       5.0000,   4.00000,    465.7966
    122.5000,       5.0000,   4.00000,    444.2839
    127.5000,       5.0000,   4.00000,    492.8600
    132.5000,       5.0000,   4.00000,    516.7196
    137.5000,       5.0000,   4.00000,    488.3081
    142.5000,       5.0000,   4.00000,    603.9575
    147.5000,       5.0000,   4.00000,    516.5682
    152.5000,       5.0000,   4.00000,    533.6823
    157.5000,       5.0000,   4.00000,    555.4840
    162.5000,       5.0000,   4.00000,    536.4189
    167.5000,       5.0000,   4.00000,    551.6795
    172.5000,       5.0000,   4.00000,    452.9742
    177.5000,       5.0000,   4.00000,    401.7139
    182.5000,       5.0000,   4.00000,    450.5317
    187.5000,       5.0000,   4.00000,    549.5895
    192.5000,       5.0000,   4.00000,    613.5367
    197.5000,       5.0000,   4.00000,    478.3964
    202.5000,       5.0000,   4.00000,    440.8260
    207.5000,       5.0000,   4.00000,    518.3069
    212.5000,       5.0000,   4.00000,    588.7877
    217.5000,       5.0000,   4.00000,    599.6979
    222.5000,       5.0000,   4.00000,    608.0438
    227.5000,       5.0000,   4.00000,    599.5592
    232.5000,       5.0000,   4.00000,    770.0541
    237.5000,       5.0000,   4.00000,    792.8504
    242.5000,       5.0000,   4.00000,    857.6716
    247.5000,       5.0000,   4.00000,    777.6313
    252.5000,       5.0000,   4.00000,    815.9448
    257.5000,       5.0000,   4.00000,    844.3698
    262.5000,       5.0000,   4.00000,   1038.9399
    267.5000,       5.0000,   4.00000,   1100.7814
    272.5000,       5.0000,   4.00000,   1133.5198
    277.5000,       5.0000,   4.00000,   1293.9675
    282.5000,       5.0000,   4.00000,   1162.6287
     30.0000,      20.0000,   1.00000,    308.8162
     35.0000,      20.0000,   1.00000,    306.1330
     40.0000,      20.0000,   1.00000,    315.4372
     45.0000,      20.0000,   1.00000,    327.3677
     50.0000,      20.0000,   1.00000,    331.5604
     55.0000,      20.0000,   1.00000,    362.0586
     60.0000,      20.0000,   1.00000,    380.3507
     65.0000,      20.0000,   1.00000,    367.9812
     70.0000,      20.0000,   1.00000,    358.2608
     75.0000,      20.0000,   1.00000,    340.7054
     80.0000,      20.0000,   1.00000,    337.0339
     85.0000,      20.0000,   1.00000,    357.6957
     90.0000,      20.0000,   1.00000,    377.9473
     95.0000,      20.0000,   1.00000,    399.2984
    100.0000,      20.0000,   1.00000,    413.5359
    105.0000,      20.0000,   1.00000,    399.0070
    110.0000,      20.0000,   1.00000,    395.5076
    115.0000,      20.0000,   1.00000,    380.1850
    120.0000,      20.0000,   1.00000,    395.6777
    125.0000,      20.0000,   1.00000,    416.1163
    130.0000,      20.0000,   1.00000,    417.7333
    135.0000,      20.0000,   1.00000,    452.7568
    140.0000,      20.0000,   1.00000,    447.2042
    145.0000,      20.0000,   1.00000,    455.6113
    150.0000,      20.0000,   1.00000,    491.2223
    155.0000,      20.0000,   1.00000,    482.7474
    160.0000,      20.0000,   1.00000,    485.8145
    165.0000,      20.0000,   1.00000,    451.7149
    170.0000,      20.0000,   1.00000,    419.4293
    175.0000,      20.0000,   1.00000,    435.6471
    180.0000,      20.0000,   1.00000,    445.2135
    185.0000,      20.0000,   1.00000,    477.5753
    190.0000,      20.0000,   1.00000,    492.8978
    195.0000,      20.0000,   1.00000,    497.5272
    200.0000,      20.0000,   1.00000,    510.1582
    205.0000,      20.0000,   1.00000,    482.3107
    210.0000,      20.0000,   1.00000,    480.5524
    215.0000,      20.0000,   1.00000,    501.0606
    220.0000,      20.0000,   1.00000,    541.3055
    225.0000,      20.0000,   1.00000,    617.9271
    230.0000,      20.0000,   1.00000,    665.8475
    235.0000,      20.0000,   1.00000,    702.0565
    240.0000,      20.0000,   1.00000,    729.8375
    245.0000,      20.0000,   1.00000,    743.5211
    250.0000,      20.0000,   1.00000,    733.3561
    255.0000,      20.0000,   1.00000,    778.6745
    260.0000,      20.0000,   1.00000,    842.4820
    265.0000,      20.0000,   1.00000,    926.7004
    270.0000,      20.0000,   1.00000,   1035.6163
    275.0000,      20.0000,   1.00000,   1059.4254
     27.5000,       5.0000,   5.00000,    284.7061
     32.5000,       5.0000,   5.00000,    314.1449
     37.5000,       5.0000,   5.00000,    339.0246
     42.5000,       5.0000,   5.00000,    279.9844
     47.5000,       5.0000,   5.00000,    332.5252
     52.5000,       5.0000,   5.00000,    354.6184
     57.5000,       5.0000,   5.00000,    363.8597
     62.5000,       5.0000,   5.00000,    402.8360
     67.5000,       5.0000,   5.00000,    414.5131
     72.5000,       5.0000,   5.00000,    334.4264
     77.5000,       5.0000,   5.00000,    324.9890
     82.5000,       5.0000,   5.00000,    341.5168
     87.5000,       5.0000,   5.00000,    362.6360
     92.5000,       5.0000,   5.00000,    414.2452
     97.5000,       5.0000,   5.00000,    425.9578
    102.5000,       5.0000,   5.00000,    382.0454
    107.5000,       5.0000,   5.00000,    368.2419
    112.5000,       5.0000,   5.00000,    385.5241
    117.5000,       5.0000,   5.00000,    384.2204
    122.5000,       5.0000,   5.00000,    379.3208
    127.5000,       5.0000,   5.00000,    425.9816
    132.5000,       5.0000,   5.00000,    443.4920
    137.5000,       5.0000,   5.00000,    420.7328
    142.5000,       5.0000,   5.00000,    518.8420
    147.5000,       5.0000,   5.00000,    461.7997
    152.5000,       5.0000,   5.00000,    484.8789
    157.5000,       5.0000,   5.00000,    506.2574
    162.5000,       5.0000,   5.00000,    484.9925
    167.5000,       5.0000,   5.00000,    457.3938
    172.5000,       5.0000,   5.00000,    412.1261
    177.5000,       5.0000,   5.00000,    373.4033
    182.5000,       5.0000,   5.00000,    420.0249
    187.5000,       5.0000,   5.00000,    514.3289
    192.5000,       5.0000,   5.00000,    581.4337
    197.5000,       5.0000,   5.00000,    456.0850
    202.5000,       5.0000,   5.00000,    425.4723
    207.5000,       5.0000,   5.00000,    462.1681
    212.5000,       5.0000,   5.00000,    511.9731
    217.5000,       5.0000,   5.00000,    507.0617
    222.5000,       5.0000,   5.00000,    563.7144
    227.5000,       5.0000,   5.00000,    562.5570
    232.5000,       5.0000,   5.00000,    723.7038
    237.5000,       5.0000,   5.00000,    715.5740
    242.5000,       5.0000,   5.00000,    782.9471
    247.5000,       5.0000,   5.00000,    702.7959
    252.5000,       5.0000,   5.00000,    712.6714
    257.5000,       5.0000,   5.00000,    736.0388
    262.5000,       5.0000,   5.00000,    939.4261
    267.5000,       5.0000,   5.00000,    985.0908
    272.5000,       5.0000,   5.00000,   1039.6589
    277.5000,       5.0000,   5.00000,   1176.0978
     32.5000,       5.0000,   6.00000,    283.3879
     37.5000,       5.0000,   6.00000,    298.6308
     42.5000,       5.0000,   6.00000,    254.9783
     47.5000,       5.0000,   6.00000,    308.4586
     52.5000,       5.0000,   6.00000,    324.3255
     57.5000,       5.0000,   6.00000,    329.8174
     62.5000,       5.0000,   6.00000,    349.6404
     67.5000,       5.0000,   6.00000,    352.6518
     72.5000,       5.0000,   6.00000,    297.8219
     77.5000,       5.0000,   6.00000,    279.1755
     82.5000,       5.0000,   6.00000,    293.8782
     87.5000,       5.0000,   6.00000,    315.3347
     92.5000,       5.0000,   6.00000,    364.2283
     97.5000,       5.0000,   6.00000,    373.5902
    102.5000,       5.0000,   6.00000,    345.0881
    107.5000,       5.0000,   6.00000,    337.3493
    112.5000,       5.0000,   6.00000,    329.2014
    117.5000,       5.0000,   6.00000,    331.9843
    122.5000,       5.0000,   6.00000,    320.1381
    127.5000,       5.0000,   6.00000,    361.9665
    132.5000,       5.0000,   6.00000,    388.0513
    137.5000,       5.0000,   6.00000,    366.8997
    142.5000,       5.0000,   6.00000,    466.4442
    147.5000,       5.0000,   6.00000,    429.2636
    152.5000,       5.0000,   6.00000,    454.8448
    157.5000,       5.0000,   6.00000,    451.6637
    162.5000,       5.0000,   6.00000,    413.9847
    167.5000,       5.0000,   6.00000,    412.7252
    172.5000,       5.0000,   6.00000,    363.7704
    177.5000,       5.0000,   6.00000,    343.7972
    182.5000,       5.0000,   6.00000,    383.3451
    187.5000,       5.0000,   6.00000,    479.4031
    192.5000,       5.0000,   6.00000,    549.6676
    197.5000,       5.0000,   6.00000,    437.0317
    202.5000,       5.0000,   6.00000,    398.1920
    207.5000,       5.0000,   6.00000,    435.7474
    212.5000,       5.0000,   6.00000,    462.7001
    217.5000,       5.0000,   6.00000,    459.5035
    222.5000,       5.0000,   6.00000,    513.8928
    227.5000,       5.0000,   6.00000,    546.1964
    232.5000,       5.0000,   6.00000,    686.5244
    237.5000,       5.0000,   6.00000,    663.7972
    242.5000,       5.0000,   6.00000,    715.8636
    247.5000,       5.0000,   6.00000,    620.7251
    252.5000,       5.0000,   6.00000,    639.2133
    257.5000,       5.0000,   6.00000,    666.2916
    262.5000,       5.0000,   6.00000,    821.0967
    267.5000,       5.0000,   6.00000,    876.3382
    272.5000,       5.0000,   6.00000,    921.6083
     37.5000,      25.0000,   1.00000,    270.8656
     42.5000,      25.0000,   1.00000,    288.8150
     47.5000,      25.0000,   1.00000,    301.3624
     52.5000,      25.0000,   1.00000,    309.5850
     57.5000,      25.0000,   1.00000,    316.9790
     62.5000,      25.0000,   1.00000,    301.0887
     67.5000,      25.0000,   1.00000,    290.5380
     72.5000,      25.0000,   1.00000,    291.9571
     77.5000,      25.0000,   1.00000,    294.2027
     82.5000,      25.0000,   1.00000,    288.3505
     87.5000,      25.0000,   1.00000,    307.9426
     92.5000,      25.0000,   1.00000,    322.0222
     97.5000,      25.0000,   1.00000,    332.9740
    102.5000,      25.0000,   1.00000,    354.5173
    107.5000,      25.0000,   1.00000,    347.7139
    112.5000,      25.0000,   1.00000,    329.6811
    117.5000,      25.0000,   1.00000,    328.9078
    122.5000,      25.0000,   1.00000,    334.9713
    127.5000,      25.0000,   1.00000,    338.8608
    132.5000,      25.0000,   1.00000,    366.3194
    137.5000,      25.0000,   1.00000,    385.8288
    142.5000,      25.0000,   1.00000,    408.7742
    147.5000,      25.0000,   1.00000,    427.3082
    152.5000,      25.0000,   1.00000,    435.8647
    157.5000,      25.0000,   1.00000,    403.8936
    162.5000,      25.0000,   1.00000,    386.2887
    167.5000,      25.0000,   1.00000,    377.8475
    172.5000,      25.0000,   1.00000,    377.7279
    177.5000,      25.0000,   1.00000,    389.3802
    182.5000,      25.0000,   1.00000,    423.1269
    187.5000,      25.0000,   1.00000,    423.1684
    192.5000,      25.0000,   1.00000,    444.6322
    197.5000,      25.0000,   1.00000,    464.3614
    202.5000,      25.0000,   1.00000,    472.1777
    207.5000,      25.0000,   1.00000,    444.8008
    212.5000,      25.0000,   1.00000,    455.8738
    217.5000,      25.0000,   1.00000,    478.8883
    222.5000,      25.0000,   1.00000,    547.3896
    227.5000,      25.0000,   1.00000,    590.6765
    232.5000,      25.0000,   1.00000,    645.8063
    237.5000,      25.0000,   1.00000,    646.8218
    242.5000,      25.0000,   1.00000,    639.8994
    247.5000,      25.0000,   1.00000,    638.9204
    252.5000,      25.0000,   1.00000,    689.0420
    257.5000,      25.0000,   1.00000,    711.9498
    262.5000,      25.0000,   1.00000,    755.9107
    267.5000,      25.0000,   1.00000,    823.2157
     37.5000,       5.0000,   7.00000,    270.9944
     42.5000,       5.0000,   7.00000,    233.3145
     47.5000,       5.0000,   7.00000,    284.2210
     52.5000,       5.0000,   7.00000,    298.7335
     57.5000,       5.0000,   7.00000,    291.6593
     62.5000,       5.0000,   7.00000,    304.7719
     67.5000,       5.0000,   7.00000,    308.5425
     72.5000,       5.0000,   7.00000,    259.3646
     77.5000,       5.0000,   7.00000,    250.5152
     82.5000,       5.0000,   7.00000,    254.0016
     87.5000,       5.0000,   7.00000,    276.8375
     92.5000,       5.0000,   7.00000,    319.0383
     97.5000,       5.0000,   7.00000,    322.7236
    102.5000,       5.0000,   7.00000,    304.7019
    107.5000,       5.0000,   7.00000,    294.4314
    112.5000,       5.0000,   7.00000,    292.6689
    117.5000,       5.0000,   7.00000,    290.2223
    122.5000,       5.0000,   7.00000,    276.3979
    127.5000,       5.0000,   7.00000,    311.9300
    132.5000,       5.0000,   7.00000,    337.6358
    137.5000,       5.0000,   7.00000,    335.5534
    142.5000,       5.0000,   7.00000,    442.7238
    147.5000,       5.0000,   7.00000,    405.0754
    152.5000,       5.0000,   7.00000,    415.7978
    157.5000,       5.0000,   7.00000,    399.3045
    162.5000,       5.0000,   7.00000,    372.8434
    167.5000,       5.0000,   7.00000,    376.8723
    172.5000,       5.0000,   7.00000,    333.6263
    177.5000,       5.0000,   7.00000,    300.6831
    182.5000,       5.0000,   7.00000,    353.8794
    187.5000,       5.0000,   7.00000,    444.7460
    192.5000,       5.0000,   7.00000,    521.6245
    197.5000,       5.0000,   7.00000,    407.3612
    202.5000,       5.0000,   7.00000,    373.9031
    207.5000,       5.0000,   7.00000,    410.9604
    212.5000,       5.0000,   7.00000,    451.0287
    217.5000,       5.0000,   7.00000,    441.8181
    222.5000,       5.0000,   7.00000,    488.1276
    227.5000,       5.0000,   7.00000,    504.1049
    232.5000,       5.0000,   7.00000,    656.5463
    237.5000,       5.0000,   7.00000,    632.8161
    242.5000,       5.0000,   7.00000,    645.9579
    247.5000,       5.0000,   7.00000,    564.0782
    252.5000,       5.0000,   7.00000,    584.3685
    257.5000,       5.0000,   7.00000,    598.2629
    262.5000,       5.0000,   7.00000,    737.5511
    267.5000,       5.0000,   7.00000,    765.2198
     42.5000,       5.0000,   8.00000,    213.0804
     47.5000,       5.0000,   8.00000,    258.0263
     52.5000,       5.0000,   8.00000,    265.9754
     57.5000,       5.0000,   8.00000,    259.2979
     62.5000,       5.0000,   8.00000,    272.9047
     67.5000,       5.0000,   8.00000,    277.1047
     72.5000,       5.0000,   8.00000,    229.8510
     77.5000,       5.0000,   8.00000,    220.0009
     82.5000,       5.0000,   8.00000,    232.5584
     87.5000,       5.0000,   8.00000,    242.1597
     92.5000,       5.0000,   8.00000,    276.9375
     97.5000,       5.0000,   8.00000,    285.4133
    102.5000,       5.0000,   8.00000,    256.6853
    107.5000,       5.0000,   8.00000,    254.2479
    112.5000,       5.0000,   8.00000,    260.2972
    117.5000,       5.0000,   8.00000,    257.8207
    122.5000,       5.0000,   8.00000,    245.9703
    127.5000,       5.0000,   8.00000,    276.4241
    132.5000,       5.0000,   8.00000,    305.6871
    137.5000,       5.0000,   8.00000,    316.7702
    142.5000,       5.0000,   8.00000,    424.7878
    147.5000,       5.0000,   8.00000,    377.7604
    152.5000,       5.0000,   8.00000,    372.5826
    157.5000,       5.0000,   8.00000,    370.5538
    162.5000,       5.0000,   8.00000,    353.3832
    167.5000,       5.0000,   8.00000,    347.3945
    172.5000,       5.0000,   8.00000,    301.7427
    177.5000,       5.0000,   8.00000,    277.2864
    182.5000,       5.0000,   8.00000,    316.9915
    187.5000,       5.0000,   8.00000,    419.4503
    192.5000,       5.0000,   8.00000,    481.0715
    197.5000,       5.0000,   8.00000,    380.1454
    202.5000,       5.0000,   8.00000,    350.1983
    207.5000,       5.0000,   8.00000,    396.4204
    212.5000,       5.0000,   8.00000,    445.5921
    217.5000,       5.0000,   8.00000,    442.3416
    222.5000,       5.0000,   8.00000,    469.4319
    227.5000,       5.0000,   8.00000,    473.3922
    232.5000,       5.0000,   8.00000,    611.8846
    237.5000,       5.0000,   8.00000,    587.8719
    242.5000,       5.0000,   8.00000,    611.4127
    247.5000,       5.0000,   8.00000,    524.7850
    252.5000,       5.0000,   8.00000,    531.6381
    257.5000,       5.0000,   8.00000,    543.6877
    262.5000,       5.0000,   8.00000,    664.6749
     52.5000,      35.0000,   1.00000,    228.5076
     57.5000,      35.0000,   1.00000,    222.1861
     62.5000,      35.0000,   1.00000,    223.4728
     67.5000,      35.0000,   1.00000,    221.1637
     72.5000,      35.0000,   1.00000,    221.3561
     77.5000,      35.0000,   1.00000,    226.8268
     82.5000,      35.0000,   1.00000,    226.9453
     87.5000,      35.0000,   1.00000,    224.9796
     92.5000,      35.0000,   1.00000,    223.2454
     97.5000,      35.0000,   1.00000,    224.4968
    102.5000,      35.0000,   1.00000,    233.0424
    107.5000,      35.0000,   1.00000,    238.9650
    112.5000,      35.0000,   1.00000,    245.1344
    117.5000,      35.0000,   1.00000,    252.4851
    122.5000,      35.0000,   1.00000,    265.0203
    127.5000,      35.0000,   1.00000,    295.0737
    132.5000,      35.0000,   1.00000,    313.1019
    137.5000,      35.0000,   1.00000,    325.1814
    142.5000,      35.0000,   1.00000,    328.0232
    147.5000,      35.0000,   1.00000,    336.0028
    152.5000,      35.0000,   1.00000,    343.5584
    157.5000,      35.0000,   1.00000,    339.9319
    162.5000,      35.0000,   1.00000,    316.3162
    167.5000,      35.0000,   1.00000,    311.8291
    172.5000,      35.0000,   1.00000,    319.3147
    177.5000,      35.0000,   1.00000,    335.0041
    182.5000,      35.0000,   1.00000,    329.7035
    187.5000,      35.0000,   1.00000,    325.7656
    192.5000,      35.0000,   1.00000,    334.2932
    197.5000,      35.0000,   1.00000,    376.3925
    202.5000,      35.0000,   1.00000,    407.4174
    207.5000,      35.0000,   1.00000,    435.3788
    212.5000,      35.0000,   1.00000,    438.8116
    217.5000,      35.0000,   1.00000,    477.8633
    222.5000,      35.0000,   1.00000,    510.7286
    227.5000,      35.0000,   1.00000,    520.9259
    232.5000,      35.0000,   1.00000,    512.4460
    237.5000,      35.0000,   1.00000,    517.4800
    242.5000,      35.0000,   1.00000,    527.0692
    247.5000,      35.0000,   1.00000,    565.3955
    252.5000,      35.0000,   1.00000,    569.5260
     52.5000,       5.0000,  10.00000,    210.8802
     57.5000,       5.0000,  10.00000,    212.5107
     62.5000,       5.0000,  10.00000,    229.7459
     67.5000,       5.0000,  10.00000,    234.3270
     72.5000,       5.0000,  10.00000,    194.0862
     77.5000,       5.0000,  10.00000,    182.9483
     82.5000,       5.0000,  10.00000,    186.1902
     87.5000,       5.0000,  10.00000,    197.5459
     92.5000,       5.0000,  10.00000,    218.1392
     97.5000,       5.0000,  10.00000,    212.0447
    102.5000,       5.0000,  10.00000,    193.3310
    107.5000,       5.0000,  10.00000,    190.4309
    112.5000,       5.0000,  10.00000,    197.2154
    117.5000,       5.0000,  10.00000,    205.8981
    122.5000,       5.0000,  10.00000,    208.9229
    127.5000,       5.0000,  10.00000,    249.0089
    132.5000,       5.0000,  10.00000,    282.7010
    137.5000,       5.0000,  10.00000,    283.5091
    142.5000,       5.0000,  10.00000,    361.0138
    147.5000,       5.0000,  10.00000,    327.8152
    152.5000,       5.0000,  10.00000,    344.9980
    157.5000,       5.0000,  10.00000,    345.0183
    162.5000,       5.0000,  10.00000,    320.2379
    167.5000,       5.0000,  10.00000,    312.5673
    172.5000,       5.0000,  10.00000,    268.0751
    177.5000,       5.0000,  10.00000,    243.2160
    182.5000,       5.0000,  10.00000,    276.3976
    187.5000,       5.0000,  10.00000,    353.0899
    192.5000,       5.0000,  10.00000,    407.2297
    197.5000,       5.0000,  10.00000,    335.3325
    202.5000,       5.0000,  10.00000,    320.0359
    207.5000,       5.0000,  10.00000,    374.8384
    212.5000,       5.0000,  10.00000,    424.7529
    217.5000,       5.0000,  10.00000,    419.8166
    222.5000,       5.0000,  10.00000,    448.9724
    227.5000,       5.0000,  10.00000,    434.3174
    232.5000,       5.0000,  10.00000,    538.2510
    237.5000,       5.0000,  10.00000,    514.6577
    242.5000,       5.0000,  10.00000,    541.3405
    247.5000,       5.0000,  10.00000,    468.3450
    252.5000,       5.0000,  10.00000,    464.4731
     67.5000,      45.0000,   1.00000,    181.0397
     72.5000,      45.0000,   1.00000,    186.9206
     77.5000,      45.0000,   1.00000,    185.1152
     82.5000,      45.0000,   1.00000,    181.9059
     87.5000,      45.0000,   1.00000,    174.6586
     92.5000,      45.0000,   1.00000,    167.9788
     97.5000,      45.0000,   1.00000,    168.8700
    102.5000,      45.0000,   1.00000,    172.8795
    107.5000,      45.0000,   1.00000,    186.3079
    112.5000,      45.0000,   1.00000,    202.7774
    117.5000,      45.0000,   1.00000,    219.3099
    122.5000,      45.0000,   1.00000,    242.6346
    127.5000,      45.0000,   1.00000,    250.9982
    132.5000,      45.0000,   1.00000,    268.6216
    137.5000,      45.0000,   1.00000,    287.6945
    142.5000,      45.0000,   1.00000,    295.6987
    147.5000,      45.0000,   1.00000,    300.4284
    152.5000,      45.0000,   1.00000,    298.3055
    157.5000,      45.0000,   1.00000,    291.7484
    162.5000,      45.0000,   1.00000,    297.0600
    167.5000,      45.0000,   1.00000,    295.5837
    172.5000,      45.0000,   1.00000,    302.3830
    177.5000,      45.0000,   1.00000,    292.1368
    182.5000,      45.0000,   1.00000,    286.5622
    187.5000,      45.0000,   1.00000,    292.1464
    192.5000,      45.0000,   1.00000,    305.7876
    197.5000,      45.0000,   1.00000,    322.3177
    202.5000,      45.0000,   1.00000,    349.7427
    207.5000,      45.0000,   1.00000,    373.0971
    212.5000,      45.0000,   1.00000,    404.3080
    217.5000,      45.0000,   1.00000,    415.7186
    222.5000,      45.0000,   1.00000,    440.4271
    227.5000,      45.0000,   1.00000,    451.7112
    232.5000,      45.0000,   1.00000,    456.2975
    237.5000,      45.0000,   1.00000,    455.6306
     67.5000,       5.0000,  12.00000,    204.9771
    147.5000,       5.0000,  12.00000,    311.9221
    227.5000,       5.0000,  12.00000,    404.6741
     67.5000,      15.0000,   4.00000,    179.7762
     72.5000,      15.0000,   4.00000,    169.2890
     77.5000,      15.0000,   4.00000,    152.7595
     82.5000,      15.0000,   4.00000,    149.8371
     87.5000,      15.0000,   4.00000,    154.0711
     92.5000,      15.0000,   4.00000,    157.2367
     97.5000,      15.0000,   4.00000,    155.1451
    102.5000,      15.0000,   4.00000,    148.5848
    107.5000,      15.0000,   4.00000,    147.9110
    112.5000,      15.0000,   4.00000,    155.4750
    117.5000,      15.0000,   4.00000,    168.0033
    122.5000,      15.0000,   4.00000,    187.3768
    127.5000,      15.0000,   4.00000,    207.5994
    132.5000,      15.0000,   4.00000,    234.1011
    137.5000,      15.0000,   4.00000,    281.4438
    142.5000,      15.0000,   4.00000,    301.1785
    147.5000,      15.0000,   4.00000,    320.6161
    152.5000,      15.0000,   4.00000,    316.1281
    157.5000,      15.0000,   4.00000,    314.0446
    162.5000,      15.0000,   4.00000,    308.9020
    167.5000,      15.0000,   4.00000,    281.3416
    172.5000,      15.0000,   4.00000,    252.5683
    177.5000,      15.0000,   4.00000,    237.0544
    182.5000,      15.0000,   4.00000,    262.4522
    187.5000,      15.0000,   4.00000,    313.1478
    192.5000,      15.0000,   4.00000,    327.5902
    197.5000,      15.0000,   4.00000,    314.0265
    202.5000,      15.0000,   4.00000,    298.9259
    207.5000,      15.0000,   4.00000,    321.3211
    212.5000,      15.0000,   4.00000,    349.5347
    217.5000,      15.0000,   4.00000,    372.5928
    222.5000,      15.0000,   4.00000,    382.4841
    227.5000,      15.0000,   4.00000,    426.5278
    232.5000,      15.0000,   4.00000,    449.4957
    237.5000,      15.0000,   4.00000,    478.7638
     82.5000,      55.0000,   1.00000,    149.7347
     87.5000,      55.0000,   1.00000,    149.8414
     92.5000,      55.0000,   1.00000,    151.1278
     97.5000,      55.0000,   1.00000,    152.9220
    102.5000,      55.0000,   1.00000,    162.0317
    107.5000,      55.0000,   1.00000,    173.5344
    112.5000,      55.0000,   1.00000,    180.7524
    117.5000,      55.0000,   1.00000,    202.4900
    122.5000,      55.0000,   1.00000,    218.8415
    127.5000,      55.0000,   1.00000,    231.8998
    132.5000,      55.0000,   1.00000,    246.2374
    137.5000,      55.0000,   1.00000,    259.0610
    142.5000,      55.0000,   1.00000,    269.3832
    147.5000,      55.0000,   1.00000,    275.8994
    152.5000,      55.0000,   1.00000,    274.7008
    157.5000,      55.0000,   1.00000,    274.2345
    162.5000,      55.0000,   1.00000,    278.4262
    167.5000,      55.0000,   1.00000,    292.5141
    172.5000,      55.0000,   1.00000,    289.5367
    177.5000,      55.0000,   1.00000,    289.4990
    182.5000,      55.0000,   1.00000,    289.0211
    187.5000,      55.0000,   1.00000,    290.9957
    192.5000,      55.0000,   1.00000,    292.7806
    197.5000,      55.0000,   1.00000,    293.5100
    202.5000,      55.0000,   1.00000,    302.1958
    207.5000,      55.0000,   1.00000,    326.7521
    212.5000,      55.0000,   1.00000,    345.9544
    217.5000,      55.0000,   1.00000,    361.8790
    222.5000,      55.0000,   1.00000,    360.6916
    147.5000,       5.0000,  15.00000,    300.0674
    227.5000,       5.0000,  15.00000,    348.7530
     82.5000,      15.0000,   5.00000,    123.4301
     87.5000,      15.0000,   5.00000,    129.0577
     92.5000,      15.0000,   5.00000,    134.9377
     97.5000,      15.0000,   5.00000,    136.3123
    102.5000,      15.0000,   5.00000,    132.0240
    107.5000,      15.0000,   5.00000,    129.6107
    112.5000,      15.0000,   5.00000,    132.7785
    117.5000,      15.0000,   5.00000,    141.4828
    122.5000,      15.0000,   5.00000,    161.7266
    127.5000,      15.0000,   5.00000,    186.7520
    132.5000,      15.0000,   5.00000,    212.9511
    137.5000,      15.0000,   5.00000,    258.2394
    142.5000,      15.0000,   5.00000,    282.5295
    147.5000,      15.0000,   5.00000,    311.3041
    152.5000,      15.0000,   5.00000,    308.4401
    157.5000,      15.0000,   5.00000,    305.5964
    162.5000,      15.0000,   5.00000,    294.0996
    167.5000,      15.0000,   5.00000,    272.0259
    172.5000,      15.0000,   5.00000,    248.5959
    177.5000,      15.0000,   5.00000,    240.1613
    182.5000,      15.0000,   5.00000,    264.0370
    187.5000,      15.0000,   5.00000,    308.3284
    192.5000,      15.0000,   5.00000,    312.3947
    197.5000,      15.0000,   5.00000,    286.8802
    202.5000,      15.0000,   5.00000,    264.4892
    207.5000,      15.0000,   5.00000,    278.3289
    212.5000,      15.0000,   5.00000,    297.3737
    217.5000,      15.0000,   5.00000,    314.9474
    222.5000,      15.0000,   5.00000,    321.1051
     97.5000,      65.0000,   1.00000,    147.5495
    102.5000,      65.0000,   1.00000,    154.9698
    107.5000,      65.0000,   1.00000,    166.5992
    112.5000,      65.0000,   1.00000,    186.6419
    117.5000,      65.0000,   1.00000,    199.6619
    122.5000,      65.0000,   1.00000,    214.3367
    127.5000,      65.0000,   1.00000,    226.5374
    132.5000,      65.0000,   1.00000,    237.4271
    137.5000,      65.0000,   1.00000,    244.0588
    142.5000,      65.0000,   1.00000,    245.5045
    147.5000,      65.0000,   1.00000,    244.9619
    152.5000,      65.0000,   1.00000,    252.1109
    157.5000,      65.0000,   1.00000,    267.6154
    162.5000,      65.0000,   1.00000,    286.7675
    167.5000,      65.0000,   1.00000,    289.7098
    172.5000,      65.0000,   1.00000,    287.6210
    177.5000,      65.0000,   1.00000,    282.9381
    182.5000,      65.0000,   1.00000,    280.1715
    187.5000,      65.0000,   1.00000,    278.8389
    192.5000,      65.0000,   1.00000,    280.7565
    197.5000,      65.0000,   1.00000,    281.9416
    202.5000,      65.0000,   1.00000,    291.7650
    207.5000,      65.0000,   1.00000,    300.7708
     97.5000,      15.0000,   6.00000,    122.7970
    102.5000,      15.0000,   6.00000,    118.8997
    107.5000,      15.0000,   6.00000,    119.0443
    112.5000,      15.0000,   6.00000,    125.8711
    117.5000,      15.0000,   6.00000,    134.0261
    122.5000,      15.0000,   6.00000,    152.5548
    127.5000,      15.0000,   6.00000,    178.1342
    132.5000,      15.0000,   6.00000,    206.0600
    137.5000,      15.0000,   6.00000,    248.2459
    142.5000,      15.0000,   6.00000,    270.0285
    147.5000,      15.0000,   6.00000,    293.4184
    152.5000,      15.0000,   6.00000,    297.0008
    157.5000,      15.0000,   6.00000,    301.8860
    162.5000,      15.0000,   6.00000,    300.2393
    167.5000,      15.0000,   6.00000,    278.0222
    172.5000,      15.0000,   6.00000,    250.7809
    177.5000,      15.0000,   6.00000,    236.4780
    182.5000,      15.0000,   6.00000,    254.4859
    187.5000,      15.0000,   6.00000,    295.7831
    192.5000,      15.0000,   6.00000,    299.9300
    197.5000,      15.0000,   6.00000,    277.0655
    202.5000,      15.0000,   6.00000,    252.1113
    207.5000,      15.0000,   6.00000,    261.6638
    105.0000,      30.0000,   3.00000,    124.6744
    110.0000,      30.0000,   3.00000,    127.6501
    115.0000,      30.0000,   3.00000,    137.6093
    120.0000,      30.0000,   3.00000,    154.5785
    125.0000,      30.0000,   3.00000,    173.5298
    130.0000,      30.0000,   3.00000,    203.7437
    135.0000,      30.0000,   3.00000,    226.6323
    140.0000,      30.0000,   3.00000,    249.9958
    145.0000,      30.0000,   3.00000,    272.1272
    150.0000,      30.0000,   3.00000,    285.6664
    155.0000,      30.0000,   3.00000,    297.9730
    160.0000,      30.0000,   3.00000,    286.4889
    165.0000,      30.0000,   3.00000,    273.3156
    170.0000,      30.0000,   3.00000,    263.9803
    175.0000,      30.0000,   3.00000,    262.8451
    180.0000,      30.0000,   3.00000,    272.3044
    185.0000,      30.0000,   3.00000,    266.4691
    190.0000,      30.0000,   3.00000,    262.2999
    195.0000,      30.0000,   3.00000,    268.2197
    200.0000,      30.0000,   3.00000,    276.1739
    112.5000,      25.0000,   4.00000,    124.5291
    117.5000,      25.0000,   4.00000,    138.9944
    122.5000,      25.0000,   4.00000,    157.8284
    127.5000,      25.0000,   4.00000,    177.1049
    132.5000,      25.0000,   4.00000,    210.8100
    137.5000,      25.0000,   4.00000,    239.4321
    142.5000,      25.0000,   4.00000,    265.6750
    147.5000,      25.0000,   4.00000,    287.6278
    152.5000,      25.0000,   4.00000,    299.7389
    157.5000,      25.0000,   4.00000,    293.9731
    162.5000,      25.0000,   4.00000,    283.0055
    167.5000,      25.0000,   4.00000,    261.2833
    172.5000,      25.0000,   4.00000,    248.7501
    177.5000,      25.0000,   4.00000,    253.6749
    182.5000,      25.0000,   4.00000,    267.0927
    187.5000,      25.0000,   4.00000,    268.2039
    192.5000,      25.0000,   4.00000,    269.0206
    147.5000,      15.0000,   8.00000,    296.5111
  13.38
ITERATION 2
MODEL RESISTIVITY
LAYER 1
59,     2.5000
     10.0000,     454.03
     15.0000,     355.01
     20.0000,     315.38
     25.0000,     441.23
     30.0000,     535.52
     35.0000,     690.94
     40.0000,     843.30
     45.0000,     630.94
     50.0000,     883.65
     55.0000,     927.87
     60.0000,     903.08
     65.0000,     946.86
     70.0000,     914.27
     75.0000,     612.37
     80.0000,     527.38
     85.0000,     530.38
     90.0000,     551.74
     95.0000,     653.99
    100.0000,     610.19
    105.0000,     472.65
    110.0000,     429.92
    115.0000,     445.38
    120.0000,     481.47
    125.0000,     494.99
    130.0000,     670.65
    135.0000,     810.67
    140.0000,     787.52
    145.0000,     1196.6
    150.0000,     967.66
    155.0000,     924.52
    160.0000,     828.24
    165.0000,     655.61
    170.0000,     580.47
    175.0000,     434.54
    180.0000,     364.72
    185.0000,     446.84
    190.0000,     655.53
    195.0000,     869.03
    200.0000,     642.30
    205.0000,     635.74
    210.0000,     865.55
    215.0000,     1119.0
    220.0000,     1154.3
    225.0000,     1255.9
    230.0000,     1118.1
    235.0000,     1381.9
    240.0000,     1143.1
    245.0000,     1213.7
    250.0000,     929.76
    255.0000,     909.52
    260.0000,     871.58
    265.0000,     1178.4
    270.0000,     1175.2
    275.0000,     1245.4
    280.0000,     1694.1
    285.0000,     1269.7
    290.0000,     1259.3
    295.0000,     1480.9
             1409.7
LAYER 2
59,     5.2500
     10.0000,     495.25
     15.0000,     364.86
     20.0000,     308.94
     25.0000,     372.59
     30.0000,     443.44
     35.0000,     551.28
     40.0000,     646.88
     45.0000,     525.64
     50.0000,     670.88
     55.0000,     704.05
     60.0000,     667.97
     65.0000,     754.39
     70.0000,     710.41
     75.0000,     550.78
     80.0000,     483.55
     85.0000,     495.13
     90.0000,     544.21
     95.0000,     615.98
    100.0000,     604.42
    105.0000,     551.34
    110.0000,     529.09
    115.0000,     540.61
    120.0000,     586.05
    125.0000,     599.64
    130.0000,     714.27
    135.0000,     780.22
    140.0000,     746.32
    145.0000,     1023.6
    150.0000,     821.89
    155.0000,     774.80
    160.0000,     725.81
    165.0000,     627.08
    170.0000,     583.37
    175.0000,     454.10
    180.0000,     377.60
    185.0000,     462.81
    190.0000,     668.39
    195.0000,     856.86
    200.0000,     624.05
    205.0000,     609.49
    210.0000,     823.29
    215.0000,     1052.5
    220.0000,     1049.9
    225.0000,     1104.9
    230.0000,     1092.8
    235.0000,     1395.6
    240.0000,     1253.5
    245.0000,     1218.0
    250.0000,     965.72
    255.0000,     894.62
    260.0000,     911.47
    265.0000,     1174.3
    270.0000,     1260.9
    275.0000,     1383.1
    280.0000,     1671.8
    285.0000,     1374.1
    290.0000,     1349.5
    295.0000,     1476.8
             1389.6
LAYER 3
57,     8.2750
     15.0000,     434.59
     20.0000,     286.96
     25.0000,     249.21
     30.0000,     264.41
     35.0000,     302.52
     40.0000,     339.55
     45.0000,     301.02
     50.0000,     361.98
     55.0000,     381.22
     60.0000,     373.56
     65.0000,     462.41
     70.0000,     480.41
     75.0000,     436.88
     80.0000,     405.81
     85.0000,     417.44
     90.0000,     458.02
     95.0000,     482.94
    100.0000,     516.41
    105.0000,     608.96
    110.0000,     675.53
    115.0000,     710.49
    120.0000,     780.54
    125.0000,     815.18
    130.0000,     830.84
    135.0000,     809.26
    140.0000,     774.98
    145.0000,     959.44
    150.0000,     730.29
    155.0000,     646.56
    160.0000,     613.86
    165.0000,     577.52
    170.0000,     567.03
    175.0000,     449.03
    180.0000,     362.60
    185.0000,     431.42
    190.0000,     625.40
    195.0000,     780.65
    200.0000,     573.00
    205.0000,     545.95
    210.0000,     716.06
    215.0000,     877.01
    220.0000,     826.75
    225.0000,     853.43
    230.0000,     994.12
    235.0000,     1385.6
    240.0000,     1387.1
    245.0000,     1238.8
    250.0000,     990.69
    255.0000,     874.59
    260.0000,     926.18
    265.0000,     1152.1
    270.0000,     1347.0
    275.0000,     1534.5
    280.0000,     1701.5
    285.0000,     1566.0
    290.0000,     1527.6
             1466.8
LAYER 4
55,    11.6025
     20.0000,     351.70
     25.0000,     176.47
     30.0000,     163.85
     35.0000,     169.18
     40.0000,     182.79
     45.0000,     173.82
     50.0000,     211.66
     55.0000,     229.21
     60.0000,     236.86
     65.0000,     321.90
     70.0000,     385.29
     75.0000,     384.88
     80.0000,     357.73
     85.0000,     343.13
     90.0000,     344.49
     95.0000,     345.31
    100.0000,     419.19
    105.0000,     642.56
    110.0000,     856.54
    115.0000,     944.43
    120.0000,     1010.6
    125.0000,     1023.9
    130.0000,     909.14
    135.0000,     805.47
    140.0000,     785.46
    145.0000,     945.65
    150.0000,     691.88
    155.0000,     588.67
    160.0000,     564.88
    165.0000,     564.47
    170.0000,     570.16
    175.0000,     434.11
    180.0000,     320.38
    185.0000,     353.18
    190.0000,     510.70
    195.0000,     635.49
    200.0000,     475.01
    205.0000,     440.59
    210.0000,     555.66
    215.0000,     645.75
    220.0000,     583.77
    225.0000,     612.28
    230.0000,     818.81
    235.0000,     1271.0
    240.0000,     1400.9
    245.0000,     1224.7
    250.0000,     973.80
    255.0000,     836.57
    260.0000,     895.68
    265.0000,     1109.3
    270.0000,     1371.0
    275.0000,     1589.8
    280.0000,     1715.5
    285.0000,     1674.9
             1546.7
LAYER 5
51,    15.2628
     30.0000,     175.35
     35.0000,     139.94
     40.0000,     140.93
     45.0000,     156.62
     50.0000,     191.42
     55.0000,     225.45
     60.0000,     261.38
     65.0000,     360.37
     70.0000,     468.45
     75.0000,     482.20
     80.0000,     406.16
     85.0000,     312.96
     90.0000,     243.02
     95.0000,     212.31
    100.0000,     252.23
    105.0000,     376.80
    110.0000,     490.53
    115.0000,     511.23
    120.0000,     498.63
    125.0000,     497.02
    130.0000,     478.44
    135.0000,     500.53
    140.0000,     621.93
    145.0000,     821.73
    150.0000,     756.45
    155.0000,     713.92
    160.0000,     726.67
    165.0000,     744.88
    170.0000,     685.57
    175.0000,     472.81
    180.0000,     305.10
    185.0000,     267.17
    190.0000,     318.33
    195.0000,     367.46
    200.0000,     319.81
    205.0000,     295.07
    210.0000,     323.01
    215.0000,     341.04
    220.0000,     319.49
    225.0000,     342.01
    230.0000,     465.00
    235.0000,     708.05
    240.0000,     866.72
    245.0000,     829.72
    250.0000,     728.01
    255.0000,     682.81
    260.0000,     772.92
    265.0000,     979.25
    270.0000,     1285.3
    275.0000,     1507.3
             1613.4
LAYER 6
47,    19.2890
     40.0000,     223.38
     45.0000,     256.82
     50.0000,     288.34
     55.0000,     321.87
     60.0000,     366.24
     65.0000,     461.72
     70.0000,     567.40
     75.0000,     591.78
     80.0000,     512.68
     85.0000,     396.22
     90.0000,     298.67
     95.0000,     246.31
    100.0000,     245.51
    105.0000,     272.23
    110.0000,     274.94
    115.0000,     243.92
    120.0000,     211.84
    125.0000,     197.32
    130.0000,     200.18
    135.0000,     235.72
    140.0000,     329.04
    145.0000,     476.86
    150.0000,     578.41
    155.0000,     669.22
    160.0000,     765.12
    165.0000,     818.24
    170.0000,     744.83
    175.0000,     540.23
    180.0000,     367.42
    185.0000,     298.80
    190.0000,     301.45
    195.0000,     312.49
    200.0000,     286.21
    205.0000,     259.80
    210.0000,     251.93
    215.0000,     244.10
    220.0000,     230.98
    225.0000,     240.42
    230.0000,     293.86
    235.0000,     392.23
    240.0000,     482.16
    245.0000,     520.61
    250.0000,     540.77
    255.0000,     594.12
    260.0000,     745.47
    265.0000,     956.81
             1378.1
LAYER 7
43,    23.7179
     50.0000,     426.98
     55.0000,     405.39
     60.0000,     421.06
     65.0000,     463.12
     70.0000,     527.33
     75.0000,     566.62
     80.0000,     540.28
     85.0000,     466.91
     90.0000,     378.41
     95.0000,     307.47
    100.0000,     263.16
    105.0000,     228.80
    110.0000,     189.88
    115.0000,     151.96
    120.0000,     123.90
    125.0000,     107.81
    130.0000,     103.76
    135.0000,     116.58
    140.0000,     154.84
    145.0000,     223.57
    150.0000,     312.39
    155.0000,     421.54
    160.0000,     542.18
    165.0000,     632.64
    170.0000,     632.29
    175.0000,     535.34
    180.0000,     425.22
    185.0000,     362.79
    190.0000,     343.77
    195.0000,     332.79
    200.0000,     304.58
    205.0000,     270.82
    210.0000,     243.53
    215.0000,     220.71
    220.0000,     203.31
    225.0000,     201.12
    230.0000,     221.42
    235.0000,     262.87
    240.0000,     314.64
    245.0000,     364.90
    250.0000,     434.57
    255.0000,     530.75
           811.1062
LAYER 8
39,    28.5897
     60.0000,     435.06
     65.0000,     391.48
     70.0000,     408.92
     75.0000,     436.00
     80.0000,     445.02
     85.0000,     423.81
     90.0000,     367.65
     95.0000,     298.09
    100.0000,     235.55
    105.0000,     184.50
    110.0000,     144.96
    115.0000,     116.57
    120.0000,      96.94
    125.0000,      83.35
    130.0000,      75.38
    135.0000,      75.38
    140.0000,      86.69
    145.0000,     112.43
    150.0000,     155.01
    155.0000,     217.54
    160.0000,     297.66
    165.0000,     378.20
    170.0000,     429.34
    175.0000,     434.82
    180.0000,     413.57
    185.0000,     393.96
    190.0000,     383.62
    195.0000,     370.16
    200.0000,     342.11
    205.0000,     304.34
    210.0000,     266.61
    215.0000,     233.74
    220.0000,     209.29
    225.0000,     198.00
    230.0000,     203.43
    235.0000,     222.67
    240.0000,     254.40
    245.0000,     299.99
           408.4364
LAYER 9
34,    33.9487
     75.0000,     304.56
     80.0000,     306.75
     85.0000,     302.31
     90.0000,     275.05
     95.0000,     224.71
    100.0000,     174.68
    105.0000,     137.74
    110.0000,     113.11
    115.0000,      97.06
    120.0000,      85.94
    125.0000,      76.82
    130.0000,      68.86
    135.0000,      63.71
    140.0000,      63.96
    145.0000,      71.64
    150.0000,      88.58
    155.0000,     117.03
    160.0000,     158.14
    165.0000,     209.03
    170.0000,     261.35
    175.0000,     305.91
    180.0000,     340.11
    185.0000,     366.85
    190.0000,     386.14
    195.0000,     391.57
    200.0000,     376.88
    205.0000,     345.06
    210.0000,     306.03
    215.0000,     267.93
    220.0000,     236.67
    225.0000,     217.74
    230.0000,     215.23
    235.0000,     224.94
           249.1879
LAYER 10
28,    39.8436
     90.0000,     199.18
     95.0000,     149.98
    100.0000,     121.45
    105.0000,     100.82
    110.0000,      89.08
    115.0000,      82.07
    120.0000,      77.87
    125.0000,      73.86
    130.0000,      68.48
    135.0000,      62.39
    140.0000,      58.01
    145.0000,      57.61
    150.0000,      62.67
    155.0000,      74.42
    160.0000,      94.17
    165.0000,     122.88
    170.0000,     160.45
    175.0000,     205.57
    180.0000,     256.16
    185.0000,     308.97
    190.0000,     357.64
    195.0000,     392.55
    200.0000,     402.50
    205.0000,     385.45
    210.0000,     353.68
    215.0000,     315.23
    220.0000,     281.90
           243.2192
LAYER 11
24,    46.3279
    100.0000,      92.52
    105.0000,      74.14
    110.0000,      68.77
    115.0000,      68.14
    120.0000,      69.19
    125.0000,      70.07
    130.0000,      68.41
    135.0000,      63.56
    140.0000,      57.41
    145.0000,      52.82
    150.0000,      51.78
    155.0000,      55.37
    160.0000,      64.59
    165.0000,      80.86
    170.0000,     106.13
    175.0000,     142.73
    180.0000,     192.70
    185.0000,     255.84
    190.0000,     326.07
    195.0000,     394.35
    200.0000,     435.18
    205.0000,     440.96
    210.0000,     417.03
           368.5388
LAYER 12
21,    53.4607
    105.0000,      50.74
    110.0000,      50.22
    115.0000,      54.27
    120.0000,      59.59
    125.0000,      64.15
    130.0000,      65.93
    135.0000,      62.52
    140.0000,      55.52
    145.0000,      48.48
    150.0000,      44.07
    155.0000,      43.52
    160.0000,      47.56
    165.0000,      57.37
    170.0000,      75.22
    175.0000,     104.96
    180.0000,     152.33
    185.0000,     223.90
    190.0000,     312.00
    195.0000,     421.71
    200.0000,     525.23
           551.6970
LAYER 13
19, 
    110.0000,      33.18
    115.0000,      41.97
    120.0000,      50.28
    125.0000,      56.30
    130.0000,      58.09
    135.0000,      53.95
    140.0000,      45.93
    145.0000,      38.09
    150.0000,      32.92
    155.0000,      31.22
    160.0000,      33.33
    165.0000,      40.16
    170.0000,      53.95
    175.0000,      79.38
    180.0000,     126.08
    185.0000,     196.03
    190.0000,     313.60
    195.0000,     517.47
           890.4999
CALCULATED APPARENT RESISTIVITY
      7.5000,       5.0000,   1.00000,    423.1448
     12.5000,       5.0000,   1.00000,    377.1306
     17.5000,       5.0000,   1.00000,    347.9561
     22.5000,       5.0000,   1.00000,    413.8493
     27.5000,       5.0000,   1.00000,    442.8239
     32.5000,       5.0000,   1.00000,    489.7355
     37.5000,       5.0000,   1.00000,    615.3583
     42.5000,       5.0000,   1.00000,    528.6349
     47.5000,       5.0000,   1.00000,    683.9241
     52.5000,       5.0000,   1.00000,    664.5977
     57.5000,       5.0000,   1.00000,    692.2809
     62.5000,       5.0000,   1.00000,    678.7215
     67.5000,       5.0000,   1.00000,    676.5662
     72.5000,       5.0000,   1.00000,    557.2020
     77.5000,       5.0000,   1.00000,    536.3084
     82.5000,       5.0000,   1.00000,    526.4590
     87.5000,       5.0000,   1.00000,    513.3027
     92.5000,       5.0000,   1.00000,    554.9315
     97.5000,       5.0000,   1.00000,    550.1086
    102.5000,       5.0000,   1.00000,    516.5435
    107.5000,       5.0000,   1.00000,    516.9424
    112.5000,       5.0000,   1.00000,    524.3719
    117.5000,       5.0000,   1.00000,    571.3787
    122.5000,       5.0000,   1.00000,    577.6667
    127.5000,       5.0000,   1.00000,    680.7322
    132.5000,       5.0000,   1.00000,    790.9443
    137.5000,       5.0000,   1.00000,    719.0135
    142.5000,       5.0000,   1.00000,    954.1060
    147.5000,       5.0000,   1.00000,    777.2958
    152.5000,       5.0000,   1.00000,    805.4805
    157.5000,       5.0000,   1.00000,    726.0471
    162.5000,       5.0000,   1.00000,    608.3263
    167.5000,       5.0000,   1.00000,    566.8773
    172.5000,       5.0000,   1.00000,    477.6960
    177.5000,       5.0000,   1.00000,    445.2278
    182.5000,       5.0000,   1.00000,    500.2472
    187.5000,       5.0000,   1.00000,    555.0955
    192.5000,       5.0000,   1.00000,    678.6085
    197.5000,       5.0000,   1.00000,    627.1581
    202.5000,       5.0000,   1.00000,    694.3121
    207.5000,       5.0000,   1.00000,    793.6567
    212.5000,       5.0000,   1.00000,    916.0341
    217.5000,       5.0000,   1.00000,    946.5894
    222.5000,       5.0000,   1.00000,   1126.0964
    227.5000,       5.0000,   1.00000,   1026.8918
    232.5000,       5.0000,   1.00000,   1266.6678
    237.5000,       5.0000,   1.00000,   1048.2894
    242.5000,       5.0000,   1.00000,   1180.9264
    247.5000,       5.0000,   1.00000,    949.5986
    252.5000,       5.0000,   1.00000,   1017.5257
    257.5000,       5.0000,   1.00000,    937.7240
    262.5000,       5.0000,   1.00000,   1165.3470
    267.5000,       5.0000,   1.00000,   1215.5367
    272.5000,       5.0000,   1.00000,   1227.2594
    277.5000,       5.0000,   1.00000,   1532.1290
    282.5000,       5.0000,   1.00000,   1305.1926
    287.5000,       5.0000,   1.00000,   1374.3535
    292.5000,       5.0000,   1.00000,   1449.7942
    297.5000,       5.0000,   1.00000,   1374.5076
     12.5000,       5.0000,   2.00000,    353.4513
     17.5000,       5.0000,   2.00000,    316.3589
     22.5000,       5.0000,   2.00000,    379.3949
     27.5000,       5.0000,   2.00000,    354.4269
     32.5000,       5.0000,   2.00000,    400.8163
     37.5000,       5.0000,   2.00000,    461.0876
     42.5000,       5.0000,   2.00000,    367.0925
     47.5000,       5.0000,   2.00000,    494.3934
     52.5000,       5.0000,   2.00000,    524.7953
     57.5000,       5.0000,   2.00000,    463.1786
     62.5000,       5.0000,   2.00000,    528.3203
     67.5000,       5.0000,   2.00000,    566.6617
     72.5000,       5.0000,   2.00000,    466.3684
     77.5000,       5.0000,   2.00000,    470.6805
     82.5000,       5.0000,   2.00000,    487.2443
     87.5000,       5.0000,   2.00000,    467.3118
     92.5000,       5.0000,   2.00000,    530.5861
     97.5000,       5.0000,   2.00000,    544.5494
    102.5000,       5.0000,   2.00000,    503.0831
    107.5000,       5.0000,   2.00000,    526.0267
    112.5000,       5.0000,   2.00000,    587.0886
    117.5000,       5.0000,   2.00000,    613.4922
    122.5000,       5.0000,   2.00000,    580.0120
    127.5000,       5.0000,   2.00000,    719.2470
    132.5000,       5.0000,   2.00000,    727.3344
    137.5000,       5.0000,   2.00000,    635.3923
    142.5000,       5.0000,   2.00000,    847.9696
    147.5000,       5.0000,   2.00000,    695.2059
    152.5000,       5.0000,   2.00000,    663.0050
    157.5000,       5.0000,   2.00000,    666.9979
    162.5000,       5.0000,   2.00000,    571.6154
    167.5000,       5.0000,   2.00000,    579.6504
    172.5000,       5.0000,   2.00000,    507.4762
    177.5000,       5.0000,   2.00000,    444.4438
    182.5000,       5.0000,   2.00000,    458.8195
    187.5000,       5.0000,   2.00000,    555.8549
    192.5000,       5.0000,   2.00000,    675.1511
    197.5000,       5.0000,   2.00000,    547.0914
    202.5000,       5.0000,   2.00000,    564.1918
    207.5000,       5.0000,   2.00000,    728.0812
    212.5000,       5.0000,   2.00000,    798.0489
    217.5000,       5.0000,   2.00000,    823.8841
    222.5000,       5.0000,   2.00000,    907.3616
    227.5000,       5.0000,   2.00000,    904.4261
    232.5000,       5.0000,   2.00000,   1066.0520
    237.5000,       5.0000,   2.00000,    987.1204
    242.5000,       5.0000,   2.00000,   1074.2665
    247.5000,       5.0000,   2.00000,    987.8860
    252.5000,       5.0000,   2.00000,    985.5237
    257.5000,       5.0000,   2.00000,    981.7123
    262.5000,       5.0000,   2.00000,   1243.4185
    267.5000,       5.0000,   2.00000,   1153.7418
    272.5000,       5.0000,   2.00000,   1181.0885
    277.5000,       5.0000,   2.00000,   1598.3389
    282.5000,       5.0000,   2.00000,   1285.0756
    287.5000,       5.0000,   2.00000,   1287.7560
    292.5000,       5.0000,   2.00000,   1514.9160
     17.5000,       5.0000,   3.00000,    277.5782
     22.5000,       5.0000,   3.00000,    312.5324
     27.5000,       5.0000,   3.00000,    334.1239
     32.5000,       5.0000,   3.00000,    351.5436
     37.5000,       5.0000,   3.00000,    369.7661
     42.5000,       5.0000,   3.00000,    291.1240
     47.5000,       5.0000,   3.00000,    381.5219
     52.5000,       5.0000,   3.00000,    385.4891
     57.5000,       5.0000,   3.00000,    401.3629
     62.5000,       5.0000,   3.00000,    439.4849
     67.5000,       5.0000,   3.00000,    488.8270
     72.5000,       5.0000,   3.00000,    408.4613
     77.5000,       5.0000,   3.00000,    391.1479
     82.5000,       5.0000,   3.00000,    414.0086
     87.5000,       5.0000,   3.00000,    450.9240
     92.5000,       5.0000,   3.00000,    521.7035
     97.5000,       5.0000,   3.00000,    528.1310
    102.5000,       5.0000,   3.00000,    480.7590
    107.5000,       5.0000,   3.00000,    499.2894
    112.5000,       5.0000,   3.00000,    543.3675
    117.5000,       5.0000,   3.00000,    574.6810
    122.5000,       5.0000,   3.00000,    573.4540
    127.5000,       5.0000,   3.00000,    630.5817
    132.5000,       5.0000,   3.00000,    659.7463
    137.5000,       5.0000,   3.00000,    578.4783
    142.5000,       5.0000,   3.00000,    743.3377
    147.5000,       5.0000,   3.00000,    612.7028
    152.5000,       5.0000,   3.00000,    595.8456
    157.5000,       5.0000,   3.00000,    567.5865
    162.5000,       5.0000,   3.00000,    571.0462
    167.5000,       5.0000,   3.00000,    579.9449
    172.5000,       5.0000,   3.00000,    488.4885
    177.5000,       5.0000,   3.00000,    397.2078
    182.5000,       5.0000,   3.00000,    436.3593
    187.5000,       5.0000,   3.00000,    572.3790
    192.5000,       5.0000,   3.00000,    674.9715
    197.5000,       5.0000,   3.00000,    475.9279
    202.5000,       5.0000,   3.00000,    458.8101
    207.5000,       5.0000,   3.00000,    583.8807
    212.5000,       5.0000,   3.00000,    752.8653
    217.5000,       5.0000,   3.00000,    704.3272
    222.5000,       5.0000,   3.00000,    759.3927
    227.5000,       5.0000,   3.00000,    710.0685
    232.5000,       5.0000,   3.00000,    943.5853
    237.5000,       5.0000,   3.00000,    874.6301
    242.5000,       5.0000,   3.00000,   1034.6416
    247.5000,       5.0000,   3.00000,    869.2561
    252.5000,       5.0000,   3.00000,    953.4696
    257.5000,       5.0000,   3.00000,    955.7255
    262.5000,       5.0000,   3.00000,   1169.3970
    267.5000,       5.0000,   3.00000,   1142.5930
    272.5000,       5.0000,   3.00000,   1191.3251
    277.5000,       5.0000,   3.00000,   1484.1741
    282.5000,       5.0000,   3.00000,   1229.0497
    287.5000,       5.0000,   3.00000,   1235.6432
     22.5000,      15.0000,   1.00000,    293.5283
     27.5000,      15.0000,   1.00000,    325.4724
     32.5000,      15.0000,   1.00000,    348.8652
     37.5000,      15.0000,   1.00000,    326.8808
     42.5000,      15.0000,   1.00000,    330.3469
     47.5000,      15.0000,   1.00000,    315.4152
     52.5000,      15.0000,   1.00000,    349.5682
     57.5000,      15.0000,   1.00000,    387.0403
     62.5000,      15.0000,   1.00000,    424.1907
     67.5000,      15.0000,   1.00000,    404.7726
     72.5000,      15.0000,   1.00000,    389.5145
     77.5000,      15.0000,   1.00000,    361.9029
     82.5000,      15.0000,   1.00000,    381.7457
     87.5000,      15.0000,   1.00000,    446.8651
     92.5000,      15.0000,   1.00000,    502.7710
     97.5000,      15.0000,   1.00000,    501.5360
    102.5000,      15.0000,   1.00000,    488.1406
    107.5000,      15.0000,   1.00000,    471.5117
    112.5000,      15.0000,   1.00000,    474.3144
    117.5000,      15.0000,   1.00000,    516.3548
    122.5000,      15.0000,   1.00000,    536.9715
    127.5000,      15.0000,   1.00000,    560.6912
    132.5000,      15.0000,   1.00000,    568.2212
    137.5000,      15.0000,   1.00000,    613.9525
    142.5000,      15.0000,   1.00000,    589.2117
    147.5000,      15.0000,   1.00000,    585.1228
    152.5000,      15.0000,   1.00000,    543.8192
    157.5000,      15.0000,   1.00000,    549.4794
    162.5000,      15.0000,   1.00000,    542.2230
    167.5000,      15.0000,   1.00000,    533.1281
    172.5000,      15.0000,   1.00000,    456.3799
    177.5000,      15.0000,   1.00000,    424.6181
    182.5000,      15.0000,   1.00000,    474.4468
    187.5000,      15.0000,   1.00000,    565.9405
    192.5000,      15.0000,   1.00000,    557.7466
    197.5000,      15.0000,   1.00000,    515.0045
    202.5000,      15.0000,   1.00000,    468.7287
    207.5000,      15.0000,   1.00000,    545.4026
    212.5000,      15.0000,   1.00000,    612.3534
    217.5000,      15.0000,   1.00000,    703.5312
    222.5000,      15.0000,   1.00000,    653.5876
    227.5000,      15.0000,   1.00000,    723.1261
    232.5000,      15.0000,   1.00000,    758.7102
    237.5000,      15.0000,   1.00000,    895.9589
    242.5000,      15.0000,   1.00000,    857.5807
    247.5000,      15.0000,   1.00000,    895.7673
    252.5000,      15.0000,   1.00000,    877.4998
    257.5000,      15.0000,   1.00000,    969.0580
    262.5000,      15.0000,   1.00000,   1033.7827
    267.5000,      15.0000,   1.00000,   1159.2295
    272.5000,      15.0000,   1.00000,   1242.0187
    277.5000,      15.0000,   1.00000,   1220.9479
    282.5000,      15.0000,   1.00000,   1220.8043
     22.5000,       5.0000,   4.00000,    291.5048
     27.5000,       5.0000,   4.00000,    298.1317
     32.5000,       5.0000,   4.00000,    327.2295
     37.5000,       5.0000,   4.00000,    352.9821
     42.5000,       5.0000,   4.00000,    255.1284
     47.5000,       5.0000,   4.00000,    320.8354
     52.5000,       5.0000,   4.00000,    335.8372
     57.5000,       5.0000,   4.00000,    352.2388
     62.5000,       5.0000,   4.00000,    415.6303
     67.5000,       5.0000,   4.00000,    434.9943
     72.5000,       5.0000,   4.00000,    352.3065
     77.5000,       5.0000,   4.00000,    339.0816
     82.5000,       5.0000,   4.00000,    366.1557
     87.5000,       5.0000,   4.00000,    409.3175
     92.5000,       5.0000,   4.00000,    504.3193
     97.5000,       5.0000,   4.00000,    505.0334
    102.5000,       5.0000,   4.00000,    461.5473
    107.5000,       5.0000,   4.00000,    452.9468
    112.5000,       5.0000,   4.00000,    462.1978
    117.5000,       5.0000,   4.00000,    517.9523
    122.5000,       5.0000,   4.00000,    485.1719
    127.5000,       5.0000,   4.00000,    561.2338
    132.5000,       5.0000,   4.00000,    585.0578
    137.5000,       5.0000,   4.00000,    510.6071
    142.5000,       5.0000,   4.00000,    684.8366
    147.5000,       5.0000,   4.00000,    528.9197
    152.5000,       5.0000,   4.00000,    529.0901
    157.5000,       5.0000,   4.00000,    548.9215
    162.5000,       5.0000,   4.00000,    515.4991
    167.5000,       5.0000,   4.00000,    553.7794
    172.5000,       5.0000,   4.00000,    430.4464
    177.5000,       5.0000,   4.00000,    367.9010
    182.5000,       5.0000,   4.00000,    427.9060
    187.5000,       5.0000,   4.00000,    552.4905
    192.5000,       5.0000,   4.00000,    644.6822
    197.5000,       5.0000,   4.00000,    447.4604
    202.5000,       5.0000,   4.00000,    400.6405
    207.5000,       5.0000,   4.00000,    510.9977
    212.5000,       5.0000,   4.00000,    612.3996
    217.5000,       5.0000,   4.00000,    632.8152
    222.5000,       5.0000,   4.00000,    637.8481
    227.5000,       5.0000,   4.00000,    613.6317
    232.5000,       5.0000,   4.00000,    832.9610
    237.5000,       5.0000,   4.00000,    823.3933
    242.5000,       5.0000,   4.00000,    922.2001
    247.5000,       5.0000,   4.00000,    798.0521
    252.5000,       5.0000,   4.00000,    851.9777
    257.5000,       5.0000,   4.00000,    838.8123
    262.5000,       5.0000,   4.00000,   1092.8418
    267.5000,       5.0000,   4.00000,   1132.3567
    272.5000,       5.0000,   4.00000,   1132.3362
    277.5000,       5.0000,   4.00000,   1431.3173
    282.5000,       5.0000,   4.00000,   1116.0238
     30.0000,      20.0000,   1.00000,    307.5753
     35.0000,      20.0000,   1.00000,    298.8416
     40.0000,      20.0000,   1.00000,    308.5667
     45.0000,      20.0000,   1.00000,    310.3484
     50.0000,      20.0000,   1.00000,    302.2913
     55.0000,      20.0000,   1.00000,    339.4928
     60.0000,      20.0000,   1.00000,    362.3097
     65.0000,      20.0000,   1.00000,    348.0108
     70.0000,      20.0000,   1.00000,    342.2723
     75.0000,      20.0000,   1.00000,    327.5779
     80.0000,      20.0000,   1.00000,    330.1837
     85.0000,      20.0000,   1.00000,    370.0541
     90.0000,      20.0000,   1.00000,    409.7877
     95.0000,      20.0000,   1.00000,    442.7769
    100.0000,      20.0000,   1.00000,    453.8417
    105.0000,      20.0000,   1.00000,    422.4733
    110.0000,      20.0000,   1.00000,    417.1035
    115.0000,      20.0000,   1.00000,    387.1872
    120.0000,      20.0000,   1.00000,    406.3359
    125.0000,      20.0000,   1.00000,    444.7083
    130.0000,      20.0000,   1.00000,    460.3882
    135.0000,      20.0000,   1.00000,    522.9207
    140.0000,      20.0000,   1.00000,    506.3191
    145.0000,      20.0000,   1.00000,    496.6211
    150.0000,      20.0000,   1.00000,    531.3184
    155.0000,      20.0000,   1.00000,    494.3571
    160.0000,      20.0000,   1.00000,    486.7249
    165.0000,      20.0000,   1.00000,    436.1031
    170.0000,      20.0000,   1.00000,    394.7691
    175.0000,      20.0000,   1.00000,    423.3071
    180.0000,      20.0000,   1.00000,    434.5417
    185.0000,      20.0000,   1.00000,    474.0461
    190.0000,      20.0000,   1.00000,    485.7238
    195.0000,      20.0000,   1.00000,    487.8536
    200.0000,      20.0000,   1.00000,    509.3890
    205.0000,      20.0000,   1.00000,    476.2307
    210.0000,      20.0000,   1.00000,    483.4587
    215.0000,      20.0000,   1.00000,    512.3475
    220.0000,      20.0000,   1.00000,    562.6030
    225.0000,      20.0000,   1.00000,    656.7006
    230.0000,      20.0000,   1.00000,    699.2729
    235.0000,      20.0000,   1.00000,    731.7119
    240.0000,      20.0000,   1.00000,    758.3613
    245.0000,      20.0000,   1.00000,    773.6173
    250.0000,      20.0000,   1.00000,    740.2254
    255.0000,      20.0000,   1.00000,    797.7374
    260.0000,      20.0000,   1.00000,    875.4192
    265.0000,      20.0000,   1.00000,    960.2150
    270.0000,      20.0000,   1.00000,   1115.5657
    275.0000,      20.0000,   1.00000,   1118.3663
     27.5000,       5.0000,   5.00000,    275.1927
     32.5000,       5.0000,   5.00000,    306.4732
     37.5000,       5.0000,   5.00000,    339.5615
     42.5000,       5.0000,   5.00000,    239.3910
     47.5000,       5.0000,   5.00000,    304.2108
     52.5000,       5.0000,   5.00000,    318.7577
     57.5000,       5.0000,   5.00000,    326.3818
     62.5000,       5.0000,   5.00000,    381.8291
     67.5000,       5.0000,   5.00000,    406.9733
     72.5000,       5.0000,   5.00000,    310.5555
     77.5000,       5.0000,   5.00000,    308.4426
     82.5000,       5.0000,   5.00000,    334.9228
     87.5000,       5.0000,   5.00000,    364.9218
     92.5000,       5.0000,   5.00000,    449.4720
     97.5000,       5.0000,   5.00000,    481.0000
    102.5000,       5.0000,   5.00000,    422.6236
    107.5000,       5.0000,   5.00000,    399.1102
    112.5000,       5.0000,   5.00000,    419.9926
    117.5000,       5.0000,   5.00000,    412.0968
    122.5000,       5.0000,   5.00000,    404.5028
    127.5000,       5.0000,   5.00000,    487.3152
    132.5000,       5.0000,   5.00000,    513.5309
    137.5000,       5.0000,   5.00000,    454.8415
    142.5000,       5.0000,   5.00000,    603.4552
    147.5000,       5.0000,   5.00000,    486.9704
    152.5000,       5.0000,   5.00000,    492.1832
    157.5000,       5.0000,   5.00000,    511.9461
    162.5000,       5.0000,   5.00000,    478.4323
    167.5000,       5.0000,   5.00000,    451.1980
    172.5000,       5.0000,   5.00000,    399.7190
    177.5000,       5.0000,   5.00000,    347.7065
    182.5000,       5.0000,   5.00000,    399.7713
    187.5000,       5.0000,   5.00000,    514.0358
    192.5000,       5.0000,   5.00000,    609.3599
    197.5000,       5.0000,   5.00000,    428.4729
    202.5000,       5.0000,   5.00000,    393.4643
    207.5000,       5.0000,   5.00000,    453.6003
    212.5000,       5.0000,   5.00000,    527.5897
    217.5000,       5.0000,   5.00000,    512.6046
    222.5000,       5.0000,   5.00000,    586.6143
    227.5000,       5.0000,   5.00000,    573.7839
    232.5000,       5.0000,   5.00000,    793.3687
    237.5000,       5.0000,   5.00000,    742.4299
    242.5000,       5.0000,   5.00000,    848.1995
    247.5000,       5.0000,   5.00000,    722.1528
    252.5000,       5.0000,   5.00000,    722.7011
    257.5000,       5.0000,   5.00000,    730.1934
    262.5000,       5.0000,   5.00000,   1019.4497
    267.5000,       5.0000,   5.00000,   1027.6353
    272.5000,       5.0000,   5.00000,   1082.2136
    277.5000,       5.0000,   5.00000,   1353.6724
     32.5000,       5.0000,   6.00000,    286.7618
     37.5000,       5.0000,   6.00000,    310.3793
     42.5000,       5.0000,   6.00000,    234.1953
     47.5000,       5.0000,   6.00000,    304.4314
     52.5000,       5.0000,   6.00000,    308.2378
     57.5000,       5.0000,   6.00000,    312.0474
     62.5000,       5.0000,   6.00000,    351.2812
     67.5000,       5.0000,   6.00000,    371.3200
     72.5000,       5.0000,   6.00000,    302.0577
     77.5000,       5.0000,   6.00000,    283.0493
     82.5000,       5.0000,   6.00000,    303.7275
     87.5000,       5.0000,   6.00000,    325.8961
     92.5000,       5.0000,   6.00000,    399.6554
     97.5000,       5.0000,   6.00000,    416.1693
    102.5000,       5.0000,   6.00000,    375.5302
    107.5000,       5.0000,   6.00000,    370.0703
    112.5000,       5.0000,   6.00000,    352.2863
    117.5000,       5.0000,   6.00000,    355.1562
    122.5000,       5.0000,   6.00000,    336.4911
    127.5000,       5.0000,   6.00000,    407.4627
    132.5000,       5.0000,   6.00000,    451.0103
    137.5000,       5.0000,   6.00000,    398.1655
    142.5000,       5.0000,   6.00000,    547.0736
    147.5000,       5.0000,   6.00000,    459.0282
    152.5000,       5.0000,   6.00000,    472.6892
    157.5000,       5.0000,   6.00000,    462.5319
    162.5000,       5.0000,   6.00000,    404.8893
    167.5000,       5.0000,   6.00000,    414.0422
    172.5000,       5.0000,   6.00000,    348.8102
    177.5000,       5.0000,   6.00000,    321.5091
    182.5000,       5.0000,   6.00000,    361.2177
    187.5000,       5.0000,   6.00000,    475.1047
    192.5000,       5.0000,   6.00000,    579.0466
    197.5000,       5.0000,   6.00000,    417.2943
    202.5000,       5.0000,   6.00000,    373.4063
    207.5000,       5.0000,   6.00000,    435.5048
    212.5000,       5.0000,   6.00000,    471.5404
    217.5000,       5.0000,   6.00000,    457.5417
    222.5000,       5.0000,   6.00000,    525.5306
    227.5000,       5.0000,   6.00000,    566.1947
    232.5000,       5.0000,   6.00000,    758.5336
    237.5000,       5.0000,   6.00000,    695.6319
    242.5000,       5.0000,   6.00000,    780.4250
    247.5000,       5.0000,   6.00000,    617.4527
    252.5000,       5.0000,   6.00000,    641.8345
    257.5000,       5.0000,   6.00000,    663.3033
    262.5000,       5.0000,   6.00000,    879.0478
    267.5000,       5.0000,   6.00000,    935.7304
    272.5000,       5.0000,   6.00000,    982.6241
     37.5000,      25.0000,   1.00000,    277.5167
     42.5000,      25.0000,   1.00000,    295.4984
     47.5000,      25.0000,   1.00000,    307.4911
     52.5000,      25.0000,   1.00000,    312.0869
     57.5000,      25.0000,   1.00000,    325.0100
     62.5000,      25.0000,   1.00000,    309.5840
     67.5000,      25.0000,   1.00000,    301.5188
     72.5000,      25.0000,   1.00000,    306.6704
     77.5000,      25.0000,   1.00000,    312.5533
     82.5000,      25.0000,   1.00000,    310.9766
     87.5000,      25.0000,   1.00000,    343.1623
     92.5000,      25.0000,   1.00000,    353.4382
     97.5000,      25.0000,   1.00000,    353.0104
    102.5000,      25.0000,   1.00000,    375.0506
    107.5000,      25.0000,   1.00000,    357.7106
    112.5000,      25.0000,   1.00000,    333.4857
    117.5000,      25.0000,   1.00000,    337.0535
    122.5000,      25.0000,   1.00000,    350.7010
    127.5000,      25.0000,   1.00000,    360.8311
    132.5000,      25.0000,   1.00000,    407.9630
    137.5000,      25.0000,   1.00000,    438.5457
    142.5000,      25.0000,   1.00000,    459.9605
    147.5000,      25.0000,   1.00000,    470.2290
    152.5000,      25.0000,   1.00000,    472.8102
    157.5000,      25.0000,   1.00000,    411.9266
    162.5000,      25.0000,   1.00000,    378.6763
    167.5000,      25.0000,   1.00000,    363.1763
    172.5000,      25.0000,   1.00000,    359.9731
    177.5000,      25.0000,   1.00000,    371.7798
    182.5000,      25.0000,   1.00000,    415.8963
    187.5000,      25.0000,   1.00000,    410.5611
    192.5000,      25.0000,   1.00000,    437.2288
    197.5000,      25.0000,   1.00000,    468.1452
    202.5000,      25.0000,   1.00000,    485.7367
    207.5000,      25.0000,   1.00000,    446.7938
    212.5000,      25.0000,   1.00000,    464.0034
    217.5000,      25.0000,   1.00000,    493.2732
    222.5000,      25.0000,   1.00000,    585.4352
    227.5000,      25.0000,   1.00000,    625.2224
    232.5000,      25.0000,   1.00000,    689.4321
    237.5000,      25.0000,   1.00000,    679.1738
    242.5000,      25.0000,   1.00000,    646.8120
    247.5000,      25.0000,   1.00000,    637.6415
    252.5000,      25.0000,   1.00000,    710.1935
    257.5000,      25.0000,   1.00000,    725.4863
    262.5000,      25.0000,   1.00000,    782.0123
    267.5000,      25.0000,   1.00000,    890.1404
     37.5000,       5.0000,   7.00000,    293.4078
     42.5000,       5.0000,   7.00000,    222.4909
     47.5000,       5.0000,   7.00000,    297.3167
     52.5000,       5.0000,   7.00000,    305.5172
     57.5000,       5.0000,   7.00000,    294.5059
     62.5000,       5.0000,   7.00000,    330.5901
     67.5000,       5.0000,   7.00000,    352.4320
     72.5000,       5.0000,   7.00000,    282.0943
     77.5000,       5.0000,   7.00000,    271.2267
     82.5000,       5.0000,   7.00000,    272.1166
     87.5000,       5.0000,   7.00000,    293.6881
     92.5000,       5.0000,   7.00000,    347.6198
     97.5000,       5.0000,   7.00000,    348.6286
    102.5000,       5.0000,   7.00000,    329.0398
    107.5000,       5.0000,   7.00000,    315.6762
    112.5000,       5.0000,   7.00000,    314.5441
    117.5000,       5.0000,   7.00000,    314.5836
    122.5000,       5.0000,   7.00000,    293.5099
    127.5000,       5.0000,   7.00000,    347.0047
    132.5000,       5.0000,   7.00000,    380.0223
    137.5000,       5.0000,   7.00000,    356.8592
    142.5000,       5.0000,   7.00000,    516.9590
    147.5000,       5.0000,   7.00000,    434.7151
    152.5000,       5.0000,   7.00000,    433.7174
    157.5000,       5.0000,   7.00000,    405.9447
    162.5000,       5.0000,   7.00000,    367.2342
    167.5000,       5.0000,   7.00000,    380.4787
    172.5000,       5.0000,   7.00000,    320.6649
    177.5000,       5.0000,   7.00000,    271.0424
    182.5000,       5.0000,   7.00000,    330.6471
    187.5000,       5.0000,   7.00000,    439.8106
    192.5000,       5.0000,   7.00000,    554.5491
    197.5000,       5.0000,   7.00000,    392.7135
    202.5000,       5.0000,   7.00000,    354.9659
    207.5000,       5.0000,   7.00000,    412.9232
    212.5000,       5.0000,   7.00000,    465.8148
    217.5000,       5.0000,   7.00000,    441.1573
    222.5000,       5.0000,   7.00000,    502.3618
    227.5000,       5.0000,   7.00000,    521.1003
    232.5000,       5.0000,   7.00000,    735.8614
    237.5000,       5.0000,   7.00000,    673.2740
    242.5000,       5.0000,   7.00000,    684.2486
    247.5000,       5.0000,   7.00000,    558.3898
    252.5000,       5.0000,   7.00000,    587.7950
    257.5000,       5.0000,   7.00000,    585.1819
    262.5000,       5.0000,   7.00000,    791.4576
    267.5000,       5.0000,   7.00000,    816.7318
     42.5000,       5.0000,   8.00000,    209.4267
     47.5000,       5.0000,   8.00000,    280.4558
     52.5000,       5.0000,   8.00000,    289.3484
     57.5000,       5.0000,   8.00000,    283.3277
     62.5000,       5.0000,   8.00000,    319.1581
     67.5000,       5.0000,   8.00000,    339.4096
     72.5000,       5.0000,   8.00000,    264.9779
     77.5000,       5.0000,   8.00000,    247.4077
     82.5000,       5.0000,   8.00000,    257.6436
     87.5000,       5.0000,   8.00000,    257.0334
     92.5000,       5.0000,   8.00000,    296.6862
     97.5000,       5.0000,   8.00000,    307.5018
    102.5000,       5.0000,   8.00000,    266.5215
    107.5000,       5.0000,   8.00000,    268.1106
    112.5000,       5.0000,   8.00000,    282.6379
    117.5000,       5.0000,   8.00000,    284.8665
    122.5000,       5.0000,   8.00000,    265.5771
    127.5000,       5.0000,   8.00000,    305.4742
    132.5000,       5.0000,   8.00000,    332.8076
    137.5000,       5.0000,   8.00000,    326.1683
    142.5000,       5.0000,   8.00000,    487.6030
    147.5000,       5.0000,   8.00000,    400.1805
    152.5000,       5.0000,   8.00000,    379.6039
    157.5000,       5.0000,   8.00000,    377.4175
    162.5000,       5.0000,   8.00000,    353.0545
    167.5000,       5.0000,   8.00000,    350.0976
    172.5000,       5.0000,   8.00000,    284.8646
    177.5000,       5.0000,   8.00000,    247.4318
    182.5000,       5.0000,   8.00000,    287.5738
    187.5000,       5.0000,   8.00000,    417.1382
    192.5000,       5.0000,   8.00000,    512.9666
    197.5000,       5.0000,   8.00000,    368.3243
    202.5000,       5.0000,   8.00000,    332.7623
    207.5000,       5.0000,   8.00000,    401.2724
    212.5000,       5.0000,   8.00000,    466.7859
    217.5000,       5.0000,   8.00000,    450.3316
    222.5000,       5.0000,   8.00000,    485.2207
    227.5000,       5.0000,   8.00000,    493.0576
    232.5000,       5.0000,   8.00000,    691.1137
    237.5000,       5.0000,   8.00000,    613.0727
    242.5000,       5.0000,   8.00000,    651.9967
    247.5000,       5.0000,   8.00000,    521.7130
    252.5000,       5.0000,   8.00000,    527.5800
    257.5000,       5.0000,   8.00000,    532.9890
    262.5000,       5.0000,   8.00000,    712.8547
     52.5000,      35.0000,   1.00000,    271.5605
     57.5000,      35.0000,   1.00000,    266.8173
     62.5000,      35.0000,   1.00000,    273.1291
     67.5000,      35.0000,   1.00000,    264.7719
     72.5000,      35.0000,   1.00000,    258.1294
     77.5000,      35.0000,   1.00000,    261.2797
     82.5000,      35.0000,   1.00000,    256.1003
     87.5000,      35.0000,   1.00000,    249.2834
     92.5000,      35.0000,   1.00000,    238.0728
     97.5000,      35.0000,   1.00000,    230.5243
    102.5000,      35.0000,   1.00000,    235.1287
    107.5000,      35.0000,   1.00000,    238.5631
    112.5000,      35.0000,   1.00000,    247.1190
    117.5000,      35.0000,   1.00000,    260.8470
    122.5000,      35.0000,   1.00000,    279.7155
    127.5000,      35.0000,   1.00000,    320.3454
    132.5000,      35.0000,   1.00000,    339.0383
    137.5000,      35.0000,   1.00000,    348.3815
    142.5000,      35.0000,   1.00000,    344.4308
    147.5000,      35.0000,   1.00000,    350.5853
    152.5000,      35.0000,   1.00000,    357.7908
    157.5000,      35.0000,   1.00000,    350.4794
    162.5000,      35.0000,   1.00000,    309.7096
    167.5000,      35.0000,   1.00000,    296.6074
    172.5000,      35.0000,   1.00000,    302.1138
    177.5000,      35.0000,   1.00000,    322.3202
    182.5000,      35.0000,   1.00000,    317.0311
    187.5000,      35.0000,   1.00000,    313.5278
    192.5000,      35.0000,   1.00000,    323.9235
    197.5000,      35.0000,   1.00000,    380.8272
    202.5000,      35.0000,   1.00000,    419.6324
    207.5000,      35.0000,   1.00000,    458.4130
    212.5000,      35.0000,   1.00000,    462.0467
    217.5000,      35.0000,   1.00000,    520.8501
    222.5000,      35.0000,   1.00000,    562.2537
    227.5000,      35.0000,   1.00000,    559.0936
    232.5000,      35.0000,   1.00000,    536.0019
    237.5000,      35.0000,   1.00000,    535.2261
    242.5000,      35.0000,   1.00000,    534.1957
    247.5000,      35.0000,   1.00000,    585.5513
    252.5000,      35.0000,   1.00000,    590.2316
     52.5000,       5.0000,  10.00000,    248.7230
     57.5000,       5.0000,  10.00000,    254.7079
     62.5000,       5.0000,  10.00000,    297.6111
     67.5000,       5.0000,  10.00000,    312.1443
     72.5000,       5.0000,  10.00000,    238.0741
     77.5000,       5.0000,  10.00000,    214.0730
     82.5000,       5.0000,  10.00000,    208.1165
     87.5000,       5.0000,  10.00000,    211.2153
     92.5000,       5.0000,  10.00000,    232.1121
     97.5000,       5.0000,  10.00000,    221.0571
    102.5000,       5.0000,  10.00000,    199.5856
    107.5000,       5.0000,  10.00000,    199.9000
    112.5000,       5.0000,  10.00000,    211.5116
    117.5000,       5.0000,  10.00000,    226.1337
    122.5000,       5.0000,  10.00000,    225.1001
    127.5000,       5.0000,  10.00000,    271.6917
    132.5000,       5.0000,  10.00000,    300.9811
    137.5000,       5.0000,  10.00000,    279.6208
    142.5000,       5.0000,  10.00000,    384.3494
    147.5000,       5.0000,  10.00000,    325.0268
    152.5000,       5.0000,  10.00000,    343.4771
    157.5000,       5.0000,  10.00000,    348.5176
    162.5000,       5.0000,  10.00000,    315.9234
    167.5000,       5.0000,  10.00000,    312.7198
    172.5000,       5.0000,  10.00000,    251.8126
    177.5000,       5.0000,  10.00000,    214.8937
    182.5000,       5.0000,  10.00000,    250.0920
    187.5000,       5.0000,  10.00000,    345.6268
    192.5000,       5.0000,  10.00000,    427.6758
    197.5000,       5.0000,  10.00000,    325.1553
    202.5000,       5.0000,  10.00000,    306.0033
    207.5000,       5.0000,  10.00000,    385.4187
    212.5000,       5.0000,  10.00000,    453.9245
    217.5000,       5.0000,  10.00000,    435.3946
    222.5000,       5.0000,  10.00000,    473.7853
    227.5000,       5.0000,  10.00000,    447.9145
    232.5000,       5.0000,  10.00000,    598.5898
    237.5000,       5.0000,  10.00000,    543.0583
    242.5000,       5.0000,  10.00000,    580.9642
    247.5000,       5.0000,  10.00000,    468.7629
    252.5000,       5.0000,  10.00000,    466.0641
     67.5000,      45.0000,   1.00000,    209.8040
     72.5000,      45.0000,   1.00000,    217.4243
     77.5000,      45.0000,   1.00000,    215.8473
     82.5000,      45.0000,   1.00000,    210.2330
     87.5000,      45.0000,   1.00000,    196.6077
     92.5000,      45.0000,   1.00000,    183.4971
     97.5000,      45.0000,   1.00000,    180.4905
    102.5000,      45.0000,   1.00000,    179.4334
    107.5000,      45.0000,   1.00000,    189.9536
    112.5000,      45.0000,   1.00000,    203.1163
    117.5000,      45.0000,   1.00000,    218.7207
    122.5000,      45.0000,   1.00000,    248.3151
    127.5000,      45.0000,   1.00000,    255.2887
    132.5000,      45.0000,   1.00000,    276.9945
    137.5000,      45.0000,   1.00000,    301.3023
    142.5000,      45.0000,   1.00000,    306.0844
    147.5000,      45.0000,   1.00000,    305.6545
    152.5000,      45.0000,   1.00000,    295.4476
    157.5000,      45.0000,   1.00000,    281.6749
    162.5000,      45.0000,   1.00000,    287.7233
    167.5000,      45.0000,   1.00000,    285.1241
    172.5000,      45.0000,   1.00000,    297.8727
    177.5000,      45.0000,   1.00000,    286.7725
    182.5000,      45.0000,   1.00000,    281.2491
    187.5000,      45.0000,   1.00000,    290.2305
    192.5000,      45.0000,   1.00000,    308.1375
    197.5000,      45.0000,   1.00000,    328.4630
    202.5000,      45.0000,   1.00000,    365.3511
    207.5000,      45.0000,   1.00000,    397.9931
    212.5000,      45.0000,   1.00000,    439.5557
    217.5000,      45.0000,   1.00000,    448.6559
    222.5000,      45.0000,   1.00000,    480.3688
    227.5000,      45.0000,   1.00000,    487.6856
    232.5000,      45.0000,   1.00000,    489.2973
    237.5000,      45.0000,   1.00000,    481.9119
     67.5000,       5.0000,  12.00000,    271.3146
    147.5000,       5.0000,  12.00000,    300.7081
    227.5000,       5.0000,  12.00000,    421.4132
     67.5000,      15.0000,   4.00000,    224.1964
     72.5000,      15.0000,   4.00000,    210.9287
     77.5000,      15.0000,   4.00000,    184.3531
     82.5000,      15.0000,   4.00000,    173.8712
     87.5000,      15.0000,   4.00000,    171.9055
     92.5000,      15.0000,   4.00000,    171.4356
     97.5000,      15.0000,   4.00000,    166.8567
    102.5000,      15.0000,   4.00000,    156.8342
    107.5000,      15.0000,   4.00000,    154.8280
    112.5000,      15.0000,   4.00000,    160.4317
    117.5000,      15.0000,   4.00000,    171.1051
    122.5000,      15.0000,   4.00000,    189.0933
    127.5000,      15.0000,   4.00000,    205.0446
    132.5000,      15.0000,   4.00000,    228.6425
    137.5000,      15.0000,   4.00000,    281.6815
    142.5000,      15.0000,   4.00000,    295.2422
    147.5000,      15.0000,   4.00000,    313.1834
    152.5000,      15.0000,   4.00000,    303.5131
    157.5000,      15.0000,   4.00000,    303.8793
    162.5000,      15.0000,   4.00000,    306.1596
    167.5000,      15.0000,   4.00000,    276.4940
    172.5000,      15.0000,   4.00000,    242.9229
    177.5000,      15.0000,   4.00000,    220.1622
    182.5000,      15.0000,   4.00000,    250.2485
    187.5000,      15.0000,   4.00000,    319.4180
    192.5000,      15.0000,   4.00000,    338.7643
    197.5000,      15.0000,   4.00000,    322.2700
    202.5000,      15.0000,   4.00000,    301.5388
    207.5000,      15.0000,   4.00000,    334.8635
    212.5000,      15.0000,   4.00000,    368.9170
    217.5000,      15.0000,   4.00000,    394.2620
    222.5000,      15.0000,   4.00000,    401.4375
    227.5000,      15.0000,   4.00000,    460.8519
    232.5000,      15.0000,   4.00000,    488.6588
    237.5000,      15.0000,   4.00000,    529.8646
     82.5000,      55.0000,   1.00000,    170.2019
     87.5000,      55.0000,   1.00000,    172.0430
     92.5000,      55.0000,   1.00000,    172.9752
     97.5000,      55.0000,   1.00000,    167.5648
    102.5000,      55.0000,   1.00000,    170.5835
    107.5000,      55.0000,   1.00000,    177.9664
    112.5000,      55.0000,   1.00000,    178.6050
    117.5000,      55.0000,   1.00000,    200.8386
    122.5000,      55.0000,   1.00000,    216.4247
    127.5000,      55.0000,   1.00000,    227.3532
    132.5000,      55.0000,   1.00000,    242.4378
    137.5000,      55.0000,   1.00000,    256.2220
    142.5000,      55.0000,   1.00000,    268.7894
    147.5000,      55.0000,   1.00000,    276.9210
    152.5000,      55.0000,   1.00000,    275.0424
    157.5000,      55.0000,   1.00000,    271.5469
    162.5000,      55.0000,   1.00000,    274.6138
    167.5000,      55.0000,   1.00000,    295.1211
    172.5000,      55.0000,   1.00000,    291.2170
    177.5000,      55.0000,   1.00000,    293.6672
    182.5000,      55.0000,   1.00000,    298.2185
    187.5000,      55.0000,   1.00000,    306.3978
    192.5000,      55.0000,   1.00000,    312.1824
    197.5000,      55.0000,   1.00000,    311.7263
    202.5000,      55.0000,   1.00000,    324.3730
    207.5000,      55.0000,   1.00000,    360.4429
    212.5000,      55.0000,   1.00000,    382.1418
    217.5000,      55.0000,   1.00000,    402.9905
    222.5000,      55.0000,   1.00000,    396.0719
    147.5000,       5.0000,  15.00000,    279.8065
    227.5000,       5.0000,  15.00000,    368.8822
     82.5000,      15.0000,   5.00000,    142.4189
     87.5000,      15.0000,   5.00000,    146.4371
     92.5000,      15.0000,   5.00000,    151.1981
     97.5000,      15.0000,   5.00000,    149.4760
    102.5000,      15.0000,   5.00000,    140.1022
    107.5000,      15.0000,   5.00000,    134.3412
    112.5000,      15.0000,   5.00000,    133.8860
    117.5000,      15.0000,   5.00000,    137.5003
    122.5000,      15.0000,   5.00000,    153.1586
    127.5000,      15.0000,   5.00000,    170.5482
    132.5000,      15.0000,   5.00000,    189.9545
    137.5000,      15.0000,   5.00000,    237.0557
    142.5000,      15.0000,   5.00000,    260.7031
    147.5000,      15.0000,   5.00000,    297.4565
    152.5000,      15.0000,   5.00000,    297.4567
    157.5000,      15.0000,   5.00000,    302.1183
    162.5000,      15.0000,   5.00000,    298.2682
    167.5000,      15.0000,   5.00000,    275.5937
    172.5000,      15.0000,   5.00000,    246.7004
    177.5000,      15.0000,   5.00000,    232.6500
    182.5000,      15.0000,   5.00000,    265.0000
    187.5000,      15.0000,   5.00000,    334.0149
    192.5000,      15.0000,   5.00000,    344.1142
    197.5000,      15.0000,   5.00000,    310.6177
    202.5000,      15.0000,   5.00000,    280.7263
    207.5000,      15.0000,   5.00000,    304.3236
    212.5000,      15.0000,   5.00000,    326.8718
    217.5000,      15.0000,   5.00000,    344.3423
    222.5000,      15.0000,   5.00000,    345.2295
     97.5000,      65.0000,   1.00000,    156.4712
    102.5000,      65.0000,   1.00000,    160.3902
    107.5000,      65.0000,   1.00000,    169.9081
    112.5000,      65.0000,   1.00000,    188.0178
    117.5000,      65.0000,   1.00000,    195.2979
    122.5000,      65.0000,   1.00000,    207.6543
    127.5000,      65.0000,   1.00000,    219.8802
    132.5000,      65.0000,   1.00000,    233.0921
    137.5000,      65.0000,   1.00000,    243.2115
    142.5000,      65.0000,   1.00000,    244.8815
    147.5000,      65.0000,   1.00000,    243.6839
    152.5000,      65.0000,   1.00000,    251.4612
    157.5000,      65.0000,   1.00000,    271.2242
    162.5000,      65.0000,   1.00000,    299.1578
    167.5000,      65.0000,   1.00000,    304.8317
    172.5000,      65.0000,   1.00000,    305.6235
    177.5000,      65.0000,   1.00000,    303.4961
    182.5000,      65.0000,   1.00000,    302.4632
    187.5000,      65.0000,   1.00000,    304.2372
    192.5000,      65.0000,   1.00000,    310.3968
    197.5000,      65.0000,   1.00000,    314.2522
    202.5000,      65.0000,   1.00000,    332.7965
    207.5000,      65.0000,   1.00000,    346.3540
     97.5000,      15.0000,   6.00000,    128.9052
    102.5000,      15.0000,   6.00000,    123.8824
    107.5000,      15.0000,   6.00000,    122.4981
    112.5000,      15.0000,   6.00000,    125.2623
    117.5000,      15.0000,   6.00000,    125.3609
    122.5000,      15.0000,   6.00000,    136.2513
    127.5000,      15.0000,   6.00000,    154.3061
    132.5000,      15.0000,   6.00000,    176.3495
    137.5000,      15.0000,   6.00000,    222.3982
    142.5000,      15.0000,   6.00000,    245.8091
    147.5000,      15.0000,   6.00000,    277.3643
    152.5000,      15.0000,   6.00000,    287.8639
    157.5000,      15.0000,   6.00000,    304.3455
    162.5000,      15.0000,   6.00000,    316.4985
    167.5000,      15.0000,   6.00000,    295.0841
    172.5000,      15.0000,   6.00000,    262.0794
    177.5000,      15.0000,   6.00000,    241.4758
    182.5000,      15.0000,   6.00000,    267.5004
    187.5000,      15.0000,   6.00000,    336.1515
    192.5000,      15.0000,   6.00000,    347.4824
    197.5000,      15.0000,   6.00000,    318.9811
    202.5000,      15.0000,   6.00000,    286.1334
    207.5000,      15.0000,   6.00000,    306.6974
    105.0000,      30.0000,   3.00000,    124.5812
    110.0000,      30.0000,   3.00000,    123.4887
    115.0000,      30.0000,   3.00000,    129.3103
    120.0000,      30.0000,   3.00000,    140.8578
    125.0000,      30.0000,   3.00000,    153.1154
    130.0000,      30.0000,   3.00000,    182.6391
    135.0000,      30.0000,   3.00000,    204.2435
    140.0000,      30.0000,   3.00000,    229.6455
    145.0000,      30.0000,   3.00000,    258.2909
    150.0000,      30.0000,   3.00000,    279.4047
    155.0000,      30.0000,   3.00000,    304.3017
    160.0000,      30.0000,   3.00000,    296.2090
    165.0000,      30.0000,   3.00000,    285.3530
    170.0000,      30.0000,   3.00000,    279.0018
    175.0000,      30.0000,   3.00000,    282.0867
    180.0000,      30.0000,   3.00000,    304.9990
    185.0000,      30.0000,   3.00000,    300.8816
    190.0000,      30.0000,   3.00000,    298.2130
    195.0000,      30.0000,   3.00000,    312.9087
    200.0000,      30.0000,   3.00000,    330.2686
    112.5000,      25.0000,   4.00000,    115.5018
    117.5000,      25.0000,   4.00000,    125.8447
    122.5000,      25.0000,   4.00000,    140.1919
    127.5000,      25.0000,   4.00000,    153.2489
    132.5000,      25.0000,   4.00000,    186.2849
    137.5000,      25.0000,   4.00000,    215.7107
    142.5000,      25.0000,   4.00000,    246.3574
    147.5000,      25.0000,   4.00000,    278.8210
    152.5000,      25.0000,   4.00000,    303.7448
    157.5000,      25.0000,   4.00000,    307.5748
    162.5000,      25.0000,   4.00000,    303.0086
    167.5000,      25.0000,   4.00000,    279.3037
    172.5000,      25.0000,   4.00000,    267.1626
    177.5000,      25.0000,   4.00000,    280.0679
    182.5000,      25.0000,   4.00000,    307.3763
    187.5000,      25.0000,   4.00000,    314.0109
    192.5000,      25.0000,   4.00000,    320.6585
    147.5000,      15.0000,   8.00000,    292.1979
   9.50
ITERATION 3
MODEL RESISTIVITY
LAYER 1
59,     2.5000
     10.0000,     426.47
     15.0000,     345.85
     20.0000,     318.93
     25.0000,     474.54
     30.0000,     602.82
     35.0000,     781.22
     40.0000,     903.47
     45.0000,     610.79
     50.0000,     817.32
     55.0000,     847.29
     60.0000,     829.44
     65.0000,     850.37
     70.0000,     850.83
     75.0000,     593.47
     80.0000,     559.20
     85.0000,     609.98
     90.0000,     641.03
     95.0000,     726.72
    100.0000,     642.30
    105.0000,     504.58
    110.0000,     475.37
    115.0000,     490.63
    120.0000,     509.43
    125.0000,     492.78
    130.0000,     632.60
    135.0000,     740.04
    140.0000,     680.96
    145.0000,     985.74
    150.0000,     780.64
    155.0000,     765.21
    160.0000,     727.33
    165.0000,     618.14
    170.0000,     588.51
    175.0000,     456.18
    180.0000,     378.23
    185.0000,     452.19
    190.0000,     659.93
    195.0000,     875.21
    200.0000,     639.45
    205.0000,     625.48
    210.0000,     844.91
    215.0000,     1092.5
    220.0000,     1142.7
    225.0000,     1237.9
    230.0000,     1078.3
    235.0000,     1343.7
    240.0000,     1141.6
    245.0000,     1260.0
    250.0000,     980.39
    255.0000,     970.52
    260.0000,     921.71
    265.0000,     1239.3
    270.0000,     1206.2
    275.0000,     1254.0
    280.0000,     1709.5
    285.0000,     1249.1
    290.0000,     1226.7
    295.0000,     1451.6
             1337.3
LAYER 2
59,     5.2500
     10.0000,     521.01
     15.0000,     364.64
     20.0000,     325.78
     25.0000,     407.94
     30.0000,     486.99
     35.0000,     581.66
     40.0000,     645.05
     45.0000,     478.56
     50.0000,     568.69
     55.0000,     586.89
     60.0000,     543.41
     65.0000,     667.74
     70.0000,     606.00
     75.0000,     517.11
     80.0000,     479.87
     85.0000,     523.14
     90.0000,     592.20
     95.0000,     674.72
    100.0000,     678.74
    105.0000,     593.41
    110.0000,     532.08
    115.0000,     537.43
    120.0000,     574.51
    125.0000,     583.66
    130.0000,     693.38
    135.0000,     734.36
    140.0000,     677.45
    145.0000,     935.11
    150.0000,     714.68
    155.0000,     672.42
    160.0000,     662.22
    165.0000,     615.17
    170.0000,     603.79
    175.0000,     477.25
    180.0000,     400.23
    185.0000,     489.06
    190.0000,     689.40
    195.0000,     884.00
    200.0000,     613.08
    205.0000,     586.40
    210.0000,     792.16
    215.0000,     1020.7
    220.0000,     1004.8
    225.0000,     1058.0
    230.0000,     1061.8
    235.0000,     1390.5
    240.0000,     1261.0
    245.0000,     1237.3
    250.0000,     985.94
    255.0000,     914.82
    260.0000,     935.17
    265.0000,     1205.6
    270.0000,     1289.7
    275.0000,     1416.9
    280.0000,     1709.0
    285.0000,     1372.6
    290.0000,     1340.7
    295.0000,     1456.1
             1315.3
LAYER 3
57,     8.2750
     15.0000,     502.43
     20.0000,     319.33
     25.0000,     273.71
     30.0000,     282.19
     35.0000,     317.21
     40.0000,     338.92
     45.0000,     272.33
     50.0000,     318.67
     55.0000,     329.59
     60.0000,     298.88
     65.0000,     456.27
     70.0000,     434.45
     75.0000,     416.50
     80.0000,     361.99
     85.0000,     358.22
     90.0000,     411.44
     95.0000,     513.90
    100.0000,     644.23
    105.0000,     614.42
    110.0000,     562.46
    115.0000,     649.33
    120.0000,     785.07
    125.0000,     863.73
    130.0000,     894.26
    135.0000,     788.47
    140.0000,     768.22
    145.0000,     1196.1
    150.0000,     877.12
    155.0000,     729.08
    160.0000,     665.71
    165.0000,     613.52
    170.0000,     574.07
    175.0000,     440.25
    180.0000,     385.74
    185.0000,     481.76
    190.0000,     681.78
    195.0000,     856.15
    200.0000,     570.57
    205.0000,     516.51
    210.0000,     689.33
    215.0000,     857.34
    220.0000,     755.79
    225.0000,     784.48
    230.0000,     987.08
    235.0000,     1439.5
    240.0000,     1413.5
    245.0000,     1218.8
    250.0000,     944.77
    255.0000,     824.31
    260.0000,     884.14
    265.0000,     1128.3
    270.0000,     1361.0
    275.0000,     1603.2
    280.0000,     1791.9
    285.0000,     1636.1
    290.0000,     1572.3
             1451.7
LAYER 4
55,    11.6025
     20.0000,     397.15
     25.0000,     154.08
     30.0000,     147.76
     35.0000,     186.26
     40.0000,     210.87
     45.0000,     199.24
     50.0000,     276.20
     55.0000,     292.85
     60.0000,     248.98
     65.0000,     463.75
     70.0000,     504.26
     75.0000,     454.93
     80.0000,     313.17
     85.0000,     234.53
     90.0000,     240.45
     95.0000,     340.67
    100.0000,     527.31
    105.0000,     568.70
    110.0000,     711.69
    115.0000,     1236.4
    120.0000,     1759.9
    125.0000,     1690.6
    130.0000,     1206.5
    135.0000,     704.12
    140.0000,     667.57
    145.0000,     1375.7
    150.0000,     1115.8
    155.0000,     927.93
    160.0000,     786.79
    165.0000,     654.28
    170.0000,     533.07
    175.0000,     372.20
    180.0000,     328.15
    185.0000,     404.65
    190.0000,     578.24
    195.0000,     731.94
    200.0000,     485.25
    205.0000,     422.88
    210.0000,     561.86
    215.0000,     664.02
    220.0000,     520.70
    225.0000,     538.63
    230.0000,     818.18
    235.0000,     1365.7
    240.0000,     1472.3
    245.0000,     1228.8
    250.0000,     919.57
    255.0000,     770.41
    260.0000,     830.55
    265.0000,     1072.8
    270.0000,     1395.6
    275.0000,     1694.7
    280.0000,     1850.0
    285.0000,     1799.4
             1594.6
LAYER 5
51,    15.2628
     30.0000,      59.07
     35.0000,     114.08
     40.0000,     159.51
     45.0000,     261.73
     50.0000,     440.28
     55.0000,     447.38
     60.0000,     353.42
     65.0000,     555.95
     70.0000,     772.56
     75.0000,     746.38
     80.0000,     468.97
     85.0000,     251.84
     90.0000,     166.42
     95.0000,     153.07
    100.0000,     144.58
    105.0000,     141.32
    110.0000,     287.34
    115.0000,     894.77
    120.0000,     1700.8
    125.0000,     1464.4
    130.0000,     757.11
    135.0000,     322.64
    140.0000,     248.20
    145.0000,     431.26
    150.0000,     448.75
    155.0000,     548.93
    160.0000,     669.68
    165.0000,     690.40
    170.0000,     575.54
    175.0000,     391.52
    180.0000,     293.58
    185.0000,     272.39
    190.0000,     322.64
    195.0000,     393.66
    200.0000,     340.24
    205.0000,     328.71
    210.0000,     405.52
    215.0000,     422.38
    220.0000,     314.37
    225.0000,     299.09
    230.0000,     442.10
    235.0000,     763.84
    240.0000,     995.98
    245.0000,     981.80
    250.0000,     851.58
    255.0000,     776.57
    260.0000,     838.50
    265.0000,     1047.6
    270.0000,     1355.7
    275.0000,     1602.6
             1624.1
LAYER 6
47,    19.2890
     40.0000,     144.11
     45.0000,     331.63
     50.0000,     470.95
     55.0000,     400.96
     60.0000,     319.93
     65.0000,     392.68
     70.0000,     594.93
     75.0000,     780.21
     80.0000,     726.19
     85.0000,     509.35
     90.0000,     326.31
     95.0000,     214.16
    100.0000,     133.87
    105.0000,      99.65
    110.0000,     145.24
    115.0000,     304.46
    120.0000,     471.94
    125.0000,     453.05
    130.0000,     331.85
    135.0000,     215.97
    140.0000,     167.73
    145.0000,     183.59
    150.0000,     196.93
    155.0000,     283.58
    160.0000,     462.00
    165.0000,     645.95
    170.0000,     675.44
    175.0000,     531.87
    180.0000,     378.48
    185.0000,     290.67
    190.0000,     275.70
    195.0000,     297.07
    200.0000,     293.90
    205.0000,     301.03
    210.0000,     331.29
    215.0000,     315.06
    220.0000,     245.97
    225.0000,     223.00
    230.0000,     279.29
    235.0000,     418.52
    240.0000,     576.08
    245.0000,     670.67
    250.0000,     708.66
    255.0000,     756.38
    260.0000,     880.30
    265.0000,     1067.2
             1320.3
LAYER 7
43,    23.7179
     50.0000,     496.70
     55.0000,     313.90
     60.0000,     259.35
     65.0000,     261.29
     70.0000,     361.46
     75.0000,     553.40
     80.0000,     718.20
     85.0000,     727.78
     90.0000,     588.65
     95.0000,     408.35
    100.0000,     253.53
    105.0000,     169.60
    110.0000,     155.50
    115.0000,     171.05
    120.0000,     172.49
    125.0000,     156.82
    130.0000,     147.62
    135.0000,     149.40
    140.0000,     150.34
    145.0000,     150.06
    150.0000,     156.53
    155.0000,     209.74
    160.0000,     337.17
    165.0000,     518.57
    170.0000,     635.55
    175.0000,     588.50
    180.0000,     452.12
    185.0000,     341.24
    190.0000,     294.13
    195.0000,     289.59
    200.0000,     293.09
    205.0000,     299.52
    210.0000,     301.47
    215.0000,     272.59
    220.0000,     223.34
    225.0000,     199.04
    230.0000,     216.67
    235.0000,     272.90
    240.0000,     352.15
    245.0000,     429.21
    250.0000,     513.86
    255.0000,     610.02
           845.9449
LAYER 8
39,    28.5897
     60.0000,     291.91
     65.0000,     211.19
     70.0000,     239.31
     75.0000,     325.10
     80.0000,     462.98
     85.0000,     587.86
     90.0000,     602.53
     95.0000,     516.00
    100.0000,     377.98
    105.0000,     256.89
    110.0000,     181.79
    115.0000,     137.44
    120.0000,     109.77
    125.0000,      93.72
    130.0000,      86.51
    135.0000,      88.89
    140.0000,     102.93
    145.0000,     121.84
    150.0000,     139.72
    155.0000,     176.48
    160.0000,     252.02
    165.0000,     364.05
    170.0000,     463.81
    175.0000,     484.46
    180.0000,     429.13
    185.0000,     360.55
    190.0000,     321.44
    195.0000,     312.69
    200.0000,     316.30
    205.0000,     317.93
    210.0000,     305.64
    215.0000,     271.49
    220.0000,     228.47
    225.0000,     201.31
    230.0000,     200.36
    235.0000,     217.72
    240.0000,     246.31
    245.0000,     290.71
           389.6923
LAYER 9
34,    33.9487
     75.0000,     191.97
     80.0000,     264.58
     85.0000,     335.06
     90.0000,     374.93
     95.0000,     376.94
    100.0000,     316.27
    105.0000,     227.49
    110.0000,     156.51
    115.0000,     113.46
    120.0000,      90.77
    125.0000,      79.08
    130.0000,      72.16
    135.0000,      68.29
    140.0000,      69.75
    145.0000,      79.13
    150.0000,      97.22
    155.0000,     125.13
    160.0000,     167.70
    165.0000,     226.56
    170.0000,     288.74
    175.0000,     330.35
    180.0000,     340.96
    185.0000,     334.90
    190.0000,     332.47
    195.0000,     340.56
    200.0000,     351.05
    205.0000,     351.04
    210.0000,     331.75
    215.0000,     293.45
    220.0000,     248.29
    225.0000,     214.85
    230.0000,     204.34
    235.0000,     202.88
           201.9055
LAYER 10
28,    39.8436
     90.0000,     179.64
     95.0000,     199.76
    100.0000,     181.33
    105.0000,     140.87
    110.0000,     109.78
    115.0000,      89.71
    120.0000,      79.11
    125.0000,      73.07
    130.0000,      68.49
    135.0000,      63.77
    140.0000,      60.07
    145.0000,      60.01
    150.0000,      65.64
    155.0000,      78.65
    160.0000,     100.66
    165.0000,     132.30
    170.0000,     171.39
    175.0000,     212.58
    180.0000,     251.21
    185.0000,     287.24
    190.0000,     323.67
    195.0000,     360.31
    200.0000,     386.41
    205.0000,     389.18
    210.0000,     365.99
    215.0000,     322.62
    220.0000,     275.51
           213.4444
LAYER 11
24,    46.3279
    100.0000,     112.35
    105.0000,      86.04
    110.0000,      74.34
    115.0000,      70.08
    120.0000,      68.61
    125.0000,      67.81
    130.0000,      66.24
    135.0000,      62.72
    140.0000,      57.63
    145.0000,      53.38
    150.0000,      52.38
    155.0000,      56.06
    160.0000,      65.55
    165.0000,      82.29
    170.0000,     107.47
    175.0000,     141.83
    180.0000,     186.34
    185.0000,     241.75
    190.0000,     305.78
    195.0000,     374.25
    200.0000,     421.03
    205.0000,     432.80
    210.0000,     407.77
           348.2444
LAYER 12
21,    53.4607
    105.0000,      53.60
    110.0000,      51.10
    115.0000,      54.16
    120.0000,      58.18
    125.0000,      61.18
    130.0000,      62.15
    135.0000,      59.76
    140.0000,      54.29
    145.0000,      48.06
    150.0000,      43.91
    155.0000,      43.42
    160.0000,      47.43
    165.0000,      57.11
    170.0000,      74.39
    175.0000,     102.41
    180.0000,     146.38
    185.0000,     212.51
    190.0000,     293.85
    195.0000,     394.49
    200.0000,     486.36
           507.8082
LAYER 13
19, 
    110.0000,      32.73
    115.0000,      41.12
    120.0000,      47.78
    125.0000,      51.72
    130.0000,      52.77
    135.0000,      50.38
    140.0000,      44.49
    145.0000,      37.58
    150.0000,      32.65
    155.0000,      30.99
    160.0000,      33.06
    165.0000,      39.76
    170.0000,      53.09
    175.0000,      77.30
    180.0000,     121.73
    185.0000,     187.45
    190.0000,     294.15
    195.0000,     465.66
           736.3075
CALCULATED APPARENT RESISTIVITY
      7.5000,       5.0000,   1.00000,    418.5292
     12.5000,       5.0000,   1.00000,    380.0204
     17.5000,       5.0000,   1.00000,    355.9112
     22.5000,       5.0000,   1.00000,    436.7592
     27.5000,       5.0000,   1.00000,    470.2078
     32.5000,       5.0000,   1.00000,    510.6895
     37.5000,       5.0000,   1.00000,    623.0656
     42.5000,       5.0000,   1.00000,    507.1610
     47.5000,       5.0000,   1.00000,    635.1675
     52.5000,       5.0000,   1.00000,    599.6248
     57.5000,       5.0000,   1.00000,    628.6923
     62.5000,       5.0000,   1.00000,    615.1386
     67.5000,       5.0000,   1.00000,    636.6550
     72.5000,       5.0000,   1.00000,    536.1967
     77.5000,       5.0000,   1.00000,    539.4428
     82.5000,       5.0000,   1.00000,    551.3601
     87.5000,       5.0000,   1.00000,    547.6107
     92.5000,       5.0000,   1.00000,    597.0934
     97.5000,       5.0000,   1.00000,    583.4737
    102.5000,       5.0000,   1.00000,    548.5981
    107.5000,       5.0000,   1.00000,    547.3178
    112.5000,       5.0000,   1.00000,    546.2183
    117.5000,       5.0000,   1.00000,    584.2259
    122.5000,       5.0000,   1.00000,    575.9423
    127.5000,       5.0000,   1.00000,    659.6885
    132.5000,       5.0000,   1.00000,    749.2038
    137.5000,       5.0000,   1.00000,    662.1093
    142.5000,       5.0000,   1.00000,    866.3878
    147.5000,       5.0000,   1.00000,    698.3855
    152.5000,       5.0000,   1.00000,    733.3813
    157.5000,       5.0000,   1.00000,    680.4151
    162.5000,       5.0000,   1.00000,    587.1446
    167.5000,       5.0000,   1.00000,    567.3431
    172.5000,       5.0000,   1.00000,    489.9352
    177.5000,       5.0000,   1.00000,    461.1414
    182.5000,       5.0000,   1.00000,    516.6628
    187.5000,       5.0000,   1.00000,    569.0295
    192.5000,       5.0000,   1.00000,    689.1811
    197.5000,       5.0000,   1.00000,    624.9970
    202.5000,       5.0000,   1.00000,    683.4011
    207.5000,       5.0000,   1.00000,    774.9855
    212.5000,       5.0000,   1.00000,    887.6196
    217.5000,       5.0000,   1.00000,    919.5580
    222.5000,       5.0000,   1.00000,   1098.8361
    227.5000,       5.0000,   1.00000,   1004.6136
    232.5000,       5.0000,   1.00000,   1258.8229
    237.5000,       5.0000,   1.00000,   1051.0822
    242.5000,       5.0000,   1.00000,   1204.1210
    247.5000,       5.0000,   1.00000,    970.4170
    252.5000,       5.0000,   1.00000,   1050.7502
    257.5000,       5.0000,   1.00000,    963.3795
    262.5000,       5.0000,   1.00000,   1201.5365
    267.5000,       5.0000,   1.00000,   1244.1140
    272.5000,       5.0000,   1.00000,   1242.2776
    277.5000,       5.0000,   1.00000,   1554.1980
    282.5000,       5.0000,   1.00000,   1298.3387
    287.5000,       5.0000,   1.00000,   1351.5558
    292.5000,       5.0000,   1.00000,   1426.7994
    297.5000,       5.0000,   1.00000,   1317.7360
     12.5000,       5.0000,   2.00000,    350.6671
     17.5000,       5.0000,   2.00000,    315.4783
     22.5000,       5.0000,   2.00000,    383.5439
     27.5000,       5.0000,   2.00000,    356.3401
     32.5000,       5.0000,   2.00000,    402.0045
     37.5000,       5.0000,   2.00000,    457.5156
     42.5000,       5.0000,   2.00000,    350.7115
     47.5000,       5.0000,   2.00000,    468.6299
     52.5000,       5.0000,   2.00000,    498.2470
     57.5000,       5.0000,   2.00000,    444.0229
     62.5000,       5.0000,   2.00000,    504.1074
     67.5000,       5.0000,   2.00000,    541.1284
     72.5000,       5.0000,   2.00000,    446.9474
     77.5000,       5.0000,   2.00000,    460.8574
     82.5000,       5.0000,   2.00000,    490.7070
     87.5000,       5.0000,   2.00000,    474.8815
     92.5000,       5.0000,   2.00000,    536.7384
     97.5000,       5.0000,   2.00000,    546.2090
    102.5000,       5.0000,   2.00000,    517.8866
    107.5000,       5.0000,   2.00000,    558.5330
    112.5000,       5.0000,   2.00000,    616.3190
    117.5000,       5.0000,   2.00000,    624.3176
    122.5000,       5.0000,   2.00000,    575.7675
    127.5000,       5.0000,   2.00000,    714.5163
    132.5000,       5.0000,   2.00000,    731.9014
    137.5000,       5.0000,   2.00000,    628.1000
    142.5000,       5.0000,   2.00000,    824.1219
    147.5000,       5.0000,   2.00000,    663.7736
    152.5000,       5.0000,   2.00000,    641.6147
    157.5000,       5.0000,   2.00000,    657.0607
    162.5000,       5.0000,   2.00000,    568.5156
    167.5000,       5.0000,   2.00000,    585.4910
    172.5000,       5.0000,   2.00000,    519.2726
    177.5000,       5.0000,   2.00000,    456.3920
    182.5000,       5.0000,   2.00000,    468.6512
    187.5000,       5.0000,   2.00000,    568.9974
    192.5000,       5.0000,   2.00000,    691.9025
    197.5000,       5.0000,   2.00000,    550.0276
    202.5000,       5.0000,   2.00000,    559.3469
    207.5000,       5.0000,   2.00000,    713.1531
    212.5000,       5.0000,   2.00000,    776.3660
    217.5000,       5.0000,   2.00000,    808.1860
    222.5000,       5.0000,   2.00000,    898.2179
    227.5000,       5.0000,   2.00000,    892.6501
    232.5000,       5.0000,   2.00000,   1059.0021
    237.5000,       5.0000,   2.00000,    989.5540
    242.5000,       5.0000,   2.00000,   1088.8927
    247.5000,       5.0000,   2.00000,   1000.1503
    252.5000,       5.0000,   2.00000,    998.7775
    257.5000,       5.0000,   2.00000,    995.1453
    262.5000,       5.0000,   2.00000,   1272.4561
    267.5000,       5.0000,   2.00000,   1170.4955
    272.5000,       5.0000,   2.00000,   1193.5321
    277.5000,       5.0000,   2.00000,   1632.0538
    282.5000,       5.0000,   2.00000,   1281.8488
    287.5000,       5.0000,   2.00000,   1276.9307
    292.5000,       5.0000,   2.00000,   1515.3300
     17.5000,       5.0000,   3.00000,    261.2317
     22.5000,       5.0000,   3.00000,    300.7283
     27.5000,       5.0000,   3.00000,    328.5572
     32.5000,       5.0000,   3.00000,    350.1842
     37.5000,       5.0000,   3.00000,    367.5894
     42.5000,       5.0000,   3.00000,    282.3912
     47.5000,       5.0000,   3.00000,    373.4922
     52.5000,       5.0000,   3.00000,    381.9541
     57.5000,       5.0000,   3.00000,    403.8752
     62.5000,       5.0000,   3.00000,    438.0797
     67.5000,       5.0000,   3.00000,    475.7614
     72.5000,       5.0000,   3.00000,    392.6734
     77.5000,       5.0000,   3.00000,    383.5020
     82.5000,       5.0000,   3.00000,    413.8095
     87.5000,       5.0000,   3.00000,    447.0979
     92.5000,       5.0000,   3.00000,    513.6057
     97.5000,       5.0000,   3.00000,    520.6056
    102.5000,       5.0000,   3.00000,    489.4060
    107.5000,       5.0000,   3.00000,    529.5034
    112.5000,       5.0000,   3.00000,    574.9326
    117.5000,       5.0000,   3.00000,    581.7978
    122.5000,       5.0000,   3.00000,    568.1188
    127.5000,       5.0000,   3.00000,    637.7294
    132.5000,       5.0000,   3.00000,    686.0429
    137.5000,       5.0000,   3.00000,    595.6233
    142.5000,       5.0000,   3.00000,    751.5350
    147.5000,       5.0000,   3.00000,    598.1742
    152.5000,       5.0000,   3.00000,    578.4185
    157.5000,       5.0000,   3.00000,    560.9242
    162.5000,       5.0000,   3.00000,    576.2246
    167.5000,       5.0000,   3.00000,    591.3780
    172.5000,       5.0000,   3.00000,    497.6429
    177.5000,       5.0000,   3.00000,    400.2497
    182.5000,       5.0000,   3.00000,    438.7007
    187.5000,       5.0000,   3.00000,    581.2158
    192.5000,       5.0000,   3.00000,    692.7287
    197.5000,       5.0000,   3.00000,    480.3365
    202.5000,       5.0000,   3.00000,    455.3177
    207.5000,       5.0000,   3.00000,    577.5195
    212.5000,       5.0000,   3.00000,    748.2240
    217.5000,       5.0000,   3.00000,    704.2628
    222.5000,       5.0000,   3.00000,    762.5686
    227.5000,       5.0000,   3.00000,    707.4217
    232.5000,       5.0000,   3.00000,    943.1842
    237.5000,       5.0000,   3.00000,    876.2970
    242.5000,       5.0000,   3.00000,   1049.4271
    247.5000,       5.0000,   3.00000,    877.8060
    252.5000,       5.0000,   3.00000,    966.3057
    257.5000,       5.0000,   3.00000,    968.6840
    262.5000,       5.0000,   3.00000,   1189.5262
    267.5000,       5.0000,   3.00000,   1156.4178
    272.5000,       5.0000,   3.00000,   1203.7347
    277.5000,       5.0000,   3.00000,   1506.0199
    282.5000,       5.0000,   3.00000,   1230.8298
    287.5000,       5.0000,   3.00000,   1233.2605
     22.5000,      15.0000,   1.00000,    275.6189
     27.5000,      15.0000,   1.00000,    317.9428
     32.5000,      15.0000,   1.00000,    345.7112
     37.5000,      15.0000,   1.00000,    321.1786
     42.5000,      15.0000,   1.00000,    322.3857
     47.5000,      15.0000,   1.00000,    306.8647
     52.5000,      15.0000,   1.00000,    345.0569
     57.5000,      15.0000,   1.00000,    384.8859
     62.5000,      15.0000,   1.00000,    418.3973
     67.5000,      15.0000,   1.00000,    394.4400
     72.5000,      15.0000,   1.00000,    379.8084
     77.5000,      15.0000,   1.00000,    357.0339
     82.5000,      15.0000,   1.00000,    382.1344
     87.5000,      15.0000,   1.00000,    448.5333
     92.5000,      15.0000,   1.00000,    500.9782
     97.5000,      15.0000,   1.00000,    503.4874
    102.5000,      15.0000,   1.00000,    502.7470
    107.5000,      15.0000,   1.00000,    493.3574
    112.5000,      15.0000,   1.00000,    485.7815
    117.5000,      15.0000,   1.00000,    515.7648
    122.5000,      15.0000,   1.00000,    528.5818
    127.5000,      15.0000,   1.00000,    561.5893
    132.5000,      15.0000,   1.00000,    589.1760
    137.5000,      15.0000,   1.00000,    643.9286
    142.5000,      15.0000,   1.00000,    602.2184
    147.5000,      15.0000,   1.00000,    581.0904
    152.5000,      15.0000,   1.00000,    529.4440
    157.5000,      15.0000,   1.00000,    538.3145
    162.5000,      15.0000,   1.00000,    543.3944
    167.5000,      15.0000,   1.00000,    543.3438
    172.5000,      15.0000,   1.00000,    461.5296
    177.5000,      15.0000,   1.00000,    424.4669
    182.5000,      15.0000,   1.00000,    473.8951
    187.5000,      15.0000,   1.00000,    568.8721
    192.5000,      15.0000,   1.00000,    561.6113
    197.5000,      15.0000,   1.00000,    517.8525
    202.5000,      15.0000,   1.00000,    466.6665
    207.5000,      15.0000,   1.00000,    542.9105
    212.5000,      15.0000,   1.00000,    616.1697
    217.5000,      15.0000,   1.00000,    714.6904
    222.5000,      15.0000,   1.00000,    661.5233
    227.5000,      15.0000,   1.00000,    729.2634
    232.5000,      15.0000,   1.00000,    761.6714
    237.5000,      15.0000,   1.00000,    900.8775
    242.5000,      15.0000,   1.00000,    863.1429
    247.5000,      15.0000,   1.00000,    907.1708
    252.5000,      15.0000,   1.00000,    890.1124
    257.5000,      15.0000,   1.00000,    982.8340
    262.5000,      15.0000,   1.00000,   1046.5363
    267.5000,      15.0000,   1.00000,   1172.8932
    272.5000,      15.0000,   1.00000,   1250.9205
    277.5000,      15.0000,   1.00000,   1227.5765
    282.5000,      15.0000,   1.00000,   1226.4181
     22.5000,       5.0000,   4.00000,    266.9738
     27.5000,       5.0000,   4.00000,    284.9943
     32.5000,       5.0000,   4.00000,    321.7828
     37.5000,       5.0000,   4.00000,    350.4273
     42.5000,       5.0000,   4.00000,    249.0064
     47.5000,       5.0000,   4.00000,    315.1833
     52.5000,       5.0000,   4.00000,    331.7778
     57.5000,       5.0000,   4.00000,    352.5325
     62.5000,       5.0000,   4.00000,    416.5721
     67.5000,       5.0000,   4.00000,    428.5271
     72.5000,       5.0000,   4.00000,    345.0427
     77.5000,       5.0000,   4.00000,    333.5487
     82.5000,       5.0000,   4.00000,    362.3563
     87.5000,       5.0000,   4.00000,    405.1951
     92.5000,       5.0000,   4.00000,    503.2921
     97.5000,       5.0000,   4.00000,    507.5413
    102.5000,       5.0000,   4.00000,    471.0705
    107.5000,       5.0000,   4.00000,    471.1508
    112.5000,       5.0000,   4.00000,    477.9430
    117.5000,       5.0000,   4.00000,    525.9512
    122.5000,       5.0000,   4.00000,    485.1355
    127.5000,       5.0000,   4.00000,    568.3840
    132.5000,       5.0000,   4.00000,    607.1948
    137.5000,       5.0000,   4.00000,    528.7238
    142.5000,       5.0000,   4.00000,    701.3926
    147.5000,       5.0000,   4.00000,    523.6262
    152.5000,       5.0000,   4.00000,    515.2697
    157.5000,       5.0000,   4.00000,    539.1193
    162.5000,       5.0000,   4.00000,    514.8241
    167.5000,       5.0000,   4.00000,    562.8009
    172.5000,       5.0000,   4.00000,    432.2839
    177.5000,       5.0000,   4.00000,    366.1921
    182.5000,       5.0000,   4.00000,    427.1112
    187.5000,       5.0000,   4.00000,    557.0710
    192.5000,       5.0000,   4.00000,    656.0517
    197.5000,       5.0000,   4.00000,    447.7340
    202.5000,       5.0000,   4.00000,    398.1924
    207.5000,       5.0000,   4.00000,    511.9242
    212.5000,       5.0000,   4.00000,    618.9420
    217.5000,       5.0000,   4.00000,    641.8340
    222.5000,       5.0000,   4.00000,    644.0622
    227.5000,       5.0000,   4.00000,    617.3528
    232.5000,       5.0000,   4.00000,    843.1063
    237.5000,       5.0000,   4.00000,    832.1296
    242.5000,       5.0000,   4.00000,    935.4775
    247.5000,       5.0000,   4.00000,    805.8160
    252.5000,       5.0000,   4.00000,    863.1314
    257.5000,       5.0000,   4.00000,    845.8097
    262.5000,       5.0000,   4.00000,   1109.6434
    267.5000,       5.0000,   4.00000,   1146.2026
    272.5000,       5.0000,   4.00000,   1138.4323
    277.5000,       5.0000,   4.00000,   1455.4137
    282.5000,       5.0000,   4.00000,   1116.6584
     30.0000,      20.0000,   1.00000,    297.6215
     35.0000,      20.0000,   1.00000,    291.7170
     40.0000,      20.0000,   1.00000,    299.0010
     45.0000,      20.0000,   1.00000,    297.9800
     50.0000,      20.0000,   1.00000,    288.7999
     55.0000,      20.0000,   1.00000,    323.0765
     60.0000,      20.0000,   1.00000,    344.8558
     65.0000,      20.0000,   1.00000,    334.9783
     70.0000,      20.0000,   1.00000,    335.3817
     75.0000,      20.0000,   1.00000,    322.8102
     80.0000,      20.0000,   1.00000,    329.8850
     85.0000,      20.0000,   1.00000,    376.5023
     90.0000,      20.0000,   1.00000,    421.7691
     95.0000,      20.0000,   1.00000,    457.1186
    100.0000,      20.0000,   1.00000,    466.5035
    105.0000,      20.0000,   1.00000,    429.2368
    110.0000,      20.0000,   1.00000,    419.0905
    115.0000,      20.0000,   1.00000,    380.5653
    120.0000,      20.0000,   1.00000,    396.6064
    125.0000,      20.0000,   1.00000,    439.2831
    130.0000,      20.0000,   1.00000,    463.0186
    135.0000,      20.0000,   1.00000,    532.6464
    140.0000,      20.0000,   1.00000,    516.5382
    145.0000,      20.0000,   1.00000,    502.6102
    150.0000,      20.0000,   1.00000,    535.8082
    155.0000,      20.0000,   1.00000,    494.2833
    160.0000,      20.0000,   1.00000,    484.7028
    165.0000,      20.0000,   1.00000,    432.1947
    170.0000,      20.0000,   1.00000,    392.9488
    175.0000,      20.0000,   1.00000,    423.8507
    180.0000,      20.0000,   1.00000,    432.9543
    185.0000,      20.0000,   1.00000,    470.4399
    190.0000,      20.0000,   1.00000,    478.8151
    195.0000,      20.0000,   1.00000,    481.8820
    200.0000,      20.0000,   1.00000,    508.0100
    205.0000,      20.0000,   1.00000,    476.5388
    210.0000,      20.0000,   1.00000,    486.6720
    215.0000,      20.0000,   1.00000,    519.3737
    220.0000,      20.0000,   1.00000,    573.1547
    225.0000,      20.0000,   1.00000,    669.9933
    230.0000,      20.0000,   1.00000,    710.9282
    235.0000,      20.0000,   1.00000,    743.0671
    240.0000,      20.0000,   1.00000,    768.5934
    245.0000,      20.0000,   1.00000,    782.6051
    250.0000,      20.0000,   1.00000,    744.0311
    255.0000,      20.0000,   1.00000,    803.1133
    260.0000,      20.0000,   1.00000,    881.9590
    265.0000,      20.0000,   1.00000,    963.8370
    270.0000,      20.0000,   1.00000,   1125.6807
    275.0000,      20.0000,   1.00000,   1126.7008
     27.5000,       5.0000,   5.00000,    253.3883
     32.5000,       5.0000,   5.00000,    297.1563
     37.5000,       5.0000,   5.00000,    334.5599
     42.5000,       5.0000,   5.00000,    231.0646
     47.5000,       5.0000,   5.00000,    295.7811
     52.5000,       5.0000,   5.00000,    306.9281
     57.5000,       5.0000,   5.00000,    315.5030
     62.5000,       5.0000,   5.00000,    375.2830
     67.5000,       5.0000,   5.00000,    401.9437
     72.5000,       5.0000,   5.00000,    305.3281
     77.5000,       5.0000,   5.00000,    303.4053
     82.5000,       5.0000,   5.00000,    330.5190
     87.5000,       5.0000,   5.00000,    364.7841
     92.5000,       5.0000,   5.00000,    459.7096
     97.5000,       5.0000,   5.00000,    492.1147
    102.5000,       5.0000,   5.00000,    428.7319
    107.5000,       5.0000,   5.00000,    402.8396
    112.5000,       5.0000,   5.00000,    428.8470
    117.5000,       5.0000,   5.00000,    417.1585
    122.5000,       5.0000,   5.00000,    407.3123
    127.5000,       5.0000,   5.00000,    494.0554
    132.5000,       5.0000,   5.00000,    523.2841
    137.5000,       5.0000,   5.00000,    459.9266
    142.5000,       5.0000,   5.00000,    611.8905
    147.5000,       5.0000,   5.00000,    485.9713
    152.5000,       5.0000,   5.00000,    486.8894
    157.5000,       5.0000,   5.00000,    506.3349
    162.5000,       5.0000,   5.00000,    473.4852
    167.5000,       5.0000,   5.00000,    447.9489
    172.5000,       5.0000,   5.00000,    396.6680
    177.5000,       5.0000,   5.00000,    344.0755
    182.5000,       5.0000,   5.00000,    397.0514
    187.5000,       5.0000,   5.00000,    513.0966
    192.5000,       5.0000,   5.00000,    611.5522
    197.5000,       5.0000,   5.00000,    424.8819
    202.5000,       5.0000,   5.00000,    391.1138
    207.5000,       5.0000,   5.00000,    457.7065
    212.5000,       5.0000,   5.00000,    536.3083
    217.5000,       5.0000,   5.00000,    520.3567
    222.5000,       5.0000,   5.00000,    594.3725
    227.5000,       5.0000,   5.00000,    580.3932
    232.5000,       5.0000,   5.00000,    811.1223
    237.5000,       5.0000,   5.00000,    757.5286
    242.5000,       5.0000,   5.00000,    865.6434
    247.5000,       5.0000,   5.00000,    728.5745
    252.5000,       5.0000,   5.00000,    726.0649
    257.5000,       5.0000,   5.00000,    732.1760
    262.5000,       5.0000,   5.00000,   1032.6749
    267.5000,       5.0000,   5.00000,   1034.2157
    272.5000,       5.0000,   5.00000,   1091.1295
    277.5000,       5.0000,   5.00000,   1379.0138
     32.5000,       5.0000,   6.00000,    272.3980
     37.5000,       5.0000,   6.00000,    302.0739
     42.5000,       5.0000,   6.00000,    224.2850
     47.5000,       5.0000,   6.00000,    292.4165
     52.5000,       5.0000,   6.00000,    291.7657
     57.5000,       5.0000,   6.00000,    295.6111
     62.5000,       5.0000,   6.00000,    336.6177
     67.5000,       5.0000,   6.00000,    357.0286
     72.5000,       5.0000,   6.00000,    294.8809
     77.5000,       5.0000,   6.00000,    278.7816
     82.5000,       5.0000,   6.00000,    303.3178
     87.5000,       5.0000,   6.00000,    329.8213
     92.5000,       5.0000,   6.00000,    411.7105
     97.5000,       5.0000,   6.00000,    423.3344
    102.5000,       5.0000,   6.00000,    371.5359
    107.5000,       5.0000,   6.00000,    368.9707
    112.5000,       5.0000,   6.00000,    355.2115
    117.5000,       5.0000,   6.00000,    360.1111
    122.5000,       5.0000,   6.00000,    338.5769
    127.5000,       5.0000,   6.00000,    411.0257
    132.5000,       5.0000,   6.00000,    452.1829
    137.5000,       5.0000,   6.00000,    390.7142
    142.5000,       5.0000,   6.00000,    541.3096
    147.5000,       5.0000,   6.00000,    455.4603
    152.5000,       5.0000,   6.00000,    471.8058
    157.5000,       5.0000,   6.00000,    463.6360
    162.5000,       5.0000,   6.00000,    401.4294
    167.5000,       5.0000,   6.00000,    407.5281
    172.5000,       5.0000,   6.00000,    342.4762
    177.5000,       5.0000,   6.00000,    316.3726
    182.5000,       5.0000,   6.00000,    355.1525
    187.5000,       5.0000,   6.00000,    468.1930
    192.5000,       5.0000,   6.00000,    576.0416
    197.5000,       5.0000,   6.00000,    411.1739
    202.5000,       5.0000,   6.00000,    369.1774
    207.5000,       5.0000,   6.00000,    437.9285
    212.5000,       5.0000,   6.00000,    477.7041
    217.5000,       5.0000,   6.00000,    461.7581
    222.5000,       5.0000,   6.00000,    530.1147
    227.5000,       5.0000,   6.00000,    574.4537
    232.5000,       5.0000,   6.00000,    777.8273
    237.5000,       5.0000,   6.00000,    713.0554
    242.5000,       5.0000,   6.00000,    799.8036
    247.5000,       5.0000,   6.00000,    619.9499
    252.5000,       5.0000,   6.00000,    640.6196
    257.5000,       5.0000,   6.00000,    660.3556
    262.5000,       5.0000,   6.00000,    880.2778
    267.5000,       5.0000,   6.00000,    940.2731
    272.5000,       5.0000,   6.00000,    989.9226
     37.5000,      25.0000,   1.00000,    264.6790
     42.5000,      25.0000,   1.00000,    280.2920
     47.5000,      25.0000,   1.00000,    288.2831
     52.5000,      25.0000,   1.00000,    292.2974
     57.5000,      25.0000,   1.00000,    302.8824
     62.5000,      25.0000,   1.00000,    287.4410
     67.5000,      25.0000,   1.00000,    282.1310
     72.5000,      25.0000,   1.00000,    295.8168
     77.5000,      25.0000,   1.00000,    313.0430
     82.5000,      25.0000,   1.00000,    319.2750
     87.5000,      25.0000,   1.00000,    356.6674
     92.5000,      25.0000,   1.00000,    363.7562
     97.5000,      25.0000,   1.00000,    358.5000
    102.5000,      25.0000,   1.00000,    381.0146
    107.5000,      25.0000,   1.00000,    357.9207
    112.5000,      25.0000,   1.00000,    327.9385
    117.5000,      25.0000,   1.00000,    325.5891
    122.5000,      25.0000,   1.00000,    337.3334
    127.5000,      25.0000,   1.00000,    351.0640
    132.5000,      25.0000,   1.00000,    403.2455
    137.5000,      25.0000,   1.00000,    436.7652
    142.5000,      25.0000,   1.00000,    457.6436
    147.5000,      25.0000,   1.00000,    469.2218
    152.5000,      25.0000,   1.00000,    478.6558
    157.5000,      25.0000,   1.00000,    417.9687
    162.5000,      25.0000,   1.00000,    382.7150
    167.5000,      25.0000,   1.00000,    363.6689
    172.5000,      25.0000,   1.00000,    357.2108
    177.5000,      25.0000,   1.00000,    367.3139
    182.5000,      25.0000,   1.00000,    409.0952
    187.5000,      25.0000,   1.00000,    400.5663
    192.5000,      25.0000,   1.00000,    427.4076
    197.5000,      25.0000,   1.00000,    460.7151
    202.5000,      25.0000,   1.00000,    480.9252
    207.5000,      25.0000,   1.00000,    442.8063
    212.5000,      25.0000,   1.00000,    463.3813
    217.5000,      25.0000,   1.00000,    497.1260
    222.5000,      25.0000,   1.00000,    595.7991
    227.5000,      25.0000,   1.00000,    636.9472
    232.5000,      25.0000,   1.00000,    702.3541
    237.5000,      25.0000,   1.00000,    689.2250
    242.5000,      25.0000,   1.00000,    651.3401
    247.5000,      25.0000,   1.00000,    639.7461
    252.5000,      25.0000,   1.00000,    711.5326
    257.5000,      25.0000,   1.00000,    720.9816
    262.5000,      25.0000,   1.00000,    778.8036
    267.5000,      25.0000,   1.00000,    891.5190
     37.5000,       5.0000,   7.00000,    282.6836
     42.5000,       5.0000,   7.00000,    211.7137
     47.5000,       5.0000,   7.00000,    283.4493
     52.5000,       5.0000,   7.00000,    286.8685
     57.5000,       5.0000,   7.00000,    275.9557
     62.5000,       5.0000,   7.00000,    312.7987
     67.5000,       5.0000,   7.00000,    333.3286
     72.5000,       5.0000,   7.00000,    272.0543
     77.5000,       5.0000,   7.00000,    268.5848
     82.5000,       5.0000,   7.00000,    271.8065
     87.5000,       5.0000,   7.00000,    296.4279
     92.5000,       5.0000,   7.00000,    351.8524
     97.5000,       5.0000,   7.00000,    346.0852
    102.5000,       5.0000,   7.00000,    323.5160
    107.5000,       5.0000,   7.00000,    310.2854
    112.5000,       5.0000,   7.00000,    317.2478
    117.5000,       5.0000,   7.00000,    321.9039
    122.5000,       5.0000,   7.00000,    297.0464
    127.5000,       5.0000,   7.00000,    346.4397
    132.5000,       5.0000,   7.00000,    374.9118
    137.5000,       5.0000,   7.00000,    343.5467
    142.5000,       5.0000,   7.00000,    500.2737
    147.5000,       5.0000,   7.00000,    423.0948
    152.5000,       5.0000,   7.00000,    430.2937
    157.5000,       5.0000,   7.00000,    408.4799
    162.5000,       5.0000,   7.00000,    369.2063
    167.5000,       5.0000,   7.00000,    379.5438
    172.5000,       5.0000,   7.00000,    314.4451
    177.5000,       5.0000,   7.00000,    263.9210
    182.5000,       5.0000,   7.00000,    321.7990
    187.5000,       5.0000,   7.00000,    430.0734
    192.5000,       5.0000,   7.00000,    548.5509
    197.5000,       5.0000,   7.00000,    383.7277
    202.5000,       5.0000,   7.00000,    347.4607
    207.5000,       5.0000,   7.00000,    410.7642
    212.5000,       5.0000,   7.00000,    468.5672
    217.5000,       5.0000,   7.00000,    441.4995
    222.5000,       5.0000,   7.00000,    503.1407
    227.5000,       5.0000,   7.00000,    525.8546
    232.5000,       5.0000,   7.00000,    753.8915
    237.5000,       5.0000,   7.00000,    689.6386
    242.5000,       5.0000,   7.00000,    696.3701
    247.5000,       5.0000,   7.00000,    558.8332
    252.5000,       5.0000,   7.00000,    584.1721
    257.5000,       5.0000,   7.00000,    575.8857
    262.5000,       5.0000,   7.00000,    787.8782
    267.5000,       5.0000,   7.00000,    814.7874
     42.5000,       5.0000,   8.00000,    198.7021
     47.5000,       5.0000,   8.00000,    268.6436
     52.5000,       5.0000,   8.00000,    273.2675
     57.5000,       5.0000,   8.00000,    265.6229
     62.5000,       5.0000,   8.00000,    302.8366
     67.5000,       5.0000,   8.00000,    322.4039
     72.5000,       5.0000,   8.00000,    254.0667
     77.5000,       5.0000,   8.00000,    239.9061
     82.5000,       5.0000,   8.00000,    253.7499
     87.5000,       5.0000,   8.00000,    251.8628
     92.5000,       5.0000,   8.00000,    291.3970
     97.5000,       5.0000,   8.00000,    299.3877
    102.5000,       5.0000,   8.00000,    256.1915
    107.5000,       5.0000,   8.00000,    261.7278
    112.5000,       5.0000,   8.00000,    285.1127
    117.5000,       5.0000,   8.00000,    294.1125
    122.5000,       5.0000,   8.00000,    272.5296
    127.5000,       5.0000,   8.00000,    306.4774
    132.5000,       5.0000,   8.00000,    323.2319
    137.5000,       5.0000,   8.00000,    308.8169
    142.5000,       5.0000,   8.00000,    465.7612
    147.5000,       5.0000,   8.00000,    382.2211
    152.5000,       5.0000,   8.00000,    369.3474
    157.5000,       5.0000,   8.00000,    377.4416
    162.5000,       5.0000,   8.00000,    357.7971
    167.5000,       5.0000,   8.00000,    355.0092
    172.5000,       5.0000,   8.00000,    282.1525
    177.5000,       5.0000,   8.00000,    240.2779
    182.5000,       5.0000,   8.00000,    278.8102
    187.5000,       5.0000,   8.00000,    407.2759
    192.5000,       5.0000,   8.00000,    503.7722
    197.5000,       5.0000,   8.00000,    356.0291
    202.5000,       5.0000,   8.00000,    321.3209
    207.5000,       5.0000,   8.00000,    395.2713
    212.5000,       5.0000,   8.00000,    465.6818
    217.5000,       5.0000,   8.00000,    447.0767
    222.5000,       5.0000,   8.00000,    480.8341
    227.5000,       5.0000,   8.00000,    493.2269
    232.5000,       5.0000,   8.00000,    702.5740
    237.5000,       5.0000,   8.00000,    621.4577
    242.5000,       5.0000,   8.00000,    659.7529
    247.5000,       5.0000,   8.00000,    518.9349
    252.5000,       5.0000,   8.00000,    519.5520
    257.5000,       5.0000,   8.00000,    522.7512
    262.5000,       5.0000,   8.00000,    704.9653
     52.5000,      35.0000,   1.00000,    260.5632
     57.5000,      35.0000,   1.00000,    258.2766
     62.5000,      35.0000,   1.00000,    263.4604
     67.5000,      35.0000,   1.00000,    252.8298
     72.5000,      35.0000,   1.00000,    244.0624
     77.5000,      35.0000,   1.00000,    245.0030
     82.5000,      35.0000,   1.00000,    238.2713
     87.5000,      35.0000,   1.00000,    235.5936
     92.5000,      35.0000,   1.00000,    229.8714
     97.5000,      35.0000,   1.00000,    225.7758
    102.5000,      35.0000,   1.00000,    230.9955
    107.5000,      35.0000,   1.00000,    231.4686
    112.5000,      35.0000,   1.00000,    236.3907
    117.5000,      35.0000,   1.00000,    247.2884
    122.5000,      35.0000,   1.00000,    266.2990
    127.5000,      35.0000,   1.00000,    308.2589
    132.5000,      35.0000,   1.00000,    328.6595
    137.5000,      35.0000,   1.00000,    339.0291
    142.5000,      35.0000,   1.00000,    336.9999
    147.5000,      35.0000,   1.00000,    344.4556
    152.5000,      35.0000,   1.00000,    351.7741
    157.5000,      35.0000,   1.00000,    347.2753
    162.5000,      35.0000,   1.00000,    309.9513
    167.5000,      35.0000,   1.00000,    300.3035
    172.5000,      35.0000,   1.00000,    307.2082
    177.5000,      35.0000,   1.00000,    326.4664
    182.5000,      35.0000,   1.00000,    314.9820
    187.5000,      35.0000,   1.00000,    305.2773
    192.5000,      35.0000,   1.00000,    312.3262
    197.5000,      35.0000,   1.00000,    366.4960
    202.5000,      35.0000,   1.00000,    403.5623
    207.5000,      35.0000,   1.00000,    443.6393
    212.5000,      35.0000,   1.00000,    450.3481
    217.5000,      35.0000,   1.00000,    514.0850
    222.5000,      35.0000,   1.00000,    559.1995
    227.5000,      35.0000,   1.00000,    554.7736
    232.5000,      35.0000,   1.00000,    529.0357
    237.5000,      35.0000,   1.00000,    526.2194
    242.5000,      35.0000,   1.00000,    523.5564
    247.5000,      35.0000,   1.00000,    578.0895
    252.5000,      35.0000,   1.00000,    582.9103
     52.5000,       5.0000,  10.00000,    244.0120
     57.5000,       5.0000,  10.00000,    249.9773
     62.5000,       5.0000,  10.00000,    294.6044
     67.5000,       5.0000,  10.00000,    303.0592
     72.5000,       5.0000,  10.00000,    225.3223
     77.5000,       5.0000,  10.00000,    195.4536
     82.5000,       5.0000,  10.00000,    185.1723
     87.5000,       5.0000,  10.00000,    189.4990
     92.5000,       5.0000,  10.00000,    213.9432
     97.5000,       5.0000,  10.00000,    204.9738
    102.5000,       5.0000,  10.00000,    184.6447
    107.5000,       5.0000,  10.00000,    188.5289
    112.5000,       5.0000,  10.00000,    209.9670
    117.5000,       5.0000,  10.00000,    234.6251
    122.5000,       5.0000,  10.00000,    237.3090
    127.5000,       5.0000,  10.00000,    279.8192
    132.5000,       5.0000,  10.00000,    292.8087
    137.5000,       5.0000,  10.00000,    259.8396
    142.5000,       5.0000,  10.00000,    358.0627
    147.5000,       5.0000,  10.00000,    303.0858
    152.5000,       5.0000,  10.00000,    326.7449
    157.5000,       5.0000,  10.00000,    340.3064
    162.5000,       5.0000,  10.00000,    313.4671
    167.5000,       5.0000,  10.00000,    314.1501
    172.5000,       5.0000,  10.00000,    252.9795
    177.5000,       5.0000,  10.00000,    215.2031
    182.5000,       5.0000,  10.00000,    247.2345
    187.5000,       5.0000,  10.00000,    337.1403
    192.5000,       5.0000,  10.00000,    414.6052
    197.5000,       5.0000,  10.00000,    308.6539
    202.5000,       5.0000,  10.00000,    290.6140
    207.5000,       5.0000,  10.00000,    374.2423
    212.5000,       5.0000,  10.00000,    445.5760
    217.5000,       5.0000,  10.00000,    423.6758
    222.5000,       5.0000,  10.00000,    459.0324
    227.5000,       5.0000,  10.00000,    434.8024
    232.5000,       5.0000,  10.00000,    590.2250
    237.5000,       5.0000,  10.00000,    537.3242
    242.5000,       5.0000,  10.00000,    575.3802
    247.5000,       5.0000,  10.00000,    459.6574
    252.5000,       5.0000,  10.00000,    453.9804
     67.5000,      45.0000,   1.00000,    200.4152
     72.5000,      45.0000,   1.00000,    202.6786
     77.5000,      45.0000,   1.00000,    194.7352
     82.5000,      45.0000,   1.00000,    185.7857
     87.5000,      45.0000,   1.00000,    172.6724
     92.5000,      45.0000,   1.00000,    162.2115
     97.5000,      45.0000,   1.00000,    161.3561
    102.5000,      45.0000,   1.00000,    161.8025
    107.5000,      45.0000,   1.00000,    172.7956
    112.5000,      45.0000,   1.00000,    184.6709
    117.5000,      45.0000,   1.00000,    199.9472
    122.5000,      45.0000,   1.00000,    228.7784
    127.5000,      45.0000,   1.00000,    238.2429
    132.5000,      45.0000,   1.00000,    265.2450
    137.5000,      45.0000,   1.00000,    295.4757
    142.5000,      45.0000,   1.00000,    302.8455
    147.5000,      45.0000,   1.00000,    301.3469
    152.5000,      45.0000,   1.00000,    287.7767
    157.5000,      45.0000,   1.00000,    272.4187
    162.5000,      45.0000,   1.00000,    280.1276
    167.5000,      45.0000,   1.00000,    279.1653
    172.5000,      45.0000,   1.00000,    293.4894
    177.5000,      45.0000,   1.00000,    282.8195
    182.5000,      45.0000,   1.00000,    278.2102
    187.5000,      45.0000,   1.00000,    287.2381
    192.5000,      45.0000,   1.00000,    303.3111
    197.5000,      45.0000,   1.00000,    319.2680
    202.5000,      45.0000,   1.00000,    351.3256
    207.5000,      45.0000,   1.00000,    381.4124
    212.5000,      45.0000,   1.00000,    420.4600
    217.5000,      45.0000,   1.00000,    428.9812
    222.5000,      45.0000,   1.00000,    460.2538
    227.5000,      45.0000,   1.00000,    466.2302
    232.5000,      45.0000,   1.00000,    468.4880
    237.5000,      45.0000,   1.00000,    461.0488
     67.5000,       5.0000,  12.00000,    263.4413
    147.5000,       5.0000,  12.00000,    277.0919
    227.5000,       5.0000,  12.00000,    398.1309
     67.5000,      15.0000,   4.00000,    216.2926
     72.5000,      15.0000,   4.00000,    195.5280
     77.5000,      15.0000,   4.00000,    163.9062
     82.5000,      15.0000,   4.00000,    149.7800
     87.5000,      15.0000,   4.00000,    145.2103
     92.5000,      15.0000,   4.00000,    143.0961
     97.5000,      15.0000,   4.00000,    139.6900
    102.5000,      15.0000,   4.00000,    134.5685
    107.5000,      15.0000,   4.00000,    139.9455
    112.5000,      15.0000,   4.00000,    153.8403
    117.5000,      15.0000,   4.00000,    171.1073
    122.5000,      15.0000,   4.00000,    190.5907
    127.5000,      15.0000,   4.00000,    203.4713
    132.5000,      15.0000,   4.00000,    222.9535
    137.5000,      15.0000,   4.00000,    266.9488
    142.5000,      15.0000,   4.00000,    273.8337
    147.5000,      15.0000,   4.00000,    289.8304
    152.5000,      15.0000,   4.00000,    283.1015
    157.5000,      15.0000,   4.00000,    288.6117
    162.5000,      15.0000,   4.00000,    296.6359
    167.5000,      15.0000,   4.00000,    270.0374
    172.5000,      15.0000,   4.00000,    237.8598
    177.5000,      15.0000,   4.00000,    215.4530
    182.5000,      15.0000,   4.00000,    245.4395
    187.5000,      15.0000,   4.00000,    313.9514
    192.5000,      15.0000,   4.00000,    330.8525
    197.5000,      15.0000,   4.00000,    311.3723
    202.5000,      15.0000,   4.00000,    289.4206
    207.5000,      15.0000,   4.00000,    322.3833
    212.5000,      15.0000,   4.00000,    352.3521
    217.5000,      15.0000,   4.00000,    372.7410
    222.5000,      15.0000,   4.00000,    376.2967
    227.5000,      15.0000,   4.00000,    433.2020
    232.5000,      15.0000,   4.00000,    463.9819
    237.5000,      15.0000,   4.00000,    508.3883
     82.5000,      55.0000,   1.00000,    156.0116
     87.5000,      55.0000,   1.00000,    154.7956
     92.5000,      55.0000,   1.00000,    153.2201
     97.5000,      55.0000,   1.00000,    147.0172
    102.5000,      55.0000,   1.00000,    147.7059
    107.5000,      55.0000,   1.00000,    151.4549
    112.5000,      55.0000,   1.00000,    151.2874
    117.5000,      55.0000,   1.00000,    173.6824
    122.5000,      55.0000,   1.00000,    191.6842
    127.5000,      55.0000,   1.00000,    204.9779
    132.5000,      55.0000,   1.00000,    223.0714
    137.5000,      55.0000,   1.00000,    240.4509
    142.5000,      55.0000,   1.00000,    257.3299
    147.5000,      55.0000,   1.00000,    269.3578
    152.5000,      55.0000,   1.00000,    269.0500
    157.5000,      55.0000,   1.00000,    263.1982
    162.5000,      55.0000,   1.00000,    263.0038
    167.5000,      55.0000,   1.00000,    282.4206
    172.5000,      55.0000,   1.00000,    278.4709
    177.5000,      55.0000,   1.00000,    281.9176
    182.5000,      55.0000,   1.00000,    287.6567
    187.5000,      55.0000,   1.00000,    296.4805
    192.5000,      55.0000,   1.00000,    302.1135
    197.5000,      55.0000,   1.00000,    300.5947
    202.5000,      55.0000,   1.00000,    312.5305
    207.5000,      55.0000,   1.00000,    346.9707
    212.5000,      55.0000,   1.00000,    364.8651
    217.5000,      55.0000,   1.00000,    382.3649
    222.5000,      55.0000,   1.00000,    373.2106
    147.5000,       5.0000,  15.00000,    251.8105
    227.5000,       5.0000,  15.00000,    337.9846
     82.5000,      15.0000,   5.00000,    128.0859
     87.5000,      15.0000,   5.00000,    126.6497
     92.5000,      15.0000,   5.00000,    126.4915
     97.5000,      15.0000,   5.00000,    122.9783
    102.5000,      15.0000,   5.00000,    115.9874
    107.5000,      15.0000,   5.00000,    115.4991
    112.5000,      15.0000,   5.00000,    121.5902
    117.5000,      15.0000,   5.00000,    131.6901
    122.5000,      15.0000,   5.00000,    149.7214
    127.5000,      15.0000,   5.00000,    162.0026
    132.5000,      15.0000,   5.00000,    174.8175
    137.5000,      15.0000,   5.00000,    211.6858
    142.5000,      15.0000,   5.00000,    230.6599
    147.5000,      15.0000,   5.00000,    267.4360
    152.5000,      15.0000,   5.00000,    272.8405
    157.5000,      15.0000,   5.00000,    282.5273
    162.5000,      15.0000,   5.00000,    283.0514
    167.5000,      15.0000,   5.00000,    263.4497
    172.5000,      15.0000,   5.00000,    236.6717
    177.5000,      15.0000,   5.00000,    223.4083
    182.5000,      15.0000,   5.00000,    254.0454
    187.5000,      15.0000,   5.00000,    320.4730
    192.5000,      15.0000,   5.00000,    329.5323
    197.5000,      15.0000,   5.00000,    297.5558
    202.5000,      15.0000,   5.00000,    270.4869
    207.5000,      15.0000,   5.00000,    295.3874
    212.5000,      15.0000,   5.00000,    314.2158
    217.5000,      15.0000,   5.00000,    324.0045
    222.5000,      15.0000,   5.00000,    318.4122
     97.5000,      65.0000,   1.00000,    141.5956
    102.5000,      65.0000,   1.00000,    140.8130
    107.5000,      65.0000,   1.00000,    145.5236
    112.5000,      65.0000,   1.00000,    159.2944
    117.5000,      65.0000,   1.00000,    164.4438
    122.5000,      65.0000,   1.00000,    175.7649
    127.5000,      65.0000,   1.00000,    189.6469
    132.5000,      65.0000,   1.00000,    206.0987
    137.5000,      65.0000,   1.00000,    220.2200
    142.5000,      65.0000,   1.00000,    225.3393
    147.5000,      65.0000,   1.00000,    227.0407
    152.5000,      65.0000,   1.00000,    236.0197
    157.5000,      65.0000,   1.00000,    255.6027
    162.5000,      65.0000,   1.00000,    282.8057
    167.5000,      65.0000,   1.00000,    287.5308
    172.5000,      65.0000,   1.00000,    288.6730
    177.5000,      65.0000,   1.00000,    287.9071
    182.5000,      65.0000,   1.00000,    287.6094
    187.5000,      65.0000,   1.00000,    289.4046
    192.5000,      65.0000,   1.00000,    294.6572
    197.5000,      65.0000,   1.00000,    297.1297
    202.5000,      65.0000,   1.00000,    314.7775
    207.5000,      65.0000,   1.00000,    328.0561
     97.5000,      15.0000,   6.00000,    109.8457
    102.5000,      15.0000,   6.00000,    104.3284
    107.5000,      15.0000,   6.00000,    105.9707
    112.5000,      15.0000,   6.00000,    114.2573
    117.5000,      15.0000,   6.00000,    118.4682
    122.5000,      15.0000,   6.00000,    127.9150
    127.5000,      15.0000,   6.00000,    138.8033
    132.5000,      15.0000,   6.00000,    152.8417
    137.5000,      15.0000,   6.00000,    189.2048
    142.5000,      15.0000,   6.00000,    208.0683
    147.5000,      15.0000,   6.00000,    238.3973
    152.5000,      15.0000,   6.00000,    253.5406
    157.5000,      15.0000,   6.00000,    275.2877
    162.5000,      15.0000,   6.00000,    293.5587
    167.5000,      15.0000,   6.00000,    277.6166
    172.5000,      15.0000,   6.00000,    248.5011
    177.5000,      15.0000,   6.00000,    229.3414
    182.5000,      15.0000,   6.00000,    253.2587
    187.5000,      15.0000,   6.00000,    318.4624
    192.5000,      15.0000,   6.00000,    328.2310
    197.5000,      15.0000,   6.00000,    300.9474
    202.5000,      15.0000,   6.00000,    271.7152
    207.5000,      15.0000,   6.00000,    294.7510
    105.0000,      30.0000,   3.00000,    111.9052
    110.0000,      30.0000,   3.00000,    111.2900
    115.0000,      30.0000,   3.00000,    116.1226
    120.0000,      30.0000,   3.00000,    125.1544
    125.0000,      30.0000,   3.00000,    134.5346
    130.0000,      30.0000,   3.00000,    158.0030
    135.0000,      30.0000,   3.00000,    174.4216
    140.0000,      30.0000,   3.00000,    195.5452
    145.0000,      30.0000,   3.00000,    221.9238
    150.0000,      30.0000,   3.00000,    243.1607
    155.0000,      30.0000,   3.00000,    270.2616
    160.0000,      30.0000,   3.00000,    267.5134
    165.0000,      30.0000,   3.00000,    261.8222
    170.0000,      30.0000,   3.00000,    259.8799
    175.0000,      30.0000,   3.00000,    264.7891
    180.0000,      30.0000,   3.00000,    287.7537
    185.0000,      30.0000,   3.00000,    283.6346
    190.0000,      30.0000,   3.00000,    280.9352
    195.0000,      30.0000,   3.00000,    296.2774
    200.0000,      30.0000,   3.00000,    314.1810
    112.5000,      25.0000,   4.00000,    106.8075
    117.5000,      25.0000,   4.00000,    116.9133
    122.5000,      25.0000,   4.00000,    127.4387
    127.5000,      25.0000,   4.00000,    134.7673
    132.5000,      25.0000,   4.00000,    157.9823
    137.5000,      25.0000,   4.00000,    179.1277
    142.5000,      25.0000,   4.00000,    204.0201
    147.5000,      25.0000,   4.00000,    235.2900
    152.5000,      25.0000,   4.00000,    262.6576
    157.5000,      25.0000,   4.00000,    272.4922
    162.5000,      25.0000,   4.00000,    273.8355
    167.5000,      25.0000,   4.00000,    256.0392
    172.5000,      25.0000,   4.00000,    247.6800
    177.5000,      25.0000,   4.00000,    261.5484
    182.5000,      25.0000,   4.00000,    288.3330
    187.5000,      25.0000,   4.00000,    294.8276
    192.5000,      25.0000,   4.00000,    301.5030
    147.5000,      15.0000,   8.00000,    239.7273
   7.58
ITERATION 4
MODEL RESISTIVITY
LAYER 1
59,     2.5000
     10.0000,     418.66
     15.0000,     338.62
     20.0000,     312.44
     25.0000,     460.15
     30.0000,     579.71
     35.0000,     751.73
     40.0000,     887.19
     45.0000,     621.45
     50.0000,     856.49
     55.0000,     900.87
     60.0000,     877.00
     65.0000,     888.17
     70.0000,     868.54
     75.0000,     590.70
     80.0000,     543.51
     85.0000,     584.72
     90.0000,     614.84
     95.0000,     706.04
    100.0000,     630.88
    105.0000,     492.24
    110.0000,     458.67
    115.0000,     470.54
    120.0000,     488.62
    125.0000,     474.42
    130.0000,     613.77
    135.0000,     736.45
    140.0000,     710.43
    145.0000,     1079.5
    150.0000,     879.55
    155.0000,     853.60
    160.0000,     781.60
    165.0000,     635.39
    170.0000,     584.23
    175.0000,     445.31
    180.0000,     369.08
    185.0000,     444.61
    190.0000,     652.89
    195.0000,     869.86
    200.0000,     636.31
    205.0000,     623.70
    210.0000,     847.42
    215.0000,     1101.8
    220.0000,     1154.2
    225.0000,     1252.0
    230.0000,     1090.0
    235.0000,     1352.4
    240.0000,     1143.9
    245.0000,     1255.3
    250.0000,     971.07
    255.0000,     957.47
    260.0000,     908.25
    265.0000,     1222.7
    270.0000,     1191.4
    275.0000,     1240.0
    280.0000,     1693.7
    285.0000,     1242.5
    290.0000,     1224.0
    295.0000,     1447.3
             1339.3
LAYER 2
59,     5.2500
     10.0000,     518.38
     15.0000,     359.81
     20.0000,     320.84
     25.0000,     398.30
     30.0000,     472.13
     35.0000,     564.06
     40.0000,     634.89
     45.0000,     483.02
     50.0000,     590.75
     55.0000,     614.06
     60.0000,     564.07
     65.0000,     683.94
     70.0000,     619.26
     75.0000,     514.90
     80.0000,     469.62
     85.0000,     507.31
     90.0000,     574.67
     95.0000,     659.09
    100.0000,     664.22
    105.0000,     582.52
    110.0000,     523.51
    115.0000,     528.40
    120.0000,     566.85
    125.0000,     578.20
    130.0000,     685.31
    135.0000,     732.70
    140.0000,     694.67
    145.0000,     1002.1
    150.0000,     778.48
    155.0000,     730.05
    160.0000,     699.26
    165.0000,     625.78
    170.0000,     599.28
    175.0000,     467.19
    180.0000,     391.05
    185.0000,     481.53
    190.0000,     684.72
    195.0000,     879.99
    200.0000,     614.31
    205.0000,     590.09
    210.0000,     799.67
    215.0000,     1031.0
    220.0000,     1013.0
    225.0000,     1064.1
    230.0000,     1064.6
    235.0000,     1395.2
    240.0000,     1261.4
    245.0000,     1234.6
    250.0000,     980.61
    255.0000,     908.57
    260.0000,     925.54
    265.0000,     1192.7
    270.0000,     1276.0
    275.0000,     1403.3
    280.0000,     1698.5
    285.0000,     1365.1
    290.0000,     1336.1
    295.0000,     1451.6
             1320.3
LAYER 3
57,     8.2750
     15.0000,     503.43
     20.0000,     315.08
     25.0000,     268.04
     30.0000,     275.03
     35.0000,     310.03
     40.0000,     336.72
     45.0000,     277.17
     50.0000,     332.66
     55.0000,     343.80
     60.0000,     308.33
     65.0000,     458.34
     70.0000,     443.44
     75.0000,     415.80
     80.0000,     362.48
     85.0000,     363.34
     90.0000,     417.84
     95.0000,     509.90
    100.0000,     625.52
    105.0000,     617.56
    110.0000,     578.94
    115.0000,     665.60
    120.0000,     810.22
    125.0000,     893.53
    130.0000,     907.20
    135.0000,     784.01
    140.0000,     753.53
    145.0000,     1210.8
    150.0000,     882.57
    155.0000,     746.39
    160.0000,     684.66
    165.0000,     623.54
    170.0000,     581.63
    175.0000,     439.38
    180.0000,     376.48
    185.0000,     469.11
    190.0000,     669.54
    195.0000,     841.20
    200.0000,     574.15
    205.0000,     529.73
    210.0000,     707.18
    215.0000,     873.34
    220.0000,     766.28
    225.0000,     786.27
    230.0000,     978.62
    235.0000,     1447.7
    240.0000,     1422.0
    245.0000,     1224.8
    250.0000,     953.79
    255.0000,     834.47
    260.0000,     886.79
    265.0000,     1120.2
    270.0000,     1349.8
    275.0000,     1601.8
    280.0000,     1802.1
    285.0000,     1640.4
    290.0000,     1573.1
             1456.4
LAYER 4
55,    11.6025
     20.0000,     399.69
     25.0000,     152.70
     30.0000,     145.63
     35.0000,     183.95
     40.0000,     212.17
     45.0000,     204.70
     50.0000,     285.40
     55.0000,     301.77
     60.0000,     257.93
     65.0000,     454.41
     70.0000,     503.61
     75.0000,     448.77
     80.0000,     323.16
     85.0000,     256.86
     90.0000,     264.52
     95.0000,     348.61
    100.0000,     514.80
    105.0000,     603.63
    110.0000,     767.21
    115.0000,     1268.1
    120.0000,     1815.8
    125.0000,     1752.5
    130.0000,     1220.9
    135.0000,     697.48
    140.0000,     630.41
    145.0000,     1307.1
    150.0000,     1005.5
    155.0000,     861.99
    160.0000,     771.65
    165.0000,     668.54
    170.0000,     566.50
    175.0000,     389.09
    180.0000,     321.05
    185.0000,     385.24
    190.0000,     552.20
    195.0000,     696.63
    200.0000,     484.02
    205.0000,     438.85
    210.0000,     580.14
    215.0000,     677.65
    220.0000,     536.45
    225.0000,     547.10
    230.0000,     808.91
    235.0000,     1381.9
    240.0000,     1498.1
    245.0000,     1245.4
    250.0000,     942.12
    255.0000,     795.43
    260.0000,     844.93
    265.0000,     1068.5
    270.0000,     1390.7
    275.0000,     1718.7
    280.0000,     1893.0
    285.0000,     1837.3
             1615.8
LAYER 5
51,    15.2628
     30.0000,      59.73
     35.0000,     116.95
     40.0000,     166.69
     45.0000,     262.00
     50.0000,     405.92
     55.0000,     420.22
     60.0000,     362.45
     65.0000,     556.36
     70.0000,     747.20
     75.0000,     698.59
     80.0000,     459.33
     85.0000,     271.93
     90.0000,     186.28
     95.0000,     168.32
    100.0000,     168.99
    105.0000,     184.02
    110.0000,     344.89
    115.0000,     790.75
    120.0000,     1512.6
    125.0000,     1264.8
    130.0000,     651.52
    135.0000,     331.25
    140.0000,     269.51
    145.0000,     415.99
    150.0000,     404.82
    155.0000,     495.43
    160.0000,     634.63
    165.0000,     704.88
    170.0000,     633.36
    175.0000,     428.82
    180.0000,     295.88
    185.0000,     263.61
    190.0000,     308.10
    195.0000,     366.87
    200.0000,     324.95
    205.0000,     318.32
    210.0000,     382.92
    215.0000,     401.94
    220.0000,     321.29
    225.0000,     316.79
    230.0000,     456.00
    235.0000,     768.01
    240.0000,     993.76
    245.0000,     971.19
    250.0000,     840.36
    255.0000,     769.63
    260.0000,     835.99
    265.0000,     1046.7
    270.0000,     1371.4
    275.0000,     1638.3
             1665.0
LAYER 6
47,    19.2890
     40.0000,     151.30
     45.0000,     326.56
     50.0000,     439.48
     55.0000,     405.41
     60.0000,     367.29
     65.0000,     466.70
     70.0000,     655.30
     75.0000,     761.75
     80.0000,     654.19
     85.0000,     451.16
     90.0000,     296.01
     95.0000,     207.51
    100.0000,     147.38
    105.0000,     116.46
    110.0000,     164.17
    115.0000,     262.84
    120.0000,     357.77
    125.0000,     349.17
    130.0000,     280.14
    135.0000,     213.93
    140.0000,     188.30
    145.0000,     210.33
    150.0000,     218.21
    155.0000,     294.92
    160.0000,     456.56
    165.0000,     638.61
    170.0000,     687.01
    175.0000,     539.22
    180.0000,     375.36
    185.0000,     292.59
    190.0000,     281.99
    195.0000,     297.50
    200.0000,     287.03
    205.0000,     283.31
    210.0000,     299.46
    215.0000,     288.76
    220.0000,     243.51
    225.0000,     233.58
    230.0000,     291.56
    235.0000,     420.14
    240.0000,     554.45
    245.0000,     626.92
    250.0000,     656.88
    255.0000,     710.07
    260.0000,     854.48
    265.0000,     1061.2
             1363.9
LAYER 7
43,    23.7179
     50.0000,     514.63
     55.0000,     352.02
     60.0000,     319.34
     65.0000,     339.33
     70.0000,     442.19
     75.0000,     576.99
     80.0000,     634.27
     85.0000,     569.20
     90.0000,     436.49
     95.0000,     316.09
    100.0000,     224.51
    105.0000,     168.52
    110.0000,     155.56
    115.0000,     158.34
    120.0000,     161.24
    125.0000,     160.59
    130.0000,     160.18
    135.0000,     159.00
    140.0000,     158.46
    145.0000,     163.34
    150.0000,     175.11
    155.0000,     229.87
    160.0000,     345.10
    165.0000,     499.10
    170.0000,     596.05
    175.0000,     551.33
    180.0000,     437.90
    185.0000,     353.40
    190.0000,     319.76
    195.0000,     312.32
    200.0000,     301.03
    205.0000,     288.07
    210.0000,     275.89
    215.0000,     250.66
    220.0000,     216.83
    225.0000,     202.79
    230.0000,     223.19
    235.0000,     274.73
    240.0000,     341.18
    245.0000,     403.95
    250.0000,     478.08
    255.0000,     575.53
           843.8210
LAYER 8
39,    28.5897
     60.0000,     324.04
     65.0000,     252.59
     70.0000,     281.90
     75.0000,     346.60
     80.0000,     422.16
     85.0000,     456.68
     90.0000,     424.18
     95.0000,     358.68
    100.0000,     286.47
    105.0000,     222.06
    110.0000,     173.22
    115.0000,     136.82
    120.0000,     113.15
    125.0000,     101.00
    130.0000,      97.74
    135.0000,     103.04
    140.0000,     115.55
    145.0000,     127.81
    150.0000,     143.37
    155.0000,     179.07
    160.0000,     245.09
    165.0000,     335.09
    170.0000,     413.85
    175.0000,     437.68
    180.0000,     411.44
    185.0000,     375.88
    190.0000,     355.71
    195.0000,     347.17
    200.0000,     335.50
    205.0000,     315.89
    210.0000,     289.11
    215.0000,     255.11
    220.0000,     221.31
    225.0000,     201.68
    230.0000,     203.90
    235.0000,     220.75
    240.0000,     245.74
    245.0000,     285.25
           376.5366
LAYER 9
34,    33.9487
     75.0000,     193.75
     80.0000,     244.04
     85.0000,     279.08
     90.0000,     289.08
     95.0000,     284.33
    100.0000,     256.46
    105.0000,     212.18
    110.0000,     162.78
    115.0000,     120.23
    120.0000,      93.81
    125.0000,      81.04
    130.0000,      75.27
    135.0000,      73.01
    140.0000,      75.72
    145.0000,      85.46
    150.0000,     101.37
    155.0000,     124.73
    160.0000,     159.79
    165.0000,     206.86
    170.0000,     258.11
    175.0000,     300.44
    180.0000,     327.68
    185.0000,     345.32
    190.0000,     360.63
    195.0000,     372.56
    200.0000,     372.57
    205.0000,     355.47
    210.0000,     323.91
    215.0000,     283.80
    220.0000,     243.88
    225.0000,     215.08
    230.0000,     206.94
    235.0000,     205.70
           200.9941
LAYER 10
28,    39.8436
     90.0000,     158.95
     95.0000,     181.22
    100.0000,     177.23
    105.0000,     153.14
    110.0000,     123.05
    115.0000,      95.83
    120.0000,      80.35
    125.0000,      72.68
    130.0000,      68.46
    135.0000,      64.83
    140.0000,      61.88
    145.0000,      62.15
    150.0000,      67.99
    155.0000,      80.68
    160.0000,     100.39
    165.0000,     126.94
    170.0000,     160.30
    175.0000,     199.66
    180.0000,     243.84
    185.0000,     291.58
    190.0000,     340.04
    195.0000,     382.23
    200.0000,     404.25
    205.0000,     397.05
    210.0000,     366.78
    215.0000,     321.36
    220.0000,     275.78
           214.2770
LAYER 11
24,    46.3279
    100.0000,     114.42
    105.0000,      94.34
    110.0000,      79.73
    115.0000,      72.07
    120.0000,      68.37
    125.0000,      66.39
    130.0000,      64.78
    135.0000,      61.97
    140.0000,      57.66
    145.0000,      53.76
    150.0000,      52.83
    155.0000,      56.50
    160.0000,      65.82
    165.0000,      81.59
    170.0000,     104.65
    175.0000,     137.29
    180.0000,     182.83
    185.0000,     243.14
    190.0000,     314.41
    195.0000,     389.06
    200.0000,     437.22
    205.0000,     445.92
    210.0000,     416.93
           353.1151
LAYER 12
21,    53.4607
    105.0000,      55.82
    110.0000,      51.97
    115.0000,      54.09
    120.0000,      57.10
    125.0000,      59.24
    130.0000,      59.87
    135.0000,      57.94
    140.0000,      53.32
    145.0000,      47.68
    150.0000,      43.74
    155.0000,      43.29
    160.0000,      47.25
    165.0000,      56.68
    170.0000,      73.22
    175.0000,     100.23
    180.0000,     144.31
    185.0000,     213.31
    190.0000,     300.46
    195.0000,     409.67
    200.0000,     509.15
           529.1727
LAYER 13
19, 
    110.0000,      32.21
    115.0000,      40.35
    120.0000,      46.04
    125.0000,      49.07
    130.0000,      49.84
    135.0000,      48.08
    140.0000,      43.29
    145.0000,      37.07
    150.0000,      32.37
    155.0000,      30.74
    160.0000,      32.77
    165.0000,      39.31
    170.0000,      52.16
    175.0000,      75.37
    180.0000,     119.35
    185.0000,     186.91
    190.0000,     300.43
    195.0000,     488.53
           793.0377
CALCULATED APPARENT RESISTIVITY
      7.5000,       5.0000,   1.00000,    413.4155
     12.5000,       5.0000,   1.00000,    373.6507
     17.5000,       5.0000,   1.00000,    349.5562
     22.5000,       5.0000,   1.00000,    426.0883
     27.5000,       5.0000,   1.00000,    458.8088
     32.5000,       5.0000,   1.00000,    501.5716
     37.5000,       5.0000,   1.00000,    620.0170
     42.5000,       5.0000,   1.00000,    514.1380
     47.5000,       5.0000,   1.00000,    653.6672
     52.5000,       5.0000,   1.00000,    623.0778
     57.5000,       5.0000,   1.00000,    651.4836
     62.5000,       5.0000,   1.00000,    633.0417
     67.5000,       5.0000,   1.00000,    646.1918
     72.5000,       5.0000,   1.00000,    536.4446
     77.5000,       5.0000,   1.00000,    532.5706
     82.5000,       5.0000,   1.00000,    540.0593
     87.5000,       5.0000,   1.00000,    535.3225
     92.5000,       5.0000,   1.00000,    584.6141
     97.5000,       5.0000,   1.00000,    573.8242
    102.5000,       5.0000,   1.00000,    538.4508
    107.5000,       5.0000,   1.00000,    536.3686
    112.5000,       5.0000,   1.00000,    535.2470
    117.5000,       5.0000,   1.00000,    573.0255
    122.5000,       5.0000,   1.00000,    566.8154
    127.5000,       5.0000,   1.00000,    653.7360
    132.5000,       5.0000,   1.00000,    753.8942
    137.5000,       5.0000,   1.00000,    681.6108
    142.5000,       5.0000,   1.00000,    909.9775
    147.5000,       5.0000,   1.00000,    744.6939
    152.5000,       5.0000,   1.00000,    781.9682
    157.5000,       5.0000,   1.00000,    713.3047
    162.5000,       5.0000,   1.00000,    602.8001
    167.5000,       5.0000,   1.00000,    570.9825
    172.5000,       5.0000,   1.00000,    485.4445
    177.5000,       5.0000,   1.00000,    453.6276
    182.5000,       5.0000,   1.00000,    508.9771
    187.5000,       5.0000,   1.00000,    562.5037
    192.5000,       5.0000,   1.00000,    684.7241
    197.5000,       5.0000,   1.00000,    623.9387
    202.5000,       5.0000,   1.00000,    685.1972
    207.5000,       5.0000,   1.00000,    780.0479
    212.5000,       5.0000,   1.00000,    895.3060
    217.5000,       5.0000,   1.00000,    926.7914
    222.5000,       5.0000,   1.00000,   1106.6713
    227.5000,       5.0000,   1.00000,   1010.8032
    232.5000,       5.0000,   1.00000,   1263.1050
    237.5000,       5.0000,   1.00000,   1052.5697
    242.5000,       5.0000,   1.00000,   1202.7393
    247.5000,       5.0000,   1.00000,    966.3663
    252.5000,       5.0000,   1.00000,   1043.3779
    257.5000,       5.0000,   1.00000,    954.7072
    262.5000,       5.0000,   1.00000,   1190.3488
    267.5000,       5.0000,   1.00000,   1232.9473
    272.5000,       5.0000,   1.00000,   1232.8436
    277.5000,       5.0000,   1.00000,   1545.1600
    282.5000,       5.0000,   1.00000,   1293.3525
    287.5000,       5.0000,   1.00000,   1349.9933
    292.5000,       5.0000,   1.00000,   1424.9004
    297.5000,       5.0000,   1.00000,   1320.9486
     12.5000,       5.0000,   2.00000,    346.8204
     17.5000,       5.0000,   2.00000,    312.4894
     22.5000,       5.0000,   2.00000,    378.9569
     27.5000,       5.0000,   2.00000,    352.6876
     32.5000,       5.0000,   2.00000,    399.4471
     37.5000,       5.0000,   2.00000,    458.3422
     42.5000,       5.0000,   2.00000,    355.3315
     47.5000,       5.0000,   2.00000,    478.9302
     52.5000,       5.0000,   2.00000,    510.7080
     57.5000,       5.0000,   2.00000,    452.0314
     62.5000,       5.0000,   2.00000,    512.2192
     67.5000,       5.0000,   2.00000,    548.2872
     72.5000,       5.0000,   2.00000,    449.4561
     77.5000,       5.0000,   2.00000,    460.4308
     82.5000,       5.0000,   2.00000,    488.1980
     87.5000,       5.0000,   2.00000,    471.6742
     92.5000,       5.0000,   2.00000,    535.1955
     97.5000,       5.0000,   2.00000,    547.0830
    102.5000,       5.0000,   2.00000,    515.4460
    107.5000,       5.0000,   2.00000,    552.3226
    112.5000,       5.0000,   2.00000,    610.1221
    117.5000,       5.0000,   2.00000,    621.9088
    122.5000,       5.0000,   2.00000,    575.6921
    127.5000,       5.0000,   2.00000,    712.3159
    132.5000,       5.0000,   2.00000,    730.6740
    137.5000,       5.0000,   2.00000,    633.8077
    142.5000,       5.0000,   2.00000,    842.0808
    147.5000,       5.0000,   2.00000,    684.7766
    152.5000,       5.0000,   2.00000,    660.4916
    157.5000,       5.0000,   2.00000,    672.2156
    162.5000,       5.0000,   2.00000,    575.5941
    167.5000,       5.0000,   2.00000,    588.2341
    172.5000,       5.0000,   2.00000,    517.5311
    177.5000,       5.0000,   2.00000,    452.3855
    182.5000,       5.0000,   2.00000,    464.2304
    187.5000,       5.0000,   2.00000,    564.0533
    192.5000,       5.0000,   2.00000,    688.0764
    197.5000,       5.0000,   2.00000,    549.3137
    202.5000,       5.0000,   2.00000,    560.2978
    207.5000,       5.0000,   2.00000,    717.3306
    212.5000,       5.0000,   2.00000,    782.3536
    217.5000,       5.0000,   2.00000,    812.9714
    222.5000,       5.0000,   2.00000,    902.7285
    227.5000,       5.0000,   2.00000,    896.9703
    232.5000,       5.0000,   2.00000,   1062.1522
    237.5000,       5.0000,   2.00000,    991.1544
    242.5000,       5.0000,   2.00000,   1089.5203
    247.5000,       5.0000,   2.00000,    999.2206
    252.5000,       5.0000,   2.00000,    996.2994
    257.5000,       5.0000,   2.00000,    990.9047
    262.5000,       5.0000,   2.00000,   1266.9271
    267.5000,       5.0000,   2.00000,   1166.2999
    272.5000,       5.0000,   2.00000,   1189.7699
    277.5000,       5.0000,   2.00000,   1627.9144
    282.5000,       5.0000,   2.00000,   1281.9254
    287.5000,       5.0000,   2.00000,   1279.1412
    292.5000,       5.0000,   2.00000,   1516.0873
     17.5000,       5.0000,   3.00000,    261.7043
     22.5000,       5.0000,   3.00000,    300.8427
     27.5000,       5.0000,   3.00000,    327.6272
     32.5000,       5.0000,   3.00000,    348.7000
     37.5000,       5.0000,   3.00000,    368.5692
     42.5000,       5.0000,   3.00000,    286.4067
     47.5000,       5.0000,   3.00000,    381.7827
     52.5000,       5.0000,   3.00000,    389.7146
     57.5000,       5.0000,   3.00000,    408.5978
     62.5000,       5.0000,   3.00000,    442.4358
     67.5000,       5.0000,   3.00000,    481.4948
     72.5000,       5.0000,   3.00000,    396.0438
     77.5000,       5.0000,   3.00000,    384.8552
     82.5000,       5.0000,   3.00000,    414.8715
     87.5000,       5.0000,   3.00000,    449.6504
     92.5000,       5.0000,   3.00000,    519.0682
     97.5000,       5.0000,   3.00000,    527.9378
    102.5000,       5.0000,   3.00000,    492.2561
    107.5000,       5.0000,   3.00000,    526.9435
    112.5000,       5.0000,   3.00000,    571.9384
    117.5000,       5.0000,   3.00000,    584.2416
    122.5000,       5.0000,   3.00000,    571.4996
    127.5000,       5.0000,   3.00000,    634.8083
    132.5000,       5.0000,   3.00000,    677.0587
    137.5000,       5.0000,   3.00000,    591.5442
    142.5000,       5.0000,   3.00000,    758.4019
    147.5000,       5.0000,   3.00000,    611.2485
    152.5000,       5.0000,   3.00000,    587.8236
    157.5000,       5.0000,   3.00000,    562.8684
    162.5000,       5.0000,   3.00000,    573.8776
    167.5000,       5.0000,   3.00000,    587.2717
    172.5000,       5.0000,   3.00000,    494.7644
    177.5000,       5.0000,   3.00000,    399.0616
    182.5000,       5.0000,   3.00000,    437.6575
    187.5000,       5.0000,   3.00000,    579.1418
    192.5000,       5.0000,   3.00000,    689.7474
    197.5000,       5.0000,   3.00000,    478.9541
    202.5000,       5.0000,   3.00000,    455.1467
    207.5000,       5.0000,   3.00000,    578.8619
    212.5000,       5.0000,   3.00000,    751.6779
    217.5000,       5.0000,   3.00000,    707.0226
    222.5000,       5.0000,   3.00000,    764.6823
    227.5000,       5.0000,   3.00000,    709.5092
    232.5000,       5.0000,   3.00000,    945.8864
    237.5000,       5.0000,   3.00000,    877.9164
    242.5000,       5.0000,   3.00000,   1050.0598
    247.5000,       5.0000,   3.00000,    878.0652
    252.5000,       5.0000,   3.00000,    966.4974
    257.5000,       5.0000,   3.00000,    967.6892
    262.5000,       5.0000,   3.00000,   1188.9917
    267.5000,       5.0000,   3.00000,   1156.2916
    272.5000,       5.0000,   3.00000,   1204.1072
    277.5000,       5.0000,   3.00000,   1508.9259
    282.5000,       5.0000,   3.00000,   1234.2605
    287.5000,       5.0000,   3.00000,   1238.4023
     22.5000,      15.0000,   1.00000,    277.2945
     27.5000,      15.0000,   1.00000,    318.2355
     32.5000,      15.0000,   1.00000,    345.4672
     37.5000,      15.0000,   1.00000,    322.1229
     42.5000,      15.0000,   1.00000,    326.9103
     47.5000,      15.0000,   1.00000,    313.1049
     52.5000,      15.0000,   1.00000,    351.0493
     57.5000,      15.0000,   1.00000,    389.8951
     62.5000,      15.0000,   1.00000,    422.3662
     67.5000,      15.0000,   1.00000,    397.3324
     72.5000,      15.0000,   1.00000,    382.4565
     77.5000,      15.0000,   1.00000,    358.8008
     82.5000,      15.0000,   1.00000,    384.1458
     87.5000,      15.0000,   1.00000,    453.1710
     92.5000,      15.0000,   1.00000,    508.9151
     97.5000,      15.0000,   1.00000,    510.6830
    102.5000,      15.0000,   1.00000,    506.1179
    107.5000,      15.0000,   1.00000,    493.4310
    112.5000,      15.0000,   1.00000,    485.9963
    117.5000,      15.0000,   1.00000,    516.9839
    122.5000,      15.0000,   1.00000,    528.6904
    127.5000,      15.0000,   1.00000,    556.7081
    132.5000,      15.0000,   1.00000,    580.8661
    137.5000,      15.0000,   1.00000,    639.4919
    142.5000,      15.0000,   1.00000,    606.8754
    147.5000,      15.0000,   1.00000,    591.6955
    152.5000,      15.0000,   1.00000,    537.9622
    157.5000,      15.0000,   1.00000,    539.0654
    162.5000,      15.0000,   1.00000,    536.8600
    167.5000,      15.0000,   1.00000,    534.9423
    172.5000,      15.0000,   1.00000,    456.7099
    177.5000,      15.0000,   1.00000,    423.3773
    182.5000,      15.0000,   1.00000,    474.4006
    187.5000,      15.0000,   1.00000,    569.8216
    192.5000,      15.0000,   1.00000,    561.4029
    197.5000,      15.0000,   1.00000,    516.4483
    202.5000,      15.0000,   1.00000,    466.0226
    207.5000,      15.0000,   1.00000,    543.3376
    212.5000,      15.0000,   1.00000,    616.6690
    217.5000,      15.0000,   1.00000,    715.3152
    222.5000,      15.0000,   1.00000,    662.2043
    227.5000,      15.0000,   1.00000,    730.1370
    232.5000,      15.0000,   1.00000,    762.4152
    237.5000,      15.0000,   1.00000,    901.8874
    242.5000,      15.0000,   1.00000,    864.1420
    247.5000,      15.0000,   1.00000,    908.0812
    252.5000,      15.0000,   1.00000,    890.8381
    257.5000,      15.0000,   1.00000,    984.2688
    262.5000,      15.0000,   1.00000,   1048.0859
    267.5000,      15.0000,   1.00000,   1174.4949
    272.5000,      15.0000,   1.00000,   1254.4144
    277.5000,      15.0000,   1.00000,   1231.6405
    282.5000,      15.0000,   1.00000,   1231.1617
     22.5000,       5.0000,   4.00000,    268.9834
     27.5000,       5.0000,   4.00000,    285.2788
     32.5000,       5.0000,   4.00000,    320.4363
     37.5000,       5.0000,   4.00000,    351.2177
     42.5000,       5.0000,   4.00000,    252.8575
     47.5000,       5.0000,   4.00000,    322.7348
     52.5000,       5.0000,   4.00000,    339.6377
     57.5000,       5.0000,   4.00000,    357.2735
     62.5000,       5.0000,   4.00000,    420.4731
     67.5000,       5.0000,   4.00000,    431.6088
     72.5000,       5.0000,   4.00000,    346.0506
     77.5000,       5.0000,   4.00000,    334.5084
     82.5000,       5.0000,   4.00000,    365.0133
     87.5000,       5.0000,   4.00000,    410.5980
     92.5000,       5.0000,   4.00000,    512.8995
     97.5000,       5.0000,   4.00000,    517.2399
    102.5000,       5.0000,   4.00000,    476.2836
    107.5000,       5.0000,   4.00000,    472.0436
    112.5000,       5.0000,   4.00000,    478.5777
    117.5000,       5.0000,   4.00000,    527.6552
    122.5000,       5.0000,   4.00000,    485.9799
    127.5000,       5.0000,   4.00000,    562.2359
    132.5000,       5.0000,   4.00000,    595.1041
    137.5000,       5.0000,   4.00000,    521.3929
    142.5000,       5.0000,   4.00000,    705.5646
    147.5000,       5.0000,   4.00000,    534.9780
    152.5000,       5.0000,   4.00000,    523.5562
    157.5000,       5.0000,   4.00000,    538.6709
    162.5000,       5.0000,   4.00000,    507.0450
    167.5000,       5.0000,   4.00000,    552.5805
    172.5000,       5.0000,   4.00000,    426.6867
    177.5000,       5.0000,   4.00000,    364.4876
    182.5000,       5.0000,   4.00000,    426.9628
    187.5000,       5.0000,   4.00000,    556.8106
    192.5000,       5.0000,   4.00000,    654.5775
    197.5000,       5.0000,   4.00000,    446.7625
    202.5000,       5.0000,   4.00000,    397.7123
    207.5000,       5.0000,   4.00000,    512.2885
    212.5000,       5.0000,   4.00000,    619.8137
    217.5000,       5.0000,   4.00000,    642.2516
    222.5000,       5.0000,   4.00000,    644.1621
    227.5000,       5.0000,   4.00000,    617.7150
    232.5000,       5.0000,   4.00000,    843.7164
    237.5000,       5.0000,   4.00000,    832.8932
    242.5000,       5.0000,   4.00000,    936.3134
    247.5000,       5.0000,   4.00000,    807.0078
    252.5000,       5.0000,   4.00000,    864.9447
    257.5000,       5.0000,   4.00000,    847.1232
    262.5000,       5.0000,   4.00000,   1111.0918
    267.5000,       5.0000,   4.00000,   1147.6289
    272.5000,       5.0000,   4.00000,   1141.9198
    277.5000,       5.0000,   4.00000,   1461.6357
    282.5000,       5.0000,   4.00000,   1122.4884
     30.0000,      20.0000,   1.00000,    298.2279
     35.0000,      20.0000,   1.00000,    292.5900
     40.0000,      20.0000,   1.00000,    301.6696
     45.0000,      20.0000,   1.00000,    303.1375
     50.0000,      20.0000,   1.00000,    295.3262
     55.0000,      20.0000,   1.00000,    329.7726
     60.0000,      20.0000,   1.00000,    349.6930
     65.0000,      20.0000,   1.00000,    336.4915
     70.0000,      20.0000,   1.00000,    335.1467
     75.0000,      20.0000,   1.00000,    322.6736
     80.0000,      20.0000,   1.00000,    331.4702
     85.0000,      20.0000,   1.00000,    381.2845
     90.0000,      20.0000,   1.00000,    429.5713
     95.0000,      20.0000,   1.00000,    465.6604
    100.0000,      20.0000,   1.00000,    473.4806
    105.0000,      20.0000,   1.00000,    433.6053
    110.0000,      20.0000,   1.00000,    420.9045
    115.0000,      20.0000,   1.00000,    378.8074
    120.0000,      20.0000,   1.00000,    389.9918
    125.0000,      20.0000,   1.00000,    429.4749
    130.0000,      20.0000,   1.00000,    454.5504
    135.0000,      20.0000,   1.00000,    528.4195
    140.0000,      20.0000,   1.00000,    518.4144
    145.0000,      20.0000,   1.00000,    509.8486
    150.0000,      20.0000,   1.00000,    545.4380
    155.0000,      20.0000,   1.00000,    500.4868
    160.0000,      20.0000,   1.00000,    483.2621
    165.0000,      20.0000,   1.00000,    424.0334
    170.0000,      20.0000,   1.00000,    382.7786
    175.0000,      20.0000,   1.00000,    415.5333
    180.0000,      20.0000,   1.00000,    428.7302
    185.0000,      20.0000,   1.00000,    469.6673
    190.0000,      20.0000,   1.00000,    480.2227
    195.0000,      20.0000,   1.00000,    483.4212
    200.0000,      20.0000,   1.00000,    508.7822
    205.0000,      20.0000,   1.00000,    477.0622
    210.0000,      20.0000,   1.00000,    486.6386
    215.0000,      20.0000,   1.00000,    518.3871
    220.0000,      20.0000,   1.00000,    571.7801
    225.0000,      20.0000,   1.00000,    668.5503
    230.0000,      20.0000,   1.00000,    709.7025
    235.0000,      20.0000,   1.00000,    742.3492
    240.0000,      20.0000,   1.00000,    769.4264
    245.0000,      20.0000,   1.00000,    784.9643
    250.0000,      20.0000,   1.00000,    746.8595
    255.0000,      20.0000,   1.00000,    805.9946
    260.0000,      20.0000,   1.00000,    885.2181
    265.0000,      20.0000,   1.00000,    967.8797
    270.0000,      20.0000,   1.00000,   1130.3202
    275.0000,      20.0000,   1.00000,   1131.4417
     27.5000,       5.0000,   5.00000,    253.8520
     32.5000,       5.0000,   5.00000,    296.2125
     37.5000,       5.0000,   5.00000,    335.6158
     42.5000,       5.0000,   5.00000,    234.5558
     47.5000,       5.0000,   5.00000,    303.7495
     52.5000,       5.0000,   5.00000,    316.1131
     57.5000,       5.0000,   5.00000,    321.6308
     62.5000,       5.0000,   5.00000,    379.0384
     67.5000,       5.0000,   5.00000,    402.9766
     72.5000,       5.0000,   5.00000,    303.4455
     77.5000,       5.0000,   5.00000,    302.7492
     82.5000,       5.0000,   5.00000,    334.0459
     87.5000,       5.0000,   5.00000,    370.8778
     92.5000,       5.0000,   5.00000,    469.5284
     97.5000,       5.0000,   5.00000,    502.6942
    102.5000,       5.0000,   5.00000,    435.1379
    107.5000,       5.0000,   5.00000,    406.0730
    112.5000,       5.0000,   5.00000,    429.3387
    117.5000,       5.0000,   5.00000,    413.8200
    122.5000,       5.0000,   5.00000,    402.5417
    127.5000,       5.0000,   5.00000,    484.6768
    132.5000,       5.0000,   5.00000,    512.0292
    137.5000,       5.0000,   5.00000,    454.0915
    142.5000,       5.0000,   5.00000,    616.5627
    147.5000,       5.0000,   5.00000,    496.8551
    152.5000,       5.0000,   5.00000,    496.0248
    157.5000,       5.0000,   5.00000,    507.7966
    162.5000,       5.0000,   5.00000,    466.0169
    167.5000,       5.0000,   5.00000,    436.6486
    172.5000,       5.0000,   5.00000,    388.1253
    177.5000,       5.0000,   5.00000,    339.6091
    182.5000,       5.0000,   5.00000,    395.2738
    187.5000,       5.0000,   5.00000,    512.8409
    192.5000,       5.0000,   5.00000,    611.6112
    197.5000,       5.0000,   5.00000,    425.0972
    202.5000,       5.0000,   5.00000,    391.3739
    207.5000,       5.0000,   5.00000,    457.9481
    212.5000,       5.0000,   5.00000,    536.2332
    217.5000,       5.0000,   5.00000,    519.3078
    222.5000,       5.0000,   5.00000,    593.0538
    227.5000,       5.0000,   5.00000,    579.4038
    232.5000,       5.0000,   5.00000,    810.0971
    237.5000,       5.0000,   5.00000,    757.1129
    242.5000,       5.0000,   5.00000,    866.6805
    247.5000,       5.0000,   5.00000,    730.8943
    252.5000,       5.0000,   5.00000,    729.0950
    257.5000,       5.0000,   5.00000,    734.3401
    262.5000,       5.0000,   5.00000,   1035.0529
    267.5000,       5.0000,   5.00000,   1037.2335
    272.5000,       5.0000,   5.00000,   1095.1962
    277.5000,       5.0000,   5.00000,   1386.5884
     32.5000,       5.0000,   6.00000,    271.7025
     37.5000,       5.0000,   6.00000,    303.1214
     42.5000,       5.0000,   6.00000,    227.8867
     47.5000,       5.0000,   6.00000,    300.9159
     52.5000,       5.0000,   6.00000,    301.3318
     57.5000,       5.0000,   6.00000,    301.7851
     62.5000,       5.0000,   6.00000,    339.7771
     67.5000,       5.0000,   6.00000,    357.2655
     72.5000,       5.0000,   6.00000,    291.6454
     77.5000,       5.0000,   6.00000,    275.4517
     82.5000,       5.0000,   6.00000,    304.4926
     87.5000,       5.0000,   6.00000,    336.0430
     92.5000,       5.0000,   6.00000,    421.6638
     97.5000,       5.0000,   6.00000,    434.9872
    102.5000,       5.0000,   6.00000,    379.5076
    107.5000,       5.0000,   6.00000,    372.1220
    112.5000,       5.0000,   6.00000,    352.3281
    117.5000,       5.0000,   6.00000,    352.4439
    122.5000,       5.0000,   6.00000,    330.0150
    127.5000,       5.0000,   6.00000,    399.3548
    132.5000,       5.0000,   6.00000,    441.7669
    137.5000,       5.0000,   6.00000,    387.2316
    142.5000,       5.0000,   6.00000,    547.2725
    147.5000,       5.0000,   6.00000,    466.2520
    152.5000,       5.0000,   6.00000,    481.4275
    157.5000,       5.0000,   6.00000,    466.9247
    162.5000,       5.0000,   6.00000,    397.1165
    167.5000,       5.0000,   6.00000,    398.2127
    172.5000,       5.0000,   6.00000,    333.3514
    177.5000,       5.0000,   6.00000,    309.6787
    182.5000,       5.0000,   6.00000,    350.9633
    187.5000,       5.0000,   6.00000,    466.3509
    192.5000,       5.0000,   6.00000,    576.1312
    197.5000,       5.0000,   6.00000,    412.3639
    202.5000,       5.0000,   6.00000,    370.3357
    207.5000,       5.0000,   6.00000,    438.6348
    212.5000,       5.0000,   6.00000,    477.5347
    217.5000,       5.0000,   6.00000,    460.8296
    222.5000,       5.0000,   6.00000,    528.4637
    227.5000,       5.0000,   6.00000,    572.7767
    232.5000,       5.0000,   6.00000,    776.4885
    237.5000,       5.0000,   6.00000,    712.6396
    242.5000,       5.0000,   6.00000,    800.8805
    247.5000,       5.0000,   6.00000,    622.6049
    252.5000,       5.0000,   6.00000,    644.1056
    257.5000,       5.0000,   6.00000,    662.8968
    262.5000,       5.0000,   6.00000,    883.8326
    267.5000,       5.0000,   6.00000,    943.7484
    272.5000,       5.0000,   6.00000,    994.4198
     37.5000,      25.0000,   1.00000,    267.1224
     42.5000,      25.0000,   1.00000,    284.9285
     47.5000,      25.0000,   1.00000,    294.3813
     52.5000,      25.0000,   1.00000,    298.3817
     57.5000,      25.0000,   1.00000,    307.3297
     62.5000,      25.0000,   1.00000,    289.3468
     67.5000,      25.0000,   1.00000,    282.0063
     72.5000,      25.0000,   1.00000,    294.9246
     77.5000,      25.0000,   1.00000,    312.5409
     82.5000,      25.0000,   1.00000,    321.1336
     87.5000,      25.0000,   1.00000,    362.1032
     92.5000,      25.0000,   1.00000,    371.7731
     97.5000,      25.0000,   1.00000,    366.7000
    102.5000,      25.0000,   1.00000,    387.3796
    107.5000,      25.0000,   1.00000,    359.6176
    112.5000,      25.0000,   1.00000,    324.0483
    117.5000,      25.0000,   1.00000,    316.8030
    122.5000,      25.0000,   1.00000,    325.6516
    127.5000,      25.0000,   1.00000,    340.1033
    132.5000,      25.0000,   1.00000,    397.3785
    137.5000,      25.0000,   1.00000,    437.2133
    142.5000,      25.0000,   1.00000,    463.3945
    147.5000,      25.0000,   1.00000,    477.7820
    152.5000,      25.0000,   1.00000,    486.6752
    157.5000,      25.0000,   1.00000,    422.2146
    162.5000,      25.0000,   1.00000,    382.0826
    167.5000,      25.0000,   1.00000,    358.1951
    172.5000,      25.0000,   1.00000,    348.4622
    177.5000,      25.0000,   1.00000,    358.4710
    182.5000,      25.0000,   1.00000,    402.6896
    187.5000,      25.0000,   1.00000,    397.6795
    192.5000,      25.0000,   1.00000,    427.4549
    197.5000,      25.0000,   1.00000,    462.5404
    202.5000,      25.0000,   1.00000,    482.9619
    207.5000,      25.0000,   1.00000,    444.0336
    212.5000,      25.0000,   1.00000,    463.6742
    217.5000,      25.0000,   1.00000,    496.4448
    222.5000,      25.0000,   1.00000,    594.3278
    227.5000,      25.0000,   1.00000,    635.3639
    232.5000,      25.0000,   1.00000,    701.6421
    237.5000,      25.0000,   1.00000,    690.1298
    242.5000,      25.0000,   1.00000,    653.5886
    247.5000,      25.0000,   1.00000,    642.4796
    252.5000,      25.0000,   1.00000,    715.0071
    257.5000,      25.0000,   1.00000,    725.3923
    262.5000,      25.0000,   1.00000,    783.6117
    267.5000,      25.0000,   1.00000,    897.1010
     37.5000,       5.0000,   7.00000,    283.7849
     42.5000,       5.0000,   7.00000,    215.7213
     47.5000,       5.0000,   7.00000,    292.2693
     52.5000,       5.0000,   7.00000,    296.1741
     57.5000,       5.0000,   7.00000,    281.1894
     62.5000,       5.0000,   7.00000,    314.7068
     67.5000,       5.0000,   7.00000,    332.4948
     72.5000,       5.0000,   7.00000,    268.3174
     77.5000,       5.0000,   7.00000,    265.0511
     82.5000,       5.0000,   7.00000,    272.2599
     87.5000,       5.0000,   7.00000,    301.3978
     92.5000,       5.0000,   7.00000,    361.4789
     97.5000,       5.0000,   7.00000,    357.3504
    102.5000,       5.0000,   7.00000,    331.3433
    107.5000,       5.0000,   7.00000,    312.6259
    112.5000,       5.0000,   7.00000,    312.5578
    117.5000,       5.0000,   7.00000,    312.0350
    122.5000,       5.0000,   7.00000,    286.7685
    127.5000,       5.0000,   7.00000,    333.9008
    132.5000,       5.0000,   7.00000,    364.4815
    137.5000,       5.0000,   7.00000,    340.1793
    142.5000,       5.0000,   7.00000,    506.4916
    147.5000,       5.0000,   7.00000,    434.2345
    152.5000,       5.0000,   7.00000,    440.2907
    157.5000,       5.0000,   7.00000,    412.5564
    162.5000,       5.0000,   7.00000,    367.5094
    167.5000,       5.0000,   7.00000,    373.4509
    172.5000,       5.0000,   7.00000,    306.7023
    177.5000,       5.0000,   7.00000,    257.1561
    182.5000,       5.0000,   7.00000,    316.0536
    187.5000,       5.0000,   7.00000,    425.8898
    192.5000,       5.0000,   7.00000,    546.8492
    197.5000,       5.0000,   7.00000,    384.8552
    202.5000,       5.0000,   7.00000,    349.1138
    207.5000,       5.0000,   7.00000,    412.1634
    212.5000,       5.0000,   7.00000,    469.1367
    217.5000,       5.0000,   7.00000,    441.2149
    222.5000,       5.0000,   7.00000,    502.2102
    227.5000,       5.0000,   7.00000,    524.8835
    232.5000,       5.0000,   7.00000,    753.3997
    237.5000,       5.0000,   7.00000,    689.9655
    242.5000,       5.0000,   7.00000,    697.7566
    247.5000,       5.0000,   7.00000,    561.1700
    252.5000,       5.0000,   7.00000,    587.4728
    257.5000,       5.0000,   7.00000,    578.9265
    262.5000,       5.0000,   7.00000,    791.6286
    267.5000,       5.0000,   7.00000,    818.7974
     42.5000,       5.0000,   8.00000,    202.5501
     47.5000,       5.0000,   8.00000,    276.5998
     52.5000,       5.0000,   8.00000,    281.4901
     57.5000,       5.0000,   8.00000,    269.9901
     62.5000,       5.0000,   8.00000,    304.0768
     67.5000,       5.0000,   8.00000,    320.1863
     72.5000,       5.0000,   8.00000,    249.8894
     77.5000,       5.0000,   8.00000,    236.4333
     82.5000,       5.0000,   8.00000,    253.7328
     87.5000,       5.0000,   8.00000,    255.8083
     92.5000,       5.0000,   8.00000,    299.6859
     97.5000,       5.0000,   8.00000,    309.5969
    102.5000,       5.0000,   8.00000,    262.0804
    107.5000,       5.0000,   8.00000,    261.9722
    112.5000,       5.0000,   8.00000,    278.9988
    117.5000,       5.0000,   8.00000,    283.9925
    122.5000,       5.0000,   8.00000,    261.8399
    127.5000,       5.0000,   8.00000,    293.8788
    132.5000,       5.0000,   8.00000,    312.0937
    137.5000,       5.0000,   8.00000,    303.8611
    142.5000,       5.0000,   8.00000,    470.7858
    147.5000,       5.0000,   8.00000,    393.2343
    152.5000,       5.0000,   8.00000,    379.7091
    157.5000,       5.0000,   8.00000,    382.9293
    162.5000,       5.0000,   8.00000,    357.5839
    167.5000,       5.0000,   8.00000,    351.2256
    172.5000,       5.0000,   8.00000,    276.8910
    177.5000,       5.0000,   8.00000,    234.8028
    182.5000,       5.0000,   8.00000,    273.2132
    187.5000,       5.0000,   8.00000,    401.4709
    192.5000,       5.0000,   8.00000,    499.7213
    197.5000,       5.0000,   8.00000,    356.0533
    202.5000,       5.0000,   8.00000,    322.8559
    207.5000,       5.0000,   8.00000,    397.1166
    212.5000,       5.0000,   8.00000,    467.1358
    217.5000,       5.0000,   8.00000,    447.8122
    222.5000,       5.0000,   8.00000,    481.2787
    227.5000,       5.0000,   8.00000,    493.8417
    232.5000,       5.0000,   8.00000,    703.9604
    237.5000,       5.0000,   8.00000,    622.7741
    242.5000,       5.0000,   8.00000,    661.3150
    247.5000,       5.0000,   8.00000,    521.0609
    252.5000,       5.0000,   8.00000,    522.7220
    257.5000,       5.0000,   8.00000,    525.5256
    262.5000,       5.0000,   8.00000,    708.8307
     52.5000,      35.0000,   1.00000,    261.8901
     57.5000,      35.0000,   1.00000,    258.7820
     62.5000,      35.0000,   1.00000,    263.7077
     67.5000,      35.0000,   1.00000,    253.5084
     72.5000,      35.0000,   1.00000,    245.5482
     77.5000,      35.0000,   1.00000,    248.2188
     82.5000,      35.0000,   1.00000,    242.8164
     87.5000,      35.0000,   1.00000,    239.7728
     92.5000,      35.0000,   1.00000,    232.2649
     97.5000,      35.0000,   1.00000,    226.1771
    102.5000,      35.0000,   1.00000,    230.2397
    107.5000,      35.0000,   1.00000,    229.9604
    112.5000,      35.0000,   1.00000,    233.0271
    117.5000,      35.0000,   1.00000,    241.6688
    122.5000,      35.0000,   1.00000,    259.0055
    127.5000,      35.0000,   1.00000,    300.3989
    132.5000,      35.0000,   1.00000,    322.6503
    137.5000,      35.0000,   1.00000,    336.8250
    142.5000,      35.0000,   1.00000,    338.1961
    147.5000,      35.0000,   1.00000,    348.6706
    152.5000,      35.0000,   1.00000,    358.1283
    157.5000,      35.0000,   1.00000,    353.6212
    162.5000,      35.0000,   1.00000,    313.7874
    167.5000,      35.0000,   1.00000,    301.0423
    172.5000,      35.0000,   1.00000,    305.3953
    177.5000,      35.0000,   1.00000,    323.2137
    182.5000,      35.0000,   1.00000,    311.0787
    187.5000,      35.0000,   1.00000,    301.1408
    192.5000,      35.0000,   1.00000,    308.5236
    197.5000,      35.0000,   1.00000,    363.5370
    202.5000,      35.0000,   1.00000,    402.4862
    207.5000,      35.0000,   1.00000,    444.5722
    212.5000,      35.0000,   1.00000,    452.5413
    217.5000,      35.0000,   1.00000,    516.9343
    222.5000,      35.0000,   1.00000,    562.3109
    227.5000,      35.0000,   1.00000,    558.0070
    232.5000,      35.0000,   1.00000,    532.3202
    237.5000,      35.0000,   1.00000,    529.6533
    242.5000,      35.0000,   1.00000,    526.9922
    247.5000,      35.0000,   1.00000,    581.5204
    252.5000,      35.0000,   1.00000,    586.6678
     52.5000,       5.0000,  10.00000,    249.8119
     57.5000,       5.0000,  10.00000,    252.6355
     62.5000,       5.0000,  10.00000,    294.8833
     67.5000,       5.0000,  10.00000,    301.3975
     72.5000,       5.0000,  10.00000,    222.6872
     77.5000,       5.0000,  10.00000,    193.8358
     82.5000,       5.0000,  10.00000,    186.3684
     87.5000,       5.0000,  10.00000,    192.7742
     92.5000,       5.0000,  10.00000,    218.0956
     97.5000,       5.0000,  10.00000,    208.5280
    102.5000,       5.0000,  10.00000,    186.4758
    107.5000,       5.0000,  10.00000,    187.9285
    112.5000,       5.0000,  10.00000,    206.0136
    117.5000,       5.0000,  10.00000,    227.9152
    122.5000,       5.0000,  10.00000,    228.7291
    127.5000,       5.0000,  10.00000,    267.4688
    132.5000,       5.0000,  10.00000,    280.4745
    137.5000,       5.0000,  10.00000,    253.5115
    142.5000,       5.0000,  10.00000,    360.2122
    147.5000,       5.0000,  10.00000,    311.4861
    152.5000,       5.0000,  10.00000,    337.0889
    157.5000,       5.0000,  10.00000,    347.8971
    162.5000,       5.0000,  10.00000,    316.0993
    167.5000,       5.0000,  10.00000,    313.7076
    172.5000,       5.0000,  10.00000,    250.8849
    177.5000,       5.0000,  10.00000,    212.6534
    182.5000,       5.0000,  10.00000,    244.3226
    187.5000,       5.0000,  10.00000,    333.1706
    192.5000,       5.0000,  10.00000,    409.9316
    197.5000,       5.0000,  10.00000,    306.6290
    202.5000,       5.0000,  10.00000,    290.3863
    207.5000,       5.0000,  10.00000,    375.2508
    212.5000,       5.0000,  10.00000,    448.0222
    217.5000,       5.0000,  10.00000,    426.7975
    222.5000,       5.0000,  10.00000,    462.7690
    227.5000,       5.0000,  10.00000,    438.5590
    232.5000,       5.0000,  10.00000,    595.1746
    237.5000,       5.0000,  10.00000,    540.7755
    242.5000,       5.0000,  10.00000,    578.2787
    247.5000,       5.0000,  10.00000,    461.9305
    252.5000,       5.0000,  10.00000,    456.8254
     67.5000,      45.0000,   1.00000,    203.7414
     72.5000,      45.0000,   1.00000,    206.9352
     77.5000,      45.0000,   1.00000,    198.7695
     82.5000,      45.0000,   1.00000,    188.6440
     87.5000,      45.0000,   1.00000,    173.8533
     92.5000,      45.0000,   1.00000,    161.7831
     97.5000,      45.0000,   1.00000,    159.9923
    102.5000,      45.0000,   1.00000,    160.0605
    107.5000,      45.0000,   1.00000,    170.4055
    112.5000,      45.0000,   1.00000,    181.3681
    117.5000,      45.0000,   1.00000,    196.3494
    122.5000,      45.0000,   1.00000,    225.8850
    127.5000,      45.0000,   1.00000,    236.7344
    132.5000,      45.0000,   1.00000,    264.4433
    137.5000,      45.0000,   1.00000,    294.8474
    142.5000,      45.0000,   1.00000,    302.4129
    147.5000,      45.0000,   1.00000,    301.5230
    152.5000,      45.0000,   1.00000,    289.4084
    157.5000,      45.0000,   1.00000,    275.4910
    162.5000,      45.0000,   1.00000,    284.1391
    167.5000,      45.0000,   1.00000,    282.8846
    172.5000,      45.0000,   1.00000,    296.0654
    177.5000,      45.0000,   1.00000,    284.1501
    182.5000,      45.0000,   1.00000,    278.4848
    187.5000,      45.0000,   1.00000,    287.0204
    192.5000,      45.0000,   1.00000,    303.1823
    197.5000,      45.0000,   1.00000,    319.2277
    202.5000,      45.0000,   1.00000,    351.1414
    207.5000,      45.0000,   1.00000,    381.4074
    212.5000,      45.0000,   1.00000,    421.5837
    217.5000,      45.0000,   1.00000,    431.8662
    222.5000,      45.0000,   1.00000,    464.6850
    227.5000,      45.0000,   1.00000,    471.7937
    232.5000,      45.0000,   1.00000,    474.2917
    237.5000,      45.0000,   1.00000,    466.6290
     67.5000,       5.0000,  12.00000,    264.1534
    147.5000,       5.0000,  12.00000,    283.7136
    227.5000,       5.0000,  12.00000,    403.7409
     67.5000,      15.0000,   4.00000,    217.8670
     72.5000,      15.0000,   4.00000,    196.2388
     77.5000,      15.0000,   4.00000,    163.9247
     82.5000,      15.0000,   4.00000,    149.9212
     87.5000,      15.0000,   4.00000,    146.0022
     92.5000,      15.0000,   4.00000,    144.4033
     97.5000,      15.0000,   4.00000,    140.9309
    102.5000,      15.0000,   4.00000,    134.9380
    107.5000,      15.0000,   4.00000,    138.7391
    112.5000,      15.0000,   4.00000,    150.8544
    117.5000,      15.0000,   4.00000,    166.8029
    122.5000,      15.0000,   4.00000,    185.0979
    127.5000,      15.0000,   4.00000,    197.1772
    132.5000,      15.0000,   4.00000,    216.5039
    137.5000,      15.0000,   4.00000,    263.3433
    142.5000,      15.0000,   4.00000,    275.3102
    147.5000,      15.0000,   4.00000,    295.6560
    152.5000,      15.0000,   4.00000,    290.6939
    157.5000,      15.0000,   4.00000,    295.1962
    162.5000,      15.0000,   4.00000,    301.0711
    167.5000,      15.0000,   4.00000,    272.1885
    172.5000,      15.0000,   4.00000,    238.6583
    177.5000,      15.0000,   4.00000,    215.7108
    182.5000,      15.0000,   4.00000,    245.8593
    187.5000,      15.0000,   4.00000,    314.8349
    192.5000,      15.0000,   4.00000,    331.9881
    197.5000,      15.0000,   4.00000,    312.2717
    202.5000,      15.0000,   4.00000,    290.0181
    207.5000,      15.0000,   4.00000,    323.1017
    212.5000,      15.0000,   4.00000,    353.8990
    217.5000,      15.0000,   4.00000,    375.9439
    222.5000,      15.0000,   4.00000,    381.1366
    227.5000,      15.0000,   4.00000,    439.9183
    232.5000,      15.0000,   4.00000,    470.9614
    237.5000,      15.0000,   4.00000,    515.1021
     82.5000,      55.0000,   1.00000,    157.4892
     87.5000,      55.0000,   1.00000,    155.7558
     92.5000,      55.0000,   1.00000,    153.4586
     97.5000,      55.0000,   1.00000,    146.3688
    102.5000,      55.0000,   1.00000,    146.3548
    107.5000,      55.0000,   1.00000,    149.5957
    112.5000,      55.0000,   1.00000,    149.4391
    117.5000,      55.0000,   1.00000,    172.1349
    122.5000,      55.0000,   1.00000,    190.9502
    127.5000,      55.0000,   1.00000,    205.4759
    132.5000,      55.0000,   1.00000,    224.6504
    137.5000,      55.0000,   1.00000,    242.5058
    142.5000,      55.0000,   1.00000,    259.3284
    147.5000,      55.0000,   1.00000,    270.9542
    152.5000,      55.0000,   1.00000,    270.2376
    157.5000,      55.0000,   1.00000,    264.9020
    162.5000,      55.0000,   1.00000,    265.7439
    167.5000,      55.0000,   1.00000,    286.0327
    172.5000,      55.0000,   1.00000,    282.3374
    177.5000,      55.0000,   1.00000,    285.6082
    182.5000,      55.0000,   1.00000,    291.0914
    187.5000,      55.0000,   1.00000,    299.8076
    192.5000,      55.0000,   1.00000,    305.5004
    197.5000,      55.0000,   1.00000,    304.0806
    202.5000,      55.0000,   1.00000,    316.1281
    207.5000,      55.0000,   1.00000,    350.8864
    212.5000,      55.0000,   1.00000,    368.7502
    217.5000,      55.0000,   1.00000,    385.9352
    222.5000,      55.0000,   1.00000,    376.8216
    147.5000,       5.0000,  15.00000,    259.3384
    227.5000,       5.0000,  15.00000,    343.9027
     82.5000,      15.0000,   5.00000,    127.0692
     87.5000,      15.0000,   5.00000,    126.7339
     92.5000,      15.0000,   5.00000,    127.5922
     97.5000,      15.0000,   5.00000,    124.4592
    102.5000,      15.0000,   5.00000,    117.0256
    107.5000,      15.0000,   5.00000,    115.2305
    112.5000,      15.0000,   5.00000,    119.8840
    117.5000,      15.0000,   5.00000,    128.6264
    122.5000,      15.0000,   5.00000,    145.3366
    127.5000,      15.0000,   5.00000,    157.1054
    132.5000,      15.0000,   5.00000,    170.6755
    137.5000,      15.0000,   5.00000,    210.8568
    142.5000,      15.0000,   5.00000,    234.2611
    147.5000,      15.0000,   5.00000,    275.0132
    152.5000,      15.0000,   5.00000,    281.5250
    157.5000,      15.0000,   5.00000,    289.8286
    162.5000,      15.0000,   5.00000,    288.0568
    167.5000,      15.0000,   5.00000,    266.3799
    172.5000,      15.0000,   5.00000,    238.4899
    177.5000,      15.0000,   5.00000,    225.0953
    182.5000,      15.0000,   5.00000,    256.8750
    187.5000,      15.0000,   5.00000,    325.1100
    192.5000,      15.0000,   5.00000,    334.8226
    197.5000,      15.0000,   5.00000,    302.2861
    202.5000,      15.0000,   5.00000,    274.2938
    207.5000,      15.0000,   5.00000,    299.0738
    212.5000,      15.0000,   5.00000,    318.1279
    217.5000,      15.0000,   5.00000,    328.3824
    222.5000,      15.0000,   5.00000,    323.4095
     97.5000,      65.0000,   1.00000,    141.3757
    102.5000,      65.0000,   1.00000,    139.9121
    107.5000,      65.0000,   1.00000,    144.4049
    112.5000,      65.0000,   1.00000,    158.6997
    117.5000,      65.0000,   1.00000,    164.9263
    122.5000,      65.0000,   1.00000,    177.4014
    127.5000,      65.0000,   1.00000,    192.0534
    132.5000,      65.0000,   1.00000,    208.6798
    137.5000,      65.0000,   1.00000,    222.6124
    142.5000,      65.0000,   1.00000,    227.5807
    147.5000,      65.0000,   1.00000,    229.4196
    152.5000,      65.0000,   1.00000,    238.9201
    157.5000,      65.0000,   1.00000,    259.1453
    162.5000,      65.0000,   1.00000,    287.2459
    167.5000,      65.0000,   1.00000,    292.7672
    172.5000,      65.0000,   1.00000,    294.2542
    177.5000,      65.0000,   1.00000,    293.3484
    182.5000,      65.0000,   1.00000,    292.8087
    187.5000,      65.0000,   1.00000,    294.4648
    192.5000,      65.0000,   1.00000,    299.8268
    197.5000,      65.0000,   1.00000,    302.6682
    202.5000,      65.0000,   1.00000,    320.8271
    207.5000,      65.0000,   1.00000,    334.3219
     97.5000,      15.0000,   6.00000,    111.2630
    102.5000,      15.0000,   6.00000,    105.6210
    107.5000,      15.0000,   6.00000,    106.2125
    112.5000,      15.0000,   6.00000,    113.1216
    117.5000,      15.0000,   6.00000,    116.3750
    122.5000,      15.0000,   6.00000,    125.0865
    127.5000,      15.0000,   6.00000,    135.5333
    132.5000,      15.0000,   6.00000,    149.8010
    137.5000,      15.0000,   6.00000,    188.8270
    142.5000,      15.0000,   6.00000,    211.7825
    147.5000,      15.0000,   6.00000,    246.3116
    152.5000,      15.0000,   6.00000,    263.5625
    157.5000,      15.0000,   6.00000,    284.9645
    162.5000,      15.0000,   6.00000,    301.4096
    167.5000,      15.0000,   6.00000,    282.9535
    172.5000,      15.0000,   6.00000,    252.1496
    177.5000,      15.0000,   6.00000,    232.5245
    182.5000,      15.0000,   6.00000,    257.6161
    187.5000,      15.0000,   6.00000,    324.9245
    192.5000,      15.0000,   6.00000,    335.5018
    197.5000,      15.0000,   6.00000,    307.8559
    202.5000,      15.0000,   6.00000,    277.5634
    207.5000,      15.0000,   6.00000,    300.5523
    105.0000,      30.0000,   3.00000,    112.0441
    110.0000,      30.0000,   3.00000,    110.9623
    115.0000,      30.0000,   3.00000,    115.0448
    120.0000,      30.0000,   3.00000,    123.2788
    125.0000,      30.0000,   3.00000,    132.3355
    130.0000,      30.0000,   3.00000,    156.7860
    135.0000,      30.0000,   3.00000,    175.0396
    140.0000,      30.0000,   3.00000,    198.4929
    145.0000,      30.0000,   3.00000,    227.3625
    150.0000,      30.0000,   3.00000,    250.5802
    155.0000,      30.0000,   3.00000,    279.0434
    160.0000,      30.0000,   3.00000,    276.1677
    165.0000,      30.0000,   3.00000,    269.4614
    170.0000,      30.0000,   3.00000,    266.2835
    175.0000,      30.0000,   3.00000,    270.4743
    180.0000,      30.0000,   3.00000,    293.7002
    185.0000,      30.0000,   3.00000,    289.6321
    190.0000,      30.0000,   3.00000,    287.1642
    195.0000,      30.0000,   3.00000,    302.8987
    200.0000,      30.0000,   3.00000,    321.2245
    112.5000,      25.0000,   4.00000,    106.2589
    117.5000,      25.0000,   4.00000,    115.4291
    122.5000,      25.0000,   4.00000,    125.2207
    127.5000,      25.0000,   4.00000,    132.6021
    132.5000,      25.0000,   4.00000,    157.4131
    137.5000,      25.0000,   4.00000,    180.9483
    142.5000,      25.0000,   4.00000,    208.9776
    147.5000,      25.0000,   4.00000,    243.2629
    152.5000,      25.0000,   4.00000,    272.5143
    157.5000,      25.0000,   4.00000,    282.6934
    162.5000,      25.0000,   4.00000,    283.1508
    167.5000,      25.0000,   4.00000,    263.6199
    172.5000,      25.0000,   4.00000,    253.9961
    177.5000,      25.0000,   4.00000,    267.8292
    182.5000,      25.0000,   4.00000,    295.3783
    187.5000,      25.0000,   4.00000,    302.2785
    192.5000,      25.0000,   4.00000,    309.2458
    147.5000,      15.0000,   8.00000,    250.2462
   7.54
REFERENCE MODEL USED
CONSTANT REFERENCE MODEL METHOD
Reference resistivity is
398.241
TOPOGRAPHICAL DATA
2
62
      0.0000     552.3600
      5.0000     552.3600
     10.0000     552.3400
     15.0000     552.3300
     20.0000     552.3300
     25.0000     552.3300
     30.0000     552.3300
     35.0000     552.3300
     40.0000     552.3300
     45.0000     552.3300
     50.0000     552.3100
     55.0000     552.3000
     60.0000     552.3000
     65.0000     552.3000
     70.0000     552.3100
     75.0000     552.3100
     80.0000     552.3200
     85.0000     552.3300
     90.0000     552.3400
     95.0000     552.3500
    100.0000     552.3700
    105.0000     552.3800
    110.0000     552.3900
    115.0000     552.4200
    120.0000     552.4600
    125.0000     552.4800
    130.0000     552.4900
    135.0000     552.5000
    140.0000     552.5200
    145.0000     552.5300
    150.0000     552.5600
    155.0000     552.6100
    160.0000     552.6500
    165.0000     552.6900
    170.0000     552.7100
    175.0000     552.7100
    180.0000     552.7000
    185.0000     552.6800
    190.0000     552.6700
    195.0000     552.6700
    200.0000     552.6700
    205.0000     552.6800
    210.0000     552.6900
    215.0000     552.7000
    220.0000     552.7000
    225.0000     552.7100
    230.0000     552.7400
    235.0000     552.7500
    240.0000     552.8000
    245.0000     552.9700
    250.0000     553.1500
    255.0000     553.2900
    260.0000     553.4700
    265.0000     553.5800
    270.0000     553.6700
    275.0000     553.8200
    280.0000     553.9100
    285.0000     554.0100
    290.0000     554.1800
    295.0000     554.2600
    300.0000     554.2600
    305.0000     554.2600
1
DAMPED FINITE-ELEMENT METHOD USED FOR TOPOGRAPHIC MODELLING WITH DAMPING FACTOR OF 0.75
       0.00224
     551.94214
       0.00535
COORDINATES FOR ELECTRODES
       0.00000        0.41785
       4.99993        0.39110
       9.99971        0.34439
      14.99957        0.30763
      19.99950        0.28088
      24.99943        0.25413
      29.99936        0.22738
      34.99929        0.20063
      39.99922        0.17388
      44.99915        0.14713
      49.99892        0.10036
      54.99879        0.06360
      59.99872        0.03685
      64.99864        0.01009
      69.99862       -0.00665
      74.99854       -0.03340
      79.99852       -0.05014
      84.99850       -0.06688
      89.99847       -0.08362
      94.99844       -0.10042
      99.99844       -0.10716
     104.99841       -0.12390
     109.99839       -0.14064
     114.99838       -0.13742
     119.99837       -0.12413
     124.99837       -0.13093
     129.99832       -0.14767
     134.99829       -0.16441
     139.99828       -0.17114
     144.99825       -0.18788
     149.99825       -0.18466
     154.99820       -0.16143
     159.99817       -0.14814
     164.99817       -0.13491
     169.99815       -0.14164
     174.99808       -0.16839
     179.99794       -0.20515
     184.99771       -0.25192
     189.99757       -0.28868
     194.99750       -0.31543
     199.99744       -0.34219
     204.99741       -0.35893
     209.99736       -0.37567
     214.99733       -0.39241
     219.99725       -0.41916
     224.99722       -0.43590
     229.99722       -0.43268
     234.99719       -0.44943
     239.99715       -0.42619
     244.99510       -0.28294
     249.99274       -0.12963
     254.99147       -0.01641
     259.98914        0.13684
     264.98843        0.22014
     269.98801        0.28336
     274.98648        0.40664
     279.98608        0.46986
     284.98553        0.54315
     289.98346        0.68640
     294.98318        0.73967
     299.98312        0.71291
     304.98303        0.68616
Shift matrix
  0    0.0000    2.5000    5.2500    8.2750   11.6025   15.2628   19.2890   23.7179   28.5897   33.9487   39.8436   46.3279   53.4607   61.3068 
  1    0.4179    0.1208    0.0308    0.0069    0.0013    0.0002    0.0000    0.0000    0.0000    0.0000    0.0000    0.0000    0.0000    0.0000 
  2    0.3911    0.1155    0.0302    0.0069    0.0014    0.0002    0.0000    0.0000    0.0000    0.0000    0.0000    0.0000    0.0000    0.0000 
  3    0.3444    0.1055    0.0287    0.0069    0.0014    0.0003    0.0000    0.0000    0.0000    0.0000    0.0000    0.0000    0.0000    0.0000 
  4    0.3076    0.0968    0.0271    0.0067    0.0014    0.0003    0.0000    0.0000    0.0000    0.0000    0.0000    0.0000    0.0000    0.0000 
  5    0.2809    0.0900    0.0258    0.0065    0.0014    0.0003    0.0000    0.0000    0.0000    0.0000    0.0000    0.0000    0.0000    0.0000 
  6    0.2541    0.0829    0.0242    0.0062    0.0014    0.0003    0.0000    0.0000    0.0000    0.0000    0.0000    0.0000    0.0000    0.0000 
  7    0.2274    0.0755    0.0225    0.0059    0.0014    0.0003    0.0000    0.0000    0.0000    0.0000    0.0000    0.0000    0.0000    0.0000 
  8    0.2006    0.0678    0.0206    0.0055    0.0013    0.0003    0.0000    0.0000    0.0000    0.0000    0.0000    0.0000    0.0000    0.0000 
  9    0.1739    0.0597    0.0184    0.0051    0.0012    0.0003    0.0000    0.0000    0.0000    0.0000    0.0000    0.0000    0.0000    0.0000 
 10    0.1471    0.0514    0.0161    0.0045    0.0011    0.0002    0.0000    0.0000    0.0000    0.0000    0.0000    0.0000    0.0000    0.0000 
 11    0.1004    0.0360    0.0116    0.0034    0.0009    0.0002    0.0000    0.0000    0.0000    0.0000    0.0000    0.0000    0.0000    0.0000 
 12    0.0636    0.0233    0.0077    0.0023    0.0006    0.0001    0.0000    0.0000    0.0000    0.0000    0.0000    0.0000    0.0000    0.0000 
 13    0.0368    0.0137    0.0046    0.0014    0.0004    0.0001    0.0000    0.0000    0.0000    0.0000    0.0000    0.0000    0.0000    0.0000 
 14    0.0101    0.0038    0.0013    0.0004    0.0001    0.0000    0.0000    0.0000    0.0000    0.0000    0.0000    0.0000    0.0000    0.0000 
 15   -0.0066   -0.0025   -0.0009   -0.0003   -0.0001    0.0000    0.0000    0.0000    0.0000    0.0000    0.0000    0.0000    0.0000    0.0000 
 16   -0.0334   -0.0128   -0.0045   -0.0014   -0.0004   -0.0001    0.0000    0.0000    0.0000    0.0000    0.0000    0.0000    0.0000    0.0000 
 17   -0.0501   -0.0194   -0.0069   -0.0022   -0.0006   -0.0002    0.0000    0.0000    0.0000    0.0000    0.0000    0.0000    0.0000    0.0000 
 18   -0.0669   -0.0261   -0.0093   -0.0030   -0.0009   -0.0002    0.0000    0.0000    0.0000    0.0000    0.0000    0.0000    0.0000    0.0000 
 19   -0.0836   -0.0329   -0.0118   -0.0038   -0.0011   -0.0003   -0.0001    0.0000    0.0000    0.0000    0.0000    0.0000    0.0000    0.0000 
 20   -0.1004   -0.0399   -0.0144   -0.0047   -0.0014   -0.0004   -0.0001    0.0000    0.0000    0.0000    0.0000    0.0000    0.0000    0.0000 
 21   -0.1072   -0.0427   -0.0155   -0.0051   -0.0015   -0.0004   -0.0001    0.0000    0.0000    0.0000    0.0000    0.0000    0.0000    0.0000 
 22   -0.1239   -0.0497   -0.0182   -0.0060   -0.0018   -0.0005   -0.0001    0.0000    0.0000    0.0000    0.0000    0.0000    0.0000    0.0000 
 23   -0.1406   -0.0568   -0.0210   -0.0070   -0.0021   -0.0006   -0.0001    0.0000    0.0000    0.0000    0.0000    0.0000    0.0000    0.0000 
 24   -0.1374   -0.0555   -0.0204   -0.0068   -0.0020   -0.0005   -0.0001    0.0000    0.0000    0.0000    0.0000    0.0000    0.0000    0.0000 
 25   -0.1241   -0.0498   -0.0182   -0.0060   -0.0018   -0.0005   -0.0001    0.0000    0.0000    0.0000    0.0000    0.0000    0.0000    0.0000 
 26   -0.1309   -0.0527   -0.0194   -0.0064   -0.0019   -0.0005   -0.0001    0.0000    0.0000    0.0000    0.0000    0.0000    0.0000    0.0000 
 27   -0.1477   -0.0599   -0.0222   -0.0074   -0.0022   -0.0006   -0.0001    0.0000    0.0000    0.0000    0.0000    0.0000    0.0000    0.0000 
 28   -0.1644   -0.0671   -0.0251   -0.0085   -0.0026   -0.0007   -0.0002    0.0000    0.0000    0.0000    0.0000    0.0000    0.0000    0.0000 
 29   -0.1711   -0.0701   -0.0262   -0.0089   -0.0027   -0.0007   -0.0002    0.0000    0.0000    0.0000    0.0000    0.0000    0.0000    0.0000 
 30   -0.1879   -0.0775   -0.0292   -0.0100   -0.0031   -0.0008   -0.0002    0.0000    0.0000    0.0000    0.0000    0.0000    0.0000    0.0000 
 31   -0.1847   -0.0760   -0.0287   -0.0098   -0.0030   -0.0008   -0.0002    0.0000    0.0000    0.0000    0.0000    0.0000    0.0000    0.0000 
 32   -0.1614   -0.0658   -0.0245   -0.0083   -0.0025   -0.0007   -0.0002    0.0000    0.0000    0.0000    0.0000    0.0000    0.0000    0.0000 
 33   -0.1481   -0.0601   -0.0222   -0.0075   -0.0022   -0.0006   -0.0001    0.0000    0.0000    0.0000    0.0000    0.0000    0.0000    0.0000 
 34   -0.1349   -0.0544   -0.0200   -0.0067   -0.0020   -0.0005   -0.0001    0.0000    0.0000    0.0000    0.0000    0.0000    0.0000    0.0000 
 35   -0.1416   -0.0573   -0.0211   -0.0071   -0.0021   -0.0006   -0.0001    0.0000    0.0000    0.0000    0.0000    0.0000    0.0000    0.0000 
 36   -0.1684   -0.0689   -0.0258   -0.0087   -0.0027   -0.0007   -0.0002    0.0000    0.0000    0.0000    0.0000    0.0000    0.0000    0.0000 
 37   -0.2052   -0.0852   -0.0324   -0.0112   -0.0035   -0.0010   -0.0002    0.0000    0.0000    0.0000    0.0000    0.0000    0.0000    0.0000 
 38   -0.2519   -0.1066   -0.0414   -0.0146   -0.0047   -0.0013   -0.0003   -0.0001    0.0000    0.0000    0.0000    0.0000    0.0000    0.0000 
 39   -0.2887   -0.1239   -0.0489   -0.0176   -0.0057   -0.0017   -0.0004   -0.0001    0.0000    0.0000    0.0000    0.0000    0.0000    0.0000 
 40   -0.3154   -0.1368   -0.0546   -0.0199   -0.0065   -0.0019   -0.0005   -0.0001    0.0000    0.0000    0.0000    0.0000    0.0000    0.0000 
 41   -0.3422   -0.1499   -0.0604   -0.0223   -0.0074   -0.0022   -0.0006   -0.0001    0.0000    0.0000    0.0000    0.0000    0.0000    0.0000 
 42   -0.3589   -0.1581   -0.0642   -0.0238   -0.0080   -0.0024   -0.0006   -0.0002    0.0000    0.0000    0.0000    0.0000    0.0000    0.0000 
 43   -0.3757   -0.1665   -0.0680   -0.0254   -0.0086   -0.0026   -0.0007   -0.0002    0.0000    0.0000    0.0000    0.0000    0.0000    0.0000 
 44   -0.3924   -0.1750   -0.0719   -0.0271   -0.0092   -0.0028   -0.0008   -0.0002    0.0000    0.0000    0.0000    0.0000    0.0000    0.0000 
 45   -0.4192   -0.1886   -0.0784   -0.0298   -0.0103   -0.0032   -0.0009   -0.0002    0.0000    0.0000    0.0000    0.0000    0.0000    0.0000 
 46   -0.4359   -0.1973   -0.0825   -0.0316   -0.0110   -0.0034   -0.0010   -0.0002   -0.0001    0.0000    0.0000    0.0000    0.0000    0.0000 
 47   -0.4327   -0.1956   -0.0817   -0.0312   -0.0109   -0.0034   -0.0009   -0.0002    0.0000    0.0000    0.0000    0.0000    0.0000    0.0000 
 48   -0.4494   -0.2043   -0.0858   -0.0331   -0.0116   -0.0036   -0.0010   -0.0003   -0.0001    0.0000    0.0000    0.0000    0.0000    0.0000 
 49   -0.4262   -0.1922   -0.0801   -0.0306   -0.0106   -0.0033   -0.0009   -0.0002    0.0000    0.0000    0.0000    0.0000    0.0000    0.0000 
 50   -0.2829   -0.1212   -0.0477   -0.0171   -0.0055   -0.0016   -0.0004   -0.0001    0.0000    0.0000    0.0000    0.0000    0.0000    0.0000 
 51   -0.1296   -0.0521   -0.0191   -0.0064   -0.0019   -0.0005   -0.0001    0.0000    0.0000    0.0000    0.0000    0.0000    0.0000    0.0000 
 52   -0.0164   -0.0063   -0.0022   -0.0007   -0.0002    0.0000    0.0000    0.0000    0.0000    0.0000    0.0000    0.0000    0.0000    0.0000 
 53    0.1368    0.0481    0.0152    0.0043    0.0011    0.0002    0.0000    0.0000    0.0000    0.0000    0.0000    0.0000    0.0000    0.0000 
 54    0.2201    0.0735    0.0220    0.0058    0.0014    0.0003    0.0000    0.0000    0.0000    0.0000    0.0000    0.0000    0.0000    0.0000 
 55    0.2834    0.0907    0.0259    0.0065    0.0014    0.0003    0.0000    0.0000    0.0000    0.0000    0.0000    0.0000    0.0000    0.0000 
 56    0.4066    0.1186    0.0306    0.0069    0.0013    0.0002    0.0000    0.0000    0.0000    0.0000    0.0000    0.0000    0.0000    0.0000 
 57    0.4699    0.1300    0.0316    0.0067    0.0012    0.0002    0.0000    0.0000    0.0000    0.0000    0.0000    0.0000    0.0000    0.0000 
 58    0.5432    0.1404    0.0317    0.0062    0.0010    0.0001    0.0000    0.0000    0.0000    0.0000    0.0000    0.0000    0.0000    0.0000 
 59    0.6864    0.1517    0.0288    0.0046    0.0006    0.0001    0.0000    0.0000    0.0000    0.0000    0.0000    0.0000    0.0000    0.0000 
 60    0.7397    0.1528    0.0270    0.0040    0.0005    0.0000    0.0000    0.0000    0.0000    0.0000    0.0000    0.0000    0.0000    0.0000 
 61    0.7129    0.1525    0.0280    0.0043    0.0006    0.0001    0.0000    0.0000    0.0000    0.0000    0.0000    0.0000    0.0000    0.0000 
 62    0.6862    0.1517    0.0289    0.0046    0.0006    0.0001    0.0000    0.0000    0.0000    0.0000    0.0000    0.0000    0.0000    0.0000 
Topography damping parameter
   1.1891
Blocks sensitivity and uncertainity values (with smoothness constrain)
                     Resistivity      
Block No.  Sensitivity  % Uncertainity
     1       0.8599        8.28
     2       1.1119        6.63
     3       1.2975        5.85
     4       1.6665        5.47
     5       1.9701        5.00
     6       2.3170        4.68
     7       2.6952        4.48
     8       2.7389        3.98
     9       3.1492        4.16
    10       3.3523        3.97
    11       3.4666        3.91
    12       3.8105        3.86
    13       4.0547        3.80
    14       3.8385        3.76
    15       3.8610        3.75
    16       3.9657        3.77
    17       4.1167        3.71
    18       4.4255        3.76
    19       4.5989        3.70
    20       4.6897        3.53
    21       4.8479        3.47
    22       4.9681        3.47
    23       5.0921        3.47
    24       4.9066        3.45
    25       5.1520        3.57
    26       5.1255        3.65
    27       4.7387        3.60
    28       5.4109        3.72
    29       4.9930        3.48
    30       4.7825        3.76
    31       4.7761        3.77
    32       4.7315        3.67
    33       4.8813        3.67
    34       4.4352        3.66
    35       3.9941        3.67
    36       4.1431        3.72
    37       4.5893        3.72
    38       4.8955        3.78
    39       4.1048        3.75
    40       3.8437        3.80
    41       4.0674        3.86
    42       4.2016        3.88
    43       3.9573        3.89
    44       3.9904        3.93
    45       4.1744        3.50
    46       4.4492        3.75
    47       4.1264        3.69
    48       4.1341        3.82
    49       3.6932        3.73
    50       3.5807        3.78
    51       3.3412        3.79
    52       3.5267        3.89
    53       3.2419        3.97
    54       2.9157        4.16
    55       2.8727        4.59
    56       2.1548        4.91
    57       1.7766        5.50
    58       1.4791        6.31
    59       1.1038        7.82
    60       0.5020        9.10
    61       0.3885        9.27
    62       0.4636        9.25
    63       0.5498        9.23
    64       0.6120        9.20
    65       0.6746        9.10
    66       0.7932        8.91
    67       0.8609        8.53
    68       0.9824        8.57
    69       1.0792        8.37
    70       1.1528        8.21
    71       1.3142        8.18
    72       1.5333        7.87
    73       1.3817        8.01
    74       1.3840        7.95
    75       1.4002        7.98
    76       1.3876        8.08
    77       1.5193        8.04
    78       1.6521        7.94
    79       1.6958        7.87
    80       1.7168        7.79
    81       1.7736        7.73
    82       1.8461        7.69
    83       1.7871        7.75
    84       1.9964        7.61
    85       2.0694        7.55
    86       1.8818        7.64
    87       2.4939        7.31
    88       2.1177        7.28
    89       2.0177        7.58
    90       2.0532        7.60
    91       1.9684        7.66
    92       2.0265        7.60
    93       1.7450        7.72
    94       1.5187        7.83
    95       1.5378        7.89
    96       1.7615        7.85
    97       2.0174        7.72
    98       1.5589        7.83
    99       1.4508        7.84
   100       1.5319        7.89
   101       1.5707        7.94
   102       1.4418        7.96
   103       1.4588        7.89
   104       1.5363        7.51
   105       1.6643        7.74
   106       1.5061        7.85
   107       1.5579        7.78
   108       1.2992        7.95
   109       1.2491        7.96
   110       1.1237        8.25
   111       1.1787        8.25
   112       1.0523        8.54
   113       0.9366        8.83
   114       0.9783        8.87
   115       0.7033        9.14
   116       0.5821        9.25
   117       0.4814        9.24
   118       0.6375        9.00
   119       0.6635        10.75
   120       0.3354        14.18
   121       0.4112        14.18
   122       0.4563        14.27
   123       0.5037        14.32
   124       0.5897        14.10
   125       0.6670        13.72
   126       0.7551        13.50
   127       0.8399        13.20
   128       0.9002        13.09
   129       1.0343        12.78
   130       1.1528        12.45
   131       1.0621        12.79
   132       1.0136        12.90
   133       0.9886        13.07
   134       0.9577        13.32
   135       0.9647        13.36
   136       1.0452        13.14
   137       1.0529        13.15
   138       0.9692        13.47
   139       0.9312        13.63
   140       0.9359        13.64
   141       0.9680        13.60
   142       1.0480        13.36
   143       1.1250        13.12
   144       1.1640        13.07
   145       1.4274        12.51
   146       1.3529        12.47
   147       1.3761        12.48
   148       1.4035        12.42
   149       1.3740        12.53
   150       1.4000        12.37
   151       1.2241        12.65
   152       1.1168        12.89
   153       1.0689        13.13
   154       1.1041        13.26
   155       1.2031        13.00
   156       1.0322        13.16
   157       1.0233        13.06
   158       1.0015        13.21
   159       0.9802        13.33
   160       0.9441        13.30
   161       0.9540        13.05
   162       0.9911        12.66
   163       0.9322        13.20
   164       0.8569        13.57
   165       0.8503        13.52
   166       0.8125        13.49
   167       0.8027        13.37
   168       0.7497        13.61
   169       0.7012        13.80
   170       0.6336        14.15
   171       0.5652        14.38
   172       0.5211        14.37
   173       0.4171        14.45
   174       0.3571        14.31
   175       0.7657        10.69
   176       0.7686        14.88
   177       0.3286        22.87
   178       0.4156        22.41
   179       0.4724        22.09
   180       0.5632        21.32
   181       0.6212        20.96
   182       0.7190        19.95
   183       0.7873        19.48
   184       0.7920        19.80
   185       0.8994        19.18
   186       0.9377        19.01
   187       0.8466        19.93
   188       0.8022        20.28
   189       0.8016        20.46
   190       0.7648        21.03
   191       0.7479        21.40
   192       0.7883        21.16
   193       0.7786        21.28
   194       0.8314        21.14
   195       0.9724        20.21
   196       1.0483        19.70
   197       1.0668        19.59
   198       1.1033        19.37
   199       1.1207        19.30
   200       1.0483        19.80
   201       0.8749        21.03
   202       0.9553        20.26
   203       0.9790        20.08
   204       0.9978        20.03
   205       1.0035        20.02
   206       1.0397        19.50
   207       0.9675        19.89
   208       0.9638        20.00
   209       0.9298        20.44
   210       0.8750        21.03
   211       0.8743        20.86
   212       0.8210        21.12
   213       0.8319        20.85
   214       0.7822        21.27
   215       0.7305        21.69
   216       0.7254        21.47
   217       0.7589        20.83
   218       0.7560        20.53
   219       0.6766        21.48
   220       0.6458        21.84
   221       0.6365        21.85
   222       0.6595        21.43
   223       0.6678        21.17
   224       0.6053        21.74
   225       0.5205        22.55
   226       0.4550        23.06
   227       0.4028        23.44
   228       0.3503        23.57
   229       0.3154        23.27
   230       0.9634        13.84
   231       1.2391        15.80
   232       0.3959        28.06
   233       0.4717        27.21
   234       0.5178        27.27
   235       0.5707        27.17
   236       0.5640        27.90
   237       0.5315        28.95
   238       0.5481        28.94
   239       0.5529        29.03
   240       0.5406        29.47
   241       0.5546        29.03
   242       0.6049        28.08
   243       0.6322        27.84
   244       0.6365        28.25
   245       0.6330        28.74
   246       0.5977        29.61
   247       0.5765        30.06
   248       0.6200        29.55
   249       0.6616        29.36
   250       0.6705        29.33
   251       0.7511        27.91
   252       0.8795        26.05
   253       0.9126        25.91
   254       0.8251        27.11
   255       0.9570        25.16
   256       0.9031        25.79
   257       0.7567        27.75
   258       0.6542        29.13
   259       0.6700        28.67
   260       0.7031        28.08
   261       0.7731        27.15
   262       0.8203        26.37
   263       0.8524        25.56
   264       0.8624        25.00
   265       0.7436        27.16
   266       0.7177        27.59
   267       0.7021        27.56
   268       0.6413        28.40
   269       0.5758        29.37
   270       0.5658        29.43
   271       0.5245        29.86
   272       0.4819        30.42
   273       0.4835        30.21
   274       0.5120        29.46
   275       0.5438        28.60
   276       0.5441        28.39
   277       0.4804        29.06
   278       0.4099        29.57
   279       0.3491        30.10
   280       0.3214        29.74
   281       1.4585        12.64
   282       1.3816        14.77
   283       0.2707        27.89
   284       0.3020        28.48
   285       0.3217        28.76
   286       0.3551        29.39
   287       0.3602        30.05
   288       0.3550        30.15
   289       0.3676        30.15
   290       0.3874        29.98
   291       0.4155        29.65
   292       0.4656        29.14
   293       0.5421        28.33
   294       0.5876        27.82
   295       0.5506        28.32
   296       0.4638        29.31
   297       0.4049        29.96
   298       0.3955        30.31
   299       0.3918        30.49
   300       0.4263        30.16
   301       0.4868        29.46
   302       0.5341        29.15
   303       0.5973        28.54
   304       0.7593        26.57
   305       0.8084        25.86
   306       0.7316        26.79
   307       0.6198        28.16
   308       0.5643        28.61
   309       0.5864        28.26
   310       0.6204        27.98
   311       0.6213        27.84
   312       0.6577        26.92
   313       0.6907        26.09
   314       0.6360        27.11
   315       0.6109        27.62
   316       0.5996        27.55
   317       0.5551        28.07
   318       0.4962        28.93
   319       0.4655        29.33
   320       0.4213        29.72
   321       0.3852        29.96
   322       0.3842        29.81
   323       0.4061        29.34
   324       0.4271        28.31
   325       0.4232        27.57
   326       0.3702        27.85
   327       0.3454        27.40
   328       1.8393        11.15
   329       2.1623        10.64
   330       0.3228        25.38
   331       0.3437        26.02
   332       0.3475        26.47
   333       0.3179        27.51
   334       0.3007        28.30
   335       0.3237        28.22
   336       0.3592        28.01
   337       0.4090        27.61
   338       0.4632        27.03
   339       0.4779        26.76
   340       0.4386        27.14
   341       0.3626        27.78
   342       0.3098        28.21
   343       0.2889        28.42
   344       0.2827        28.52
   345       0.2897        28.55
   346       0.2987        28.52
   347       0.2992        28.51
   348       0.3358        28.32
   349       0.4242        27.70
   350       0.4944        27.07
   351       0.5146        26.83
   352       0.5172        26.80
   353       0.5488        26.48
   354       0.6065        25.97
   355       0.6124        26.05
   356       0.5506        26.76
   357       0.4852        26.98
   358       0.4922        26.60
   359       0.4876        26.71
   360       0.4778        26.93
   361       0.4684        26.97
   362       0.4467        27.17
   363       0.4172        27.51
   364       0.3908        27.72
   365       0.3603        27.89
   366       0.3324        28.02
   367       0.3165        27.38
   368       0.3110        26.51
   369       0.3056        26.10
   370       0.3086        25.38
   371       1.7223        12.83
   372       2.6489        8.82
   373       0.3077        23.10
   374       0.2739        23.94
   375       0.2521        24.43
   376       0.2505        25.29
   377       0.2743        25.92
   378       0.3076        25.75
   379       0.3384        25.56
   380       0.3394        25.52
   381       0.3060        25.69
   382       0.2644        25.91
   383       0.2365        26.04
   384       0.2241        26.10
   385       0.2214        26.13
   386       0.2241        26.15
   387       0.2239        26.17
   388       0.2150        26.20
   389       0.2108        26.20
   390       0.2305        26.12
   391       0.2656        25.95
   392       0.3082        25.72
   393       0.3691        25.35
   394       0.4600        24.73
   395       0.5475        24.08
   396       0.5700        23.95
   397       0.5234        24.49
   398       0.4553        25.02
   399       0.4023        25.16
   400       0.3753        25.23
   401       0.3615        25.36
   402       0.3537        25.46
   403       0.3431        25.54
   404       0.3304        25.64
   405       0.3157        25.71
   406       0.2966        25.07
   407       0.2756        24.28
   408       0.2561        23.92
   409       0.2354        23.31
   410       1.5490        14.50
   411       2.3863        9.50
   412       0.1774        21.10
   413       0.1760        21.72
   414       0.1882        22.09
   415       0.2079        22.89
   416       0.2137        23.59
   417       0.2035        23.62
   418       0.1889        23.66
   419       0.1788        23.68
   420       0.1747        23.68
   421       0.1749        23.69
   422       0.1778        23.70
   423       0.1795        23.70
   424       0.1752        23.71
   425       0.1667        23.73
   426       0.1626        23.73
   427       0.1709        23.69
   428       0.1996        23.60
   429       0.2577        23.39
   430       0.3432        23.01
   431       0.4291        22.54
   432       0.4730        22.27
   433       0.4679        22.39
   434       0.4313        22.69
   435       0.3871        22.91
   436       0.3443        23.07
   437       0.3078        23.22
   438       0.2838        23.33
   439       0.2691        23.41
   440       0.2586        22.75
   441       0.2480        21.96
   442       0.2353        21.59
   443       0.2219        20.97
   444       1.8002        13.30
   445       1.8861        11.03
   446       0.1225        18.89
   447       0.1295        19.45
   448       0.1332        19.82
   449       0.1336        20.62
   450       0.1339        21.32
   451       0.1347        21.32
   452       0.1359        21.32
   453       0.1376        21.32
   454       0.1402        21.33
   455       0.1416        21.33
   456       0.1393        21.33
   457       0.1348        21.33
   458       0.1346        21.33
   459       0.1485        21.29
   460       0.1851        21.21
   461       0.2444        21.05
   462       0.3121        20.81
   463       0.3666        20.59
   464       0.3932        20.50
   465       0.3903        20.55
   466       0.3655        20.67
   467       0.3263        20.82
   468       0.2850        20.30
   469       0.2516        19.62
   470       0.2290        19.31
   471       0.2132        18.78
   472       2.0798        11.51
   473       1.0525        14.30
   474       0.0896        16.78
   475       0.0944        17.32
   476       0.0984        17.66
   477       0.1012        18.41
   478       0.1031        19.08
   479       0.1042        19.08
   480       0.1060        19.08
   481       0.1089        19.08
   482       0.1114        19.08
   483       0.1118        19.08
   484       0.1123        19.08
   485       0.1191        19.07
   486       0.1387        19.04
   487       0.1746        18.98
   488       0.2227        18.88
   489       0.2727        18.76
   490       0.3116        18.66
   491       0.3314        18.62
   492       0.3287        18.01
   493       0.3004        17.36
   494       0.2568        17.13
   495       0.2214        16.66
   496       1.8264        12.22
   497       0.6860        15.38
   498       0.0659        14.80
   499       0.0708        15.29
   500       0.0742        15.61
   501       0.0764        16.31
   502       0.0773        16.93
   503       0.0783        16.93
   504       0.0807        16.93
   505       0.0846        16.93
   506       0.0883        16.93
   507       0.0916        16.92
   508       0.0965        16.92
   509       0.1070        16.91
   510       0.1262        16.89
   511       0.1545        16.86
   512       0.1882        16.82
   513       0.2214        16.17
   514       0.2511        15.45
   515       0.2667        15.14
   516       0.2531        14.68
   517       1.7586        11.47
   518       1.9116        10.73
   519       0.1713        14.58
   520       0.1881        15.06
   521       0.2015        15.37
   522       0.2079        16.14
   523       0.2065        16.88
   524       0.2063        16.89
   525       0.2164        16.88
   526       0.2350        16.85
   527       0.2511        16.82
   528       0.2555        16.81
   529       0.2494        16.83
   530       0.2417        16.85
   531       0.2424        16.85
   532       0.2583        16.10
   533       0.2901        15.28
   534       0.3340        14.89
   535       0.3925        14.30
   536       5.8906        4.30
Average Sensitivity 4.1003
Model inversion constraint
0
Data inversion constraint
0
INITIAL DAMPING FACTOR  0.150
MINIMUM DAMPING FACTOR  0.015
VERTICAL TO HORIZONTAL FILTER RATIO   1.00
Flatness filter is directly used on model parameters.
Jacobian matrix is recalculated for first 2 iterations only.
Finer mesh used.
Factor to increase damping factor with depth is   1.20
Damping factor is optimised for each iteration
Normal least-sqaures constrain used on data
Normal least-squares constrain used on model
Finite-element method was used in forward modelling.
Logarithm of apparent resistivity values used as inversion parameter.
Limit imposed on range of model resistivity values
Average model resistivity used as reference resistivity
Upper and lower range limits are 10.000 and 0.100
Effect of side blocks is slightly reduced
Relative change in RMS error for convergence is 1.0000
Minimum change in RMS error for line search is 0.5000
Ratio of maximum number of model blocks to data points 30.00
Factor to increase model depth range is 1.05
Position of electrodes are not rounded to nearest unit electrode spacing.
Position of electrodes for dipole-dipole array are automatically switched
Recalculation of Jacobian matrix is not restarted in quasi-Newton steps.
Standard Gauss-Newton inversion method used
Width of model cells is 1.00 times the unit electrode spacing
REFERENCE MODEL USED
CONSTANT REFERENCE MODEL METHOD
Reference resistivity is 398.2411 with multiplication factor 1.00
Number of nodes between adjacent electrodes is 4


Mean Error 0.0000
Average absolute error 0.0526
Standard deviation of error distribution 0.0754
Error Distribution
      0.0000,      5.0000,  1.00000,   527.28,   413.42,  0.2433   ***
      5.0000,      5.0000,  1.00000,   490.47,   373.65,  0.2720   ***
     10.0000,      5.0000,  1.00000,   392.03,   349.56,  0.1147
     15.0000,      5.0000,  1.00000,   501.51,   426.09,  0.1630
     20.0000,      5.0000,  1.00000,   498.23,   458.81,  0.0824
     25.0000,      5.0000,  1.00000,   560.53,   501.57,  0.1111
     30.0000,      5.0000,  1.00000,   758.95,   620.02,  0.2022   ***
     35.0000,      5.0000,  1.00000,   585.09,   514.14,  0.1293
     40.0000,      5.0000,  1.00000,   792.93,   653.67,  0.1931   ***
     45.0000,      5.0000,  1.00000,   657.90,   623.08,  0.0544
     50.0000,      5.0000,  1.00000,   687.85,   651.48,  0.0543
     55.0000,      5.0000,  1.00000,   563.11,   633.04, -0.1171
     60.0000,      5.0000,  1.00000,   715.58,   646.19,  0.1020
     65.0000,      5.0000,  1.00000,   490.63,   536.44, -0.0893
     70.0000,      5.0000,  1.00000,   562.14,   532.57,  0.0540
     75.0000,      5.0000,  1.00000,   564.35,   540.06,  0.0440
     80.0000,      5.0000,  1.00000,   492.50,   535.32, -0.0834
     85.0000,      5.0000,  1.00000,   607.09,   584.61,  0.0377
     90.0000,      5.0000,  1.00000,   689.22,   573.82,  0.1832
     95.0000,      5.0000,  1.00000,   702.26,   538.45,  0.2656   ***
    100.0000,      5.0000,  1.00000,   793.00,   536.37,  0.3910   ***
    105.0000,      5.0000,  1.00000,   834.10,   535.25,  0.4436   ***
    110.0000,      5.0000,  1.00000,   775.39,   573.03,  0.3024   ***
    115.0000,      5.0000,  1.00000,   693.97,   566.82,  0.2024   ***
    120.0000,      5.0000,  1.00000,   705.32,   653.74,  0.0759
    125.0000,      5.0000,  1.00000,   699.71,   753.89, -0.0746
    130.0000,      5.0000,  1.00000,   543.90,   681.61, -0.2257   ***
    135.0000,      5.0000,  1.00000,   739.52,   909.98, -0.2074   ***
    140.0000,      5.0000,  1.00000,   574.91,   744.69, -0.2588   ***
    145.0000,      5.0000,  1.00000,   651.07,   781.97, -0.1832
    150.0000,      5.0000,  1.00000,   661.95,   713.30, -0.0747
    155.0000,      5.0000,  1.00000,   598.81,   602.80, -0.0066
    160.0000,      5.0000,  1.00000,   632.41,   570.98,  0.1022
    165.0000,      5.0000,  1.00000,   550.30,   485.44,  0.1254
    170.0000,      5.0000,  1.00000,   540.63,   453.63,  0.1755
    175.0000,      5.0000,  1.00000,   543.56,   508.98,  0.0657
    180.0000,      5.0000,  1.00000,   576.62,   562.50,  0.0248
    185.0000,      5.0000,  1.00000,   644.50,   684.72, -0.0605
    190.0000,      5.0000,  1.00000,   584.59,   623.94, -0.0651
    195.0000,      5.0000,  1.00000,   667.84,   685.20, -0.0257
    200.0000,      5.0000,  1.00000,   776.77,   780.05, -0.0042
    205.0000,      5.0000,  1.00000,   873.85,   895.31, -0.0243
    210.0000,      5.0000,  1.00000,   880.52,   926.79, -0.0512
    215.0000,      5.0000,  1.00000,  1080.67,  1106.67, -0.0238
    220.0000,      5.0000,  1.00000,   990.05,  1010.80, -0.0207
    225.0000,      5.0000,  1.00000,  1325.23,  1263.10,  0.0480
    230.0000,      5.0000,  1.00000,  1094.06,  1052.57,  0.0387
    235.0000,      5.0000,  1.00000,  1295.41,  1202.74,  0.0742
    240.0000,      5.0000,  1.00000,   945.63,   966.37, -0.0217
    245.0000,      5.0000,  1.00000,  1098.40,  1043.38,  0.0514
    250.0000,      5.0000,  1.00000,   950.73,   954.71, -0.0042
    255.0000,      5.0000,  1.00000,  1333.29,  1190.35,  0.1134
    260.0000,      5.0000,  1.00000,  1361.78,  1232.95,  0.0994
    265.0000,      5.0000,  1.00000,  1251.20,  1232.84,  0.0148
    270.0000,      5.0000,  1.00000,  1605.53,  1545.16,  0.0383
    275.0000,      5.0000,  1.00000,  1181.49,  1293.35, -0.0905
    280.0000,      5.0000,  1.00000,  1192.88,  1349.99, -0.1237
    285.0000,      5.0000,  1.00000,  1281.83,  1424.90, -0.1058
    290.0000,      5.0000,  1.00000,  1110.27,  1320.95, -0.1737
      0.0000,      5.0000,  2.00000,   351.46,   346.82,  0.0133
      5.0000,      5.0000,  2.00000,   306.81,   312.49, -0.0184
     10.0000,      5.0000,  2.00000,   347.04,   378.96, -0.0880
     15.0000,      5.0000,  2.00000,   323.85,   352.69, -0.0853
     20.0000,      5.0000,  2.00000,   393.62,   399.45, -0.0147
     25.0000,      5.0000,  2.00000,   443.46,   458.34, -0.0330
     30.0000,      5.0000,  2.00000,   333.07,   355.33, -0.0647
     35.0000,      5.0000,  2.00000,   476.99,   478.93, -0.0041
     40.0000,      5.0000,  2.00000,   525.41,   510.71,  0.0284
     45.0000,      5.0000,  2.00000,   428.12,   452.03, -0.0544
     50.0000,      5.0000,  2.00000,   495.00,   512.22, -0.0342
     55.0000,      5.0000,  2.00000,   577.79,   548.29,  0.0524
     60.0000,      5.0000,  2.00000,   447.30,   449.46, -0.0048
     65.0000,      5.0000,  2.00000,   464.52,   460.43,  0.0088
     70.0000,      5.0000,  2.00000,   485.81,   488.20, -0.0049
     75.0000,      5.0000,  2.00000,   456.91,   471.67, -0.0318
     80.0000,      5.0000,  2.00000,   566.23,   535.20,  0.0564
     85.0000,      5.0000,  2.00000,   607.45,   547.08,  0.1047
     90.0000,      5.0000,  2.00000,   546.82,   515.45,  0.0591
     95.0000,      5.0000,  2.00000,   608.36,   552.32,  0.0966
    100.0000,      5.0000,  2.00000,   716.72,   610.12,  0.1610
    105.0000,      5.0000,  2.00000,   706.20,   621.91,  0.1271
    110.0000,      5.0000,  2.00000,   618.14,   575.69,  0.0711
    115.0000,      5.0000,  2.00000,   724.10,   712.32,  0.0164
    120.0000,      5.0000,  2.00000,   685.31,   730.67, -0.0641
    125.0000,      5.0000,  2.00000,   546.48,   633.81, -0.1482
    130.0000,      5.0000,  2.00000,   712.90,   842.08, -0.1665
    135.0000,      5.0000,  2.00000,   582.99,   684.78, -0.1609
    140.0000,      5.0000,  2.00000,   585.93,   660.49, -0.1198
    145.0000,      5.0000,  2.00000,   596.71,   672.22, -0.1191
    150.0000,      5.0000,  2.00000,   559.20,   575.59, -0.0289
    155.0000,      5.0000,  2.00000,   588.38,   588.23,  0.0002
    160.0000,      5.0000,  2.00000,   543.06,   517.53,  0.0482
    165.0000,      5.0000,  2.00000,   504.90,   452.39,  0.1098
    170.0000,      5.0000,  2.00000,   490.37,   464.23,  0.0548
    175.0000,      5.0000,  2.00000,   583.65,   564.05,  0.0342
    180.0000,      5.0000,  2.00000,   674.69,   688.08, -0.0196
    185.0000,      5.0000,  2.00000,   555.76,   549.31,  0.0117
    190.0000,      5.0000,  2.00000,   546.45,   560.30, -0.0250
    195.0000,      5.0000,  2.00000,   685.82,   717.33, -0.0449
    200.0000,      5.0000,  2.00000,   729.88,   782.35, -0.0694
    205.0000,      5.0000,  2.00000,   777.26,   812.97, -0.0449
    210.0000,      5.0000,  2.00000,   937.67,   902.73,  0.0380
    215.0000,      5.0000,  2.00000,   892.36,   896.97, -0.0051
    220.0000,      5.0000,  2.00000,  1054.12,  1062.15, -0.0076
    225.0000,      5.0000,  2.00000,   994.01,   991.15,  0.0029
    230.0000,      5.0000,  2.00000,  1103.57,  1089.52,  0.0128
    235.0000,      5.0000,  2.00000,  1016.07,   999.22,  0.0167
    240.0000,      5.0000,  2.00000,   999.47,   996.30,  0.0032
    245.0000,      5.0000,  2.00000,  1008.52,   990.90,  0.0176
    250.0000,      5.0000,  2.00000,  1321.30,  1266.93,  0.0420
    255.0000,      5.0000,  2.00000,  1189.52,  1166.30,  0.0197
    260.0000,      5.0000,  2.00000,  1208.55,  1189.77,  0.0157
    265.0000,      5.0000,  2.00000,  1722.13,  1627.91,  0.0563
    270.0000,      5.0000,  2.00000,  1314.79,  1281.93,  0.0253
    275.0000,      5.0000,  2.00000,  1264.83,  1279.14, -0.0112
    280.0000,      5.0000,  2.00000,  1441.04,  1516.09, -0.0508
      0.0000,      5.0000,  3.00000,   268.96,   261.70,  0.0273
      5.0000,      5.0000,  3.00000,   308.01,   300.84,  0.0235
     10.0000,      5.0000,  3.00000,   308.72,   327.63, -0.0594
     15.0000,      5.0000,  3.00000,   321.66,   348.70, -0.0807
     20.0000,      5.0000,  3.00000,   330.80,   368.57, -0.1081
     25.0000,      5.0000,  3.00000,   250.79,   286.41, -0.1328
     30.0000,      5.0000,  3.00000,   338.83,   381.78, -0.1194
     35.0000,      5.0000,  3.00000,   332.70,   389.71, -0.1582
     40.0000,      5.0000,  3.00000,   375.11,   408.60, -0.0855
     45.0000,      5.0000,  3.00000,   409.61,   442.44, -0.0771
     50.0000,      5.0000,  3.00000,   469.21,   481.49, -0.0258
     55.0000,      5.0000,  3.00000,   385.47,   396.04, -0.0271
     60.0000,      5.0000,  3.00000,   373.18,   384.86, -0.0308
     65.0000,      5.0000,  3.00000,   399.16,   414.87, -0.0386
     70.0000,      5.0000,  3.00000,   454.57,   449.65,  0.0109
     75.0000,      5.0000,  3.00000,   544.60,   519.07,  0.0480
     80.0000,      5.0000,  3.00000,   556.34,   527.94,  0.0524
     85.0000,      5.0000,  3.00000,   506.03,   492.26,  0.0276
     90.0000,      5.0000,  3.00000,   533.21,   526.94,  0.0118
     95.0000,      5.0000,  3.00000,   584.96,   571.94,  0.0225
    100.0000,      5.0000,  3.00000,   612.63,   584.24,  0.0475
    105.0000,      5.0000,  3.00000,   585.10,   571.50,  0.0235
    110.0000,      5.0000,  3.00000,   625.97,   634.81, -0.0140
    115.0000,      5.0000,  3.00000,   644.07,   677.06, -0.0500
    120.0000,      5.0000,  3.00000,   539.02,   591.54, -0.0930
    125.0000,      5.0000,  3.00000,   680.39,   758.40, -0.1085
    130.0000,      5.0000,  3.00000,   557.98,   611.25, -0.0912
    135.0000,      5.0000,  3.00000,   558.81,   587.82, -0.0506
    140.0000,      5.0000,  3.00000,   542.47,   562.87, -0.0369
    145.0000,      5.0000,  3.00000,   559.13,   573.88, -0.0260
    150.0000,      5.0000,  3.00000,   575.67,   587.27, -0.0200
    155.0000,      5.0000,  3.00000,   502.20,   494.76,  0.0149
    160.0000,      5.0000,  3.00000,   417.47,   399.06,  0.0451
    165.0000,      5.0000,  3.00000,   470.70,   437.66,  0.0728
    170.0000,      5.0000,  3.00000,   615.70,   579.14,  0.0612
    175.0000,      5.0000,  3.00000,   700.61,   689.75,  0.0156
    180.0000,      5.0000,  3.00000,   498.43,   478.95,  0.0398
    185.0000,      5.0000,  3.00000,   447.92,   455.15, -0.0160
    190.0000,      5.0000,  3.00000,   564.72,   578.86, -0.0247
    195.0000,      5.0000,  3.00000,   718.63,   751.68, -0.0450
    200.0000,      5.0000,  3.00000,   702.65,   707.02, -0.0062
    205.0000,      5.0000,  3.00000,   763.70,   764.68, -0.0013
    210.0000,      5.0000,  3.00000,   695.87,   709.51, -0.0194
    215.0000,      5.0000,  3.00000,   926.81,   945.89, -0.0204
    220.0000,      5.0000,  3.00000,   845.02,   877.92, -0.0382
    225.0000,      5.0000,  3.00000,  1037.24,  1050.06, -0.0123
    230.0000,      5.0000,  3.00000,   867.88,   878.07, -0.0117
    235.0000,      5.0000,  3.00000,   993.24,   966.50,  0.0273
    240.0000,      5.0000,  3.00000,   967.74,   967.69,  0.0001
    245.0000,      5.0000,  3.00000,  1190.58,  1188.99,  0.0013
    250.0000,      5.0000,  3.00000,  1164.17,  1156.29,  0.0068
    255.0000,      5.0000,  3.00000,  1229.32,  1204.11,  0.0207
    260.0000,      5.0000,  3.00000,  1561.87,  1508.93,  0.0345
    265.0000,      5.0000,  3.00000,  1261.53,  1234.26,  0.0219
    270.0000,      5.0000,  3.00000,  1247.25,  1238.40,  0.0071
      0.0000,     15.0000,  1.00000,   294.44,   277.29,  0.0600
      5.0000,     15.0000,  1.00000,   326.42,   318.24,  0.0254
     10.0000,     15.0000,  1.00000,   327.66,   345.47, -0.0529
     15.0000,     15.0000,  1.00000,   295.63,   322.12, -0.0858
     20.0000,     15.0000,  1.00000,   293.35,   326.91, -0.1083
     25.0000,     15.0000,  1.00000,   269.26,   313.10, -0.1508
     30.0000,     15.0000,  1.00000,   316.66,   351.05, -0.1031
     35.0000,     15.0000,  1.00000,   356.12,   389.90, -0.0906
     40.0000,     15.0000,  1.00000,   395.10,   422.37, -0.0667
     45.0000,     15.0000,  1.00000,   379.87,   397.33, -0.0449
     50.0000,     15.0000,  1.00000,   355.04,   382.46, -0.0744
     55.0000,     15.0000,  1.00000,   324.43,   358.80, -0.1007
     60.0000,     15.0000,  1.00000,   366.40,   384.15, -0.0473
     65.0000,     15.0000,  1.00000,   441.91,   453.17, -0.0252
     70.0000,     15.0000,  1.00000,   523.07,   508.92,  0.0274
     75.0000,     15.0000,  1.00000,   535.32,   510.68,  0.0471
     80.0000,     15.0000,  1.00000,   512.18,   506.12,  0.0119
     85.0000,     15.0000,  1.00000,   493.69,   493.43,  0.0005
     90.0000,     15.0000,  1.00000,   492.78,   486.00,  0.0139
     95.0000,     15.0000,  1.00000,   517.82,   516.98,  0.0016
    100.0000,     15.0000,  1.00000,   531.13,   528.69,  0.0046
    105.0000,     15.0000,  1.00000,   551.58,   556.71, -0.0093
    110.0000,     15.0000,  1.00000,   549.74,   580.87, -0.0551
    115.0000,     15.0000,  1.00000,   590.80,   639.49, -0.0792
    120.0000,     15.0000,  1.00000,   576.08,   606.88, -0.0521
    125.0000,     15.0000,  1.00000,   572.74,   591.70, -0.0326
    130.0000,     15.0000,  1.00000,   535.06,   537.96, -0.0054
    135.0000,     15.0000,  1.00000,   552.69,   539.07,  0.0250
    140.0000,     15.0000,  1.00000,   533.24,   536.86, -0.0068
    145.0000,     15.0000,  1.00000,   513.35,   534.94, -0.0412
    150.0000,     15.0000,  1.00000,   441.18,   456.71, -0.0346
    155.0000,     15.0000,  1.00000,   412.55,   423.38, -0.0259
    160.0000,     15.0000,  1.00000,   481.93,   474.40,  0.0157
    165.0000,     15.0000,  1.00000,   587.26,   569.82,  0.0301
    170.0000,     15.0000,  1.00000,   582.31,   561.40,  0.0366
    175.0000,     15.0000,  1.00000,   527.79,   516.45,  0.0217
    180.0000,     15.0000,  1.00000,   467.37,   466.02,  0.0029
    185.0000,     15.0000,  1.00000,   533.75,   543.34, -0.0178
    190.0000,     15.0000,  1.00000,   622.23,   616.67,  0.0090
    195.0000,     15.0000,  1.00000,   713.80,   715.32, -0.0021
    200.0000,     15.0000,  1.00000,   662.21,   662.20,  0.0000
    205.0000,     15.0000,  1.00000,   723.82,   730.14, -0.0087
    210.0000,     15.0000,  1.00000,   726.49,   762.42, -0.0483
    215.0000,     15.0000,  1.00000,   866.68,   901.89, -0.0398
    220.0000,     15.0000,  1.00000,   848.41,   864.14, -0.0184
    225.0000,     15.0000,  1.00000,   922.40,   908.08,  0.0156
    230.0000,     15.0000,  1.00000,   909.99,   890.84,  0.0213
    235.0000,     15.0000,  1.00000,  1007.33,   984.27,  0.0232
    240.0000,     15.0000,  1.00000,  1064.64,  1048.09,  0.0157
    245.0000,     15.0000,  1.00000,  1183.53,  1174.49,  0.0077
    250.0000,     15.0000,  1.00000,  1261.48,  1254.41,  0.0056
    255.0000,     15.0000,  1.00000,  1256.00,  1231.64,  0.0196
    260.0000,     15.0000,  1.00000,  1216.60,  1231.16, -0.0119
      0.0000,      5.0000,  4.00000,   300.97,   268.98,  0.1124
      5.0000,      5.0000,  4.00000,   299.35,   285.28,  0.0481
     10.0000,      5.0000,  4.00000,   303.15,   320.44, -0.0555
     15.0000,      5.0000,  4.00000,   314.96,   351.22, -0.1090
     20.0000,      5.0000,  4.00000,   223.04,   252.86, -0.1255
     25.0000,      5.0000,  4.00000,   277.23,   322.73, -0.1520
     30.0000,      5.0000,  4.00000,   292.21,   339.64, -0.1504
     35.0000,      5.0000,  4.00000,   314.51,   357.27, -0.1275
     40.0000,      5.0000,  4.00000,   378.35,   420.47, -0.1056
     45.0000,      5.0000,  4.00000,   391.88,   431.61, -0.0966
     50.0000,      5.0000,  4.00000,   319.46,   346.05, -0.0799
     55.0000,      5.0000,  4.00000,   309.59,   334.51, -0.0774
     60.0000,      5.0000,  4.00000,   356.52,   365.01, -0.0235
     65.0000,      5.0000,  4.00000,   402.21,   410.60, -0.0206
     70.0000,      5.0000,  4.00000,   513.07,   512.90,  0.0003
     75.0000,      5.0000,  4.00000,   523.00,   517.24,  0.0111
     80.0000,      5.0000,  4.00000,   478.16,   476.28,  0.0039
     85.0000,      5.0000,  4.00000,   475.71,   472.04,  0.0077
     90.0000,      5.0000,  4.00000,   489.67,   478.58,  0.0229
     95.0000,      5.0000,  4.00000,   539.50,   527.66,  0.0222
    100.0000,      5.0000,  4.00000,   488.61,   485.98,  0.0054
    105.0000,      5.0000,  4.00000,   559.50,   562.24, -0.0049
    110.0000,      5.0000,  4.00000,   566.35,   595.10, -0.0495
    115.0000,      5.0000,  4.00000,   487.99,   521.39, -0.0662
    120.0000,      5.0000,  4.00000,   665.54,   705.56, -0.0584
    125.0000,      5.0000,  4.00000,   508.37,   534.98, -0.0510
    130.0000,      5.0000,  4.00000,   525.33,   523.56,  0.0034
    135.0000,      5.0000,  4.00000,   546.91,   538.67,  0.0152
    140.0000,      5.0000,  4.00000,   517.70,   507.05,  0.0208
    145.0000,      5.0000,  4.00000,   535.05,   552.58, -0.0322
    150.0000,      5.0000,  4.00000,   422.66,   426.69, -0.0095
    155.0000,      5.0000,  4.00000,   368.41,   364.49,  0.0107
    160.0000,      5.0000,  4.00000,   444.32,   426.96,  0.0399
    165.0000,      5.0000,  4.00000,   591.20,   556.81,  0.0599
    170.0000,      5.0000,  4.00000,   664.67,   654.58,  0.0153
    175.0000,      5.0000,  4.00000,   460.34,   446.76,  0.0299
    180.0000,      5.0000,  4.00000,   396.48,   397.71, -0.0031
    185.0000,      5.0000,  4.00000,   516.29,   512.29,  0.0078
    190.0000,      5.0000,  4.00000,   634.09,   619.81,  0.0228
    195.0000,      5.0000,  4.00000,   636.78,   642.25, -0.0086
    200.0000,      5.0000,  4.00000,   634.03,   644.16, -0.0158
    205.0000,      5.0000,  4.00000,   601.55,   617.72, -0.0265
    210.0000,      5.0000,  4.00000,   827.23,   843.72, -0.0197
    215.0000,      5.0000,  4.00000,   819.53,   832.89, -0.0162
    220.0000,      5.0000,  4.00000,   926.44,   936.31, -0.0106
    225.0000,      5.0000,  4.00000,   810.62,   807.01,  0.0045
    230.0000,      5.0000,  4.00000,   869.38,   864.94,  0.0051
    235.0000,      5.0000,  4.00000,   851.11,   847.12,  0.0047
    240.0000,      5.0000,  4.00000,  1131.01,  1111.09,  0.0178
    245.0000,      5.0000,  4.00000,  1178.56,  1147.63,  0.0266
    250.0000,      5.0000,  4.00000,  1161.66,  1141.92,  0.0171
    255.0000,      5.0000,  4.00000,  1486.67,  1461.64,  0.0170
    260.0000,      5.0000,  4.00000,  1091.93,  1122.49, -0.0276
      0.0000,     20.0000,  1.00000,   325.02,   298.23,  0.0860
      5.0000,     20.0000,  1.00000,   308.07,   292.59,  0.0515
     10.0000,     20.0000,  1.00000,   296.05,   301.67, -0.0188
     15.0000,     20.0000,  1.00000,   289.72,   303.14, -0.0453
     20.0000,     20.0000,  1.00000,   283.54,   295.33, -0.0407
     25.0000,     20.0000,  1.00000,   318.47,   329.77, -0.0349
     30.0000,     20.0000,  1.00000,   331.71,   349.69, -0.0528
     35.0000,     20.0000,  1.00000,   309.96,   336.49, -0.0821
     40.0000,     20.0000,  1.00000,   304.57,   335.15, -0.0957
     45.0000,     20.0000,  1.00000,   299.19,   322.67, -0.0756
     50.0000,     20.0000,  1.00000,   306.71,   331.47, -0.0776
     55.0000,     20.0000,  1.00000,   353.99,   381.28, -0.0743
     60.0000,     20.0000,  1.00000,   412.34,   429.57, -0.0409
     65.0000,     20.0000,  1.00000,   455.07,   465.66, -0.0230
     70.0000,     20.0000,  1.00000,   466.89,   473.48, -0.0140
     75.0000,     20.0000,  1.00000,   436.06,   433.61,  0.0057
     80.0000,     20.0000,  1.00000,   430.49,   420.90,  0.0225
     85.0000,     20.0000,  1.00000,   391.54,   378.81,  0.0331
     90.0000,     20.0000,  1.00000,   400.47,   389.99,  0.0265
     95.0000,     20.0000,  1.00000,   427.68,   429.47, -0.0042
    100.0000,     20.0000,  1.00000,   445.93,   454.55, -0.0192
    105.0000,     20.0000,  1.00000,   511.22,   528.42, -0.0331
    110.0000,     20.0000,  1.00000,   505.15,   518.41, -0.0259
    115.0000,     20.0000,  1.00000,   512.03,   509.85,  0.0043
    120.0000,     20.0000,  1.00000,   560.72,   545.44,  0.0276
    125.0000,     20.0000,  1.00000,   517.89,   500.49,  0.0342
    130.0000,     20.0000,  1.00000,   495.95,   483.26,  0.0259
    135.0000,     20.0000,  1.00000,   425.68,   424.03,  0.0039
    140.0000,     20.0000,  1.00000,   370.38,   382.78, -0.0329
    145.0000,     20.0000,  1.00000,   389.40,   415.53, -0.0650
    150.0000,     20.0000,  1.00000,   408.36,   428.73, -0.0487
    155.0000,     20.0000,  1.00000,   450.76,   469.67, -0.0411
    160.0000,     20.0000,  1.00000,   472.59,   480.22, -0.0160
    165.0000,     20.0000,  1.00000,   483.99,   483.42,  0.0012
    170.0000,     20.0000,  1.00000,   514.67,   508.78,  0.0115
    175.0000,     20.0000,  1.00000,   494.01,   477.06,  0.0349
    180.0000,     20.0000,  1.00000,   497.85,   486.64,  0.0228
    185.0000,     20.0000,  1.00000,   523.21,   518.39,  0.0093
    190.0000,     20.0000,  1.00000,   577.53,   571.78,  0.0100
    195.0000,     20.0000,  1.00000,   665.06,   668.55, -0.0052
    200.0000,     20.0000,  1.00000,   700.17,   709.70, -0.0135
    205.0000,     20.0000,  1.00000,   727.78,   742.35, -0.0198
    210.0000,     20.0000,  1.00000,   771.09,   769.43,  0.0022
    215.0000,     20.0000,  1.00000,   795.11,   784.96,  0.0128
    220.0000,     20.0000,  1.00000,   751.89,   746.86,  0.0067
    225.0000,     20.0000,  1.00000,   824.07,   805.99,  0.0222
    230.0000,     20.0000,  1.00000,   918.37,   885.22,  0.0368
    235.0000,     20.0000,  1.00000,   982.84,   967.88,  0.0153
    240.0000,     20.0000,  1.00000,  1124.77,  1130.32, -0.0049
    245.0000,     20.0000,  1.00000,  1080.54,  1131.44, -0.0460
      0.0000,      5.0000,  5.00000,   291.67,   253.85,  0.1389
      5.0000,      5.0000,  5.00000,   312.83,   296.21,  0.0546
     10.0000,      5.0000,  5.00000,   319.63,   335.62, -0.0488
     15.0000,      5.0000,  5.00000,   217.63,   234.56, -0.0749
     20.0000,      5.0000,  5.00000,   278.20,   303.75, -0.0879
     25.0000,      5.0000,  5.00000,   285.42,   316.11, -0.1022
     30.0000,      5.0000,  5.00000,   298.76,   321.63, -0.0738
     35.0000,      5.0000,  5.00000,   344.52,   379.04, -0.0955
     40.0000,      5.0000,  5.00000,   345.91,   402.98, -0.1527
     45.0000,      5.0000,  5.00000,   281.88,   303.45, -0.0737
     50.0000,      5.0000,  5.00000,   285.71,   302.75, -0.0579
     55.0000,      5.0000,  5.00000,   319.43,   334.05, -0.0447
     60.0000,      5.0000,  5.00000,   360.79,   370.88, -0.0276
     65.0000,      5.0000,  5.00000,   454.36,   469.53, -0.0328
     70.0000,      5.0000,  5.00000,   488.12,   502.69, -0.0294
     75.0000,      5.0000,  5.00000,   430.76,   435.14, -0.0101
     80.0000,      5.0000,  5.00000,   414.48,   406.07,  0.0205
     85.0000,      5.0000,  5.00000,   446.36,   429.34,  0.0389
     90.0000,      5.0000,  5.00000,   433.31,   413.82,  0.0460
     95.0000,      5.0000,  5.00000,   407.53,   402.54,  0.0123
    100.0000,      5.0000,  5.00000,   482.99,   484.68, -0.0035
    105.0000,      5.0000,  5.00000,   501.09,   512.03, -0.0216
    110.0000,      5.0000,  5.00000,   439.11,   454.09, -0.0336
    115.0000,      5.0000,  5.00000,   599.18,   616.56, -0.0286
    120.0000,      5.0000,  5.00000,   488.34,   496.86, -0.0173
    125.0000,      5.0000,  5.00000,   507.54,   496.02,  0.0230
    130.0000,      5.0000,  5.00000,   520.38,   507.80,  0.0245
    135.0000,      5.0000,  5.00000,   474.75,   466.02,  0.0186
    140.0000,      5.0000,  5.00000,   431.93,   436.65, -0.0109
    145.0000,      5.0000,  5.00000,   377.24,   388.13, -0.0284
    150.0000,      5.0000,  5.00000,   333.12,   339.61, -0.0193
    155.0000,      5.0000,  5.00000,   395.41,   395.27,  0.0003
    160.0000,      5.0000,  5.00000,   515.14,   512.84,  0.0045
    165.0000,      5.0000,  5.00000,   613.31,   611.61,  0.0028
    170.0000,      5.0000,  5.00000,   423.70,   425.10, -0.0033
    175.0000,      5.0000,  5.00000,   395.40,   391.37,  0.0102
    180.0000,      5.0000,  5.00000,   476.93,   457.95,  0.0406
    185.0000,      5.0000,  5.00000,   547.52,   536.23,  0.0208
    190.0000,      5.0000,  5.00000,   521.78,   519.31,  0.0048
    195.0000,      5.0000,  5.00000,   579.68,   593.05, -0.0228
    200.0000,      5.0000,  5.00000,   570.21,   579.40, -0.0160
    205.0000,      5.0000,  5.00000,   813.78,   810.10,  0.0045
    210.0000,      5.0000,  5.00000,   760.32,   757.11,  0.0042
    215.0000,      5.0000,  5.00000,   876.58,   866.68,  0.0114
    220.0000,      5.0000,  5.00000,   733.05,   730.89,  0.0029
    225.0000,      5.0000,  5.00000,   727.89,   729.10, -0.0016
    230.0000,      5.0000,  5.00000,   746.16,   734.34,  0.0160
    235.0000,      5.0000,  5.00000,  1072.05,  1035.05,  0.0351
    240.0000,      5.0000,  5.00000,  1058.99,  1037.23,  0.0208
    245.0000,      5.0000,  5.00000,  1099.89,  1095.20,  0.0043
    250.0000,      5.0000,  5.00000,  1344.13,  1386.59, -0.0311
      0.0000,      5.0000,  6.00000,   315.50,   271.70,  0.1494
      5.0000,      5.0000,  6.00000,   329.63,   303.12,  0.0838
     10.0000,      5.0000,  6.00000,   229.07,   227.89,  0.0052
     15.0000,      5.0000,  6.00000,   292.71,   300.92, -0.0276
     20.0000,      5.0000,  6.00000,   286.70,   301.33, -0.0498
     25.0000,      5.0000,  6.00000,   283.34,   301.79, -0.0631
     30.0000,      5.0000,  6.00000,   316.25,   339.78, -0.0718
     35.0000,      5.0000,  6.00000,   309.61,   357.27, -0.1432
     40.0000,      5.0000,  6.00000,   280.47,   291.65, -0.0391
     45.0000,      5.0000,  6.00000,   266.65,   275.45, -0.0325
     50.0000,      5.0000,  6.00000,   292.93,   304.49, -0.0387
     55.0000,      5.0000,  6.00000,   323.38,   336.04, -0.0384
     60.0000,      5.0000,  6.00000,   404.48,   421.66, -0.0416
     65.0000,      5.0000,  6.00000,   419.38,   434.99, -0.0365
     70.0000,      5.0000,  6.00000,   373.31,   379.51, -0.0165
     75.0000,      5.0000,  6.00000,   380.88,   372.12,  0.0233
     80.0000,      5.0000,  6.00000,   365.94,   352.33,  0.0379
     85.0000,      5.0000,  6.00000,   378.17,   352.44,  0.0705
     90.0000,      5.0000,  6.00000,   343.27,   330.02,  0.0394
     95.0000,      5.0000,  6.00000,   407.03,   399.35,  0.0190
    100.0000,      5.0000,  6.00000,   443.78,   441.77,  0.0045
    105.0000,      5.0000,  6.00000,   393.00,   387.23,  0.0148
    110.0000,      5.0000,  6.00000,   551.81,   547.27,  0.0083
    115.0000,      5.0000,  6.00000,   461.86,   466.25, -0.0095
    120.0000,      5.0000,  6.00000,   490.23,   481.43,  0.0181
    125.0000,      5.0000,  6.00000,   469.98,   466.92,  0.0065
    130.0000,      5.0000,  6.00000,   394.67,   397.12, -0.0062
    135.0000,      5.0000,  6.00000,   393.89,   398.21, -0.0109
    140.0000,      5.0000,  6.00000,   327.67,   333.35, -0.0172
    145.0000,      5.0000,  6.00000,   295.50,   309.68, -0.0469
    150.0000,      5.0000,  6.00000,   336.80,   350.96, -0.0412
    155.0000,      5.0000,  6.00000,   444.50,   466.35, -0.0480
    160.0000,      5.0000,  6.00000,   562.01,   576.13, -0.0248
    165.0000,      5.0000,  6.00000,   404.48,   412.36, -0.0193
    170.0000,      5.0000,  6.00000,   374.76,   370.34,  0.0119
    175.0000,      5.0000,  6.00000,   446.41,   438.63,  0.0176
    180.0000,      5.0000,  6.00000,   484.24,   477.53,  0.0139
    185.0000,      5.0000,  6.00000,   462.20,   460.83,  0.0030
    190.0000,      5.0000,  6.00000,   520.07,   528.46, -0.0160
    195.0000,      5.0000,  6.00000,   571.63,   572.78, -0.0020
    200.0000,      5.0000,  6.00000,   793.14,   776.49,  0.0212
    205.0000,      5.0000,  6.00000,   727.71,   712.64,  0.0209
    210.0000,      5.0000,  6.00000,   813.45,   800.88,  0.0156
    215.0000,      5.0000,  6.00000,   626.48,   622.60,  0.0062
    220.0000,      5.0000,  6.00000,   657.07,   644.11,  0.0199
    225.0000,      5.0000,  6.00000,   675.07,   662.90,  0.0182
    230.0000,      5.0000,  6.00000,   898.65,   883.83,  0.0166
    235.0000,      5.0000,  6.00000,   946.52,   943.75,  0.0029
    240.0000,      5.0000,  6.00000,   950.48,   994.42, -0.0452
      0.0000,     25.0000,  1.00000,   320.18,   267.12,  0.1812
      5.0000,     25.0000,  1.00000,   323.15,   284.93,  0.1259
     10.0000,     25.0000,  1.00000,   316.13,   294.38,  0.0713
     15.0000,     25.0000,  1.00000,   310.33,   298.38,  0.0393
     20.0000,     25.0000,  1.00000,   313.63,   307.33,  0.0203
     25.0000,     25.0000,  1.00000,   291.64,   289.35,  0.0079
     30.0000,     25.0000,  1.00000,   280.06,   282.01, -0.0069
     35.0000,     25.0000,  1.00000,   285.38,   294.92, -0.0329
     40.0000,     25.0000,  1.00000,   291.71,   312.54, -0.0690
     45.0000,     25.0000,  1.00000,   300.34,   321.13, -0.0669
     50.0000,     25.0000,  1.00000,   338.93,   362.10, -0.0661
     55.0000,     25.0000,  1.00000,   351.77,   371.77, -0.0553
     60.0000,     25.0000,  1.00000,   354.64,   366.70, -0.0334
     65.0000,     25.0000,  1.00000,   379.49,   387.38, -0.0206
     70.0000,     25.0000,  1.00000,   355.75,   359.62, -0.0108
     75.0000,     25.0000,  1.00000,   331.46,   324.05,  0.0226
     80.0000,     25.0000,  1.00000,   331.27,   316.80,  0.0447
     85.0000,     25.0000,  1.00000,   341.25,   325.65,  0.0468
     90.0000,     25.0000,  1.00000,   352.12,   340.10,  0.0347
     95.0000,     25.0000,  1.00000,   402.98,   397.38,  0.0140
    100.0000,     25.0000,  1.00000,   446.78,   437.21,  0.0216
    105.0000,     25.0000,  1.00000,   477.70,   463.39,  0.0304
    110.0000,     25.0000,  1.00000,   492.40,   477.78,  0.0301
    115.0000,     25.0000,  1.00000,   500.32,   486.68,  0.0276
    120.0000,     25.0000,  1.00000,   431.54,   422.21,  0.0219
    125.0000,     25.0000,  1.00000,   389.31,   382.08,  0.0187
    130.0000,     25.0000,  1.00000,   355.12,   358.20, -0.0086
    135.0000,     25.0000,  1.00000,   335.68,   348.46, -0.0374
    140.0000,     25.0000,  1.00000,   335.17,   358.47, -0.0672
    145.0000,     25.0000,  1.00000,   369.79,   402.69, -0.0852
    150.0000,     25.0000,  1.00000,   369.37,   397.68, -0.0739
    155.0000,     25.0000,  1.00000,   409.53,   427.45, -0.0428
    160.0000,     25.0000,  1.00000,   458.77,   462.54, -0.0082
    165.0000,     25.0000,  1.00000,   483.76,   482.96,  0.0016
    170.0000,     25.0000,  1.00000,   443.64,   444.03, -0.0009
    175.0000,     25.0000,  1.00000,   467.96,   463.67,  0.0092
    180.0000,     25.0000,  1.00000,   503.01,   496.44,  0.0131
    185.0000,     25.0000,  1.00000,   608.31,   594.33,  0.0233
    190.0000,     25.0000,  1.00000,   640.80,   635.36,  0.0085
    195.0000,     25.0000,  1.00000,   706.93,   701.64,  0.0075
    200.0000,     25.0000,  1.00000,   694.79,   690.13,  0.0067
    205.0000,     25.0000,  1.00000,   655.31,   653.59,  0.0026
    210.0000,     25.0000,  1.00000,   659.31,   642.48,  0.0259
    215.0000,     25.0000,  1.00000,   737.62,   715.01,  0.0311
    220.0000,     25.0000,  1.00000,   737.62,   725.39,  0.0167
    225.0000,     25.0000,  1.00000,   770.85,   783.61, -0.0164
    230.0000,     25.0000,  1.00000,   840.96,   897.10, -0.0646
      0.0000,      5.0000,  7.00000,   342.30,   283.78,  0.1875
      5.0000,      5.0000,  7.00000,   243.29,   215.72,  0.1203
     10.0000,      5.0000,  7.00000,   308.43,   292.27,  0.0538
     15.0000,      5.0000,  7.00000,   297.62,   296.17,  0.0049
     20.0000,      5.0000,  7.00000,   277.78,   281.19, -0.0122
     25.0000,      5.0000,  7.00000,   311.11,   314.71, -0.0115
     30.0000,      5.0000,  7.00000,   304.08,   332.49, -0.0893
     35.0000,      5.0000,  7.00000,   269.49,   268.32,  0.0044
     40.0000,      5.0000,  7.00000,   259.56,   265.05, -0.0209
     45.0000,      5.0000,  7.00000,   267.95,   272.26, -0.0159
     50.0000,      5.0000,  7.00000,   297.16,   301.40, -0.0141
     55.0000,      5.0000,  7.00000,   349.40,   361.48, -0.0340
     60.0000,      5.0000,  7.00000,   347.62,   357.35, -0.0276
     65.0000,      5.0000,  7.00000,   328.89,   331.34, -0.0074
     70.0000,      5.0000,  7.00000,   317.30,   312.63,  0.0148
     75.0000,      5.0000,  7.00000,   324.25,   312.56,  0.0367
     80.0000,      5.0000,  7.00000,   332.85,   312.04,  0.0646
     85.0000,      5.0000,  7.00000,   303.80,   286.77,  0.0577
     90.0000,      5.0000,  7.00000,   355.96,   333.90,  0.0640
     95.0000,      5.0000,  7.00000,   384.52,   364.48,  0.0535
    100.0000,      5.0000,  7.00000,   362.94,   340.18,  0.0648
    105.0000,      5.0000,  7.00000,   526.94,   506.49,  0.0396
    110.0000,      5.0000,  7.00000,   434.66,   434.23,  0.0010
    115.0000,      5.0000,  7.00000,   443.42,   440.29,  0.0071
    120.0000,      5.0000,  7.00000,   407.75,   412.56, -0.0117
    125.0000,      5.0000,  7.00000,   358.21,   367.51, -0.0256
    130.0000,      5.0000,  7.00000,   366.93,   373.45, -0.0176
    135.0000,      5.0000,  7.00000,   300.83,   306.70, -0.0193
    140.0000,      5.0000,  7.00000,   242.25,   257.16, -0.0597
    145.0000,      5.0000,  7.00000,   295.96,   316.05, -0.0657
    150.0000,      5.0000,  7.00000,   397.50,   425.89, -0.0690
    155.0000,      5.0000,  7.00000,   521.19,   546.85, -0.0481
    160.0000,      5.0000,  7.00000,   369.96,   384.86, -0.0395
    165.0000,      5.0000,  7.00000,   344.43,   349.11, -0.0135
    170.0000,      5.0000,  7.00000,   405.24,   412.16, -0.0169
    175.0000,      5.0000,  7.00000,   470.60,   469.14,  0.0031
    180.0000,      5.0000,  7.00000,   443.82,   441.21,  0.0059
    185.0000,      5.0000,  7.00000,   503.28,   502.21,  0.0021
    190.0000,      5.0000,  7.00000,   532.31,   524.88,  0.0141
    195.0000,      5.0000,  7.00000,   781.45,   753.40,  0.0366
    200.0000,      5.0000,  7.00000,   709.48,   689.97,  0.0279
    205.0000,      5.0000,  7.00000,   710.06,   697.76,  0.0175
    210.0000,      5.0000,  7.00000,   574.99,   561.17,  0.0243
    215.0000,      5.0000,  7.00000,   596.21,   587.47,  0.0148
    220.0000,      5.0000,  7.00000,   579.96,   578.93,  0.0018
    225.0000,      5.0000,  7.00000,   775.70,   791.63, -0.0203
    230.0000,      5.0000,  7.00000,   769.43,   818.80, -0.0622
      0.0000,      5.0000,  8.00000,   252.62,   202.55,  0.2209   ***
      5.0000,      5.0000,  8.00000,   328.35,   276.60,  0.1715
     10.0000,      5.0000,  8.00000,   301.04,   281.49,  0.0672
     15.0000,      5.0000,  8.00000,   279.44,   269.99,  0.0344
     20.0000,      5.0000,  8.00000,   320.37,   304.08,  0.0522
     25.0000,      5.0000,  8.00000,   307.74,   320.19, -0.0397
     30.0000,      5.0000,  8.00000,   262.70,   249.89,  0.0500
     35.0000,      5.0000,  8.00000,   240.68,   236.43,  0.0178
     40.0000,      5.0000,  8.00000,   254.72,   253.73,  0.0039
     45.0000,      5.0000,  8.00000,   260.58,   255.81,  0.0185
     50.0000,      5.0000,  8.00000,   296.42,   299.69, -0.0109
     55.0000,      5.0000,  8.00000,   300.71,   309.60, -0.0291
     60.0000,      5.0000,  8.00000,   263.22,   262.08,  0.0043
     65.0000,      5.0000,  8.00000,   266.41,   261.97,  0.0168
     70.0000,      5.0000,  8.00000,   281.31,   279.00,  0.0082
     75.0000,      5.0000,  8.00000,   298.02,   283.99,  0.0482
     80.0000,      5.0000,  8.00000,   278.06,   261.84,  0.0601
     85.0000,      5.0000,  8.00000,   321.00,   293.88,  0.0883
     90.0000,      5.0000,  8.00000,   350.56,   312.09,  0.1162
     95.0000,      5.0000,  8.00000,   338.34,   303.86,  0.1075
    100.0000,      5.0000,  8.00000,   503.34,   470.79,  0.0669
    105.0000,      5.0000,  8.00000,   399.75,   393.23,  0.0164
    110.0000,      5.0000,  8.00000,   385.67,   379.71,  0.0156
    115.0000,      5.0000,  8.00000,   377.75,   382.93, -0.0136
    120.0000,      5.0000,  8.00000,   343.43,   357.58, -0.0404
    125.0000,      5.0000,  8.00000,   340.85,   351.23, -0.0300
    130.0000,      5.0000,  8.00000,   266.76,   276.89, -0.0373
    135.0000,      5.0000,  8.00000,   216.52,   234.80, -0.0811
    140.0000,      5.0000,  8.00000,   255.48,   273.21, -0.0671
    145.0000,      5.0000,  8.00000,   374.61,   401.47, -0.0693
    150.0000,      5.0000,  8.00000,   478.23,   499.72, -0.0440
    155.0000,      5.0000,  8.00000,   332.30,   356.05, -0.0690
    160.0000,      5.0000,  8.00000,   308.66,   322.86, -0.0450
    165.0000,      5.0000,  8.00000,   380.78,   397.12, -0.0420
    170.0000,      5.0000,  8.00000,   454.76,   467.14, -0.0269
    175.0000,      5.0000,  8.00000,   447.12,   447.81, -0.0016
    180.0000,      5.0000,  8.00000,   483.35,   481.28,  0.0043
    185.0000,      5.0000,  8.00000,   511.04,   493.84,  0.0342
    190.0000,      5.0000,  8.00000,   730.92,   703.96,  0.0376
    195.0000,      5.0000,  8.00000,   642.60,   622.77,  0.0313
    200.0000,      5.0000,  8.00000,   679.82,   661.32,  0.0276
    205.0000,      5.0000,  8.00000,   530.69,   521.06,  0.0183
    210.0000,      5.0000,  8.00000,   518.08,   522.72, -0.0089
    215.0000,      5.0000,  8.00000,   506.42,   525.53, -0.0370
    220.0000,      5.0000,  8.00000,   649.57,   708.83, -0.0873
      0.0000,     35.0000,  1.00000,   351.95,   261.89,  0.2956   ***
      5.0000,     35.0000,  1.00000,   327.62,   258.78,  0.2359   ***
     10.0000,     35.0000,  1.00000,   311.76,   263.71,  0.1674
     15.0000,     35.0000,  1.00000,   284.66,   253.51,  0.1159
     20.0000,     35.0000,  1.00000,   265.24,   245.55,  0.0771
     25.0000,     35.0000,  1.00000,   258.73,   248.22,  0.0415
     30.0000,     35.0000,  1.00000,   244.23,   242.82,  0.0058
     35.0000,     35.0000,  1.00000,   237.46,   239.77, -0.0097
     40.0000,     35.0000,  1.00000,   219.49,   232.26, -0.0566
     45.0000,     35.0000,  1.00000,   210.93,   226.18, -0.0698
     50.0000,     35.0000,  1.00000,   212.07,   230.24, -0.0822
     55.0000,     35.0000,  1.00000,   210.42,   229.96, -0.0888
     60.0000,     35.0000,  1.00000,   221.72,   233.03, -0.0497
     65.0000,     35.0000,  1.00000,   240.56,   241.67, -0.0046
     70.0000,     35.0000,  1.00000,   266.84,   259.01,  0.0298
     75.0000,     35.0000,  1.00000,   318.19,   300.40,  0.0575
     80.0000,     35.0000,  1.00000,   344.87,   322.65,  0.0666
     85.0000,     35.0000,  1.00000,   360.67,   336.82,  0.0684
     90.0000,     35.0000,  1.00000,   364.94,   338.20,  0.0761
     95.0000,     35.0000,  1.00000,   373.43,   348.67,  0.0686
    100.0000,     35.0000,  1.00000,   379.83,   358.13,  0.0588
    105.0000,     35.0000,  1.00000,   372.75,   353.62,  0.0527
    110.0000,     35.0000,  1.00000,   321.31,   313.79,  0.0237
    115.0000,     35.0000,  1.00000,   299.11,   301.04, -0.0065
    120.0000,     35.0000,  1.00000,   294.56,   305.40, -0.0361
    125.0000,     35.0000,  1.00000,   311.30,   323.21, -0.0375
    130.0000,     35.0000,  1.00000,   301.14,   311.08, -0.0325
    135.0000,     35.0000,  1.00000,   289.38,   301.14, -0.0399
    140.0000,     35.0000,  1.00000,   295.88,   308.52, -0.0418
    145.0000,     35.0000,  1.00000,   348.58,   363.54, -0.0420
    150.0000,     35.0000,  1.00000,   385.55,   402.49, -0.0430
    155.0000,     35.0000,  1.00000,   429.68,   444.57, -0.0341
    160.0000,     35.0000,  1.00000,   447.56,   452.54, -0.0111
    165.0000,     35.0000,  1.00000,   526.44,   516.93,  0.0182
    170.0000,     35.0000,  1.00000,   570.07,   562.31,  0.0137
    175.0000,     35.0000,  1.00000,   567.02,   558.01,  0.0160
    180.0000,     35.0000,  1.00000,   543.03,   532.32,  0.0199
    185.0000,     35.0000,  1.00000,   534.96,   529.65,  0.0100
    190.0000,     35.0000,  1.00000,   520.06,   526.99, -0.0132
    195.0000,     35.0000,  1.00000,   561.42,   581.52, -0.0352
    200.0000,     35.0000,  1.00000,   542.88,   586.67, -0.0776
      0.0000,      5.0000, 10.00000,   329.14,   249.81,  0.2758   ***
      5.0000,      5.0000, 10.00000,   302.05,   252.64,  0.1786
     10.0000,      5.0000, 10.00000,   334.53,   294.88,  0.1261
     15.0000,      5.0000, 10.00000,   303.82,   301.40,  0.0080
     20.0000,      5.0000, 10.00000,   248.28,   222.69,  0.1088
     25.0000,      5.0000, 10.00000,   212.58,   193.84,  0.0923
     30.0000,      5.0000, 10.00000,   206.02,   186.37,  0.1002
     35.0000,      5.0000, 10.00000,   209.25,   192.77,  0.0820
     40.0000,      5.0000, 10.00000,   221.16,   218.10,  0.0140
     45.0000,      5.0000, 10.00000,   205.76,   208.53, -0.0134
     50.0000,      5.0000, 10.00000,   191.84,   186.48,  0.0284
     55.0000,      5.0000, 10.00000,   183.41,   187.93, -0.0243
     60.0000,      5.0000, 10.00000,   200.63,   206.01, -0.0265
     65.0000,      5.0000, 10.00000,   233.38,   227.92,  0.0237
     70.0000,      5.0000, 10.00000,   239.06,   228.73,  0.0442
     75.0000,      5.0000, 10.00000,   295.18,   267.47,  0.0986
     80.0000,      5.0000, 10.00000,   323.36,   280.47,  0.1423
     85.0000,      5.0000, 10.00000,   297.74,   253.51,  0.1608
     90.0000,      5.0000, 10.00000,   417.02,   360.21,  0.1465
     95.0000,      5.0000, 10.00000,   333.13,   311.49,  0.0672
    100.0000,      5.0000, 10.00000,   347.87,   337.09,  0.0315
    105.0000,      5.0000, 10.00000,   344.93,   347.90, -0.0086
    110.0000,      5.0000, 10.00000,   298.92,   316.10, -0.0559
    115.0000,      5.0000, 10.00000,   304.33,   313.71, -0.0304
    120.0000,      5.0000, 10.00000,   238.80,   250.88, -0.0494
    125.0000,      5.0000, 10.00000,   194.31,   212.65, -0.0902
    130.0000,      5.0000, 10.00000,   232.77,   244.32, -0.0485
    135.0000,      5.0000, 10.00000,   314.25,   333.17, -0.0585
    140.0000,      5.0000, 10.00000,   397.04,   409.93, -0.0320
    145.0000,      5.0000, 10.00000,   282.30,   306.63, -0.0827
    150.0000,      5.0000, 10.00000,   273.82,   290.39, -0.0587
    155.0000,      5.0000, 10.00000,   351.44,   375.25, -0.0655
    160.0000,      5.0000, 10.00000,   425.47,   448.02, -0.0516
    165.0000,      5.0000, 10.00000,   421.71,   426.80, -0.0120
    170.0000,      5.0000, 10.00000,   459.92,   462.77, -0.0062
    175.0000,      5.0000, 10.00000,   451.90,   438.56,  0.0300
    180.0000,      5.0000, 10.00000,   622.15,   595.17,  0.0443
    185.0000,      5.0000, 10.00000,   559.33,   540.78,  0.0337
    190.0000,      5.0000, 10.00000,   573.96,   578.28, -0.0075
    195.0000,      5.0000, 10.00000,   442.10,   461.93, -0.0439
    200.0000,      5.0000, 10.00000,   414.60,   456.83, -0.0970
      0.0000,     45.0000,  1.00000,   276.69,   203.74,  0.3060   ***
      5.0000,     45.0000,  1.00000,   252.49,   206.94,  0.1990   ***
     10.0000,     45.0000,  1.00000,   216.34,   198.77,  0.0847
     15.0000,     45.0000,  1.00000,   195.83,   188.64,  0.0374
     20.0000,     45.0000,  1.00000,   167.54,   173.85, -0.0370
     25.0000,     45.0000,  1.00000,   150.66,   161.78, -0.0712
     30.0000,     45.0000,  1.00000,   142.85,   159.99, -0.1133
     35.0000,     45.0000,  1.00000,   139.80,   160.06, -0.1353
     40.0000,     45.0000,  1.00000,   150.19,   170.41, -0.1263
     45.0000,     45.0000,  1.00000,   165.34,   181.37, -0.0926
     50.0000,     45.0000,  1.00000,   184.14,   196.35, -0.0642
     55.0000,     45.0000,  1.00000,   216.78,   225.89, -0.0411
     60.0000,     45.0000,  1.00000,   235.86,   236.73, -0.0037
     65.0000,     45.0000,  1.00000,   269.45,   264.44,  0.0187
     70.0000,     45.0000,  1.00000,   302.66,   294.85,  0.0262
     75.0000,     45.0000,  1.00000,   316.94,   302.41,  0.0469
     80.0000,     45.0000,  1.00000,   325.16,   301.52,  0.0755
     85.0000,     45.0000,  1.00000,   317.53,   289.41,  0.0927
     90.0000,     45.0000,  1.00000,   303.46,   275.49,  0.0967
     95.0000,     45.0000,  1.00000,   310.30,   284.14,  0.0881
    100.0000,     45.0000,  1.00000,   298.75,   282.88,  0.0546
    105.0000,     45.0000,  1.00000,   308.79,   296.07,  0.0421
    110.0000,     45.0000,  1.00000,   287.43,   284.15,  0.0115
    115.0000,     45.0000,  1.00000,   276.11,   278.48, -0.0086
    120.0000,     45.0000,  1.00000,   281.90,   287.02, -0.0180
    125.0000,     45.0000,  1.00000,   298.59,   303.18, -0.0153
    130.0000,     45.0000,  1.00000,   320.08,   319.23,  0.0027
    135.0000,     45.0000,  1.00000,   364.51,   351.14,  0.0374
    140.0000,     45.0000,  1.00000,   394.25,   381.41,  0.0331
    145.0000,     45.0000,  1.00000,   437.90,   421.58,  0.0380
    150.0000,     45.0000,  1.00000,   447.12,   431.87,  0.0347
    155.0000,     45.0000,  1.00000,   473.60,   464.68,  0.0190
    160.0000,     45.0000,  1.00000,   464.80,   471.79, -0.0149
    165.0000,     45.0000,  1.00000,   450.28,   474.29, -0.0520
    170.0000,     45.0000,  1.00000,   422.03,   466.63, -0.1005
      5.0000,      5.0000, 12.00000,   292.18,   264.15,  0.1009
     85.0000,      5.0000, 12.00000,   306.94,   283.71,  0.0787
    165.0000,      5.0000, 12.00000,   413.91,   403.74,  0.0249
      0.0000,     15.0000,  4.00000,   269.43,   217.87,  0.2124   ***
      5.0000,     15.0000,  4.00000,   226.69,   196.24,  0.1443
     10.0000,     15.0000,  4.00000,   184.40,   163.92,  0.1177
     15.0000,     15.0000,  4.00000,   163.07,   149.92,  0.0841
     20.0000,     15.0000,  4.00000,   156.70,   146.00,  0.0707
     25.0000,     15.0000,  4.00000,   148.26,   144.40,  0.0264
     30.0000,     15.0000,  4.00000,   143.98,   140.93,  0.0214
     35.0000,     15.0000,  4.00000,   132.06,   134.94, -0.0216
     40.0000,     15.0000,  4.00000,   132.73,   138.74, -0.0443
     45.0000,     15.0000,  4.00000,   140.37,   150.85, -0.0720
     50.0000,     15.0000,  4.00000,   156.19,   166.80, -0.0658
     55.0000,     15.0000,  4.00000,   183.03,   185.10, -0.0112
     60.0000,     15.0000,  4.00000,   210.60,   197.18,  0.0659
     65.0000,     15.0000,  4.00000,   248.39,   216.50,  0.1374
     70.0000,     15.0000,  4.00000,   304.90,   263.34,  0.1465
     75.0000,     15.0000,  4.00000,   317.96,   275.31,  0.1440
     80.0000,     15.0000,  4.00000,   333.16,   295.66,  0.1194
     85.0000,     15.0000,  4.00000,   306.08,   290.69,  0.0516
     90.0000,     15.0000,  4.00000,   300.63,   295.20,  0.0182
     95.0000,     15.0000,  4.00000,   303.32,   301.07,  0.0074
    100.0000,     15.0000,  4.00000,   273.99,   272.19,  0.0066
    105.0000,     15.0000,  4.00000,   237.11,   238.66, -0.0065
    110.0000,     15.0000,  4.00000,   206.07,   215.71, -0.0457
    115.0000,     15.0000,  4.00000,   229.76,   245.86, -0.0677
    120.0000,     15.0000,  4.00000,   303.43,   314.83, -0.0369
    125.0000,     15.0000,  4.00000,   320.10,   331.99, -0.0365
    130.0000,     15.0000,  4.00000,   303.72,   312.27, -0.0278
    135.0000,     15.0000,  4.00000,   284.72,   290.02, -0.0184
    140.0000,     15.0000,  4.00000,   323.86,   323.10,  0.0023
    145.0000,     15.0000,  4.00000,   356.44,   353.90,  0.0071
    150.0000,     15.0000,  4.00000,   380.30,   375.94,  0.0115
    155.0000,     15.0000,  4.00000,   390.56,   381.14,  0.0244
    160.0000,     15.0000,  4.00000,   444.09,   439.92,  0.0094
    165.0000,     15.0000,  4.00000,   458.80,   470.96, -0.0262
    170.0000,     15.0000,  4.00000,   476.66,   515.10, -0.0776
      0.0000,     55.0000,  1.00000,   170.34,   157.49,  0.0785
      5.0000,     55.0000,  1.00000,   152.61,   155.76, -0.0204
     10.0000,     55.0000,  1.00000,   140.70,   153.46, -0.0868
     15.0000,     55.0000,  1.00000,   131.27,   146.37, -0.1089
     20.0000,     55.0000,  1.00000,   128.98,   146.35, -0.1264
     25.0000,     55.0000,  1.00000,   130.57,   149.60, -0.1360
     30.0000,     55.0000,  1.00000,   128.86,   149.44, -0.1482
     35.0000,     55.0000,  1.00000,   148.13,   172.13, -0.1502
     40.0000,     55.0000,  1.00000,   165.51,   190.95, -0.1430
     45.0000,     55.0000,  1.00000,   182.60,   205.48, -0.1180
     50.0000,     55.0000,  1.00000,   204.82,   224.65, -0.0924
     55.0000,     55.0000,  1.00000,   230.03,   242.51, -0.0528
     60.0000,     55.0000,  1.00000,   258.74,   259.33, -0.0023
     65.0000,     55.0000,  1.00000,   284.41,   270.95,  0.0485
     70.0000,     55.0000,  1.00000,   292.96,   270.24,  0.0807
     75.0000,     55.0000,  1.00000,   293.87,   264.90,  0.1038
     80.0000,     55.0000,  1.00000,   294.91,   265.74,  0.1041
     85.0000,     55.0000,  1.00000,   314.50,   286.03,  0.0949
     90.0000,     55.0000,  1.00000,   300.13,   282.34,  0.0611
     95.0000,     55.0000,  1.00000,   299.92,   285.61,  0.0489
    100.0000,     55.0000,  1.00000,   302.52,   291.09,  0.0385
    105.0000,     55.0000,  1.00000,   310.41,   299.81,  0.0347
    110.0000,     55.0000,  1.00000,   321.13,   305.50,  0.0499
    115.0000,     55.0000,  1.00000,   324.94,   304.08,  0.0664
    120.0000,     55.0000,  1.00000,   338.41,   316.13,  0.0681
    125.0000,     55.0000,  1.00000,   379.43,   350.89,  0.0782
    130.0000,     55.0000,  1.00000,   392.39,   368.75,  0.0621
    135.0000,     55.0000,  1.00000,   397.73,   385.94,  0.0301
    140.0000,     55.0000,  1.00000,   368.91,   376.82, -0.0212
     70.0000,      5.0000, 15.00000,   291.44,   259.34,  0.1167
    150.0000,      5.0000, 15.00000,   335.28,   343.90, -0.0254
      0.0000,     15.0000,  5.00000,   143.26,   127.07,  0.1199
      5.0000,     15.0000,  5.00000,   138.00,   126.73,  0.0852
     10.0000,     15.0000,  5.00000,   133.61,   127.59,  0.0460
     15.0000,     15.0000,  5.00000,   130.36,   124.46,  0.0463
     20.0000,     15.0000,  5.00000,   118.99,   117.03,  0.0166
     25.0000,     15.0000,  5.00000,   110.57,   115.23, -0.0412
     30.0000,     15.0000,  5.00000,   105.65,   119.88, -0.1264
     35.0000,     15.0000,  5.00000,   110.63,   128.63, -0.1507
     40.0000,     15.0000,  5.00000,   132.02,   145.34, -0.0961
     45.0000,     15.0000,  5.00000,   154.00,   157.11, -0.0200
     50.0000,     15.0000,  5.00000,   187.07,   170.68,  0.0917
     55.0000,     15.0000,  5.00000,   248.55,   210.86,  0.1645
     60.0000,     15.0000,  5.00000,   277.69,   234.26,  0.1701
     65.0000,     15.0000,  5.00000,   313.68,   275.01,  0.1316
     70.0000,     15.0000,  5.00000,   302.23,   281.53,  0.0710
     75.0000,     15.0000,  5.00000,   299.65,   289.83,  0.0333
     80.0000,     15.0000,  5.00000,   296.48,   288.06,  0.0288
     85.0000,     15.0000,  5.00000,   270.18,   266.38,  0.0142
     90.0000,     15.0000,  5.00000,   237.15,   238.49, -0.0056
     95.0000,     15.0000,  5.00000,   215.27,   225.10, -0.0446
    100.0000,     15.0000,  5.00000,   243.01,   256.88, -0.0555
    105.0000,     15.0000,  5.00000,   324.73,   325.11, -0.0012
    110.0000,     15.0000,  5.00000,   336.19,   334.82,  0.0041
    115.0000,     15.0000,  5.00000,   307.89,   302.29,  0.0184
    120.0000,     15.0000,  5.00000,   273.58,   274.29, -0.0026
    125.0000,     15.0000,  5.00000,   305.35,   299.07,  0.0208
    130.0000,     15.0000,  5.00000,   326.49,   318.13,  0.0260
    135.0000,     15.0000,  5.00000,   337.14,   328.38,  0.0263
    140.0000,     15.0000,  5.00000,   324.28,   323.41,  0.0027
      0.0000,     65.0000,  1.00000,   128.35,   141.38, -0.0966
      5.0000,     65.0000,  1.00000,   123.77,   139.91, -0.1226
     10.0000,     65.0000,  1.00000,   122.47,   144.40, -0.1647
     15.0000,     65.0000,  1.00000,   131.28,   158.70, -0.1897   ***
     20.0000,     65.0000,  1.00000,   133.80,   164.93, -0.2091   ***
     25.0000,     65.0000,  1.00000,   141.55,   177.40, -0.2258   ***
     30.0000,     65.0000,  1.00000,   153.35,   192.05, -0.2251   ***
     35.0000,     65.0000,  1.00000,   172.92,   208.68, -0.1879
     40.0000,     65.0000,  1.00000,   195.16,   222.61, -0.1316
     45.0000,     65.0000,  1.00000,   208.32,   227.58, -0.0884
     50.0000,     65.0000,  1.00000,   222.37,   229.42, -0.0312
     55.0000,     65.0000,  1.00000,   243.07,   238.92,  0.0172
     60.0000,     65.0000,  1.00000,   270.61,   259.15,  0.0433
     65.0000,     65.0000,  1.00000,   309.19,   287.25,  0.0736
     70.0000,     65.0000,  1.00000,   319.78,   292.77,  0.0883
     75.0000,     65.0000,  1.00000,   325.20,   294.25,  0.1000
     80.0000,     65.0000,  1.00000,   317.91,   293.35,  0.0804
     85.0000,     65.0000,  1.00000,   321.34,   292.81,  0.0930
     90.0000,     65.0000,  1.00000,   324.01,   294.46,  0.0956
     95.0000,     65.0000,  1.00000,   327.79,   299.83,  0.0892
    100.0000,     65.0000,  1.00000,   329.23,   302.67,  0.0841
    105.0000,     65.0000,  1.00000,   344.42,   320.83,  0.0710
    110.0000,     65.0000,  1.00000,   349.79,   334.32,  0.0452
      0.0000,     15.0000,  6.00000,   120.48,   111.26,  0.0796
      5.0000,     15.0000,  6.00000,   108.32,   105.62,  0.0252
     10.0000,     15.0000,  6.00000,   100.38,   106.21, -0.0564
     15.0000,     15.0000,  6.00000,    96.80,   113.12, -0.1558
     20.0000,     15.0000,  6.00000,    94.09,   116.38, -0.2125   ***
     25.0000,     15.0000,  6.00000,   104.75,   125.09, -0.1775
     30.0000,     15.0000,  6.00000,   123.54,   135.53, -0.0926
     35.0000,     15.0000,  6.00000,   152.26,   149.80,  0.0163
     40.0000,     15.0000,  6.00000,   213.96,   188.83,  0.1250
     45.0000,     15.0000,  6.00000,   239.37,   211.78,  0.1224
     50.0000,     15.0000,  6.00000,   273.28,   246.31,  0.1039
     55.0000,     15.0000,  6.00000,   273.67,   263.56,  0.0376
     60.0000,     15.0000,  6.00000,   288.43,   284.96,  0.0121
     65.0000,     15.0000,  6.00000,   306.64,   301.41,  0.0172
     70.0000,     15.0000,  6.00000,   287.13,   282.95,  0.0147
     75.0000,     15.0000,  6.00000,   252.40,   252.15,  0.0010
     80.0000,     15.0000,  6.00000,   224.13,   232.52, -0.0368
     85.0000,     15.0000,  6.00000,   247.95,   257.62, -0.0382
     90.0000,     15.0000,  6.00000,   330.35,   324.92,  0.0166
     95.0000,     15.0000,  6.00000,   341.01,   335.50,  0.0163
    100.0000,     15.0000,  6.00000,   315.96,   307.86,  0.0260
    105.0000,     15.0000,  6.00000,   274.43,   277.56, -0.0114
    110.0000,     15.0000,  6.00000,   299.74,   300.55, -0.0027
      0.0000,     30.0000,  3.00000,   104.48,   112.04, -0.0699
      5.0000,     30.0000,  3.00000,    99.02,   110.96, -0.1139
     10.0000,     30.0000,  3.00000,    99.36,   115.04, -0.1465
     15.0000,     30.0000,  3.00000,   105.66,   123.28, -0.1542
     20.0000,     30.0000,  3.00000,   115.48,   132.34, -0.1363
     25.0000,     30.0000,  3.00000,   144.72,   156.79, -0.0801
     30.0000,     30.0000,  3.00000,   164.89,   175.04, -0.0597
     35.0000,     30.0000,  3.00000,   191.70,   198.49, -0.0348
     40.0000,     30.0000,  3.00000,   227.56,   227.36,  0.0009
     45.0000,     30.0000,  3.00000,   252.56,   250.58,  0.0079
     50.0000,     30.0000,  3.00000,   286.40,   279.04,  0.0260
     55.0000,     30.0000,  3.00000,   281.91,   276.17,  0.0206
     60.0000,     30.0000,  3.00000,   272.95,   269.46,  0.0129
     65.0000,     30.0000,  3.00000,   270.61,   266.28,  0.0161
     70.0000,     30.0000,  3.00000,   273.07,   270.47,  0.0096
     75.0000,     30.0000,  3.00000,   297.90,   293.70,  0.0142
     80.0000,     30.0000,  3.00000,   288.94,   289.63, -0.0024
     85.0000,     30.0000,  3.00000,   286.64,   287.16, -0.0018
     90.0000,     30.0000,  3.00000,   304.63,   302.90,  0.0057
     95.0000,     30.0000,  3.00000,   322.22,   321.22,  0.0031
      0.0000,     25.0000,  4.00000,    92.92,   106.26, -0.1341
      5.0000,     25.0000,  4.00000,    97.54,   115.43, -0.1684
     10.0000,     25.0000,  4.00000,   107.13,   125.22, -0.1560
     15.0000,     25.0000,  4.00000,   117.79,   132.60, -0.1184
     20.0000,     25.0000,  4.00000,   148.70,   157.41, -0.0569
     25.0000,     25.0000,  4.00000,   172.81,   180.95, -0.0460
     30.0000,     25.0000,  4.00000,   198.39,   208.98, -0.0520
     35.0000,     25.0000,  4.00000,   229.87,   243.26, -0.0566
     40.0000,     25.0000,  4.00000,   264.40,   272.51, -0.0302
     45.0000,     25.0000,  4.00000,   269.45,   282.69, -0.0480
     50.0000,     25.0000,  4.00000,   277.23,   283.15, -0.0211
     55.0000,     25.0000,  4.00000,   264.09,   263.62,  0.0018
     60.0000,     25.0000,  4.00000,   252.95,   254.00, -0.0041
     65.0000,     25.0000,  4.00000,   266.36,   267.83, -0.0055
     70.0000,     25.0000,  4.00000,   291.59,   295.38, -0.0129
     75.0000,     25.0000,  4.00000,   296.83,   302.28, -0.0182
     80.0000,     25.0000,  4.00000,   308.09,   309.25, -0.0037
     20.0000,     15.0000,  8.00000,   227.59,   250.25, -0.0949

Iteration  Time for this iteration  Total Time   RMS Error
     1              10.58              10.58       13.384
     2               6.14              16.72        9.504
     3               2.00              18.72        7.583
     4               1.69              20.41        7.545

RES2DINV ver. 3.56.22
Windows XP Version 5.1
Key ID number is K3-34BC34BC-34BC
