# Supplementary material for: Electrical resistivity tomography data across the Hockai Fault Zone (Ardenne, Belgium)
Source: Data Brief. 2016 Dec 21;11:1–4. doi: 10.1016/j.dib.2016.12.028 (PMC5220259; doi:10.1016/j.dib.2016.12.028)
Supplement: Supplementary file 2 — Supplementary material [file mmc2.zip › output/INV/20090812-2_normal.INV]

C:\__DATA__\__DATA__\Active Faults\HockaiFZ\Donn�es\ERT\working_dir\20090812-2.DAT
      5.0000
7
865
1
0
      7.5000,       5.0000,   1.00000,    527.2806
     12.5000,       5.0000,   1.00000,    490.4670
     17.5000,       5.0000,   1.00000,    392.0304
     22.5000,       5.0000,   1.00000,    501.5130
     27.5000,       5.0000,   1.00000,    498.2276
     32.5000,       5.0000,   1.00000,    560.5343
     37.5000,       5.0000,   1.00000,    758.9531
     42.5000,       5.0000,   1.00000,    585.0912
     47.5000,       5.0000,   1.00000,    792.9261
     52.5000,       5.0000,   1.00000,    657.9039
     57.5000,       5.0000,   1.00000,    687.8535
     62.5000,       5.0000,   1.00000,    563.1133
     67.5000,       5.0000,   1.00000,    715.5788
     72.5000,       5.0000,   1.00000,    490.6305
     77.5000,       5.0000,   1.00000,    562.1354
     82.5000,       5.0000,   1.00000,    564.3517
     87.5000,       5.0000,   1.00000,    492.5020
     92.5000,       5.0000,   1.00000,    607.0920
     97.5000,       5.0000,   1.00000,    689.2167
    102.5000,       5.0000,   1.00000,    702.2601
    107.5000,       5.0000,   1.00000,    792.9955
    112.5000,       5.0000,   1.00000,    834.0951
    117.5000,       5.0000,   1.00000,    775.3907
    122.5000,       5.0000,   1.00000,    693.9654
    127.5000,       5.0000,   1.00000,    705.3185
    132.5000,       5.0000,   1.00000,    699.7108
    137.5000,       5.0000,   1.00000,    543.8995
    142.5000,       5.0000,   1.00000,    739.5184
    147.5000,       5.0000,   1.00000,    574.9131
    152.5000,       5.0000,   1.00000,    651.0716
    157.5000,       5.0000,   1.00000,    661.9492
    162.5000,       5.0000,   1.00000,    598.8082
    167.5000,       5.0000,   1.00000,    632.4068
    172.5000,       5.0000,   1.00000,    550.2978
    177.5000,       5.0000,   1.00000,    540.6281
    182.5000,       5.0000,   1.00000,    543.5577
    187.5000,       5.0000,   1.00000,    576.6223
    192.5000,       5.0000,   1.00000,    644.4990
    197.5000,       5.0000,   1.00000,    584.5948
    202.5000,       5.0000,   1.00000,    667.8412
    207.5000,       5.0000,   1.00000,    776.7729
    212.5000,       5.0000,   1.00000,    873.8492
    217.5000,       5.0000,   1.00000,    880.5249
    222.5000,       5.0000,   1.00000,   1080.6716
    227.5000,       5.0000,   1.00000,    990.0550
    232.5000,       5.0000,   1.00000,   1325.2308
    237.5000,       5.0000,   1.00000,   1094.0597
    242.5000,       5.0000,   1.00000,   1295.4119
    247.5000,       5.0000,   1.00000,    945.6315
    252.5000,       5.0000,   1.00000,   1098.4021
    257.5000,       5.0000,   1.00000,    950.7260
    262.5000,       5.0000,   1.00000,   1333.2927
    267.5000,       5.0000,   1.00000,   1361.7778
    272.5000,       5.0000,   1.00000,   1251.1965
    277.5000,       5.0000,   1.00000,   1605.5291
    282.5000,       5.0000,   1.00000,   1181.4899
    287.5000,       5.0000,   1.00000,   1192.8795
    292.5000,       5.0000,   1.00000,   1281.8308
    297.5000,       5.0000,   1.00000,   1110.2725
     12.5000,       5.0000,   2.00000,    351.4649
     17.5000,       5.0000,   2.00000,    306.8065
     22.5000,       5.0000,   2.00000,    347.0421
     27.5000,       5.0000,   2.00000,    323.8525
     32.5000,       5.0000,   2.00000,    393.6206
     37.5000,       5.0000,   2.00000,    443.4596
     42.5000,       5.0000,   2.00000,    333.0725
     47.5000,       5.0000,   2.00000,    476.9868
     52.5000,       5.0000,   2.00000,    525.4081
     57.5000,       5.0000,   2.00000,    428.1167
     62.5000,       5.0000,   2.00000,    494.9958
     67.5000,       5.0000,   2.00000,    577.7943
     72.5000,       5.0000,   2.00000,    447.3028
     77.5000,       5.0000,   2.00000,    464.5181
     82.5000,       5.0000,   2.00000,    485.8055
     87.5000,       5.0000,   2.00000,    456.9091
     92.5000,       5.0000,   2.00000,    566.2322
     97.5000,       5.0000,   2.00000,    607.4516
    102.5000,       5.0000,   2.00000,    546.8232
    107.5000,       5.0000,   2.00000,    608.3641
    112.5000,       5.0000,   2.00000,    716.7211
    117.5000,       5.0000,   2.00000,    706.1963
    122.5000,       5.0000,   2.00000,    618.1370
    127.5000,       5.0000,   2.00000,    724.1013
    132.5000,       5.0000,   2.00000,    685.3102
    137.5000,       5.0000,   2.00000,    546.4814
    142.5000,       5.0000,   2.00000,    712.9047
    147.5000,       5.0000,   2.00000,    582.9928
    152.5000,       5.0000,   2.00000,    585.9265
    157.5000,       5.0000,   2.00000,    596.7128
    162.5000,       5.0000,   2.00000,    559.1968
    167.5000,       5.0000,   2.00000,    588.3786
    172.5000,       5.0000,   2.00000,    543.0604
    177.5000,       5.0000,   2.00000,    504.9023
    182.5000,       5.0000,   2.00000,    490.3680
    187.5000,       5.0000,   2.00000,    583.6526
    192.5000,       5.0000,   2.00000,    674.6902
    197.5000,       5.0000,   2.00000,    555.7638
    202.5000,       5.0000,   2.00000,    546.4458
    207.5000,       5.0000,   2.00000,    685.8154
    212.5000,       5.0000,   2.00000,    729.8793
    217.5000,       5.0000,   2.00000,    777.2603
    222.5000,       5.0000,   2.00000,    937.6677
    227.5000,       5.0000,   2.00000,    892.3644
    232.5000,       5.0000,   2.00000,   1054.1213
    237.5000,       5.0000,   2.00000,    994.0101
    242.5000,       5.0000,   2.00000,   1103.5651
    247.5000,       5.0000,   2.00000,   1016.0673
    252.5000,       5.0000,   2.00000,    999.4731
    257.5000,       5.0000,   2.00000,   1008.5178
    262.5000,       5.0000,   2.00000,   1321.3044
    267.5000,       5.0000,   2.00000,   1189.5171
    272.5000,       5.0000,   2.00000,   1208.5514
    277.5000,       5.0000,   2.00000,   1722.1268
    282.5000,       5.0000,   2.00000,   1314.7864
    287.5000,       5.0000,   2.00000,   1264.8344
    292.5000,       5.0000,   2.00000,   1441.0394
     17.5000,       5.0000,   3.00000,    268.9606
     22.5000,       5.0000,   3.00000,    308.0103
     27.5000,       5.0000,   3.00000,    308.7177
     32.5000,       5.0000,   3.00000,    321.6649
     37.5000,       5.0000,   3.00000,    330.7957
     42.5000,       5.0000,   3.00000,    250.7882
     47.5000,       5.0000,   3.00000,    338.8289
     52.5000,       5.0000,   3.00000,    332.7039
     57.5000,       5.0000,   3.00000,    375.1123
     62.5000,       5.0000,   3.00000,    409.6144
     67.5000,       5.0000,   3.00000,    469.2143
     72.5000,       5.0000,   3.00000,    385.4677
     77.5000,       5.0000,   3.00000,    373.1803
     82.5000,       5.0000,   3.00000,    399.1639
     87.5000,       5.0000,   3.00000,    454.5670
     92.5000,       5.0000,   3.00000,    544.6030
     97.5000,       5.0000,   3.00000,    556.3375
    102.5000,       5.0000,   3.00000,    506.0348
    107.5000,       5.0000,   3.00000,    533.2073
    112.5000,       5.0000,   3.00000,    584.9604
    117.5000,       5.0000,   3.00000,    612.6323
    122.5000,       5.0000,   3.00000,    585.0972
    127.5000,       5.0000,   3.00000,    625.9659
    132.5000,       5.0000,   3.00000,    644.0670
    137.5000,       5.0000,   3.00000,    539.0210
    142.5000,       5.0000,   3.00000,    680.3940
    147.5000,       5.0000,   3.00000,    557.9781
    152.5000,       5.0000,   3.00000,    558.8104
    157.5000,       5.0000,   3.00000,    542.4689
    162.5000,       5.0000,   3.00000,    559.1255
    167.5000,       5.0000,   3.00000,    575.6691
    172.5000,       5.0000,   3.00000,    502.2005
    177.5000,       5.0000,   3.00000,    417.4671
    182.5000,       5.0000,   3.00000,    470.7005
    187.5000,       5.0000,   3.00000,    615.6996
    192.5000,       5.0000,   3.00000,    700.6055
    197.5000,       5.0000,   3.00000,    498.4258
    202.5000,       5.0000,   3.00000,    447.9210
    207.5000,       5.0000,   3.00000,    564.7193
    212.5000,       5.0000,   3.00000,    718.6293
    217.5000,       5.0000,   3.00000,    702.6505
    222.5000,       5.0000,   3.00000,    763.7008
    227.5000,       5.0000,   3.00000,    695.8677
    232.5000,       5.0000,   3.00000,    926.8130
    237.5000,       5.0000,   3.00000,    845.0161
    242.5000,       5.0000,   3.00000,   1037.2388
    247.5000,       5.0000,   3.00000,    867.8788
    252.5000,       5.0000,   3.00000,    993.2432
    257.5000,       5.0000,   3.00000,    967.7412
    262.5000,       5.0000,   3.00000,   1190.5841
    267.5000,       5.0000,   3.00000,   1164.1726
    272.5000,       5.0000,   3.00000,   1229.3247
    277.5000,       5.0000,   3.00000,   1561.8682
    282.5000,       5.0000,   3.00000,   1261.5262
    287.5000,       5.0000,   3.00000,   1247.2534
     22.5000,      15.0000,   1.00000,    294.4449
     27.5000,      15.0000,   1.00000,    326.4206
     32.5000,      15.0000,   1.00000,    327.6570
     37.5000,      15.0000,   1.00000,    295.6308
     42.5000,      15.0000,   1.00000,    293.3481
     47.5000,      15.0000,   1.00000,    269.2638
     52.5000,      15.0000,   1.00000,    316.6567
     57.5000,      15.0000,   1.00000,    356.1195
     62.5000,      15.0000,   1.00000,    395.1037
     67.5000,      15.0000,   1.00000,    379.8709
     72.5000,      15.0000,   1.00000,    355.0405
     77.5000,      15.0000,   1.00000,    324.4262
     82.5000,      15.0000,   1.00000,    366.4006
     87.5000,      15.0000,   1.00000,    441.9051
     92.5000,      15.0000,   1.00000,    523.0748
     97.5000,      15.0000,   1.00000,    535.3175
    102.5000,      15.0000,   1.00000,    512.1755
    107.5000,      15.0000,   1.00000,    493.6939
    112.5000,      15.0000,   1.00000,    492.7755
    117.5000,      15.0000,   1.00000,    517.8228
    122.5000,      15.0000,   1.00000,    531.1297
    127.5000,      15.0000,   1.00000,    551.5789
    132.5000,      15.0000,   1.00000,    549.7420
    137.5000,      15.0000,   1.00000,    590.7980
    142.5000,      15.0000,   1.00000,    576.0823
    147.5000,      15.0000,   1.00000,    572.7385
    152.5000,      15.0000,   1.00000,    535.0561
    157.5000,      15.0000,   1.00000,    552.6935
    162.5000,      15.0000,   1.00000,    533.2429
    167.5000,      15.0000,   1.00000,    513.3525
    172.5000,      15.0000,   1.00000,    441.1769
    177.5000,      15.0000,   1.00000,    412.5510
    182.5000,      15.0000,   1.00000,    481.9297
    187.5000,      15.0000,   1.00000,    587.2580
    192.5000,      15.0000,   1.00000,    582.3122
    197.5000,      15.0000,   1.00000,    527.7918
    202.5000,      15.0000,   1.00000,    467.3686
    207.5000,      15.0000,   1.00000,    533.7512
    212.5000,      15.0000,   1.00000,    622.2268
    217.5000,      15.0000,   1.00000,    713.7964
    222.5000,      15.0000,   1.00000,    662.2097
    227.5000,      15.0000,   1.00000,    723.8219
    232.5000,      15.0000,   1.00000,    726.4910
    237.5000,      15.0000,   1.00000,    866.6840
    242.5000,      15.0000,   1.00000,    848.4105
    247.5000,      15.0000,   1.00000,    922.3992
    252.5000,      15.0000,   1.00000,    909.9899
    257.5000,      15.0000,   1.00000,   1007.3289
    262.5000,      15.0000,   1.00000,   1064.6401
    267.5000,      15.0000,   1.00000,   1183.5338
    272.5000,      15.0000,   1.00000,   1261.4786
    277.5000,      15.0000,   1.00000,   1255.9978
    282.5000,      15.0000,   1.00000,   1216.6033
     22.5000,       5.0000,   4.00000,    300.9720
     27.5000,       5.0000,   4.00000,    299.3471
     32.5000,       5.0000,   4.00000,    303.1516
     37.5000,       5.0000,   4.00000,    314.9615
     42.5000,       5.0000,   4.00000,    223.0391
     47.5000,       5.0000,   4.00000,    277.2335
     52.5000,       5.0000,   4.00000,    292.2125
     57.5000,       5.0000,   4.00000,    314.5057
     62.5000,       5.0000,   4.00000,    378.3501
     67.5000,       5.0000,   4.00000,    391.8838
     72.5000,       5.0000,   4.00000,    319.4643
     77.5000,       5.0000,   4.00000,    309.5851
     82.5000,       5.0000,   4.00000,    356.5237
     87.5000,       5.0000,   4.00000,    402.2075
     92.5000,       5.0000,   4.00000,    513.0731
     97.5000,       5.0000,   4.00000,    523.0005
    102.5000,       5.0000,   4.00000,    478.1589
    107.5000,       5.0000,   4.00000,    475.7117
    112.5000,       5.0000,   4.00000,    489.6714
    117.5000,       5.0000,   4.00000,    539.4966
    122.5000,       5.0000,   4.00000,    488.6114
    127.5000,       5.0000,   4.00000,    559.5000
    132.5000,       5.0000,   4.00000,    566.3461
    137.5000,       5.0000,   4.00000,    487.9872
    142.5000,       5.0000,   4.00000,    665.5406
    147.5000,       5.0000,   4.00000,    508.3670
    152.5000,       5.0000,   4.00000,    525.3288
    157.5000,       5.0000,   4.00000,    546.9075
    162.5000,       5.0000,   4.00000,    517.7000
    167.5000,       5.0000,   4.00000,    535.0482
    172.5000,       5.0000,   4.00000,    422.6567
    177.5000,       5.0000,   4.00000,    368.4128
    182.5000,       5.0000,   4.00000,    444.3245
    187.5000,       5.0000,   4.00000,    591.2042
    192.5000,       5.0000,   4.00000,    664.6688
    197.5000,       5.0000,   4.00000,    460.3351
    202.5000,       5.0000,   4.00000,    396.4809
    207.5000,       5.0000,   4.00000,    516.2931
    212.5000,       5.0000,   4.00000,    634.0941
    217.5000,       5.0000,   4.00000,    636.7789
    222.5000,       5.0000,   4.00000,    634.0345
    227.5000,       5.0000,   4.00000,    601.5477
    232.5000,       5.0000,   4.00000,    827.2321
    237.5000,       5.0000,   4.00000,    819.5339
    242.5000,       5.0000,   4.00000,    926.4365
    247.5000,       5.0000,   4.00000,    810.6171
    252.5000,       5.0000,   4.00000,    869.3788
    257.5000,       5.0000,   4.00000,    851.1094
    262.5000,       5.0000,   4.00000,   1131.0079
    267.5000,       5.0000,   4.00000,   1178.5642
    272.5000,       5.0000,   4.00000,   1161.6619
    277.5000,       5.0000,   4.00000,   1486.6696
    282.5000,       5.0000,   4.00000,   1091.9325
     30.0000,      20.0000,   1.00000,    325.0157
     35.0000,      20.0000,   1.00000,    308.0658
     40.0000,      20.0000,   1.00000,    296.0460
     45.0000,      20.0000,   1.00000,    289.7209
     50.0000,      20.0000,   1.00000,    283.5426
     55.0000,      20.0000,   1.00000,    318.4727
     60.0000,      20.0000,   1.00000,    331.7053
     65.0000,      20.0000,   1.00000,    309.9562
     70.0000,      20.0000,   1.00000,    304.5665
     75.0000,      20.0000,   1.00000,    299.1926
     80.0000,      20.0000,   1.00000,    306.7144
     85.0000,      20.0000,   1.00000,    353.9933
     90.0000,      20.0000,   1.00000,    412.3449
     95.0000,      20.0000,   1.00000,    455.0663
    100.0000,      20.0000,   1.00000,    466.8880
    105.0000,      20.0000,   1.00000,    436.0636
    110.0000,      20.0000,   1.00000,    430.4876
    115.0000,      20.0000,   1.00000,    391.5390
    120.0000,      20.0000,   1.00000,    400.4717
    125.0000,      20.0000,   1.00000,    427.6818
    130.0000,      20.0000,   1.00000,    445.9276
    135.0000,      20.0000,   1.00000,    511.2224
    140.0000,      20.0000,   1.00000,    505.1510
    145.0000,      20.0000,   1.00000,    512.0269
    150.0000,      20.0000,   1.00000,    560.7166
    155.0000,      20.0000,   1.00000,    517.8922
    160.0000,      20.0000,   1.00000,    495.9489
    165.0000,      20.0000,   1.00000,    425.6805
    170.0000,      20.0000,   1.00000,    370.3804
    175.0000,      20.0000,   1.00000,    389.3950
    180.0000,      20.0000,   1.00000,    408.3581
    185.0000,      20.0000,   1.00000,    450.7625
    190.0000,      20.0000,   1.00000,    472.5909
    195.0000,      20.0000,   1.00000,    483.9925
    200.0000,      20.0000,   1.00000,    514.6663
    205.0000,      20.0000,   1.00000,    494.0149
    210.0000,      20.0000,   1.00000,    497.8472
    215.0000,      20.0000,   1.00000,    523.2065
    220.0000,      20.0000,   1.00000,    577.5278
    225.0000,      20.0000,   1.00000,    665.0630
    230.0000,      20.0000,   1.00000,    700.1675
    235.0000,      20.0000,   1.00000,    727.7780
    240.0000,      20.0000,   1.00000,    771.0939
    245.0000,      20.0000,   1.00000,    795.1098
    250.0000,      20.0000,   1.00000,    751.8890
    255.0000,      20.0000,   1.00000,    824.0676
    260.0000,      20.0000,   1.00000,    918.3718
    265.0000,      20.0000,   1.00000,    982.8423
    270.0000,      20.0000,   1.00000,   1124.7661
    275.0000,      20.0000,   1.00000,   1080.5427
     27.5000,       5.0000,   5.00000,    291.6703
     32.5000,       5.0000,   5.00000,    312.8313
     37.5000,       5.0000,   5.00000,    319.6309
     42.5000,       5.0000,   5.00000,    217.6299
     47.5000,       5.0000,   5.00000,    278.1981
     52.5000,       5.0000,   5.00000,    285.4156
     57.5000,       5.0000,   5.00000,    298.7576
     62.5000,       5.0000,   5.00000,    344.5157
     67.5000,       5.0000,   5.00000,    345.9127
     72.5000,       5.0000,   5.00000,    281.8804
     77.5000,       5.0000,   5.00000,    285.7086
     82.5000,       5.0000,   5.00000,    319.4338
     87.5000,       5.0000,   5.00000,    360.7889
     92.5000,       5.0000,   5.00000,    454.3559
     97.5000,       5.0000,   5.00000,    488.1209
    102.5000,       5.0000,   5.00000,    430.7561
    107.5000,       5.0000,   5.00000,    414.4829
    112.5000,       5.0000,   5.00000,    446.3605
    117.5000,       5.0000,   5.00000,    433.3123
    122.5000,       5.0000,   5.00000,    407.5348
    127.5000,       5.0000,   5.00000,    482.9937
    132.5000,       5.0000,   5.00000,    501.0949
    137.5000,       5.0000,   5.00000,    439.1082
    142.5000,       5.0000,   5.00000,    599.1797
    147.5000,       5.0000,   5.00000,    488.3438
    152.5000,       5.0000,   5.00000,    507.5447
    157.5000,       5.0000,   5.00000,    520.3849
    162.5000,       5.0000,   5.00000,    474.7511
    167.5000,       5.0000,   5.00000,    431.9302
    172.5000,       5.0000,   5.00000,    377.2425
    177.5000,       5.0000,   5.00000,    333.1208
    182.5000,       5.0000,   5.00000,    395.4057
    187.5000,       5.0000,   5.00000,    515.1389
    192.5000,       5.0000,   5.00000,    613.3129
    197.5000,       5.0000,   5.00000,    423.6970
    202.5000,       5.0000,   5.00000,    395.3997
    207.5000,       5.0000,   5.00000,    476.9276
    212.5000,       5.0000,   5.00000,    547.5217
    217.5000,       5.0000,   5.00000,    521.7819
    222.5000,       5.0000,   5.00000,    579.6817
    227.5000,       5.0000,   5.00000,    570.2150
    232.5000,       5.0000,   5.00000,    813.7776
    237.5000,       5.0000,   5.00000,    760.3214
    242.5000,       5.0000,   5.00000,    876.5817
    247.5000,       5.0000,   5.00000,    733.0508
    252.5000,       5.0000,   5.00000,    727.8939
    257.5000,       5.0000,   5.00000,    746.1585
    262.5000,       5.0000,   5.00000,   1072.0530
    267.5000,       5.0000,   5.00000,   1058.9899
    272.5000,       5.0000,   5.00000,   1099.8883
    277.5000,       5.0000,   5.00000,   1344.1344
     32.5000,       5.0000,   6.00000,    315.4977
     37.5000,       5.0000,   6.00000,    329.6276
     42.5000,       5.0000,   6.00000,    229.0685
     47.5000,       5.0000,   6.00000,    292.7111
     52.5000,       5.0000,   6.00000,    286.7009
     57.5000,       5.0000,   6.00000,    283.3419
     62.5000,       5.0000,   6.00000,    316.2466
     67.5000,       5.0000,   6.00000,    309.6124
     72.5000,       5.0000,   6.00000,    280.4685
     77.5000,       5.0000,   6.00000,    266.6497
     82.5000,       5.0000,   6.00000,    292.9306
     87.5000,       5.0000,   6.00000,    323.3826
     92.5000,       5.0000,   6.00000,    404.4767
     97.5000,       5.0000,   6.00000,    419.3842
    102.5000,       5.0000,   6.00000,    373.3061
    107.5000,       5.0000,   6.00000,    380.8791
    112.5000,       5.0000,   6.00000,    365.9381
    117.5000,       5.0000,   6.00000,    378.1734
    122.5000,       5.0000,   6.00000,    343.2717
    127.5000,       5.0000,   6.00000,    407.0313
    132.5000,       5.0000,   6.00000,    443.7779
    137.5000,       5.0000,   6.00000,    393.0023
    142.5000,       5.0000,   6.00000,    551.8137
    147.5000,       5.0000,   6.00000,    461.8624
    152.5000,       5.0000,   6.00000,    490.2283
    157.5000,       5.0000,   6.00000,    469.9841
    162.5000,       5.0000,   6.00000,    394.6722
    167.5000,       5.0000,   6.00000,    393.8914
    172.5000,       5.0000,   6.00000,    327.6723
    177.5000,       5.0000,   6.00000,    295.4972
    182.5000,       5.0000,   6.00000,    336.8016
    187.5000,       5.0000,   6.00000,    444.4969
    192.5000,       5.0000,   6.00000,    562.0086
    197.5000,       5.0000,   6.00000,    404.4767
    202.5000,       5.0000,   6.00000,    374.7585
    207.5000,       5.0000,   6.00000,    446.4077
    212.5000,       5.0000,   6.00000,    484.2362
    217.5000,       5.0000,   6.00000,    462.1964
    222.5000,       5.0000,   6.00000,    520.0743
    227.5000,       5.0000,   6.00000,    571.6290
    232.5000,       5.0000,   6.00000,    793.1412
    237.5000,       5.0000,   6.00000,    727.7067
    242.5000,       5.0000,   6.00000,    813.4476
    247.5000,       5.0000,   6.00000,    626.4767
    252.5000,       5.0000,   6.00000,    657.0707
    257.5000,       5.0000,   6.00000,    675.0677
    262.5000,       5.0000,   6.00000,    898.6478
    267.5000,       5.0000,   6.00000,    946.5222
    272.5000,       5.0000,   6.00000,    950.4752
     37.5000,      25.0000,   1.00000,    320.1828
     42.5000,      25.0000,   1.00000,    323.1451
     47.5000,      25.0000,   1.00000,    316.1306
     52.5000,      25.0000,   1.00000,    310.3347
     57.5000,      25.0000,   1.00000,    313.6289
     62.5000,      25.0000,   1.00000,    291.6440
     67.5000,      25.0000,   1.00000,    280.0598
     72.5000,      25.0000,   1.00000,    285.3824
     77.5000,      25.0000,   1.00000,    291.7084
     82.5000,      25.0000,   1.00000,    300.3379
     87.5000,      25.0000,   1.00000,    338.9279
     92.5000,      25.0000,   1.00000,    351.7680
     97.5000,      25.0000,   1.00000,    354.6413
    102.5000,      25.0000,   1.00000,    379.4944
    107.5000,      25.0000,   1.00000,    355.7509
    112.5000,      25.0000,   1.00000,    331.4625
    117.5000,      25.0000,   1.00000,    331.2743
    122.5000,      25.0000,   1.00000,    341.2462
    127.5000,      25.0000,   1.00000,    352.1198
    132.5000,      25.0000,   1.00000,    402.9753
    137.5000,      25.0000,   1.00000,    446.7767
    142.5000,      25.0000,   1.00000,    477.7032
    147.5000,      25.0000,   1.00000,    492.4010
    152.5000,      25.0000,   1.00000,    500.3171
    157.5000,      25.0000,   1.00000,    431.5438
    162.5000,      25.0000,   1.00000,    389.3078
    167.5000,      25.0000,   1.00000,    355.1169
    172.5000,      25.0000,   1.00000,    335.6782
    177.5000,      25.0000,   1.00000,    335.1679
    182.5000,      25.0000,   1.00000,    369.7949
    187.5000,      25.0000,   1.00000,    369.3689
    192.5000,      25.0000,   1.00000,    409.5292
    197.5000,      25.0000,   1.00000,    458.7698
    202.5000,      25.0000,   1.00000,    483.7566
    207.5000,      25.0000,   1.00000,    443.6410
    212.5000,      25.0000,   1.00000,    467.9640
    217.5000,      25.0000,   1.00000,    503.0120
    222.5000,      25.0000,   1.00000,    608.3145
    227.5000,      25.0000,   1.00000,    640.8015
    232.5000,      25.0000,   1.00000,    706.9344
    237.5000,      25.0000,   1.00000,    694.7927
    242.5000,      25.0000,   1.00000,    655.3061
    247.5000,      25.0000,   1.00000,    659.3137
    252.5000,      25.0000,   1.00000,    737.6182
    257.5000,      25.0000,   1.00000,    737.6231
    262.5000,      25.0000,   1.00000,    770.8531
    267.5000,      25.0000,   1.00000,    840.9590
     37.5000,       5.0000,   7.00000,    342.3035
     42.5000,       5.0000,   7.00000,    243.2901
     47.5000,       5.0000,   7.00000,    308.4260
     52.5000,       5.0000,   7.00000,    297.6222
     57.5000,       5.0000,   7.00000,    277.7763
     62.5000,       5.0000,   7.00000,    311.1116
     67.5000,       5.0000,   7.00000,    304.0778
     72.5000,       5.0000,   7.00000,    269.4937
     77.5000,       5.0000,   7.00000,    259.5561
     82.5000,       5.0000,   7.00000,    267.9530
     87.5000,       5.0000,   7.00000,    297.1635
     92.5000,       5.0000,   7.00000,    349.4002
     97.5000,       5.0000,   7.00000,    347.6247
    102.5000,       5.0000,   7.00000,    328.8880
    107.5000,       5.0000,   7.00000,    317.2954
    112.5000,       5.0000,   7.00000,    324.2519
    117.5000,       5.0000,   7.00000,    332.8481
    122.5000,       5.0000,   7.00000,    303.7990
    127.5000,       5.0000,   7.00000,    355.9622
    132.5000,       5.0000,   7.00000,    384.5207
    137.5000,       5.0000,   7.00000,    362.9378
    142.5000,       5.0000,   7.00000,    526.9437
    147.5000,       5.0000,   7.00000,    434.6582
    152.5000,       5.0000,   7.00000,    443.4150
    157.5000,       5.0000,   7.00000,    407.7533
    162.5000,       5.0000,   7.00000,    358.2116
    167.5000,       5.0000,   7.00000,    366.9311
    172.5000,       5.0000,   7.00000,    300.8304
    177.5000,       5.0000,   7.00000,    242.2550
    182.5000,       5.0000,   7.00000,    295.9617
    187.5000,       5.0000,   7.00000,    397.5034
    192.5000,       5.0000,   7.00000,    521.1922
    197.5000,       5.0000,   7.00000,    369.9568
    202.5000,       5.0000,   7.00000,    344.4323
    207.5000,       5.0000,   7.00000,    405.2419
    212.5000,       5.0000,   7.00000,    470.6014
    217.5000,       5.0000,   7.00000,    443.8181
    222.5000,       5.0000,   7.00000,    503.2793
    227.5000,       5.0000,   7.00000,    532.3116
    232.5000,       5.0000,   7.00000,    781.4500
    237.5000,       5.0000,   7.00000,    709.4807
    242.5000,       5.0000,   7.00000,    710.0632
    247.5000,       5.0000,   7.00000,    574.9915
    252.5000,       5.0000,   7.00000,    596.2089
    257.5000,       5.0000,   7.00000,    579.9572
    262.5000,       5.0000,   7.00000,    775.6989
    267.5000,       5.0000,   7.00000,    769.4294
     42.5000,       5.0000,   8.00000,    252.6168
     47.5000,       5.0000,   8.00000,    328.3525
     52.5000,       5.0000,   8.00000,    301.0447
     57.5000,       5.0000,   8.00000,    279.4428
     62.5000,       5.0000,   8.00000,    320.3682
     67.5000,       5.0000,   8.00000,    307.7369
     72.5000,       5.0000,   8.00000,    262.6996
     77.5000,       5.0000,   8.00000,    240.6793
     82.5000,       5.0000,   8.00000,    254.7213
     87.5000,       5.0000,   8.00000,    260.5848
     92.5000,       5.0000,   8.00000,    296.4226
     97.5000,       5.0000,   8.00000,    300.7104
    102.5000,       5.0000,   8.00000,    263.2166
    107.5000,       5.0000,   8.00000,    266.4124
    112.5000,       5.0000,   8.00000,    281.3100
    117.5000,       5.0000,   8.00000,    298.0174
    122.5000,       5.0000,   8.00000,    278.0640
    127.5000,       5.0000,   8.00000,    321.0008
    132.5000,       5.0000,   8.00000,    350.5567
    137.5000,       5.0000,   8.00000,    338.3394
    142.5000,       5.0000,   8.00000,    503.3360
    147.5000,       5.0000,   8.00000,    399.7534
    152.5000,       5.0000,   8.00000,    385.6698
    157.5000,       5.0000,   8.00000,    377.7517
    162.5000,       5.0000,   8.00000,    343.4278
    167.5000,       5.0000,   8.00000,    340.8502
    172.5000,       5.0000,   8.00000,    266.7582
    177.5000,       5.0000,   8.00000,    216.5204
    182.5000,       5.0000,   8.00000,    255.4820
    187.5000,       5.0000,   8.00000,    374.6054
    192.5000,       5.0000,   8.00000,    478.2263
    197.5000,       5.0000,   8.00000,    332.3003
    202.5000,       5.0000,   8.00000,    308.6628
    207.5000,       5.0000,   8.00000,    380.7775
    212.5000,       5.0000,   8.00000,    454.7572
    217.5000,       5.0000,   8.00000,    447.1169
    222.5000,       5.0000,   8.00000,    483.3494
    227.5000,       5.0000,   8.00000,    511.0401
    232.5000,       5.0000,   8.00000,    730.9212
    237.5000,       5.0000,   8.00000,    642.6000
    242.5000,       5.0000,   8.00000,    679.8174
    247.5000,       5.0000,   8.00000,    530.6906
    252.5000,       5.0000,   8.00000,    518.0794
    257.5000,       5.0000,   8.00000,    506.4215
    262.5000,       5.0000,   8.00000,    649.5717
     52.5000,      35.0000,   1.00000,    351.9524
     57.5000,      35.0000,   1.00000,    327.6164
     62.5000,      35.0000,   1.00000,    311.7554
     67.5000,      35.0000,   1.00000,    284.6591
     72.5000,      35.0000,   1.00000,    265.2404
     77.5000,      35.0000,   1.00000,    258.7281
     82.5000,      35.0000,   1.00000,    244.2264
     87.5000,      35.0000,   1.00000,    237.4645
     92.5000,      35.0000,   1.00000,    219.4882
     97.5000,      35.0000,   1.00000,    210.9301
    102.5000,      35.0000,   1.00000,    212.0675
    107.5000,      35.0000,   1.00000,    210.4169
    112.5000,      35.0000,   1.00000,    221.7214
    117.5000,      35.0000,   1.00000,    240.5646
    122.5000,      35.0000,   1.00000,    266.8424
    127.5000,      35.0000,   1.00000,    318.1913
    132.5000,      35.0000,   1.00000,    344.8714
    137.5000,      35.0000,   1.00000,    360.6700
    142.5000,      35.0000,   1.00000,    364.9422
    147.5000,      35.0000,   1.00000,    373.4310
    152.5000,      35.0000,   1.00000,    379.8253
    157.5000,      35.0000,   1.00000,    372.7513
    162.5000,      35.0000,   1.00000,    321.3053
    167.5000,      35.0000,   1.00000,    299.1054
    172.5000,      35.0000,   1.00000,    294.5558
    177.5000,      35.0000,   1.00000,    311.3046
    182.5000,      35.0000,   1.00000,    301.1444
    187.5000,      35.0000,   1.00000,    289.3752
    192.5000,      35.0000,   1.00000,    295.8805
    197.5000,      35.0000,   1.00000,    348.5818
    202.5000,      35.0000,   1.00000,    385.5539
    207.5000,      35.0000,   1.00000,    429.6831
    212.5000,      35.0000,   1.00000,    447.5623
    217.5000,      35.0000,   1.00000,    526.4443
    222.5000,      35.0000,   1.00000,    570.0743
    227.5000,      35.0000,   1.00000,    567.0159
    232.5000,      35.0000,   1.00000,    543.0336
    237.5000,      35.0000,   1.00000,    534.9609
    242.5000,      35.0000,   1.00000,    520.0569
    247.5000,      35.0000,   1.00000,    561.4191
    252.5000,      35.0000,   1.00000,    542.8810
     52.5000,       5.0000,  10.00000,    329.1403
     57.5000,       5.0000,  10.00000,    302.0465
     62.5000,       5.0000,  10.00000,    334.5278
     67.5000,       5.0000,  10.00000,    303.8204
     72.5000,       5.0000,  10.00000,    248.2791
     77.5000,       5.0000,  10.00000,    212.5797
     82.5000,       5.0000,  10.00000,    206.0177
     87.5000,       5.0000,  10.00000,    209.2478
     92.5000,       5.0000,  10.00000,    221.1620
     97.5000,       5.0000,  10.00000,    205.7603
    102.5000,       5.0000,  10.00000,    191.8385
    107.5000,       5.0000,  10.00000,    183.4081
    112.5000,       5.0000,  10.00000,    200.6343
    117.5000,       5.0000,  10.00000,    233.3812
    122.5000,       5.0000,  10.00000,    239.0562
    127.5000,       5.0000,  10.00000,    295.1751
    132.5000,       5.0000,  10.00000,    323.3640
    137.5000,       5.0000,  10.00000,    297.7421
    142.5000,       5.0000,  10.00000,    417.0242
    147.5000,       5.0000,  10.00000,    333.1303
    152.5000,       5.0000,  10.00000,    347.8744
    157.5000,       5.0000,  10.00000,    344.9319
    162.5000,       5.0000,  10.00000,    298.9243
    167.5000,       5.0000,  10.00000,    304.3269
    172.5000,       5.0000,  10.00000,    238.8030
    177.5000,       5.0000,  10.00000,    194.3105
    182.5000,       5.0000,  10.00000,    232.7653
    187.5000,       5.0000,  10.00000,    314.2531
    192.5000,       5.0000,  10.00000,    397.0390
    197.5000,       5.0000,  10.00000,    282.3031
    202.5000,       5.0000,  10.00000,    273.8207
    207.5000,       5.0000,  10.00000,    351.4447
    212.5000,       5.0000,  10.00000,    425.4704
    217.5000,       5.0000,  10.00000,    421.7115
    222.5000,       5.0000,  10.00000,    459.9171
    227.5000,       5.0000,  10.00000,    451.8989
    232.5000,       5.0000,  10.00000,    622.1487
    237.5000,       5.0000,  10.00000,    559.3308
    242.5000,       5.0000,  10.00000,    573.9591
    247.5000,       5.0000,  10.00000,    442.0982
    252.5000,       5.0000,  10.00000,    414.5979
     67.5000,      45.0000,   1.00000,    276.6886
     72.5000,      45.0000,   1.00000,    252.4916
     77.5000,      45.0000,   1.00000,    216.3384
     82.5000,      45.0000,   1.00000,    195.8309
     87.5000,      45.0000,   1.00000,    167.5368
     92.5000,      45.0000,   1.00000,    150.6588
     97.5000,      45.0000,   1.00000,    142.8496
    102.5000,      45.0000,   1.00000,    139.8036
    107.5000,      45.0000,   1.00000,    150.1870
    112.5000,      45.0000,   1.00000,    165.3354
    117.5000,      45.0000,   1.00000,    184.1410
    122.5000,      45.0000,   1.00000,    216.7800
    127.5000,      45.0000,   1.00000,    235.8648
    132.5000,      45.0000,   1.00000,    269.4481
    137.5000,      45.0000,   1.00000,    302.6632
    142.5000,      45.0000,   1.00000,    316.9390
    147.5000,      45.0000,   1.00000,    325.1603
    152.5000,      45.0000,   1.00000,    317.5275
    157.5000,      45.0000,   1.00000,    303.4592
    162.5000,      45.0000,   1.00000,    310.2960
    167.5000,      45.0000,   1.00000,    298.7487
    172.5000,      45.0000,   1.00000,    308.7890
    177.5000,      45.0000,   1.00000,    287.4333
    182.5000,      45.0000,   1.00000,    276.1089
    187.5000,      45.0000,   1.00000,    281.9049
    192.5000,      45.0000,   1.00000,    298.5883
    197.5000,      45.0000,   1.00000,    320.0778
    202.5000,      45.0000,   1.00000,    364.5102
    207.5000,      45.0000,   1.00000,    394.2477
    212.5000,      45.0000,   1.00000,    437.9044
    217.5000,      45.0000,   1.00000,    447.1245
    222.5000,      45.0000,   1.00000,    473.5984
    227.5000,      45.0000,   1.00000,    464.7975
    232.5000,      45.0000,   1.00000,    450.2809
    237.5000,      45.0000,   1.00000,    422.0325
     67.5000,       5.0000,  12.00000,    292.1842
    147.5000,       5.0000,  12.00000,    306.9411
    227.5000,       5.0000,  12.00000,    413.9063
     67.5000,      15.0000,   4.00000,    269.4284
     72.5000,      15.0000,   4.00000,    226.6908
     77.5000,      15.0000,   4.00000,    184.3975
     82.5000,      15.0000,   4.00000,    163.0750
     87.5000,      15.0000,   4.00000,    156.7042
     92.5000,      15.0000,   4.00000,    148.2645
     97.5000,      15.0000,   4.00000,    143.9767
    102.5000,      15.0000,   4.00000,    132.0579
    107.5000,      15.0000,   4.00000,    132.7252
    112.5000,      15.0000,   4.00000,    140.3728
    117.5000,      15.0000,   4.00000,    156.1860
    122.5000,      15.0000,   4.00000,    183.0312
    127.5000,      15.0000,   4.00000,    210.5984
    132.5000,      15.0000,   4.00000,    248.3889
    137.5000,      15.0000,   4.00000,    304.9029
    142.5000,      15.0000,   4.00000,    317.9641
    147.5000,      15.0000,   4.00000,    333.1617
    152.5000,      15.0000,   4.00000,    306.0765
    157.5000,      15.0000,   4.00000,    300.6308
    162.5000,      15.0000,   4.00000,    303.3200
    167.5000,      15.0000,   4.00000,    273.9917
    172.5000,      15.0000,   4.00000,    237.1083
    177.5000,      15.0000,   4.00000,    206.0701
    182.5000,      15.0000,   4.00000,    229.7564
    187.5000,      15.0000,   4.00000,    303.4298
    192.5000,      15.0000,   4.00000,    320.1024
    197.5000,      15.0000,   4.00000,    303.7166
    202.5000,      15.0000,   4.00000,    284.7168
    207.5000,      15.0000,   4.00000,    323.8579
    212.5000,      15.0000,   4.00000,    356.4378
    217.5000,      15.0000,   4.00000,    380.3018
    222.5000,      15.0000,   4.00000,    390.5562
    227.5000,      15.0000,   4.00000,    444.0868
    232.5000,      15.0000,   4.00000,    458.7995
    237.5000,      15.0000,   4.00000,    476.6587
     82.5000,      55.0000,   1.00000,    170.3433
     87.5000,      55.0000,   1.00000,    152.6065
     92.5000,      55.0000,   1.00000,    140.6973
     97.5000,      55.0000,   1.00000,    131.2703
    102.5000,      55.0000,   1.00000,    128.9815
    107.5000,      55.0000,   1.00000,    130.5737
    112.5000,      55.0000,   1.00000,    128.8594
    117.5000,      55.0000,   1.00000,    148.1300
    122.5000,      55.0000,   1.00000,    165.5128
    127.5000,      55.0000,   1.00000,    182.6013
    132.5000,      55.0000,   1.00000,    204.8201
    137.5000,      55.0000,   1.00000,    230.0309
    142.5000,      55.0000,   1.00000,    258.7391
    147.5000,      55.0000,   1.00000,    284.4110
    152.5000,      55.0000,   1.00000,    292.9580
    157.5000,      55.0000,   1.00000,    293.8732
    162.5000,      55.0000,   1.00000,    294.9085
    167.5000,      55.0000,   1.00000,    314.5038
    172.5000,      55.0000,   1.00000,    300.1288
    177.5000,      55.0000,   1.00000,    299.9169
    182.5000,      55.0000,   1.00000,    302.5156
    187.5000,      55.0000,   1.00000,    310.4060
    192.5000,      55.0000,   1.00000,    321.1299
    197.5000,      55.0000,   1.00000,    324.9443
    202.5000,      55.0000,   1.00000,    338.4146
    207.5000,      55.0000,   1.00000,    379.4250
    212.5000,      55.0000,   1.00000,    392.3941
    217.5000,      55.0000,   1.00000,    397.7342
    222.5000,      55.0000,   1.00000,    368.9081
    147.5000,       5.0000,  15.00000,    291.4355
    227.5000,       5.0000,  15.00000,    335.2766
     82.5000,      15.0000,   5.00000,    143.2554
     87.5000,      15.0000,   5.00000,    138.0008
     92.5000,      15.0000,   5.00000,    133.6051
     97.5000,      15.0000,   5.00000,    130.3596
    102.5000,      15.0000,   5.00000,    118.9902
    107.5000,      15.0000,   5.00000,    110.5740
    112.5000,      15.0000,   5.00000,    105.6508
    117.5000,      15.0000,   5.00000,    110.6300
    122.5000,      15.0000,   5.00000,    132.0204
    127.5000,      15.0000,   5.00000,    154.0010
    132.5000,      15.0000,   5.00000,    187.0688
    137.5000,      15.0000,   5.00000,    248.5490
    142.5000,      15.0000,   5.00000,    277.6904
    147.5000,      15.0000,   5.00000,    313.6812
    152.5000,      15.0000,   5.00000,    302.2311
    157.5000,      15.0000,   5.00000,    299.6542
    162.5000,      15.0000,   5.00000,    296.4781
    167.5000,      15.0000,   5.00000,    270.1791
    172.5000,      15.0000,   5.00000,    237.1538
    177.5000,      15.0000,   5.00000,    215.2662
    182.5000,      15.0000,   5.00000,    243.0065
    187.5000,      15.0000,   5.00000,    324.7281
    192.5000,      15.0000,   5.00000,    336.1871
    197.5000,      15.0000,   5.00000,    307.8912
    202.5000,      15.0000,   5.00000,    273.5847
    207.5000,      15.0000,   5.00000,    305.3456
    212.5000,      15.0000,   5.00000,    326.4919
    217.5000,      15.0000,   5.00000,    337.1445
    222.5000,      15.0000,   5.00000,    324.2801
     97.5000,      65.0000,   1.00000,    128.3548
    102.5000,      65.0000,   1.00000,    123.7723
    107.5000,      65.0000,   1.00000,    122.4730
    112.5000,      65.0000,   1.00000,    131.2795
    117.5000,      65.0000,   1.00000,    133.8024
    122.5000,      65.0000,   1.00000,    141.5494
    127.5000,      65.0000,   1.00000,    153.3450
    132.5000,      65.0000,   1.00000,    172.9247
    137.5000,      65.0000,   1.00000,    195.1590
    142.5000,      65.0000,   1.00000,    208.3183
    147.5000,      65.0000,   1.00000,    222.3741
    152.5000,      65.0000,   1.00000,    243.0685
    157.5000,      65.0000,   1.00000,    270.6053
    162.5000,      65.0000,   1.00000,    309.1933
    167.5000,      65.0000,   1.00000,    319.7805
    172.5000,      65.0000,   1.00000,    325.2029
    177.5000,      65.0000,   1.00000,    317.9129
    182.5000,      65.0000,   1.00000,    321.3390
    187.5000,      65.0000,   1.00000,    324.0051
    192.5000,      65.0000,   1.00000,    327.7918
    197.5000,      65.0000,   1.00000,    329.2338
    202.5000,      65.0000,   1.00000,    344.4196
    207.5000,      65.0000,   1.00000,    349.7905
     97.5000,      15.0000,   6.00000,    120.4810
    102.5000,      15.0000,   6.00000,    108.3205
    107.5000,      15.0000,   6.00000,    100.3838
    112.5000,      15.0000,   6.00000,     96.8012
    117.5000,      15.0000,   6.00000,     94.0919
    122.5000,      15.0000,   6.00000,    104.7473
    127.5000,      15.0000,   6.00000,    123.5431
    132.5000,      15.0000,   6.00000,    152.2589
    137.5000,      15.0000,   6.00000,    213.9599
    142.5000,      15.0000,   6.00000,    239.3659
    147.5000,      15.0000,   6.00000,    273.2839
    152.5000,      15.0000,   6.00000,    273.6665
    157.5000,      15.0000,   6.00000,    288.4282
    162.5000,      15.0000,   6.00000,    306.6407
    167.5000,      15.0000,   6.00000,    287.1331
    172.5000,      15.0000,   6.00000,    252.4013
    177.5000,      15.0000,   6.00000,    224.1292
    182.5000,      15.0000,   6.00000,    247.9516
    187.5000,      15.0000,   6.00000,    330.3503
    192.5000,      15.0000,   6.00000,    341.0088
    197.5000,      15.0000,   6.00000,    315.9633
    202.5000,      15.0000,   6.00000,    274.4254
    207.5000,      15.0000,   6.00000,    299.7373
    105.0000,      30.0000,   3.00000,    104.4767
    110.0000,      30.0000,   3.00000,     99.0187
    115.0000,      30.0000,   3.00000,     99.3636
    120.0000,      30.0000,   3.00000,    105.6584
    125.0000,      30.0000,   3.00000,    115.4770
    130.0000,      30.0000,   3.00000,    144.7239
    135.0000,      30.0000,   3.00000,    164.8913
    140.0000,      30.0000,   3.00000,    191.7031
    145.0000,      30.0000,   3.00000,    227.5620
    150.0000,      30.0000,   3.00000,    252.5597
    155.0000,      30.0000,   3.00000,    286.4033
    160.0000,      30.0000,   3.00000,    281.9111
    165.0000,      30.0000,   3.00000,    272.9464
    170.0000,      30.0000,   3.00000,    270.6062
    175.0000,      30.0000,   3.00000,    273.0700
    180.0000,      30.0000,   3.00000,    297.9044
    185.0000,      30.0000,   3.00000,    288.9397
    190.0000,      30.0000,   3.00000,    286.6425
    195.0000,      30.0000,   3.00000,    304.6338
    200.0000,      30.0000,   3.00000,    322.2178
    112.5000,      25.0000,   4.00000,     92.9246
    117.5000,      25.0000,   4.00000,     97.5399
    122.5000,      25.0000,   4.00000,    107.1338
    127.5000,      25.0000,   4.00000,    117.7905
    132.5000,      25.0000,   4.00000,    148.7015
    137.5000,      25.0000,   4.00000,    172.8083
    142.5000,      25.0000,   4.00000,    198.3873
    147.5000,      25.0000,   4.00000,    229.8669
    152.5000,      25.0000,   4.00000,    264.3952
    157.5000,      25.0000,   4.00000,    269.4498
    162.5000,      25.0000,   4.00000,    277.2344
    167.5000,      25.0000,   4.00000,    264.0878
    172.5000,      25.0000,   4.00000,    252.9546
    177.5000,      25.0000,   4.00000,    266.3649
    182.5000,      25.0000,   4.00000,    291.5868
    187.5000,      25.0000,   4.00000,    296.8343
    192.5000,      25.0000,   4.00000,    308.0944
    147.5000,      15.0000,   8.00000,    227.5926
INVERSION RESULTS
INITIAL RMS ERROR
 53.84
NUMBER OF LAYERS
13
NUMBER OF BLOCKS
536
ITERATION 1
MODEL RESISTIVITY
LAYER 1
59,     2.5000
     10.0000,     349.75
     15.0000,     332.45
     20.0000,     315.71
     25.0000,     350.08
     30.0000,     380.50
     35.0000,     440.50
     40.0000,     501.65
     45.0000,     434.46
     50.0000,     551.06
     55.0000,     596.56
     60.0000,     610.83
     65.0000,     666.97
     70.0000,     679.31
     75.0000,     541.40
     80.0000,     501.15
     85.0000,     515.69
     90.0000,     550.52
     95.0000,     635.32
    100.0000,     637.85
    105.0000,     572.96
    110.0000,     559.50
    115.0000,     580.04
    120.0000,     605.43
    125.0000,     601.10
    130.0000,     708.57
    135.0000,     784.38
    140.0000,     769.93
    145.0000,     1007.4
    150.0000,     861.85
    155.0000,     849.20
    160.0000,     804.17
    165.0000,     706.79
    170.0000,     651.74
    175.0000,     523.41
    180.0000,     449.34
    185.0000,     512.64
    190.0000,     671.85
    195.0000,     803.00
    200.0000,     632.37
    205.0000,     608.74
    210.0000,     740.46
    215.0000,     885.04
    220.0000,     909.32
    225.0000,     1003.3
    230.0000,     1009.0
    235.0000,     1289.4
    240.0000,     1203.4
    245.0000,     1251.2
    250.0000,     1051.8
    255.0000,     1040.3
    260.0000,     1052.7
    265.0000,     1329.6
    270.0000,     1386.6
    275.0000,     1479.0
    280.0000,     1762.6
    285.0000,     1558.0
    290.0000,     1584.1
    295.0000,     1715.0
             1733.6
LAYER 2
59,     5.2500
     10.0000,     346.70
     15.0000,     330.20
     20.0000,     314.03
     25.0000,     339.03
     30.0000,     369.30
     35.0000,     424.77
     40.0000,     474.09
     45.0000,     429.88
     50.0000,     524.36
     55.0000,     574.16
     60.0000,     593.20
     65.0000,     648.79
     70.0000,     653.64
     75.0000,     537.28
     80.0000,     494.76
     85.0000,     508.61
     90.0000,     549.15
     95.0000,     627.20
    100.0000,     632.84
    105.0000,     578.39
    110.0000,     565.36
    115.0000,     585.33
    120.0000,     609.75
    125.0000,     612.43
    130.0000,     709.60
    135.0000,     779.68
    140.0000,     785.38
    145.0000,     979.93
    150.0000,     864.00
    155.0000,     836.24
    160.0000,     789.71
    165.0000,     700.20
    170.0000,     636.45
    175.0000,     512.70
    180.0000,     441.75
    185.0000,     503.01
    190.0000,     659.91
    195.0000,     775.77
    200.0000,     625.00
    205.0000,     598.01
    210.0000,     721.43
    215.0000,     859.80
    220.0000,     892.11
    225.0000,     970.92
    230.0000,     1005.1
    235.0000,     1259.5
    240.0000,     1211.4
    245.0000,     1223.2
    250.0000,     1043.9
    255.0000,     1015.5
    260.0000,     1047.8
    265.0000,     1294.5
    270.0000,     1381.1
    275.0000,     1488.3
    280.0000,     1711.8
    285.0000,     1568.6
    290.0000,     1589.8
    295.0000,     1699.9
             1720.1
LAYER 3
57,     8.2750
     15.0000,     326.37
     20.0000,     303.86
     25.0000,     311.84
     30.0000,     335.41
     35.0000,     377.26
     40.0000,     413.05
     45.0000,     397.70
     50.0000,     465.76
     55.0000,     517.52
     60.0000,     548.27
     65.0000,     602.00
     70.0000,     607.29
     75.0000,     523.69
     80.0000,     483.65
     85.0000,     494.52
     90.0000,     535.11
     95.0000,     596.31
    100.0000,     601.10
    105.0000,     560.79
    110.0000,     548.54
    115.0000,     565.79
    120.0000,     590.08
    125.0000,     606.59
    130.0000,     691.38
    135.0000,     761.48
    140.0000,     796.94
    145.0000,     936.87
    150.0000,     857.08
    155.0000,     811.33
    160.0000,     758.76
    165.0000,     676.24
    170.0000,     600.06
    175.0000,     484.39
    180.0000,     420.43
    185.0000,     473.93
    190.0000,     613.38
    195.0000,     701.43
    200.0000,     586.91
    205.0000,     556.50
    210.0000,     652.12
    215.0000,     764.48
    220.0000,     801.07
    225.0000,     861.08
    230.0000,     929.24
    235.0000,     1140.9
    240.0000,     1146.1
    245.0000,     1123.4
    250.0000,     979.82
    255.0000,     943.73
    260.0000,     997.43
    265.0000,     1206.8
    270.0000,     1333.9
    275.0000,     1461.6
    280.0000,     1625.7
    285.0000,     1564.1
    290.0000,     1601.5
             1687.8
LAYER 4
55,    11.6025
     20.0000,     291.97
     25.0000,     279.22
     30.0000,     292.44
     35.0000,     321.01
     40.0000,     347.23
     45.0000,     349.73
     50.0000,     403.94
     55.0000,     456.70
     60.0000,     497.90
     65.0000,     553.69
     70.0000,     567.44
     75.0000,     509.00
     80.0000,     472.33
     85.0000,     475.28
     90.0000,     502.69
     95.0000,     538.58
    100.0000,     532.55
    105.0000,     497.54
    110.0000,     483.63
    115.0000,     495.45
    120.0000,     518.45
    125.0000,     545.13
    130.0000,     622.62
    135.0000,     698.15
    140.0000,     756.34
    145.0000,     865.94
    150.0000,     813.89
    155.0000,     764.87
    160.0000,     711.34
    165.0000,     634.96
    170.0000,     554.34
    175.0000,     447.81
    180.0000,     389.61
    185.0000,     430.86
    190.0000,     541.76
    195.0000,     602.15
    200.0000,     514.42
    205.0000,     480.82
    210.0000,     540.94
    215.0000,     615.33
    220.0000,     642.97
    225.0000,     688.13
    230.0000,     764.88
    235.0000,     936.25
    240.0000,     974.87
    245.0000,     952.95
    250.0000,     852.72
    255.0000,     830.38
    260.0000,     900.21
    265.0000,     1088.0
    270.0000,     1246.1
    275.0000,     1383.7
    280.0000,     1544.2
    285.0000,     1530.8
             1622.6
LAYER 5
51,    15.2628
     30.0000,     231.75
     35.0000,     239.01
     40.0000,     251.38
     45.0000,     273.18
     50.0000,     310.28
     55.0000,     360.38
     60.0000,     410.45
     65.0000,     461.33
     70.0000,     485.03
     75.0000,     466.15
     80.0000,     435.99
     85.0000,     412.47
     90.0000,     394.16
     95.0000,     373.87
    100.0000,     343.25
    105.0000,     311.66
    110.0000,     293.35
    115.0000,     291.43
    120.0000,     303.87
    125.0000,     331.10
    130.0000,     382.39
    135.0000,     447.11
    140.0000,     515.42
    145.0000,     583.17
    150.0000,     596.27
    155.0000,     585.32
    160.0000,     559.26
    165.0000,     514.99
    170.0000,     457.34
    175.0000,     392.01
    180.0000,     353.73
    185.0000,     363.41
    190.0000,     399.31
    195.0000,     408.27
    200.0000,     368.04
    205.0000,     339.04
    210.0000,     341.24
    215.0000,     353.61
    220.0000,     363.45
    225.0000,     387.55
    230.0000,     437.36
    235.0000,     516.26
    240.0000,     568.76
    245.0000,     589.18
    250.0000,     589.51
    255.0000,     619.95
    260.0000,     712.20
    265.0000,     852.58
    270.0000,     1033.9
    275.0000,     1160.4
             1382.3
LAYER 6
47,    19.2890
     40.0000,     215.49
     45.0000,     242.22
     50.0000,     268.31
     55.0000,     308.93
     60.0000,     349.79
     65.0000,     389.36
     70.0000,     409.21
     75.0000,     401.34
     80.0000,     374.66
     85.0000,     341.21
     90.0000,     306.28
     95.0000,     271.12
    100.0000,     237.37
    105.0000,     209.86
    110.0000,     192.75
    115.0000,     187.12
    120.0000,     192.84
    125.0000,     210.64
    130.0000,     242.64
    135.0000,     286.71
    140.0000,     338.02
    145.0000,     388.67
    150.0000,     422.27
    155.0000,     439.46
    160.0000,     441.74
    165.0000,     428.33
    170.0000,     401.45
    175.0000,     368.33
    180.0000,     345.50
    185.0000,     342.02
    190.0000,     346.84
    195.0000,     338.65
    200.0000,     312.20
    205.0000,     287.61
    210.0000,     275.27
    215.0000,     271.52
    220.0000,     274.23
    225.0000,     288.77
    230.0000,     319.48
    235.0000,     364.51
    240.0000,     408.47
    245.0000,     444.78
    250.0000,     483.22
    255.0000,     537.48
    260.0000,     637.05
    265.0000,     746.20
           974.6641
LAYER 7
43,    23.7179
     50.0000,     231.25
     55.0000,     265.89
     60.0000,     291.82
     65.0000,     315.18
     70.0000,     327.17
     75.0000,     321.79
     80.0000,     299.42
     85.0000,     268.72
     90.0000,     235.77
     95.0000,     203.48
    100.0000,     175.01
    105.0000,     153.19
    110.0000,     139.38
    115.0000,     133.81
    120.0000,     136.45
    125.0000,     147.61
    130.0000,     167.93
    135.0000,     196.98
    140.0000,     232.78
    145.0000,     271.29
    150.0000,     306.30
    155.0000,     334.40
    160.0000,     353.42
    165.0000,     361.61
    170.0000,     359.17
    175.0000,     349.79
    180.0000,     340.61
    185.0000,     335.61
    190.0000,     330.67
    195.0000,     318.36
    200.0000,     297.92
    205.0000,     277.24
    210.0000,     262.34
    215.0000,     254.37
    220.0000,     254.01
    225.0000,     263.51
    230.0000,     284.57
    235.0000,     315.91
    240.0000,     354.50
    245.0000,     394.05
    250.0000,     446.09
    255.0000,     504.90
           639.1319
LAYER 8
39,    28.5897
     60.0000,     237.32
     65.0000,     248.42
     70.0000,     253.32
     75.0000,     248.93
     80.0000,     230.45
     85.0000,     206.74
     90.0000,     182.39
     95.0000,     157.63
    100.0000,     135.88
    105.0000,     119.55
    110.0000,     109.25
    115.0000,     104.92
    120.0000,     106.53
    125.0000,     114.18
    130.0000,     128.13
    135.0000,     148.35
    140.0000,     174.14
    145.0000,     203.81
    150.0000,     234.73
    155.0000,     264.27
    160.0000,     290.02
    165.0000,     309.87
    170.0000,     322.77
    175.0000,     329.43
    180.0000,     332.08
    185.0000,     332.10
    190.0000,     328.28
    195.0000,     318.66
    200.0000,     303.89
    205.0000,     287.94
    210.0000,     274.80
    215.0000,     266.81
    220.0000,     265.55
    225.0000,     272.42
    230.0000,     288.84
    235.0000,     312.89
    240.0000,     346.17
    245.0000,     383.33
           452.8178
LAYER 9
34,    33.9487
     75.0000,     198.58
     80.0000,     174.03
     85.0000,     159.06
     90.0000,     144.84
     95.0000,     126.37
    100.0000,     109.57
    105.0000,      97.58
    110.0000,      90.28
    115.0000,      87.47
    120.0000,      89.12
    125.0000,      95.25
    130.0000,     106.00
    135.0000,     121.41
    140.0000,     141.32
    145.0000,     165.06
    150.0000,     191.51
    155.0000,     219.13
    160.0000,     246.20
    165.0000,     270.97
    170.0000,     292.03
    175.0000,     308.67
    180.0000,     320.82
    185.0000,     328.39
    190.0000,     330.83
    195.0000,     327.71
    200.0000,     319.87
    205.0000,     309.77
    210.0000,     300.53
    215.0000,     294.57
    220.0000,     293.95
    225.0000,     299.18
    230.0000,     309.92
    235.0000,     328.69
           363.3383
LAYER 10
28,    39.8436
     90.0000,     124.19
     95.0000,     101.82
    100.0000,      89.86
    105.0000,      81.14
    110.0000,      76.31
    115.0000,      74.91
    120.0000,      77.19
    125.0000,      83.05
    130.0000,      92.47
    135.0000,     105.51
    140.0000,     122.17
    145.0000,     142.25
    150.0000,     165.29
    155.0000,     190.50
    160.0000,     216.85
    165.0000,     243.12
    170.0000,     268.13
    175.0000,     290.79
    180.0000,     310.25
    185.0000,     325.67
    190.0000,     336.20
    195.0000,     341.42
    200.0000,     341.34
    205.0000,     337.45
    210.0000,     332.96
    215.0000,     329.65
    220.0000,     330.07
           334.4090
LAYER 11
24,    46.3279
    100.0000,      73.41
    105.0000,      65.79
    110.0000,      62.91
    115.0000,      63.59
    120.0000,      66.98
    125.0000,      73.51
    130.0000,      82.86
    135.0000,      95.06
    140.0000,     110.18
    145.0000,     128.25
    150.0000,     149.12
    155.0000,     172.48
    160.0000,     197.79
    165.0000,     224.36
    170.0000,     251.41
    175.0000,     278.07
    180.0000,     303.47
    185.0000,     326.49
    190.0000,     345.65
    195.0000,     360.47
    200.0000,     368.39
    205.0000,     370.24
    210.0000,     368.34
           363.5677
LAYER 12
21,    53.4607
    105.0000,      47.94
    110.0000,      48.21
    115.0000,      51.87
    120.0000,      57.54
    125.0000,      64.83
    130.0000,      74.98
    135.0000,      87.35
    140.0000,     102.06
    145.0000,     119.25
    150.0000,     139.02
    155.0000,     161.32
    160.0000,     185.98
    165.0000,     212.73
    170.0000,     241.23
    175.0000,     271.16
    180.0000,     302.19
    185.0000,     333.63
    190.0000,     361.22
    195.0000,     387.43
    200.0000,     407.52
           410.8983
LAYER 13
19, 
    110.0000,      33.15
    115.0000,      41.43
    120.0000,      49.90
    125.0000,      58.87
    130.0000,      68.82
    135.0000,      81.90
    140.0000,      96.74
    145.0000,     113.73
    150.0000,     133.14
    155.0000,     155.09
    160.0000,     179.63
    165.0000,     206.74
    170.0000,     236.44
    175.0000,     269.05
    180.0000,     305.51
    185.0000,     340.44
    190.0000,     379.82
    195.0000,     427.13
           488.5661
CALCULATED APPARENT RESISTIVITY
      7.5000,       5.0000,   1.00000,    333.9843
     12.5000,       5.0000,   1.00000,    331.1633
     17.5000,       5.0000,   1.00000,    323.8654
     22.5000,       5.0000,   1.00000,    351.4589
     27.5000,       5.0000,   1.00000,    369.3738
     32.5000,       5.0000,   1.00000,    396.4270
     37.5000,       5.0000,   1.00000,    461.0821
     42.5000,       5.0000,   1.00000,    431.0701
     47.5000,       5.0000,   1.00000,    524.2872
     52.5000,       5.0000,   1.00000,    543.7012
     57.5000,       5.0000,   1.00000,    571.9537
     62.5000,       5.0000,   1.00000,    589.3686
     67.5000,       5.0000,   1.00000,    600.3884
     72.5000,       5.0000,   1.00000,    536.5031
     77.5000,       5.0000,   1.00000,    528.7081
     82.5000,       5.0000,   1.00000,    531.1854
     87.5000,       5.0000,   1.00000,    537.4815
     92.5000,       5.0000,   1.00000,    575.4525
     97.5000,       5.0000,   1.00000,    580.5900
    102.5000,       5.0000,   1.00000,    563.9565
    107.5000,       5.0000,   1.00000,    566.3088
    112.5000,       5.0000,   1.00000,    570.0970
    117.5000,       5.0000,   1.00000,    602.6996
    122.5000,       5.0000,   1.00000,    609.9451
    127.5000,       5.0000,   1.00000,    683.4757
    132.5000,       5.0000,   1.00000,    763.2451
    137.5000,       5.0000,   1.00000,    732.1836
    142.5000,       5.0000,   1.00000,    896.5368
    147.5000,       5.0000,   1.00000,    785.4329
    152.5000,       5.0000,   1.00000,    811.7119
    157.5000,       5.0000,   1.00000,    753.8902
    162.5000,       5.0000,   1.00000,    665.3215
    167.5000,       5.0000,   1.00000,    620.0807
    172.5000,       5.0000,   1.00000,    541.5237
    177.5000,       5.0000,   1.00000,    505.9716
    182.5000,       5.0000,   1.00000,    541.4051
    187.5000,       5.0000,   1.00000,    581.2563
    192.5000,       5.0000,   1.00000,    660.6661
    197.5000,       5.0000,   1.00000,    618.2736
    202.5000,       5.0000,   1.00000,    653.0080
    207.5000,       5.0000,   1.00000,    711.0048
    212.5000,       5.0000,   1.00000,    795.5665
    217.5000,       5.0000,   1.00000,    830.1661
    222.5000,       5.0000,   1.00000,    968.0591
    227.5000,       5.0000,   1.00000,    948.7257
    232.5000,       5.0000,   1.00000,   1146.2640
    237.5000,       5.0000,   1.00000,   1050.1827
    242.5000,       5.0000,   1.00000,   1155.8021
    247.5000,       5.0000,   1.00000,   1027.8785
    252.5000,       5.0000,   1.00000,   1096.9056
    257.5000,       5.0000,   1.00000,   1076.0569
    262.5000,       5.0000,   1.00000,   1267.0068
    267.5000,       5.0000,   1.00000,   1341.8346
    272.5000,       5.0000,   1.00000,   1406.3538
    277.5000,       5.0000,   1.00000,   1610.7866
    282.5000,       5.0000,   1.00000,   1530.6530
    287.5000,       5.0000,   1.00000,   1614.0286
    292.5000,       5.0000,   1.00000,   1658.8701
    297.5000,       5.0000,   1.00000,   1668.2073
     12.5000,       5.0000,   2.00000,    321.7483
     17.5000,       5.0000,   2.00000,    314.5670
     22.5000,       5.0000,   2.00000,    340.6255
     27.5000,       5.0000,   2.00000,    343.0668
     32.5000,       5.0000,   2.00000,    387.1064
     37.5000,       5.0000,   2.00000,    432.5102
     42.5000,       5.0000,   2.00000,    387.0822
     47.5000,       5.0000,   2.00000,    480.6516
     52.5000,       5.0000,   2.00000,    514.6044
     57.5000,       5.0000,   2.00000,    485.8787
     62.5000,       5.0000,   2.00000,    536.2371
     67.5000,       5.0000,   2.00000,    570.2468
     72.5000,       5.0000,   2.00000,    501.6714
     77.5000,       5.0000,   2.00000,    503.1269
     82.5000,       5.0000,   2.00000,    517.1364
     87.5000,       5.0000,   2.00000,    506.4532
     92.5000,       5.0000,   2.00000,    544.8293
     97.5000,       5.0000,   2.00000,    545.8587
    102.5000,       5.0000,   2.00000,    512.6716
    107.5000,       5.0000,   2.00000,    524.5098
    112.5000,       5.0000,   2.00000,    561.1843
    117.5000,       5.0000,   2.00000,    577.8569
    122.5000,       5.0000,   2.00000,    565.4888
    127.5000,       5.0000,   2.00000,    665.9665
    132.5000,       5.0000,   2.00000,    687.8850
    137.5000,       5.0000,   2.00000,    656.9461
    142.5000,       5.0000,   2.00000,    812.8643
    147.5000,       5.0000,   2.00000,    716.2632
    152.5000,       5.0000,   2.00000,    702.1326
    157.5000,       5.0000,   2.00000,    699.5040
    162.5000,       5.0000,   2.00000,    625.5917
    167.5000,       5.0000,   2.00000,    618.3123
    172.5000,       5.0000,   2.00000,    551.0897
    177.5000,       5.0000,   2.00000,    490.6455
    182.5000,       5.0000,   2.00000,    499.2031
    187.5000,       5.0000,   2.00000,    573.2247
    192.5000,       5.0000,   2.00000,    648.2260
    197.5000,       5.0000,   2.00000,    555.8590
    202.5000,       5.0000,   2.00000,    565.7208
    207.5000,       5.0000,   2.00000,    680.4926
    212.5000,       5.0000,   2.00000,    739.5202
    217.5000,       5.0000,   2.00000,    761.8387
    222.5000,       5.0000,   2.00000,    821.6659
    227.5000,       5.0000,   2.00000,    836.9111
    232.5000,       5.0000,   2.00000,    979.5257
    237.5000,       5.0000,   2.00000,    960.3671
    242.5000,       5.0000,   2.00000,   1024.1119
    247.5000,       5.0000,   2.00000,    992.1292
    252.5000,       5.0000,   2.00000,   1019.1590
    257.5000,       5.0000,   2.00000,   1053.5836
    262.5000,       5.0000,   2.00000,   1254.0671
    267.5000,       5.0000,   2.00000,   1248.8065
    272.5000,       5.0000,   2.00000,   1300.5072
    277.5000,       5.0000,   2.00000,   1560.5072
    282.5000,       5.0000,   2.00000,   1454.4235
    287.5000,       5.0000,   2.00000,   1488.9982
    292.5000,       5.0000,   2.00000,   1611.1836
     17.5000,       5.0000,   3.00000,    295.4030
     22.5000,       5.0000,   3.00000,    309.3864
     27.5000,       5.0000,   3.00000,    333.8506
     32.5000,       5.0000,   3.00000,    366.8983
     37.5000,       5.0000,   3.00000,    397.2635
     42.5000,       5.0000,   3.00000,    352.8974
     47.5000,       5.0000,   3.00000,    424.9996
     52.5000,       5.0000,   3.00000,    437.0416
     57.5000,       5.0000,   3.00000,    450.7780
     62.5000,       5.0000,   3.00000,    483.3994
     67.5000,       5.0000,   3.00000,    521.5783
     72.5000,       5.0000,   3.00000,    461.3210
     77.5000,       5.0000,   3.00000,    443.3027
     82.5000,       5.0000,   3.00000,    453.9884
     87.5000,       5.0000,   3.00000,    475.9219
     92.5000,       5.0000,   3.00000,    512.5995
     97.5000,       5.0000,   3.00000,    500.9122
    102.5000,       5.0000,   3.00000,    459.4564
    107.5000,       5.0000,   3.00000,    470.1928
    112.5000,       5.0000,   3.00000,    503.7698
    117.5000,       5.0000,   3.00000,    523.9391
    122.5000,       5.0000,   3.00000,    526.4576
    127.5000,       5.0000,   3.00000,    569.0146
    132.5000,       5.0000,   3.00000,    605.6838
    137.5000,       5.0000,   3.00000,    577.6544
    142.5000,       5.0000,   3.00000,    696.4649
    147.5000,       5.0000,   3.00000,    617.6069
    152.5000,       5.0000,   3.00000,    615.6336
    157.5000,       5.0000,   3.00000,    598.5814
    162.5000,       5.0000,   3.00000,    603.9676
    167.5000,       5.0000,   3.00000,    598.3942
    172.5000,       5.0000,   3.00000,    518.1400
    177.5000,       5.0000,   3.00000,    438.8245
    182.5000,       5.0000,   3.00000,    469.2088
    187.5000,       5.0000,   3.00000,    574.1894
    192.5000,       5.0000,   3.00000,    640.7714
    197.5000,       5.0000,   3.00000,    501.9667
    202.5000,       5.0000,   3.00000,    489.0825
    207.5000,       5.0000,   3.00000,    582.4972
    212.5000,       5.0000,   3.00000,    700.4589
    217.5000,       5.0000,   3.00000,    668.4360
    222.5000,       5.0000,   3.00000,    700.8210
    227.5000,       5.0000,   3.00000,    682.5116
    232.5000,       5.0000,   3.00000,    867.1447
    237.5000,       5.0000,   3.00000,    855.5377
    242.5000,       5.0000,   3.00000,    959.6447
    247.5000,       5.0000,   3.00000,    861.5391
    252.5000,       5.0000,   3.00000,    931.4272
    257.5000,       5.0000,   3.00000,    970.9213
    262.5000,       5.0000,   3.00000,   1154.6211
    267.5000,       5.0000,   3.00000,   1174.7181
    272.5000,       5.0000,   3.00000,   1232.5055
    277.5000,       5.0000,   3.00000,   1415.1376
    282.5000,       5.0000,   3.00000,   1327.6366
    287.5000,       5.0000,   3.00000,   1358.7802
     22.5000,      15.0000,   1.00000,    303.6299
     27.5000,      15.0000,   1.00000,    328.1438
     32.5000,      15.0000,   1.00000,    353.8127
     37.5000,      15.0000,   1.00000,    355.5717
     42.5000,      15.0000,   1.00000,    370.7094
     47.5000,      15.0000,   1.00000,    366.3035
     52.5000,      15.0000,   1.00000,    394.2353
     57.5000,      15.0000,   1.00000,    426.1200
     62.5000,      15.0000,   1.00000,    456.5289
     67.5000,      15.0000,   1.00000,    444.3376
     72.5000,      15.0000,   1.00000,    431.3796
     77.5000,      15.0000,   1.00000,    405.5112
     82.5000,      15.0000,   1.00000,    411.3752
     87.5000,      15.0000,   1.00000,    446.6644
     92.5000,      15.0000,   1.00000,    472.8203
     97.5000,      15.0000,   1.00000,    463.4806
    102.5000,      15.0000,   1.00000,    452.1997
    107.5000,      15.0000,   1.00000,    446.0793
    112.5000,      15.0000,   1.00000,    455.9831
    117.5000,      15.0000,   1.00000,    486.5381
    122.5000,      15.0000,   1.00000,    497.8388
    127.5000,      15.0000,   1.00000,    513.7848
    132.5000,      15.0000,   1.00000,    523.1703
    137.5000,      15.0000,   1.00000,    563.1675
    142.5000,      15.0000,   1.00000,    556.0269
    147.5000,      15.0000,   1.00000,    561.1781
    152.5000,      15.0000,   1.00000,    546.1981
    157.5000,      15.0000,   1.00000,    563.1356
    162.5000,      15.0000,   1.00000,    563.4187
    167.5000,      15.0000,   1.00000,    551.8278
    172.5000,      15.0000,   1.00000,    484.2025
    177.5000,      15.0000,   1.00000,    454.4349
    182.5000,      15.0000,   1.00000,    489.4375
    187.5000,      15.0000,   1.00000,    556.3015
    192.5000,      15.0000,   1.00000,    557.5233
    197.5000,      15.0000,   1.00000,    528.3586
    202.5000,      15.0000,   1.00000,    494.5367
    207.5000,      15.0000,   1.00000,    547.7619
    212.5000,      15.0000,   1.00000,    593.6567
    217.5000,      15.0000,   1.00000,    648.7062
    222.5000,      15.0000,   1.00000,    622.5820
    227.5000,      15.0000,   1.00000,    684.9094
    232.5000,      15.0000,   1.00000,    737.2668
    237.5000,      15.0000,   1.00000,    850.6019
    242.5000,      15.0000,   1.00000,    835.5909
    247.5000,      15.0000,   1.00000,    857.1736
    252.5000,      15.0000,   1.00000,    856.2331
    257.5000,      15.0000,   1.00000,    948.4969
    262.5000,      15.0000,   1.00000,   1027.7885
    267.5000,      15.0000,   1.00000,   1141.1458
    272.5000,      15.0000,   1.00000,   1214.7365
    277.5000,      15.0000,   1.00000,   1223.6801
    282.5000,      15.0000,   1.00000,   1242.8658
     22.5000,       5.0000,   4.00000,    295.9887
     27.5000,       5.0000,   4.00000,    310.0490
     32.5000,       5.0000,   4.00000,    341.7459
     37.5000,       5.0000,   4.00000,    373.5880
     42.5000,       5.0000,   4.00000,    316.3373
     47.5000,       5.0000,   4.00000,    367.6190
     52.5000,       5.0000,   4.00000,    388.6659
     57.5000,       5.0000,   4.00000,    405.0068
     62.5000,       5.0000,   4.00000,    452.9557
     67.5000,       5.0000,   4.00000,    465.0496
     72.5000,       5.0000,   4.00000,    398.1416
     77.5000,       5.0000,   4.00000,    380.5121
     82.5000,       5.0000,   4.00000,    393.2713
     87.5000,       5.0000,   4.00000,    420.2188
     92.5000,       5.0000,   4.00000,    474.5538
     97.5000,       5.0000,   4.00000,    459.8014
    102.5000,       5.0000,   4.00000,    420.9571
    107.5000,       5.0000,   4.00000,    417.5055
    112.5000,       5.0000,   4.00000,    432.9683
    117.5000,       5.0000,   4.00000,    469.1180
    122.5000,       5.0000,   4.00000,    447.5836
    127.5000,       5.0000,   4.00000,    496.3459
    132.5000,       5.0000,   4.00000,    520.3286
    137.5000,       5.0000,   4.00000,    491.6097
    142.5000,       5.0000,   4.00000,    607.6419
    147.5000,       5.0000,   4.00000,    519.9395
    152.5000,       5.0000,   4.00000,    536.4862
    157.5000,       5.0000,   4.00000,    558.2098
    162.5000,       5.0000,   4.00000,    538.7386
    167.5000,       5.0000,   4.00000,    553.7295
    172.5000,       5.0000,   4.00000,    454.4617
    177.5000,       5.0000,   4.00000,    402.5997
    182.5000,       5.0000,   4.00000,    451.0362
    187.5000,       5.0000,   4.00000,    549.8140
    192.5000,       5.0000,   4.00000,    613.4970
    197.5000,       5.0000,   4.00000,    478.2761
    202.5000,       5.0000,   4.00000,    440.5508
    207.5000,       5.0000,   4.00000,    517.9196
    212.5000,       5.0000,   4.00000,    588.3738
    217.5000,       5.0000,   4.00000,    599.3785
    222.5000,       5.0000,   4.00000,    607.7347
    227.5000,       5.0000,   4.00000,    599.3587
    232.5000,       5.0000,   4.00000,    770.3129
    237.5000,       5.0000,   4.00000,    793.7631
    242.5000,       5.0000,   4.00000,    859.2065
    247.5000,       5.0000,   4.00000,    779.7292
    252.5000,       5.0000,   4.00000,    818.6116
    257.5000,       5.0000,   4.00000,    847.5652
    262.5000,       5.0000,   4.00000,   1042.7349
    267.5000,       5.0000,   4.00000,   1104.6312
    272.5000,       5.0000,   4.00000,   1137.4625
    277.5000,       5.0000,   4.00000,   1299.2402
    282.5000,       5.0000,   4.00000,   1168.7075
     30.0000,      20.0000,   1.00000,    309.6865
     35.0000,      20.0000,   1.00000,    307.0152
     40.0000,      20.0000,   1.00000,    316.4268
     45.0000,      20.0000,   1.00000,    328.3993
     50.0000,      20.0000,   1.00000,    332.5784
     55.0000,      20.0000,   1.00000,    363.0521
     60.0000,      20.0000,   1.00000,    381.2714
     65.0000,      20.0000,   1.00000,    368.8862
     70.0000,      20.0000,   1.00000,    358.7130
     75.0000,      20.0000,   1.00000,    341.0672
     80.0000,      20.0000,   1.00000,    337.3991
     85.0000,      20.0000,   1.00000,    358.1855
     90.0000,      20.0000,   1.00000,    378.5837
     95.0000,      20.0000,   1.00000,    400.1776
    100.0000,      20.0000,   1.00000,    414.6917
    105.0000,      20.0000,   1.00000,    400.3281
    110.0000,      20.0000,   1.00000,    397.0887
    115.0000,      20.0000,   1.00000,    381.7817
    120.0000,      20.0000,   1.00000,    397.3567
    125.0000,      20.0000,   1.00000,    417.9236
    130.0000,      20.0000,   1.00000,    419.4337
    135.0000,      20.0000,   1.00000,    454.4016
    140.0000,      20.0000,   1.00000,    448.7718
    145.0000,      20.0000,   1.00000,    457.1411
    150.0000,      20.0000,   1.00000,    492.9587
    155.0000,      20.0000,   1.00000,    484.4810
    160.0000,      20.0000,   1.00000,    487.5148
    165.0000,      20.0000,   1.00000,    453.4281
    170.0000,      20.0000,   1.00000,    420.9291
    175.0000,      20.0000,   1.00000,    436.9426
    180.0000,      20.0000,   1.00000,    446.1221
    185.0000,      20.0000,   1.00000,    478.0594
    190.0000,      20.0000,   1.00000,    493.1273
    195.0000,      20.0000,   1.00000,    497.5599
    200.0000,      20.0000,   1.00000,    510.0010
    205.0000,      20.0000,   1.00000,    482.0007
    210.0000,      20.0000,   1.00000,    480.1265
    215.0000,      20.0000,   1.00000,    500.5549
    220.0000,      20.0000,   1.00000,    540.7220
    225.0000,      20.0000,   1.00000,    617.4180
    230.0000,      20.0000,   1.00000,    665.5790
    235.0000,      20.0000,   1.00000,    702.1831
    240.0000,      20.0000,   1.00000,    730.4011
    245.0000,      20.0000,   1.00000,    744.5971
    250.0000,      20.0000,   1.00000,    734.7596
    255.0000,      20.0000,   1.00000,    780.3496
    260.0000,      20.0000,   1.00000,    844.0739
    265.0000,      20.0000,   1.00000,    928.2108
    270.0000,      20.0000,   1.00000,   1037.8184
    275.0000,      20.0000,   1.00000,   1062.3518
     27.5000,       5.0000,   5.00000,    285.4868
     32.5000,       5.0000,   5.00000,    314.9890
     37.5000,       5.0000,   5.00000,    339.9281
     42.5000,       5.0000,   5.00000,    280.7449
     47.5000,       5.0000,   5.00000,    333.4195
     52.5000,       5.0000,   5.00000,    355.4196
     57.5000,       5.0000,   5.00000,    364.6883
     62.5000,       5.0000,   5.00000,    403.7599
     67.5000,       5.0000,   5.00000,    415.3553
     72.5000,       5.0000,   5.00000,    334.9642
     77.5000,       5.0000,   5.00000,    325.4297
     82.5000,       5.0000,   5.00000,    342.0088
     87.5000,       5.0000,   5.00000,    363.2328
     92.5000,       5.0000,   5.00000,    415.0703
     97.5000,       5.0000,   5.00000,    427.0320
    102.5000,       5.0000,   5.00000,    383.2064
    107.5000,       5.0000,   5.00000,    369.4742
    112.5000,       5.0000,   5.00000,    387.0395
    117.5000,       5.0000,   5.00000,    385.9114
    122.5000,       5.0000,   5.00000,    381.1119
    127.5000,       5.0000,   5.00000,    427.9544
    132.5000,       5.0000,   5.00000,    445.4442
    137.5000,       5.0000,   5.00000,    422.5485
    142.5000,       5.0000,   5.00000,    520.9066
    147.5000,       5.0000,   5.00000,    464.1066
    152.5000,       5.0000,   5.00000,    486.8835
    157.5000,       5.0000,   5.00000,    508.2935
    162.5000,       5.0000,   5.00000,    486.8996
    167.5000,       5.0000,   5.00000,    459.0882
    172.5000,       5.0000,   5.00000,    413.4641
    177.5000,       5.0000,   5.00000,    374.3495
    182.5000,       5.0000,   5.00000,    420.6197
    187.5000,       5.0000,   5.00000,    514.6461
    192.5000,       5.0000,   5.00000,    581.4369
    197.5000,       5.0000,   5.00000,    455.8903
    202.5000,       5.0000,   5.00000,    425.0154
    207.5000,       5.0000,   5.00000,    461.4648
    212.5000,       5.0000,   5.00000,    511.0851
    217.5000,       5.0000,   5.00000,    506.1574
    222.5000,       5.0000,   5.00000,    562.6617
    227.5000,       5.0000,   5.00000,    561.6066
    232.5000,       5.0000,   5.00000,    723.1130
    237.5000,       5.0000,   5.00000,    715.6129
    242.5000,       5.0000,   5.00000,    783.5023
    247.5000,       5.0000,   5.00000,    703.8581
    252.5000,       5.0000,   5.00000,    713.9694
    257.5000,       5.0000,   5.00000,    737.5284
    262.5000,       5.0000,   5.00000,    941.0706
    267.5000,       5.0000,   5.00000,    986.6213
    272.5000,       5.0000,   5.00000,   1042.0067
    277.5000,       5.0000,   5.00000,   1179.4248
     32.5000,       5.0000,   6.00000,    284.2494
     37.5000,       5.0000,   6.00000,    299.7472
     42.5000,       5.0000,   6.00000,    255.9271
     47.5000,       5.0000,   6.00000,    309.6607
     52.5000,       5.0000,   6.00000,    325.5388
     57.5000,       5.0000,   6.00000,    330.9872
     62.5000,       5.0000,   6.00000,    350.6532
     67.5000,       5.0000,   6.00000,    353.4030
     72.5000,       5.0000,   6.00000,    298.1194
     77.5000,       5.0000,   6.00000,    279.2370
     82.5000,       5.0000,   6.00000,    293.8096
     87.5000,       5.0000,   6.00000,    315.2141
     92.5000,       5.0000,   6.00000,    364.1640
     97.5000,       5.0000,   6.00000,    373.6917
    102.5000,       5.0000,   6.00000,    345.3528
    107.5000,       5.0000,   6.00000,    337.6741
    112.5000,       5.0000,   6.00000,    329.5198
    117.5000,       5.0000,   6.00000,    332.3401
    122.5000,       5.0000,   6.00000,    320.5826
    127.5000,       5.0000,   6.00000,    362.4528
    132.5000,       5.0000,   6.00000,    388.5328
    137.5000,       5.0000,   6.00000,    367.3492
    142.5000,       5.0000,   6.00000,    467.0664
    147.5000,       5.0000,   6.00000,    430.4298
    152.5000,       5.0000,   6.00000,    455.9034
    157.5000,       5.0000,   6.00000,    452.7419
    162.5000,       5.0000,   6.00000,    415.0829
    167.5000,       5.0000,   6.00000,    413.8325
    172.5000,       5.0000,   6.00000,    364.6255
    177.5000,       5.0000,   6.00000,    344.4968
    182.5000,       5.0000,   6.00000,    383.8988
    187.5000,       5.0000,   6.00000,    479.7529
    192.5000,       5.0000,   6.00000,    549.8118
    197.5000,       5.0000,   6.00000,    436.9570
    202.5000,       5.0000,   6.00000,    397.8347
    207.5000,       5.0000,   6.00000,    435.0314
    212.5000,       5.0000,   6.00000,    461.7190
    217.5000,       5.0000,   6.00000,    458.4130
    222.5000,       5.0000,   6.00000,    512.6384
    227.5000,       5.0000,   6.00000,    544.9527
    232.5000,       5.0000,   6.00000,    685.5557
    237.5000,       5.0000,   6.00000,    663.4582
    242.5000,       5.0000,   6.00000,    715.8810
    247.5000,       5.0000,   6.00000,    621.0082
    252.5000,       5.0000,   6.00000,    639.4851
    257.5000,       5.0000,   6.00000,    666.5558
    262.5000,       5.0000,   6.00000,    821.1285
    267.5000,       5.0000,   6.00000,    876.8116
    272.5000,       5.0000,   6.00000,    922.7385
     37.5000,      25.0000,   1.00000,    272.0618
     42.5000,      25.0000,   1.00000,    290.0693
     47.5000,      25.0000,   1.00000,    302.6714
     52.5000,      25.0000,   1.00000,    310.8308
     57.5000,      25.0000,   1.00000,    318.0359
     62.5000,      25.0000,   1.00000,    301.7364
     67.5000,      25.0000,   1.00000,    290.8435
     72.5000,      25.0000,   1.00000,    292.0058
     77.5000,      25.0000,   1.00000,    294.0325
     82.5000,      25.0000,   1.00000,    288.0226
     87.5000,      25.0000,   1.00000,    307.5757
     92.5000,      25.0000,   1.00000,    321.7587
     97.5000,      25.0000,   1.00000,    332.9055
    102.5000,      25.0000,   1.00000,    354.7640
    107.5000,      25.0000,   1.00000,    348.1497
    112.5000,      25.0000,   1.00000,    330.0788
    117.5000,      25.0000,   1.00000,    329.2746
    122.5000,      25.0000,   1.00000,    335.2596
    127.5000,      25.0000,   1.00000,    339.0383
    132.5000,      25.0000,   1.00000,    366.4027
    137.5000,      25.0000,   1.00000,    385.9025
    142.5000,      25.0000,   1.00000,    408.8847
    147.5000,      25.0000,   1.00000,    427.5304
    152.5000,      25.0000,   1.00000,    436.2454
    157.5000,      25.0000,   1.00000,    404.3925
    162.5000,      25.0000,   1.00000,    386.8265
    167.5000,      25.0000,   1.00000,    378.5282
    172.5000,      25.0000,   1.00000,    378.4436
    177.5000,      25.0000,   1.00000,    389.9672
    182.5000,      25.0000,   1.00000,    423.5444
    187.5000,      25.0000,   1.00000,    423.5046
    192.5000,      25.0000,   1.00000,    444.8941
    197.5000,      25.0000,   1.00000,    464.5596
    202.5000,      25.0000,   1.00000,    472.1756
    207.5000,      25.0000,   1.00000,    444.5582
    212.5000,      25.0000,   1.00000,    455.4012
    217.5000,      25.0000,   1.00000,    478.3055
    222.5000,      25.0000,   1.00000,    546.8596
    227.5000,      25.0000,   1.00000,    590.2915
    232.5000,      25.0000,   1.00000,    645.5773
    237.5000,      25.0000,   1.00000,    646.8260
    242.5000,      25.0000,   1.00000,    640.0756
    247.5000,      25.0000,   1.00000,    639.1747
    252.5000,      25.0000,   1.00000,    689.2527
    257.5000,      25.0000,   1.00000,    711.9957
    262.5000,      25.0000,   1.00000,    756.2496
    267.5000,      25.0000,   1.00000,    823.9658
     37.5000,       5.0000,   7.00000,    272.6583
     42.5000,       5.0000,   7.00000,    234.4158
     47.5000,       5.0000,   7.00000,    285.5635
     52.5000,       5.0000,   7.00000,    300.0739
     57.5000,       5.0000,   7.00000,    292.7787
     62.5000,       5.0000,   7.00000,    305.6146
     67.5000,       5.0000,   7.00000,    309.0470
     72.5000,       5.0000,   7.00000,    259.3951
     77.5000,       5.0000,   7.00000,    250.2293
     82.5000,       5.0000,   7.00000,    253.4428
     87.5000,       5.0000,   7.00000,    276.0946
     92.5000,       5.0000,   7.00000,    318.1846
     97.5000,       5.0000,   7.00000,    321.9676
    102.5000,       5.0000,   7.00000,    304.1904
    107.5000,       5.0000,   7.00000,    293.9616
    112.5000,       5.0000,   7.00000,    292.0846
    117.5000,       5.0000,   7.00000,    289.6112
    122.5000,       5.0000,   7.00000,    275.8518
    127.5000,       5.0000,   7.00000,    311.2930
    132.5000,       5.0000,   7.00000,    336.9177
    137.5000,       5.0000,   7.00000,    335.0383
    142.5000,       5.0000,   7.00000,    442.2993
    147.5000,       5.0000,   7.00000,    405.3146
    152.5000,       5.0000,   7.00000,    415.9460
    157.5000,       5.0000,   7.00000,    399.4847
    162.5000,       5.0000,   7.00000,    373.1256
    167.5000,       5.0000,   7.00000,    377.2570
    172.5000,       5.0000,   7.00000,    334.0278
    177.5000,       5.0000,   7.00000,    301.0130
    182.5000,       5.0000,   7.00000,    354.2040
    187.5000,       5.0000,   7.00000,    445.1086
    192.5000,       5.0000,   7.00000,    521.9376
    197.5000,       5.0000,   7.00000,    407.5517
    202.5000,       5.0000,   7.00000,    373.7614
    207.5000,       5.0000,   7.00000,    410.4568
    212.5000,       5.0000,   7.00000,    450.1340
    217.5000,       5.0000,   7.00000,    440.7707
    222.5000,       5.0000,   7.00000,    486.9313
    227.5000,       5.0000,   7.00000,    502.9790
    232.5000,       5.0000,   7.00000,    655.5629
    237.5000,       5.0000,   7.00000,    632.3818
    242.5000,       5.0000,   7.00000,    645.7310
    247.5000,       5.0000,   7.00000,    563.9351
    252.5000,       5.0000,   7.00000,    584.0328
    257.5000,       5.0000,   7.00000,    597.8587
    262.5000,       5.0000,   7.00000,    737.2423
    267.5000,       5.0000,   7.00000,    765.2104
     42.5000,       5.0000,   8.00000,    214.0732
     47.5000,       5.0000,   8.00000,    259.1145
     52.5000,       5.0000,   8.00000,    267.0437
     57.5000,       5.0000,   8.00000,    260.1432
     62.5000,       5.0000,   8.00000,    273.4549
     67.5000,       5.0000,   8.00000,    277.3069
     72.5000,       5.0000,   8.00000,    229.6128
     77.5000,       5.0000,   8.00000,    219.4138
     82.5000,       5.0000,   8.00000,    231.6426
     87.5000,       5.0000,   8.00000,    240.9395
     92.5000,       5.0000,   8.00000,    275.4961
     97.5000,       5.0000,   8.00000,    284.0278
    102.5000,       5.0000,   8.00000,    255.5617
    107.5000,       5.0000,   8.00000,    253.1061
    112.5000,       5.0000,   8.00000,    259.0712
    117.5000,       5.0000,   8.00000,    256.5121
    122.5000,       5.0000,   8.00000,    244.7200
    127.5000,       5.0000,   8.00000,    274.9651
    132.5000,       5.0000,   8.00000,    304.2202
    137.5000,       5.0000,   8.00000,    315.6529
    142.5000,       5.0000,   8.00000,    423.6409
    147.5000,       5.0000,   8.00000,    377.2841
    152.5000,       5.0000,   8.00000,    371.9315
    157.5000,       5.0000,   8.00000,    370.0399
    162.5000,       5.0000,   8.00000,    353.0690
    167.5000,       5.0000,   8.00000,    347.1948
    172.5000,       5.0000,   8.00000,    301.7152
    177.5000,       5.0000,   8.00000,    277.3559
    182.5000,       5.0000,   8.00000,    317.1121
    187.5000,       5.0000,   8.00000,    419.7636
    192.5000,       5.0000,   8.00000,    481.5843
    197.5000,       5.0000,   8.00000,    380.5688
    202.5000,       5.0000,   8.00000,    350.3306
    207.5000,       5.0000,   8.00000,    396.1525
    212.5000,       5.0000,   8.00000,    444.9231
    217.5000,       5.0000,   8.00000,    441.4493
    222.5000,       5.0000,   8.00000,    468.4489
    227.5000,       5.0000,   8.00000,    472.5168
    232.5000,       5.0000,   8.00000,    611.2122
    237.5000,       5.0000,   8.00000,    587.4975
    242.5000,       5.0000,   8.00000,    611.1050
    247.5000,       5.0000,   8.00000,    524.5215
    252.5000,       5.0000,   8.00000,    531.2004
    257.5000,       5.0000,   8.00000,    543.4617
    262.5000,       5.0000,   8.00000,    664.5312
     52.5000,      35.0000,   1.00000,    228.8042
     57.5000,      35.0000,   1.00000,    222.1273
     62.5000,      35.0000,   1.00000,    223.2592
     67.5000,      35.0000,   1.00000,    220.7313
     72.5000,      35.0000,   1.00000,    220.6542
     77.5000,      35.0000,   1.00000,    225.8551
     82.5000,      35.0000,   1.00000,    225.7659
     87.5000,      35.0000,   1.00000,    223.6889
     92.5000,      35.0000,   1.00000,    222.0115
     97.5000,      35.0000,   1.00000,    223.2825
    102.5000,      35.0000,   1.00000,    231.9380
    107.5000,      35.0000,   1.00000,    237.9895
    112.5000,      35.0000,   1.00000,    244.2125
    117.5000,      35.0000,   1.00000,    251.5154
    122.5000,      35.0000,   1.00000,    263.9619
    127.5000,      35.0000,   1.00000,    293.9952
    132.5000,      35.0000,   1.00000,    312.0809
    137.5000,      35.0000,   1.00000,    324.1388
    142.5000,      35.0000,   1.00000,    326.8574
    147.5000,      35.0000,   1.00000,    334.7615
    152.5000,      35.0000,   1.00000,    342.3317
    157.5000,      35.0000,   1.00000,    338.7974
    162.5000,      35.0000,   1.00000,    315.4480
    167.5000,      35.0000,   1.00000,    311.1518
    172.5000,      35.0000,   1.00000,    318.8707
    177.5000,      35.0000,   1.00000,    334.7574
    182.5000,      35.0000,   1.00000,    329.7372
    187.5000,      35.0000,   1.00000,    325.9789
    192.5000,      35.0000,   1.00000,    334.6261
    197.5000,      35.0000,   1.00000,    376.8246
    202.5000,      35.0000,   1.00000,    407.9054
    207.5000,      35.0000,   1.00000,    435.7646
    212.5000,      35.0000,   1.00000,    439.0499
    217.5000,      35.0000,   1.00000,    478.0827
    222.5000,      35.0000,   1.00000,    511.0109
    227.5000,      35.0000,   1.00000,    521.2779
    232.5000,      35.0000,   1.00000,    512.7571
    237.5000,      35.0000,   1.00000,    517.6888
    242.5000,      35.0000,   1.00000,    527.1743
    247.5000,      35.0000,   1.00000,    565.6508
    252.5000,      35.0000,   1.00000,    570.0413
     52.5000,       5.0000,  10.00000,    211.0957
     57.5000,       5.0000,  10.00000,    212.5283
     62.5000,       5.0000,  10.00000,    229.5704
     67.5000,       5.0000,  10.00000,    233.9360
     72.5000,       5.0000,  10.00000,    193.4046
     77.5000,       5.0000,  10.00000,    181.9646
     82.5000,       5.0000,  10.00000,    184.8551
     87.5000,       5.0000,  10.00000,    195.8760
     92.5000,       5.0000,  10.00000,    216.1905
     97.5000,       5.0000,  10.00000,    209.9800
    102.5000,       5.0000,  10.00000,    191.4393
    107.5000,       5.0000,  10.00000,    188.5067
    112.5000,       5.0000,  10.00000,    195.1648
    117.5000,       5.0000,  10.00000,    203.7546
    122.5000,       5.0000,  10.00000,    206.8443
    127.5000,       5.0000,  10.00000,    246.7279
    132.5000,       5.0000,  10.00000,    280.5030
    137.5000,       5.0000,  10.00000,    281.8015
    142.5000,       5.0000,  10.00000,    359.1005
    147.5000,       5.0000,  10.00000,    326.6120
    152.5000,       5.0000,  10.00000,    343.7261
    157.5000,       5.0000,  10.00000,    343.9705
    162.5000,       5.0000,  10.00000,    319.4898
    167.5000,       5.0000,  10.00000,    312.0363
    172.5000,       5.0000,  10.00000,    267.8231
    177.5000,       5.0000,  10.00000,    243.1841
    182.5000,       5.0000,  10.00000,    276.5968
    187.5000,       5.0000,  10.00000,    353.6102
    192.5000,       5.0000,  10.00000,    408.0487
    197.5000,       5.0000,  10.00000,    336.0614
    202.5000,       5.0000,  10.00000,    320.5140
    207.5000,       5.0000,  10.00000,    375.0192
    212.5000,       5.0000,  10.00000,    424.6718
    217.5000,       5.0000,  10.00000,    419.5599
    222.5000,       5.0000,  10.00000,    448.5870
    227.5000,       5.0000,  10.00000,    434.0244
    232.5000,       5.0000,  10.00000,    538.2789
    237.5000,       5.0000,  10.00000,    514.9405
    242.5000,       5.0000,  10.00000,    541.7094
    247.5000,       5.0000,  10.00000,    468.8741
    252.5000,       5.0000,  10.00000,    465.1436
     67.5000,      45.0000,   1.00000,    179.8159
     72.5000,      45.0000,   1.00000,    185.5829
     77.5000,      45.0000,   1.00000,    183.8326
     82.5000,      45.0000,   1.00000,    180.6356
     87.5000,      45.0000,   1.00000,    173.3651
     92.5000,      45.0000,   1.00000,    166.6185
     97.5000,      45.0000,   1.00000,    167.4609
    102.5000,      45.0000,   1.00000,    171.4681
    107.5000,      45.0000,   1.00000,    184.8569
    112.5000,      45.0000,   1.00000,    201.3014
    117.5000,      45.0000,   1.00000,    217.9124
    122.5000,      45.0000,   1.00000,    241.3686
    127.5000,      45.0000,   1.00000,    249.8471
    132.5000,      45.0000,   1.00000,    267.4906
    137.5000,      45.0000,   1.00000,    286.5848
    142.5000,      45.0000,   1.00000,    294.6684
    147.5000,      45.0000,   1.00000,    299.5053
    152.5000,      45.0000,   1.00000,    297.5335
    157.5000,      45.0000,   1.00000,    291.1537
    162.5000,      45.0000,   1.00000,    296.6053
    167.5000,      45.0000,   1.00000,    295.4506
    172.5000,      45.0000,   1.00000,    302.5179
    177.5000,      45.0000,   1.00000,    292.5273
    182.5000,      45.0000,   1.00000,    287.0998
    187.5000,      45.0000,   1.00000,    292.7510
    192.5000,      45.0000,   1.00000,    306.4089
    197.5000,      45.0000,   1.00000,    322.9641
    202.5000,      45.0000,   1.00000,    350.4395
    207.5000,      45.0000,   1.00000,    373.8835
    212.5000,      45.0000,   1.00000,    405.2466
    217.5000,      45.0000,   1.00000,    416.7021
    222.5000,      45.0000,   1.00000,    441.4293
    227.5000,      45.0000,   1.00000,    452.7645
    232.5000,      45.0000,   1.00000,    457.5617
    237.5000,      45.0000,   1.00000,    457.1099
     67.5000,       5.0000,  12.00000,    204.0136
    147.5000,       5.0000,  12.00000,    310.9132
    227.5000,       5.0000,  12.00000,    404.9940
     67.5000,      15.0000,   4.00000,    178.7238
     72.5000,      15.0000,   4.00000,    168.1941
     77.5000,      15.0000,   4.00000,    151.6278
     82.5000,      15.0000,   4.00000,    148.4863
     87.5000,      15.0000,   4.00000,    152.4014
     92.5000,      15.0000,   4.00000,    155.3125
     97.5000,      15.0000,   4.00000,    153.0810
    102.5000,      15.0000,   4.00000,    146.4256
    107.5000,      15.0000,   4.00000,    145.5772
    112.5000,      15.0000,   4.00000,    152.9253
    117.5000,      15.0000,   4.00000,    165.4308
    122.5000,      15.0000,   4.00000,    184.8551
    127.5000,      15.0000,   4.00000,    205.2059
    132.5000,      15.0000,   4.00000,    231.8594
    137.5000,      15.0000,   4.00000,    279.4264
    142.5000,      15.0000,   4.00000,    299.7216
    147.5000,      15.0000,   4.00000,    319.5825
    152.5000,      15.0000,   4.00000,    315.6992
    157.5000,      15.0000,   4.00000,    313.9808
    162.5000,      15.0000,   4.00000,    309.1680
    167.5000,      15.0000,   4.00000,    281.8427
    172.5000,      15.0000,   4.00000,    253.2530
    177.5000,      15.0000,   4.00000,    237.9705
    182.5000,      15.0000,   4.00000,    263.6906
    187.5000,      15.0000,   4.00000,    314.7123
    192.5000,      15.0000,   4.00000,    329.1838
    197.5000,      15.0000,   4.00000,    315.3844
    202.5000,      15.0000,   4.00000,    299.9568
    207.5000,      15.0000,   4.00000,    322.1688
    212.5000,      15.0000,   4.00000,    350.3169
    217.5000,      15.0000,   4.00000,    373.3061
    222.5000,      15.0000,   4.00000,    383.1373
    227.5000,      15.0000,   4.00000,    427.4091
    232.5000,      15.0000,   4.00000,    450.9213
    237.5000,      15.0000,   4.00000,    480.8413
     82.5000,      55.0000,   1.00000,    148.3635
     87.5000,      55.0000,   1.00000,    148.4951
     92.5000,      55.0000,   1.00000,    149.7371
     97.5000,      55.0000,   1.00000,    151.4184
    102.5000,      55.0000,   1.00000,    160.4500
    107.5000,      55.0000,   1.00000,    171.9856
    112.5000,      55.0000,   1.00000,    179.3307
    117.5000,      55.0000,   1.00000,    201.1866
    122.5000,      55.0000,   1.00000,    217.7135
    127.5000,      55.0000,   1.00000,    230.9888
    132.5000,      55.0000,   1.00000,    245.5954
    137.5000,      55.0000,   1.00000,    258.7104
    142.5000,      55.0000,   1.00000,    269.3566
    147.5000,      55.0000,   1.00000,    276.1456
    152.5000,      55.0000,   1.00000,    275.1759
    157.5000,      55.0000,   1.00000,    275.0167
    162.5000,      55.0000,   1.00000,    279.5998
    167.5000,      55.0000,   1.00000,    294.0161
    172.5000,      55.0000,   1.00000,    291.2615
    177.5000,      55.0000,   1.00000,    291.2186
    182.5000,      55.0000,   1.00000,    290.7177
    187.5000,      55.0000,   1.00000,    292.6844
    192.5000,      55.0000,   1.00000,    294.4287
    197.5000,      55.0000,   1.00000,    295.1241
    202.5000,      55.0000,   1.00000,    303.7501
    207.5000,      55.0000,   1.00000,    328.3328
    212.5000,      55.0000,   1.00000,    347.6079
    217.5000,      55.0000,   1.00000,    363.7612
    222.5000,      55.0000,   1.00000,    362.7849
    147.5000,       5.0000,  15.00000,    300.0276
    227.5000,       5.0000,  15.00000,    350.4893
     82.5000,      15.0000,   5.00000,    122.1312
     87.5000,      15.0000,   5.00000,    127.4476
     92.5000,      15.0000,   5.00000,    132.9870
     97.5000,      15.0000,   5.00000,    134.0675
    102.5000,      15.0000,   5.00000,    129.5521
    107.5000,      15.0000,   5.00000,    126.9951
    112.5000,      15.0000,   5.00000,    130.0843
    117.5000,      15.0000,   5.00000,    138.7818
    122.5000,      15.0000,   5.00000,    159.0527
    127.5000,      15.0000,   5.00000,    184.2991
    132.5000,      15.0000,   5.00000,    210.9204
    137.5000,      15.0000,   5.00000,    256.8280
    142.5000,      15.0000,   5.00000,    282.0199
    147.5000,      15.0000,   5.00000,    311.5789
    152.5000,      15.0000,   5.00000,    309.5674
    157.5000,      15.0000,   5.00000,    307.3223
    162.5000,      15.0000,   5.00000,    296.3277
    167.5000,      15.0000,   5.00000,    274.4542
    172.5000,      15.0000,   5.00000,    251.0347
    177.5000,      15.0000,   5.00000,    242.6802
    182.5000,      15.0000,   5.00000,    266.9822
    187.5000,      15.0000,   5.00000,    311.8040
    192.5000,      15.0000,   5.00000,    315.7503
    197.5000,      15.0000,   5.00000,    289.7050
    202.5000,      15.0000,   5.00000,    266.7369
    207.5000,      15.0000,   5.00000,    280.3434
    212.5000,      15.0000,   5.00000,    299.2556
    217.5000,      15.0000,   5.00000,    316.8431
    222.5000,      15.0000,   5.00000,    323.0997
     97.5000,      65.0000,   1.00000,    145.9918
    102.5000,      65.0000,   1.00000,    153.4152
    107.5000,      65.0000,   1.00000,    165.1438
    112.5000,      65.0000,   1.00000,    185.3751
    117.5000,      65.0000,   1.00000,    198.6985
    122.5000,      65.0000,   1.00000,    213.7226
    127.5000,      65.0000,   1.00000,    226.3471
    132.5000,      65.0000,   1.00000,    237.6945
    137.5000,      65.0000,   1.00000,    244.8212
    142.5000,      65.0000,   1.00000,    246.7035
    147.5000,      65.0000,   1.00000,    246.5215
    152.5000,      65.0000,   1.00000,    254.0426
    157.5000,      65.0000,   1.00000,    269.9800
    162.5000,      65.0000,   1.00000,    289.5680
    167.5000,      65.0000,   1.00000,    292.7243
    172.5000,      65.0000,   1.00000,    290.7475
    177.5000,      65.0000,   1.00000,    286.1723
    182.5000,      65.0000,   1.00000,    283.4019
    187.5000,      65.0000,   1.00000,    282.0036
    192.5000,      65.0000,   1.00000,    283.8091
    197.5000,      65.0000,   1.00000,    284.9048
    202.5000,      65.0000,   1.00000,    294.8767
    207.5000,      65.0000,   1.00000,    304.0428
     97.5000,      15.0000,   6.00000,    120.4636
    102.5000,      15.0000,   6.00000,    116.3920
    107.5000,      15.0000,   6.00000,    116.3509
    112.5000,      15.0000,   6.00000,    123.0284
    117.5000,      15.0000,   6.00000,    131.2533
    122.5000,      15.0000,   6.00000,    149.9502
    127.5000,      15.0000,   6.00000,    175.9265
    132.5000,      15.0000,   6.00000,    204.5044
    137.5000,      15.0000,   6.00000,    247.6970
    142.5000,      15.0000,   6.00000,    270.7258
    147.5000,      15.0000,   6.00000,    295.2247
    152.5000,      15.0000,   6.00000,    299.8116
    157.5000,      15.0000,   6.00000,    305.4125
    162.5000,      15.0000,   6.00000,    304.2906
    167.5000,      15.0000,   6.00000,    282.1519
    172.5000,      15.0000,   6.00000,    254.8165
    177.5000,      15.0000,   6.00000,    240.6181
    182.5000,      15.0000,   6.00000,    259.2152
    187.5000,      15.0000,   6.00000,    301.3286
    192.5000,      15.0000,   6.00000,    305.3097
    197.5000,      15.0000,   6.00000,    281.7156
    202.5000,      15.0000,   6.00000,    256.0624
    207.5000,      15.0000,   6.00000,    265.4659
    105.0000,      30.0000,   3.00000,    122.1147
    110.0000,      30.0000,   3.00000,    125.0692
    115.0000,      30.0000,   3.00000,    135.0722
    120.0000,      30.0000,   3.00000,    152.2330
    125.0000,      30.0000,   3.00000,    171.6139
    130.0000,      30.0000,   3.00000,    202.5629
    135.0000,      30.0000,   3.00000,    226.3912
    140.0000,      30.0000,   3.00000,    250.7563
    145.0000,      30.0000,   3.00000,    273.9407
    150.0000,      30.0000,   3.00000,    288.4985
    155.0000,      30.0000,   3.00000,    301.6517
    160.0000,      30.0000,   3.00000,    290.6899
    165.0000,      30.0000,   3.00000,    277.7375
    170.0000,      30.0000,   3.00000,    268.6381
    175.0000,      30.0000,   3.00000,    267.8507
    180.0000,      30.0000,   3.00000,    277.7984
    185.0000,      30.0000,   3.00000,    272.0101
    190.0000,      30.0000,   3.00000,    267.7554
    195.0000,      30.0000,   3.00000,    273.6614
    200.0000,      30.0000,   3.00000,    281.4932
    112.5000,      25.0000,   4.00000,    121.8802
    117.5000,      25.0000,   4.00000,    136.4431
    122.5000,      25.0000,   4.00000,    155.6416
    127.5000,      25.0000,   4.00000,    175.5443
    132.5000,      25.0000,   4.00000,    210.1702
    137.5000,      25.0000,   4.00000,    239.8795
    142.5000,      25.0000,   4.00000,    267.3280
    147.5000,      25.0000,   4.00000,    290.5182
    152.5000,      25.0000,   4.00000,    303.6705
    157.5000,      25.0000,   4.00000,    298.7414
    162.5000,      25.0000,   4.00000,    288.1639
    167.5000,      25.0000,   4.00000,    266.5064
    172.5000,      25.0000,   4.00000,    254.1351
    177.5000,      25.0000,   4.00000,    259.4977
    182.5000,      25.0000,   4.00000,    273.4930
    187.5000,      25.0000,   4.00000,    274.8213
    192.5000,      25.0000,   4.00000,    275.6470
    147.5000,      15.0000,   8.00000,    300.2144
  13.26
ITERATION 2
MODEL RESISTIVITY
LAYER 1
59,     2.5000
     10.0000,     397.81
     15.0000,     348.24
     20.0000,     310.56
     25.0000,     380.55
     30.0000,     430.79
     35.0000,     525.22
     40.0000,     623.84
     45.0000,     490.88
     50.0000,     669.63
     55.0000,     717.09
     60.0000,     716.00
     65.0000,     778.98
     70.0000,     780.82
     75.0000,     559.79
     80.0000,     499.77
     85.0000,     510.81
     90.0000,     539.34
     95.0000,     631.13
    100.0000,     604.49
    105.0000,     499.46
    110.0000,     472.08
    115.0000,     492.50
    120.0000,     530.57
    125.0000,     540.84
    130.0000,     695.45
    135.0000,     807.46
    140.0000,     777.99
    145.0000,     1121.9
    150.0000,     906.89
    155.0000,     866.77
    160.0000,     791.87
    165.0000,     654.94
    170.0000,     596.24
    175.0000,     458.30
    180.0000,     386.02
    185.0000,     464.18
    190.0000,     661.73
    195.0000,     851.24
    200.0000,     632.73
    205.0000,     618.94
    210.0000,     820.35
    215.0000,     1037.5
    220.0000,     1059.4
    225.0000,     1157.6
    230.0000,     1089.5
    235.0000,     1371.5
    240.0000,     1173.9
    245.0000,     1218.6
    250.0000,     947.41
    255.0000,     919.35
    260.0000,     894.43
    265.0000,     1183.3
    270.0000,     1198.7
    275.0000,     1272.4
    280.0000,     1647.9
    285.0000,     1298.7
    290.0000,     1285.6
    295.0000,     1456.9
             1460.6
LAYER 2
59,     5.2500
     10.0000,     409.69
     15.0000,     353.68
     20.0000,     311.14
     25.0000,     352.28
     30.0000,     396.97
     35.0000,     475.17
     40.0000,     546.30
     45.0000,     457.85
     50.0000,     581.74
     55.0000,     626.53
     60.0000,     622.88
     65.0000,     695.77
     70.0000,     691.37
     75.0000,     532.22
     80.0000,     476.33
     85.0000,     488.63
     90.0000,     528.34
     95.0000,     603.98
    100.0000,     595.03
    105.0000,     533.27
    110.0000,     520.26
    115.0000,     543.29
    120.0000,     583.74
    125.0000,     599.19
    130.0000,     721.69
    135.0000,     801.85
    140.0000,     785.20
    145.0000,     1049.7
    150.0000,     864.39
    155.0000,     810.00
    160.0000,     749.79
    165.0000,     645.40
    170.0000,     590.91
    175.0000,     459.37
    180.0000,     384.83
    185.0000,     459.96
    190.0000,     654.66
    195.0000,     824.03
    200.0000,     619.31
    205.0000,     600.02
    210.0000,     786.81
    215.0000,     988.27
    220.0000,     1003.5
    225.0000,     1076.2
    230.0000,     1079.5
    235.0000,     1362.8
    240.0000,     1236.0
    245.0000,     1216.1
    250.0000,     969.98
    255.0000,     910.28
    260.0000,     918.18
    265.0000,     1171.2
    270.0000,     1245.6
    275.0000,     1354.5
    280.0000,     1634.3
    285.0000,     1373.0
    290.0000,     1343.6
    295.0000,     1459.2
             1460.5
LAYER 3
57,     8.2750
     15.0000,     376.90
     20.0000,     301.29
     25.0000,     291.11
     30.0000,     310.66
     35.0000,     353.59
     40.0000,     390.75
     45.0000,     352.34
     50.0000,     417.76
     55.0000,     451.40
     60.0000,     460.41
     65.0000,     535.44
     70.0000,     556.77
     75.0000,     471.52
     80.0000,     429.21
     85.0000,     435.98
     90.0000,     468.52
     95.0000,     514.50
    100.0000,     534.82
    105.0000,     554.67
    110.0000,     592.79
    115.0000,     637.65
    120.0000,     688.29
    125.0000,     715.88
    130.0000,     786.48
    135.0000,     826.01
    140.0000,     828.20
    145.0000,     1009.0
    150.0000,     836.23
    155.0000,     754.79
    160.0000,     700.88
    165.0000,     629.81
    170.0000,     576.57
    175.0000,     446.79
    180.0000,     366.67
    185.0000,     425.65
    190.0000,     601.32
    195.0000,     735.97
    200.0000,     569.36
    205.0000,     542.15
    210.0000,     685.81
    215.0000,     835.19
    220.0000,     836.33
    225.0000,     889.89
    230.0000,     991.77
    235.0000,     1297.6
    240.0000,     1285.6
    245.0000,     1200.7
    250.0000,     978.61
    255.0000,     891.52
    260.0000,     926.76
    265.0000,     1145.1
    270.0000,     1307.1
    275.0000,     1480.3
    280.0000,     1684.5
    285.0000,     1538.8
    290.0000,     1497.4
             1519.3
LAYER 4
55,    11.6025
     20.0000,     308.72
     25.0000,     238.26
     30.0000,     237.05
     35.0000,     255.22
     40.0000,     273.41
     45.0000,     260.22
     50.0000,     302.09
     55.0000,     330.65
     60.0000,     350.25
     65.0000,     428.13
     70.0000,     477.17
     75.0000,     431.94
     80.0000,     391.17
     85.0000,     378.20
     90.0000,     383.82
     95.0000,     404.80
    100.0000,     449.60
    105.0000,     542.63
    110.0000,     651.16
    115.0000,     731.07
    120.0000,     783.03
    125.0000,     799.96
    130.0000,     806.13
    135.0000,     803.39
    140.0000,     818.23
    145.0000,     956.17
    150.0000,     797.10
    155.0000,     712.61
    160.0000,     671.31
    165.0000,     625.63
    170.0000,     572.08
    175.0000,     431.65
    180.0000,     336.77
    185.0000,     370.44
    190.0000,     511.58
    195.0000,     613.07
    200.0000,     482.93
    205.0000,     448.31
    210.0000,     539.46
    215.0000,     627.01
    220.0000,     616.01
    225.0000,     662.32
    230.0000,     806.00
    235.0000,     1119.0
    240.0000,     1203.8
    245.0000,     1119.5
    250.0000,     930.81
    255.0000,     843.19
    260.0000,     894.31
    265.0000,     1103.4
    270.0000,     1346.4
    275.0000,     1585.4
    280.0000,     1798.6
    285.0000,     1732.6
             1677.1
LAYER 5
51,    15.2628
     30.0000,     189.10
     35.0000,     185.41
     40.0000,     191.48
     45.0000,     207.27
     50.0000,     238.34
     55.0000,     276.12
     60.0000,     318.11
     65.0000,     396.00
     70.0000,     460.37
     75.0000,     445.93
     80.0000,     388.15
     85.0000,     328.37
     90.0000,     284.24
     95.0000,     267.71
    100.0000,     293.04
    105.0000,     362.51
    110.0000,     437.41
    115.0000,     474.97
    120.0000,     478.59
    125.0000,     471.68
    130.0000,     464.00
    135.0000,     480.76
    140.0000,     543.86
    145.0000,     645.20
    150.0000,     639.09
    155.0000,     637.37
    160.0000,     650.64
    165.0000,     644.30
    170.0000,     581.11
    175.0000,     440.51
    180.0000,     333.45
    185.0000,     318.67
    190.0000,     371.71
    195.0000,     406.74
    200.0000,     353.27
    205.0000,     319.08
    210.0000,     330.45
    215.0000,     343.02
    220.0000,     336.24
    225.0000,     360.39
    230.0000,     444.68
    235.0000,     595.66
    240.0000,     700.04
    245.0000,     712.23
    250.0000,     676.25
    255.0000,     675.67
    260.0000,     771.55
    265.0000,     972.57
    270.0000,     1298.2
    275.0000,     1570.6
             1878.5
LAYER 6
47,    19.2890
     40.0000,     196.45
     45.0000,     228.35
     50.0000,     255.13
     55.0000,     297.20
     60.0000,     344.26
     65.0000,     414.94
     70.0000,     472.11
     75.0000,     471.70
     80.0000,     420.26
     85.0000,     352.74
     90.0000,     295.06
     95.0000,     262.47
    100.0000,     260.02
    105.0000,     276.68
    110.0000,     285.70
    115.0000,     272.03
    120.0000,     247.06
    125.0000,     228.27
    130.0000,     223.71
    135.0000,     241.90
    140.0000,     290.26
    145.0000,     362.94
    150.0000,     424.06
    155.0000,     486.40
    160.0000,     548.65
    165.0000,     582.74
    170.0000,     552.91
    175.0000,     458.67
    180.0000,     372.38
    185.0000,     341.37
    190.0000,     353.00
    195.0000,     358.21
    200.0000,     325.24
    205.0000,     291.52
    210.0000,     275.37
    215.0000,     264.77
    220.0000,     255.72
    225.0000,     265.47
    230.0000,     305.90
    235.0000,     375.07
    240.0000,     441.74
    245.0000,     484.68
    250.0000,     519.67
    255.0000,     577.32
    260.0000,     705.44
    265.0000,     885.74
             1295.1
LAYER 7
43,    23.7179
     50.0000,     262.09
     55.0000,     307.27
     60.0000,     343.95
     65.0000,     396.66
     70.0000,     441.15
     75.0000,     455.44
     80.0000,     431.54
     85.0000,     385.21
     90.0000,     333.82
     95.0000,     292.57
    100.0000,     265.79
    105.0000,     243.94
    110.0000,     214.67
    115.0000,     178.12
    120.0000,     145.06
    125.0000,     123.83
    130.0000,     116.71
    135.0000,     124.94
    140.0000,     150.48
    145.0000,     193.56
    150.0000,     249.32
    155.0000,     317.45
    160.0000,     391.68
    165.0000,     451.61
    170.0000,     470.56
    175.0000,     443.07
    180.0000,     402.14
    185.0000,     379.62
    190.0000,     375.81
    195.0000,     367.42
    200.0000,     339.30
    205.0000,     305.03
    210.0000,     276.95
    215.0000,     255.36
    220.0000,     241.18
    225.0000,     241.03
    230.0000,     259.35
    235.0000,     294.23
    240.0000,     338.04
    245.0000,     381.62
    250.0000,     437.97
    255.0000,     511.72
           697.7938
LAYER 8
39,    28.5897
     60.0000,     313.58
     65.0000,     357.02
     70.0000,     388.07
     75.0000,     404.85
     80.0000,     406.54
     85.0000,     388.99
     90.0000,     354.51
     95.0000,     312.90
    100.0000,     270.78
    105.0000,     226.51
    110.0000,     179.49
    115.0000,     135.49
    120.0000,     101.95
    125.0000,      81.41
    130.0000,      72.71
    135.0000,      74.46
    140.0000,      86.63
    145.0000,     110.23
    150.0000,     146.32
    155.0000,     195.93
    160.0000,     256.48
    165.0000,     317.93
    170.0000,     364.79
    175.0000,     387.75
    180.0000,     393.75
    185.0000,     395.80
    190.0000,     396.95
    195.0000,     388.96
    200.0000,     366.04
    205.0000,     334.35
    210.0000,     302.85
    215.0000,     276.25
    220.0000,     257.64
    225.0000,     250.73
    230.0000,     257.92
    235.0000,     276.44
    240.0000,     304.74
    245.0000,     341.24
           413.0677
LAYER 9
34,    33.9487
     75.0000,     345.45
     80.0000,     357.41
     85.0000,     357.03
     90.0000,     339.44
     95.0000,     303.22
    100.0000,     256.84
    105.0000,     206.24
    110.0000,     156.48
    115.0000,     113.40
    120.0000,      82.46
    125.0000,      63.55
    130.0000,      54.46
    135.0000,      53.16
    140.0000,      58.88
    145.0000,      72.10
    150.0000,      94.16
    155.0000,     126.59
    160.0000,     169.58
    165.0000,     220.00
    170.0000,     271.12
    175.0000,     315.87
    180.0000,     351.25
    185.0000,     377.65
    190.0000,     394.20
    195.0000,     397.31
    200.0000,     385.07
    205.0000,     361.47
    210.0000,     333.93
    215.0000,     308.04
    220.0000,     287.82
    225.0000,     277.31
    230.0000,     277.85
    235.0000,     287.73
           308.7229
LAYER 10
28,    39.8436
     90.0000,     305.74
     95.0000,     260.96
    100.0000,     223.59
    105.0000,     178.77
    110.0000,     137.10
    115.0000,      99.09
    120.0000,      72.69
    125.0000,      55.97
    130.0000,      47.21
    135.0000,      44.59
    140.0000,      47.24
    145.0000,      55.21
    150.0000,      69.37
    155.0000,      90.99
    160.0000,     121.10
    165.0000,     159.53
    170.0000,     204.24
    175.0000,     251.62
    180.0000,     297.56
    185.0000,     338.00
    190.0000,     368.65
    195.0000,     385.70
    200.0000,     386.90
    205.0000,     374.55
    210.0000,     356.48
    215.0000,     336.62
    220.0000,     320.21
           304.0376
LAYER 11
24,    46.3279
    100.0000,     189.33
    105.0000,     146.69
    110.0000,     113.46
    115.0000,      86.80
    120.0000,      67.32
    125.0000,      52.92
    130.0000,      44.92
    135.0000,      41.88
    140.0000,      43.03
    145.0000,      48.30
    150.0000,      58.22
    155.0000,      73.73
    160.0000,      95.92
    165.0000,     125.55
    170.0000,     162.55
    175.0000,     205.56
    180.0000,     251.78
    185.0000,     296.84
    190.0000,     335.02
    195.0000,     362.88
    200.0000,     375.23
    205.0000,     375.35
    210.0000,     366.27
           351.2877
LAYER 12
21,    53.4607
    105.0000,     108.22
    110.0000,      90.70
    115.0000,      74.57
    120.0000,      61.24
    125.0000,      51.45
    130.0000,      44.58
    135.0000,      41.58
    140.0000,      42.05
    145.0000,      45.92
    150.0000,      53.59
    155.0000,      65.81
    160.0000,      83.57
    165.0000,     107.87
    170.0000,     139.35
    175.0000,     177.89
    180.0000,     222.06
    185.0000,     268.38
    190.0000,     307.08
    195.0000,     339.85
    200.0000,     362.40
           372.1297
LAYER 13
19, 
    110.0000,      74.64
    115.0000,      66.11
    120.0000,      56.98
    125.0000,      49.40
    130.0000,      44.18
    135.0000,      41.24
    140.0000,      41.41
    145.0000,      44.65
    150.0000,      51.32
    155.0000,      62.08
    160.0000,      77.90
    165.0000,      99.85
    170.0000,     128.91
    175.0000,     165.66
    180.0000,     210.13
    185.0000,     252.13
    190.0000,     293.71
    195.0000,     331.84
           363.7964
CALCULATED APPARENT RESISTIVITY
      7.5000,       5.0000,   1.00000,    373.2346
     12.5000,       5.0000,   1.00000,    355.7733
     17.5000,       5.0000,   1.00000,    332.2644
     22.5000,       5.0000,   1.00000,    377.2712
     27.5000,       5.0000,   1.00000,    396.4191
     32.5000,       5.0000,   1.00000,    429.3712
     37.5000,       5.0000,   1.00000,    522.3945
     42.5000,       5.0000,   1.00000,    458.9746
     47.5000,       5.0000,   1.00000,    585.6922
     52.5000,       5.0000,   1.00000,    588.6069
     57.5000,       5.0000,   1.00000,    617.3809
     62.5000,       5.0000,   1.00000,    623.9801
     67.5000,       5.0000,   1.00000,    631.9006
     72.5000,       5.0000,   1.00000,    535.3056
     77.5000,       5.0000,   1.00000,    520.8644
     82.5000,       5.0000,   1.00000,    515.1088
     87.5000,       5.0000,   1.00000,    510.1502
     92.5000,       5.0000,   1.00000,    548.9566
     97.5000,       5.0000,   1.00000,    546.8892
    102.5000,       5.0000,   1.00000,    521.5379
    107.5000,       5.0000,   1.00000,    526.0684
    112.5000,       5.0000,   1.00000,    535.1627
    117.5000,       5.0000,   1.00000,    582.4836
    122.5000,       5.0000,   1.00000,    593.2001
    127.5000,       5.0000,   1.00000,    690.2322
    132.5000,       5.0000,   1.00000,    794.5088
    137.5000,       5.0000,   1.00000,    733.2486
    142.5000,       5.0000,   1.00000,    951.3061
    147.5000,       5.0000,   1.00000,    785.3572
    152.5000,       5.0000,   1.00000,    810.5118
    157.5000,       5.0000,   1.00000,    733.2678
    162.5000,       5.0000,   1.00000,    621.3535
    167.5000,       5.0000,   1.00000,    577.9782
    172.5000,       5.0000,   1.00000,    490.4815
    177.5000,       5.0000,   1.00000,    455.8748
    182.5000,       5.0000,   1.00000,    505.6142
    187.5000,       5.0000,   1.00000,    556.7523
    192.5000,       5.0000,   1.00000,    668.7361
    197.5000,       5.0000,   1.00000,    618.5043
    202.5000,       5.0000,   1.00000,    675.6304
    207.5000,       5.0000,   1.00000,    763.5977
    212.5000,       5.0000,   1.00000,    877.2515
    217.5000,       5.0000,   1.00000,    910.7184
    222.5000,       5.0000,   1.00000,   1077.5944
    227.5000,       5.0000,   1.00000,   1008.5621
    232.5000,       5.0000,   1.00000,   1232.1357
    237.5000,       5.0000,   1.00000,   1048.7860
    242.5000,       5.0000,   1.00000,   1163.3944
    247.5000,       5.0000,   1.00000,    958.8264
    252.5000,       5.0000,   1.00000,   1017.8350
    257.5000,       5.0000,   1.00000,    953.4032
    262.5000,       5.0000,   1.00000,   1161.8688
    267.5000,       5.0000,   1.00000,   1216.6953
    272.5000,       5.0000,   1.00000,   1244.5308
    277.5000,       5.0000,   1.00000,   1505.2948
    282.5000,       5.0000,   1.00000,   1325.4540
    287.5000,       5.0000,   1.00000,   1395.6085
    292.5000,       5.0000,   1.00000,   1448.7345
    297.5000,       5.0000,   1.00000,   1429.5620
     12.5000,       5.0000,   2.00000,    340.1995
     17.5000,       5.0000,   2.00000,    313.8159
     22.5000,       5.0000,   2.00000,    358.3432
     27.5000,       5.0000,   2.00000,    347.7043
     32.5000,       5.0000,   2.00000,    394.8518
     37.5000,       5.0000,   2.00000,    450.2533
     42.5000,       5.0000,   2.00000,    370.8681
     47.5000,       5.0000,   2.00000,    488.6891
     52.5000,       5.0000,   2.00000,    521.5217
     57.5000,       5.0000,   2.00000,    469.7806
     62.5000,       5.0000,   2.00000,    531.3544
     67.5000,       5.0000,   2.00000,    570.8445
     72.5000,       5.0000,   2.00000,    474.1676
     77.5000,       5.0000,   2.00000,    475.6228
     82.5000,       5.0000,   2.00000,    490.7408
     87.5000,       5.0000,   2.00000,    473.3502
     92.5000,       5.0000,   2.00000,    525.5472
     97.5000,       5.0000,   2.00000,    531.9976
    102.5000,       5.0000,   2.00000,    496.2266
    107.5000,       5.0000,   2.00000,    519.4683
    112.5000,       5.0000,   2.00000,    573.5150
    117.5000,       5.0000,   2.00000,    600.0393
    122.5000,       5.0000,   2.00000,    578.1766
    127.5000,       5.0000,   2.00000,    709.2211
    132.5000,       5.0000,   2.00000,    722.3074
    137.5000,       5.0000,   2.00000,    651.9690
    142.5000,       5.0000,   2.00000,    856.5889
    147.5000,       5.0000,   2.00000,    715.6391
    152.5000,       5.0000,   2.00000,    685.5338
    157.5000,       5.0000,   2.00000,    685.3989
    162.5000,       5.0000,   2.00000,    591.4351
    167.5000,       5.0000,   2.00000,    591.7104
    172.5000,       5.0000,   2.00000,    516.2900
    177.5000,       5.0000,   2.00000,    450.6701
    182.5000,       5.0000,   2.00000,    463.1795
    187.5000,       5.0000,   2.00000,    556.3893
    192.5000,       5.0000,   2.00000,    665.0080
    197.5000,       5.0000,   2.00000,    544.6111
    202.5000,       5.0000,   2.00000,    560.0006
    207.5000,       5.0000,   2.00000,    715.4374
    212.5000,       5.0000,   2.00000,    787.2707
    217.5000,       5.0000,   2.00000,    807.5434
    222.5000,       5.0000,   2.00000,    879.3581
    227.5000,       5.0000,   2.00000,    886.1713
    232.5000,       5.0000,   2.00000,   1041.3860
    237.5000,       5.0000,   2.00000,    977.2389
    242.5000,       5.0000,   2.00000,   1049.5095
    247.5000,       5.0000,   2.00000,    975.3713
    252.5000,       5.0000,   2.00000,    978.8705
    257.5000,       5.0000,   2.00000,    985.7797
    262.5000,       5.0000,   2.00000,   1224.4534
    267.5000,       5.0000,   2.00000,   1163.1960
    272.5000,       5.0000,   2.00000,   1197.6616
    277.5000,       5.0000,   2.00000,   1558.2140
    282.5000,       5.0000,   2.00000,   1320.2087
    287.5000,       5.0000,   2.00000,   1324.5343
    292.5000,       5.0000,   2.00000,   1504.2278
     17.5000,       5.0000,   3.00000,    285.8696
     22.5000,       5.0000,   3.00000,    309.9302
     27.5000,       5.0000,   3.00000,    335.1856
     32.5000,       5.0000,   3.00000,    365.2340
     37.5000,       5.0000,   3.00000,    393.4792
     42.5000,       5.0000,   3.00000,    321.5284
     47.5000,       5.0000,   3.00000,    409.9865
     52.5000,       5.0000,   3.00000,    415.2017
     57.5000,       5.0000,   3.00000,    427.6378
     62.5000,       5.0000,   3.00000,    463.7697
     67.5000,       5.0000,   3.00000,    510.9744
     72.5000,       5.0000,   3.00000,    428.6078
     77.5000,       5.0000,   3.00000,    408.9902
     82.5000,       5.0000,   3.00000,    427.5830
     87.5000,       5.0000,   3.00000,    459.0916
     92.5000,       5.0000,   3.00000,    514.9505
     97.5000,       5.0000,   3.00000,    511.0758
    102.5000,       5.0000,   3.00000,    466.7078
    107.5000,       5.0000,   3.00000,    487.3065
    112.5000,       5.0000,   3.00000,    531.0511
    117.5000,       5.0000,   3.00000,    559.1224
    122.5000,       5.0000,   3.00000,    560.5807
    127.5000,       5.0000,   3.00000,    612.1483
    132.5000,       5.0000,   3.00000,    644.6916
    137.5000,       5.0000,   3.00000,    581.5113
    142.5000,       5.0000,   3.00000,    738.5905
    147.5000,       5.0000,   3.00000,    622.8569
    152.5000,       5.0000,   3.00000,    608.5994
    157.5000,       5.0000,   3.00000,    580.0588
    162.5000,       5.0000,   3.00000,    584.2894
    167.5000,       5.0000,   3.00000,    587.4214
    172.5000,       5.0000,   3.00000,    495.1288
    177.5000,       5.0000,   3.00000,    404.0737
    182.5000,       5.0000,   3.00000,    440.8878
    187.5000,       5.0000,   3.00000,    571.6023
    192.5000,       5.0000,   3.00000,    666.7171
    197.5000,       5.0000,   3.00000,    482.1690
    202.5000,       5.0000,   3.00000,    467.2487
    207.5000,       5.0000,   3.00000,    588.6202
    212.5000,       5.0000,   3.00000,    744.5894
    217.5000,       5.0000,   3.00000,    694.7996
    222.5000,       5.0000,   3.00000,    737.4514
    227.5000,       5.0000,   3.00000,    701.3701
    232.5000,       5.0000,   3.00000,    921.3970
    237.5000,       5.0000,   3.00000,    870.1003
    242.5000,       5.0000,   3.00000,   1005.4222
    247.5000,       5.0000,   3.00000,    857.8275
    252.5000,       5.0000,   3.00000,    934.8606
    257.5000,       5.0000,   3.00000,    951.0128
    262.5000,       5.0000,   3.00000,   1158.3679
    267.5000,       5.0000,   3.00000,   1148.1593
    272.5000,       5.0000,   3.00000,   1203.8619
    277.5000,       5.0000,   3.00000,   1470.6628
    282.5000,       5.0000,   3.00000,   1262.9734
    287.5000,       5.0000,   3.00000,   1268.4819
     22.5000,      15.0000,   1.00000,    299.0767
     27.5000,      15.0000,   1.00000,    328.6118
     32.5000,      15.0000,   1.00000,    356.2608
     37.5000,      15.0000,   1.00000,    346.8356
     42.5000,      15.0000,   1.00000,    357.2537
     47.5000,      15.0000,   1.00000,    344.2158
     52.5000,      15.0000,   1.00000,    376.2948
     57.5000,      15.0000,   1.00000,    412.0128
     62.5000,      15.0000,   1.00000,    447.5284
     67.5000,      15.0000,   1.00000,    428.0027
     72.5000,      15.0000,   1.00000,    412.5954
     77.5000,      15.0000,   1.00000,    382.6076
     82.5000,      15.0000,   1.00000,    396.7093
     87.5000,      15.0000,   1.00000,    450.5411
     92.5000,      15.0000,   1.00000,    492.9972
     97.5000,      15.0000,   1.00000,    485.8980
    102.5000,      15.0000,   1.00000,    473.8873
    107.5000,      15.0000,   1.00000,    464.0854
    112.5000,      15.0000,   1.00000,    472.6423
    117.5000,      15.0000,   1.00000,    512.3099
    122.5000,      15.0000,   1.00000,    526.8363
    127.5000,      15.0000,   1.00000,    545.4217
    132.5000,      15.0000,   1.00000,    551.7638
    137.5000,      15.0000,   1.00000,    597.8770
    142.5000,      15.0000,   1.00000,    580.1741
    147.5000,      15.0000,   1.00000,    579.8249
    152.5000,      15.0000,   1.00000,    546.4436
    157.5000,      15.0000,   1.00000,    555.5765
    162.5000,      15.0000,   1.00000,    549.6390
    167.5000,      15.0000,   1.00000,    539.8164
    172.5000,      15.0000,   1.00000,    463.5471
    177.5000,      15.0000,   1.00000,    430.6536
    182.5000,      15.0000,   1.00000,    476.6667
    187.5000,      15.0000,   1.00000,    563.1017
    192.5000,      15.0000,   1.00000,    558.8837
    197.5000,      15.0000,   1.00000,    521.0725
    202.5000,      15.0000,   1.00000,    479.4677
    207.5000,      15.0000,   1.00000,    550.3521
    212.5000,      15.0000,   1.00000,    609.3019
    217.5000,      15.0000,   1.00000,    685.9030
    222.5000,      15.0000,   1.00000,    641.6978
    227.5000,      15.0000,   1.00000,    708.9871
    232.5000,      15.0000,   1.00000,    753.4984
    237.5000,      15.0000,   1.00000,    884.5045
    242.5000,      15.0000,   1.00000,    850.6761
    247.5000,      15.0000,   1.00000,    878.5776
    252.5000,      15.0000,   1.00000,    864.4175
    257.5000,      15.0000,   1.00000,    958.0045
    262.5000,      15.0000,   1.00000,   1031.0692
    267.5000,      15.0000,   1.00000,   1158.2471
    272.5000,      15.0000,   1.00000,   1248.2950
    277.5000,      15.0000,   1.00000,   1234.2029
    282.5000,      15.0000,   1.00000,   1234.8418
     22.5000,       5.0000,   4.00000,    294.2222
     27.5000,       5.0000,   4.00000,    305.7544
     32.5000,       5.0000,   4.00000,    339.5390
     37.5000,       5.0000,   4.00000,    375.0941
     42.5000,       5.0000,   4.00000,    286.3629
     47.5000,       5.0000,   4.00000,    350.3126
     52.5000,       5.0000,   4.00000,    367.9111
     57.5000,       5.0000,   4.00000,    382.9485
     62.5000,       5.0000,   4.00000,    443.1354
     67.5000,       5.0000,   4.00000,    460.5367
     72.5000,       5.0000,   4.00000,    374.6417
     77.5000,       5.0000,   4.00000,    359.0020
     82.5000,       5.0000,   4.00000,    381.2561
     87.5000,       5.0000,   4.00000,    418.9085
     92.5000,       5.0000,   4.00000,    498.0247
     97.5000,       5.0000,   4.00000,    487.3967
    102.5000,       5.0000,   4.00000,    444.8484
    107.5000,       5.0000,   4.00000,    443.0735
    112.5000,       5.0000,   4.00000,    458.6238
    117.5000,       5.0000,   4.00000,    508.4256
    122.5000,       5.0000,   4.00000,    474.9783
    127.5000,       5.0000,   4.00000,    538.4216
    132.5000,       5.0000,   4.00000,    561.8160
    137.5000,       5.0000,   4.00000,    503.3513
    142.5000,       5.0000,   4.00000,    662.1591
    147.5000,       5.0000,   4.00000,    527.4987
    152.5000,       5.0000,   4.00000,    533.9824
    157.5000,       5.0000,   4.00000,    553.6558
    162.5000,       5.0000,   4.00000,    522.4335
    167.5000,       5.0000,   4.00000,    553.5042
    172.5000,       5.0000,   4.00000,    434.7622
    177.5000,       5.0000,   4.00000,    374.5247
    182.5000,       5.0000,   4.00000,    431.7549
    187.5000,       5.0000,   4.00000,    552.6749
    192.5000,       5.0000,   4.00000,    640.6067
    197.5000,       5.0000,   4.00000,    458.8842
    202.5000,       5.0000,   4.00000,    414.6274
    207.5000,       5.0000,   4.00000,    517.4295
    212.5000,       5.0000,   4.00000,    609.7327
    217.5000,       5.0000,   4.00000,    623.9022
    222.5000,       5.0000,   4.00000,    627.4102
    227.5000,       5.0000,   4.00000,    608.9929
    232.5000,       5.0000,   4.00000,    813.8277
    237.5000,       5.0000,   4.00000,    816.8027
    242.5000,       5.0000,   4.00000,    902.7513
    247.5000,       5.0000,   4.00000,    788.8145
    252.5000,       5.0000,   4.00000,    836.3925
    257.5000,       5.0000,   4.00000,    838.3782
    262.5000,       5.0000,   4.00000,   1078.5685
    267.5000,       5.0000,   4.00000,   1131.5941
    272.5000,       5.0000,   4.00000,   1153.9908
    277.5000,       5.0000,   4.00000,   1412.2469
    282.5000,       5.0000,   4.00000,   1148.6771
     30.0000,      20.0000,   1.00000,    315.7108
     35.0000,      20.0000,   1.00000,    309.3955
     40.0000,      20.0000,   1.00000,    320.0716
     45.0000,      20.0000,   1.00000,    329.0894
     50.0000,      20.0000,   1.00000,    325.8742
     55.0000,      20.0000,   1.00000,    363.0713
     60.0000,      20.0000,   1.00000,    385.9258
     65.0000,      20.0000,   1.00000,    371.4924
     70.0000,      20.0000,   1.00000,    364.2022
     75.0000,      20.0000,   1.00000,    346.5365
     80.0000,      20.0000,   1.00000,    344.7059
     85.0000,      20.0000,   1.00000,    376.6766
     90.0000,      20.0000,   1.00000,    406.3918
     95.0000,      20.0000,   1.00000,    433.0522
    100.0000,      20.0000,   1.00000,    446.0147
    105.0000,      20.0000,   1.00000,    420.9118
    110.0000,      20.0000,   1.00000,    417.0682
    115.0000,      20.0000,   1.00000,    391.8423
    120.0000,      20.0000,   1.00000,    409.5195
    125.0000,      20.0000,   1.00000,    439.1582
    130.0000,      20.0000,   1.00000,    444.9073
    135.0000,      20.0000,   1.00000,    495.8334
    140.0000,      20.0000,   1.00000,    483.1533
    145.0000,      20.0000,   1.00000,    481.4327
    150.0000,      20.0000,   1.00000,    518.1420
    155.0000,      20.0000,   1.00000,    490.8834
    160.0000,      20.0000,   1.00000,    486.7213
    165.0000,      20.0000,   1.00000,    439.4005
    170.0000,      20.0000,   1.00000,    399.1304
    175.0000,      20.0000,   1.00000,    423.8923
    180.0000,      20.0000,   1.00000,    435.3691
    185.0000,      20.0000,   1.00000,    474.9125
    190.0000,      20.0000,   1.00000,    489.0030
    195.0000,      20.0000,   1.00000,    492.7902
    200.0000,      20.0000,   1.00000,    512.2583
    205.0000,      20.0000,   1.00000,    479.5022
    210.0000,      20.0000,   1.00000,    482.4110
    215.0000,      20.0000,   1.00000,    507.4055
    220.0000,      20.0000,   1.00000,    554.9570
    225.0000,      20.0000,   1.00000,    644.5754
    230.0000,      20.0000,   1.00000,    690.3257
    235.0000,      20.0000,   1.00000,    725.2196
    240.0000,      20.0000,   1.00000,    753.1911
    245.0000,      20.0000,   1.00000,    767.7523
    250.0000,      20.0000,   1.00000,    740.7495
    255.0000,      20.0000,   1.00000,    794.2516
    260.0000,      20.0000,   1.00000,    871.4951
    265.0000,      20.0000,   1.00000,    965.5734
    270.0000,      20.0000,   1.00000,   1110.6440
    275.0000,      20.0000,   1.00000,   1119.9155
     27.5000,       5.0000,   5.00000,    283.7390
     32.5000,       5.0000,   5.00000,    318.3494
     37.5000,       5.0000,   5.00000,    352.3911
     42.5000,       5.0000,   5.00000,    262.3159
     47.5000,       5.0000,   5.00000,    327.4971
     52.5000,       5.0000,   5.00000,    346.8318
     57.5000,       5.0000,   5.00000,    354.8622
     62.5000,       5.0000,   5.00000,    407.5651
     67.5000,       5.0000,   5.00000,    431.0777
     72.5000,       5.0000,   5.00000,    329.7906
     77.5000,       5.0000,   5.00000,    324.1569
     82.5000,       5.0000,   5.00000,    348.2618
     87.5000,       5.0000,   5.00000,    375.1774
     92.5000,       5.0000,   5.00000,    446.7874
     97.5000,       5.0000,   5.00000,    466.3769
    102.5000,       5.0000,   5.00000,    411.5413
    107.5000,       5.0000,   5.00000,    395.1054
    112.5000,       5.0000,   5.00000,    417.4915
    117.5000,       5.0000,   5.00000,    410.9997
    122.5000,       5.0000,   5.00000,    400.9071
    127.5000,       5.0000,   5.00000,    466.1508
    132.5000,       5.0000,   5.00000,    485.4836
    137.5000,       5.0000,   5.00000,    438.9657
    142.5000,       5.0000,   5.00000,    572.7942
    147.5000,       5.0000,   5.00000,    477.3522
    152.5000,       5.0000,   5.00000,    490.0619
    157.5000,       5.0000,   5.00000,    510.6370
    162.5000,       5.0000,   5.00000,    478.9904
    167.5000,       5.0000,   5.00000,    449.5141
    172.5000,       5.0000,   5.00000,    398.8776
    177.5000,       5.0000,   5.00000,    350.8807
    182.5000,       5.0000,   5.00000,    403.0738
    187.5000,       5.0000,   5.00000,    516.0371
    192.5000,       5.0000,   5.00000,    607.7300
    197.5000,       5.0000,   5.00000,    439.8448
    202.5000,       5.0000,   5.00000,    404.8359
    207.5000,       5.0000,   5.00000,    458.5391
    212.5000,       5.0000,   5.00000,    525.2291
    217.5000,       5.0000,   5.00000,    511.9549
    222.5000,       5.0000,   5.00000,    580.5601
    227.5000,       5.0000,   5.00000,    571.7296
    232.5000,       5.0000,   5.00000,    771.5294
    237.5000,       5.0000,   5.00000,    736.8655
    242.5000,       5.0000,   5.00000,    831.4362
    247.5000,       5.0000,   5.00000,    718.1626
    252.5000,       5.0000,   5.00000,    720.2001
    257.5000,       5.0000,   5.00000,    733.5547
    262.5000,       5.0000,   5.00000,   1001.5872
    267.5000,       5.0000,   5.00000,   1033.3181
    272.5000,       5.0000,   5.00000,   1094.2661
    277.5000,       5.0000,   5.00000,   1327.1726
     32.5000,       5.0000,   6.00000,    297.1652
     37.5000,       5.0000,   6.00000,    320.2960
     42.5000,       5.0000,   6.00000,    251.2127
     47.5000,       5.0000,   6.00000,    321.7461
     52.5000,       5.0000,   6.00000,    332.9970
     57.5000,       5.0000,   6.00000,    337.9463
     62.5000,       5.0000,   6.00000,    373.0151
     67.5000,       5.0000,   6.00000,    389.6583
     72.5000,       5.0000,   6.00000,    316.0427
     77.5000,       5.0000,   6.00000,    295.3424
     82.5000,       5.0000,   6.00000,    314.3264
     87.5000,       5.0000,   6.00000,    336.5195
     92.5000,       5.0000,   6.00000,    399.9710
     97.5000,       5.0000,   6.00000,    409.3040
    102.5000,       5.0000,   6.00000,    371.5557
    107.5000,       5.0000,   6.00000,    367.8904
    112.5000,       5.0000,   6.00000,    354.3020
    117.5000,       5.0000,   6.00000,    356.1277
    122.5000,       5.0000,   6.00000,    336.4146
    127.5000,       5.0000,   6.00000,    393.1712
    132.5000,       5.0000,   6.00000,    425.3083
    137.5000,       5.0000,   6.00000,    381.2122
    142.5000,       5.0000,   6.00000,    514.9225
    147.5000,       5.0000,   6.00000,    446.8988
    152.5000,       5.0000,   6.00000,    466.5621
    157.5000,       5.0000,   6.00000,    458.2557
    162.5000,       5.0000,   6.00000,    404.1934
    167.5000,       5.0000,   6.00000,    408.3388
    172.5000,       5.0000,   6.00000,    347.0041
    177.5000,       5.0000,   6.00000,    321.8310
    182.5000,       5.0000,   6.00000,    363.2824
    187.5000,       5.0000,   6.00000,    476.9545
    192.5000,       5.0000,   6.00000,    575.0350
    197.5000,       5.0000,   6.00000,    424.5521
    202.5000,       5.0000,   6.00000,    380.8183
    207.5000,       5.0000,   6.00000,    436.5473
    212.5000,       5.0000,   6.00000,    470.3394
    217.5000,       5.0000,   6.00000,    458.7999
    222.5000,       5.0000,   6.00000,    522.6113
    227.5000,       5.0000,   6.00000,    562.0566
    232.5000,       5.0000,   6.00000,    737.0620
    237.5000,       5.0000,   6.00000,    688.8244
    242.5000,       5.0000,   6.00000,    764.5707
    247.5000,       5.0000,   6.00000,    622.0218
    252.5000,       5.0000,   6.00000,    643.7183
    257.5000,       5.0000,   6.00000,    668.5911
    262.5000,       5.0000,   6.00000,    874.4365
    267.5000,       5.0000,   6.00000,    934.0451
    272.5000,       5.0000,   6.00000,    986.9353
     37.5000,      25.0000,   1.00000,    287.6120
     42.5000,      25.0000,   1.00000,    308.1910
     47.5000,      25.0000,   1.00000,    322.1093
     52.5000,      25.0000,   1.00000,    330.5428
     57.5000,      25.0000,   1.00000,    344.3763
     62.5000,      25.0000,   1.00000,    328.2442
     67.5000,      25.0000,   1.00000,    318.7564
     72.5000,      25.0000,   1.00000,    322.2679
     77.5000,      25.0000,   1.00000,    325.2256
     82.5000,      25.0000,   1.00000,    317.4142
     87.5000,      25.0000,   1.00000,    342.1588
     92.5000,      25.0000,   1.00000,    352.3756
     97.5000,      25.0000,   1.00000,    355.8508
    102.5000,      25.0000,   1.00000,    378.0378
    107.5000,      25.0000,   1.00000,    363.7574
    112.5000,      25.0000,   1.00000,    340.1261
    117.5000,      25.0000,   1.00000,    341.1325
    122.5000,      25.0000,   1.00000,    350.6374
    127.5000,      25.0000,   1.00000,    356.5276
    132.5000,      25.0000,   1.00000,    394.6321
    137.5000,      25.0000,   1.00000,    419.0046
    142.5000,      25.0000,   1.00000,    440.7918
    147.5000,      25.0000,   1.00000,    455.4915
    152.5000,      25.0000,   1.00000,    460.6924
    157.5000,      25.0000,   1.00000,    407.8679
    162.5000,      25.0000,   1.00000,    378.4718
    167.5000,      25.0000,   1.00000,    363.7606
    172.5000,      25.0000,   1.00000,    360.0059
    177.5000,      25.0000,   1.00000,    371.6151
    182.5000,      25.0000,   1.00000,    413.9118
    187.5000,      25.0000,   1.00000,    410.6960
    192.5000,      25.0000,   1.00000,    436.2118
    197.5000,      25.0000,   1.00000,    464.2907
    202.5000,      25.0000,   1.00000,    479.5814
    207.5000,      25.0000,   1.00000,    444.2106
    212.5000,      25.0000,   1.00000,    459.2796
    217.5000,      25.0000,   1.00000,    486.7090
    222.5000,      25.0000,   1.00000,    571.1268
    227.5000,      25.0000,   1.00000,    614.5286
    232.5000,      25.0000,   1.00000,    679.4163
    237.5000,      25.0000,   1.00000,    673.5031
    242.5000,      25.0000,   1.00000,    648.7024
    247.5000,      25.0000,   1.00000,    641.4930
    252.5000,      25.0000,   1.00000,    709.6490
    257.5000,      25.0000,   1.00000,    733.5598
    262.5000,      25.0000,   1.00000,    788.1047
    267.5000,      25.0000,   1.00000,    885.5477
     37.5000,       5.0000,   7.00000,    304.0452
     42.5000,       5.0000,   7.00000,    240.1056
     47.5000,       5.0000,   7.00000,    312.0876
     52.5000,       5.0000,   7.00000,    325.9342
     57.5000,       5.0000,   7.00000,    317.1742
     62.5000,       5.0000,   7.00000,    348.6366
     67.5000,       5.0000,   7.00000,    366.6859
     72.5000,       5.0000,   7.00000,    293.0452
     77.5000,       5.0000,   7.00000,    280.7034
     82.5000,       5.0000,   7.00000,    281.7954
     87.5000,       5.0000,   7.00000,    303.2995
     92.5000,       5.0000,   7.00000,    352.3886
     97.5000,       5.0000,   7.00000,    350.8562
    102.5000,       5.0000,   7.00000,    329.6113
    107.5000,       5.0000,   7.00000,    319.7937
    112.5000,       5.0000,   7.00000,    318.8532
    117.5000,       5.0000,   7.00000,    316.3499
    122.5000,       5.0000,   7.00000,    293.8453
    127.5000,       5.0000,   7.00000,    337.5276
    132.5000,       5.0000,   7.00000,    363.8006
    137.5000,       5.0000,   7.00000,    344.4705
    142.5000,       5.0000,   7.00000,    486.9192
    147.5000,       5.0000,   7.00000,    422.8626
    152.5000,       5.0000,   7.00000,    427.4536
    157.5000,       5.0000,   7.00000,    401.5938
    162.5000,       5.0000,   7.00000,    364.7770
    167.5000,       5.0000,   7.00000,    373.5583
    172.5000,       5.0000,   7.00000,    317.0352
    177.5000,       5.0000,   7.00000,    272.2353
    182.5000,       5.0000,   7.00000,    330.9123
    187.5000,       5.0000,   7.00000,    438.1626
    192.5000,       5.0000,   7.00000,    544.5428
    197.5000,       5.0000,   7.00000,    395.0165
    202.5000,       5.0000,   7.00000,    358.2641
    207.5000,       5.0000,   7.00000,    411.3775
    212.5000,       5.0000,   7.00000,    461.6670
    217.5000,       5.0000,   7.00000,    441.3942
    222.5000,       5.0000,   7.00000,    497.2131
    227.5000,       5.0000,   7.00000,    516.1474
    232.5000,       5.0000,   7.00000,    711.8297
    237.5000,       5.0000,   7.00000,    663.6155
    242.5000,       5.0000,   7.00000,    675.7544
    247.5000,       5.0000,   7.00000,    562.2415
    252.5000,       5.0000,   7.00000,    589.7166
    257.5000,       5.0000,   7.00000,    596.2368
    262.5000,       5.0000,   7.00000,    785.2183
    267.5000,       5.0000,   7.00000,    813.9106
     42.5000,       5.0000,   8.00000,    229.2914
     47.5000,       5.0000,   8.00000,    297.4317
     52.5000,       5.0000,   8.00000,    308.4030
     57.5000,       5.0000,   8.00000,    303.2014
     62.5000,       5.0000,   8.00000,    335.0208
     67.5000,       5.0000,   8.00000,    351.2453
     72.5000,       5.0000,   8.00000,    273.9371
     77.5000,       5.0000,   8.00000,    255.9272
     82.5000,       5.0000,   8.00000,    266.7509
     87.5000,       5.0000,   8.00000,    268.1096
     92.5000,       5.0000,   8.00000,    306.3899
     97.5000,       5.0000,   8.00000,    313.3523
    102.5000,       5.0000,   8.00000,    274.1406
    107.5000,       5.0000,   8.00000,    276.2611
    112.5000,       5.0000,   8.00000,    289.3073
    117.5000,       5.0000,   8.00000,    287.8940
    122.5000,       5.0000,   8.00000,    266.5896
    127.5000,       5.0000,   8.00000,    299.5410
    132.5000,       5.0000,   8.00000,    323.7607
    137.5000,       5.0000,   8.00000,    319.8748
    142.5000,       5.0000,   8.00000,    463.4507
    147.5000,       5.0000,   8.00000,    390.9193
    152.5000,       5.0000,   8.00000,    375.8485
    157.5000,       5.0000,   8.00000,    372.5641
    162.5000,       5.0000,   8.00000,    348.5035
    167.5000,       5.0000,   8.00000,    342.8041
    172.5000,       5.0000,   8.00000,    281.7536
    177.5000,       5.0000,   8.00000,    247.7414
    182.5000,       5.0000,   8.00000,    287.8494
    187.5000,       5.0000,   8.00000,    410.0620
    192.5000,       5.0000,   8.00000,    496.3130
    197.5000,       5.0000,   8.00000,    365.6372
    202.5000,       5.0000,   8.00000,    332.6056
    207.5000,       5.0000,   8.00000,    395.9770
    212.5000,       5.0000,   8.00000,    458.3295
    217.5000,       5.0000,   8.00000,    446.6347
    222.5000,       5.0000,   8.00000,    478.3775
    227.5000,       5.0000,   8.00000,    484.9645
    232.5000,       5.0000,   8.00000,    663.0759
    237.5000,       5.0000,   8.00000,    605.9911
    242.5000,       5.0000,   8.00000,    639.8723
    247.5000,       5.0000,   8.00000,    523.0765
    252.5000,       5.0000,   8.00000,    531.4165
    257.5000,       5.0000,   8.00000,    539.3554
    262.5000,       5.0000,   8.00000,    703.2850
     52.5000,      35.0000,   1.00000,    289.2899
     57.5000,      35.0000,   1.00000,    282.0385
     62.5000,      35.0000,   1.00000,    284.1688
     67.5000,      35.0000,   1.00000,    275.8719
     72.5000,      35.0000,   1.00000,    269.2081
     77.5000,      35.0000,   1.00000,    270.4310
     82.5000,      35.0000,   1.00000,    263.4891
     87.5000,      35.0000,   1.00000,    254.8239
     92.5000,      35.0000,   1.00000,    245.8285
     97.5000,      35.0000,   1.00000,    240.4618
    102.5000,      35.0000,   1.00000,    246.2088
    107.5000,      35.0000,   1.00000,    250.3583
    112.5000,      35.0000,   1.00000,    257.1988
    117.5000,      35.0000,   1.00000,    267.9367
    122.5000,      35.0000,   1.00000,    284.5037
    127.5000,      35.0000,   1.00000,    320.3015
    132.5000,      35.0000,   1.00000,    338.1326
    137.5000,      35.0000,   1.00000,    347.6954
    142.5000,      35.0000,   1.00000,    344.5355
    147.5000,      35.0000,   1.00000,    348.8685
    152.5000,      35.0000,   1.00000,    353.3736
    157.5000,      35.0000,   1.00000,    344.3680
    162.5000,      35.0000,   1.00000,    306.6716
    167.5000,      35.0000,   1.00000,    294.5864
    172.5000,      35.0000,   1.00000,    299.2657
    177.5000,      35.0000,   1.00000,    316.7473
    182.5000,      35.0000,   1.00000,    308.3821
    187.5000,      35.0000,   1.00000,    302.6397
    192.5000,      35.0000,   1.00000,    311.2235
    197.5000,      35.0000,   1.00000,    363.3878
    202.5000,      35.0000,   1.00000,    401.4995
    207.5000,      35.0000,   1.00000,    439.1854
    212.5000,      35.0000,   1.00000,    444.9139
    217.5000,      35.0000,   1.00000,    498.3747
    222.5000,      35.0000,   1.00000,    538.9986
    227.5000,      35.0000,   1.00000,    541.1968
    232.5000,      35.0000,   1.00000,    522.6880
    237.5000,      35.0000,   1.00000,    524.7812
    242.5000,      35.0000,   1.00000,    530.3265
    247.5000,      35.0000,   1.00000,    579.0143
    252.5000,      35.0000,   1.00000,    583.5928
     52.5000,       5.0000,  10.00000,    273.2487
     57.5000,       5.0000,  10.00000,    276.8464
     62.5000,       5.0000,  10.00000,    312.2075
     67.5000,       5.0000,  10.00000,    323.1376
     72.5000,       5.0000,  10.00000,    247.1368
     77.5000,       5.0000,  10.00000,    223.4446
     82.5000,       5.0000,  10.00000,    219.3066
     87.5000,       5.0000,  10.00000,    225.0477
     92.5000,       5.0000,  10.00000,    247.3180
     97.5000,       5.0000,  10.00000,    235.2148
    102.5000,       5.0000,  10.00000,    211.9314
    107.5000,       5.0000,  10.00000,    212.4720
    112.5000,       5.0000,  10.00000,    223.4322
    117.5000,       5.0000,  10.00000,    235.4297
    122.5000,       5.0000,  10.00000,    231.7294
    127.5000,       5.0000,  10.00000,    271.5522
    132.5000,       5.0000,  10.00000,    297.4947
    137.5000,       5.0000,  10.00000,    279.8073
    142.5000,       5.0000,  10.00000,    375.7785
    147.5000,       5.0000,  10.00000,    324.3884
    152.5000,       5.0000,  10.00000,    341.9100
    157.5000,       5.0000,  10.00000,    343.0972
    162.5000,       5.0000,  10.00000,    310.3251
    167.5000,       5.0000,  10.00000,    303.5472
    172.5000,       5.0000,  10.00000,    246.4007
    177.5000,       5.0000,  10.00000,    213.0466
    182.5000,       5.0000,  10.00000,    245.7372
    187.5000,       5.0000,  10.00000,    332.9203
    192.5000,       5.0000,  10.00000,    403.2663
    197.5000,       5.0000,  10.00000,    313.0646
    202.5000,       5.0000,  10.00000,    297.1056
    207.5000,       5.0000,  10.00000,    370.1933
    212.5000,       5.0000,  10.00000,    434.5579
    217.5000,       5.0000,  10.00000,    422.8832
    222.5000,       5.0000,  10.00000,    458.9831
    227.5000,       5.0000,  10.00000,    436.3383
    232.5000,       5.0000,  10.00000,    566.1631
    237.5000,       5.0000,  10.00000,    523.2208
    242.5000,       5.0000,  10.00000,    560.0710
    247.5000,       5.0000,  10.00000,    461.8517
    252.5000,       5.0000,  10.00000,    457.6200
     67.5000,      45.0000,   1.00000,    229.5819
     72.5000,      45.0000,   1.00000,    233.8703
     77.5000,      45.0000,   1.00000,    228.5389
     82.5000,      45.0000,   1.00000,    221.7352
     87.5000,      45.0000,   1.00000,    208.1308
     92.5000,      45.0000,   1.00000,    194.7024
     97.5000,      45.0000,   1.00000,    191.9279
    102.5000,      45.0000,   1.00000,    192.1989
    107.5000,      45.0000,   1.00000,    203.1046
    112.5000,      45.0000,   1.00000,    215.7671
    117.5000,      45.0000,   1.00000,    230.4960
    122.5000,      45.0000,   1.00000,    257.4371
    127.5000,      45.0000,   1.00000,    265.0286
    132.5000,      45.0000,   1.00000,    285.1301
    137.5000,      45.0000,   1.00000,    306.2767
    142.5000,      45.0000,   1.00000,    308.4680
    147.5000,      45.0000,   1.00000,    306.0555
    152.5000,      45.0000,   1.00000,    294.6990
    157.5000,      45.0000,   1.00000,    279.5488
    162.5000,      45.0000,   1.00000,    282.2699
    167.5000,      45.0000,   1.00000,    276.6323
    172.5000,      45.0000,   1.00000,    284.6186
    177.5000,      45.0000,   1.00000,    271.1112
    182.5000,      45.0000,   1.00000,    263.7661
    187.5000,      45.0000,   1.00000,    270.0861
    192.5000,      45.0000,   1.00000,    285.7291
    197.5000,      45.0000,   1.00000,    303.6423
    202.5000,      45.0000,   1.00000,    336.0100
    207.5000,      45.0000,   1.00000,    365.0580
    212.5000,      45.0000,   1.00000,    403.1227
    217.5000,      45.0000,   1.00000,    414.5611
    222.5000,      45.0000,   1.00000,    445.5974
    227.5000,      45.0000,   1.00000,    456.7023
    232.5000,      45.0000,   1.00000,    459.5822
    237.5000,      45.0000,   1.00000,    454.6589
     67.5000,       5.0000,  12.00000,    290.7107
    147.5000,       5.0000,  12.00000,    300.4103
    227.5000,       5.0000,  12.00000,    399.1906
     67.5000,      15.0000,   4.00000,    248.1592
     72.5000,      15.0000,   4.00000,    228.9818
     77.5000,      15.0000,   4.00000,    198.2093
     82.5000,      15.0000,   4.00000,    188.8441
     87.5000,      15.0000,   4.00000,    189.4878
     92.5000,      15.0000,   4.00000,    190.3385
     97.5000,      15.0000,   4.00000,    185.7190
    102.5000,      15.0000,   4.00000,    175.1642
    107.5000,      15.0000,   4.00000,    172.1572
    112.5000,      15.0000,   4.00000,    176.5410
    117.5000,      15.0000,   4.00000,    185.6079
    122.5000,      15.0000,   4.00000,    200.8310
    127.5000,      15.0000,   4.00000,    213.9459
    132.5000,      15.0000,   4.00000,    234.4427
    137.5000,      15.0000,   4.00000,    281.6586
    142.5000,      15.0000,   4.00000,    293.8622
    147.5000,      15.0000,   4.00000,    310.1954
    152.5000,      15.0000,   4.00000,    300.0452
    157.5000,      15.0000,   4.00000,    296.8155
    162.5000,      15.0000,   4.00000,    293.8988
    167.5000,      15.0000,   4.00000,    262.4387
    172.5000,      15.0000,   4.00000,    229.4818
    177.5000,      15.0000,   4.00000,    208.6920
    182.5000,      15.0000,   4.00000,    235.5684
    187.5000,      15.0000,   4.00000,    294.7686
    192.5000,      15.0000,   4.00000,    310.3092
    197.5000,      15.0000,   4.00000,    294.2629
    202.5000,      15.0000,   4.00000,    276.3282
    207.5000,      15.0000,   4.00000,    304.9589
    212.5000,      15.0000,   4.00000,    336.5559
    217.5000,      15.0000,   4.00000,    361.8837
    222.5000,      15.0000,   4.00000,    372.0835
    227.5000,      15.0000,   4.00000,    425.0527
    232.5000,      15.0000,   4.00000,    448.7521
    237.5000,      15.0000,   4.00000,    482.5952
     82.5000,      55.0000,   1.00000,    192.3101
     87.5000,      55.0000,   1.00000,    191.0364
     92.5000,      55.0000,   1.00000,    188.6763
     97.5000,      55.0000,   1.00000,    182.5419
    102.5000,      55.0000,   1.00000,    185.2611
    107.5000,      55.0000,   1.00000,    191.9795
    112.5000,      55.0000,   1.00000,    193.1157
    117.5000,      55.0000,   1.00000,    213.4206
    122.5000,      55.0000,   1.00000,    227.5360
    127.5000,      55.0000,   1.00000,    236.5771
    132.5000,      55.0000,   1.00000,    249.4955
    137.5000,      55.0000,   1.00000,    260.5826
    142.5000,      55.0000,   1.00000,    268.9471
    147.5000,      55.0000,   1.00000,    272.7408
    152.5000,      55.0000,   1.00000,    267.3695
    157.5000,      55.0000,   1.00000,    260.7380
    162.5000,      55.0000,   1.00000,    260.2527
    167.5000,      55.0000,   1.00000,    275.3845
    172.5000,      55.0000,   1.00000,    269.2609
    177.5000,      55.0000,   1.00000,    268.9419
    182.5000,      55.0000,   1.00000,    269.8137
    187.5000,      55.0000,   1.00000,    274.2927
    192.5000,      55.0000,   1.00000,    277.5121
    197.5000,      55.0000,   1.00000,    275.9124
    202.5000,      55.0000,   1.00000,    285.4548
    207.5000,      55.0000,   1.00000,    314.9363
    212.5000,      55.0000,   1.00000,    334.3995
    217.5000,      55.0000,   1.00000,    351.6781
    222.5000,      55.0000,   1.00000,    346.3490
    147.5000,       5.0000,  15.00000,    274.3039
    227.5000,       5.0000,  15.00000,    327.0078
     82.5000,      15.0000,   5.00000,    168.0792
     87.5000,      15.0000,   5.00000,    172.6037
     92.5000,      15.0000,   5.00000,    177.1001
     97.5000,      15.0000,   5.00000,    174.7244
    102.5000,      15.0000,   5.00000,    163.1662
    107.5000,      15.0000,   5.00000,    154.7731
    112.5000,      15.0000,   5.00000,    152.6428
    117.5000,      15.0000,   5.00000,    153.9525
    122.5000,      15.0000,   5.00000,    165.8959
    127.5000,      15.0000,   5.00000,    178.8742
    132.5000,      15.0000,   5.00000,    194.8742
    137.5000,      15.0000,   5.00000,    235.3249
    142.5000,      15.0000,   5.00000,    254.9398
    147.5000,      15.0000,   5.00000,    286.0791
    152.5000,      15.0000,   5.00000,    282.5954
    157.5000,      15.0000,   5.00000,    281.7004
    162.5000,      15.0000,   5.00000,    272.7717
    167.5000,      15.0000,   5.00000,    250.0834
    172.5000,      15.0000,   5.00000,    224.0259
    177.5000,      15.0000,   5.00000,    212.4854
    182.5000,      15.0000,   5.00000,    239.3818
    187.5000,      15.0000,   5.00000,    294.3713
    192.5000,      15.0000,   5.00000,    299.6790
    197.5000,      15.0000,   5.00000,    268.5760
    202.5000,      15.0000,   5.00000,    241.8968
    207.5000,      15.0000,   5.00000,    259.2724
    212.5000,      15.0000,   5.00000,    278.4963
    217.5000,      15.0000,   5.00000,    294.3266
    222.5000,      15.0000,   5.00000,    296.9048
     97.5000,      65.0000,   1.00000,    178.7290
    102.5000,      65.0000,   1.00000,    178.5154
    107.5000,      65.0000,   1.00000,    184.7642
    112.5000,      65.0000,   1.00000,    200.2409
    117.5000,      65.0000,   1.00000,    206.4235
    122.5000,      65.0000,   1.00000,    216.4135
    127.5000,      65.0000,   1.00000,    224.5954
    132.5000,      65.0000,   1.00000,    232.9596
    137.5000,      65.0000,   1.00000,    238.2080
    142.5000,      65.0000,   1.00000,    235.7917
    147.5000,      65.0000,   1.00000,    231.4317
    152.5000,      65.0000,   1.00000,    235.6275
    157.5000,      65.0000,   1.00000,    250.4148
    162.5000,      65.0000,   1.00000,    271.5134
    167.5000,      65.0000,   1.00000,    273.3653
    172.5000,      65.0000,   1.00000,    270.7269
    177.5000,      65.0000,   1.00000,    265.3108
    182.5000,      65.0000,   1.00000,    261.3047
    187.5000,      65.0000,   1.00000,    260.3267
    192.5000,      65.0000,   1.00000,    263.7015
    197.5000,      65.0000,   1.00000,    265.6605
    202.5000,      65.0000,   1.00000,    278.2477
    207.5000,      65.0000,   1.00000,    287.4703
     97.5000,      15.0000,   6.00000,    161.6364
    102.5000,      15.0000,   6.00000,    151.4923
    107.5000,      15.0000,   6.00000,    145.1654
    112.5000,      15.0000,   6.00000,    144.7909
    117.5000,      15.0000,   6.00000,    141.4449
    122.5000,      15.0000,   6.00000,    147.3734
    127.5000,      15.0000,   6.00000,    159.4341
    132.5000,      15.0000,   6.00000,    175.6664
    137.5000,      15.0000,   6.00000,    211.6064
    142.5000,      15.0000,   6.00000,    228.5579
    147.5000,      15.0000,   6.00000,    253.2105
    152.5000,      15.0000,   6.00000,    259.4383
    157.5000,      15.0000,   6.00000,    269.7073
    162.5000,      15.0000,   6.00000,    275.8105
    167.5000,      15.0000,   6.00000,    255.5460
    172.5000,      15.0000,   6.00000,    226.8872
    177.5000,      15.0000,   6.00000,    209.6369
    182.5000,      15.0000,   6.00000,    229.0966
    187.5000,      15.0000,   6.00000,    280.2566
    192.5000,      15.0000,   6.00000,    286.4637
    197.5000,      15.0000,   6.00000,    261.1970
    202.5000,      15.0000,   6.00000,    232.3727
    207.5000,      15.0000,   6.00000,    245.0132
    105.0000,      30.0000,   3.00000,    151.7870
    110.0000,      30.0000,   3.00000,    145.7628
    115.0000,      30.0000,   3.00000,    145.9276
    120.0000,      30.0000,   3.00000,    152.3503
    125.0000,      30.0000,   3.00000,    159.2227
    130.0000,      30.0000,   3.00000,    180.0011
    135.0000,      30.0000,   3.00000,    194.6270
    140.0000,      30.0000,   3.00000,    212.9688
    145.0000,      30.0000,   3.00000,    233.6586
    150.0000,      30.0000,   3.00000,    247.4447
    155.0000,      30.0000,   3.00000,    264.9204
    160.0000,      30.0000,   3.00000,    255.5535
    165.0000,      30.0000,   3.00000,    244.4123
    170.0000,      30.0000,   3.00000,    237.2647
    175.0000,      30.0000,   3.00000,    237.5925
    180.0000,      30.0000,   3.00000,    252.3451
    185.0000,      30.0000,   3.00000,    246.8062
    190.0000,      30.0000,   3.00000,    242.6852
    195.0000,      30.0000,   3.00000,    251.0300
    200.0000,      30.0000,   3.00000,    261.6495
    112.5000,      25.0000,   4.00000,    135.7769
    117.5000,      25.0000,   4.00000,    140.1472
    122.5000,      25.0000,   4.00000,    147.5648
    127.5000,      25.0000,   4.00000,    153.9498
    132.5000,      25.0000,   4.00000,    176.4438
    137.5000,      25.0000,   4.00000,    197.4588
    142.5000,      25.0000,   4.00000,    219.4865
    147.5000,      25.0000,   4.00000,    242.7043
    152.5000,      25.0000,   4.00000,    259.6339
    157.5000,      25.0000,   4.00000,    258.6189
    162.5000,      25.0000,   4.00000,    251.7947
    167.5000,      25.0000,   4.00000,    230.5441
    172.5000,      25.0000,   4.00000,    219.2320
    177.5000,      25.0000,   4.00000,    227.7202
    182.5000,      25.0000,   4.00000,    246.5334
    187.5000,      25.0000,   4.00000,    249.0181
    192.5000,      25.0000,   4.00000,    251.3551
    147.5000,      15.0000,   8.00000,    241.8365
  12.37
ITERATION 3
MODEL RESISTIVITY
LAYER 1
59,     2.5000
     10.0000,     375.08
     15.0000,     351.98
     20.0000,     325.68
     25.0000,     408.30
     30.0000,     462.48
     35.0000,     561.70
     40.0000,     660.22
     45.0000,     500.92
     50.0000,     683.24
     55.0000,     721.12
     60.0000,     710.99
     65.0000,     763.28
     70.0000,     747.27
     75.0000,     533.11
     80.0000,     478.32
     85.0000,     492.56
     90.0000,     518.91
     95.0000,     609.17
    100.0000,     588.35
    105.0000,     496.13
    110.0000,     477.82
    115.0000,     498.34
    120.0000,     526.95
    125.0000,     524.63
    130.0000,     666.83
    135.0000,     779.63
    140.0000,     754.47
    145.0000,     1103.4
    150.0000,     884.92
    155.0000,     837.77
    160.0000,     770.84
    165.0000,     644.85
    170.0000,     597.74
    175.0000,     461.65
    180.0000,     387.97
    185.0000,     467.70
    190.0000,     671.58
    195.0000,     870.93
    200.0000,     638.86
    205.0000,     624.59
    210.0000,     838.17
    215.0000,     1070.2
    220.0000,     1090.6
    225.0000,     1185.8
    230.0000,     1105.2
    235.0000,     1373.8
    240.0000,     1158.8
    245.0000,     1195.5
    250.0000,     918.53
    255.0000,     890.55
    260.0000,     867.04
    265.0000,     1159.3
    270.0000,     1175.6
    275.0000,     1252.0
    280.0000,     1643.9
    285.0000,     1290.3
    290.0000,     1282.9
    295.0000,     1468.2
             1469.5
LAYER 2
59,     5.2500
     10.0000,     378.26
     15.0000,     347.48
     20.0000,     319.86
     25.0000,     372.35
     30.0000,     419.13
     35.0000,     499.75
     40.0000,     569.64
     45.0000,     456.43
     50.0000,     583.33
     55.0000,     619.21
     60.0000,     606.02
     65.0000,     680.03
     70.0000,     663.82
     75.0000,     508.64
     80.0000,     454.84
     85.0000,     469.95
     90.0000,     511.40
     95.0000,     594.71
    100.0000,     598.24
    105.0000,     538.95
    110.0000,     521.66
    115.0000,     542.89
    120.0000,     578.79
    125.0000,     589.43
    130.0000,     702.42
    135.0000,     774.76
    140.0000,     759.52
    145.0000,     1043.5
    150.0000,     860.32
    155.0000,     800.64
    160.0000,     742.77
    165.0000,     642.76
    170.0000,     594.66
    175.0000,     461.36
    180.0000,     385.28
    185.0000,     462.20
    190.0000,     663.32
    195.0000,     843.14
    200.0000,     618.99
    205.0000,     598.27
    210.0000,     796.77
    215.0000,     1010.5
    220.0000,     1018.6
    225.0000,     1094.2
    230.0000,     1097.3
    235.0000,     1373.9
    240.0000,     1229.6
    245.0000,     1198.4
    250.0000,     945.40
    255.0000,     883.75
    260.0000,     890.62
    265.0000,     1143.1
    270.0000,     1217.7
    275.0000,     1329.5
    280.0000,     1621.3
    285.0000,     1360.7
    290.0000,     1341.1
    295.0000,     1471.5
             1475.5
LAYER 3
57,     8.2750
     15.0000,     335.57
     20.0000,     286.06
     25.0000,     291.96
     30.0000,     315.64
     35.0000,     364.95
     40.0000,     404.76
     45.0000,     348.04
     50.0000,     424.22
     55.0000,     455.86
     60.0000,     455.44
     65.0000,     545.43
     70.0000,     560.33
     75.0000,     461.27
     80.0000,     408.24
     85.0000,     413.99
     90.0000,     457.68
     95.0000,     533.51
    100.0000,     582.48
    105.0000,     587.92
    110.0000,     598.20
    115.0000,     650.34
    120.0000,     727.45
    125.0000,     772.24
    130.0000,     822.16
    135.0000,     806.92
    140.0000,     786.13
    145.0000,     1007.2
    150.0000,     860.12
    155.0000,     784.72
    160.0000,     726.77
    165.0000,     646.49
    170.0000,     585.59
    175.0000,     445.29
    180.0000,     362.99
    185.0000,     424.32
    190.0000,     609.26
    195.0000,     756.75
    200.0000,     561.85
    205.0000,     530.79
    210.0000,     687.22
    215.0000,     844.65
    220.0000,     829.96
    225.0000,     893.18
    230.0000,     1013.7
    235.0000,     1328.8
    240.0000,     1300.5
    245.0000,     1196.8
    250.0000,     964.55
    255.0000,     870.05
    260.0000,     897.30
    265.0000,     1105.0
    270.0000,     1261.8
    275.0000,     1437.3
    280.0000,     1649.8
    285.0000,     1518.0
    290.0000,     1498.2
             1541.0
LAYER 4
55,    11.6025
     20.0000,     250.00
     25.0000,     215.38
     30.0000,     224.20
     35.0000,     259.05
     40.0000,     287.91
     45.0000,     267.72
     50.0000,     332.62
     55.0000,     369.59
     60.0000,     381.56
     65.0000,     491.17
     70.0000,     541.04
     75.0000,     453.67
     80.0000,     378.13
     85.0000,     354.62
     90.0000,     375.93
     95.0000,     438.60
    100.0000,     520.53
    105.0000,     593.01
    110.0000,     678.50
    115.0000,     834.78
    120.0000,     1020.6
    125.0000,     1091.0
    130.0000,     990.56
    135.0000,     807.21
    140.0000,     728.78
    145.0000,     894.35
    150.0000,     796.53
    155.0000,     754.04
    160.0000,     722.39
    165.0000,     662.26
    170.0000,     587.05
    175.0000,     426.47
    180.0000,     328.77
    185.0000,     366.57
    190.0000,     523.00
    195.0000,     642.60
    200.0000,     477.61
    205.0000,     437.24
    210.0000,     543.60
    215.0000,     635.48
    220.0000,     600.00
    225.0000,     650.94
    230.0000,     817.42
    235.0000,     1154.8
    240.0000,     1239.7
    245.0000,     1141.8
    250.0000,     942.28
    255.0000,     842.17
    260.0000,     877.67
    265.0000,     1068.1
    270.0000,     1298.1
    275.0000,     1541.4
    280.0000,     1762.8
    285.0000,     1718.9
             1701.9
LAYER 5
51,    15.2628
     30.0000,     142.44
     35.0000,     170.36
     40.0000,     194.18
     45.0000,     228.03
     50.0000,     288.44
     55.0000,     348.93
     60.0000,     397.84
     65.0000,     525.10
     70.0000,     617.28
     75.0000,     544.84
     80.0000,     413.10
     85.0000,     313.60
     90.0000,     261.19
     95.0000,     247.92
    100.0000,     264.42
    105.0000,     311.58
    110.0000,     422.59
    115.0000,     640.53
    120.0000,     897.11
    125.0000,     962.36
    130.0000,     762.33
    135.0000,     529.13
    140.0000,     428.38
    145.0000,     453.51
    150.0000,     461.38
    155.0000,     519.37
    160.0000,     594.29
    165.0000,     626.56
    170.0000,     573.33
    175.0000,     428.09
    180.0000,     322.72
    185.0000,     317.34
    190.0000,     393.71
    195.0000,     450.15
    200.0000,     376.67
    205.0000,     335.82
    210.0000,     356.77
    215.0000,     365.31
    220.0000,     332.83
    225.0000,     342.62
    230.0000,     424.94
    235.0000,     585.45
    240.0000,     710.16
    245.0000,     744.53
    250.0000,     724.22
    255.0000,     728.31
    260.0000,     823.36
    265.0000,     1028.6
    270.0000,     1365.8
    275.0000,     1665.4
             1978.1
LAYER 6
47,    19.2890
     40.0000,     166.14
     45.0000,     215.20
     50.0000,     256.56
     55.0000,     311.66
     60.0000,     367.24
     65.0000,     472.79
     70.0000,     563.99
     75.0000,     546.22
     80.0000,     440.33
     85.0000,     324.75
     90.0000,     239.84
     95.0000,     189.55
    100.0000,     166.99
    105.0000,     172.21
    110.0000,     218.33
    115.0000,     317.71
    120.0000,     434.72
    125.0000,     470.50
    130.0000,     394.57
    135.0000,     295.77
    140.0000,     244.19
    145.0000,     242.99
    150.0000,     265.97
    155.0000,     329.88
    160.0000,     424.86
    165.0000,     506.14
    170.0000,     513.85
    175.0000,     436.61
    180.0000,     359.43
    185.0000,     341.25
    190.0000,     375.47
    195.0000,     400.23
    200.0000,     362.20
    205.0000,     322.47
    210.0000,     305.26
    215.0000,     284.10
    220.0000,     253.81
    225.0000,     247.05
    230.0000,     278.74
    235.0000,     348.22
    240.0000,     427.76
    245.0000,     493.30
    250.0000,     553.63
    255.0000,     632.33
    260.0000,     782.76
    265.0000,     990.04
             1447.2
LAYER 7
43,    23.7179
     50.0000,     209.15
     55.0000,     249.44
     60.0000,     285.00
     65.0000,     346.41
     70.0000,     404.87
     75.0000,     421.20
     80.0000,     376.51
     85.0000,     298.68
     90.0000,     222.32
     95.0000,     165.48
    100.0000,     131.76
    105.0000,     120.91
    110.0000,     133.83
    115.0000,     168.71
    120.0000,     208.56
    125.0000,     222.54
    130.0000,     201.27
    135.0000,     168.92
    140.0000,     149.74
    145.0000,     150.82
    150.0000,     171.66
    155.0000,     219.68
    160.0000,     294.71
    165.0000,     375.92
    170.0000,     423.40
    175.0000,     416.53
    180.0000,     388.94
    185.0000,     381.34
    190.0000,     398.33
    195.0000,     407.95
    200.0000,     382.70
    205.0000,     343.50
    210.0000,     307.80
    215.0000,     272.48
    220.0000,     240.31
    225.0000,     225.39
    230.0000,     234.77
    235.0000,     267.33
    240.0000,     317.14
    245.0000,     373.69
    250.0000,     447.69
    255.0000,     540.36
           761.7009
LAYER 8
39,    28.5897
     60.0000,     209.21
     65.0000,     238.84
     70.0000,     264.71
     75.0000,     277.87
     80.0000,     267.81
     85.0000,     233.58
     90.0000,     188.21
     95.0000,     145.35
    100.0000,     114.75
    105.0000,      99.42
    110.0000,      98.10
    115.0000,     106.88
    120.0000,     117.73
    125.0000,     121.26
    130.0000,     114.98
    135.0000,     105.44
    140.0000,     100.75
    145.0000,     105.64
    150.0000,     123.16
    155.0000,     157.73
    160.0000,     211.27
    165.0000,     276.66
    170.0000,     335.53
    175.0000,     371.85
    180.0000,     390.38
    185.0000,     407.24
    190.0000,     426.73
    195.0000,     434.56
    200.0000,     416.94
    205.0000,     380.78
    210.0000,     338.75
    215.0000,     297.20
    220.0000,     262.34
    225.0000,     242.37
    230.0000,     241.43
    235.0000,     256.66
    240.0000,     285.54
    245.0000,     327.48
           409.8945
LAYER 9
34,    33.9487
     75.0000,     189.00
     80.0000,     181.16
     85.0000,     170.48
     90.0000,     151.70
     95.0000,     125.31
    100.0000,     101.41
    105.0000,      86.25
    110.0000,      79.22
    115.0000,      77.74
    120.0000,      78.29
    125.0000,      77.79
    130.0000,      75.51
    135.0000,      73.35
    140.0000,      74.24
    145.0000,      80.79
    150.0000,      95.52
    155.0000,     121.31
    160.0000,     160.27
    165.0000,     211.12
    170.0000,     267.49
    175.0000,     320.97
    180.0000,     367.63
    185.0000,     408.15
    190.0000,     440.58
    195.0000,     456.66
    200.0000,     448.97
    205.0000,     420.46
    210.0000,     381.35
    215.0000,     340.13
    220.0000,     303.90
    225.0000,     281.15
    230.0000,     275.23
    235.0000,     280.97
           296.9176
LAYER 10
28,    39.8436
     90.0000,     130.05
     95.0000,     104.41
    100.0000,      88.08
    105.0000,      74.86
    110.0000,      66.51
    115.0000,      61.40
    120.0000,      58.79
    125.0000,      57.25
    130.0000,      56.38
    135.0000,      56.77
    140.0000,      59.64
    145.0000,      66.48
    150.0000,      79.04
    155.0000,      99.38
    160.0000,     129.44
    165.0000,     170.13
    170.0000,     220.26
    175.0000,     276.51
    180.0000,     334.59
    185.0000,     389.59
    190.0000,     434.92
    195.0000,     462.83
    200.0000,     467.07
    205.0000,     448.81
    210.0000,     419.29
    215.0000,     384.39
    220.0000,     353.14
           318.2323
LAYER 11
24,    46.3279
    100.0000,      75.94
    105.0000,      62.77
    110.0000,      54.96
    115.0000,      50.38
    120.0000,      47.88
    125.0000,      46.61
    130.0000,      46.63
    135.0000,      48.12
    140.0000,      51.70
    145.0000,      58.37
    150.0000,      69.39
    155.0000,      86.38
    160.0000,     111.13
    165.0000,     145.23
    170.0000,     189.49
    175.0000,     243.16
    180.0000,     303.35
    185.0000,     364.24
    190.0000,     417.00
    195.0000,     454.97
    200.0000,     469.48
    205.0000,     464.38
    210.0000,     444.57
           412.4094
LAYER 12
21,    53.4607
    105.0000,      47.40
    110.0000,      43.96
    115.0000,      41.84
    120.0000,      40.76
    125.0000,      40.59
    130.0000,      41.42
    135.0000,      43.55
    140.0000,      47.45
    145.0000,      53.89
    150.0000,      63.93
    155.0000,      78.97
    160.0000,     100.66
    165.0000,     130.83
    170.0000,     171.01
    175.0000,     221.77
    180.0000,     281.64
    185.0000,     345.48
    190.0000,     398.42
    195.0000,     441.22
    200.0000,     466.81
           471.6950
LAYER 13
19, 
    110.0000,      36.19
    115.0000,      36.41
    120.0000,      36.69
    125.0000,      37.33
    130.0000,      38.56
    135.0000,      41.02
    140.0000,      44.99
    145.0000,      51.21
    150.0000,      60.69
    155.0000,      74.75
    160.0000,      95.04
    165.0000,     123.48
    170.0000,     162.01
    175.0000,     212.13
    180.0000,     274.25
    185.0000,     333.39
    190.0000,     391.02
    195.0000,     441.49
           480.3941
CALCULATED APPARENT RESISTIVITY
      7.5000,       5.0000,   1.00000,    349.7766
     12.5000,       5.0000,   1.00000,    349.9003
     17.5000,       5.0000,   1.00000,    333.6653
     22.5000,       5.0000,   1.00000,    389.7171
     27.5000,       5.0000,   1.00000,    412.8088
     32.5000,       5.0000,   1.00000,    445.8616
     37.5000,       5.0000,   1.00000,    541.7942
     42.5000,       5.0000,   1.00000,    465.5625
     47.5000,       5.0000,   1.00000,    594.4790
     52.5000,       5.0000,   1.00000,    588.2173
     57.5000,       5.0000,   1.00000,    612.0898
     62.5000,       5.0000,   1.00000,    614.9894
     67.5000,       5.0000,   1.00000,    614.0429
     72.5000,       5.0000,   1.00000,    517.7625
     77.5000,       5.0000,   1.00000,    501.4604
     82.5000,       5.0000,   1.00000,    498.1301
     87.5000,       5.0000,   1.00000,    495.6736
     92.5000,       5.0000,   1.00000,    540.0201
     97.5000,       5.0000,   1.00000,    543.0667
    102.5000,       5.0000,   1.00000,    523.4843
    107.5000,       5.0000,   1.00000,    532.2454
    112.5000,       5.0000,   1.00000,    541.9542
    117.5000,       5.0000,   1.00000,    585.8894
    122.5000,       5.0000,   1.00000,    590.0095
    127.5000,       5.0000,   1.00000,    679.3828
    132.5000,       5.0000,   1.00000,    779.7573
    137.5000,       5.0000,   1.00000,    714.9960
    142.5000,       5.0000,   1.00000,    934.9813
    147.5000,       5.0000,   1.00000,    771.5135
    152.5000,       5.0000,   1.00000,    797.8946
    157.5000,       5.0000,   1.00000,    726.7466
    162.5000,       5.0000,   1.00000,    616.5261
    167.5000,       5.0000,   1.00000,    578.2126
    172.5000,       5.0000,   1.00000,    491.5395
    177.5000,       5.0000,   1.00000,    457.5772
    182.5000,       5.0000,   1.00000,    509.7819
    187.5000,       5.0000,   1.00000,    561.6036
    192.5000,       5.0000,   1.00000,    678.3440
    197.5000,       5.0000,   1.00000,    623.1495
    202.5000,       5.0000,   1.00000,    682.1298
    207.5000,       5.0000,   1.00000,    773.9376
    212.5000,       5.0000,   1.00000,    892.1497
    217.5000,       5.0000,   1.00000,    925.6671
    222.5000,       5.0000,   1.00000,   1094.9943
    227.5000,       5.0000,   1.00000,   1019.5026
    232.5000,       5.0000,   1.00000,   1238.3469
    237.5000,       5.0000,   1.00000,   1043.3231
    242.5000,       5.0000,   1.00000,   1152.1648
    247.5000,       5.0000,   1.00000,    938.8633
    252.5000,       5.0000,   1.00000,    994.8579
    257.5000,       5.0000,   1.00000,    928.6567
    262.5000,       5.0000,   1.00000,   1138.8059
    267.5000,       5.0000,   1.00000,   1195.1017
    272.5000,       5.0000,   1.00000,   1224.7623
    277.5000,       5.0000,   1.00000,   1497.5637
    282.5000,       5.0000,   1.00000,   1317.9067
    287.5000,       5.0000,   1.00000,   1395.9243
    292.5000,       5.0000,   1.00000,   1459.4115
    297.5000,       5.0000,   1.00000,   1439.9215
     12.5000,       5.0000,   2.00000,    321.9291
     17.5000,       5.0000,   2.00000,    303.8952
     22.5000,       5.0000,   2.00000,    352.2217
     27.5000,       5.0000,   2.00000,    343.8000
     32.5000,       5.0000,   2.00000,    397.1432
     37.5000,       5.0000,   2.00000,    457.1460
     42.5000,       5.0000,   2.00000,    371.0080
     47.5000,       5.0000,   2.00000,    495.2163
     52.5000,       5.0000,   2.00000,    525.1083
     57.5000,       5.0000,   2.00000,    469.1199
     62.5000,       5.0000,   2.00000,    530.0530
     67.5000,       5.0000,   2.00000,    559.4567
     72.5000,       5.0000,   2.00000,    461.7085
     77.5000,       5.0000,   2.00000,    464.2375
     82.5000,       5.0000,   2.00000,    480.2513
     87.5000,       5.0000,   2.00000,    464.1689
     92.5000,       5.0000,   2.00000,    519.9852
     97.5000,       5.0000,   2.00000,    532.3559
    102.5000,       5.0000,   2.00000,    504.1355
    107.5000,       5.0000,   2.00000,    536.1793
    112.5000,       5.0000,   2.00000,    594.1680
    117.5000,       5.0000,   2.00000,    615.6709
    122.5000,       5.0000,   2.00000,    584.3325
    127.5000,       5.0000,   2.00000,    711.7547
    132.5000,       5.0000,   2.00000,    725.0428
    137.5000,       5.0000,   2.00000,    648.3314
    142.5000,       5.0000,   2.00000,    854.0545
    147.5000,       5.0000,   2.00000,    706.6804
    152.5000,       5.0000,   2.00000,    673.2426
    157.5000,       5.0000,   2.00000,    678.0663
    162.5000,       5.0000,   2.00000,    587.5146
    167.5000,       5.0000,   2.00000,    592.5043
    172.5000,       5.0000,   2.00000,    517.4316
    177.5000,       5.0000,   2.00000,    451.0887
    182.5000,       5.0000,   2.00000,    463.8211
    187.5000,       5.0000,   2.00000,    561.0574
    192.5000,       5.0000,   2.00000,    676.7419
    197.5000,       5.0000,   2.00000,    547.7597
    202.5000,       5.0000,   2.00000,    562.0480
    207.5000,       5.0000,   2.00000,    723.3769
    212.5000,       5.0000,   2.00000,    797.3702
    217.5000,       5.0000,   2.00000,    814.7610
    222.5000,       5.0000,   2.00000,    887.6893
    227.5000,       5.0000,   2.00000,    894.6033
    232.5000,       5.0000,   2.00000,   1046.1230
    237.5000,       5.0000,   2.00000,    976.6403
    242.5000,       5.0000,   2.00000,   1047.9843
    247.5000,       5.0000,   2.00000,    965.2600
    252.5000,       5.0000,   2.00000,    964.7751
    257.5000,       5.0000,   2.00000,    968.5876
    262.5000,       5.0000,   2.00000,   1210.5732
    267.5000,       5.0000,   2.00000,   1147.8270
    272.5000,       5.0000,   2.00000,   1184.5593
    277.5000,       5.0000,   2.00000,   1560.2656
    282.5000,       5.0000,   2.00000,   1316.3912
    287.5000,       5.0000,   2.00000,   1326.0923
    292.5000,       5.0000,   2.00000,   1521.4615
     17.5000,       5.0000,   3.00000,    265.2995
     22.5000,       5.0000,   3.00000,    290.7088
     27.5000,       5.0000,   3.00000,    318.2976
     32.5000,       5.0000,   3.00000,    353.9485
     37.5000,       5.0000,   3.00000,    387.2443
     42.5000,       5.0000,   3.00000,    315.3946
     47.5000,       5.0000,   3.00000,    409.9110
     52.5000,       5.0000,   3.00000,    414.8400
     57.5000,       5.0000,   3.00000,    426.6320
     62.5000,       5.0000,   3.00000,    458.9660
     67.5000,       5.0000,   3.00000,    498.0092
     72.5000,       5.0000,   3.00000,    416.0815
     77.5000,       5.0000,   3.00000,    398.6900
     82.5000,       5.0000,   3.00000,    420.3363
     87.5000,       5.0000,   3.00000,    450.4406
     92.5000,       5.0000,   3.00000,    509.7186
     97.5000,       5.0000,   3.00000,    513.6062
    102.5000,       5.0000,   3.00000,    479.2640
    107.5000,       5.0000,   3.00000,    509.9798
    112.5000,       5.0000,   3.00000,    556.0516
    117.5000,       5.0000,   3.00000,    575.3522
    122.5000,       5.0000,   3.00000,    567.7255
    127.5000,       5.0000,   3.00000,    617.0833
    132.5000,       5.0000,   3.00000,    654.8599
    137.5000,       5.0000,   3.00000,    590.4485
    142.5000,       5.0000,   3.00000,    751.7082
    147.5000,       5.0000,   3.00000,    622.5870
    152.5000,       5.0000,   3.00000,    596.7205
    157.5000,       5.0000,   3.00000,    568.0095
    162.5000,       5.0000,   3.00000,    576.4512
    167.5000,       5.0000,   3.00000,    586.4912
    172.5000,       5.0000,   3.00000,    494.9331
    177.5000,       5.0000,   3.00000,    401.7950
    182.5000,       5.0000,   3.00000,    440.3260
    187.5000,       5.0000,   3.00000,    578.2673
    192.5000,       5.0000,   3.00000,    681.4473
    197.5000,       5.0000,   3.00000,    484.3726
    202.5000,       5.0000,   3.00000,    467.4147
    207.5000,       5.0000,   3.00000,    594.2027
    212.5000,       5.0000,   3.00000,    756.2249
    217.5000,       5.0000,   3.00000,    700.8675
    222.5000,       5.0000,   3.00000,    743.6428
    227.5000,       5.0000,   3.00000,    707.5898
    232.5000,       5.0000,   3.00000,    928.8817
    237.5000,       5.0000,   3.00000,    872.4060
    242.5000,       5.0000,   3.00000,   1009.1052
    247.5000,       5.0000,   3.00000,    854.8256
    252.5000,       5.0000,   3.00000,    930.5668
    257.5000,       5.0000,   3.00000,    944.1390
    262.5000,       5.0000,   3.00000,   1156.1071
    267.5000,       5.0000,   3.00000,   1145.9093
    272.5000,       5.0000,   3.00000,   1204.1320
    277.5000,       5.0000,   3.00000,   1484.2383
    282.5000,       5.0000,   3.00000,   1268.8010
    287.5000,       5.0000,   3.00000,   1279.2902
     22.5000,      15.0000,   1.00000,    275.9024
     27.5000,      15.0000,   1.00000,    307.5148
     32.5000,      15.0000,   1.00000,    336.2682
     37.5000,      15.0000,   1.00000,    330.0999
     42.5000,      15.0000,   1.00000,    345.0938
     47.5000,      15.0000,   1.00000,    333.5691
     52.5000,      15.0000,   1.00000,    366.2453
     57.5000,      15.0000,   1.00000,    400.8065
     62.5000,      15.0000,   1.00000,    431.3854
     67.5000,      15.0000,   1.00000,    408.5334
     72.5000,      15.0000,   1.00000,    395.4589
     77.5000,      15.0000,   1.00000,    369.7947
     82.5000,      15.0000,   1.00000,    387.2394
     87.5000,      15.0000,   1.00000,    445.6378
     92.5000,      15.0000,   1.00000,    492.4012
     97.5000,      15.0000,   1.00000,    492.4932
    102.5000,      15.0000,   1.00000,    489.2903
    107.5000,      15.0000,   1.00000,    483.0915
    112.5000,      15.0000,   1.00000,    484.8803
    117.5000,      15.0000,   1.00000,    515.3818
    122.5000,      15.0000,   1.00000,    520.1093
    127.5000,      15.0000,   1.00000,    539.7183
    132.5000,      15.0000,   1.00000,    557.4045
    137.5000,      15.0000,   1.00000,    615.3204
    142.5000,      15.0000,   1.00000,    598.7231
    147.5000,      15.0000,   1.00000,    591.7606
    152.5000,      15.0000,   1.00000,    544.6782
    157.5000,      15.0000,   1.00000,    545.7650
    162.5000,      15.0000,   1.00000,    541.0344
    167.5000,      15.0000,   1.00000,    534.9224
    172.5000,      15.0000,   1.00000,    460.3026
    177.5000,      15.0000,   1.00000,    428.6945
    182.5000,      15.0000,   1.00000,    478.5083
    187.5000,      15.0000,   1.00000,    570.4461
    192.5000,      15.0000,   1.00000,    565.3959
    197.5000,      15.0000,   1.00000,    525.9504
    202.5000,      15.0000,   1.00000,    481.8833
    207.5000,      15.0000,   1.00000,    554.8163
    212.5000,      15.0000,   1.00000,    616.6566
    217.5000,      15.0000,   1.00000,    697.1699
    222.5000,      15.0000,   1.00000,    650.0821
    227.5000,      15.0000,   1.00000,    716.9740
    232.5000,      15.0000,   1.00000,    760.7936
    237.5000,      15.0000,   1.00000,    891.9296
    242.5000,      15.0000,   1.00000,    853.9490
    247.5000,      15.0000,   1.00000,    881.0687
    252.5000,      15.0000,   1.00000,    865.2936
    257.5000,      15.0000,   1.00000,    961.0641
    262.5000,      15.0000,   1.00000,   1036.6959
    267.5000,      15.0000,   1.00000,   1168.0540
    272.5000,      15.0000,   1.00000,   1263.5034
    277.5000,      15.0000,   1.00000,   1249.9691
    282.5000,      15.0000,   1.00000,   1252.3113
     22.5000,       5.0000,   4.00000,    267.7896
     27.5000,       5.0000,   4.00000,    281.4513
     32.5000,       5.0000,   4.00000,    316.6563
     37.5000,       5.0000,   4.00000,    356.9683
     42.5000,       5.0000,   4.00000,    271.1615
     47.5000,       5.0000,   4.00000,    339.2547
     52.5000,       5.0000,   4.00000,    356.7658
     57.5000,       5.0000,   4.00000,    371.4344
     62.5000,       5.0000,   4.00000,    429.6141
     67.5000,       5.0000,   4.00000,    437.2526
     72.5000,       5.0000,   4.00000,    356.0517
     77.5000,       5.0000,   4.00000,    343.1757
     82.5000,       5.0000,   4.00000,    368.4288
     87.5000,       5.0000,   4.00000,    409.5733
     92.5000,       5.0000,   4.00000,    495.7491
     97.5000,       5.0000,   4.00000,    494.5666
    102.5000,       5.0000,   4.00000,    459.4159
    107.5000,       5.0000,   4.00000,    461.5232
    112.5000,       5.0000,   4.00000,    473.2748
    117.5000,       5.0000,   4.00000,    517.4280
    122.5000,       5.0000,   4.00000,    475.0557
    127.5000,       5.0000,   4.00000,    538.3915
    132.5000,       5.0000,   4.00000,    568.9278
    137.5000,       5.0000,   4.00000,    512.6448
    142.5000,       5.0000,   4.00000,    682.4861
    147.5000,       5.0000,   4.00000,    536.2094
    152.5000,       5.0000,   4.00000,    529.4222
    157.5000,       5.0000,   4.00000,    543.8940
    162.5000,       5.0000,   4.00000,    513.1866
    167.5000,       5.0000,   4.00000,    549.6759
    172.5000,       5.0000,   4.00000,    430.6302
    177.5000,       5.0000,   4.00000,    370.5953
    182.5000,       5.0000,   4.00000,    431.6129
    187.5000,       5.0000,   4.00000,    559.8419
    192.5000,       5.0000,   4.00000,    655.2155
    197.5000,       5.0000,   4.00000,    461.3083
    202.5000,       5.0000,   4.00000,    414.9286
    207.5000,       5.0000,   4.00000,    522.5409
    212.5000,       5.0000,   4.00000,    619.9789
    217.5000,       5.0000,   4.00000,    632.8581
    222.5000,       5.0000,   4.00000,    635.0886
    227.5000,       5.0000,   4.00000,    617.5262
    232.5000,       5.0000,   4.00000,    825.2668
    237.5000,       5.0000,   4.00000,    824.5294
    242.5000,       5.0000,   4.00000,    910.9961
    247.5000,       5.0000,   4.00000,    791.4414
    252.5000,       5.0000,   4.00000,    840.2453
    257.5000,       5.0000,   4.00000,    841.3560
    262.5000,       5.0000,   4.00000,   1089.2186
    267.5000,       5.0000,   4.00000,   1142.7827
    272.5000,       5.0000,   4.00000,   1166.2460
    277.5000,       5.0000,   4.00000,   1440.9908
    282.5000,       5.0000,   4.00000,   1165.7864
     30.0000,      20.0000,   1.00000,    285.7495
     35.0000,      20.0000,   1.00000,    279.1036
     40.0000,      20.0000,   1.00000,    289.3812
     45.0000,      20.0000,   1.00000,    299.7402
     50.0000,      20.0000,   1.00000,    297.3526
     55.0000,      20.0000,   1.00000,    332.3523
     60.0000,      20.0000,   1.00000,    351.1194
     65.0000,      20.0000,   1.00000,    336.6209
     70.0000,      20.0000,   1.00000,    332.2720
     75.0000,      20.0000,   1.00000,    317.8373
     80.0000,      20.0000,   1.00000,    324.4830
     85.0000,      20.0000,   1.00000,    366.2374
     90.0000,      20.0000,   1.00000,    406.9012
     95.0000,      20.0000,   1.00000,    442.1713
    100.0000,      20.0000,   1.00000,    456.8242
    105.0000,      20.0000,   1.00000,    427.4395
    110.0000,      20.0000,   1.00000,    417.7007
    115.0000,      20.0000,   1.00000,    379.3643
    120.0000,      20.0000,   1.00000,    388.6038
    125.0000,      20.0000,   1.00000,    418.5110
    130.0000,      20.0000,   1.00000,    433.6263
    135.0000,      20.0000,   1.00000,    497.1123
    140.0000,      20.0000,   1.00000,    495.5140
    145.0000,      20.0000,   1.00000,    497.9350
    150.0000,      20.0000,   1.00000,    536.7462
    155.0000,      20.0000,   1.00000,    501.9691
    160.0000,      20.0000,   1.00000,    490.7560
    165.0000,      20.0000,   1.00000,    435.9473
    170.0000,      20.0000,   1.00000,    393.5425
    175.0000,      20.0000,   1.00000,    420.2922
    180.0000,      20.0000,   1.00000,    435.5458
    185.0000,      20.0000,   1.00000,    478.0219
    190.0000,      20.0000,   1.00000,    491.9464
    195.0000,      20.0000,   1.00000,    496.3598
    200.0000,      20.0000,   1.00000,    517.8154
    205.0000,      20.0000,   1.00000,    484.2013
    210.0000,      20.0000,   1.00000,    488.2932
    215.0000,      20.0000,   1.00000,    516.4307
    220.0000,      20.0000,   1.00000,    568.0421
    225.0000,      20.0000,   1.00000,    660.2676
    230.0000,      20.0000,   1.00000,    705.2570
    235.0000,      20.0000,   1.00000,    739.6629
    240.0000,      20.0000,   1.00000,    766.1312
    245.0000,      20.0000,   1.00000,    778.7072
    250.0000,      20.0000,   1.00000,    749.5773
    255.0000,      20.0000,   1.00000,    805.0302
    260.0000,      20.0000,   1.00000,    886.6682
    265.0000,      20.0000,   1.00000,    984.0956
    270.0000,      20.0000,   1.00000,   1137.7185
    275.0000,      20.0000,   1.00000,   1148.3517
     27.5000,       5.0000,   5.00000,    252.1573
     32.5000,       5.0000,   5.00000,    287.9863
     37.5000,       5.0000,   5.00000,    321.4136
     42.5000,       5.0000,   5.00000,    236.5796
     47.5000,       5.0000,   5.00000,    302.8208
     52.5000,       5.0000,   5.00000,    321.7659
     57.5000,       5.0000,   5.00000,    329.1184
     62.5000,       5.0000,   5.00000,    379.0551
     67.5000,       5.0000,   5.00000,    395.8444
     72.5000,       5.0000,   5.00000,    299.9597
     77.5000,       5.0000,   5.00000,    298.8116
     82.5000,       5.0000,   5.00000,    328.3556
     87.5000,       5.0000,   5.00000,    362.8240
     92.5000,       5.0000,   5.00000,    446.6836
     97.5000,       5.0000,   5.00000,    475.1039
    102.5000,       5.0000,   5.00000,    421.0023
    107.5000,       5.0000,   5.00000,    401.3185
    112.5000,       5.0000,   5.00000,    421.7239
    117.5000,       5.0000,   5.00000,    405.6326
    122.5000,       5.0000,   5.00000,    392.5758
    127.5000,       5.0000,   5.00000,    460.2870
    132.5000,       5.0000,   5.00000,    486.1172
    137.5000,       5.0000,   5.00000,    442.7897
    142.5000,       5.0000,   5.00000,    589.4009
    147.5000,       5.0000,   5.00000,    490.3235
    152.5000,       5.0000,   5.00000,    495.8936
    157.5000,       5.0000,   5.00000,    512.1564
    162.5000,       5.0000,   5.00000,    475.9164
    167.5000,       5.0000,   5.00000,    444.7912
    172.5000,       5.0000,   5.00000,    393.1453
    177.5000,       5.0000,   5.00000,    346.6633
    182.5000,       5.0000,   5.00000,    402.2259
    187.5000,       5.0000,   5.00000,    521.5048
    192.5000,       5.0000,   5.00000,    621.3103
    197.5000,       5.0000,   5.00000,    442.8979
    202.5000,       5.0000,   5.00000,    406.1274
    207.5000,       5.0000,   5.00000,    464.6978
    212.5000,       5.0000,   5.00000,    535.9496
    217.5000,       5.0000,   5.00000,    520.8645
    222.5000,       5.0000,   5.00000,    592.2049
    227.5000,       5.0000,   5.00000,    584.3639
    232.5000,       5.0000,   5.00000,    788.8243
    237.5000,       5.0000,   5.00000,    749.8875
    242.5000,       5.0000,   5.00000,    846.6011
    247.5000,       5.0000,   5.00000,    726.5811
    252.5000,       5.0000,   5.00000,    728.8644
    257.5000,       5.0000,   5.00000,    742.7385
    262.5000,       5.0000,   5.00000,   1021.9279
    267.5000,       5.0000,   5.00000,   1052.5583
    272.5000,       5.0000,   5.00000,   1115.9946
    277.5000,       5.0000,   5.00000,   1367.6769
     32.5000,       5.0000,   6.00000,    257.9862
     37.5000,       5.0000,   6.00000,    279.1146
     42.5000,       5.0000,   6.00000,    215.6210
     47.5000,       5.0000,   6.00000,    283.2118
     52.5000,       5.0000,   6.00000,    293.2357
     57.5000,       5.0000,   6.00000,    298.1888
     62.5000,       5.0000,   6.00000,    328.7770
     67.5000,       5.0000,   6.00000,    338.8167
     72.5000,       5.0000,   6.00000,    276.4924
     77.5000,       5.0000,   6.00000,    260.7770
     82.5000,       5.0000,   6.00000,    288.2251
     87.5000,       5.0000,   6.00000,    320.2236
     92.5000,       5.0000,   6.00000,    395.5497
     97.5000,       5.0000,   6.00000,    412.0399
    102.5000,       5.0000,   6.00000,    370.5191
    107.5000,       5.0000,   6.00000,    364.3040
    112.5000,       5.0000,   6.00000,    343.2743
    117.5000,       5.0000,   6.00000,    340.8877
    122.5000,       5.0000,   6.00000,    320.9893
    127.5000,       5.0000,   6.00000,    379.3396
    132.5000,       5.0000,   6.00000,    417.6255
    137.5000,       5.0000,   6.00000,    376.8991
    142.5000,       5.0000,   6.00000,    520.9402
    147.5000,       5.0000,   6.00000,    457.1006
    152.5000,       5.0000,   6.00000,    477.4623
    157.5000,       5.0000,   6.00000,    469.5981
    162.5000,       5.0000,   6.00000,    409.3625
    167.5000,       5.0000,   6.00000,    409.9060
    172.5000,       5.0000,   6.00000,    344.5175
    177.5000,       5.0000,   6.00000,    317.6211
    182.5000,       5.0000,   6.00000,    361.2410
    187.5000,       5.0000,   6.00000,    481.1366
    192.5000,       5.0000,   6.00000,    588.2582
    197.5000,       5.0000,   6.00000,    427.9874
    202.5000,       5.0000,   6.00000,    383.4271
    207.5000,       5.0000,   6.00000,    445.2246
    212.5000,       5.0000,   6.00000,    483.1697
    217.5000,       5.0000,   6.00000,    468.7060
    222.5000,       5.0000,   6.00000,    535.1531
    227.5000,       5.0000,   6.00000,    579.0682
    232.5000,       5.0000,   6.00000,    760.1074
    237.5000,       5.0000,   6.00000,    707.6780
    242.5000,       5.0000,   6.00000,    786.8526
    247.5000,       5.0000,   6.00000,    635.5327
    252.5000,       5.0000,   6.00000,    657.7798
    257.5000,       5.0000,   6.00000,    682.5296
    262.5000,       5.0000,   6.00000,    898.7001
    267.5000,       5.0000,   6.00000,    959.1488
    272.5000,       5.0000,   6.00000,   1014.7393
     37.5000,      25.0000,   1.00000,    246.1609
     42.5000,      25.0000,   1.00000,    264.4630
     47.5000,      25.0000,   1.00000,    275.4506
     52.5000,      25.0000,   1.00000,    282.8514
     57.5000,      25.0000,   1.00000,    291.7971
     62.5000,      25.0000,   1.00000,    275.9119
     67.5000,      25.0000,   1.00000,    269.3820
     72.5000,      25.0000,   1.00000,    279.3754
     77.5000,      25.0000,   1.00000,    292.6080
     82.5000,      25.0000,   1.00000,    296.7547
     87.5000,      25.0000,   1.00000,    333.5583
     92.5000,      25.0000,   1.00000,    350.3416
     97.5000,      25.0000,   1.00000,    354.7104
    102.5000,      25.0000,   1.00000,    376.4030
    107.5000,      25.0000,   1.00000,    351.7039
    112.5000,      25.0000,   1.00000,    319.1719
    117.5000,      25.0000,   1.00000,    312.5206
    122.5000,      25.0000,   1.00000,    318.6548
    127.5000,      25.0000,   1.00000,    328.2919
    132.5000,      25.0000,   1.00000,    375.5842
    137.5000,      25.0000,   1.00000,    412.7001
    142.5000,      25.0000,   1.00000,    444.5267
    147.5000,      25.0000,   1.00000,    467.3050
    152.5000,      25.0000,   1.00000,    480.3745
    157.5000,      25.0000,   1.00000,    425.5377
    162.5000,      25.0000,   1.00000,    391.6472
    167.5000,      25.0000,   1.00000,    371.0943
    172.5000,      25.0000,   1.00000,    362.2516
    177.5000,      25.0000,   1.00000,    372.3570
    182.5000,      25.0000,   1.00000,    415.4141
    187.5000,      25.0000,   1.00000,    411.7777
    192.5000,      25.0000,   1.00000,    437.7176
    197.5000,      25.0000,   1.00000,    468.3987
    202.5000,      25.0000,   1.00000,    486.8265
    207.5000,      25.0000,   1.00000,    451.6618
    212.5000,      25.0000,   1.00000,    469.3908
    217.5000,      25.0000,   1.00000,    500.4257
    222.5000,      25.0000,   1.00000,    589.1787
    227.5000,      25.0000,   1.00000,    634.2429
    232.5000,      25.0000,   1.00000,    702.1864
    237.5000,      25.0000,   1.00000,    695.0775
    242.5000,      25.0000,   1.00000,    667.5457
    247.5000,      25.0000,   1.00000,    658.4884
    252.5000,      25.0000,   1.00000,    728.5275
    257.5000,      25.0000,   1.00000,    752.2731
    262.5000,      25.0000,   1.00000,    809.6804
    267.5000,      25.0000,   1.00000,    915.1475
     37.5000,       5.0000,   7.00000,    253.0872
     42.5000,       5.0000,   7.00000,    197.3147
     47.5000,       5.0000,   7.00000,    261.4861
     52.5000,       5.0000,   7.00000,    273.3629
     57.5000,       5.0000,   7.00000,    264.6975
     62.5000,       5.0000,   7.00000,    290.9709
     67.5000,       5.0000,   7.00000,    302.8921
     72.5000,       5.0000,   7.00000,    244.7720
     77.5000,       5.0000,   7.00000,    240.8730
     82.5000,       5.0000,   7.00000,    249.5738
     87.5000,       5.0000,   7.00000,    280.4619
     92.5000,       5.0000,   7.00000,    337.7195
     97.5000,       5.0000,   7.00000,    340.1347
    102.5000,       5.0000,   7.00000,    319.9918
    107.5000,       5.0000,   7.00000,    302.8042
    112.5000,       5.0000,   7.00000,    298.4817
    117.5000,       5.0000,   7.00000,    294.8903
    122.5000,       5.0000,   7.00000,    273.9352
    127.5000,       5.0000,   7.00000,    316.9231
    132.5000,       5.0000,   7.00000,    347.0367
    137.5000,       5.0000,   7.00000,    331.8811
    142.5000,       5.0000,   7.00000,    481.3363
    147.5000,       5.0000,   7.00000,    426.3696
    152.5000,       5.0000,   7.00000,    437.1913
    157.5000,       5.0000,   7.00000,    415.6647
    162.5000,       5.0000,   7.00000,    377.6131
    167.5000,       5.0000,   7.00000,    384.6316
    172.5000,       5.0000,   7.00000,    319.9829
    177.5000,       5.0000,   7.00000,    270.7085
    182.5000,       5.0000,   7.00000,    329.3352
    187.5000,       5.0000,   7.00000,    442.8023
    192.5000,       5.0000,   7.00000,    558.2337
    197.5000,       5.0000,   7.00000,    399.3243
    202.5000,       5.0000,   7.00000,    362.2227
    207.5000,       5.0000,   7.00000,    422.5140
    212.5000,       5.0000,   7.00000,    477.9122
    217.5000,       5.0000,   7.00000,    453.2873
    222.5000,       5.0000,   7.00000,    510.9457
    227.5000,       5.0000,   7.00000,    534.1685
    232.5000,       5.0000,   7.00000,    740.1190
    237.5000,       5.0000,   7.00000,    688.4444
    242.5000,       5.0000,   7.00000,    702.2443
    247.5000,       5.0000,   7.00000,    581.0085
    252.5000,       5.0000,   7.00000,    609.0562
    257.5000,       5.0000,   7.00000,    613.4442
    262.5000,       5.0000,   7.00000,    812.5144
    267.5000,       5.0000,   7.00000,    841.8180
     42.5000,       5.0000,   8.00000,    180.1395
     47.5000,       5.0000,   8.00000,    238.8940
     52.5000,       5.0000,   8.00000,    245.8146
     57.5000,       5.0000,   8.00000,    240.7618
     62.5000,       5.0000,   8.00000,    267.5509
     67.5000,       5.0000,   8.00000,    279.3622
     72.5000,       5.0000,   8.00000,    220.3140
     77.5000,       5.0000,   8.00000,    211.0632
     82.5000,       5.0000,   8.00000,    228.5661
     87.5000,       5.0000,   8.00000,    236.0014
     92.5000,       5.0000,   8.00000,    278.2109
     97.5000,       5.0000,   8.00000,    290.6198
    102.5000,       5.0000,   8.00000,    251.8669
    107.5000,       5.0000,   8.00000,    252.1714
    112.5000,       5.0000,   8.00000,    263.0637
    117.5000,       5.0000,   8.00000,    262.6855
    122.5000,       5.0000,   8.00000,    244.6368
    127.5000,       5.0000,   8.00000,    275.9002
    132.5000,       5.0000,   8.00000,    299.7154
    137.5000,       5.0000,   8.00000,    298.8427
    142.5000,       5.0000,   8.00000,    448.3605
    147.5000,       5.0000,   8.00000,    388.0465
    152.5000,       5.0000,   8.00000,    380.3168
    157.5000,       5.0000,   8.00000,    385.6614
    162.5000,       5.0000,   8.00000,    364.7895
    167.5000,       5.0000,   8.00000,    359.9698
    172.5000,       5.0000,   8.00000,    290.4868
    177.5000,       5.0000,   8.00000,    250.4748
    182.5000,       5.0000,   8.00000,    290.7955
    187.5000,       5.0000,   8.00000,    417.7842
    192.5000,       5.0000,   8.00000,    511.9075
    197.5000,       5.0000,   8.00000,    371.5338
    202.5000,       5.0000,   8.00000,    338.1899
    207.5000,       5.0000,   8.00000,    409.0730
    212.5000,       5.0000,   8.00000,    477.4362
    217.5000,       5.0000,   8.00000,    461.0976
    222.5000,       5.0000,   8.00000,    493.6664
    227.5000,       5.0000,   8.00000,    504.2155
    232.5000,       5.0000,   8.00000,    693.5503
    237.5000,       5.0000,   8.00000,    633.4987
    242.5000,       5.0000,   8.00000,    671.3912
    247.5000,       5.0000,   8.00000,    546.0339
    252.5000,       5.0000,   8.00000,    553.8799
    257.5000,       5.0000,   8.00000,    560.0309
    262.5000,       5.0000,   8.00000,    733.8207
     52.5000,      35.0000,   1.00000,    221.1271
     57.5000,      35.0000,   1.00000,    215.2412
     62.5000,      35.0000,   1.00000,    218.5042
     67.5000,      35.0000,   1.00000,    215.8239
     72.5000,      35.0000,   1.00000,    215.8812
     77.5000,      35.0000,   1.00000,    223.7465
     82.5000,      35.0000,   1.00000,    222.8529
     87.5000,      35.0000,   1.00000,    220.8911
     92.5000,      35.0000,   1.00000,    214.0549
     97.5000,      35.0000,   1.00000,    210.7516
    102.5000,      35.0000,   1.00000,    217.6890
    107.5000,      35.0000,   1.00000,    221.0702
    112.5000,      35.0000,   1.00000,    226.0171
    117.5000,      35.0000,   1.00000,    233.4762
    122.5000,      35.0000,   1.00000,    247.1717
    127.5000,      35.0000,   1.00000,    283.3334
    132.5000,      35.0000,   1.00000,    306.8365
    137.5000,      35.0000,   1.00000,    324.9509
    142.5000,      35.0000,   1.00000,    330.8831
    147.5000,      35.0000,   1.00000,    344.9142
    152.5000,      35.0000,   1.00000,    357.7676
    157.5000,      35.0000,   1.00000,    354.6523
    162.5000,      35.0000,   1.00000,    319.0812
    167.5000,      35.0000,   1.00000,    309.5204
    172.5000,      35.0000,   1.00000,    317.0171
    177.5000,      35.0000,   1.00000,    336.3929
    182.5000,      35.0000,   1.00000,    324.7357
    187.5000,      35.0000,   1.00000,    314.8085
    192.5000,      35.0000,   1.00000,    321.5043
    197.5000,      35.0000,   1.00000,    373.0728
    202.5000,      35.0000,   1.00000,    412.1980
    207.5000,      35.0000,   1.00000,    452.1119
    212.5000,      35.0000,   1.00000,    459.8626
    217.5000,      35.0000,   1.00000,    518.6202
    222.5000,      35.0000,   1.00000,    564.1034
    227.5000,      35.0000,   1.00000,    568.1800
    232.5000,      35.0000,   1.00000,    548.9611
    237.5000,      35.0000,   1.00000,    551.3491
    242.5000,      35.0000,   1.00000,    556.6979
    247.5000,      35.0000,   1.00000,    608.0248
    252.5000,      35.0000,   1.00000,    612.5194
     52.5000,       5.0000,  10.00000,    202.8292
     57.5000,       5.0000,  10.00000,    207.6154
     62.5000,       5.0000,  10.00000,    237.4348
     67.5000,       5.0000,  10.00000,    244.1194
     72.5000,       5.0000,  10.00000,    186.1099
     77.5000,       5.0000,  10.00000,    168.3427
     82.5000,       5.0000,  10.00000,    166.8838
     87.5000,       5.0000,  10.00000,    175.5900
     92.5000,       5.0000,  10.00000,    197.1015
     97.5000,       5.0000,  10.00000,    190.7213
    102.5000,       5.0000,  10.00000,    175.0978
    107.5000,       5.0000,  10.00000,    178.6597
    112.5000,       5.0000,  10.00000,    193.0469
    117.5000,       5.0000,  10.00000,    208.6556
    122.5000,       5.0000,  10.00000,    209.5345
    127.5000,       5.0000,  10.00000,    247.5129
    132.5000,       5.0000,  10.00000,    269.1744
    137.5000,       5.0000,  10.00000,    252.1483
    142.5000,       5.0000,  10.00000,    349.1883
    147.5000,       5.0000,  10.00000,    311.5450
    152.5000,       5.0000,  10.00000,    338.3298
    157.5000,       5.0000,  10.00000,    349.5250
    162.5000,       5.0000,  10.00000,    321.8619
    167.5000,       5.0000,  10.00000,    320.2780
    172.5000,       5.0000,  10.00000,    260.6897
    177.5000,       5.0000,  10.00000,    224.7249
    182.5000,       5.0000,  10.00000,    260.0485
    187.5000,       5.0000,  10.00000,    354.8513
    192.5000,       5.0000,  10.00000,    431.9418
    197.5000,       5.0000,  10.00000,    325.9776
    202.5000,       5.0000,  10.00000,    307.4854
    207.5000,       5.0000,  10.00000,    387.3394
    212.5000,       5.0000,  10.00000,    457.1592
    217.5000,       5.0000,  10.00000,    440.6649
    222.5000,       5.0000,  10.00000,    478.2563
    227.5000,       5.0000,  10.00000,    457.7622
    232.5000,       5.0000,  10.00000,    597.5654
    237.5000,       5.0000,  10.00000,    552.7919
    242.5000,       5.0000,  10.00000,    594.5822
    247.5000,       5.0000,  10.00000,    488.8312
    252.5000,       5.0000,  10.00000,    484.8171
     67.5000,      45.0000,   1.00000,    167.0317
     72.5000,      45.0000,   1.00000,    171.8684
     77.5000,      45.0000,   1.00000,    167.2941
     82.5000,      45.0000,   1.00000,    163.2504
     87.5000,      45.0000,   1.00000,    155.1447
     92.5000,      45.0000,   1.00000,    148.2553
     97.5000,      45.0000,   1.00000,    149.5361
    102.5000,      45.0000,   1.00000,    152.0413
    107.5000,      45.0000,   1.00000,    163.8661
    112.5000,      45.0000,   1.00000,    177.3699
    117.5000,      45.0000,   1.00000,    193.2810
    122.5000,      45.0000,   1.00000,    221.7229
    127.5000,      45.0000,   1.00000,    232.7301
    132.5000,      45.0000,   1.00000,    257.5507
    137.5000,      45.0000,   1.00000,    284.7412
    142.5000,      45.0000,   1.00000,    293.6136
    147.5000,      45.0000,   1.00000,    296.1280
    152.5000,      45.0000,   1.00000,    288.9031
    157.5000,      45.0000,   1.00000,    277.6887
    162.5000,      45.0000,   1.00000,    285.6716
    167.5000,      45.0000,   1.00000,    286.7332
    172.5000,      45.0000,   1.00000,    301.9104
    177.5000,      45.0000,   1.00000,    292.2326
    182.5000,      45.0000,   1.00000,    287.6548
    187.5000,      45.0000,   1.00000,    296.3539
    192.5000,      45.0000,   1.00000,    313.0044
    197.5000,      45.0000,   1.00000,    329.7774
    202.5000,      45.0000,   1.00000,    360.6502
    207.5000,      45.0000,   1.00000,    388.6442
    212.5000,      45.0000,   1.00000,    426.1037
    217.5000,      45.0000,   1.00000,    437.9781
    222.5000,      45.0000,   1.00000,    471.8143
    227.5000,      45.0000,   1.00000,    484.0292
    232.5000,      45.0000,   1.00000,    487.2989
    237.5000,      45.0000,   1.00000,    481.6439
     67.5000,       5.0000,  12.00000,    208.1940
    147.5000,       5.0000,  12.00000,    283.9337
    227.5000,       5.0000,  12.00000,    421.7560
     67.5000,      15.0000,   4.00000,    172.5003
     72.5000,      15.0000,   4.00000,    155.9120
     77.5000,      15.0000,   4.00000,    131.8190
     82.5000,      15.0000,   4.00000,    124.7925
     87.5000,      15.0000,   4.00000,    126.4720
     92.5000,      15.0000,   4.00000,    129.6013
     97.5000,      15.0000,   4.00000,    129.9998
    102.5000,      15.0000,   4.00000,    127.3574
    107.5000,      15.0000,   4.00000,    132.2381
    112.5000,      15.0000,   4.00000,    144.5693
    117.5000,      15.0000,   4.00000,    159.9191
    122.5000,      15.0000,   4.00000,    178.4635
    127.5000,      15.0000,   4.00000,    191.9280
    132.5000,      15.0000,   4.00000,    211.1219
    137.5000,      15.0000,   4.00000,    256.3714
    142.5000,      15.0000,   4.00000,    271.4752
    147.5000,      15.0000,   4.00000,    292.8722
    152.5000,      15.0000,   4.00000,    292.0023
    157.5000,      15.0000,   4.00000,    296.6285
    162.5000,      15.0000,   4.00000,    301.2075
    167.5000,      15.0000,   4.00000,    273.8190
    172.5000,      15.0000,   4.00000,    243.1176
    177.5000,      15.0000,   4.00000,    225.0016
    182.5000,      15.0000,   4.00000,    260.1469
    187.5000,      15.0000,   4.00000,    332.4782
    192.5000,      15.0000,   4.00000,    351.0146
    197.5000,      15.0000,   4.00000,    329.5909
    202.5000,      15.0000,   4.00000,    303.6378
    207.5000,      15.0000,   4.00000,    331.8920
    212.5000,      15.0000,   4.00000,    361.7443
    217.5000,      15.0000,   4.00000,    385.4341
    222.5000,      15.0000,   4.00000,    393.9771
    227.5000,      15.0000,   4.00000,    450.5189
    232.5000,      15.0000,   4.00000,    476.7888
    237.5000,      15.0000,   4.00000,    514.4922
     82.5000,      55.0000,   1.00000,    132.8875
     87.5000,      55.0000,   1.00000,    133.8981
     92.5000,      55.0000,   1.00000,    134.9299
     97.5000,      55.0000,   1.00000,    134.5108
    102.5000,      55.0000,   1.00000,    140.7706
    107.5000,      55.0000,   1.00000,    148.9118
    112.5000,      55.0000,   1.00000,    151.3994
    117.5000,      55.0000,   1.00000,    173.6962
    122.5000,      55.0000,   1.00000,    192.1158
    127.5000,      55.0000,   1.00000,    207.1527
    132.5000,      55.0000,   1.00000,    225.1218
    137.5000,      55.0000,   1.00000,    241.7351
    142.5000,      55.0000,   1.00000,    256.4621
    147.5000,      55.0000,   1.00000,    265.5501
    152.5000,      55.0000,   1.00000,    263.5089
    157.5000,      55.0000,   1.00000,    261.1494
    162.5000,      55.0000,   1.00000,    266.1959
    167.5000,      55.0000,   1.00000,    288.3016
    172.5000,      55.0000,   1.00000,    286.8786
    177.5000,      55.0000,   1.00000,    289.9142
    182.5000,      55.0000,   1.00000,    294.1346
    187.5000,      55.0000,   1.00000,    301.6837
    192.5000,      55.0000,   1.00000,    306.7411
    197.5000,      55.0000,   1.00000,    306.0325
    202.5000,      55.0000,   1.00000,    317.5039
    207.5000,      55.0000,   1.00000,    349.8059
    212.5000,      55.0000,   1.00000,    369.3120
    217.5000,      55.0000,   1.00000,    385.0308
    222.5000,      55.0000,   1.00000,    375.8508
    147.5000,       5.0000,  15.00000,    259.5411
    227.5000,       5.0000,  15.00000,    349.7118
     82.5000,      15.0000,   5.00000,    102.9750
     87.5000,      15.0000,   5.00000,    105.7917
     92.5000,      15.0000,   5.00000,    110.1276
     97.5000,      15.0000,   5.00000,    112.6201
    102.5000,      15.0000,   5.00000,    111.6127
    107.5000,      15.0000,   5.00000,    113.9259
    112.5000,      15.0000,   5.00000,    119.9398
    117.5000,      15.0000,   5.00000,    128.7804
    122.5000,      15.0000,   5.00000,    145.4908
    127.5000,      15.0000,   5.00000,    159.9883
    132.5000,      15.0000,   5.00000,    174.1989
    137.5000,      15.0000,   5.00000,    213.4301
    142.5000,      15.0000,   5.00000,    236.3806
    147.5000,      15.0000,   5.00000,    273.1657
    152.5000,      15.0000,   5.00000,    279.2089
    157.5000,      15.0000,   5.00000,    286.7746
    162.5000,      15.0000,   5.00000,    285.3045
    167.5000,      15.0000,   5.00000,    266.1510
    172.5000,      15.0000,   5.00000,    241.2643
    177.5000,      15.0000,   5.00000,    232.1048
    182.5000,      15.0000,   5.00000,    267.4599
    187.5000,      15.0000,   5.00000,    336.1506
    192.5000,      15.0000,   5.00000,    344.6858
    197.5000,      15.0000,   5.00000,    309.1363
    202.5000,      15.0000,   5.00000,    276.7873
    207.5000,      15.0000,   5.00000,    296.0512
    212.5000,      15.0000,   5.00000,    314.6291
    217.5000,      15.0000,   5.00000,    326.3072
    222.5000,      15.0000,   5.00000,    323.4651
     97.5000,      65.0000,   1.00000,    129.8272
    102.5000,      65.0000,   1.00000,    132.4998
    107.5000,      65.0000,   1.00000,    139.4459
    112.5000,      65.0000,   1.00000,    156.6507
    117.5000,      65.0000,   1.00000,    166.5910
    122.5000,      65.0000,   1.00000,    181.2927
    127.5000,      65.0000,   1.00000,    196.2984
    132.5000,      65.0000,   1.00000,    211.5356
    137.5000,      65.0000,   1.00000,    222.9929
    142.5000,      65.0000,   1.00000,    226.9959
    147.5000,      65.0000,   1.00000,    227.8701
    152.5000,      65.0000,   1.00000,    237.7394
    157.5000,      65.0000,   1.00000,    258.9105
    162.5000,      65.0000,   1.00000,    287.3239
    167.5000,      65.0000,   1.00000,    292.1630
    172.5000,      65.0000,   1.00000,    291.7340
    177.5000,      65.0000,   1.00000,    289.7147
    182.5000,      65.0000,   1.00000,    287.6586
    187.5000,      65.0000,   1.00000,    288.0232
    192.5000,      65.0000,   1.00000,    292.3646
    197.5000,      65.0000,   1.00000,    294.9007
    202.5000,      65.0000,   1.00000,    309.2961
    207.5000,      65.0000,   1.00000,    320.1283
     97.5000,      15.0000,   6.00000,    100.4081
    102.5000,      15.0000,   6.00000,     99.0760
    107.5000,      15.0000,   6.00000,    102.7683
    112.5000,      15.0000,   6.00000,    111.7966
    117.5000,      15.0000,   6.00000,    117.4735
    122.5000,      15.0000,   6.00000,    129.2711
    127.5000,      15.0000,   6.00000,    143.1066
    132.5000,      15.0000,   6.00000,    158.1571
    137.5000,      15.0000,   6.00000,    193.9232
    142.5000,      15.0000,   6.00000,    215.7348
    147.5000,      15.0000,   6.00000,    247.6787
    152.5000,      15.0000,   6.00000,    264.5648
    157.5000,      15.0000,   6.00000,    283.8280
    162.5000,      15.0000,   6.00000,    297.6878
    167.5000,      15.0000,   6.00000,    279.4443
    172.5000,      15.0000,   6.00000,    250.5423
    177.5000,      15.0000,   6.00000,    234.5417
    182.5000,      15.0000,   6.00000,    261.6797
    187.5000,      15.0000,   6.00000,    326.2204
    192.5000,      15.0000,   6.00000,    333.9588
    197.5000,      15.0000,   6.00000,    302.9577
    202.5000,      15.0000,   6.00000,    267.2495
    207.5000,      15.0000,   6.00000,    281.5882
    105.0000,      30.0000,   3.00000,    106.1218
    110.0000,      30.0000,   3.00000,    108.1505
    115.0000,      30.0000,   3.00000,    115.2696
    120.0000,      30.0000,   3.00000,    126.5191
    125.0000,      30.0000,   3.00000,    137.5286
    130.0000,      30.0000,   3.00000,    161.8141
    135.0000,      30.0000,   3.00000,    180.7446
    140.0000,      30.0000,   3.00000,    203.6457
    145.0000,      30.0000,   3.00000,    230.6399
    150.0000,      30.0000,   3.00000,    252.0811
    155.0000,      30.0000,   3.00000,    277.3250
    160.0000,      30.0000,   3.00000,    274.0588
    165.0000,      30.0000,   3.00000,    266.5439
    170.0000,      30.0000,   3.00000,    263.0392
    175.0000,      30.0000,   3.00000,    268.1202
    180.0000,      30.0000,   3.00000,    290.4571
    185.0000,      30.0000,   3.00000,    286.2053
    190.0000,      30.0000,   3.00000,    281.8849
    195.0000,      30.0000,   3.00000,    291.5856
    200.0000,      30.0000,   3.00000,    303.0759
    112.5000,      25.0000,   4.00000,    105.0185
    117.5000,      25.0000,   4.00000,    116.1813
    122.5000,      25.0000,   4.00000,    127.7898
    127.5000,      25.0000,   4.00000,    137.4799
    132.5000,      25.0000,   4.00000,    163.1026
    137.5000,      25.0000,   4.00000,    187.4009
    142.5000,      25.0000,   4.00000,    214.7758
    147.5000,      25.0000,   4.00000,    245.8426
    152.5000,      25.0000,   4.00000,    270.8928
    157.5000,      25.0000,   4.00000,    279.1296
    162.5000,      25.0000,   4.00000,    277.4283
    167.5000,      25.0000,   4.00000,    257.7202
    172.5000,      25.0000,   4.00000,    248.7158
    177.5000,      25.0000,   4.00000,    262.7054
    182.5000,      25.0000,   4.00000,    289.0138
    187.5000,      25.0000,   4.00000,    293.1633
    192.5000,      25.0000,   4.00000,    295.7488
    147.5000,      15.0000,   8.00000,    248.0023
  10.61
ITERATION 4
MODEL RESISTIVITY
LAYER 1
59,     2.5000
     10.0000,     387.69
     15.0000,     342.17
     20.0000,     323.68
     25.0000,     453.91
     30.0000,     545.37
     35.0000,     683.05
     40.0000,     810.98
     45.0000,     589.06
     50.0000,     813.36
     55.0000,     866.69
     60.0000,     855.64
     65.0000,     902.51
     70.0000,     877.85
     75.0000,     605.24
     80.0000,     542.98
     85.0000,     561.24
     90.0000,     579.86
     95.0000,     666.32
    100.0000,     610.01
    105.0000,     487.11
    110.0000,     462.44
    115.0000,     481.51
    120.0000,     504.56
    125.0000,     494.14
    130.0000,     637.44
    135.0000,     755.80
    140.0000,     724.64
    145.0000,     1083.0
    150.0000,     862.21
    155.0000,     827.77
    160.0000,     766.25
    165.0000,     635.26
    170.0000,     588.91
    175.0000,     452.49
    180.0000,     381.12
    185.0000,     464.84
    190.0000,     679.09
    195.0000,     897.43
    200.0000,     657.87
    205.0000,     647.17
    210.0000,     877.71
    215.0000,     1133.3
    220.0000,     1165.9
    225.0000,     1257.5
    230.0000,     1116.0
    235.0000,     1365.3
    240.0000,     1130.5
    245.0000,     1194.7
    250.0000,     911.50
    255.0000,     891.57
    260.0000,     859.45
    265.0000,     1166.3
    270.0000,     1162.6
    275.0000,     1231.0
    280.0000,     1678.3
    285.0000,     1266.5
    290.0000,     1259.3
    295.0000,     1490.2
             1446.0
LAYER 2
59,     5.2500
     10.0000,     439.77
     15.0000,     357.26
     20.0000,     324.78
     25.0000,     398.02
     30.0000,     463.66
     35.0000,     556.90
     40.0000,     634.35
     45.0000,     488.79
     50.0000,     614.27
     55.0000,     644.52
     60.0000,     608.47
     65.0000,     706.37
     70.0000,     674.25
     75.0000,     528.34
     80.0000,     477.37
     85.0000,     502.28
     90.0000,     555.73
     95.0000,     640.08
    100.0000,     638.22
    105.0000,     571.89
    110.0000,     535.04
    115.0000,     542.35
    120.0000,     577.67
    125.0000,     584.74
    130.0000,     687.97
    135.0000,     744.98
    140.0000,     716.56
    145.0000,     1007.0
    150.0000,     809.12
    155.0000,     756.87
    160.0000,     711.07
    165.0000,     624.53
    170.0000,     592.18
    175.0000,     463.98
    180.0000,     387.86
    185.0000,     474.03
    190.0000,     682.82
    195.0000,     878.37
    200.0000,     624.14
    205.0000,     603.67
    210.0000,     817.59
    215.0000,     1047.4
    220.0000,     1036.7
    225.0000,     1101.0
    230.0000,     1098.5
    235.0000,     1396.9
    240.0000,     1248.4
    245.0000,     1209.5
    250.0000,     952.38
    255.0000,     881.09
    260.0000,     893.61
    265.0000,     1147.3
    270.0000,     1226.3
    275.0000,     1349.6
    280.0000,     1656.8
    285.0000,     1354.0
    290.0000,     1331.9
    295.0000,     1468.9
             1408.7
LAYER 3
57,     8.2750
     15.0000,     407.58
     20.0000,     294.71
     25.0000,     277.66
     30.0000,     291.95
     35.0000,     332.67
     40.0000,     365.13
     45.0000,     301.21
     50.0000,     361.25
     55.0000,     372.46
     60.0000,     346.66
     65.0000,     452.81
     70.0000,     470.52
     75.0000,     403.63
     80.0000,     360.58
     85.0000,     372.80
     90.0000,     433.50
     95.0000,     528.01
    100.0000,     622.06
    105.0000,     653.70
    110.0000,     624.12
    115.0000,     655.53
    120.0000,     764.00
    125.0000,     845.50
    130.0000,     865.72
    135.0000,     795.11
    140.0000,     765.64
    145.0000,     1061.4
    150.0000,     859.90
    155.0000,     759.17
    160.0000,     689.86
    165.0000,     619.00
    170.0000,     581.14
    175.0000,     446.94
    180.0000,     364.61
    185.0000,     436.15
    190.0000,     634.67
    195.0000,     801.45
    200.0000,     555.35
    205.0000,     518.15
    210.0000,     692.75
    215.0000,     855.14
    220.0000,     788.63
    225.0000,     841.80
    230.0000,     1018.1
    235.0000,     1436.7
    240.0000,     1423.4
    245.0000,     1249.7
    250.0000,     982.05
    255.0000,     853.25
    260.0000,     880.49
    265.0000,     1070.6
    270.0000,     1254.4
    275.0000,     1476.0
    280.0000,     1692.3
    285.0000,     1548.0
    290.0000,     1507.5
             1479.0
LAYER 4
55,    11.6025
     20.0000,     275.55
     25.0000,     175.85
     30.0000,     170.71
     35.0000,     199.21
     40.0000,     223.35
     45.0000,     207.42
     50.0000,     267.84
     55.0000,     284.48
     60.0000,     265.71
     65.0000,     388.88
     70.0000,     452.33
     75.0000,     377.47
     80.0000,     295.29
     85.0000,     264.90
     90.0000,     292.44
     95.0000,     378.71
    100.0000,     527.40
    105.0000,     645.80
    110.0000,     707.02
    115.0000,     905.62
    120.0000,     1266.4
    125.0000,     1461.2
    130.0000,     1181.1
    135.0000,     802.07
    140.0000,     699.63
    145.0000,     1006.1
    150.0000,     862.81
    155.0000,     790.35
    160.0000,     725.93
    165.0000,     653.87
    170.0000,     588.47
    175.0000,     420.20
    180.0000,     317.31
    185.0000,     359.01
    190.0000,     530.31
    195.0000,     674.81
    200.0000,     461.18
    205.0000,     415.67
    210.0000,     546.54
    215.0000,     640.12
    220.0000,     546.70
    225.0000,     590.35
    230.0000,     831.62
    235.0000,     1337.5
    240.0000,     1481.4
    245.0000,     1270.5
    250.0000,     987.22
    255.0000,     823.06
    260.0000,     838.11
    265.0000,     998.35
    270.0000,     1262.6
    275.0000,     1583.9
    280.0000,     1807.4
    285.0000,     1764.8
             1644.1
LAYER 5
51,    15.2628
     30.0000,      91.14
     35.0000,     128.66
     40.0000,     162.72
     45.0000,     230.92
     50.0000,     337.71
     55.0000,     414.33
     60.0000,     440.16
     65.0000,     649.84
     70.0000,     829.82
     75.0000,     677.41
     80.0000,     421.82
     85.0000,     257.84
     90.0000,     185.71
     95.0000,     167.12
    100.0000,     176.95
    105.0000,     204.00
    110.0000,     295.98
    115.0000,     585.89
    120.0000,     1129.2
    125.0000,     1374.6
    130.0000,     923.05
    135.0000,     483.99
    140.0000,     353.14
    145.0000,     426.09
    150.0000,     457.16
    155.0000,     556.03
    160.0000,     667.37
    165.0000,     711.30
    170.0000,     635.72
    175.0000,     434.88
    180.0000,     296.35
    185.0000,     278.28
    190.0000,     358.14
    195.0000,     435.68
    200.0000,     359.37
    205.0000,     330.44
    210.0000,     383.97
    215.0000,     399.67
    220.0000,     330.36
    225.0000,     326.75
    230.0000,     432.96
    235.0000,     663.19
    240.0000,     839.89
    245.0000,     842.90
    250.0000,     766.95
    255.0000,     720.04
    260.0000,     786.78
    265.0000,     993.63
    270.0000,     1389.1
    275.0000,     1786.5
             2011.5
LAYER 6
47,    19.2890
     40.0000,     157.75
     45.0000,     283.91
     50.0000,     386.74
     55.0000,     498.79
     60.0000,     582.89
     65.0000,     826.03
     70.0000,     1084.1
     75.0000,     1025.5
     80.0000,     711.28
     85.0000,     416.94
     90.0000,     239.33
     95.0000,     148.47
    100.0000,     104.27
    105.0000,      91.96
    110.0000,     122.91
    115.0000,     239.56
    120.0000,     459.83
    125.0000,     578.09
    130.0000,     435.31
    135.0000,     259.17
    140.0000,     186.32
    145.0000,     190.37
    150.0000,     224.40
    155.0000,     319.35
    160.0000,     470.21
    165.0000,     604.40
    170.0000,     609.37
    175.0000,     470.82
    180.0000,     342.00
    185.0000,     300.04
    190.0000,     331.54
    195.0000,     370.25
    200.0000,     343.55
    205.0000,     320.01
    210.0000,     323.94
    215.0000,     304.34
    220.0000,     252.88
    225.0000,     232.17
    230.0000,     263.61
    235.0000,     345.78
    240.0000,     439.44
    245.0000,     504.16
    250.0000,     552.58
    255.0000,     622.33
    260.0000,     777.74
    265.0000,     1029.8
             1598.5
LAYER 7
43,    23.7179
     50.0000,     329.69
     55.0000,     443.01
     60.0000,     522.64
     65.0000,     694.28
     70.0000,     887.99
     75.0000,     957.60
     80.0000,     809.93
     85.0000,     549.06
     90.0000,     320.88
     95.0000,     177.97
    100.0000,     104.98
    105.0000,      78.14
    110.0000,      86.21
    115.0000,     133.18
    120.0000,     211.82
    125.0000,     255.29
    130.0000,     216.12
    135.0000,     152.51
    140.0000,     117.05
    145.0000,     113.19
    150.0000,     135.15
    155.0000,     196.22
    160.0000,     304.54
    165.0000,     429.95
    170.0000,     493.48
    175.0000,     454.90
    180.0000,     383.82
    185.0000,     349.05
    190.0000,     358.61
    195.0000,     375.91
    200.0000,     362.42
    205.0000,     336.25
    210.0000,     310.95
    215.0000,     273.39
    220.0000,     228.22
    225.0000,     202.04
    230.0000,     205.18
    235.0000,     235.08
    240.0000,     283.11
    245.0000,     337.28
    250.0000,     408.10
    255.0000,     506.55
           764.2336
LAYER 8
39,    28.5897
     60.0000,     374.51
     65.0000,     464.58
     70.0000,     549.63
     75.0000,     605.25
     80.0000,     595.82
     85.0000,     487.73
     90.0000,     335.85
     95.0000,     206.48
    100.0000,     126.83
    105.0000,      91.11
    110.0000,      85.90
    115.0000,     102.82
    120.0000,     129.54
    125.0000,     141.71
    130.0000,     126.60
    135.0000,     101.05
    140.0000,      84.34
    145.0000,      82.43
    150.0000,      97.12
    155.0000,     134.89
    160.0000,     201.69
    165.0000,     288.66
    170.0000,     361.98
    175.0000,     390.83
    180.0000,     387.59
    185.0000,     385.37
    190.0000,     397.26
    195.0000,     408.44
    200.0000,     398.61
    205.0000,     369.75
    210.0000,     330.75
    215.0000,     284.72
    220.0000,     240.21
    225.0000,     211.09
    230.0000,     203.02
    235.0000,     212.33
    240.0000,     234.59
    245.0000,     271.65
           349.2742
LAYER 9
34,    33.9487
     75.0000,     348.45
     80.0000,     358.13
     85.0000,     339.78
     90.0000,     285.21
     95.0000,     209.30
    100.0000,     143.79
    105.0000,     106.58
    110.0000,      91.82
    115.0000,      91.22
    120.0000,      95.36
    125.0000,      94.70
    130.0000,      85.78
    135.0000,      73.93
    140.0000,      66.21
    145.0000,      66.43
    150.0000,      76.92
    155.0000,     101.15
    160.0000,     142.64
    165.0000,     200.22
    170.0000,     263.40
    175.0000,     317.80
    180.0000,     358.79
    185.0000,     392.44
    190.0000,     422.35
    195.0000,     441.19
    200.0000,     437.89
    205.0000,     411.57
    210.0000,     370.42
    215.0000,     322.56
    220.0000,     276.91
    225.0000,     245.76
    230.0000,     233.91
    235.0000,     233.38
           239.6215
LAYER 10
28,    39.8436
     90.0000,     235.35
     95.0000,     180.24
    100.0000,     140.55
    105.0000,     109.27
    110.0000,      91.05
    115.0000,      81.15
    120.0000,      76.04
    125.0000,      71.16
    130.0000,      64.89
    135.0000,      58.74
    140.0000,      55.31
    145.0000,      56.71
    150.0000,      64.68
    155.0000,      81.37
    160.0000,     109.23
    165.0000,     149.62
    170.0000,     201.01
    175.0000,     258.93
    180.0000,     318.46
    185.0000,     375.60
    190.0000,     424.94
    195.0000,     458.19
    200.0000,     466.11
    205.0000,     447.28
    210.0000,     412.89
    215.0000,     369.74
    220.0000,     328.93
           281.4365
LAYER 11
24,    46.3279
    100.0000,     122.13
    105.0000,      94.18
    110.0000,      77.79
    115.0000,      68.19
    120.0000,      62.27
    125.0000,      57.39
    130.0000,      53.22
    135.0000,      49.98
    140.0000,      48.73
    145.0000,      50.70
    150.0000,      57.20
    155.0000,      69.81
    160.0000,      90.54
    165.0000,     121.49
    170.0000,     164.16
    175.0000,     218.53
    180.0000,     282.31
    185.0000,     349.86
    190.0000,     411.31
    195.0000,     458.15
    200.0000,     477.58
    205.0000,     472.33
    210.0000,     447.35
           405.5227
LAYER 12
21,    53.4607
    105.0000,      64.92
    110.0000,      58.36
    115.0000,      53.96
    120.0000,      50.89
    125.0000,      48.51
    130.0000,      46.30
    135.0000,      44.83
    140.0000,      44.77
    145.0000,      47.06
    150.0000,      52.76
    155.0000,      63.25
    160.0000,      80.33
    165.0000,     106.31
    170.0000,     143.68
    175.0000,     194.37
    180.0000,     258.37
    185.0000,     331.08
    190.0000,     394.89
    195.0000,     449.09
    200.0000,     482.87
           489.5462
LAYER 13
19, 
    110.0000,      44.08
    115.0000,      44.26
    120.0000,      43.92
    125.0000,      43.26
    130.0000,      42.45
    135.0000,      41.83
    140.0000,      42.24
    145.0000,      44.55
    150.0000,      49.80
    155.0000,      59.29
    160.0000,      74.79
    165.0000,      98.69
    170.0000,     133.99
    175.0000,     183.84
    180.0000,     250.81
    185.0000,     319.26
    190.0000,     390.24
    195.0000,     456.02
           509.5475
CALCULATED APPARENT RESISTIVITY
      7.5000,       5.0000,   1.00000,    375.6792
     12.5000,       5.0000,   1.00000,    361.4542
     17.5000,       5.0000,   1.00000,    344.8777
     22.5000,       5.0000,   1.00000,    418.5135
     27.5000,       5.0000,   1.00000,    450.1576
     32.5000,       5.0000,   1.00000,    489.7367
     37.5000,       5.0000,   1.00000,    604.2820
     42.5000,       5.0000,   1.00000,    508.8046
     47.5000,       5.0000,   1.00000,    649.4398
     52.5000,       5.0000,   1.00000,    631.9738
     57.5000,       5.0000,   1.00000,    658.6004
     62.5000,       5.0000,   1.00000,    652.2079
     67.5000,       5.0000,   1.00000,    655.4068
     72.5000,       5.0000,   1.00000,    546.7839
     77.5000,       5.0000,   1.00000,    533.1081
     82.5000,       5.0000,   1.00000,    531.3521
     87.5000,       5.0000,   1.00000,    523.9207
     92.5000,       5.0000,   1.00000,    569.8666
     97.5000,       5.0000,   1.00000,    563.4831
    102.5000,       5.0000,   1.00000,    532.3135
    107.5000,       5.0000,   1.00000,    536.0372
    112.5000,       5.0000,   1.00000,    540.2769
    117.5000,       5.0000,   1.00000,    580.1599
    122.5000,       5.0000,   1.00000,    576.0974
    127.5000,       5.0000,   1.00000,    664.1752
    132.5000,       5.0000,   1.00000,    763.3140
    137.5000,       5.0000,   1.00000,    689.6257
    142.5000,       5.0000,   1.00000,    915.2711
    147.5000,       5.0000,   1.00000,    745.9118
    152.5000,       5.0000,   1.00000,    779.1008
    157.5000,       5.0000,   1.00000,    711.5095
    162.5000,       5.0000,   1.00000,    603.4197
    167.5000,       5.0000,   1.00000,    571.5583
    172.5000,       5.0000,   1.00000,    487.4520
    177.5000,       5.0000,   1.00000,    457.0527
    182.5000,       5.0000,   1.00000,    514.3376
    187.5000,       5.0000,   1.00000,    568.6280
    192.5000,       5.0000,   1.00000,    692.4202
    197.5000,       5.0000,   1.00000,    634.4870
    202.5000,       5.0000,   1.00000,    698.3198
    207.5000,       5.0000,   1.00000,    794.2345
    212.5000,       5.0000,   1.00000,    914.5757
    217.5000,       5.0000,   1.00000,    946.1778
    222.5000,       5.0000,   1.00000,   1123.4554
    227.5000,       5.0000,   1.00000,   1028.6818
    232.5000,       5.0000,   1.00000,   1262.0238
    237.5000,       5.0000,   1.00000,   1045.3877
    242.5000,       5.0000,   1.00000,   1171.1232
    247.5000,       5.0000,   1.00000,    937.5379
    252.5000,       5.0000,   1.00000,    999.8571
    257.5000,       5.0000,   1.00000,    920.1188
    262.5000,       5.0000,   1.00000,   1143.1534
    267.5000,       5.0000,   1.00000,   1195.4235
    272.5000,       5.0000,   1.00000,   1211.7189
    277.5000,       5.0000,   1.00000,   1519.2849
    282.5000,       5.0000,   1.00000,   1302.4283
    287.5000,       5.0000,   1.00000,   1378.1370
    292.5000,       5.0000,   1.00000,   1460.4067
    297.5000,       5.0000,   1.00000,   1402.5345
     12.5000,       5.0000,   2.00000,    331.6965
     17.5000,       5.0000,   2.00000,    307.6696
     22.5000,       5.0000,   2.00000,    369.8435
     27.5000,       5.0000,   2.00000,    352.0673
     32.5000,       5.0000,   2.00000,    402.7292
     37.5000,       5.0000,   2.00000,    467.5318
     42.5000,       5.0000,   2.00000,    369.3870
     47.5000,       5.0000,   2.00000,    494.7911
     52.5000,       5.0000,   2.00000,    526.2253
     57.5000,       5.0000,   2.00000,    464.1691
     62.5000,       5.0000,   2.00000,    526.0836
     67.5000,       5.0000,   2.00000,    559.0607
     72.5000,       5.0000,   2.00000,    457.3527
     77.5000,       5.0000,   2.00000,    464.6758
     82.5000,       5.0000,   2.00000,    485.8855
     87.5000,       5.0000,   2.00000,    468.7855
     92.5000,       5.0000,   2.00000,    530.4524
     97.5000,       5.0000,   2.00000,    540.2272
    102.5000,       5.0000,   2.00000,    507.3132
    107.5000,       5.0000,   2.00000,    545.4608
    112.5000,       5.0000,   2.00000,    607.6685
    117.5000,       5.0000,   2.00000,    622.0261
    122.5000,       5.0000,   2.00000,    577.1536
    127.5000,       5.0000,   2.00000,    709.2482
    132.5000,       5.0000,   2.00000,    725.4450
    137.5000,       5.0000,   2.00000,    636.9309
    142.5000,       5.0000,   2.00000,    846.4462
    147.5000,       5.0000,   2.00000,    688.2087
    152.5000,       5.0000,   2.00000,    659.0674
    157.5000,       5.0000,   2.00000,    668.8757
    162.5000,       5.0000,   2.00000,    576.3451
    167.5000,       5.0000,   2.00000,    587.1462
    172.5000,       5.0000,   2.00000,    515.2640
    177.5000,       5.0000,   2.00000,    451.2855
    182.5000,       5.0000,   2.00000,    465.2261
    187.5000,       5.0000,   2.00000,    564.3925
    192.5000,       5.0000,   2.00000,    686.3210
    197.5000,       5.0000,   2.00000,    550.9628
    202.5000,       5.0000,   2.00000,    564.9189
    207.5000,       5.0000,   2.00000,    726.8876
    212.5000,       5.0000,   2.00000,    797.1201
    217.5000,       5.0000,   2.00000,    822.2932
    222.5000,       5.0000,   2.00000,    906.9702
    227.5000,       5.0000,   2.00000,    906.9373
    232.5000,       5.0000,   2.00000,   1063.1071
    237.5000,       5.0000,   2.00000,    986.1351
    242.5000,       5.0000,   2.00000,   1070.8452
    247.5000,       5.0000,   2.00000,    977.3741
    252.5000,       5.0000,   2.00000,    969.8240
    257.5000,       5.0000,   2.00000,    964.7628
    262.5000,       5.0000,   2.00000,   1223.4867
    267.5000,       5.0000,   2.00000,   1139.4509
    272.5000,       5.0000,   2.00000,   1172.1990
    277.5000,       5.0000,   2.00000,   1596.7328
    282.5000,       5.0000,   2.00000,   1294.1206
    287.5000,       5.0000,   2.00000,   1299.2008
    292.5000,       5.0000,   2.00000,   1534.4277
     17.5000,       5.0000,   3.00000,    262.2294
     22.5000,       5.0000,   3.00000,    297.1724
     27.5000,       5.0000,   3.00000,    323.9308
     32.5000,       5.0000,   3.00000,    352.5632
     37.5000,       5.0000,   3.00000,    382.3551
     42.5000,       5.0000,   3.00000,    304.1702
     47.5000,       5.0000,   3.00000,    401.5267
     52.5000,       5.0000,   3.00000,    406.4890
     57.5000,       5.0000,   3.00000,    417.8720
     62.5000,       5.0000,   3.00000,    452.3630
     67.5000,       5.0000,   3.00000,    492.2539
     72.5000,       5.0000,   3.00000,    405.6175
     77.5000,       5.0000,   3.00000,    390.5828
     82.5000,       5.0000,   3.00000,    416.4915
     87.5000,       5.0000,   3.00000,    448.6105
     92.5000,       5.0000,   3.00000,    511.7381
     97.5000,       5.0000,   3.00000,    514.3157
    102.5000,       5.0000,   3.00000,    478.6858
    107.5000,       5.0000,   3.00000,    516.6141
    112.5000,       5.0000,   3.00000,    567.3633
    117.5000,       5.0000,   3.00000,    581.1506
    122.5000,       5.0000,   3.00000,    565.0143
    127.5000,       5.0000,   3.00000,    618.6752
    132.5000,       5.0000,   3.00000,    662.9164
    137.5000,       5.0000,   3.00000,    589.9626
    142.5000,       5.0000,   3.00000,    757.8703
    147.5000,       5.0000,   3.00000,    614.4642
    152.5000,       5.0000,   3.00000,    589.2640
    157.5000,       5.0000,   3.00000,    561.0169
    162.5000,       5.0000,   3.00000,    570.2109
    167.5000,       5.0000,   3.00000,    583.8181
    172.5000,       5.0000,   3.00000,    493.0004
    177.5000,       5.0000,   3.00000,    398.8078
    182.5000,       5.0000,   3.00000,    438.1885
    187.5000,       5.0000,   3.00000,    579.1955
    192.5000,       5.0000,   3.00000,    687.5134
    197.5000,       5.0000,   3.00000,    479.7308
    202.5000,       5.0000,   3.00000,    460.1121
    207.5000,       5.0000,   3.00000,    587.4926
    212.5000,       5.0000,   3.00000,    757.9914
    217.5000,       5.0000,   3.00000,    707.2913
    222.5000,       5.0000,   3.00000,    761.5099
    227.5000,       5.0000,   3.00000,    713.6787
    232.5000,       5.0000,   3.00000,    941.5129
    237.5000,       5.0000,   3.00000,    872.3244
    242.5000,       5.0000,   3.00000,   1028.3976
    247.5000,       5.0000,   3.00000,    861.3701
    252.5000,       5.0000,   3.00000,    942.9459
    257.5000,       5.0000,   3.00000,    946.9301
    262.5000,       5.0000,   3.00000,   1162.9724
    267.5000,       5.0000,   3.00000,   1140.0614
    272.5000,       5.0000,   3.00000,   1196.9314
    277.5000,       5.0000,   3.00000,   1504.9482
    282.5000,       5.0000,   3.00000,   1248.0577
    287.5000,       5.0000,   3.00000,   1256.5906
     22.5000,      15.0000,   1.00000,    279.1277
     27.5000,      15.0000,   1.00000,    316.3975
     32.5000,      15.0000,   1.00000,    345.8969
     37.5000,      15.0000,   1.00000,    332.4286
     42.5000,      15.0000,   1.00000,    344.2066
     47.5000,      15.0000,   1.00000,    331.3975
     52.5000,      15.0000,   1.00000,    365.3823
     57.5000,      15.0000,   1.00000,    400.1786
     62.5000,      15.0000,   1.00000,    430.7854
     67.5000,      15.0000,   1.00000,    406.3817
     72.5000,      15.0000,   1.00000,    392.2901
     77.5000,      15.0000,   1.00000,    366.9970
     82.5000,      15.0000,   1.00000,    387.7021
     87.5000,      15.0000,   1.00000,    449.9365
     92.5000,      15.0000,   1.00000,    497.6122
     97.5000,      15.0000,   1.00000,    496.0250
    102.5000,      15.0000,   1.00000,    492.7478
    107.5000,      15.0000,   1.00000,    486.5261
    112.5000,      15.0000,   1.00000,    485.7556
    117.5000,      15.0000,   1.00000,    514.4812
    122.5000,      15.0000,   1.00000,    516.5997
    127.5000,      15.0000,   1.00000,    538.8228
    132.5000,      15.0000,   1.00000,    561.9909
    137.5000,      15.0000,   1.00000,    625.8813
    142.5000,      15.0000,   1.00000,    605.2948
    147.5000,      15.0000,   1.00000,    595.0304
    152.5000,      15.0000,   1.00000,    540.8207
    157.5000,      15.0000,   1.00000,    540.0144
    162.5000,      15.0000,   1.00000,    535.3789
    167.5000,      15.0000,   1.00000,    531.5072
    172.5000,      15.0000,   1.00000,    455.8571
    177.5000,      15.0000,   1.00000,    424.7290
    182.5000,      15.0000,   1.00000,    476.2387
    187.5000,      15.0000,   1.00000,    570.7090
    192.5000,      15.0000,   1.00000,    562.6030
    197.5000,      15.0000,   1.00000,    519.8876
    202.5000,      15.0000,   1.00000,    472.2670
    207.5000,      15.0000,   1.00000,    549.1450
    212.5000,      15.0000,   1.00000,    618.7755
    217.5000,      15.0000,   1.00000,    711.7238
    222.5000,      15.0000,   1.00000,    659.4091
    227.5000,      15.0000,   1.00000,    725.1808
    232.5000,      15.0000,   1.00000,    758.4426
    237.5000,      15.0000,   1.00000,    890.6892
    242.5000,      15.0000,   1.00000,    850.8769
    247.5000,      15.0000,   1.00000,    889.2677
    252.5000,      15.0000,   1.00000,    873.5687
    257.5000,      15.0000,   1.00000,    969.6575
    262.5000,      15.0000,   1.00000,   1039.0165
    267.5000,      15.0000,   1.00000,   1169.6031
    272.5000,      15.0000,   1.00000,   1262.6896
    277.5000,      15.0000,   1.00000,   1242.4321
    282.5000,      15.0000,   1.00000,   1243.0692
     22.5000,       5.0000,   4.00000,    272.3087
     27.5000,       5.0000,   4.00000,    287.1814
     32.5000,       5.0000,   4.00000,    323.1106
     37.5000,       5.0000,   4.00000,    363.6785
     42.5000,       5.0000,   4.00000,    268.5019
     47.5000,       5.0000,   4.00000,    340.9783
     52.5000,       5.0000,   4.00000,    357.5108
     57.5000,       5.0000,   4.00000,    368.8250
     62.5000,       5.0000,   4.00000,    430.8099
     67.5000,       5.0000,   4.00000,    441.1493
     72.5000,       5.0000,   4.00000,    354.4945
     77.5000,       5.0000,   4.00000,    342.0096
     82.5000,       5.0000,   4.00000,    368.2452
     87.5000,       5.0000,   4.00000,    408.8710
     92.5000,       5.0000,   4.00000,    500.3498
     97.5000,       5.0000,   4.00000,    499.0694
    102.5000,       5.0000,   4.00000,    461.3111
    107.5000,       5.0000,   4.00000,    463.7241
    112.5000,       5.0000,   4.00000,    474.5287
    117.5000,       5.0000,   4.00000,    520.2758
    122.5000,       5.0000,   4.00000,    472.1816
    127.5000,       5.0000,   4.00000,    541.6115
    132.5000,       5.0000,   4.00000,    577.1452
    137.5000,       5.0000,   4.00000,    515.2862
    142.5000,       5.0000,   4.00000,    698.9997
    147.5000,       5.0000,   4.00000,    536.3870
    152.5000,       5.0000,   4.00000,    526.6644
    157.5000,       5.0000,   4.00000,    539.6298
    162.5000,       5.0000,   4.00000,    506.5561
    167.5000,       5.0000,   4.00000,    549.0742
    172.5000,       5.0000,   4.00000,    426.8501
    177.5000,       5.0000,   4.00000,    365.9000
    182.5000,       5.0000,   4.00000,    428.1746
    187.5000,       5.0000,   4.00000,    558.1312
    192.5000,       5.0000,   4.00000,    655.9948
    197.5000,       5.0000,   4.00000,    451.3391
    202.5000,       5.0000,   4.00000,    403.5795
    207.5000,       5.0000,   4.00000,    516.6794
    212.5000,       5.0000,   4.00000,    621.4792
    217.5000,       5.0000,   4.00000,    639.8031
    222.5000,       5.0000,   4.00000,    642.0510
    227.5000,       5.0000,   4.00000,    618.7123
    232.5000,       5.0000,   4.00000,    833.1526
    237.5000,       5.0000,   4.00000,    821.6293
    242.5000,       5.0000,   4.00000,    916.8999
    247.5000,       5.0000,   4.00000,    792.8622
    252.5000,       5.0000,   4.00000,    848.1456
    257.5000,       5.0000,   4.00000,    838.9091
    262.5000,       5.0000,   4.00000,   1096.3898
    267.5000,       5.0000,   4.00000,   1141.4098
    272.5000,       5.0000,   4.00000,   1152.5298
    277.5000,       5.0000,   4.00000,   1465.0696
    282.5000,       5.0000,   4.00000,   1144.2897
     30.0000,      20.0000,   1.00000,    306.0372
     35.0000,      20.0000,   1.00000,    299.9613
     40.0000,      20.0000,   1.00000,    309.8992
     45.0000,      20.0000,   1.00000,    315.6874
     50.0000,      20.0000,   1.00000,    307.9002
     55.0000,      20.0000,   1.00000,    341.5507
     60.0000,      20.0000,   1.00000,    359.3693
     65.0000,      20.0000,   1.00000,    343.7994
     70.0000,      20.0000,   1.00000,    342.3091
     75.0000,      20.0000,   1.00000,    328.7902
     80.0000,      20.0000,   1.00000,    334.9836
     85.0000,      20.0000,   1.00000,    379.8797
     90.0000,      20.0000,   1.00000,    423.0216
     95.0000,      20.0000,   1.00000,    457.4908
    100.0000,      20.0000,   1.00000,    467.2592
    105.0000,      20.0000,   1.00000,    430.1817
    110.0000,      20.0000,   1.00000,    417.5678
    115.0000,      20.0000,   1.00000,    373.1100
    120.0000,      20.0000,   1.00000,    380.5133
    125.0000,      20.0000,   1.00000,    413.1504
    130.0000,      20.0000,   1.00000,    433.6196
    135.0000,      20.0000,   1.00000,    505.6371
    140.0000,      20.0000,   1.00000,    504.1759
    145.0000,      20.0000,   1.00000,    504.5290
    150.0000,      20.0000,   1.00000,    543.9107
    155.0000,      20.0000,   1.00000,    502.1447
    160.0000,      20.0000,   1.00000,    487.5093
    165.0000,      20.0000,   1.00000,    428.7519
    170.0000,      20.0000,   1.00000,    385.6451
    175.0000,      20.0000,   1.00000,    416.1237
    180.0000,      20.0000,   1.00000,    431.3848
    185.0000,      20.0000,   1.00000,    473.2617
    190.0000,      20.0000,   1.00000,    484.3918
    195.0000,      20.0000,   1.00000,    487.7600
    200.0000,      20.0000,   1.00000,    511.9330
    205.0000,      20.0000,   1.00000,    479.1585
    210.0000,      20.0000,   1.00000,    486.8768
    215.0000,      20.0000,   1.00000,    517.6983
    220.0000,      20.0000,   1.00000,    570.5434
    225.0000,      20.0000,   1.00000,    663.1088
    230.0000,      20.0000,   1.00000,    702.2298
    235.0000,      20.0000,   1.00000,    733.0625
    240.0000,      20.0000,   1.00000,    759.7086
    245.0000,      20.0000,   1.00000,    774.8844
    250.0000,      20.0000,   1.00000,    742.7703
    255.0000,      20.0000,   1.00000,    803.4763
    260.0000,      20.0000,   1.00000,    888.3016
    265.0000,      20.0000,   1.00000,    980.2122
    270.0000,      20.0000,   1.00000,   1142.1572
    275.0000,      20.0000,   1.00000,   1145.2245
     27.5000,       5.0000,   5.00000,    263.5679
     32.5000,       5.0000,   5.00000,    304.4781
     37.5000,       5.0000,   5.00000,    345.6143
     42.5000,       5.0000,   5.00000,    247.0332
     47.5000,       5.0000,   5.00000,    318.4805
     52.5000,       5.0000,   5.00000,    333.2880
     57.5000,       5.0000,   5.00000,    335.5690
     62.5000,       5.0000,   5.00000,    390.6557
     67.5000,       5.0000,   5.00000,    413.1592
     72.5000,       5.0000,   5.00000,    310.4814
     77.5000,       5.0000,   5.00000,    307.8180
     82.5000,       5.0000,   5.00000,    336.4419
     87.5000,       5.0000,   5.00000,    369.3640
     92.5000,       5.0000,   5.00000,    459.6095
     97.5000,       5.0000,   5.00000,    487.5158
    102.5000,       5.0000,   5.00000,    424.6019
    107.5000,       5.0000,   5.00000,    399.8309
    112.5000,       5.0000,   5.00000,    421.3654
    117.5000,       5.0000,   5.00000,    402.6545
    122.5000,       5.0000,   5.00000,    388.0175
    127.5000,       5.0000,   5.00000,    462.7564
    132.5000,       5.0000,   5.00000,    492.3167
    137.5000,       5.0000,   5.00000,    444.4975
    142.5000,       5.0000,   5.00000,    604.5468
    147.5000,       5.0000,   5.00000,    494.3439
    152.5000,       5.0000,   5.00000,    497.3282
    157.5000,       5.0000,   5.00000,    510.0371
    162.5000,       5.0000,   5.00000,    469.4900
    167.5000,       5.0000,   5.00000,    439.1539
    172.5000,       5.0000,   5.00000,    389.0681
    177.5000,       5.0000,   5.00000,    341.3446
    182.5000,       5.0000,   5.00000,    397.2830
    187.5000,       5.0000,   5.00000,    516.1324
    192.5000,       5.0000,   5.00000,    617.1825
    197.5000,       5.0000,   5.00000,    431.4599
    202.5000,       5.0000,   5.00000,    396.1128
    207.5000,       5.0000,   5.00000,    459.9624
    212.5000,       5.0000,   5.00000,    536.3942
    217.5000,       5.0000,   5.00000,    519.3646
    222.5000,       5.0000,   5.00000,    592.5789
    227.5000,       5.0000,   5.00000,    579.8295
    232.5000,       5.0000,   5.00000,    795.0178
    237.5000,       5.0000,   5.00000,    744.5728
    242.5000,       5.0000,   5.00000,    849.4932
    247.5000,       5.0000,   5.00000,    722.1014
    252.5000,       5.0000,   5.00000,    724.1118
    257.5000,       5.0000,   5.00000,    734.6385
    262.5000,       5.0000,   5.00000,   1029.5303
    267.5000,       5.0000,   5.00000,   1044.7913
    272.5000,       5.0000,   5.00000,   1106.9388
    277.5000,       5.0000,   5.00000,   1395.2734
     32.5000,       5.0000,   6.00000,    284.5156
     37.5000,       5.0000,   6.00000,    313.5851
     42.5000,       5.0000,   6.00000,    236.4396
     47.5000,       5.0000,   6.00000,    311.1867
     52.5000,       5.0000,   6.00000,    315.2566
     57.5000,       5.0000,   6.00000,    314.5504
     62.5000,       5.0000,   6.00000,    351.0828
     67.5000,       5.0000,   6.00000,    367.4191
     72.5000,       5.0000,   6.00000,    297.9086
     77.5000,       5.0000,   6.00000,    278.6843
     82.5000,       5.0000,   6.00000,    305.5275
     87.5000,       5.0000,   6.00000,    335.9261
     92.5000,       5.0000,   6.00000,    416.3951
     97.5000,       5.0000,   6.00000,    428.4212
    102.5000,       5.0000,   6.00000,    374.9941
    107.5000,       5.0000,   6.00000,    365.7918
    112.5000,       5.0000,   6.00000,    342.0360
    117.5000,       5.0000,   6.00000,    338.9148
    122.5000,       5.0000,   6.00000,    316.0249
    127.5000,       5.0000,   6.00000,    379.3109
    132.5000,       5.0000,   6.00000,    422.3123
    137.5000,       5.0000,   6.00000,    376.7771
    142.5000,       5.0000,   6.00000,    531.4007
    147.5000,       5.0000,   6.00000,    459.5887
    152.5000,       5.0000,   6.00000,    480.3633
    157.5000,       5.0000,   6.00000,    469.6684
    162.5000,       5.0000,   6.00000,    403.2476
    167.5000,       5.0000,   6.00000,    404.2328
    172.5000,       5.0000,   6.00000,    337.7193
    177.5000,       5.0000,   6.00000,    311.5770
    182.5000,       5.0000,   6.00000,    353.7209
    187.5000,       5.0000,   6.00000,    472.0771
    192.5000,       5.0000,   6.00000,    582.5601
    197.5000,       5.0000,   6.00000,    417.6044
    202.5000,       5.0000,   6.00000,    374.3824
    207.5000,       5.0000,   6.00000,    440.9537
    212.5000,       5.0000,   6.00000,    479.5150
    217.5000,       5.0000,   6.00000,    461.9733
    222.5000,       5.0000,   6.00000,    528.8723
    227.5000,       5.0000,   6.00000,    572.4498
    232.5000,       5.0000,   6.00000,    762.9474
    237.5000,       5.0000,   6.00000,    702.5438
    242.5000,       5.0000,   6.00000,    788.7005
    247.5000,       5.0000,   6.00000,    622.8333
    252.5000,       5.0000,   6.00000,    646.1420
    257.5000,       5.0000,   6.00000,    669.5343
    262.5000,       5.0000,   6.00000,    892.3171
    267.5000,       5.0000,   6.00000,    952.4471
    272.5000,       5.0000,   6.00000,   1007.8275
     37.5000,      25.0000,   1.00000,    276.6510
     42.5000,      25.0000,   1.00000,    293.5712
     47.5000,      25.0000,   1.00000,    301.1506
     52.5000,      25.0000,   1.00000,    304.6384
     57.5000,      25.0000,   1.00000,    312.3588
     62.5000,      25.0000,   1.00000,    294.9406
     67.5000,      25.0000,   1.00000,    288.0999
     72.5000,      25.0000,   1.00000,    300.0165
     77.5000,      25.0000,   1.00000,    316.0966
     82.5000,      25.0000,   1.00000,    320.7723
     87.5000,      25.0000,   1.00000,    360.6810
     92.5000,      25.0000,   1.00000,    374.3217
     97.5000,      25.0000,   1.00000,    371.5258
    102.5000,      25.0000,   1.00000,    389.2905
    107.5000,      25.0000,   1.00000,    357.0333
    112.5000,      25.0000,   1.00000,    318.6440
    117.5000,      25.0000,   1.00000,    308.4164
    122.5000,      25.0000,   1.00000,    313.0989
    127.5000,      25.0000,   1.00000,    323.8724
    132.5000,      25.0000,   1.00000,    376.7908
    137.5000,      25.0000,   1.00000,    417.4883
    142.5000,      25.0000,   1.00000,    449.4458
    147.5000,      25.0000,   1.00000,    470.6110
    152.5000,      25.0000,   1.00000,    484.3534
    157.5000,      25.0000,   1.00000,    425.3132
    162.5000,      25.0000,   1.00000,    388.2202
    167.5000,      25.0000,   1.00000,    364.8251
    172.5000,      25.0000,   1.00000,    354.3549
    177.5000,      25.0000,   1.00000,    363.7938
    182.5000,      25.0000,   1.00000,    407.5256
    187.5000,      25.0000,   1.00000,    402.3404
    192.5000,      25.0000,   1.00000,    429.8528
    197.5000,      25.0000,   1.00000,    462.8952
    202.5000,      25.0000,   1.00000,    483.2256
    207.5000,      25.0000,   1.00000,    445.9071
    212.5000,      25.0000,   1.00000,    464.6995
    217.5000,      25.0000,   1.00000,    496.0486
    222.5000,      25.0000,   1.00000,    588.3015
    227.5000,      25.0000,   1.00000,    629.5275
    232.5000,      25.0000,   1.00000,    696.8108
    237.5000,      25.0000,   1.00000,    687.6699
    242.5000,      25.0000,   1.00000,    655.2665
    247.5000,      25.0000,   1.00000,    645.8311
    252.5000,      25.0000,   1.00000,    720.3403
    257.5000,      25.0000,   1.00000,    739.5149
    262.5000,      25.0000,   1.00000,    799.6092
    267.5000,      25.0000,   1.00000,    914.6063
     37.5000,       5.0000,   7.00000,    294.5532
     42.5000,       5.0000,   7.00000,    223.6280
     47.5000,       5.0000,   7.00000,    298.5339
     52.5000,       5.0000,   7.00000,    305.6074
     57.5000,       5.0000,   7.00000,    290.5586
     62.5000,       5.0000,   7.00000,    324.6462
     67.5000,       5.0000,   7.00000,    342.7831
     72.5000,       5.0000,   7.00000,    273.4559
     77.5000,       5.0000,   7.00000,    267.5220
     82.5000,       5.0000,   7.00000,    273.5772
     87.5000,       5.0000,   7.00000,    302.8302
     92.5000,       5.0000,   7.00000,    362.7501
     97.5000,       5.0000,   7.00000,    357.2809
    102.5000,       5.0000,   7.00000,    328.0159
    107.5000,       5.0000,   7.00000,    305.4950
    112.5000,       5.0000,   7.00000,    300.2052
    117.5000,       5.0000,   7.00000,    296.7665
    122.5000,       5.0000,   7.00000,    272.8316
    127.5000,       5.0000,   7.00000,    317.3425
    132.5000,       5.0000,   7.00000,    348.2348
    137.5000,       5.0000,   7.00000,    329.3422
    142.5000,       5.0000,   7.00000,    487.9231
    147.5000,       5.0000,   7.00000,    425.9844
    152.5000,       5.0000,   7.00000,    438.4621
    157.5000,       5.0000,   7.00000,    415.4180
    162.5000,       5.0000,   7.00000,    373.6316
    167.5000,       5.0000,   7.00000,    380.6660
    172.5000,       5.0000,   7.00000,    312.9332
    177.5000,       5.0000,   7.00000,    261.4051
    182.5000,       5.0000,   7.00000,    319.6151
    187.5000,       5.0000,   7.00000,    431.8980
    192.5000,       5.0000,   7.00000,    552.4991
    197.5000,       5.0000,   7.00000,    389.3780
    202.5000,       5.0000,   7.00000,    353.1306
    207.5000,       5.0000,   7.00000,    416.3305
    212.5000,       5.0000,   7.00000,    472.6617
    217.5000,       5.0000,   7.00000,    443.3214
    222.5000,       5.0000,   7.00000,    501.8377
    227.5000,       5.0000,   7.00000,    525.0591
    232.5000,       5.0000,   7.00000,    743.0529
    237.5000,       5.0000,   7.00000,    683.8809
    242.5000,       5.0000,   7.00000,    695.5252
    247.5000,       5.0000,   7.00000,    565.9791
    252.5000,       5.0000,   7.00000,    594.4780
    257.5000,       5.0000,   7.00000,    592.3209
    262.5000,       5.0000,   7.00000,    801.3804
    267.5000,       5.0000,   7.00000,    831.0533
     42.5000,       5.0000,   8.00000,    209.5928
     47.5000,       5.0000,   8.00000,    281.0265
     52.5000,       5.0000,   8.00000,    286.2444
     57.5000,       5.0000,   8.00000,    276.6435
     62.5000,       5.0000,   8.00000,    312.5891
     67.5000,       5.0000,   8.00000,    330.7492
     72.5000,       5.0000,   8.00000,    256.5367
     77.5000,       5.0000,   8.00000,    242.1302
     82.5000,       5.0000,   8.00000,    258.3917
     87.5000,       5.0000,   8.00000,    260.6638
     92.5000,       5.0000,   8.00000,    304.3152
     97.5000,       5.0000,   8.00000,    310.7134
    102.5000,       5.0000,   8.00000,    261.1219
    107.5000,       5.0000,   8.00000,    257.7685
    112.5000,       5.0000,   8.00000,    268.3763
    117.5000,       5.0000,   8.00000,    269.4621
    122.5000,       5.0000,   8.00000,    249.0022
    127.5000,       5.0000,   8.00000,    279.9405
    132.5000,       5.0000,   8.00000,    299.8433
    137.5000,       5.0000,   8.00000,    294.1211
    142.5000,       5.0000,   8.00000,    452.3085
    147.5000,       5.0000,   8.00000,    385.8102
    152.5000,       5.0000,   8.00000,    378.5873
    157.5000,       5.0000,   8.00000,    384.8232
    162.5000,       5.0000,   8.00000,    362.4557
    167.5000,       5.0000,   8.00000,    357.4479
    172.5000,       5.0000,   8.00000,    283.2942
    177.5000,       5.0000,   8.00000,    240.2167
    182.5000,       5.0000,   8.00000,    278.7208
    187.5000,       5.0000,   8.00000,    406.7721
    192.5000,       5.0000,   8.00000,    504.7651
    197.5000,       5.0000,   8.00000,    360.8555
    202.5000,       5.0000,   8.00000,    327.7924
    207.5000,       5.0000,   8.00000,    401.7870
    212.5000,       5.0000,   8.00000,    471.4019
    217.5000,       5.0000,   8.00000,    450.4703
    222.5000,       5.0000,   8.00000,    482.5620
    227.5000,       5.0000,   8.00000,    494.9369
    232.5000,       5.0000,   8.00000,    696.1212
    237.5000,       5.0000,   8.00000,    623.4387
    242.5000,       5.0000,   8.00000,    662.8699
    247.5000,       5.0000,   8.00000,    529.2602
    252.5000,       5.0000,   8.00000,    534.2137
    257.5000,       5.0000,   8.00000,    538.1345
    262.5000,       5.0000,   8.00000,    719.2006
     52.5000,      35.0000,   1.00000,    260.6735
     57.5000,      35.0000,   1.00000,    256.0731
     62.5000,      35.0000,   1.00000,    261.8604
     67.5000,      35.0000,   1.00000,    257.0240
     72.5000,      35.0000,   1.00000,    253.8495
     77.5000,      35.0000,   1.00000,    260.5335
     82.5000,      35.0000,   1.00000,    256.4731
     87.5000,      35.0000,   1.00000,    250.4136
     92.5000,      35.0000,   1.00000,    241.4406
     97.5000,      35.0000,   1.00000,    234.2786
    102.5000,      35.0000,   1.00000,    238.0986
    107.5000,      35.0000,   1.00000,    236.9604
    112.5000,      35.0000,   1.00000,    236.8295
    117.5000,      35.0000,   1.00000,    241.0177
    122.5000,      35.0000,   1.00000,    252.8795
    127.5000,      35.0000,   1.00000,    288.9515
    132.5000,      35.0000,   1.00000,    310.7461
    137.5000,      35.0000,   1.00000,    327.2585
    142.5000,      35.0000,   1.00000,    331.3163
    147.5000,      35.0000,   1.00000,    344.3343
    152.5000,      35.0000,   1.00000,    356.5203
    157.5000,      35.0000,   1.00000,    352.6803
    162.5000,      35.0000,   1.00000,    314.3015
    167.5000,      35.0000,   1.00000,    303.4612
    172.5000,      35.0000,   1.00000,    309.9890
    177.5000,      35.0000,   1.00000,    328.9825
    182.5000,      35.0000,   1.00000,    316.2901
    187.5000,      35.0000,   1.00000,    305.4485
    192.5000,      35.0000,   1.00000,    311.4165
    197.5000,      35.0000,   1.00000,    363.8738
    202.5000,      35.0000,   1.00000,    402.5359
    207.5000,      35.0000,   1.00000,    443.9397
    212.5000,      35.0000,   1.00000,    452.3157
    217.5000,      35.0000,   1.00000,    514.9050
    222.5000,      35.0000,   1.00000,    561.3916
    227.5000,      35.0000,   1.00000,    560.8397
    232.5000,      35.0000,   1.00000,    537.5379
    237.5000,      35.0000,   1.00000,    537.4265
    242.5000,      35.0000,   1.00000,    538.4683
    247.5000,      35.0000,   1.00000,    592.1062
    252.5000,      35.0000,   1.00000,    597.5361
     52.5000,       5.0000,  10.00000,    253.0720
     57.5000,       5.0000,  10.00000,    258.5122
     62.5000,       5.0000,  10.00000,    303.9404
     67.5000,       5.0000,  10.00000,    316.9734
     72.5000,       5.0000,  10.00000,    235.4891
     77.5000,       5.0000,  10.00000,    207.1292
     82.5000,       5.0000,  10.00000,    198.8462
     87.5000,       5.0000,  10.00000,    202.1225
     92.5000,       5.0000,  10.00000,    224.4957
     97.5000,       5.0000,  10.00000,    210.6467
    102.5000,       5.0000,  10.00000,    187.2798
    107.5000,       5.0000,  10.00000,    187.8192
    112.5000,       5.0000,  10.00000,    202.7455
    117.5000,       5.0000,  10.00000,    221.5200
    122.5000,       5.0000,  10.00000,    221.9376
    127.5000,       5.0000,  10.00000,    260.3690
    132.5000,       5.0000,  10.00000,    275.1909
    137.5000,       5.0000,  10.00000,    249.3759
    142.5000,       5.0000,  10.00000,    350.0196
    147.5000,       5.0000,  10.00000,    307.5971
    152.5000,       5.0000,  10.00000,    336.6022
    157.5000,       5.0000,  10.00000,    348.5038
    162.5000,       5.0000,  10.00000,    318.0269
    167.5000,       5.0000,  10.00000,    316.5030
    172.5000,       5.0000,  10.00000,    254.2895
    177.5000,       5.0000,  10.00000,    216.0130
    182.5000,       5.0000,  10.00000,    249.2166
    187.5000,       5.0000,  10.00000,    341.9948
    192.5000,       5.0000,  10.00000,    420.1503
    197.5000,       5.0000,  10.00000,    313.0218
    202.5000,       5.0000,  10.00000,    295.6695
    207.5000,       5.0000,  10.00000,    379.4656
    212.5000,       5.0000,  10.00000,    451.5791
    217.5000,       5.0000,  10.00000,    430.7383
    222.5000,       5.0000,  10.00000,    467.6067
    227.5000,       5.0000,  10.00000,    444.9232
    232.5000,       5.0000,  10.00000,    592.7189
    237.5000,       5.0000,  10.00000,    541.2804
    242.5000,       5.0000,  10.00000,    581.3880
    247.5000,       5.0000,  10.00000,    469.2390
    252.5000,       5.0000,  10.00000,    464.5626
     67.5000,      45.0000,   1.00000,    213.5417
     72.5000,      45.0000,   1.00000,    218.2185
     77.5000,      45.0000,   1.00000,    212.4383
     82.5000,      45.0000,   1.00000,    204.9670
     87.5000,      45.0000,   1.00000,    190.5138
     92.5000,      45.0000,   1.00000,    176.8752
     97.5000,      45.0000,   1.00000,    174.0375
    102.5000,      45.0000,   1.00000,    172.9680
    107.5000,      45.0000,   1.00000,    181.8169
    112.5000,      45.0000,   1.00000,    190.8385
    117.5000,      45.0000,   1.00000,    203.2860
    122.5000,      45.0000,   1.00000,    230.3666
    127.5000,      45.0000,   1.00000,    240.2338
    132.5000,      45.0000,   1.00000,    265.9923
    137.5000,      45.0000,   1.00000,    294.4295
    142.5000,      45.0000,   1.00000,    301.8171
    147.5000,      45.0000,   1.00000,    301.0086
    152.5000,      45.0000,   1.00000,    289.1875
    157.5000,      45.0000,   1.00000,    274.5817
    162.5000,      45.0000,   1.00000,    281.6309
    167.5000,      45.0000,   1.00000,    281.3142
    172.5000,      45.0000,   1.00000,    296.0250
    177.5000,      45.0000,   1.00000,    285.1768
    182.5000,      45.0000,   1.00000,    280.2994
    187.5000,      45.0000,   1.00000,    289.2933
    192.5000,      45.0000,   1.00000,    305.5443
    197.5000,      45.0000,   1.00000,    321.4531
    202.5000,      45.0000,   1.00000,    352.4276
    207.5000,      45.0000,   1.00000,    381.4343
    212.5000,      45.0000,   1.00000,    419.8433
    217.5000,      45.0000,   1.00000,    430.7461
    222.5000,      45.0000,   1.00000,    464.6008
    227.5000,      45.0000,   1.00000,    474.0224
    232.5000,      45.0000,   1.00000,    476.0953
    237.5000,      45.0000,   1.00000,    468.3359
     67.5000,       5.0000,  12.00000,    289.2499
    147.5000,       5.0000,  12.00000,    282.8473
    227.5000,       5.0000,  12.00000,    408.5302
     67.5000,      15.0000,   4.00000,    241.9554
     72.5000,      15.0000,   4.00000,    218.7141
     77.5000,      15.0000,   4.00000,    181.9045
     82.5000,      15.0000,   4.00000,    165.4703
     87.5000,      15.0000,   4.00000,    158.9351
     92.5000,      15.0000,   4.00000,    154.8245
     97.5000,      15.0000,   4.00000,    148.7634
    102.5000,      15.0000,   4.00000,    140.1513
    107.5000,      15.0000,   4.00000,    142.2323
    112.5000,      15.0000,   4.00000,    154.2433
    117.5000,      15.0000,   4.00000,    170.8965
    122.5000,      15.0000,   4.00000,    190.8517
    127.5000,      15.0000,   4.00000,    203.7326
    132.5000,      15.0000,   4.00000,    221.4869
    137.5000,      15.0000,   4.00000,    265.1023
    142.5000,      15.0000,   4.00000,    275.6637
    147.5000,      15.0000,   4.00000,    295.1941
    152.5000,      15.0000,   4.00000,    291.4802
    157.5000,      15.0000,   4.00000,    295.5732
    162.5000,      15.0000,   4.00000,    300.2090
    167.5000,      15.0000,   4.00000,    270.9690
    172.5000,      15.0000,   4.00000,    238.0131
    177.5000,      15.0000,   4.00000,    216.9357
    182.5000,      15.0000,   4.00000,    250.1735
    187.5000,      15.0000,   4.00000,    322.7703
    192.5000,      15.0000,   4.00000,    341.5045
    197.5000,      15.0000,   4.00000,    320.8496
    202.5000,      15.0000,   4.00000,    295.6834
    207.5000,      15.0000,   4.00000,    325.9462
    212.5000,      15.0000,   4.00000,    355.1714
    217.5000,      15.0000,   4.00000,    377.0586
    222.5000,      15.0000,   4.00000,    383.0600
    227.5000,      15.0000,   4.00000,    439.4003
    232.5000,      15.0000,   4.00000,    465.8035
    237.5000,      15.0000,   4.00000,    504.8778
     82.5000,      55.0000,   1.00000,    175.6219
     87.5000,      55.0000,   1.00000,    174.9398
     92.5000,      55.0000,   1.00000,    172.0408
     97.5000,      55.0000,   1.00000,    163.5659
    102.5000,      55.0000,   1.00000,    162.9923
    107.5000,      55.0000,   1.00000,    165.6224
    112.5000,      55.0000,   1.00000,    163.5051
    117.5000,      55.0000,   1.00000,    183.4355
    122.5000,      55.0000,   1.00000,    199.9892
    127.5000,      55.0000,   1.00000,    213.2137
    132.5000,      55.0000,   1.00000,    231.1744
    137.5000,      55.0000,   1.00000,    247.9973
    142.5000,      55.0000,   1.00000,    263.3664
    147.5000,      55.0000,   1.00000,    273.0906
    152.5000,      55.0000,   1.00000,    270.4216
    157.5000,      55.0000,   1.00000,    264.7658
    162.5000,      55.0000,   1.00000,    266.1129
    167.5000,      55.0000,   1.00000,    286.5478
    172.5000,      55.0000,   1.00000,    283.2932
    177.5000,      55.0000,   1.00000,    286.0486
    182.5000,      55.0000,   1.00000,    290.6768
    187.5000,      55.0000,   1.00000,    298.6188
    192.5000,      55.0000,   1.00000,    303.5868
    197.5000,      55.0000,   1.00000,    301.8249
    202.5000,      55.0000,   1.00000,    313.4198
    207.5000,      55.0000,   1.00000,    346.6266
    212.5000,      55.0000,   1.00000,    364.1875
    217.5000,      55.0000,   1.00000,    379.1192
    222.5000,      55.0000,   1.00000,    368.2950
    147.5000,       5.0000,  15.00000,    260.4133
    227.5000,       5.0000,  15.00000,    337.4164
     82.5000,      15.0000,   5.00000,    145.7518
     87.5000,      15.0000,   5.00000,    141.7315
     92.5000,      15.0000,   5.00000,    138.5889
     97.5000,      15.0000,   5.00000,    132.6525
    102.5000,      15.0000,   5.00000,    123.3293
    107.5000,      15.0000,   5.00000,    121.5245
    112.5000,      15.0000,   5.00000,    127.2095
    117.5000,      15.0000,   5.00000,    136.9328
    122.5000,      15.0000,   5.00000,    154.9549
    127.5000,      15.0000,   5.00000,    167.6309
    132.5000,      15.0000,   5.00000,    179.6887
    137.5000,      15.0000,   5.00000,    216.8611
    142.5000,      15.0000,   5.00000,    237.6293
    147.5000,      15.0000,   5.00000,    276.2522
    152.5000,      15.0000,   5.00000,    282.2914
    157.5000,      15.0000,   5.00000,    290.2784
    162.5000,      15.0000,   5.00000,    288.3136
    167.5000,      15.0000,   5.00000,    266.8894
    172.5000,      15.0000,   5.00000,    239.1434
    177.5000,      15.0000,   5.00000,    226.7057
    182.5000,      15.0000,   5.00000,    260.7407
    187.5000,      15.0000,   5.00000,    331.1903
    192.5000,      15.0000,   5.00000,    340.6734
    197.5000,      15.0000,   5.00000,    305.6787
    202.5000,      15.0000,   5.00000,    274.4018
    207.5000,      15.0000,   5.00000,    295.8979
    212.5000,      15.0000,   5.00000,    313.0238
    217.5000,      15.0000,   5.00000,    321.4152
    222.5000,      15.0000,   5.00000,    314.7945
     97.5000,      65.0000,   1.00000,    162.2348
    102.5000,      65.0000,   1.00000,    158.2631
    107.5000,      65.0000,   1.00000,    160.2087
    112.5000,      65.0000,   1.00000,    172.2802
    117.5000,      65.0000,   1.00000,    176.8443
    122.5000,      65.0000,   1.00000,    188.0432
    127.5000,      65.0000,   1.00000,    200.5952
    132.5000,      65.0000,   1.00000,    214.9995
    137.5000,      65.0000,   1.00000,    227.0169
    142.5000,      65.0000,   1.00000,    230.8965
    147.5000,      65.0000,   1.00000,    232.0941
    152.5000,      65.0000,   1.00000,    241.7979
    157.5000,      65.0000,   1.00000,    262.4860
    162.5000,      65.0000,   1.00000,    290.6785
    167.5000,      65.0000,   1.00000,    295.1390
    172.5000,      65.0000,   1.00000,    294.9452
    177.5000,      65.0000,   1.00000,    292.6471
    182.5000,      65.0000,   1.00000,    290.1098
    187.5000,      65.0000,   1.00000,    289.8069
    192.5000,      65.0000,   1.00000,    293.3011
    197.5000,      65.0000,   1.00000,    294.5247
    202.5000,      65.0000,   1.00000,    309.0930
    207.5000,      65.0000,   1.00000,    319.5656
     97.5000,      15.0000,   6.00000,    119.5613
    102.5000,      15.0000,   6.00000,    111.4707
    107.5000,      15.0000,   6.00000,    111.3659
    112.5000,      15.0000,   6.00000,    119.5594
    117.5000,      15.0000,   6.00000,    124.6995
    122.5000,      15.0000,   6.00000,    135.7914
    127.5000,      15.0000,   6.00000,    147.0557
    132.5000,      15.0000,   6.00000,    159.1496
    137.5000,      15.0000,   6.00000,    193.2909
    142.5000,      15.0000,   6.00000,    213.2961
    147.5000,      15.0000,   6.00000,    246.9082
    152.5000,      15.0000,   6.00000,    264.9362
    157.5000,      15.0000,   6.00000,    286.2801
    162.5000,      15.0000,   6.00000,    302.2332
    167.5000,      15.0000,   6.00000,    283.7126
    172.5000,      15.0000,   6.00000,    252.7480
    177.5000,      15.0000,   6.00000,    233.6348
    182.5000,      15.0000,   6.00000,    259.5969
    187.5000,      15.0000,   6.00000,    326.9716
    192.5000,      15.0000,   6.00000,    335.7952
    197.5000,      15.0000,   6.00000,    304.8621
    202.5000,      15.0000,   6.00000,    269.6877
    207.5000,      15.0000,   6.00000,    286.6962
    105.0000,      30.0000,   3.00000,    120.1572
    110.0000,      30.0000,   3.00000,    118.3926
    115.0000,      30.0000,   3.00000,    122.8185
    120.0000,      30.0000,   3.00000,    131.7531
    125.0000,      30.0000,   3.00000,    140.5144
    130.0000,      30.0000,   3.00000,    163.4707
    135.0000,      30.0000,   3.00000,    180.7527
    140.0000,      30.0000,   3.00000,    203.0157
    145.0000,      30.0000,   3.00000,    230.0930
    150.0000,      30.0000,   3.00000,    251.6330
    155.0000,      30.0000,   3.00000,    279.0222
    160.0000,      30.0000,   3.00000,    276.3404
    165.0000,      30.0000,   3.00000,    269.3979
    170.0000,      30.0000,   3.00000,    265.9505
    175.0000,      30.0000,   3.00000,    270.3656
    180.0000,      30.0000,   3.00000,    293.4700
    185.0000,      30.0000,   3.00000,    288.6176
    190.0000,      30.0000,   3.00000,    284.2516
    195.0000,      30.0000,   3.00000,    296.0739
    200.0000,      30.0000,   3.00000,    309.6247
    112.5000,      25.0000,   4.00000,    112.4495
    117.5000,      25.0000,   4.00000,    122.7626
    122.5000,      25.0000,   4.00000,    133.1821
    127.5000,      25.0000,   4.00000,    140.4492
    132.5000,      25.0000,   4.00000,    163.5011
    137.5000,      25.0000,   4.00000,    185.6732
    142.5000,      25.0000,   4.00000,    211.8866
    147.5000,      25.0000,   4.00000,    243.8198
    152.5000,      25.0000,   4.00000,    271.4457
    157.5000,      25.0000,   4.00000,    281.2873
    162.5000,      25.0000,   4.00000,    281.0621
    167.5000,      25.0000,   4.00000,    260.7343
    172.5000,      25.0000,   4.00000,    250.8158
    177.5000,      25.0000,   4.00000,    264.7952
    182.5000,      25.0000,   4.00000,    292.0593
    187.5000,      25.0000,   4.00000,    297.1820
    192.5000,      25.0000,   4.00000,    301.5405
    147.5000,      15.0000,   8.00000,    246.4667
   8.81
ITERATION 5
MODEL RESISTIVITY
LAYER 1
59,     2.5000
     10.0000,     384.05
     15.0000,     335.96
     20.0000,     324.57
     25.0000,     479.99
     30.0000,     590.58
     35.0000,     743.76
     40.0000,     872.77
     45.0000,     618.16
     50.0000,     864.08
     55.0000,     933.17
     60.0000,     934.24
     65.0000,     969.78
     70.0000,     929.90
     75.0000,     622.85
     80.0000,     551.86
     85.0000,     567.84
     90.0000,     581.31
     95.0000,     668.21
    100.0000,     606.28
    105.0000,     477.97
    110.0000,     454.88
    115.0000,     477.51
    120.0000,     501.29
    125.0000,     489.37
    130.0000,     634.21
    135.0000,     754.59
    140.0000,     721.43
    145.0000,     1088.4
    150.0000,     875.72
    155.0000,     849.51
    160.0000,     789.04
    165.0000,     647.90
    170.0000,     593.97
    175.0000,     451.37
    180.0000,     377.89
    185.0000,     459.61
    190.0000,     673.58
    195.0000,     894.44
    200.0000,     658.44
    205.0000,     648.87
    210.0000,     879.23
    215.0000,     1137.0
    220.0000,     1179.5
    225.0000,     1271.2
    230.0000,     1104.9
    235.0000,     1346.9
    240.0000,     1117.3
    245.0000,     1202.5
    250.0000,     920.19
    255.0000,     905.39
    260.0000,     867.99
    265.0000,     1181.4
    270.0000,     1164.5
    275.0000,     1225.9
    280.0000,     1692.1
    285.0000,     1259.9
    290.0000,     1254.8
    295.0000,     1505.7
             1444.5
LAYER 2
59,     5.2500
     10.0000,     471.99
     15.0000,     361.19
     20.0000,     329.16
     25.0000,     411.75
     30.0000,     482.52
     35.0000,     572.77
     40.0000,     645.50
     45.0000,     488.34
     50.0000,     613.01
     55.0000,     644.24
     60.0000,     602.24
     65.0000,     715.22
     70.0000,     655.88
     75.0000,     527.22
     80.0000,     474.42
     85.0000,     502.55
     90.0000,     563.93
     95.0000,     643.87
    100.0000,     647.42
    105.0000,     593.26
    110.0000,     547.75
    115.0000,     545.29
    120.0000,     582.33
    125.0000,     588.75
    130.0000,     683.45
    135.0000,     728.66
    140.0000,     692.11
    145.0000,     982.17
    150.0000,     783.07
    155.0000,     736.47
    160.0000,     701.09
    165.0000,     624.19
    170.0000,     600.22
    175.0000,     473.46
    180.0000,     394.49
    185.0000,     485.20
    190.0000,     691.91
    195.0000,     890.06
    200.0000,     619.76
    205.0000,     599.19
    210.0000,     813.72
    215.0000,     1044.5
    220.0000,     1024.2
    225.0000,     1080.9
    230.0000,     1082.2
    235.0000,     1399.7
    240.0000,     1262.1
    245.0000,     1217.9
    250.0000,     965.58
    255.0000,     887.26
    260.0000,     908.25
    265.0000,     1159.9
    270.0000,     1245.2
    275.0000,     1376.3
    280.0000,     1676.0
    285.0000,     1359.2
    290.0000,     1338.4
    295.0000,     1467.9
             1363.4
LAYER 3
57,     8.2750
     15.0000,     447.36
     20.0000,     297.36
     25.0000,     270.89
     30.0000,     279.78
     35.0000,     314.08
     40.0000,     342.74
     45.0000,     276.29
     50.0000,     334.24
     55.0000,     339.41
     60.0000,     305.11
     65.0000,     418.63
     70.0000,     420.65
     75.0000,     377.11
     80.0000,     339.03
     85.0000,     355.43
     90.0000,     426.82
     95.0000,     521.45
    100.0000,     639.05
    105.0000,     697.56
    110.0000,     633.23
    115.0000,     635.65
    120.0000,     753.72
    125.0000,     859.43
    130.0000,     860.31
    135.0000,     762.80
    140.0000,     735.38
    145.0000,     1084.7
    150.0000,     845.96
    155.0000,     724.85
    160.0000,     649.69
    165.0000,     590.01
    170.0000,     573.07
    175.0000,     450.06
    180.0000,     370.49
    185.0000,     451.80
    190.0000,     658.67
    195.0000,     838.39
    200.0000,     554.90
    205.0000,     512.22
    210.0000,     693.08
    215.0000,     856.82
    220.0000,     762.49
    225.0000,     806.12
    230.0000,     1010.6
    235.0000,     1494.0
    240.0000,     1493.2
    245.0000,     1267.6
    250.0000,     988.01
    255.0000,     840.67
    260.0000,     875.48
    265.0000,     1053.4
    270.0000,     1259.2
    275.0000,     1515.0
    280.0000,     1722.7
    285.0000,     1581.2
    290.0000,     1524.8
             1426.3
LAYER 4
55,    11.6025
     20.0000,     280.52
     25.0000,     157.42
     30.0000,     150.34
     35.0000,     180.00
     40.0000,     205.57
     45.0000,     189.45
     50.0000,     256.27
     55.0000,     266.01
     60.0000,     231.78
     65.0000,     360.38
     70.0000,     413.08
     75.0000,     349.13
     80.0000,     265.51
     85.0000,     234.85
     90.0000,     268.31
     95.0000,     363.26
    100.0000,     552.56
    105.0000,     706.79
    110.0000,     729.80
    115.0000,     919.18
    120.0000,     1371.9
    125.0000,     1664.3
    130.0000,     1248.6
    135.0000,     758.34
    140.0000,     658.92
    145.0000,     1085.7
    150.0000,     896.47
    155.0000,     783.04
    160.0000,     685.23
    165.0000,     608.26
    170.0000,     561.28
    175.0000,     405.36
    180.0000,     307.90
    185.0000,     356.28
    190.0000,     539.74
    195.0000,     705.66
    200.0000,     456.45
    205.0000,     404.63
    210.0000,     547.03
    215.0000,     644.60
    220.0000,     522.63
    225.0000,     560.18
    230.0000,     837.03
    235.0000,     1447.2
    240.0000,     1624.2
    245.0000,     1324.1
    250.0000,     998.86
    255.0000,     802.79
    260.0000,     814.85
    265.0000,     957.35
    270.0000,     1244.9
    275.0000,     1619.2
    280.0000,     1829.5
    285.0000,     1793.3
             1579.6
LAYER 5
51,    15.2628
     30.0000,      70.78
     35.0000,     118.07
     40.0000,     163.05
     45.0000,     253.45
     50.0000,     401.04
     55.0000,     482.95
     60.0000,     470.77
     65.0000,     725.03
     70.0000,     959.45
     75.0000,     763.92
     80.0000,     435.48
     85.0000,     242.40
     90.0000,     166.57
     95.0000,     149.49
    100.0000,     160.33
    105.0000,     181.38
    110.0000,     266.65
    115.0000,     607.76
    120.0000,     1421.6
    125.0000,     1871.4
    130.0000,     1110.3
    135.0000,     476.44
    140.0000,     327.10
    145.0000,     442.37
    150.0000,     483.23
    155.0000,     592.97
    160.0000,     700.15
    165.0000,     729.54
    170.0000,     640.02
    175.0000,     417.86
    180.0000,     269.35
    185.0000,     246.77
    190.0000,     326.53
    195.0000,     416.32
    200.0000,     340.36
    205.0000,     316.70
    210.0000,     388.79
    215.0000,     414.85
    220.0000,     329.30
    225.0000,     319.51
    230.0000,     436.83
    235.0000,     706.55
    240.0000,     912.55
    245.0000,     890.45
    250.0000,     784.56
    255.0000,     713.46
    260.0000,     770.38
    265.0000,     979.35
    270.0000,     1403.8
    275.0000,     1851.9
             1952.3
LAYER 6
47,    19.2890
     40.0000,     146.87
     45.0000,     300.83
     50.0000,     429.07
     55.0000,     549.25
     60.0000,     617.95
     65.0000,     930.66
     70.0000,     1338.6
     75.0000,     1325.2
     80.0000,     897.46
     85.0000,     490.56
     90.0000,     258.93
     95.0000,     147.12
    100.0000,      93.40
    105.0000,      75.55
    110.0000,     103.83
    115.0000,     242.94
    120.0000,     581.06
    125.0000,     800.63
    130.0000,     548.74
    135.0000,     272.77
    140.0000,     176.89
    145.0000,     184.82
    150.0000,     225.89
    155.0000,     341.91
    160.0000,     530.02
    165.0000,     695.57
    170.0000,     688.27
    175.0000,     496.75
    180.0000,     330.23
    185.0000,     272.49
    190.0000,     299.43
    195.0000,     343.22
    200.0000,     321.94
    205.0000,     306.18
    210.0000,     323.08
    215.0000,     309.14
    220.0000,     249.99
    225.0000,     223.68
    230.0000,     254.98
    235.0000,     343.65
    240.0000,     445.80
    245.0000,     511.87
    250.0000,     557.86
    255.0000,     627.91
    260.0000,     792.23
    265.0000,     1075.9
             1696.4
LAYER 7
43,    23.7179
     50.0000,     309.85
     55.0000,     412.21
     60.0000,     484.61
     65.0000,     698.07
     70.0000,     999.75
     75.0000,     1200.9
     80.0000,     1078.9
     85.0000,     728.69
     90.0000,     399.18
     95.0000,     198.28
    100.0000,     102.24
    105.0000,      68.84
    110.0000,      77.23
    115.0000,     138.07
    120.0000,     261.43
    125.0000,     340.31
    130.0000,     270.47
    135.0000,     165.79
    140.0000,     113.69
    145.0000,     106.54
    150.0000,     130.73
    155.0000,     204.53
    160.0000,     345.01
    165.0000,     514.13
    170.0000,     591.41
    175.0000,     517.02
    180.0000,     402.62
    185.0000,     342.81
    190.0000,     342.99
    195.0000,     360.46
    200.0000,     349.91
    205.0000,     328.52
    210.0000,     308.96
    215.0000,     272.10
    220.0000,     221.94
    225.0000,     191.31
    230.0000,     192.18
    235.0000,     221.63
    240.0000,     270.34
    245.0000,     325.81
    250.0000,     398.77
    255.0000,     505.14
           791.2424
LAYER 8
39,    28.5897
     60.0000,     304.92
     65.0000,     410.04
     70.0000,     530.70
     75.0000,     645.46
     80.0000,     706.75
     85.0000,     612.17
     90.0000,     414.04
     95.0000,     236.01
    100.0000,     130.65
    105.0000,      86.79
    110.0000,      82.05
    115.0000,     107.18
    120.0000,     150.20
    125.0000,     172.01
    130.0000,     146.75
    135.0000,     105.58
    140.0000,      80.00
    145.0000,      74.80
    150.0000,      89.53
    155.0000,     132.64
    160.0000,     215.38
    165.0000,     329.11
    170.0000,     423.05
    175.0000,     447.68
    180.0000,     423.90
    185.0000,     403.10
    190.0000,     405.33
    195.0000,     413.85
    200.0000,     403.63
    205.0000,     374.65
    210.0000,     334.66
    215.0000,     284.86
    220.0000,     234.70
    225.0000,     200.98
    230.0000,     190.00
    235.0000,     197.38
    240.0000,     217.79
    245.0000,     254.29
           332.5049
LAYER 9
34,    33.9487
     75.0000,     305.45
     80.0000,     359.52
     85.0000,     367.22
     90.0000,     313.52
     95.0000,     223.86
    100.0000,     144.74
    105.0000,     101.71
    110.0000,      86.68
    115.0000,      89.31
    120.0000,      97.93
    125.0000,      98.83
    130.0000,      86.34
    135.0000,      69.26
    140.0000,      57.85
    145.0000,      56.03
    150.0000,      65.63
    155.0000,      90.87
    160.0000,     137.61
    165.0000,     206.37
    170.0000,     283.31
    175.0000,     346.53
    180.0000,     388.53
    185.0000,     419.52
    190.0000,     447.67
    195.0000,     466.29
    200.0000,     461.92
    205.0000,     432.13
    210.0000,     385.21
    215.0000,     329.80
    220.0000,     276.27
    225.0000,     239.31
    230.0000,     224.26
    235.0000,     220.94
           222.9836
LAYER 10
28,    39.8436
     90.0000,     226.66
     95.0000,     171.89
    100.0000,     129.88
    105.0000,      96.79
    110.0000,      78.71
    115.0000,      70.13
    120.0000,      66.33
    125.0000,      61.92
    130.0000,      54.95
    135.0000,      47.55
    140.0000,      42.92
    145.0000,      43.15
    150.0000,      49.89
    155.0000,      65.60
    160.0000,      93.76
    165.0000,     137.14
    170.0000,     194.83
    175.0000,     261.27
    180.0000,     329.77
    185.0000,     395.47
    190.0000,     452.70
    195.0000,     492.09
    200.0000,     501.97
    205.0000,     479.71
    210.0000,     438.31
    215.0000,     386.02
    220.0000,     336.22
           278.2827
LAYER 11
24,    46.3279
    100.0000,     102.65
    105.0000,      74.06
    110.0000,      58.71
    115.0000,      50.53
    120.0000,      45.83
    125.0000,      41.92
    130.0000,      38.23
    135.0000,      35.05
    140.0000,      33.48
    145.0000,      34.67
    150.0000,      39.85
    155.0000,      50.72
    160.0000,      69.76
    165.0000,     100.03
    170.0000,     144.26
    175.0000,     203.55
    180.0000,     276.08
    185.0000,     355.65
    190.0000,     430.25
    195.0000,     488.93
    200.0000,     514.48
    205.0000,     509.26
    210.0000,     478.91
           427.8680
LAYER 12
21,    53.4607
    105.0000,      43.19
    110.0000,      37.68
    115.0000,      34.41
    120.0000,      32.35
    125.0000,      30.80
    130.0000,      29.25
    135.0000,      28.08
    140.0000,      27.89
    145.0000,      29.49
    150.0000,      33.84
    155.0000,      42.31
    160.0000,      56.94
    165.0000,      80.63
    170.0000,     117.02
    175.0000,     169.68
    180.0000,     240.27
    185.0000,     324.87
    190.0000,     402.39
    195.0000,     470.70
    200.0000,     515.09
           526.0409
LAYER 13
19, 
    110.0000,      24.99
    115.0000,      25.39
    120.0000,      25.47
    125.0000,      25.29
    130.0000,      24.89
    135.0000,      24.51
    140.0000,      24.77
    145.0000,      26.40
    150.0000,      30.27
    155.0000,      37.62
    160.0000,      50.31
    165.0000,      71.20
    170.0000,     104.29
    175.0000,     154.50
    180.0000,     226.87
    185.0000,     305.37
    190.0000,     390.74
    195.0000,     472.90
           541.3536
CALCULATED APPARENT RESISTIVITY
      7.5000,       5.0000,   1.00000,    382.5654
     12.5000,       5.0000,   1.00000,    364.7482
     17.5000,       5.0000,   1.00000,    349.0140
     22.5000,       5.0000,   1.00000,    431.1389
     27.5000,       5.0000,   1.00000,    464.8779
     32.5000,       5.0000,   1.00000,    505.7246
     37.5000,       5.0000,   1.00000,    623.8157
     42.5000,       5.0000,   1.00000,    519.8390
     47.5000,       5.0000,   1.00000,    665.5152
     52.5000,       5.0000,   1.00000,    643.4738
     57.5000,       5.0000,   1.00000,    675.2913
     62.5000,       5.0000,   1.00000,    660.9065
     67.5000,       5.0000,   1.00000,    664.0253
     72.5000,       5.0000,   1.00000,    548.2316
     77.5000,       5.0000,   1.00000,    533.5130
     82.5000,       5.0000,   1.00000,    531.9396
     87.5000,       5.0000,   1.00000,    522.8734
     92.5000,       5.0000,   1.00000,    572.0985
     97.5000,       5.0000,   1.00000,    566.0366
    102.5000,       5.0000,   1.00000,    533.5616
    107.5000,       5.0000,   1.00000,    538.1361
    112.5000,       5.0000,   1.00000,    541.9459
    117.5000,       5.0000,   1.00000,    580.7723
    122.5000,       5.0000,   1.00000,    573.6647
    127.5000,       5.0000,   1.00000,    660.4373
    132.5000,       5.0000,   1.00000,    757.6496
    137.5000,       5.0000,   1.00000,    682.0209
    142.5000,       5.0000,   1.00000,    908.4295
    147.5000,       5.0000,   1.00000,    741.4265
    152.5000,       5.0000,   1.00000,    777.3267
    157.5000,       5.0000,   1.00000,    712.1412
    162.5000,       5.0000,   1.00000,    603.8477
    167.5000,       5.0000,   1.00000,    573.2388
    172.5000,       5.0000,   1.00000,    489.0091
    177.5000,       5.0000,   1.00000,    459.1302
    182.5000,       5.0000,   1.00000,    516.5247
    187.5000,       5.0000,   1.00000,    570.5253
    192.5000,       5.0000,   1.00000,    693.8076
    197.5000,       5.0000,   1.00000,    634.4069
    202.5000,       5.0000,   1.00000,    697.6177
    207.5000,       5.0000,   1.00000,    792.4017
    212.5000,       5.0000,   1.00000,    909.7845
    217.5000,       5.0000,   1.00000,    940.7932
    222.5000,       5.0000,   1.00000,   1120.2612
    227.5000,       5.0000,   1.00000,   1022.4322
    232.5000,       5.0000,   1.00000,   1264.6252
    237.5000,       5.0000,   1.00000,   1046.2922
    242.5000,       5.0000,   1.00000,   1183.4813
    247.5000,       5.0000,   1.00000,    943.9054
    252.5000,       5.0000,   1.00000,   1011.1557
    257.5000,       5.0000,   1.00000,    925.2198
    262.5000,       5.0000,   1.00000,   1154.8954
    267.5000,       5.0000,   1.00000,   1204.1248
    272.5000,       5.0000,   1.00000,   1213.9761
    277.5000,       5.0000,   1.00000,   1533.6862
    282.5000,       5.0000,   1.00000,   1301.0852
    287.5000,       5.0000,   1.00000,   1374.3289
    292.5000,       5.0000,   1.00000,   1461.0410
    297.5000,       5.0000,   1.00000,   1386.0034
     12.5000,       5.0000,   2.00000,    332.5026
     17.5000,       5.0000,   2.00000,    306.8806
     22.5000,       5.0000,   2.00000,    373.3286
     27.5000,       5.0000,   2.00000,    350.8064
     32.5000,       5.0000,   2.00000,    399.4534
     37.5000,       5.0000,   2.00000,    463.2349
     42.5000,       5.0000,   2.00000,    361.7124
     47.5000,       5.0000,   2.00000,    486.7645
     52.5000,       5.0000,   2.00000,    516.6780
     57.5000,       5.0000,   2.00000,    455.7056
     62.5000,       5.0000,   2.00000,    516.0017
     67.5000,       5.0000,   2.00000,    546.4873
     72.5000,       5.0000,   2.00000,    447.3263
     77.5000,       5.0000,   2.00000,    456.6004
     82.5000,       5.0000,   2.00000,    480.4688
     87.5000,       5.0000,   2.00000,    465.2818
     92.5000,       5.0000,   2.00000,    532.0912
     97.5000,       5.0000,   2.00000,    544.2589
    102.5000,       5.0000,   2.00000,    510.1626
    107.5000,       5.0000,   2.00000,    551.0986
    112.5000,       5.0000,   2.00000,    615.3282
    117.5000,       5.0000,   2.00000,    626.0872
    122.5000,       5.0000,   2.00000,    575.3133
    127.5000,       5.0000,   2.00000,    707.9447
    132.5000,       5.0000,   2.00000,    725.4401
    137.5000,       5.0000,   2.00000,    631.9233
    142.5000,       5.0000,   2.00000,    840.1660
    147.5000,       5.0000,   2.00000,    680.4911
    152.5000,       5.0000,   2.00000,    652.3790
    157.5000,       5.0000,   2.00000,    664.7769
    162.5000,       5.0000,   2.00000,    571.7993
    167.5000,       5.0000,   2.00000,    584.1374
    172.5000,       5.0000,   2.00000,    515.1019
    177.5000,       5.0000,   2.00000,    452.9798
    182.5000,       5.0000,   2.00000,    466.7711
    187.5000,       5.0000,   2.00000,    565.4232
    192.5000,       5.0000,   2.00000,    687.3491
    197.5000,       5.0000,   2.00000,    550.2490
    202.5000,       5.0000,   2.00000,    563.3195
    207.5000,       5.0000,   2.00000,    721.0302
    212.5000,       5.0000,   2.00000,    787.1790
    217.5000,       5.0000,   2.00000,    817.5675
    222.5000,       5.0000,   2.00000,    909.3042
    227.5000,       5.0000,   2.00000,    906.8086
    232.5000,       5.0000,   2.00000,   1065.7019
    237.5000,       5.0000,   2.00000,    989.9424
    242.5000,       5.0000,   2.00000,   1082.8052
    247.5000,       5.0000,   2.00000,    987.2225
    252.5000,       5.0000,   2.00000,    977.2731
    257.5000,       5.0000,   2.00000,    969.3134
    262.5000,       5.0000,   2.00000,   1236.0239
    267.5000,       5.0000,   2.00000,   1143.3463
    272.5000,       5.0000,   2.00000,   1173.7416
    277.5000,       5.0000,   2.00000,   1614.7542
    282.5000,       5.0000,   2.00000,   1288.0895
    287.5000,       5.0000,   2.00000,   1289.3346
    292.5000,       5.0000,   2.00000,   1534.6146
     17.5000,       5.0000,   3.00000,    255.0718
     22.5000,       5.0000,   3.00000,    293.2236
     27.5000,       5.0000,   3.00000,    318.8438
     32.5000,       5.0000,   3.00000,    343.0703
     37.5000,       5.0000,   3.00000,    369.2521
     42.5000,       5.0000,   3.00000,    290.2810
     47.5000,       5.0000,   3.00000,    386.7027
     52.5000,       5.0000,   3.00000,    392.4074
     57.5000,       5.0000,   3.00000,    407.3982
     62.5000,       5.0000,   3.00000,    439.8185
     67.5000,       5.0000,   3.00000,    476.1726
     72.5000,       5.0000,   3.00000,    392.5388
     77.5000,       5.0000,   3.00000,    380.0954
     82.5000,       5.0000,   3.00000,    409.2309
     87.5000,       5.0000,   3.00000,    443.9688
     92.5000,       5.0000,   3.00000,    512.0146
     97.5000,       5.0000,   3.00000,    518.1740
    102.5000,       5.0000,   3.00000,    483.6891
    107.5000,       5.0000,   3.00000,    523.0850
    112.5000,       5.0000,   3.00000,    574.1520
    117.5000,       5.0000,   3.00000,    586.2041
    122.5000,       5.0000,   3.00000,    567.0404
    127.5000,       5.0000,   3.00000,    622.1966
    132.5000,       5.0000,   3.00000,    666.6958
    137.5000,       5.0000,   3.00000,    589.7384
    142.5000,       5.0000,   3.00000,    758.6832
    147.5000,       5.0000,   3.00000,    611.5792
    152.5000,       5.0000,   3.00000,    584.9049
    157.5000,       5.0000,   3.00000,    557.1685
    162.5000,       5.0000,   3.00000,    566.5284
    167.5000,       5.0000,   3.00000,    581.0960
    172.5000,       5.0000,   3.00000,    490.9142
    177.5000,       5.0000,   3.00000,    397.3931
    182.5000,       5.0000,   3.00000,    436.8618
    187.5000,       5.0000,   3.00000,    578.0096
    192.5000,       5.0000,   3.00000,    686.9397
    197.5000,       5.0000,   3.00000,    476.9146
    202.5000,       5.0000,   3.00000,    455.8774
    207.5000,       5.0000,   3.00000,    581.2209
    212.5000,       5.0000,   3.00000,    752.5920
    217.5000,       5.0000,   3.00000,    706.6964
    222.5000,       5.0000,   3.00000,    766.9706
    227.5000,       5.0000,   3.00000,    714.2645
    232.5000,       5.0000,   3.00000,    944.2726
    237.5000,       5.0000,   3.00000,    872.4871
    242.5000,       5.0000,   3.00000,   1037.9951
    247.5000,       5.0000,   3.00000,    867.5688
    252.5000,       5.0000,   3.00000,    952.3430
    257.5000,       5.0000,   3.00000,    952.6718
    262.5000,       5.0000,   3.00000,   1170.3365
    267.5000,       5.0000,   3.00000,   1142.4904
    272.5000,       5.0000,   3.00000,   1197.3251
    277.5000,       5.0000,   3.00000,   1511.5956
    282.5000,       5.0000,   3.00000,   1240.0143
    287.5000,       5.0000,   3.00000,   1247.3947
     22.5000,      15.0000,   1.00000,    271.2658
     27.5000,      15.0000,   1.00000,    310.2089
     32.5000,      15.0000,   1.00000,    337.8561
     37.5000,      15.0000,   1.00000,    319.8169
     42.5000,      15.0000,   1.00000,    329.2237
     47.5000,      15.0000,   1.00000,    316.9936
     52.5000,      15.0000,   1.00000,    352.5539
     57.5000,      15.0000,   1.00000,    388.2891
     62.5000,      15.0000,   1.00000,    418.5458
     67.5000,      15.0000,   1.00000,    393.4731
     72.5000,      15.0000,   1.00000,    379.3879
     77.5000,      15.0000,   1.00000,    356.9204
     82.5000,      15.0000,   1.00000,    381.1748
     87.5000,      15.0000,   1.00000,    446.9857
     92.5000,      15.0000,   1.00000,    498.4622
     97.5000,      15.0000,   1.00000,    500.0171
    102.5000,      15.0000,   1.00000,    497.9205
    107.5000,      15.0000,   1.00000,    491.2608
    112.5000,      15.0000,   1.00000,    488.9544
    117.5000,      15.0000,   1.00000,    516.8034
    122.5000,      15.0000,   1.00000,    518.6396
    127.5000,      15.0000,   1.00000,    541.4479
    132.5000,      15.0000,   1.00000,    565.9429
    137.5000,      15.0000,   1.00000,    630.4580
    142.5000,      15.0000,   1.00000,    608.2837
    147.5000,      15.0000,   1.00000,    596.9523
    152.5000,      15.0000,   1.00000,    540.2718
    157.5000,      15.0000,   1.00000,    537.7000
    162.5000,      15.0000,   1.00000,    532.8368
    167.5000,      15.0000,   1.00000,    529.0962
    172.5000,      15.0000,   1.00000,    452.8539
    177.5000,      15.0000,   1.00000,    421.4809
    182.5000,      15.0000,   1.00000,    473.2005
    187.5000,      15.0000,   1.00000,    567.9870
    192.5000,      15.0000,   1.00000,    559.6447
    197.5000,      15.0000,   1.00000,    516.1860
    202.5000,      15.0000,   1.00000,    467.2310
    207.5000,      15.0000,   1.00000,    544.9406
    212.5000,      15.0000,   1.00000,    618.0071
    217.5000,      15.0000,   1.00000,    715.7593
    222.5000,      15.0000,   1.00000,    662.1522
    227.5000,      15.0000,   1.00000,    727.7416
    232.5000,      15.0000,   1.00000,    756.8492
    237.5000,      15.0000,   1.00000,    889.8490
    242.5000,      15.0000,   1.00000,    851.4312
    247.5000,      15.0000,   1.00000,    896.1440
    252.5000,      15.0000,   1.00000,    881.3637
    257.5000,      15.0000,   1.00000,    977.7621
    262.5000,      15.0000,   1.00000,   1044.0491
    267.5000,      15.0000,   1.00000,   1172.3253
    272.5000,      15.0000,   1.00000,   1261.2949
    277.5000,      15.0000,   1.00000,   1238.1722
    282.5000,      15.0000,   1.00000,   1238.1029
     22.5000,       5.0000,   4.00000,    263.4981
     27.5000,       5.0000,   4.00000,    278.9210
     32.5000,       5.0000,   4.00000,    312.7339
     37.5000,       5.0000,   4.00000,    348.9610
     42.5000,       5.0000,   4.00000,    254.3068
     47.5000,       5.0000,   4.00000,    326.8246
     52.5000,       5.0000,   4.00000,    343.1535
     57.5000,       5.0000,   4.00000,    357.2997
     62.5000,       5.0000,   4.00000,    419.0301
     67.5000,       5.0000,   4.00000,    426.3173
     72.5000,       5.0000,   4.00000,    342.1535
     77.5000,       5.0000,   4.00000,    331.2021
     82.5000,       5.0000,   4.00000,    360.9463
     87.5000,       5.0000,   4.00000,    404.3937
     92.5000,       5.0000,   4.00000,    501.2340
     97.5000,       5.0000,   4.00000,    505.7204
    102.5000,       5.0000,   4.00000,    468.4229
    107.5000,       5.0000,   4.00000,    468.9155
    112.5000,       5.0000,   4.00000,    477.7404
    117.5000,       5.0000,   4.00000,    524.8328
    122.5000,       5.0000,   4.00000,    476.0709
    127.5000,       5.0000,   4.00000,    547.4395
    132.5000,       5.0000,   4.00000,    582.0544
    137.5000,       5.0000,   4.00000,    516.6305
    142.5000,       5.0000,   4.00000,    705.7933
    147.5000,       5.0000,   4.00000,    539.4435
    152.5000,       5.0000,   4.00000,    525.9887
    157.5000,       5.0000,   4.00000,    536.4537
    162.5000,       5.0000,   4.00000,    503.0177
    167.5000,       5.0000,   4.00000,    547.1268
    172.5000,       5.0000,   4.00000,    424.2567
    177.5000,       5.0000,   4.00000,    362.7192
    182.5000,       5.0000,   4.00000,    424.9014
    187.5000,       5.0000,   4.00000,    555.1730
    192.5000,       5.0000,   4.00000,    653.6577
    197.5000,       5.0000,   4.00000,    446.4184
    202.5000,       5.0000,   4.00000,    398.4355
    207.5000,       5.0000,   4.00000,    513.0690
    212.5000,       5.0000,   4.00000,    620.2182
    217.5000,       5.0000,   4.00000,    640.9502
    222.5000,       5.0000,   4.00000,    643.5573
    227.5000,       5.0000,   4.00000,    618.2233
    232.5000,       5.0000,   4.00000,    836.1487
    237.5000,       5.0000,   4.00000,    821.9634
    242.5000,       5.0000,   4.00000,    921.4226
    247.5000,       5.0000,   4.00000,    797.0674
    252.5000,       5.0000,   4.00000,    855.2029
    257.5000,       5.0000,   4.00000,    842.1349
    262.5000,       5.0000,   4.00000,   1102.7999
    267.5000,       5.0000,   4.00000,   1143.4320
    272.5000,       5.0000,   4.00000,   1148.0687
    277.5000,       5.0000,   4.00000,   1471.7506
    282.5000,       5.0000,   4.00000,   1135.6921
     30.0000,      20.0000,   1.00000,    295.8192
     35.0000,      20.0000,   1.00000,    289.2897
     40.0000,      20.0000,   1.00000,    298.1427
     45.0000,      20.0000,   1.00000,    301.9073
     50.0000,      20.0000,   1.00000,    294.7185
     55.0000,      20.0000,   1.00000,    328.2154
     60.0000,      20.0000,   1.00000,    345.4307
     65.0000,      20.0000,   1.00000,    330.2392
     70.0000,      20.0000,   1.00000,    329.2811
     75.0000,      20.0000,   1.00000,    317.1579
     80.0000,      20.0000,   1.00000,    326.2367
     85.0000,      20.0000,   1.00000,    374.9333
     90.0000,      20.0000,   1.00000,    423.8872
     95.0000,      20.0000,   1.00000,    462.1184
    100.0000,      20.0000,   1.00000,    471.2868
    105.0000,      20.0000,   1.00000,    432.3341
    110.0000,      20.0000,   1.00000,    419.6134
    115.0000,      20.0000,   1.00000,    373.0419
    120.0000,      20.0000,   1.00000,    378.3951
    125.0000,      20.0000,   1.00000,    411.7139
    130.0000,      20.0000,   1.00000,    435.7363
    135.0000,      20.0000,   1.00000,    511.7139
    140.0000,      20.0000,   1.00000,    510.2405
    145.0000,      20.0000,   1.00000,    509.3586
    150.0000,      20.0000,   1.00000,    549.3223
    155.0000,      20.0000,   1.00000,    505.0905
    160.0000,      20.0000,   1.00000,    487.7162
    165.0000,      20.0000,   1.00000,    426.1786
    170.0000,      20.0000,   1.00000,    382.1594
    175.0000,      20.0000,   1.00000,    413.1728
    180.0000,      20.0000,   1.00000,    428.1944
    185.0000,      20.0000,   1.00000,    469.3410
    190.0000,      20.0000,   1.00000,    479.4777
    195.0000,      20.0000,   1.00000,    483.3228
    200.0000,      20.0000,   1.00000,    509.2625
    205.0000,      20.0000,   1.00000,    477.4831
    210.0000,      20.0000,   1.00000,    486.6686
    215.0000,      20.0000,   1.00000,    518.4092
    220.0000,      20.0000,   1.00000,    571.2423
    225.0000,      20.0000,   1.00000,    663.8886
    230.0000,      20.0000,   1.00000,    701.3569
    235.0000,      20.0000,   1.00000,    732.0127
    240.0000,      20.0000,   1.00000,    759.9926
    245.0000,      20.0000,   1.00000,    776.9536
    250.0000,      20.0000,   1.00000,    743.9604
    255.0000,      20.0000,   1.00000,    806.7028
    260.0000,      20.0000,   1.00000,    891.7165
    265.0000,      20.0000,   1.00000,    979.8241
    270.0000,      20.0000,   1.00000,   1143.0873
    275.0000,      20.0000,   1.00000,   1143.3317
     27.5000,       5.0000,   5.00000,    251.8394
     32.5000,       5.0000,   5.00000,    292.2827
     37.5000,       5.0000,   5.00000,    332.0668
     42.5000,       5.0000,   5.00000,    234.4232
     47.5000,       5.0000,   5.00000,    305.8439
     52.5000,       5.0000,   5.00000,    319.6007
     57.5000,       5.0000,   5.00000,    323.3409
     62.5000,       5.0000,   5.00000,    378.2938
     67.5000,       5.0000,   5.00000,    397.9001
     72.5000,       5.0000,   5.00000,    298.7025
     77.5000,       5.0000,   5.00000,    298.3686
     82.5000,       5.0000,   5.00000,    328.7292
     87.5000,       5.0000,   5.00000,    365.0288
     92.5000,       5.0000,   5.00000,    462.2134
     97.5000,       5.0000,   5.00000,    495.6810
    102.5000,       5.0000,   5.00000,    430.7306
    107.5000,       5.0000,   5.00000,    402.3310
    112.5000,       5.0000,   5.00000,    423.8823
    117.5000,       5.0000,   5.00000,    404.7171
    122.5000,       5.0000,   5.00000,    389.2464
    127.5000,       5.0000,   5.00000,    467.2206
    132.5000,       5.0000,   5.00000,    497.3135
    137.5000,       5.0000,   5.00000,    446.8887
    142.5000,       5.0000,   5.00000,    613.0827
    147.5000,       5.0000,   5.00000,    500.4168
    152.5000,       5.0000,   5.00000,    500.0976
    157.5000,       5.0000,   5.00000,    509.4948
    162.5000,       5.0000,   5.00000,    466.9614
    167.5000,       5.0000,   5.00000,    436.5923
    172.5000,       5.0000,   5.00000,    386.8145
    177.5000,       5.0000,   5.00000,    338.4610
    182.5000,       5.0000,   5.00000,    393.7758
    187.5000,       5.0000,   5.00000,    511.9540
    192.5000,       5.0000,   5.00000,    613.1300
    197.5000,       5.0000,   5.00000,    426.4340
    202.5000,       5.0000,   5.00000,    392.2264
    207.5000,       5.0000,   5.00000,    458.3442
    212.5000,       5.0000,   5.00000,    536.1696
    217.5000,       5.0000,   5.00000,    518.3832
    222.5000,       5.0000,   5.00000,    591.4921
    227.5000,       5.0000,   5.00000,    577.3096
    232.5000,       5.0000,   5.00000,    798.7103
    237.5000,       5.0000,   5.00000,    745.6787
    242.5000,       5.0000,   5.00000,    854.0639
    247.5000,       5.0000,   5.00000,    723.8810
    252.5000,       5.0000,   5.00000,    725.7736
    257.5000,       5.0000,   5.00000,    734.8466
    262.5000,       5.0000,   5.00000,   1034.8113
    267.5000,       5.0000,   5.00000,   1043.3866
    272.5000,       5.0000,   5.00000,   1104.5529
    277.5000,       5.0000,   5.00000,   1403.9679
     32.5000,       5.0000,   6.00000,    271.0872
     37.5000,       5.0000,   6.00000,    300.6217
     42.5000,       5.0000,   6.00000,    225.0989
     47.5000,       5.0000,   6.00000,    299.2271
     52.5000,       5.0000,   6.00000,    301.5333
     57.5000,       5.0000,   6.00000,    301.3687
     62.5000,       5.0000,   6.00000,    336.8748
     67.5000,       5.0000,   6.00000,    350.1838
     72.5000,       5.0000,   6.00000,    284.8870
     77.5000,       5.0000,   6.00000,    267.9252
     82.5000,       5.0000,   6.00000,    297.5771
     87.5000,       5.0000,   6.00000,    331.4263
     92.5000,       5.0000,   6.00000,    418.4830
     97.5000,       5.0000,   6.00000,    434.3965
    102.5000,       5.0000,   6.00000,    378.3444
    107.5000,       5.0000,   6.00000,    367.4404
    112.5000,       5.0000,   6.00000,    342.2436
    117.5000,       5.0000,   6.00000,    338.9852
    122.5000,       5.0000,   6.00000,    315.2268
    127.5000,       5.0000,   6.00000,    380.3691
    132.5000,       5.0000,   6.00000,    425.4688
    137.5000,       5.0000,   6.00000,    378.6875
    142.5000,       5.0000,   6.00000,    538.9509
    147.5000,       5.0000,   6.00000,    465.6488
    152.5000,       5.0000,   6.00000,    485.0371
    157.5000,       5.0000,   6.00000,    471.6112
    162.5000,       5.0000,   6.00000,    402.3700
    167.5000,       5.0000,   6.00000,    402.1629
    172.5000,       5.0000,   6.00000,    335.1215
    177.5000,       5.0000,   6.00000,    308.9723
    182.5000,       5.0000,   6.00000,    350.2571
    187.5000,       5.0000,   6.00000,    467.5154
    192.5000,       5.0000,   6.00000,    579.1561
    197.5000,       5.0000,   6.00000,    413.7164
    202.5000,       5.0000,   6.00000,    371.5906
    207.5000,       5.0000,   6.00000,    439.8448
    212.5000,       5.0000,   6.00000,    478.3023
    217.5000,       5.0000,   6.00000,    459.4946
    222.5000,       5.0000,   6.00000,    526.0829
    227.5000,       5.0000,   6.00000,    569.7058
    232.5000,       5.0000,   6.00000,    766.5217
    237.5000,       5.0000,   6.00000,    704.9218
    242.5000,       5.0000,   6.00000,    793.7288
    247.5000,       5.0000,   6.00000,    621.7213
    252.5000,       5.0000,   6.00000,    644.7747
    257.5000,       5.0000,   6.00000,    667.1655
    262.5000,       5.0000,   6.00000,    891.6187
    267.5000,       5.0000,   6.00000,    952.2244
    272.5000,       5.0000,   6.00000,   1007.8796
     37.5000,      25.0000,   1.00000,    265.6282
     42.5000,      25.0000,   1.00000,    281.5089
     47.5000,      25.0000,   1.00000,    288.3332
     52.5000,      25.0000,   1.00000,    291.2516
     57.5000,      25.0000,   1.00000,    296.8957
     62.5000,      25.0000,   1.00000,    278.7224
     67.5000,      25.0000,   1.00000,    271.9310
     72.5000,      25.0000,   1.00000,    284.9741
     77.5000,      25.0000,   1.00000,    304.0011
     82.5000,      25.0000,   1.00000,    313.8474
     87.5000,      25.0000,   1.00000,    359.1009
     92.5000,      25.0000,   1.00000,    374.3016
     97.5000,      25.0000,   1.00000,    371.4822
    102.5000,      25.0000,   1.00000,    390.6989
    107.5000,      25.0000,   1.00000,    357.6282
    112.5000,      25.0000,   1.00000,    317.3524
    117.5000,      25.0000,   1.00000,    305.0529
    122.5000,      25.0000,   1.00000,    308.7599
    127.5000,      25.0000,   1.00000,    320.8666
    132.5000,      25.0000,   1.00000,    377.6546
    137.5000,      25.0000,   1.00000,    421.8862
    142.5000,      25.0000,   1.00000,    454.3075
    147.5000,      25.0000,   1.00000,    474.4736
    152.5000,      25.0000,   1.00000,    488.9634
    157.5000,      25.0000,   1.00000,    428.5635
    162.5000,      25.0000,   1.00000,    389.1339
    167.5000,      25.0000,   1.00000,    363.3943
    172.5000,      25.0000,   1.00000,    351.1798
    177.5000,      25.0000,   1.00000,    359.9001
    182.5000,      25.0000,   1.00000,    403.5113
    187.5000,      25.0000,   1.00000,    398.2753
    192.5000,      25.0000,   1.00000,    426.8154
    197.5000,      25.0000,   1.00000,    461.0980
    202.5000,      25.0000,   1.00000,    482.3391
    207.5000,      25.0000,   1.00000,    444.3458
    212.5000,      25.0000,   1.00000,    463.4809
    217.5000,      25.0000,   1.00000,    494.9851
    222.5000,      25.0000,   1.00000,    589.0640
    227.5000,      25.0000,   1.00000,    629.4780
    232.5000,      25.0000,   1.00000,    696.9352
    237.5000,      25.0000,   1.00000,    687.7893
    242.5000,      25.0000,   1.00000,    654.2606
    247.5000,      25.0000,   1.00000,    644.9498
    252.5000,      25.0000,   1.00000,    720.4177
    257.5000,      25.0000,   1.00000,    736.9897
    262.5000,      25.0000,   1.00000,    797.6573
    267.5000,      25.0000,   1.00000,    915.3035
     37.5000,       5.0000,   7.00000,    281.1594
     42.5000,       5.0000,   7.00000,    212.3318
     47.5000,       5.0000,   7.00000,    286.6855
     52.5000,       5.0000,   7.00000,    291.4681
     57.5000,       5.0000,   7.00000,    276.0487
     62.5000,       5.0000,   7.00000,    308.0276
     67.5000,       5.0000,   7.00000,    322.4427
     72.5000,       5.0000,   7.00000,    258.1307
     77.5000,       5.0000,   7.00000,    255.1602
     82.5000,       5.0000,   7.00000,    264.1216
     87.5000,       5.0000,   7.00000,    297.2501
     92.5000,       5.0000,   7.00000,    361.4458
     97.5000,       5.0000,   7.00000,    358.8315
    102.5000,       5.0000,   7.00000,    330.3352
    107.5000,       5.0000,   7.00000,    305.6672
    112.5000,       5.0000,   7.00000,    298.7231
    117.5000,       5.0000,   7.00000,    295.4346
    122.5000,       5.0000,   7.00000,    271.2421
    127.5000,       5.0000,   7.00000,    315.9536
    132.5000,       5.0000,   7.00000,    347.6591
    137.5000,       5.0000,   7.00000,    329.4637
    142.5000,       5.0000,   7.00000,    494.1711
    147.5000,       5.0000,   7.00000,    431.0594
    152.5000,       5.0000,   7.00000,    442.6597
    157.5000,       5.0000,   7.00000,    417.8253
    162.5000,       5.0000,   7.00000,    374.1092
    167.5000,       5.0000,   7.00000,    380.1208
    172.5000,       5.0000,   7.00000,    310.6868
    177.5000,       5.0000,   7.00000,    258.0403
    182.5000,       5.0000,   7.00000,    315.7368
    187.5000,       5.0000,   7.00000,    427.6675
    192.5000,       5.0000,   7.00000,    550.6376
    197.5000,       5.0000,   7.00000,    386.0962
    202.5000,       5.0000,   7.00000,    350.5081
    207.5000,       5.0000,   7.00000,    414.6188
    212.5000,       5.0000,   7.00000,    471.2040
    217.5000,       5.0000,   7.00000,    440.2404
    222.5000,       5.0000,   7.00000,    498.7415
    227.5000,       5.0000,   7.00000,    522.6077
    232.5000,       5.0000,   7.00000,    747.8434
    237.5000,       5.0000,   7.00000,    687.0490
    242.5000,       5.0000,   7.00000,    697.6029
    247.5000,       5.0000,   7.00000,    564.0967
    252.5000,       5.0000,   7.00000,    591.7820
    257.5000,       5.0000,   7.00000,    586.7899
    262.5000,       5.0000,   7.00000,    799.8238
    267.5000,       5.0000,   7.00000,    830.6678
     42.5000,       5.0000,   8.00000,    197.7454
     47.5000,       5.0000,   8.00000,    268.7236
     52.5000,       5.0000,   8.00000,    271.8819
     57.5000,       5.0000,   8.00000,    261.3169
     62.5000,       5.0000,   8.00000,    294.3344
     67.5000,       5.0000,   8.00000,    307.9949
     72.5000,       5.0000,   8.00000,    239.3459
     77.5000,       5.0000,   8.00000,    227.6656
     82.5000,       5.0000,   8.00000,    246.7433
     87.5000,       5.0000,   8.00000,    252.1444
     92.5000,       5.0000,   8.00000,    299.5483
     97.5000,       5.0000,   8.00000,    310.1465
    102.5000,       5.0000,   8.00000,    260.8392
    107.5000,       5.0000,   8.00000,    256.2171
    112.5000,       5.0000,   8.00000,    265.4758
    117.5000,       5.0000,   8.00000,    267.5093
    122.5000,       5.0000,   8.00000,    247.2342
    127.5000,       5.0000,   8.00000,    277.5074
    132.5000,       5.0000,   8.00000,    296.1777
    137.5000,       5.0000,   8.00000,    291.4291
    142.5000,       5.0000,   8.00000,    456.0442
    147.5000,       5.0000,   8.00000,    389.3101
    152.5000,       5.0000,   8.00000,    380.8847
    157.5000,       5.0000,   8.00000,    386.7720
    162.5000,       5.0000,   8.00000,    363.4533
    167.5000,       5.0000,   8.00000,    358.1117
    172.5000,       5.0000,   8.00000,    281.5911
    177.5000,       5.0000,   8.00000,    236.6941
    182.5000,       5.0000,   8.00000,    274.2497
    187.5000,       5.0000,   8.00000,    402.8611
    192.5000,       5.0000,   8.00000,    502.9509
    197.5000,       5.0000,   8.00000,    357.7169
    202.5000,       5.0000,   8.00000,    324.5350
    207.5000,       5.0000,   8.00000,    399.9004
    212.5000,       5.0000,   8.00000,    470.0482
    217.5000,       5.0000,   8.00000,    447.7120
    222.5000,       5.0000,   8.00000,    479.5926
    227.5000,       5.0000,   8.00000,    493.4188
    232.5000,       5.0000,   8.00000,    701.6274
    237.5000,       5.0000,   8.00000,    624.8615
    242.5000,       5.0000,   8.00000,    664.3876
    247.5000,       5.0000,   8.00000,    526.5911
    252.5000,       5.0000,   8.00000,    529.8049
    257.5000,       5.0000,   8.00000,    533.1845
    262.5000,       5.0000,   8.00000,    717.8801
     52.5000,      35.0000,   1.00000,    243.1123
     57.5000,      35.0000,   1.00000,    237.8007
     62.5000,      35.0000,   1.00000,    242.3842
     67.5000,      35.0000,   1.00000,    236.7380
     72.5000,      35.0000,   1.00000,    233.5727
     77.5000,      35.0000,   1.00000,    241.0973
     82.5000,      35.0000,   1.00000,    239.5474
     87.5000,      35.0000,   1.00000,    237.9256
     92.5000,      35.0000,   1.00000,    231.6953
     97.5000,      35.0000,   1.00000,    226.2013
    102.5000,      35.0000,   1.00000,    231.5080
    107.5000,      35.0000,   1.00000,    230.8753
    112.5000,      35.0000,   1.00000,    231.0838
    117.5000,      35.0000,   1.00000,    235.5498
    122.5000,      35.0000,   1.00000,    247.6713
    127.5000,      35.0000,   1.00000,    284.9601
    132.5000,      35.0000,   1.00000,    307.7861
    137.5000,      35.0000,   1.00000,    325.1290
    142.5000,      35.0000,   1.00000,    329.4591
    147.5000,      35.0000,   1.00000,    343.4655
    152.5000,      35.0000,   1.00000,    356.7158
    157.5000,      35.0000,   1.00000,    353.5695
    162.5000,      35.0000,   1.00000,    314.3643
    167.5000,      35.0000,   1.00000,    302.5630
    172.5000,      35.0000,   1.00000,    308.3135
    177.5000,      35.0000,   1.00000,    326.7253
    182.5000,      35.0000,   1.00000,    313.2964
    187.5000,      35.0000,   1.00000,    301.7851
    192.5000,      35.0000,   1.00000,    307.4862
    197.5000,      35.0000,   1.00000,    360.5415
    202.5000,      35.0000,   1.00000,    399.3872
    207.5000,      35.0000,   1.00000,    441.5822
    212.5000,      35.0000,   1.00000,    450.5243
    217.5000,      35.0000,   1.00000,    515.6165
    222.5000,      35.0000,   1.00000,    563.2365
    227.5000,      35.0000,   1.00000,    561.4119
    232.5000,      35.0000,   1.00000,    536.6824
    237.5000,      35.0000,   1.00000,    535.3742
    242.5000,      35.0000,   1.00000,    534.8744
    247.5000,      35.0000,   1.00000,    590.0596
    252.5000,      35.0000,   1.00000,    596.7252
     52.5000,       5.0000,  10.00000,    235.0159
     57.5000,       5.0000,  10.00000,    239.6176
     62.5000,       5.0000,  10.00000,    282.1494
     67.5000,       5.0000,  10.00000,    290.1150
     72.5000,       5.0000,  10.00000,    213.7827
     77.5000,       5.0000,  10.00000,    186.6332
     82.5000,       5.0000,  10.00000,    180.5700
     87.5000,       5.0000,  10.00000,    187.0723
     92.5000,       5.0000,  10.00000,    212.3200
     97.5000,       5.0000,  10.00000,    201.7836
    102.5000,       5.0000,  10.00000,    180.7670
    107.5000,       5.0000,  10.00000,    181.2373
    112.5000,       5.0000,  10.00000,    196.1289
    117.5000,       5.0000,  10.00000,    216.4149
    122.5000,       5.0000,  10.00000,    218.3511
    127.5000,       5.0000,  10.00000,    256.3824
    132.5000,       5.0000,  10.00000,    269.0797
    137.5000,       5.0000,  10.00000,    243.6251
    142.5000,       5.0000,  10.00000,    347.1541
    147.5000,       5.0000,  10.00000,    306.5694
    152.5000,       5.0000,  10.00000,    336.8045
    157.5000,       5.0000,  10.00000,    349.2618
    162.5000,       5.0000,  10.00000,    317.8641
    167.5000,       5.0000,  10.00000,    316.3003
    172.5000,       5.0000,  10.00000,    253.0524
    177.5000,       5.0000,  10.00000,    213.6544
    182.5000,       5.0000,  10.00000,    245.4280
    187.5000,       5.0000,  10.00000,    336.6182
    192.5000,       5.0000,  10.00000,    414.7084
    197.5000,       5.0000,  10.00000,    308.2960
    202.5000,       5.0000,  10.00000,    291.7881
    207.5000,       5.0000,  10.00000,    377.4264
    212.5000,       5.0000,  10.00000,    450.9516
    217.5000,       5.0000,  10.00000,    428.8475
    222.5000,       5.0000,  10.00000,    465.4235
    227.5000,       5.0000,  10.00000,    442.4761
    232.5000,       5.0000,  10.00000,    596.0040
    237.5000,       5.0000,  10.00000,    542.5114
    242.5000,       5.0000,  10.00000,    581.5815
    247.5000,       5.0000,  10.00000,    466.4451
    252.5000,       5.0000,  10.00000,    461.5680
     67.5000,      45.0000,   1.00000,    187.9354
     72.5000,      45.0000,   1.00000,    192.7589
     77.5000,      45.0000,   1.00000,    187.7524
     82.5000,      45.0000,   1.00000,    181.1241
     87.5000,      45.0000,   1.00000,    168.6849
     92.5000,      45.0000,   1.00000,    158.2107
     97.5000,      45.0000,   1.00000,    157.7708
    102.5000,      45.0000,   1.00000,    158.6558
    107.5000,      45.0000,   1.00000,    168.9416
    112.5000,      45.0000,   1.00000,    178.7550
    117.5000,      45.0000,   1.00000,    192.8701
    122.5000,      45.0000,   1.00000,    222.0417
    127.5000,      45.0000,   1.00000,    233.4457
    132.5000,      45.0000,   1.00000,    261.0924
    137.5000,      45.0000,   1.00000,    291.4199
    142.5000,      45.0000,   1.00000,    299.7629
    147.5000,      45.0000,   1.00000,    298.7494
    152.5000,      45.0000,   1.00000,    286.0898
    157.5000,      45.0000,   1.00000,    271.1798
    162.5000,      45.0000,   1.00000,    278.7484
    167.5000,      45.0000,   1.00000,    278.6585
    172.5000,      45.0000,   1.00000,    293.0852
    177.5000,      45.0000,   1.00000,    281.5801
    182.5000,      45.0000,   1.00000,    276.5245
    187.5000,      45.0000,   1.00000,    285.6035
    192.5000,      45.0000,   1.00000,    301.5748
    197.5000,      45.0000,   1.00000,    316.8336
    202.5000,      45.0000,   1.00000,    347.6281
    207.5000,      45.0000,   1.00000,    377.2865
    212.5000,      45.0000,   1.00000,    417.0592
    217.5000,      45.0000,   1.00000,    428.5742
    222.5000,      45.0000,   1.00000,    462.9632
    227.5000,      45.0000,   1.00000,    471.9833
    232.5000,      45.0000,   1.00000,    474.5443
    237.5000,      45.0000,   1.00000,    467.0866
     67.5000,       5.0000,  12.00000,    255.5683
    147.5000,       5.0000,  12.00000,    280.2889
    227.5000,       5.0000,  12.00000,    405.0132
     67.5000,      15.0000,   4.00000,    209.4022
     72.5000,      15.0000,   4.00000,    187.8895
     77.5000,      15.0000,   4.00000,    155.9267
     82.5000,      15.0000,   4.00000,    141.8496
     87.5000,      15.0000,   4.00000,    137.0095
     92.5000,      15.0000,   4.00000,    135.0596
     97.5000,      15.0000,   4.00000,    131.7087
    102.5000,      15.0000,   4.00000,    125.9664
    107.5000,      15.0000,   4.00000,    129.7311
    112.5000,      15.0000,   4.00000,    142.1480
    117.5000,      15.0000,   4.00000,    159.5834
    122.5000,      15.0000,   4.00000,    180.3021
    127.5000,      15.0000,   4.00000,    194.2440
    132.5000,      15.0000,   4.00000,    213.5702
    137.5000,      15.0000,   4.00000,    258.8973
    142.5000,      15.0000,   4.00000,    271.0722
    147.5000,      15.0000,   4.00000,    291.5733
    152.5000,      15.0000,   4.00000,    288.8120
    157.5000,      15.0000,   4.00000,    293.5077
    162.5000,      15.0000,   4.00000,    298.8714
    167.5000,      15.0000,   4.00000,    269.2014
    172.5000,      15.0000,   4.00000,    235.4585
    177.5000,      15.0000,   4.00000,    213.2256
    182.5000,      15.0000,   4.00000,    245.3520
    187.5000,      15.0000,   4.00000,    317.2826
    192.5000,      15.0000,   4.00000,    335.6542
    197.5000,      15.0000,   4.00000,    315.3517
    202.5000,      15.0000,   4.00000,    290.9876
    207.5000,      15.0000,   4.00000,    322.1058
    212.5000,      15.0000,   4.00000,    351.5640
    217.5000,      15.0000,   4.00000,    373.4120
    222.5000,      15.0000,   4.00000,    379.1226
    227.5000,      15.0000,   4.00000,    436.6674
    232.5000,      15.0000,   4.00000,    465.2324
    237.5000,      15.0000,   4.00000,    506.9375
     82.5000,      55.0000,   1.00000,    148.9087
     87.5000,      55.0000,   1.00000,    149.5181
     92.5000,      55.0000,   1.00000,    148.4435
     97.5000,      55.0000,   1.00000,    142.3234
    102.5000,      55.0000,   1.00000,    142.9893
    107.5000,      55.0000,   1.00000,    146.8620
    112.5000,      55.0000,   1.00000,    146.7249
    117.5000,      55.0000,   1.00000,    169.1940
    122.5000,      55.0000,   1.00000,    188.5134
    127.5000,      55.0000,   1.00000,    204.0681
    132.5000,      55.0000,   1.00000,    223.9185
    137.5000,      55.0000,   1.00000,    242.2839
    142.5000,      55.0000,   1.00000,    259.4799
    147.5000,      55.0000,   1.00000,    270.6499
    152.5000,      55.0000,   1.00000,    267.9251
    157.5000,      55.0000,   1.00000,    261.3950
    162.5000,      55.0000,   1.00000,    261.7196
    167.5000,      55.0000,   1.00000,    281.7790
    172.5000,      55.0000,   1.00000,    278.4477
    177.5000,      55.0000,   1.00000,    281.2764
    182.5000,      55.0000,   1.00000,    286.2587
    187.5000,      55.0000,   1.00000,    294.4861
    192.5000,      55.0000,   1.00000,    299.3510
    197.5000,      55.0000,   1.00000,    297.0092
    202.5000,      55.0000,   1.00000,    308.4996
    207.5000,      55.0000,   1.00000,    341.9971
    212.5000,      55.0000,   1.00000,    358.8599
    217.5000,      55.0000,   1.00000,    374.0572
    222.5000,      55.0000,   1.00000,    363.8336
    147.5000,       5.0000,  15.00000,    256.5450
    227.5000,       5.0000,  15.00000,    332.2378
     82.5000,      15.0000,   5.00000,    119.2989
     87.5000,      15.0000,   5.00000,    116.9245
     92.5000,      15.0000,   5.00000,    115.4844
     97.5000,      15.0000,   5.00000,    111.5485
    102.5000,      15.0000,   5.00000,    104.7801
    107.5000,      15.0000,   5.00000,    104.6492
    112.5000,      15.0000,   5.00000,    110.9453
    117.5000,      15.0000,   5.00000,    121.4153
    122.5000,      15.0000,   5.00000,    139.9852
    127.5000,      15.0000,   5.00000,    153.3676
    132.5000,      15.0000,   5.00000,    167.2649
    137.5000,      15.0000,   5.00000,    207.0454
    142.5000,      15.0000,   5.00000,    231.0301
    147.5000,      15.0000,   5.00000,    272.3214
    152.5000,      15.0000,   5.00000,    280.0012
    157.5000,      15.0000,   5.00000,    288.4319
    162.5000,      15.0000,   5.00000,    286.2955
    167.5000,      15.0000,   5.00000,    264.2419
    172.5000,      15.0000,   5.00000,    235.5636
    177.5000,      15.0000,   5.00000,    222.1760
    182.5000,      15.0000,   5.00000,    255.2008
    187.5000,      15.0000,   5.00000,    325.2957
    192.5000,      15.0000,   5.00000,    334.6107
    197.5000,      15.0000,   5.00000,    299.8200
    202.5000,      15.0000,   5.00000,    269.7433
    207.5000,      15.0000,   5.00000,    291.9236
    212.5000,      15.0000,   5.00000,    308.2035
    217.5000,      15.0000,   5.00000,    315.5605
    222.5000,      15.0000,   5.00000,    308.6539
     97.5000,      65.0000,   1.00000,    137.3815
    102.5000,      65.0000,   1.00000,    135.7933
    107.5000,      65.0000,   1.00000,    139.6745
    112.5000,      65.0000,   1.00000,    153.9567
    117.5000,      65.0000,   1.00000,    160.7773
    122.5000,      65.0000,   1.00000,    174.2077
    127.5000,      65.0000,   1.00000,    189.4550
    132.5000,      65.0000,   1.00000,    206.4234
    137.5000,      65.0000,   1.00000,    220.2962
    142.5000,      65.0000,   1.00000,    225.3576
    147.5000,      65.0000,   1.00000,    227.4026
    152.5000,      65.0000,   1.00000,    237.7986
    157.5000,      65.0000,   1.00000,    258.8731
    162.5000,      65.0000,   1.00000,    287.3158
    167.5000,      65.0000,   1.00000,    291.3128
    172.5000,      65.0000,   1.00000,    290.8923
    177.5000,      65.0000,   1.00000,    288.6418
    182.5000,      65.0000,   1.00000,    285.4862
    187.5000,      65.0000,   1.00000,    284.7727
    192.5000,      65.0000,   1.00000,    287.8669
    197.5000,      65.0000,   1.00000,    288.7316
    202.5000,      65.0000,   1.00000,    303.9949
    207.5000,      65.0000,   1.00000,    314.8409
     97.5000,      15.0000,   6.00000,     96.7587
    102.5000,      15.0000,   6.00000,     91.4616
    107.5000,      15.0000,   6.00000,     92.8912
    112.5000,      15.0000,   6.00000,    101.2890
    117.5000,      15.0000,   6.00000,    106.9231
    122.5000,      15.0000,   6.00000,    117.9989
    127.5000,      15.0000,   6.00000,    129.6836
    132.5000,      15.0000,   6.00000,    143.6805
    137.5000,      15.0000,   6.00000,    181.3314
    142.5000,      15.0000,   6.00000,    205.5367
    147.5000,      15.0000,   6.00000,    242.0796
    152.5000,      15.0000,   6.00000,    262.9583
    157.5000,      15.0000,   6.00000,    285.9318
    162.5000,      15.0000,   6.00000,    302.5573
    167.5000,      15.0000,   6.00000,    282.8510
    172.5000,      15.0000,   6.00000,    250.2953
    177.5000,      15.0000,   6.00000,    229.5208
    182.5000,      15.0000,   6.00000,    254.1009
    187.5000,      15.0000,   6.00000,    320.7226
    192.5000,      15.0000,   6.00000,    328.9452
    197.5000,      15.0000,   6.00000,    298.4523
    202.5000,      15.0000,   6.00000,    264.9853
    207.5000,      15.0000,   6.00000,    283.1638
    105.0000,      30.0000,   3.00000,     99.0992
    110.0000,      30.0000,   3.00000,     99.0240
    115.0000,      30.0000,   3.00000,    104.1233
    120.0000,      30.0000,   3.00000,    113.1914
    125.0000,      30.0000,   3.00000,    123.1552
    130.0000,      30.0000,   3.00000,    148.2764
    135.0000,      30.0000,   3.00000,    168.3117
    140.0000,      30.0000,   3.00000,    193.3119
    145.0000,      30.0000,   3.00000,    223.6494
    150.0000,      30.0000,   3.00000,    248.4245
    155.0000,      30.0000,   3.00000,    278.0955
    160.0000,      30.0000,   3.00000,    276.3865
    165.0000,      30.0000,   3.00000,    269.0255
    170.0000,      30.0000,   3.00000,    264.3987
    175.0000,      30.0000,   3.00000,    267.0426
    180.0000,      30.0000,   3.00000,    289.3068
    185.0000,      30.0000,   3.00000,    283.6165
    190.0000,      30.0000,   3.00000,    278.6709
    195.0000,      30.0000,   3.00000,    290.6878
    200.0000,      30.0000,   3.00000,    304.5352
    112.5000,      25.0000,   4.00000,     93.4115
    117.5000,      25.0000,   4.00000,    103.7255
    122.5000,      25.0000,   4.00000,    114.2719
    127.5000,      25.0000,   4.00000,    122.9418
    132.5000,      25.0000,   4.00000,    148.2730
    137.5000,      25.0000,   4.00000,    173.1939
    142.5000,      25.0000,   4.00000,    203.1882
    147.5000,      25.0000,   4.00000,    239.3979
    152.5000,      25.0000,   4.00000,    270.0802
    157.5000,      25.0000,   4.00000,    282.5119
    162.5000,      25.0000,   4.00000,    282.5357
    167.5000,      25.0000,   4.00000,    260.7335
    172.5000,      25.0000,   4.00000,    249.4776
    177.5000,      25.0000,   4.00000,    262.0381
    182.5000,      25.0000,   4.00000,    287.9789
    187.5000,      25.0000,   4.00000,    292.3482
    192.5000,      25.0000,   4.00000,    296.3919
    147.5000,      15.0000,   8.00000,    241.9530
   8.24
ITERATION 6
MODEL RESISTIVITY
LAYER 1
59,     2.5000
     10.0000,     388.42
     15.0000,     334.29
     20.0000,     320.97
     25.0000,     476.94
     30.0000,     588.39
     35.0000,     740.14
     40.0000,     862.54
     45.0000,     606.66
     50.0000,     848.50
     55.0000,     921.13
     60.0000,     927.29
     65.0000,     963.21
     70.0000,     925.23
     75.0000,     620.16
     80.0000,     550.91
     85.0000,     569.64
     90.0000,     585.87
     95.0000,     676.63
    100.0000,     615.95
    105.0000,     486.24
    110.0000,     461.95
    115.0000,     484.20
    120.0000,     508.27
    125.0000,     496.03
    130.0000,     641.40
    135.0000,     759.27
    140.0000,     721.88
    145.0000,     1085.4
    150.0000,     870.55
    155.0000,     844.38
    160.0000,     783.80
    165.0000,     643.29
    170.0000,     589.83
    175.0000,     448.21
    180.0000,     375.42
    185.0000,     457.52
    190.0000,     672.25
    195.0000,     894.62
    200.0000,     659.84
    205.0000,     650.92
    210.0000,     881.69
    215.0000,     1139.5
    220.0000,     1181.9
    225.0000,     1271.3
    230.0000,     1101.7
    235.0000,     1343.2
    240.0000,     1115.7
    245.0000,     1202.4
    250.0000,     919.85
    255.0000,     905.23
    260.0000,     867.15
    265.0000,     1180.4
    270.0000,     1162.2
    275.0000,     1223.0
    280.0000,     1690.4
    285.0000,     1256.7
    290.0000,     1249.8
    295.0000,     1496.2
             1433.5
LAYER 2
59,     5.2500
     10.0000,     480.05
     15.0000,     361.68
     20.0000,     327.63
     25.0000,     410.70
     30.0000,     483.29
     35.0000,     573.38
     40.0000,     642.54
     45.0000,     486.72
     50.0000,     609.59
     55.0000,     642.69
     60.0000,     602.88
     65.0000,     714.98
     70.0000,     653.51
     75.0000,     527.09
     80.0000,     475.07
     85.0000,     504.75
     90.0000,     568.33
     95.0000,     650.94
    100.0000,     656.50
    105.0000,     603.24
    110.0000,     555.18
    115.0000,     550.77
    120.0000,     588.30
    125.0000,     594.33
    130.0000,     688.84
    135.0000,     731.60
    140.0000,     691.44
    145.0000,     979.38
    150.0000,     776.75
    155.0000,     731.29
    160.0000,     697.17
    165.0000,     621.91
    170.0000,     598.59
    175.0000,     473.13
    180.0000,     395.08
    185.0000,     486.91
    190.0000,     694.25
    195.0000,     893.33
    200.0000,     621.57
    205.0000,     600.28
    210.0000,     814.24
    215.0000,     1044.9
    220.0000,     1023.8
    225.0000,     1078.6
    230.0000,     1079.4
    235.0000,     1398.3
    240.0000,     1262.7
    245.0000,     1218.0
    250.0000,     965.83
    255.0000,     887.17
    260.0000,     908.06
    265.0000,     1158.8
    270.0000,     1244.0
    275.0000,     1375.2
    280.0000,     1673.8
    285.0000,     1356.7
    290.0000,     1335.4
    295.0000,     1462.3
             1360.1
LAYER 3
57,     8.2750
     15.0000,     459.65
     20.0000,     301.88
     25.0000,     272.22
     30.0000,     281.24
     35.0000,     314.72
     40.0000,     342.06
     45.0000,     278.74
     50.0000,     336.12
     55.0000,     341.22
     60.0000,     306.88
     65.0000,     420.41
     70.0000,     420.19
     75.0000,     379.80
     80.0000,     342.33
     85.0000,     358.48
     90.0000,     429.85
     95.0000,     524.35
    100.0000,     644.04
    105.0000,     705.08
    110.0000,     634.50
    115.0000,     632.35
    120.0000,     752.16
    125.0000,     860.57
    130.0000,     862.35
    135.0000,     763.98
    140.0000,     735.58
    145.0000,     1088.9
    150.0000,     839.23
    155.0000,     716.12
    160.0000,     641.70
    165.0000,     584.67
    170.0000,     570.26
    175.0000,     451.92
    180.0000,     375.77
    185.0000,     460.50
    190.0000,     670.83
    195.0000,     853.54
    200.0000,     561.67
    205.0000,     514.97
    210.0000,     694.19
    215.0000,     857.05
    220.0000,     759.29
    225.0000,     801.43
    230.0000,     1009.7
    235.0000,     1500.2
    240.0000,     1501.1
    245.0000,     1268.8
    250.0000,     987.85
    255.0000,     838.49
    260.0000,     872.37
    265.0000,     1046.7
    270.0000,     1253.7
    275.0000,     1512.5
    280.0000,     1718.6
    285.0000,     1581.7
    290.0000,     1530.3
             1433.9
LAYER 4
55,    11.6025
     20.0000,     292.65
     25.0000,     157.95
     30.0000,     149.28
     35.0000,     176.47
     40.0000,     200.69
     45.0000,     188.29
     50.0000,     254.60
     55.0000,     263.04
     60.0000,     228.06
     65.0000,     356.07
     70.0000,     408.37
     75.0000,     350.35
     80.0000,     267.24
     85.0000,     234.28
     90.0000,     264.75
     95.0000,     355.52
    100.0000,     542.62
    105.0000,     697.19
    110.0000,     711.04
    115.0000,     891.99
    120.0000,     1352.2
    125.0000,     1662.4
    130.0000,     1246.8
    135.0000,     754.18
    140.0000,     658.20
    145.0000,     1104.5
    150.0000,     896.56
    155.0000,     771.48
    160.0000,     668.61
    165.0000,     592.89
    170.0000,     550.33
    175.0000,     403.87
    180.0000,     312.42
    185.0000,     364.75
    190.0000,     553.60
    195.0000,     725.88
    200.0000,     465.20
    205.0000,     407.87
    210.0000,     549.26
    215.0000,     646.05
    220.0000,     518.89
    225.0000,     555.46
    230.0000,     839.65
    235.0000,     1468.0
    240.0000,     1649.4
    245.0000,     1330.6
    250.0000,     998.13
    255.0000,     796.60
    260.0000,     805.73
    265.0000,     942.51
    270.0000,     1232.8
    275.0000,     1617.3
    280.0000,     1830.4
    285.0000,     1805.8
             1605.4
LAYER 5
51,    15.2628
     30.0000,      68.47
     35.0000,     108.98
     40.0000,     150.00
     45.0000,     239.24
     50.0000,     384.62
     55.0000,     461.85
     60.0000,     446.71
     65.0000,     699.35
     70.0000,     947.34
     75.0000,     768.97
     80.0000,     436.45
     85.0000,     236.24
     90.0000,     156.66
     95.0000,     136.73
    100.0000,     145.04
    105.0000,     163.86
    110.0000,     243.11
    115.0000,     578.28
    120.0000,     1440.2
    125.0000,     1963.3
    130.0000,     1147.4
    135.0000,     476.84
    140.0000,     326.57
    145.0000,     456.24
    150.0000,     499.34
    155.0000,     604.68
    160.0000,     700.51
    165.0000,     718.40
    170.0000,     624.36
    175.0000,     406.82
    180.0000,     261.84
    185.0000,     238.64
    190.0000,     316.40
    195.0000,     408.46
    200.0000,     335.44
    205.0000,     313.27
    210.0000,     388.83
    215.0000,     417.54
    220.0000,     328.83
    225.0000,     318.20
    230.0000,     439.59
    235.0000,     720.14
    240.0000,     932.17
    245.0000,     899.25
    250.0000,     783.37
    255.0000,     705.25
    260.0000,     758.49
    265.0000,     968.65
    270.0000,     1408.6
    275.0000,     1887.7
             2009.1
LAYER 6
47,    19.2890
     40.0000,     135.06
     45.0000,     281.81
     50.0000,     407.61
     55.0000,     523.98
     60.0000,     589.80
     65.0000,     908.84
     70.0000,     1353.2
     75.0000,     1379.6
     80.0000,     941.11
     85.0000,     504.71
     90.0000,     256.91
     95.0000,     140.46
    100.0000,      86.68
    105.0000,      69.38
    110.0000,      97.31
    115.0000,     241.69
    120.0000,     620.15
    125.0000,     882.01
    130.0000,     589.48
    135.0000,     279.18
    140.0000,     177.09
    145.0000,     188.05
    150.0000,     233.59
    155.0000,     356.58
    160.0000,     551.99
    165.0000,     717.28
    170.0000,     698.09
    175.0000,     492.91
    180.0000,     319.01
    185.0000,     256.64
    190.0000,     279.14
    195.0000,     322.36
    200.0000,     306.06
    205.0000,     295.41
    210.0000,     317.47
    215.0000,     307.36
    220.0000,     248.23
    225.0000,     221.53
    230.0000,     253.51
    235.0000,     344.11
    240.0000,     447.86
    245.0000,     512.76
    250.0000,     557.03
    255.0000,     627.11
    260.0000,     795.22
    265.0000,     1092.3
             1749.9
LAYER 7
43,    23.7179
     50.0000,     294.02
     55.0000,     398.89
     60.0000,     473.48
     65.0000,     701.34
     70.0000,     1041.1
     75.0000,     1300.0
     80.0000,     1200.9
     85.0000,     816.09
     90.0000,     439.59
     95.0000,     211.91
    100.0000,     106.05
    105.0000,      70.32
    110.0000,      79.95
    115.0000,     149.03
    120.0000,     294.70
    125.0000,     387.06
    130.0000,     296.45
    135.0000,     171.56
    140.0000,     113.09
    145.0000,     105.49
    150.0000,     131.57
    155.0000,     210.72
    160.0000,     362.24
    165.0000,     543.38
    170.0000,     619.46
    175.0000,     528.85
    180.0000,     398.31
    185.0000,     328.38
    190.0000,     322.62
    195.0000,     338.88
    200.0000,     332.31
    205.0000,     316.76
    210.0000,     302.81
    215.0000,     269.54
    220.0000,     220.15
    225.0000,     189.30
    230.0000,     190.04
    235.0000,     219.58
    240.0000,     268.58
    245.0000,     324.68
    250.0000,     399.23
    255.0000,     509.48
           807.4270
LAYER 8
39,    28.5897
     60.0000,     306.52
     65.0000,     428.11
     70.0000,     570.70
     75.0000,     716.24
     80.0000,     817.58
     85.0000,     729.40
     90.0000,     496.43
     95.0000,     280.06
    100.0000,     152.16
    105.0000,      99.55
    110.0000,      93.94
    115.0000,     123.99
    120.0000,     174.69
    125.0000,     196.13
    130.0000,     159.18
    135.0000,     107.52
    140.0000,      77.52
    145.0000,      71.06
    150.0000,      85.77
    155.0000,     130.45
    160.0000,     218.35
    165.0000,     341.23
    170.0000,     441.94
    175.0000,     463.63
    180.0000,     430.22
    185.0000,     400.15
    190.0000,     396.70
    195.0000,     404.13
    200.0000,     396.80
    205.0000,     372.31
    210.0000,     336.08
    215.0000,     287.80
    220.0000,     237.04
    225.0000,     202.22
    230.0000,     190.55
    235.0000,     197.68
    240.0000,     218.17
    245.0000,     255.70
           336.7142
LAYER 9
34,    33.9487
     75.0000,     336.86
     80.0000,     421.55
     85.0000,     445.77
     90.0000,     387.13
     95.0000,     278.64
    100.0000,     179.24
    105.0000,     124.27
    110.0000,     104.31
    115.0000,     105.62
    120.0000,     112.87
    125.0000,     109.15
    130.0000,      89.85
    135.0000,      67.56
    140.0000,      53.53
    145.0000,      50.42
    150.0000,      59.06
    155.0000,      83.62
    160.0000,     130.94
    165.0000,     203.03
    170.0000,     285.78
    175.0000,     354.14
    180.0000,     398.21
    185.0000,     429.20
    190.0000,     457.76
    195.0000,     478.58
    200.0000,     477.45
    205.0000,     450.09
    210.0000,     403.38
    215.0000,     345.74
    220.0000,     288.51
    225.0000,     248.36
    230.0000,     231.87
    235.0000,     227.77
           229.0807
LAYER 10
28,    39.8436
     90.0000,     271.36
     95.0000,     210.99
    100.0000,     160.28
    105.0000,     118.07
    110.0000,      93.88
    115.0000,      80.79
    120.0000,      73.16
    125.0000,      64.62
    130.0000,      53.84
    135.0000,      43.76
    140.0000,      37.54
    145.0000,      36.63
    150.0000,      42.14
    155.0000,      56.38
    160.0000,      83.26
    165.0000,     126.67
    170.0000,     187.02
    175.0000,     259.13
    180.0000,     335.59
    185.0000,     410.52
    190.0000,     477.59
    195.0000,     526.42
    200.0000,     542.93
    205.0000,     522.72
    210.0000,     478.75
    215.0000,     420.69
    220.0000,     364.06
           297.1980
LAYER 11
24,    46.3279
    100.0000,     122.37
    105.0000,      86.76
    110.0000,      66.78
    115.0000,      55.23
    120.0000,      47.79
    125.0000,      41.16
    130.0000,      35.26
    135.0000,      30.50
    140.0000,      27.81
    145.0000,      28.00
    150.0000,      31.96
    155.0000,      41.26
    160.0000,      58.54
    165.0000,      87.54
    170.0000,     132.31
    175.0000,     195.55
    180.0000,     276.80
    185.0000,     369.99
    190.0000,     461.27
    195.0000,     536.96
    200.0000,     573.62
    205.0000,     572.57
    210.0000,     539.12
           479.3061
LAYER 12
21,    53.4607
    105.0000,      48.43
    110.0000,      40.93
    115.0000,      35.82
    120.0000,      32.05
    125.0000,      28.93
    130.0000,      25.86
    135.0000,      23.52
    140.0000,      22.39
    145.0000,      23.07
    150.0000,      26.30
    155.0000,      33.31
    160.0000,      46.18
    165.0000,      68.26
    170.0000,     104.24
    175.0000,     159.58
    180.0000,     238.34
    185.0000,     338.24
    190.0000,     434.55
    195.0000,     523.44
    200.0000,     584.42
           602.4755
LAYER 13
19, 
    110.0000,      26.73
    115.0000,      25.95
    120.0000,      24.74
    125.0000,      23.28
    130.0000,      21.75
    135.0000,      20.31
    140.0000,      19.71
    145.0000,      20.50
    150.0000,      23.36
    155.0000,      29.38
    160.0000,      40.45
    165.0000,      59.76
    170.0000,      92.25
    175.0000,     144.80
    180.0000,     225.62
    185.0000,     318.59
    190.0000,     424.97
    195.0000,     532.07
           624.8373
CALCULATED APPARENT RESISTIVITY
      7.5000,       5.0000,   1.00000,    386.9739
     12.5000,       5.0000,   1.00000,    365.2617
     17.5000,       5.0000,   1.00000,    348.3755
     22.5000,       5.0000,   1.00000,    430.1460
     27.5000,       5.0000,   1.00000,    462.7989
     32.5000,       5.0000,   1.00000,    502.8931
     37.5000,       5.0000,   1.00000,    619.1435
     42.5000,       5.0000,   1.00000,    514.8553
     47.5000,       5.0000,   1.00000,    659.8909
     52.5000,       5.0000,   1.00000,    638.8828
     57.5000,       5.0000,   1.00000,    672.0719
     62.5000,       5.0000,   1.00000,    657.7491
     67.5000,       5.0000,   1.00000,    662.2971
     72.5000,       5.0000,   1.00000,    547.3233
     77.5000,       5.0000,   1.00000,    533.7958
     82.5000,       5.0000,   1.00000,    534.0008
     87.5000,       5.0000,   1.00000,    526.2172
     92.5000,       5.0000,   1.00000,    577.0541
     97.5000,       5.0000,   1.00000,    572.0150
    102.5000,       5.0000,   1.00000,    539.6684
    107.5000,       5.0000,   1.00000,    544.1824
    112.5000,       5.0000,   1.00000,    547.6265
    117.5000,       5.0000,   1.00000,    586.3399
    122.5000,       5.0000,   1.00000,    578.6239
    127.5000,       5.0000,   1.00000,    665.1284
    132.5000,       5.0000,   1.00000,    760.8411
    137.5000,       5.0000,   1.00000,    682.6253
    142.5000,       5.0000,   1.00000,    907.0870
    147.5000,       5.0000,   1.00000,    737.9528
    152.5000,       5.0000,   1.00000,    773.0798
    157.5000,       5.0000,   1.00000,    707.6654
    162.5000,       5.0000,   1.00000,    600.1988
    167.5000,       5.0000,   1.00000,    570.4510
    172.5000,       5.0000,   1.00000,    487.3934
    177.5000,       5.0000,   1.00000,    458.5460
    182.5000,       5.0000,   1.00000,    516.9932
    187.5000,       5.0000,   1.00000,    571.7923
    192.5000,       5.0000,   1.00000,    695.7855
    197.5000,       5.0000,   1.00000,    636.3124
    202.5000,       5.0000,   1.00000,    699.5588
    207.5000,       5.0000,   1.00000,    793.8074
    212.5000,       5.0000,   1.00000,    910.2454
    217.5000,       5.0000,   1.00000,    940.8385
    222.5000,       5.0000,   1.00000,   1119.6152
    227.5000,       5.0000,   1.00000,   1021.3405
    232.5000,       5.0000,   1.00000,   1264.0928
    237.5000,       5.0000,   1.00000,   1046.0540
    242.5000,       5.0000,   1.00000,   1183.9264
    247.5000,       5.0000,   1.00000,    943.6862
    252.5000,       5.0000,   1.00000,   1010.9206
    257.5000,       5.0000,   1.00000,    924.1136
    262.5000,       5.0000,   1.00000,   1153.8513
    267.5000,       5.0000,   1.00000,   1202.7429
    272.5000,       5.0000,   1.00000,   1212.2512
    277.5000,       5.0000,   1.00000,   1532.8485
    282.5000,       5.0000,   1.00000,   1298.8539
    287.5000,       5.0000,   1.00000,   1371.7986
    292.5000,       5.0000,   1.00000,   1457.1003
    297.5000,       5.0000,   1.00000,   1381.5996
     12.5000,       5.0000,   2.00000,    333.7121
     17.5000,       5.0000,   2.00000,    306.6968
     22.5000,       5.0000,   2.00000,    373.8232
     27.5000,       5.0000,   2.00000,    350.1949
     32.5000,       5.0000,   2.00000,    397.7022
     37.5000,       5.0000,   2.00000,    460.3065
     42.5000,       5.0000,   2.00000,    358.8228
     47.5000,       5.0000,   2.00000,    483.4240
     52.5000,       5.0000,   2.00000,    514.8737
     57.5000,       5.0000,   2.00000,    454.6750
     62.5000,       5.0000,   2.00000,    514.6199
     67.5000,       5.0000,   2.00000,    545.7022
     72.5000,       5.0000,   2.00000,    447.3171
     77.5000,       5.0000,   2.00000,    457.0995
     82.5000,       5.0000,   2.00000,    481.7577
     87.5000,       5.0000,   2.00000,    466.6329
     92.5000,       5.0000,   2.00000,    533.7654
     97.5000,       5.0000,   2.00000,    545.9709
    102.5000,       5.0000,   2.00000,    512.3652
    107.5000,       5.0000,   2.00000,    554.3965
    112.5000,       5.0000,   2.00000,    618.9949
    117.5000,       5.0000,   2.00000,    629.8020
    122.5000,       5.0000,   2.00000,    578.3257
    127.5000,       5.0000,   2.00000,    711.4199
    132.5000,       5.0000,   2.00000,    727.8309
    137.5000,       5.0000,   2.00000,    632.7007
    142.5000,       5.0000,   2.00000,    840.1946
    147.5000,       5.0000,   2.00000,    678.4471
    152.5000,       5.0000,   2.00000,    650.0032
    157.5000,       5.0000,   2.00000,    661.7421
    162.5000,       5.0000,   2.00000,    569.0557
    167.5000,       5.0000,   2.00000,    581.9931
    172.5000,       5.0000,   2.00000,    514.2842
    177.5000,       5.0000,   2.00000,    453.3343
    182.5000,       5.0000,   2.00000,    467.9482
    187.5000,       5.0000,   2.00000,    567.2379
    192.5000,       5.0000,   2.00000,    689.6126
    197.5000,       5.0000,   2.00000,    552.0518
    202.5000,       5.0000,   2.00000,    564.9186
    207.5000,       5.0000,   2.00000,    721.8919
    212.5000,       5.0000,   2.00000,    787.1750
    217.5000,       5.0000,   2.00000,    818.0137
    222.5000,       5.0000,   2.00000,    909.9579
    227.5000,       5.0000,   2.00000,    906.7639
    232.5000,       5.0000,   2.00000,   1066.1326
    237.5000,       5.0000,   2.00000,    990.7864
    242.5000,       5.0000,   2.00000,   1083.8562
    247.5000,       5.0000,   2.00000,    987.5289
    252.5000,       5.0000,   2.00000,    977.1885
    257.5000,       5.0000,   2.00000,    968.5893
    262.5000,       5.0000,   2.00000,   1235.8436
    267.5000,       5.0000,   2.00000,   1143.2163
    272.5000,       5.0000,   2.00000,   1173.9344
    277.5000,       5.0000,   2.00000,   1617.3959
    282.5000,       5.0000,   2.00000,   1289.7183
    287.5000,       5.0000,   2.00000,   1291.3529
    292.5000,       5.0000,   2.00000,   1536.7139
     17.5000,       5.0000,   3.00000,    254.2744
     22.5000,       5.0000,   3.00000,    293.3703
     27.5000,       5.0000,   3.00000,    319.2559
     32.5000,       5.0000,   3.00000,    342.2662
     37.5000,       5.0000,   3.00000,    365.8934
     42.5000,       5.0000,   3.00000,    287.3775
     47.5000,       5.0000,   3.00000,    383.8947
     52.5000,       5.0000,   3.00000,    391.3971
     57.5000,       5.0000,   3.00000,    407.2213
     62.5000,       5.0000,   3.00000,    439.5118
     67.5000,       5.0000,   3.00000,    475.6072
     72.5000,       5.0000,   3.00000,    392.3672
     77.5000,       5.0000,   3.00000,    380.4812
     82.5000,       5.0000,   3.00000,    409.8123
     87.5000,       5.0000,   3.00000,    443.9702
     92.5000,       5.0000,   3.00000,    510.7853
     97.5000,       5.0000,   3.00000,    517.4490
    102.5000,       5.0000,   3.00000,    484.0283
    107.5000,       5.0000,   3.00000,    524.0699
    112.5000,       5.0000,   3.00000,    575.7048
    117.5000,       5.0000,   3.00000,    588.3428
    122.5000,       5.0000,   3.00000,    569.4085
    127.5000,       5.0000,   3.00000,    624.4496
    132.5000,       5.0000,   3.00000,    668.4595
    137.5000,       5.0000,   3.00000,    590.6549
    142.5000,       5.0000,   3.00000,    759.7384
    147.5000,       5.0000,   3.00000,    610.7980
    152.5000,       5.0000,   3.00000,    584.1429
    157.5000,       5.0000,   3.00000,    555.8260
    162.5000,       5.0000,   3.00000,    565.0584
    167.5000,       5.0000,   3.00000,    579.7160
    172.5000,       5.0000,   3.00000,    490.4833
    177.5000,       5.0000,   3.00000,    397.3899
    182.5000,       5.0000,   3.00000,    437.4044
    187.5000,       5.0000,   3.00000,    578.9373
    192.5000,       5.0000,   3.00000,    688.2829
    197.5000,       5.0000,   3.00000,    477.9590
    202.5000,       5.0000,   3.00000,    456.6356
    207.5000,       5.0000,   3.00000,    581.8118
    212.5000,       5.0000,   3.00000,    753.4211
    217.5000,       5.0000,   3.00000,    708.0510
    222.5000,       5.0000,   3.00000,    768.4070
    227.5000,       5.0000,   3.00000,    714.8723
    232.5000,       5.0000,   3.00000,    945.4585
    237.5000,       5.0000,   3.00000,    873.7410
    242.5000,       5.0000,   3.00000,   1039.5428
    247.5000,       5.0000,   3.00000,    868.3266
    252.5000,       5.0000,   3.00000,    953.3498
    257.5000,       5.0000,   3.00000,    953.0787
    262.5000,       5.0000,   3.00000,   1171.5104
    267.5000,       5.0000,   3.00000,   1144.7754
    272.5000,       5.0000,   3.00000,   1200.6244
    277.5000,       5.0000,   3.00000,   1518.7977
    282.5000,       5.0000,   3.00000,   1246.3055
    287.5000,       5.0000,   3.00000,   1254.3257
     22.5000,      15.0000,   1.00000,    270.6282
     27.5000,      15.0000,   1.00000,    310.0336
     32.5000,      15.0000,   1.00000,    336.8172
     37.5000,      15.0000,   1.00000,    317.4466
     42.5000,      15.0000,   1.00000,    326.2259
     47.5000,      15.0000,   1.00000,    315.1208
     52.5000,      15.0000,   1.00000,    352.0526
     57.5000,      15.0000,   1.00000,    388.8517
     62.5000,      15.0000,   1.00000,    419.0138
     67.5000,      15.0000,   1.00000,    393.6743
     72.5000,      15.0000,   1.00000,    379.2498
     77.5000,      15.0000,   1.00000,    357.0020
     82.5000,      15.0000,   1.00000,    381.1897
     87.5000,      15.0000,   1.00000,    446.2731
     92.5000,      15.0000,   1.00000,    497.4336
     97.5000,      15.0000,   1.00000,    499.2231
    102.5000,      15.0000,   1.00000,    497.9117
    107.5000,      15.0000,   1.00000,    492.1583
    112.5000,      15.0000,   1.00000,    490.5048
    117.5000,      15.0000,   1.00000,    518.6680
    122.5000,      15.0000,   1.00000,    520.3132
    127.5000,      15.0000,   1.00000,    542.9742
    132.5000,      15.0000,   1.00000,    567.1767
    137.5000,      15.0000,   1.00000,    631.3492
    142.5000,      15.0000,   1.00000,    608.7546
    147.5000,      15.0000,   1.00000,    597.6418
    152.5000,      15.0000,   1.00000,    540.2804
    157.5000,      15.0000,   1.00000,    537.4637
    162.5000,      15.0000,   1.00000,    532.4678
    167.5000,      15.0000,   1.00000,    528.7878
    172.5000,      15.0000,   1.00000,    452.3836
    177.5000,      15.0000,   1.00000,    421.2930
    182.5000,      15.0000,   1.00000,    473.2403
    187.5000,      15.0000,   1.00000,    568.2386
    192.5000,      15.0000,   1.00000,    559.9553
    197.5000,      15.0000,   1.00000,    516.6729
    202.5000,      15.0000,   1.00000,    467.7631
    207.5000,      15.0000,   1.00000,    545.8577
    212.5000,      15.0000,   1.00000,    619.6487
    217.5000,      15.0000,   1.00000,    717.7863
    222.5000,      15.0000,   1.00000,    663.6949
    227.5000,      15.0000,   1.00000,    729.2241
    232.5000,      15.0000,   1.00000,    758.0695
    237.5000,      15.0000,   1.00000,    891.3242
    242.5000,      15.0000,   1.00000,    853.2796
    247.5000,      15.0000,   1.00000,    898.6780
    252.5000,      15.0000,   1.00000,    883.9292
    257.5000,      15.0000,   1.00000,    981.2520
    262.5000,      15.0000,   1.00000,   1048.4541
    267.5000,      15.0000,   1.00000,   1177.6597
    272.5000,      15.0000,   1.00000,   1269.0841
    277.5000,      15.0000,   1.00000,   1247.1779
    282.5000,      15.0000,   1.00000,   1247.6237
     22.5000,       5.0000,   4.00000,    262.7040
     27.5000,       5.0000,   4.00000,    278.1370
     32.5000,       5.0000,   4.00000,    311.5028
     37.5000,       5.0000,   4.00000,    345.4963
     42.5000,       5.0000,   4.00000,    251.4958
     47.5000,       5.0000,   4.00000,    324.4451
     52.5000,       5.0000,   4.00000,    342.2282
     57.5000,       5.0000,   4.00000,    357.8810
     62.5000,       5.0000,   4.00000,    419.2807
     67.5000,       5.0000,   4.00000,    426.7721
     72.5000,       5.0000,   4.00000,    342.6349
     77.5000,       5.0000,   4.00000,    331.6930
     82.5000,       5.0000,   4.00000,    361.2126
     87.5000,       5.0000,   4.00000,    403.5750
     92.5000,       5.0000,   4.00000,    498.9834
     97.5000,       5.0000,   4.00000,    503.7068
    102.5000,       5.0000,   4.00000,    467.9901
    107.5000,       5.0000,   4.00000,    469.1291
    112.5000,       5.0000,   4.00000,    478.9082
    117.5000,       5.0000,   4.00000,    526.4379
    122.5000,       5.0000,   4.00000,    477.7525
    127.5000,       5.0000,   4.00000,    549.4452
    132.5000,       5.0000,   4.00000,    583.4731
    137.5000,       5.0000,   4.00000,    517.4372
    142.5000,       5.0000,   4.00000,    707.5273
    147.5000,       5.0000,   4.00000,    539.6427
    152.5000,       5.0000,   4.00000,    526.1800
    157.5000,       5.0000,   4.00000,    535.7874
    162.5000,       5.0000,   4.00000,    502.3015
    167.5000,       5.0000,   4.00000,    546.5688
    172.5000,       5.0000,   4.00000,    423.9367
    177.5000,       5.0000,   4.00000,    362.6340
    182.5000,       5.0000,   4.00000,    424.9841
    187.5000,       5.0000,   4.00000,    555.3246
    192.5000,       5.0000,   4.00000,    653.9813
    197.5000,       5.0000,   4.00000,    446.7768
    202.5000,       5.0000,   4.00000,    398.8754
    207.5000,       5.0000,   4.00000,    513.9188
    212.5000,       5.0000,   4.00000,    621.6626
    217.5000,       5.0000,   4.00000,    642.6671
    222.5000,       5.0000,   4.00000,    644.9450
    227.5000,       5.0000,   4.00000,    619.3976
    232.5000,       5.0000,   4.00000,    838.4492
    237.5000,       5.0000,   4.00000,    824.4794
    242.5000,       5.0000,   4.00000,    924.4075
    247.5000,       5.0000,   4.00000,    799.5484
    252.5000,       5.0000,   4.00000,    858.2472
    257.5000,       5.0000,   4.00000,    845.5476
    262.5000,       5.0000,   4.00000,   1108.0793
    267.5000,       5.0000,   4.00000,   1149.3466
    272.5000,       5.0000,   4.00000,   1155.6324
    277.5000,       5.0000,   4.00000,   1484.6044
    282.5000,       5.0000,   4.00000,   1146.4084
     30.0000,      20.0000,   1.00000,    294.3017
     35.0000,      20.0000,   1.00000,    288.0094
     40.0000,      20.0000,   1.00000,    297.2546
     45.0000,      20.0000,   1.00000,    301.3040
     50.0000,      20.0000,   1.00000,    295.0181
     55.0000,      20.0000,   1.00000,    329.3041
     60.0000,      20.0000,   1.00000,    347.2789
     65.0000,      20.0000,   1.00000,    332.3729
     70.0000,      20.0000,   1.00000,    330.8806
     75.0000,      20.0000,   1.00000,    318.2512
     80.0000,      20.0000,   1.00000,    326.4496
     85.0000,      20.0000,   1.00000,    374.1886
     90.0000,      20.0000,   1.00000,    422.8692
     95.0000,      20.0000,   1.00000,    461.2450
    100.0000,      20.0000,   1.00000,    470.8719
    105.0000,      20.0000,   1.00000,    432.8956
    110.0000,      20.0000,   1.00000,    421.5291
    115.0000,      20.0000,   1.00000,    375.4472
    120.0000,      20.0000,   1.00000,    381.0191
    125.0000,      20.0000,   1.00000,    413.7146
    130.0000,      20.0000,   1.00000,    437.3186
    135.0000,      20.0000,   1.00000,    513.1218
    140.0000,      20.0000,   1.00000,    511.0670
    145.0000,      20.0000,   1.00000,    510.0200
    150.0000,      20.0000,   1.00000,    550.0820
    155.0000,      20.0000,   1.00000,    505.3367
    160.0000,      20.0000,   1.00000,    487.9649
    165.0000,      20.0000,   1.00000,    426.5168
    170.0000,      20.0000,   1.00000,    382.5132
    175.0000,      20.0000,   1.00000,    413.5717
    180.0000,      20.0000,   1.00000,    428.6271
    185.0000,      20.0000,   1.00000,    470.0280
    190.0000,      20.0000,   1.00000,    480.0130
    195.0000,      20.0000,   1.00000,    483.9353
    200.0000,      20.0000,   1.00000,    510.2478
    205.0000,      20.0000,   1.00000,    479.0011
    210.0000,      20.0000,   1.00000,    488.5767
    215.0000,      20.0000,   1.00000,    520.4969
    220.0000,      20.0000,   1.00000,    573.3284
    225.0000,      20.0000,   1.00000,    666.2504
    230.0000,      20.0000,   1.00000,    704.1504
    235.0000,      20.0000,   1.00000,    735.5279
    240.0000,      20.0000,   1.00000,    764.3370
    245.0000,      20.0000,   1.00000,    781.8922
    250.0000,      20.0000,   1.00000,    749.6494
    255.0000,      20.0000,   1.00000,    813.3477
    260.0000,      20.0000,   1.00000,    899.8878
    265.0000,      20.0000,   1.00000,    989.6216
    270.0000,      20.0000,   1.00000,   1156.0996
    275.0000,      20.0000,   1.00000,   1157.0745
     27.5000,       5.0000,   5.00000,    250.8865
     32.5000,       5.0000,   5.00000,    290.4514
     37.5000,       5.0000,   5.00000,    328.8914
     42.5000,       5.0000,   5.00000,    232.4040
     47.5000,       5.0000,   5.00000,    304.5276
     52.5000,       5.0000,   5.00000,    319.6370
     57.5000,       5.0000,   5.00000,    324.7878
     62.5000,       5.0000,   5.00000,    379.8423
     67.5000,       5.0000,   5.00000,    399.5870
     72.5000,       5.0000,   5.00000,    300.7025
     77.5000,       5.0000,   5.00000,    299.4871
     82.5000,       5.0000,   5.00000,    329.1041
     87.5000,       5.0000,   5.00000,    363.8600
     92.5000,       5.0000,   5.00000,    459.8529
     97.5000,       5.0000,   5.00000,    493.8193
    102.5000,       5.0000,   5.00000,    430.2221
    107.5000,       5.0000,   5.00000,    402.5882
    112.5000,       5.0000,   5.00000,    425.6314
    117.5000,       5.0000,   5.00000,    407.0326
    122.5000,       5.0000,   5.00000,    391.9924
    127.5000,       5.0000,   5.00000,    469.6729
    132.5000,       5.0000,   5.00000,    498.9505
    137.5000,       5.0000,   5.00000,    447.8302
    142.5000,       5.0000,   5.00000,    615.0103
    147.5000,       5.0000,   5.00000,    501.0361
    152.5000,       5.0000,   5.00000,    500.5500
    157.5000,       5.0000,   5.00000,    509.0471
    162.5000,       5.0000,   5.00000,    466.4543
    167.5000,       5.0000,   5.00000,    436.4704
    172.5000,       5.0000,   5.00000,    387.0073
    177.5000,       5.0000,   5.00000,    338.6350
    182.5000,       5.0000,   5.00000,    394.1393
    187.5000,       5.0000,   5.00000,    512.2338
    192.5000,       5.0000,   5.00000,    613.4287
    197.5000,       5.0000,   5.00000,    426.8133
    202.5000,       5.0000,   5.00000,    392.9533
    207.5000,       5.0000,   5.00000,    459.6699
    212.5000,       5.0000,   5.00000,    537.9951
    217.5000,       5.0000,   5.00000,    520.1192
    222.5000,       5.0000,   5.00000,    593.0981
    227.5000,       5.0000,   5.00000,    579.0585
    232.5000,       5.0000,   5.00000,    802.7770
    237.5000,       5.0000,   5.00000,    749.9617
    242.5000,       5.0000,   5.00000,    859.1936
    247.5000,       5.0000,   5.00000,    728.0737
    252.5000,       5.0000,   5.00000,    730.7861
    257.5000,       5.0000,   5.00000,    740.1499
    262.5000,       5.0000,   5.00000,   1043.3457
    267.5000,       5.0000,   5.00000,   1053.2598
    272.5000,       5.0000,   5.00000,   1116.2073
    277.5000,       5.0000,   5.00000,   1421.9248
     32.5000,       5.0000,   6.00000,    269.2569
     37.5000,       5.0000,   6.00000,    298.3525
     42.5000,       5.0000,   6.00000,    224.1164
     47.5000,       5.0000,   6.00000,    299.0840
     52.5000,       5.0000,   6.00000,    302.7423
     57.5000,       5.0000,   6.00000,    304.0900
     62.5000,       5.0000,   6.00000,    340.4986
     67.5000,       5.0000,   6.00000,    354.4192
     72.5000,       5.0000,   6.00000,    288.7575
     77.5000,       5.0000,   6.00000,    270.9408
     82.5000,       5.0000,   6.00000,    299.0681
     87.5000,       5.0000,   6.00000,    331.3908
     92.5000,       5.0000,   6.00000,    416.3534
     97.5000,       5.0000,   6.00000,    432.4443
    102.5000,       5.0000,   6.00000,    377.8960
    107.5000,       5.0000,   6.00000,    368.7053
    112.5000,       5.0000,   6.00000,    344.8967
    117.5000,       5.0000,   6.00000,    343.3184
    122.5000,       5.0000,   6.00000,    319.6468
    127.5000,       5.0000,   6.00000,    384.1328
    132.5000,       5.0000,   6.00000,    427.8647
    137.5000,       5.0000,   6.00000,    380.0849
    142.5000,       5.0000,   6.00000,    541.0895
    147.5000,       5.0000,   6.00000,    466.1601
    152.5000,       5.0000,   6.00000,    485.4343
    157.5000,       5.0000,   6.00000,    471.4895
    162.5000,       5.0000,   6.00000,    402.3327
    167.5000,       5.0000,   6.00000,    402.3226
    172.5000,       5.0000,   6.00000,    335.6530
    177.5000,       5.0000,   6.00000,    309.7971
    182.5000,       5.0000,   6.00000,    351.3277
    187.5000,       5.0000,   6.00000,    468.9520
    192.5000,       5.0000,   6.00000,    580.7961
    197.5000,       5.0000,   6.00000,    414.9292
    202.5000,       5.0000,   6.00000,    372.8747
    207.5000,       5.0000,   6.00000,    441.6772
    212.5000,       5.0000,   6.00000,    480.5764
    217.5000,       5.0000,   6.00000,    461.7354
    222.5000,       5.0000,   6.00000,    528.4037
    227.5000,       5.0000,   6.00000,    572.5274
    232.5000,       5.0000,   6.00000,    772.7714
    237.5000,       5.0000,   6.00000,    711.5385
    242.5000,       5.0000,   6.00000,    801.4451
    247.5000,       5.0000,   6.00000,    627.8967
    252.5000,       5.0000,   6.00000,    651.7103
    257.5000,       5.0000,   6.00000,    674.5587
    262.5000,       5.0000,   6.00000,    903.2150
    267.5000,       5.0000,   6.00000,    965.4996
    272.5000,       5.0000,   6.00000,   1023.1896
     37.5000,      25.0000,   1.00000,    265.7787
     42.5000,      25.0000,   1.00000,    282.2678
     47.5000,      25.0000,   1.00000,    289.7552
     52.5000,      25.0000,   1.00000,    293.6610
     57.5000,      25.0000,   1.00000,    300.5489
     62.5000,      25.0000,   1.00000,    283.2001
     67.5000,      25.0000,   1.00000,    276.4081
     72.5000,      25.0000,   1.00000,    288.4520
     77.5000,      25.0000,   1.00000,    305.7861
     82.5000,      25.0000,   1.00000,    314.3455
     87.5000,      25.0000,   1.00000,    358.5644
     92.5000,      25.0000,   1.00000,    373.5108
     97.5000,      25.0000,   1.00000,    370.9254
    102.5000,      25.0000,   1.00000,    390.8912
    107.5000,      25.0000,   1.00000,    359.0349
    112.5000,      25.0000,   1.00000,    320.0935
    117.5000,      25.0000,   1.00000,    308.7142
    122.5000,      25.0000,   1.00000,    312.8777
    127.5000,      25.0000,   1.00000,    324.6616
    132.5000,      25.0000,   1.00000,    380.8965
    137.5000,      25.0000,   1.00000,    423.9751
    142.5000,      25.0000,   1.00000,    455.4563
    147.5000,      25.0000,   1.00000,    474.8480
    152.5000,      25.0000,   1.00000,    489.3881
    157.5000,      25.0000,   1.00000,    429.1882
    162.5000,      25.0000,   1.00000,    390.0040
    167.5000,      25.0000,   1.00000,    364.3295
    172.5000,      25.0000,   1.00000,    352.3031
    177.5000,      25.0000,   1.00000,    361.4447
    182.5000,      25.0000,   1.00000,    405.5856
    187.5000,      25.0000,   1.00000,    400.6101
    192.5000,      25.0000,   1.00000,    429.3940
    197.5000,      25.0000,   1.00000,    463.7087
    202.5000,      25.0000,   1.00000,    484.9607
    207.5000,      25.0000,   1.00000,    446.8296
    212.5000,      25.0000,   1.00000,    466.1776
    217.5000,      25.0000,   1.00000,    497.9491
    222.5000,      25.0000,   1.00000,    592.9719
    227.5000,      25.0000,   1.00000,    634.1677
    232.5000,      25.0000,   1.00000,    702.7072
    237.5000,      25.0000,   1.00000,    694.5363
    242.5000,      25.0000,   1.00000,    661.9522
    247.5000,      25.0000,   1.00000,    653.1285
    252.5000,      25.0000,   1.00000,    729.9983
    257.5000,      25.0000,   1.00000,    748.0038
    262.5000,      25.0000,   1.00000,    810.7039
    267.5000,      25.0000,   1.00000,    931.5904
     37.5000,       5.0000,   7.00000,    279.9345
     42.5000,       5.0000,   7.00000,    212.0939
     47.5000,       5.0000,   7.00000,    287.7799
     52.5000,       5.0000,   7.00000,    294.0982
     57.5000,       5.0000,   7.00000,    280.5558
     62.5000,       5.0000,   7.00000,    314.2044
     67.5000,       5.0000,   7.00000,    329.5558
     72.5000,       5.0000,   7.00000,    263.7510
     77.5000,       5.0000,   7.00000,    259.3439
     82.5000,       5.0000,   7.00000,    265.9409
     87.5000,       5.0000,   7.00000,    297.0631
     92.5000,       5.0000,   7.00000,    359.5519
     97.5000,       5.0000,   7.00000,    357.1944
    102.5000,       5.0000,   7.00000,    330.0234
    107.5000,       5.0000,   7.00000,    306.4414
    112.5000,       5.0000,   7.00000,    301.4855
    117.5000,       5.0000,   7.00000,    300.0826
    122.5000,       5.0000,   7.00000,    276.4979
    127.5000,       5.0000,   7.00000,    321.7645
    132.5000,       5.0000,   7.00000,    351.5900
    137.5000,       5.0000,   7.00000,    331.5567
    142.5000,       5.0000,   7.00000,    496.7599
    147.5000,       5.0000,   7.00000,    431.5804
    152.5000,       5.0000,   7.00000,    442.8211
    157.5000,       5.0000,   7.00000,    418.1193
    162.5000,       5.0000,   7.00000,    374.5249
    167.5000,       5.0000,   7.00000,    380.8040
    172.5000,       5.0000,   7.00000,    311.7635
    177.5000,       5.0000,   7.00000,    259.4208
    182.5000,       5.0000,   7.00000,    317.7886
    187.5000,       5.0000,   7.00000,    430.4395
    192.5000,       5.0000,   7.00000,    554.2064
    197.5000,       5.0000,   7.00000,    388.5433
    202.5000,       5.0000,   7.00000,    352.6810
    207.5000,       5.0000,   7.00000,    417.2489
    212.5000,       5.0000,   7.00000,    474.4067
    217.5000,       5.0000,   7.00000,    443.3719
    222.5000,       5.0000,   7.00000,    502.3642
    227.5000,       5.0000,   7.00000,    527.0571
    232.5000,       5.0000,   7.00000,    756.6487
    237.5000,       5.0000,   7.00000,    696.1713
    242.5000,       5.0000,   7.00000,    707.8058
    247.5000,       5.0000,   7.00000,    572.2014
    252.5000,       5.0000,   7.00000,    600.5427
    257.5000,       5.0000,   7.00000,    596.1121
    262.5000,       5.0000,   7.00000,    814.1182
    267.5000,       5.0000,   7.00000,    846.6285
     42.5000,       5.0000,   8.00000,    198.2623
     47.5000,       5.0000,   8.00000,    270.5664
     52.5000,       5.0000,   8.00000,    275.7229
     57.5000,       5.0000,   8.00000,    267.1097
     62.5000,       5.0000,   8.00000,    302.3338
     67.5000,       5.0000,   8.00000,    317.5278
     72.5000,       5.0000,   8.00000,    246.6756
     77.5000,       5.0000,   8.00000,    233.0123
     82.5000,       5.0000,   8.00000,    249.7872
     87.5000,       5.0000,   8.00000,    252.1670
     92.5000,       5.0000,   8.00000,    297.7126
     97.5000,       5.0000,   8.00000,    308.0521
    102.5000,       5.0000,   8.00000,    259.7901
    107.5000,       5.0000,   8.00000,    256.5038
    112.5000,       5.0000,   8.00000,    268.0090
    117.5000,       5.0000,   8.00000,    272.3514
    122.5000,       5.0000,   8.00000,    254.2214
    127.5000,       5.0000,   8.00000,    285.2929
    132.5000,       5.0000,   8.00000,    302.0522
    137.5000,       5.0000,   8.00000,    294.6597
    142.5000,       5.0000,   8.00000,    459.3434
    147.5000,       5.0000,   8.00000,    390.3106
    152.5000,       5.0000,   8.00000,    381.6858
    157.5000,       5.0000,   8.00000,    387.5893
    162.5000,       5.0000,   8.00000,    364.5354
    167.5000,       5.0000,   8.00000,    359.7872
    172.5000,       5.0000,   8.00000,    283.5487
    177.5000,       5.0000,   8.00000,    238.7482
    182.5000,       5.0000,   8.00000,    277.1309
    187.5000,       5.0000,   8.00000,    407.3084
    192.5000,       5.0000,   8.00000,    508.6982
    197.5000,       5.0000,   8.00000,    361.5989
    202.5000,       5.0000,   8.00000,    327.8463
    207.5000,       5.0000,   8.00000,    404.0026
    212.5000,       5.0000,   8.00000,    474.7577
    217.5000,       5.0000,   8.00000,    452.1412
    222.5000,       5.0000,   8.00000,    484.8004
    227.5000,       5.0000,   8.00000,    499.8766
    232.5000,       5.0000,   8.00000,    713.1629
    237.5000,       5.0000,   8.00000,    636.1775
    242.5000,       5.0000,   8.00000,    677.0286
    247.5000,       5.0000,   8.00000,    536.5403
    252.5000,       5.0000,   8.00000,    540.4037
    257.5000,       5.0000,   8.00000,    544.2750
    262.5000,       5.0000,   8.00000,    734.4391
     52.5000,      35.0000,   1.00000,    250.0258
     57.5000,      35.0000,   1.00000,    245.9046
     62.5000,      35.0000,   1.00000,    250.9799
     67.5000,      35.0000,   1.00000,    244.4349
     72.5000,      35.0000,   1.00000,    239.6498
     77.5000,      35.0000,   1.00000,    244.9808
     82.5000,      35.0000,   1.00000,    241.7432
     87.5000,      35.0000,   1.00000,    239.1510
     92.5000,      35.0000,   1.00000,    232.2278
     97.5000,      35.0000,   1.00000,    226.4992
    102.5000,      35.0000,   1.00000,    231.7953
    107.5000,      35.0000,   1.00000,    231.5967
    112.5000,      35.0000,   1.00000,    232.8493
    117.5000,      35.0000,   1.00000,    238.8527
    122.5000,      35.0000,   1.00000,    252.6741
    127.5000,      35.0000,   1.00000,    291.3838
    132.5000,      35.0000,   1.00000,    314.4716
    137.5000,      35.0000,   1.00000,    331.0810
    142.5000,      35.0000,   1.00000,    334.3821
    147.5000,      35.0000,   1.00000,    346.9423
    152.5000,      35.0000,   1.00000,    359.4164
    157.5000,      35.0000,   1.00000,    356.4452
    162.5000,      35.0000,   1.00000,    317.3955
    167.5000,      35.0000,   1.00000,    306.0432
    172.5000,      35.0000,   1.00000,    312.4620
    177.5000,      35.0000,   1.00000,    331.7707
    182.5000,      35.0000,   1.00000,    318.8158
    187.5000,      35.0000,   1.00000,    307.5475
    192.5000,      35.0000,   1.00000,    313.7892
    197.5000,      35.0000,   1.00000,    367.5166
    202.5000,      35.0000,   1.00000,    406.4654
    207.5000,      35.0000,   1.00000,    448.4826
    212.5000,      35.0000,   1.00000,    457.2609
    217.5000,      35.0000,   1.00000,    523.5807
    222.5000,      35.0000,   1.00000,    572.3499
    227.5000,      35.0000,   1.00000,    571.6273
    232.5000,      35.0000,   1.00000,    547.5545
    237.5000,      35.0000,   1.00000,    547.0336
    242.5000,      35.0000,   1.00000,    547.2584
    247.5000,      35.0000,   1.00000,    604.3339
    252.5000,      35.0000,   1.00000,    612.4535
     52.5000,       5.0000,  10.00000,    242.6545
     57.5000,       5.0000,  10.00000,    249.7303
     62.5000,       5.0000,  10.00000,    295.2823
     67.5000,       5.0000,  10.00000,    303.7544
     72.5000,       5.0000,  10.00000,    223.3118
     77.5000,       5.0000,  10.00000,    193.3949
     82.5000,       5.0000,  10.00000,    184.3724
     87.5000,       5.0000,  10.00000,    188.9435
     92.5000,       5.0000,  10.00000,    212.3426
     97.5000,       5.0000,  10.00000,    201.1172
    102.5000,       5.0000,  10.00000,    180.3993
    107.5000,       5.0000,  10.00000,    181.5073
    112.5000,       5.0000,  10.00000,    198.2067
    117.5000,       5.0000,  10.00000,    221.7344
    122.5000,       5.0000,  10.00000,    226.1314
    127.5000,       5.0000,  10.00000,    266.1353
    132.5000,       5.0000,  10.00000,    277.7216
    137.5000,       5.0000,  10.00000,    249.3483
    142.5000,       5.0000,  10.00000,    353.5000
    147.5000,       5.0000,  10.00000,    309.9117
    152.5000,       5.0000,  10.00000,    339.6924
    157.5000,       5.0000,  10.00000,    352.3661
    162.5000,       5.0000,  10.00000,    321.3946
    167.5000,       5.0000,  10.00000,    320.5833
    172.5000,       5.0000,  10.00000,    257.1462
    177.5000,       5.0000,  10.00000,    217.4916
    182.5000,       5.0000,  10.00000,    250.2381
    187.5000,       5.0000,  10.00000,    343.5027
    192.5000,       5.0000,  10.00000,    424.0414
    197.5000,       5.0000,  10.00000,    315.0618
    202.5000,       5.0000,  10.00000,    298.0697
    207.5000,       5.0000,  10.00000,    385.2578
    212.5000,       5.0000,  10.00000,    459.9291
    217.5000,       5.0000,  10.00000,    436.8445
    222.5000,       5.0000,  10.00000,    474.1507
    227.5000,       5.0000,  10.00000,    452.2596
    232.5000,       5.0000,  10.00000,    612.0582
    237.5000,       5.0000,  10.00000,    558.0114
    242.5000,       5.0000,  10.00000,    598.3878
    247.5000,       5.0000,  10.00000,    479.5821
    252.5000,       5.0000,  10.00000,    475.1428
     67.5000,      45.0000,   1.00000,    193.9475
     72.5000,      45.0000,   1.00000,    197.9003
     77.5000,      45.0000,   1.00000,    192.1457
     82.5000,      45.0000,   1.00000,    184.7987
     87.5000,      45.0000,   1.00000,    171.5903
     92.5000,      45.0000,   1.00000,    160.4155
     97.5000,      45.0000,   1.00000,    159.4306
    102.5000,      45.0000,   1.00000,    159.8672
    107.5000,      45.0000,   1.00000,    169.8544
    112.5000,      45.0000,   1.00000,    179.7859
    117.5000,      45.0000,   1.00000,    194.5237
    122.5000,      45.0000,   1.00000,    225.0585
    127.5000,      45.0000,   1.00000,    238.0687
    132.5000,      45.0000,   1.00000,    267.5774
    137.5000,      45.0000,   1.00000,    299.7239
    142.5000,      45.0000,   1.00000,    309.0469
    147.5000,      45.0000,   1.00000,    308.2369
    152.5000,      45.0000,   1.00000,    294.8802
    157.5000,      45.0000,   1.00000,    279.1238
    162.5000,      45.0000,   1.00000,    286.3569
    167.5000,      45.0000,   1.00000,    286.1940
    172.5000,      45.0000,   1.00000,    301.4191
    177.5000,      45.0000,   1.00000,    290.1776
    182.5000,      45.0000,   1.00000,    285.3821
    187.5000,      45.0000,   1.00000,    295.0939
    192.5000,      45.0000,   1.00000,    311.8637
    197.5000,      45.0000,   1.00000,    327.6135
    202.5000,      45.0000,   1.00000,    358.9866
    207.5000,      45.0000,   1.00000,    389.1808
    212.5000,      45.0000,   1.00000,    429.8344
    217.5000,      45.0000,   1.00000,    441.8323
    222.5000,      45.0000,   1.00000,    477.1396
    227.5000,      45.0000,   1.00000,    486.4077
    232.5000,      45.0000,   1.00000,    489.3407
    237.5000,      45.0000,   1.00000,    482.2964
     67.5000,       5.0000,  12.00000,    268.3791
    147.5000,       5.0000,  12.00000,    286.7439
    227.5000,       5.0000,  12.00000,    417.7565
     67.5000,      15.0000,   4.00000,    219.6032
     72.5000,      15.0000,   4.00000,    196.5858
     77.5000,      15.0000,   4.00000,    162.6149
     82.5000,      15.0000,   4.00000,    146.8857
     87.5000,      15.0000,   4.00000,    140.3733
     92.5000,      15.0000,   4.00000,    137.0321
     97.5000,      15.0000,   4.00000,    132.6534
    102.5000,      15.0000,   4.00000,    126.2917
    107.5000,      15.0000,   4.00000,    130.0255
    112.5000,      15.0000,   4.00000,    143.0571
    117.5000,      15.0000,   4.00000,    161.9411
    122.5000,      15.0000,   4.00000,    184.7908
    127.5000,      15.0000,   4.00000,    200.7879
    132.5000,      15.0000,   4.00000,    221.6130
    137.5000,      15.0000,   4.00000,    267.9899
    142.5000,      15.0000,   4.00000,    279.6911
    147.5000,      15.0000,   4.00000,    300.4884
    152.5000,      15.0000,   4.00000,    297.0205
    157.5000,      15.0000,   4.00000,    301.9319
    162.5000,      15.0000,   4.00000,    307.5090
    167.5000,      15.0000,   4.00000,    277.3653
    172.5000,      15.0000,   4.00000,    242.9286
    177.5000,      15.0000,   4.00000,    220.3433
    182.5000,      15.0000,   4.00000,    253.8874
    187.5000,      15.0000,   4.00000,    328.7331
    192.5000,      15.0000,   4.00000,    348.2535
    197.5000,      15.0000,   4.00000,    327.3849
    202.5000,      15.0000,   4.00000,    302.4669
    207.5000,      15.0000,   4.00000,    335.0133
    212.5000,      15.0000,   4.00000,    364.9382
    217.5000,      15.0000,   4.00000,    386.8339
    222.5000,      15.0000,   4.00000,    392.3908
    227.5000,      15.0000,   4.00000,    452.7981
    232.5000,      15.0000,   4.00000,    483.6961
    237.5000,      15.0000,   4.00000,    527.9145
     82.5000,      55.0000,   1.00000,    153.0961
     87.5000,      55.0000,   1.00000,    153.5195
     92.5000,      55.0000,   1.00000,    152.1314
     97.5000,      55.0000,   1.00000,    145.2757
    102.5000,      55.0000,   1.00000,    145.2823
    107.5000,      55.0000,   1.00000,    148.7357
    112.5000,      55.0000,   1.00000,    148.6350
    117.5000,      55.0000,   1.00000,    171.4926
    122.5000,      55.0000,   1.00000,    191.4754
    127.5000,      55.0000,   1.00000,    208.1822
    132.5000,      55.0000,   1.00000,    229.8486
    137.5000,      55.0000,   1.00000,    250.2946
    142.5000,      55.0000,   1.00000,    269.6486
    147.5000,      55.0000,   1.00000,    282.4573
    152.5000,      55.0000,   1.00000,    280.5546
    157.5000,      55.0000,   1.00000,    273.7755
    162.5000,      55.0000,   1.00000,    273.9848
    167.5000,      55.0000,   1.00000,    294.8497
    172.5000,      55.0000,   1.00000,    291.2888
    177.5000,      55.0000,   1.00000,    294.1827
    182.5000,      55.0000,   1.00000,    299.5858
    187.5000,      55.0000,   1.00000,    308.5148
    192.5000,      55.0000,   1.00000,    313.7287
    197.5000,      55.0000,   1.00000,    311.3945
    202.5000,      55.0000,   1.00000,    323.2589
    207.5000,      55.0000,   1.00000,    358.1172
    212.5000,      55.0000,   1.00000,    375.7119
    217.5000,      55.0000,   1.00000,    391.5852
    222.5000,      55.0000,   1.00000,    381.2151
    147.5000,       5.0000,  15.00000,    266.2573
    227.5000,       5.0000,  15.00000,    348.5081
     82.5000,      15.0000,   5.00000,    124.9932
     87.5000,      15.0000,   5.00000,    121.4776
     92.5000,      15.0000,   5.00000,    118.7390
     97.5000,      15.0000,   5.00000,    113.5125
    102.5000,      15.0000,   5.00000,    105.6830
    107.5000,      15.0000,   5.00000,    105.2090
    112.5000,      15.0000,   5.00000,    111.9658
    117.5000,      15.0000,   5.00000,    123.3535
    122.5000,      15.0000,   5.00000,    143.2897
    127.5000,      15.0000,   5.00000,    157.8092
    132.5000,      15.0000,   5.00000,    173.1308
    137.5000,      15.0000,   5.00000,    214.9061
    142.5000,      15.0000,   5.00000,    240.2216
    147.5000,      15.0000,   5.00000,    283.5724
    152.5000,      15.0000,   5.00000,    291.7501
    157.5000,      15.0000,   5.00000,    300.8635
    162.5000,      15.0000,   5.00000,    299.1617
    167.5000,      15.0000,   5.00000,    276.5143
    172.5000,      15.0000,   5.00000,    246.8915
    177.5000,      15.0000,   5.00000,    232.6887
    182.5000,      15.0000,   5.00000,    267.6982
    187.5000,      15.0000,   5.00000,    341.8886
    192.5000,      15.0000,   5.00000,    352.0732
    197.5000,      15.0000,   5.00000,    316.0324
    202.5000,      15.0000,   5.00000,    284.9373
    207.5000,      15.0000,   5.00000,    308.6955
    212.5000,      15.0000,   5.00000,    325.6904
    217.5000,      15.0000,   5.00000,    332.9023
    222.5000,      15.0000,   5.00000,    325.4715
     97.5000,      65.0000,   1.00000,    141.3223
    102.5000,      65.0000,   1.00000,    139.4185
    107.5000,      65.0000,   1.00000,    143.2878
    112.5000,      65.0000,   1.00000,    157.8198
    117.5000,      65.0000,   1.00000,    164.9782
    122.5000,      65.0000,   1.00000,    179.1627
    127.5000,      65.0000,   1.00000,    195.5237
    132.5000,      65.0000,   1.00000,    213.8561
    137.5000,      65.0000,   1.00000,    229.3522
    142.5000,      65.0000,   1.00000,    235.6873
    147.5000,      65.0000,   1.00000,    238.9595
    152.5000,      65.0000,   1.00000,    250.5936
    157.5000,      65.0000,   1.00000,    273.2883
    162.5000,      65.0000,   1.00000,    303.5383
    167.5000,      65.0000,   1.00000,    308.0935
    172.5000,      65.0000,   1.00000,    307.9902
    177.5000,      65.0000,   1.00000,    305.8566
    182.5000,      65.0000,   1.00000,    302.9429
    187.5000,      65.0000,   1.00000,    302.3401
    192.5000,      65.0000,   1.00000,    305.5279
    197.5000,      65.0000,   1.00000,    306.4504
    202.5000,      65.0000,   1.00000,    322.8022
    207.5000,      65.0000,   1.00000,    334.4739
     97.5000,      15.0000,   6.00000,     99.2321
    102.5000,      15.0000,   6.00000,     93.0955
    107.5000,      15.0000,   6.00000,     94.2088
    112.5000,      15.0000,   6.00000,    102.9155
    117.5000,      15.0000,   6.00000,    109.2782
    122.5000,      15.0000,   6.00000,    121.3503
    127.5000,      15.0000,   6.00000,    133.9832
    132.5000,      15.0000,   6.00000,    149.0605
    137.5000,      15.0000,   6.00000,    189.0298
    142.5000,      15.0000,   6.00000,    214.8592
    147.5000,      15.0000,   6.00000,    253.8711
    152.5000,      15.0000,   6.00000,    276.2072
    157.5000,      15.0000,   6.00000,    300.9099
    162.5000,      15.0000,   6.00000,    318.8341
    167.5000,      15.0000,   6.00000,    298.5757
    172.5000,      15.0000,   6.00000,    264.7098
    177.5000,      15.0000,   6.00000,    243.2528
    182.5000,      15.0000,   6.00000,    269.7193
    187.5000,      15.0000,   6.00000,    341.1178
    192.5000,      15.0000,   6.00000,    350.3202
    197.5000,      15.0000,   6.00000,    318.3914
    202.5000,      15.0000,   6.00000,    283.6329
    207.5000,      15.0000,   6.00000,    303.6546
    105.0000,      30.0000,   3.00000,    101.2766
    110.0000,      30.0000,   3.00000,    101.1633
    115.0000,      30.0000,   3.00000,    106.6326
    120.0000,      30.0000,   3.00000,    116.3454
    125.0000,      30.0000,   3.00000,    127.1894
    130.0000,      30.0000,   3.00000,    154.1604
    135.0000,      30.0000,   3.00000,    175.7613
    140.0000,      30.0000,   3.00000,    202.6796
    145.0000,      30.0000,   3.00000,    235.0983
    150.0000,      30.0000,   3.00000,    261.7193
    155.0000,      30.0000,   3.00000,    293.5511
    160.0000,      30.0000,   3.00000,    292.2938
    165.0000,      30.0000,   3.00000,    285.0150
    170.0000,      30.0000,   3.00000,    280.5107
    175.0000,      30.0000,   3.00000,    283.7393
    180.0000,      30.0000,   3.00000,    308.0990
    185.0000,      30.0000,   3.00000,    302.6949
    190.0000,      30.0000,   3.00000,    298.0497
    195.0000,      30.0000,   3.00000,    311.5586
    200.0000,      30.0000,   3.00000,    326.9063
    112.5000,      25.0000,   4.00000,     95.6142
    117.5000,      25.0000,   4.00000,    106.5448
    122.5000,      25.0000,   4.00000,    118.0977
    127.5000,      25.0000,   4.00000,    127.7832
    132.5000,      25.0000,   4.00000,    154.9734
    137.5000,      25.0000,   4.00000,    181.6497
    142.5000,      25.0000,   4.00000,    213.7750
    147.5000,      25.0000,   4.00000,    252.5628
    152.5000,      25.0000,   4.00000,    285.6826
    157.5000,      25.0000,   4.00000,    299.5024
    162.5000,      25.0000,   4.00000,    300.1353
    167.5000,      25.0000,   4.00000,    277.5157
    172.5000,      25.0000,   4.00000,    265.9584
    177.5000,      25.0000,   4.00000,    279.7677
    182.5000,      25.0000,   4.00000,    308.1018
    187.5000,      25.0000,   4.00000,    313.3912
    192.5000,      25.0000,   4.00000,    318.3323
    147.5000,      15.0000,   8.00000,    256.6269
   7.91
ITERATION 7
MODEL RESISTIVITY
LAYER 1
59,     2.5000
     10.0000,     393.64
     15.0000,     336.60
     20.0000,     320.79
     25.0000,     477.86
     30.0000,     593.00
     35.0000,     750.98
     40.0000,     875.91
     45.0000,     613.15
     50.0000,     853.43
     55.0000,     917.24
     60.0000,     916.50
     65.0000,     947.28
     70.0000,     909.17
     75.0000,     610.22
     80.0000,     545.05
     85.0000,     570.76
     90.0000,     596.36
     95.0000,     699.62
    100.0000,     640.82
    105.0000,     503.87
    110.0000,     473.12
    115.0000,     489.58
    120.0000,     508.96
    125.0000,     493.07
    130.0000,     635.96
    135.0000,     752.49
    140.0000,     716.38
    145.0000,     1080.5
    150.0000,     871.16
    155.0000,     848.22
    160.0000,     790.85
    165.0000,     650.01
    170.0000,     595.78
    175.0000,     452.06
    180.0000,     377.54
    185.0000,     458.31
    190.0000,     670.15
    195.0000,     886.22
    200.0000,     648.10
    205.0000,     635.06
    210.0000,     858.53
    215.0000,     1109.9
    220.0000,     1154.4
    225.0000,     1249.3
    230.0000,     1088.2
    235.0000,     1339.8
    240.0000,     1120.3
    245.0000,     1215.1
    250.0000,     933.08
    255.0000,     919.02
    260.0000,     879.75
    265.0000,     1195.5
    270.0000,     1175.7
    275.0000,     1236.0
    280.0000,     1708.8
    285.0000,     1271.4
    290.0000,     1269.7
    295.0000,     1526.0
             1453.7
LAYER 2
59,     5.2500
     10.0000,     483.02
     15.0000,     362.88
     20.0000,     326.50
     25.0000,     410.24
     30.0000,     486.04
     35.0000,     580.19
     40.0000,     650.69
     45.0000,     492.72
     50.0000,     615.98
     55.0000,     646.76
     60.0000,     606.59
     65.0000,     715.73
     70.0000,     650.22
     75.0000,     525.88
     80.0000,     474.69
     85.0000,     508.04
     90.0000,     576.87
     95.0000,     666.49
    100.0000,     674.60
    105.0000,     618.86
    110.0000,     564.97
    115.0000,     554.35
    120.0000,     587.16
    125.0000,     589.07
    130.0000,     682.87
    135.0000,     726.43
    140.0000,     687.10
    145.0000,     973.66
    150.0000,     775.58
    155.0000,     731.04
    160.0000,     699.81
    165.0000,     625.45
    170.0000,     602.01
    175.0000,     475.74
    180.0000,     396.98
    185.0000,     488.65
    190.0000,     694.11
    195.0000,     887.93
    200.0000,     616.68
    205.0000,     593.32
    210.0000,     802.57
    215.0000,     1030.4
    220.0000,     1013.8
    225.0000,     1068.2
    230.0000,     1067.7
    235.0000,     1394.7
    240.0000,     1265.4
    245.0000,     1225.9
    250.0000,     973.54
    255.0000,     894.69
    260.0000,     915.93
    265.0000,     1170.8
    270.0000,     1256.3
    275.0000,     1390.8
    280.0000,     1699.8
    285.0000,     1374.1
    290.0000,     1352.3
    295.0000,     1478.7
             1354.5
LAYER 3
57,     8.2750
     15.0000,     460.39
     20.0000,     301.99
     25.0000,     272.94
     30.0000,     284.05
     35.0000,     318.88
     40.0000,     346.39
     45.0000,     283.06
     50.0000,     340.49
     55.0000,     345.78
     60.0000,     313.19
     65.0000,     425.32
     70.0000,     420.54
     75.0000,     384.59
     80.0000,     349.32
     85.0000,     367.50
     90.0000,     438.88
     95.0000,     531.11
    100.0000,     649.40
    105.0000,     712.28
    110.0000,     637.86
    115.0000,     627.63
    120.0000,     738.79
    125.0000,     839.77
    130.0000,     845.77
    135.0000,     754.48
    140.0000,     726.97
    145.0000,     1074.6
    150.0000,     829.07
    155.0000,     705.27
    160.0000,     633.61
    165.0000,     579.09
    170.0000,     566.14
    175.0000,     450.41
    180.0000,     376.81
    185.0000,     463.99
    190.0000,     674.20
    195.0000,     853.79
    200.0000,     568.37
    205.0000,     521.41
    210.0000,     696.63
    215.0000,     858.86
    220.0000,     766.42
    225.0000,     800.55
    230.0000,     997.32
    235.0000,     1491.0
    240.0000,     1502.4
    245.0000,     1274.7
    250.0000,     990.99
    255.0000,     842.34
    260.0000,     881.10
    265.0000,     1067.9
    270.0000,     1283.0
    275.0000,     1552.9
    280.0000,     1770.9
    285.0000,     1607.1
    290.0000,     1523.9
             1398.1
LAYER 4
55,    11.6025
     20.0000,     296.75
     25.0000,     160.91
     30.0000,     152.81
     35.0000,     179.61
     40.0000,     203.12
     45.0000,     190.17
     50.0000,     254.11
     55.0000,     261.31
     60.0000,     228.04
     65.0000,     350.60
     70.0000,     397.35
     75.0000,     350.84
     80.0000,     274.73
     85.0000,     243.03
     90.0000,     269.79
     95.0000,     351.25
    100.0000,     527.91
    105.0000,     683.14
    110.0000,     695.37
    115.0000,     859.18
    120.0000,     1290.0
    125.0000,     1586.5
    130.0000,     1207.1
    135.0000,     741.22
    140.0000,     649.07
    145.0000,     1088.8
    150.0000,     879.49
    155.0000,     748.61
    160.0000,     646.89
    165.0000,     574.99
    170.0000,     536.68
    175.0000,     397.86
    180.0000,     312.18
    185.0000,     367.86
    190.0000,     556.56
    195.0000,     728.82
    200.0000,     480.59
    205.0000,     422.91
    210.0000,     558.52
    215.0000,     653.99
    220.0000,     532.41
    225.0000,     561.21
    230.0000,     834.11
    235.0000,     1461.8
    240.0000,     1653.9
    245.0000,     1334.3
    250.0000,     994.29
    255.0000,     795.37
    260.0000,     815.47
    265.0000,     971.27
    270.0000,     1276.7
    275.0000,     1668.6
    280.0000,     1869.0
    285.0000,     1792.4
             1508.1
LAYER 5
51,    15.2628
     30.0000,      71.83
     35.0000,     110.43
     40.0000,     149.01
     45.0000,     230.67
     50.0000,     359.79
     55.0000,     421.70
     60.0000,     403.76
     65.0000,     621.09
     70.0000,     841.03
     75.0000,     712.02
     80.0000,     423.75
     85.0000,     234.64
     90.0000,     153.62
     95.0000,     130.36
    100.0000,     137.36
    105.0000,     157.79
    110.0000,     235.39
    115.0000,     556.13
    120.0000,     1388.1
    125.0000,     1921.6
    130.0000,     1147.8
    135.0000,     486.48
    140.0000,     337.85
    145.0000,     477.15
    150.0000,     519.13
    155.0000,     615.29
    160.0000,     698.93
    165.0000,     709.82
    170.0000,     617.76
    175.0000,     405.99
    180.0000,     262.76
    185.0000,     237.23
    190.0000,     308.29
    195.0000,     397.37
    200.0000,     337.21
    205.0000,     315.58
    210.0000,     380.19
    215.0000,     404.95
    220.0000,     327.16
    225.0000,     320.52
    230.0000,     444.82
    235.0000,     731.74
    240.0000,     947.14
    245.0000,     902.97
    250.0000,     773.58
    255.0000,     693.98
    260.0000,     755.60
    265.0000,     967.84
    270.0000,     1382.1
    275.0000,     1785.3
             1776.2
LAYER 6
47,    19.2890
     40.0000,     133.86
     45.0000,     265.40
     50.0000,     373.33
     55.0000,     467.71
     60.0000,     518.94
     65.0000,     790.41
     70.0000,     1182.5
     75.0000,     1246.3
     80.0000,     887.53
     85.0000,     490.94
     90.0000,     252.59
     95.0000,     138.60
    100.0000,      87.05
    105.0000,      71.64
    110.0000,     102.01
    115.0000,     253.69
    120.0000,     652.03
    125.0000,     933.24
    130.0000,     627.95
    135.0000,     299.26
    140.0000,     191.57
    145.0000,     206.00
    150.0000,     256.63
    155.0000,     387.63
    160.0000,     591.54
    165.0000,     761.41
    170.0000,     739.06
    175.0000,     520.97
    180.0000,     333.02
    185.0000,     260.10
    190.0000,     273.15
    195.0000,     310.94
    200.0000,     298.82
    205.0000,     287.94
    210.0000,     303.56
    215.0000,     293.41
    220.0000,     243.52
    225.0000,     223.38
    230.0000,     260.07
    235.0000,     354.95
    240.0000,     459.19
    245.0000,     516.98
    250.0000,     551.07
    255.0000,     613.37
    260.0000,     774.23
    265.0000,     1041.8
             1578.3
LAYER 7
43,    23.7179
     50.0000,     274.62
     55.0000,     364.69
     60.0000,     428.95
     65.0000,     634.63
     70.0000,     949.79
     75.0000,     1217.6
     80.0000,     1169.8
     85.0000,     827.23
     90.0000,     460.44
     95.0000,     228.83
    100.0000,     118.49
    105.0000,      81.04
    110.0000,      93.45
    115.0000,     173.47
    120.0000,     338.27
    125.0000,     436.37
    130.0000,     327.68
    135.0000,     186.47
[truncated: 311,725 more chars]
