# Supplementary material for: Electrical resistivity tomography data across the Hockai Fault Zone (Ardenne, Belgium)
Source: Data Brief. 2016 Dec 21;11:1–4. doi: 10.1016/j.dib.2016.12.028 (PMC5220259; doi:10.1016/j.dib.2016.12.028)
Supplement: Supplementary file 2 — Supplementary material [file mmc2.zip › output/INV/20090812-2_robust.INV]

C:\__DATA__\__DATA__\Active Faults\HockaiFZ\Donn�es\ERT\working_dir\20090812-2.DAT
      5.0000
7
865
1
0
      7.5000,       5.0000,   1.00000,    527.2806
     12.5000,       5.0000,   1.00000,    490.4670
     17.5000,       5.0000,   1.00000,    392.0304
     22.5000,       5.0000,   1.00000,    501.5130
     27.5000,       5.0000,   1.00000,    498.2276
     32.5000,       5.0000,   1.00000,    560.5343
     37.5000,       5.0000,   1.00000,    758.9531
     42.5000,       5.0000,   1.00000,    585.0912
     47.5000,       5.0000,   1.00000,    792.9261
     52.5000,       5.0000,   1.00000,    657.9039
     57.5000,       5.0000,   1.00000,    687.8535
     62.5000,       5.0000,   1.00000,    563.1133
     67.5000,       5.0000,   1.00000,    715.5788
     72.5000,       5.0000,   1.00000,    490.6305
     77.5000,       5.0000,   1.00000,    562.1354
     82.5000,       5.0000,   1.00000,    564.3517
     87.5000,       5.0000,   1.00000,    492.5020
     92.5000,       5.0000,   1.00000,    607.0920
     97.5000,       5.0000,   1.00000,    689.2167
    102.5000,       5.0000,   1.00000,    702.2601
    107.5000,       5.0000,   1.00000,    792.9955
    112.5000,       5.0000,   1.00000,    834.0951
    117.5000,       5.0000,   1.00000,    775.3907
    122.5000,       5.0000,   1.00000,    693.9654
    127.5000,       5.0000,   1.00000,    705.3185
    132.5000,       5.0000,   1.00000,    699.7108
    137.5000,       5.0000,   1.00000,    543.8995
    142.5000,       5.0000,   1.00000,    739.5184
    147.5000,       5.0000,   1.00000,    574.9131
    152.5000,       5.0000,   1.00000,    651.0716
    157.5000,       5.0000,   1.00000,    661.9492
    162.5000,       5.0000,   1.00000,    598.8082
    167.5000,       5.0000,   1.00000,    632.4068
    172.5000,       5.0000,   1.00000,    550.2978
    177.5000,       5.0000,   1.00000,    540.6281
    182.5000,       5.0000,   1.00000,    543.5577
    187.5000,       5.0000,   1.00000,    576.6223
    192.5000,       5.0000,   1.00000,    644.4990
    197.5000,       5.0000,   1.00000,    584.5948
    202.5000,       5.0000,   1.00000,    667.8412
    207.5000,       5.0000,   1.00000,    776.7729
    212.5000,       5.0000,   1.00000,    873.8492
    217.5000,       5.0000,   1.00000,    880.5249
    222.5000,       5.0000,   1.00000,   1080.6716
    227.5000,       5.0000,   1.00000,    990.0550
    232.5000,       5.0000,   1.00000,   1325.2308
    237.5000,       5.0000,   1.00000,   1094.0597
    242.5000,       5.0000,   1.00000,   1295.4119
    247.5000,       5.0000,   1.00000,    945.6315
    252.5000,       5.0000,   1.00000,   1098.4021
    257.5000,       5.0000,   1.00000,    950.7260
    262.5000,       5.0000,   1.00000,   1333.2927
    267.5000,       5.0000,   1.00000,   1361.7778
    272.5000,       5.0000,   1.00000,   1251.1965
    277.5000,       5.0000,   1.00000,   1605.5291
    282.5000,       5.0000,   1.00000,   1181.4899
    287.5000,       5.0000,   1.00000,   1192.8795
    292.5000,       5.0000,   1.00000,   1281.8308
    297.5000,       5.0000,   1.00000,   1110.2725
     12.5000,       5.0000,   2.00000,    351.4649
     17.5000,       5.0000,   2.00000,    306.8065
     22.5000,       5.0000,   2.00000,    347.0421
     27.5000,       5.0000,   2.00000,    323.8525
     32.5000,       5.0000,   2.00000,    393.6206
     37.5000,       5.0000,   2.00000,    443.4596
     42.5000,       5.0000,   2.00000,    333.0725
     47.5000,       5.0000,   2.00000,    476.9868
     52.5000,       5.0000,   2.00000,    525.4081
     57.5000,       5.0000,   2.00000,    428.1167
     62.5000,       5.0000,   2.00000,    494.9958
     67.5000,       5.0000,   2.00000,    577.7943
     72.5000,       5.0000,   2.00000,    447.3028
     77.5000,       5.0000,   2.00000,    464.5181
     82.5000,       5.0000,   2.00000,    485.8055
     87.5000,       5.0000,   2.00000,    456.9091
     92.5000,       5.0000,   2.00000,    566.2322
     97.5000,       5.0000,   2.00000,    607.4516
    102.5000,       5.0000,   2.00000,    546.8232
    107.5000,       5.0000,   2.00000,    608.3641
    112.5000,       5.0000,   2.00000,    716.7211
    117.5000,       5.0000,   2.00000,    706.1963
    122.5000,       5.0000,   2.00000,    618.1370
    127.5000,       5.0000,   2.00000,    724.1013
    132.5000,       5.0000,   2.00000,    685.3102
    137.5000,       5.0000,   2.00000,    546.4814
    142.5000,       5.0000,   2.00000,    712.9047
    147.5000,       5.0000,   2.00000,    582.9928
    152.5000,       5.0000,   2.00000,    585.9265
    157.5000,       5.0000,   2.00000,    596.7128
    162.5000,       5.0000,   2.00000,    559.1968
    167.5000,       5.0000,   2.00000,    588.3786
    172.5000,       5.0000,   2.00000,    543.0604
    177.5000,       5.0000,   2.00000,    504.9023
    182.5000,       5.0000,   2.00000,    490.3680
    187.5000,       5.0000,   2.00000,    583.6526
    192.5000,       5.0000,   2.00000,    674.6902
    197.5000,       5.0000,   2.00000,    555.7638
    202.5000,       5.0000,   2.00000,    546.4458
    207.5000,       5.0000,   2.00000,    685.8154
    212.5000,       5.0000,   2.00000,    729.8793
    217.5000,       5.0000,   2.00000,    777.2603
    222.5000,       5.0000,   2.00000,    937.6677
    227.5000,       5.0000,   2.00000,    892.3644
    232.5000,       5.0000,   2.00000,   1054.1213
    237.5000,       5.0000,   2.00000,    994.0101
    242.5000,       5.0000,   2.00000,   1103.5651
    247.5000,       5.0000,   2.00000,   1016.0673
    252.5000,       5.0000,   2.00000,    999.4731
    257.5000,       5.0000,   2.00000,   1008.5178
    262.5000,       5.0000,   2.00000,   1321.3044
    267.5000,       5.0000,   2.00000,   1189.5171
    272.5000,       5.0000,   2.00000,   1208.5514
    277.5000,       5.0000,   2.00000,   1722.1268
    282.5000,       5.0000,   2.00000,   1314.7864
    287.5000,       5.0000,   2.00000,   1264.8344
    292.5000,       5.0000,   2.00000,   1441.0394
     17.5000,       5.0000,   3.00000,    268.9606
     22.5000,       5.0000,   3.00000,    308.0103
     27.5000,       5.0000,   3.00000,    308.7177
     32.5000,       5.0000,   3.00000,    321.6649
     37.5000,       5.0000,   3.00000,    330.7957
     42.5000,       5.0000,   3.00000,    250.7882
     47.5000,       5.0000,   3.00000,    338.8289
     52.5000,       5.0000,   3.00000,    332.7039
     57.5000,       5.0000,   3.00000,    375.1123
     62.5000,       5.0000,   3.00000,    409.6144
     67.5000,       5.0000,   3.00000,    469.2143
     72.5000,       5.0000,   3.00000,    385.4677
     77.5000,       5.0000,   3.00000,    373.1803
     82.5000,       5.0000,   3.00000,    399.1639
     87.5000,       5.0000,   3.00000,    454.5670
     92.5000,       5.0000,   3.00000,    544.6030
     97.5000,       5.0000,   3.00000,    556.3375
    102.5000,       5.0000,   3.00000,    506.0348
    107.5000,       5.0000,   3.00000,    533.2073
    112.5000,       5.0000,   3.00000,    584.9604
    117.5000,       5.0000,   3.00000,    612.6323
    122.5000,       5.0000,   3.00000,    585.0972
    127.5000,       5.0000,   3.00000,    625.9659
    132.5000,       5.0000,   3.00000,    644.0670
    137.5000,       5.0000,   3.00000,    539.0210
    142.5000,       5.0000,   3.00000,    680.3940
    147.5000,       5.0000,   3.00000,    557.9781
    152.5000,       5.0000,   3.00000,    558.8104
    157.5000,       5.0000,   3.00000,    542.4689
    162.5000,       5.0000,   3.00000,    559.1255
    167.5000,       5.0000,   3.00000,    575.6691
    172.5000,       5.0000,   3.00000,    502.2005
    177.5000,       5.0000,   3.00000,    417.4671
    182.5000,       5.0000,   3.00000,    470.7005
    187.5000,       5.0000,   3.00000,    615.6996
    192.5000,       5.0000,   3.00000,    700.6055
    197.5000,       5.0000,   3.00000,    498.4258
    202.5000,       5.0000,   3.00000,    447.9210
    207.5000,       5.0000,   3.00000,    564.7193
    212.5000,       5.0000,   3.00000,    718.6293
    217.5000,       5.0000,   3.00000,    702.6505
    222.5000,       5.0000,   3.00000,    763.7008
    227.5000,       5.0000,   3.00000,    695.8677
    232.5000,       5.0000,   3.00000,    926.8130
    237.5000,       5.0000,   3.00000,    845.0161
    242.5000,       5.0000,   3.00000,   1037.2388
    247.5000,       5.0000,   3.00000,    867.8788
    252.5000,       5.0000,   3.00000,    993.2432
    257.5000,       5.0000,   3.00000,    967.7412
    262.5000,       5.0000,   3.00000,   1190.5841
    267.5000,       5.0000,   3.00000,   1164.1726
    272.5000,       5.0000,   3.00000,   1229.3247
    277.5000,       5.0000,   3.00000,   1561.8682
    282.5000,       5.0000,   3.00000,   1261.5262
    287.5000,       5.0000,   3.00000,   1247.2534
     22.5000,      15.0000,   1.00000,    294.4449
     27.5000,      15.0000,   1.00000,    326.4206
     32.5000,      15.0000,   1.00000,    327.6570
     37.5000,      15.0000,   1.00000,    295.6308
     42.5000,      15.0000,   1.00000,    293.3481
     47.5000,      15.0000,   1.00000,    269.2638
     52.5000,      15.0000,   1.00000,    316.6567
     57.5000,      15.0000,   1.00000,    356.1195
     62.5000,      15.0000,   1.00000,    395.1037
     67.5000,      15.0000,   1.00000,    379.8709
     72.5000,      15.0000,   1.00000,    355.0405
     77.5000,      15.0000,   1.00000,    324.4262
     82.5000,      15.0000,   1.00000,    366.4006
     87.5000,      15.0000,   1.00000,    441.9051
     92.5000,      15.0000,   1.00000,    523.0748
     97.5000,      15.0000,   1.00000,    535.3175
    102.5000,      15.0000,   1.00000,    512.1755
    107.5000,      15.0000,   1.00000,    493.6939
    112.5000,      15.0000,   1.00000,    492.7755
    117.5000,      15.0000,   1.00000,    517.8228
    122.5000,      15.0000,   1.00000,    531.1297
    127.5000,      15.0000,   1.00000,    551.5789
    132.5000,      15.0000,   1.00000,    549.7420
    137.5000,      15.0000,   1.00000,    590.7980
    142.5000,      15.0000,   1.00000,    576.0823
    147.5000,      15.0000,   1.00000,    572.7385
    152.5000,      15.0000,   1.00000,    535.0561
    157.5000,      15.0000,   1.00000,    552.6935
    162.5000,      15.0000,   1.00000,    533.2429
    167.5000,      15.0000,   1.00000,    513.3525
    172.5000,      15.0000,   1.00000,    441.1769
    177.5000,      15.0000,   1.00000,    412.5510
    182.5000,      15.0000,   1.00000,    481.9297
    187.5000,      15.0000,   1.00000,    587.2580
    192.5000,      15.0000,   1.00000,    582.3122
    197.5000,      15.0000,   1.00000,    527.7918
    202.5000,      15.0000,   1.00000,    467.3686
    207.5000,      15.0000,   1.00000,    533.7512
    212.5000,      15.0000,   1.00000,    622.2268
    217.5000,      15.0000,   1.00000,    713.7964
    222.5000,      15.0000,   1.00000,    662.2097
    227.5000,      15.0000,   1.00000,    723.8219
    232.5000,      15.0000,   1.00000,    726.4910
    237.5000,      15.0000,   1.00000,    866.6840
    242.5000,      15.0000,   1.00000,    848.4105
    247.5000,      15.0000,   1.00000,    922.3992
    252.5000,      15.0000,   1.00000,    909.9899
    257.5000,      15.0000,   1.00000,   1007.3289
    262.5000,      15.0000,   1.00000,   1064.6401
    267.5000,      15.0000,   1.00000,   1183.5338
    272.5000,      15.0000,   1.00000,   1261.4786
    277.5000,      15.0000,   1.00000,   1255.9978
    282.5000,      15.0000,   1.00000,   1216.6033
     22.5000,       5.0000,   4.00000,    300.9720
     27.5000,       5.0000,   4.00000,    299.3471
     32.5000,       5.0000,   4.00000,    303.1516
     37.5000,       5.0000,   4.00000,    314.9615
     42.5000,       5.0000,   4.00000,    223.0391
     47.5000,       5.0000,   4.00000,    277.2335
     52.5000,       5.0000,   4.00000,    292.2125
     57.5000,       5.0000,   4.00000,    314.5057
     62.5000,       5.0000,   4.00000,    378.3501
     67.5000,       5.0000,   4.00000,    391.8838
     72.5000,       5.0000,   4.00000,    319.4643
     77.5000,       5.0000,   4.00000,    309.5851
     82.5000,       5.0000,   4.00000,    356.5237
     87.5000,       5.0000,   4.00000,    402.2075
     92.5000,       5.0000,   4.00000,    513.0731
     97.5000,       5.0000,   4.00000,    523.0005
    102.5000,       5.0000,   4.00000,    478.1589
    107.5000,       5.0000,   4.00000,    475.7117
    112.5000,       5.0000,   4.00000,    489.6714
    117.5000,       5.0000,   4.00000,    539.4966
    122.5000,       5.0000,   4.00000,    488.6114
    127.5000,       5.0000,   4.00000,    559.5000
    132.5000,       5.0000,   4.00000,    566.3461
    137.5000,       5.0000,   4.00000,    487.9872
    142.5000,       5.0000,   4.00000,    665.5406
    147.5000,       5.0000,   4.00000,    508.3670
    152.5000,       5.0000,   4.00000,    525.3288
    157.5000,       5.0000,   4.00000,    546.9075
    162.5000,       5.0000,   4.00000,    517.7000
    167.5000,       5.0000,   4.00000,    535.0482
    172.5000,       5.0000,   4.00000,    422.6567
    177.5000,       5.0000,   4.00000,    368.4128
    182.5000,       5.0000,   4.00000,    444.3245
    187.5000,       5.0000,   4.00000,    591.2042
    192.5000,       5.0000,   4.00000,    664.6688
    197.5000,       5.0000,   4.00000,    460.3351
    202.5000,       5.0000,   4.00000,    396.4809
    207.5000,       5.0000,   4.00000,    516.2931
    212.5000,       5.0000,   4.00000,    634.0941
    217.5000,       5.0000,   4.00000,    636.7789
    222.5000,       5.0000,   4.00000,    634.0345
    227.5000,       5.0000,   4.00000,    601.5477
    232.5000,       5.0000,   4.00000,    827.2321
    237.5000,       5.0000,   4.00000,    819.5339
    242.5000,       5.0000,   4.00000,    926.4365
    247.5000,       5.0000,   4.00000,    810.6171
    252.5000,       5.0000,   4.00000,    869.3788
    257.5000,       5.0000,   4.00000,    851.1094
    262.5000,       5.0000,   4.00000,   1131.0079
    267.5000,       5.0000,   4.00000,   1178.5642
    272.5000,       5.0000,   4.00000,   1161.6619
    277.5000,       5.0000,   4.00000,   1486.6696
    282.5000,       5.0000,   4.00000,   1091.9325
     30.0000,      20.0000,   1.00000,    325.0157
     35.0000,      20.0000,   1.00000,    308.0658
     40.0000,      20.0000,   1.00000,    296.0460
     45.0000,      20.0000,   1.00000,    289.7209
     50.0000,      20.0000,   1.00000,    283.5426
     55.0000,      20.0000,   1.00000,    318.4727
     60.0000,      20.0000,   1.00000,    331.7053
     65.0000,      20.0000,   1.00000,    309.9562
     70.0000,      20.0000,   1.00000,    304.5665
     75.0000,      20.0000,   1.00000,    299.1926
     80.0000,      20.0000,   1.00000,    306.7144
     85.0000,      20.0000,   1.00000,    353.9933
     90.0000,      20.0000,   1.00000,    412.3449
     95.0000,      20.0000,   1.00000,    455.0663
    100.0000,      20.0000,   1.00000,    466.8880
    105.0000,      20.0000,   1.00000,    436.0636
    110.0000,      20.0000,   1.00000,    430.4876
    115.0000,      20.0000,   1.00000,    391.5390
    120.0000,      20.0000,   1.00000,    400.4717
    125.0000,      20.0000,   1.00000,    427.6818
    130.0000,      20.0000,   1.00000,    445.9276
    135.0000,      20.0000,   1.00000,    511.2224
    140.0000,      20.0000,   1.00000,    505.1510
    145.0000,      20.0000,   1.00000,    512.0269
    150.0000,      20.0000,   1.00000,    560.7166
    155.0000,      20.0000,   1.00000,    517.8922
    160.0000,      20.0000,   1.00000,    495.9489
    165.0000,      20.0000,   1.00000,    425.6805
    170.0000,      20.0000,   1.00000,    370.3804
    175.0000,      20.0000,   1.00000,    389.3950
    180.0000,      20.0000,   1.00000,    408.3581
    185.0000,      20.0000,   1.00000,    450.7625
    190.0000,      20.0000,   1.00000,    472.5909
    195.0000,      20.0000,   1.00000,    483.9925
    200.0000,      20.0000,   1.00000,    514.6663
    205.0000,      20.0000,   1.00000,    494.0149
    210.0000,      20.0000,   1.00000,    497.8472
    215.0000,      20.0000,   1.00000,    523.2065
    220.0000,      20.0000,   1.00000,    577.5278
    225.0000,      20.0000,   1.00000,    665.0630
    230.0000,      20.0000,   1.00000,    700.1675
    235.0000,      20.0000,   1.00000,    727.7780
    240.0000,      20.0000,   1.00000,    771.0939
    245.0000,      20.0000,   1.00000,    795.1098
    250.0000,      20.0000,   1.00000,    751.8890
    255.0000,      20.0000,   1.00000,    824.0676
    260.0000,      20.0000,   1.00000,    918.3718
    265.0000,      20.0000,   1.00000,    982.8423
    270.0000,      20.0000,   1.00000,   1124.7661
    275.0000,      20.0000,   1.00000,   1080.5427
     27.5000,       5.0000,   5.00000,    291.6703
     32.5000,       5.0000,   5.00000,    312.8313
     37.5000,       5.0000,   5.00000,    319.6309
     42.5000,       5.0000,   5.00000,    217.6299
     47.5000,       5.0000,   5.00000,    278.1981
     52.5000,       5.0000,   5.00000,    285.4156
     57.5000,       5.0000,   5.00000,    298.7576
     62.5000,       5.0000,   5.00000,    344.5157
     67.5000,       5.0000,   5.00000,    345.9127
     72.5000,       5.0000,   5.00000,    281.8804
     77.5000,       5.0000,   5.00000,    285.7086
     82.5000,       5.0000,   5.00000,    319.4338
     87.5000,       5.0000,   5.00000,    360.7889
     92.5000,       5.0000,   5.00000,    454.3559
     97.5000,       5.0000,   5.00000,    488.1209
    102.5000,       5.0000,   5.00000,    430.7561
    107.5000,       5.0000,   5.00000,    414.4829
    112.5000,       5.0000,   5.00000,    446.3605
    117.5000,       5.0000,   5.00000,    433.3123
    122.5000,       5.0000,   5.00000,    407.5348
    127.5000,       5.0000,   5.00000,    482.9937
    132.5000,       5.0000,   5.00000,    501.0949
    137.5000,       5.0000,   5.00000,    439.1082
    142.5000,       5.0000,   5.00000,    599.1797
    147.5000,       5.0000,   5.00000,    488.3438
    152.5000,       5.0000,   5.00000,    507.5447
    157.5000,       5.0000,   5.00000,    520.3849
    162.5000,       5.0000,   5.00000,    474.7511
    167.5000,       5.0000,   5.00000,    431.9302
    172.5000,       5.0000,   5.00000,    377.2425
    177.5000,       5.0000,   5.00000,    333.1208
    182.5000,       5.0000,   5.00000,    395.4057
    187.5000,       5.0000,   5.00000,    515.1389
    192.5000,       5.0000,   5.00000,    613.3129
    197.5000,       5.0000,   5.00000,    423.6970
    202.5000,       5.0000,   5.00000,    395.3997
    207.5000,       5.0000,   5.00000,    476.9276
    212.5000,       5.0000,   5.00000,    547.5217
    217.5000,       5.0000,   5.00000,    521.7819
    222.5000,       5.0000,   5.00000,    579.6817
    227.5000,       5.0000,   5.00000,    570.2150
    232.5000,       5.0000,   5.00000,    813.7776
    237.5000,       5.0000,   5.00000,    760.3214
    242.5000,       5.0000,   5.00000,    876.5817
    247.5000,       5.0000,   5.00000,    733.0508
    252.5000,       5.0000,   5.00000,    727.8939
    257.5000,       5.0000,   5.00000,    746.1585
    262.5000,       5.0000,   5.00000,   1072.0530
    267.5000,       5.0000,   5.00000,   1058.9899
    272.5000,       5.0000,   5.00000,   1099.8883
    277.5000,       5.0000,   5.00000,   1344.1344
     32.5000,       5.0000,   6.00000,    315.4977
     37.5000,       5.0000,   6.00000,    329.6276
     42.5000,       5.0000,   6.00000,    229.0685
     47.5000,       5.0000,   6.00000,    292.7111
     52.5000,       5.0000,   6.00000,    286.7009
     57.5000,       5.0000,   6.00000,    283.3419
     62.5000,       5.0000,   6.00000,    316.2466
     67.5000,       5.0000,   6.00000,    309.6124
     72.5000,       5.0000,   6.00000,    280.4685
     77.5000,       5.0000,   6.00000,    266.6497
     82.5000,       5.0000,   6.00000,    292.9306
     87.5000,       5.0000,   6.00000,    323.3826
     92.5000,       5.0000,   6.00000,    404.4767
     97.5000,       5.0000,   6.00000,    419.3842
    102.5000,       5.0000,   6.00000,    373.3061
    107.5000,       5.0000,   6.00000,    380.8791
    112.5000,       5.0000,   6.00000,    365.9381
    117.5000,       5.0000,   6.00000,    378.1734
    122.5000,       5.0000,   6.00000,    343.2717
    127.5000,       5.0000,   6.00000,    407.0313
    132.5000,       5.0000,   6.00000,    443.7779
    137.5000,       5.0000,   6.00000,    393.0023
    142.5000,       5.0000,   6.00000,    551.8137
    147.5000,       5.0000,   6.00000,    461.8624
    152.5000,       5.0000,   6.00000,    490.2283
    157.5000,       5.0000,   6.00000,    469.9841
    162.5000,       5.0000,   6.00000,    394.6722
    167.5000,       5.0000,   6.00000,    393.8914
    172.5000,       5.0000,   6.00000,    327.6723
    177.5000,       5.0000,   6.00000,    295.4972
    182.5000,       5.0000,   6.00000,    336.8016
    187.5000,       5.0000,   6.00000,    444.4969
    192.5000,       5.0000,   6.00000,    562.0086
    197.5000,       5.0000,   6.00000,    404.4767
    202.5000,       5.0000,   6.00000,    374.7585
    207.5000,       5.0000,   6.00000,    446.4077
    212.5000,       5.0000,   6.00000,    484.2362
    217.5000,       5.0000,   6.00000,    462.1964
    222.5000,       5.0000,   6.00000,    520.0743
    227.5000,       5.0000,   6.00000,    571.6290
    232.5000,       5.0000,   6.00000,    793.1412
    237.5000,       5.0000,   6.00000,    727.7067
    242.5000,       5.0000,   6.00000,    813.4476
    247.5000,       5.0000,   6.00000,    626.4767
    252.5000,       5.0000,   6.00000,    657.0707
    257.5000,       5.0000,   6.00000,    675.0677
    262.5000,       5.0000,   6.00000,    898.6478
    267.5000,       5.0000,   6.00000,    946.5222
    272.5000,       5.0000,   6.00000,    950.4752
     37.5000,      25.0000,   1.00000,    320.1828
     42.5000,      25.0000,   1.00000,    323.1451
     47.5000,      25.0000,   1.00000,    316.1306
     52.5000,      25.0000,   1.00000,    310.3347
     57.5000,      25.0000,   1.00000,    313.6289
     62.5000,      25.0000,   1.00000,    291.6440
     67.5000,      25.0000,   1.00000,    280.0598
     72.5000,      25.0000,   1.00000,    285.3824
     77.5000,      25.0000,   1.00000,    291.7084
     82.5000,      25.0000,   1.00000,    300.3379
     87.5000,      25.0000,   1.00000,    338.9279
     92.5000,      25.0000,   1.00000,    351.7680
     97.5000,      25.0000,   1.00000,    354.6413
    102.5000,      25.0000,   1.00000,    379.4944
    107.5000,      25.0000,   1.00000,    355.7509
    112.5000,      25.0000,   1.00000,    331.4625
    117.5000,      25.0000,   1.00000,    331.2743
    122.5000,      25.0000,   1.00000,    341.2462
    127.5000,      25.0000,   1.00000,    352.1198
    132.5000,      25.0000,   1.00000,    402.9753
    137.5000,      25.0000,   1.00000,    446.7767
    142.5000,      25.0000,   1.00000,    477.7032
    147.5000,      25.0000,   1.00000,    492.4010
    152.5000,      25.0000,   1.00000,    500.3171
    157.5000,      25.0000,   1.00000,    431.5438
    162.5000,      25.0000,   1.00000,    389.3078
    167.5000,      25.0000,   1.00000,    355.1169
    172.5000,      25.0000,   1.00000,    335.6782
    177.5000,      25.0000,   1.00000,    335.1679
    182.5000,      25.0000,   1.00000,    369.7949
    187.5000,      25.0000,   1.00000,    369.3689
    192.5000,      25.0000,   1.00000,    409.5292
    197.5000,      25.0000,   1.00000,    458.7698
    202.5000,      25.0000,   1.00000,    483.7566
    207.5000,      25.0000,   1.00000,    443.6410
    212.5000,      25.0000,   1.00000,    467.9640
    217.5000,      25.0000,   1.00000,    503.0120
    222.5000,      25.0000,   1.00000,    608.3145
    227.5000,      25.0000,   1.00000,    640.8015
    232.5000,      25.0000,   1.00000,    706.9344
    237.5000,      25.0000,   1.00000,    694.7927
    242.5000,      25.0000,   1.00000,    655.3061
    247.5000,      25.0000,   1.00000,    659.3137
    252.5000,      25.0000,   1.00000,    737.6182
    257.5000,      25.0000,   1.00000,    737.6231
    262.5000,      25.0000,   1.00000,    770.8531
    267.5000,      25.0000,   1.00000,    840.9590
     37.5000,       5.0000,   7.00000,    342.3035
     42.5000,       5.0000,   7.00000,    243.2901
     47.5000,       5.0000,   7.00000,    308.4260
     52.5000,       5.0000,   7.00000,    297.6222
     57.5000,       5.0000,   7.00000,    277.7763
     62.5000,       5.0000,   7.00000,    311.1116
     67.5000,       5.0000,   7.00000,    304.0778
     72.5000,       5.0000,   7.00000,    269.4937
     77.5000,       5.0000,   7.00000,    259.5561
     82.5000,       5.0000,   7.00000,    267.9530
     87.5000,       5.0000,   7.00000,    297.1635
     92.5000,       5.0000,   7.00000,    349.4002
     97.5000,       5.0000,   7.00000,    347.6247
    102.5000,       5.0000,   7.00000,    328.8880
    107.5000,       5.0000,   7.00000,    317.2954
    112.5000,       5.0000,   7.00000,    324.2519
    117.5000,       5.0000,   7.00000,    332.8481
    122.5000,       5.0000,   7.00000,    303.7990
    127.5000,       5.0000,   7.00000,    355.9622
    132.5000,       5.0000,   7.00000,    384.5207
    137.5000,       5.0000,   7.00000,    362.9378
    142.5000,       5.0000,   7.00000,    526.9437
    147.5000,       5.0000,   7.00000,    434.6582
    152.5000,       5.0000,   7.00000,    443.4150
    157.5000,       5.0000,   7.00000,    407.7533
    162.5000,       5.0000,   7.00000,    358.2116
    167.5000,       5.0000,   7.00000,    366.9311
    172.5000,       5.0000,   7.00000,    300.8304
    177.5000,       5.0000,   7.00000,    242.2550
    182.5000,       5.0000,   7.00000,    295.9617
    187.5000,       5.0000,   7.00000,    397.5034
    192.5000,       5.0000,   7.00000,    521.1922
    197.5000,       5.0000,   7.00000,    369.9568
    202.5000,       5.0000,   7.00000,    344.4323
    207.5000,       5.0000,   7.00000,    405.2419
    212.5000,       5.0000,   7.00000,    470.6014
    217.5000,       5.0000,   7.00000,    443.8181
    222.5000,       5.0000,   7.00000,    503.2793
    227.5000,       5.0000,   7.00000,    532.3116
    232.5000,       5.0000,   7.00000,    781.4500
    237.5000,       5.0000,   7.00000,    709.4807
    242.5000,       5.0000,   7.00000,    710.0632
    247.5000,       5.0000,   7.00000,    574.9915
    252.5000,       5.0000,   7.00000,    596.2089
    257.5000,       5.0000,   7.00000,    579.9572
    262.5000,       5.0000,   7.00000,    775.6989
    267.5000,       5.0000,   7.00000,    769.4294
     42.5000,       5.0000,   8.00000,    252.6168
     47.5000,       5.0000,   8.00000,    328.3525
     52.5000,       5.0000,   8.00000,    301.0447
     57.5000,       5.0000,   8.00000,    279.4428
     62.5000,       5.0000,   8.00000,    320.3682
     67.5000,       5.0000,   8.00000,    307.7369
     72.5000,       5.0000,   8.00000,    262.6996
     77.5000,       5.0000,   8.00000,    240.6793
     82.5000,       5.0000,   8.00000,    254.7213
     87.5000,       5.0000,   8.00000,    260.5848
     92.5000,       5.0000,   8.00000,    296.4226
     97.5000,       5.0000,   8.00000,    300.7104
    102.5000,       5.0000,   8.00000,    263.2166
    107.5000,       5.0000,   8.00000,    266.4124
    112.5000,       5.0000,   8.00000,    281.3100
    117.5000,       5.0000,   8.00000,    298.0174
    122.5000,       5.0000,   8.00000,    278.0640
    127.5000,       5.0000,   8.00000,    321.0008
    132.5000,       5.0000,   8.00000,    350.5567
    137.5000,       5.0000,   8.00000,    338.3394
    142.5000,       5.0000,   8.00000,    503.3360
    147.5000,       5.0000,   8.00000,    399.7534
    152.5000,       5.0000,   8.00000,    385.6698
    157.5000,       5.0000,   8.00000,    377.7517
    162.5000,       5.0000,   8.00000,    343.4278
    167.5000,       5.0000,   8.00000,    340.8502
    172.5000,       5.0000,   8.00000,    266.7582
    177.5000,       5.0000,   8.00000,    216.5204
    182.5000,       5.0000,   8.00000,    255.4820
    187.5000,       5.0000,   8.00000,    374.6054
    192.5000,       5.0000,   8.00000,    478.2263
    197.5000,       5.0000,   8.00000,    332.3003
    202.5000,       5.0000,   8.00000,    308.6628
    207.5000,       5.0000,   8.00000,    380.7775
    212.5000,       5.0000,   8.00000,    454.7572
    217.5000,       5.0000,   8.00000,    447.1169
    222.5000,       5.0000,   8.00000,    483.3494
    227.5000,       5.0000,   8.00000,    511.0401
    232.5000,       5.0000,   8.00000,    730.9212
    237.5000,       5.0000,   8.00000,    642.6000
    242.5000,       5.0000,   8.00000,    679.8174
    247.5000,       5.0000,   8.00000,    530.6906
    252.5000,       5.0000,   8.00000,    518.0794
    257.5000,       5.0000,   8.00000,    506.4215
    262.5000,       5.0000,   8.00000,    649.5717
     52.5000,      35.0000,   1.00000,    351.9524
     57.5000,      35.0000,   1.00000,    327.6164
     62.5000,      35.0000,   1.00000,    311.7554
     67.5000,      35.0000,   1.00000,    284.6591
     72.5000,      35.0000,   1.00000,    265.2404
     77.5000,      35.0000,   1.00000,    258.7281
     82.5000,      35.0000,   1.00000,    244.2264
     87.5000,      35.0000,   1.00000,    237.4645
     92.5000,      35.0000,   1.00000,    219.4882
     97.5000,      35.0000,   1.00000,    210.9301
    102.5000,      35.0000,   1.00000,    212.0675
    107.5000,      35.0000,   1.00000,    210.4169
    112.5000,      35.0000,   1.00000,    221.7214
    117.5000,      35.0000,   1.00000,    240.5646
    122.5000,      35.0000,   1.00000,    266.8424
    127.5000,      35.0000,   1.00000,    318.1913
    132.5000,      35.0000,   1.00000,    344.8714
    137.5000,      35.0000,   1.00000,    360.6700
    142.5000,      35.0000,   1.00000,    364.9422
    147.5000,      35.0000,   1.00000,    373.4310
    152.5000,      35.0000,   1.00000,    379.8253
    157.5000,      35.0000,   1.00000,    372.7513
    162.5000,      35.0000,   1.00000,    321.3053
    167.5000,      35.0000,   1.00000,    299.1054
    172.5000,      35.0000,   1.00000,    294.5558
    177.5000,      35.0000,   1.00000,    311.3046
    182.5000,      35.0000,   1.00000,    301.1444
    187.5000,      35.0000,   1.00000,    289.3752
    192.5000,      35.0000,   1.00000,    295.8805
    197.5000,      35.0000,   1.00000,    348.5818
    202.5000,      35.0000,   1.00000,    385.5539
    207.5000,      35.0000,   1.00000,    429.6831
    212.5000,      35.0000,   1.00000,    447.5623
    217.5000,      35.0000,   1.00000,    526.4443
    222.5000,      35.0000,   1.00000,    570.0743
    227.5000,      35.0000,   1.00000,    567.0159
    232.5000,      35.0000,   1.00000,    543.0336
    237.5000,      35.0000,   1.00000,    534.9609
    242.5000,      35.0000,   1.00000,    520.0569
    247.5000,      35.0000,   1.00000,    561.4191
    252.5000,      35.0000,   1.00000,    542.8810
     52.5000,       5.0000,  10.00000,    329.1403
     57.5000,       5.0000,  10.00000,    302.0465
     62.5000,       5.0000,  10.00000,    334.5278
     67.5000,       5.0000,  10.00000,    303.8204
     72.5000,       5.0000,  10.00000,    248.2791
     77.5000,       5.0000,  10.00000,    212.5797
     82.5000,       5.0000,  10.00000,    206.0177
     87.5000,       5.0000,  10.00000,    209.2478
     92.5000,       5.0000,  10.00000,    221.1620
     97.5000,       5.0000,  10.00000,    205.7603
    102.5000,       5.0000,  10.00000,    191.8385
    107.5000,       5.0000,  10.00000,    183.4081
    112.5000,       5.0000,  10.00000,    200.6343
    117.5000,       5.0000,  10.00000,    233.3812
    122.5000,       5.0000,  10.00000,    239.0562
    127.5000,       5.0000,  10.00000,    295.1751
    132.5000,       5.0000,  10.00000,    323.3640
    137.5000,       5.0000,  10.00000,    297.7421
    142.5000,       5.0000,  10.00000,    417.0242
    147.5000,       5.0000,  10.00000,    333.1303
    152.5000,       5.0000,  10.00000,    347.8744
    157.5000,       5.0000,  10.00000,    344.9319
    162.5000,       5.0000,  10.00000,    298.9243
    167.5000,       5.0000,  10.00000,    304.3269
    172.5000,       5.0000,  10.00000,    238.8030
    177.5000,       5.0000,  10.00000,    194.3105
    182.5000,       5.0000,  10.00000,    232.7653
    187.5000,       5.0000,  10.00000,    314.2531
    192.5000,       5.0000,  10.00000,    397.0390
    197.5000,       5.0000,  10.00000,    282.3031
    202.5000,       5.0000,  10.00000,    273.8207
    207.5000,       5.0000,  10.00000,    351.4447
    212.5000,       5.0000,  10.00000,    425.4704
    217.5000,       5.0000,  10.00000,    421.7115
    222.5000,       5.0000,  10.00000,    459.9171
    227.5000,       5.0000,  10.00000,    451.8989
    232.5000,       5.0000,  10.00000,    622.1487
    237.5000,       5.0000,  10.00000,    559.3308
    242.5000,       5.0000,  10.00000,    573.9591
    247.5000,       5.0000,  10.00000,    442.0982
    252.5000,       5.0000,  10.00000,    414.5979
     67.5000,      45.0000,   1.00000,    276.6886
     72.5000,      45.0000,   1.00000,    252.4916
     77.5000,      45.0000,   1.00000,    216.3384
     82.5000,      45.0000,   1.00000,    195.8309
     87.5000,      45.0000,   1.00000,    167.5368
     92.5000,      45.0000,   1.00000,    150.6588
     97.5000,      45.0000,   1.00000,    142.8496
    102.5000,      45.0000,   1.00000,    139.8036
    107.5000,      45.0000,   1.00000,    150.1870
    112.5000,      45.0000,   1.00000,    165.3354
    117.5000,      45.0000,   1.00000,    184.1410
    122.5000,      45.0000,   1.00000,    216.7800
    127.5000,      45.0000,   1.00000,    235.8648
    132.5000,      45.0000,   1.00000,    269.4481
    137.5000,      45.0000,   1.00000,    302.6632
    142.5000,      45.0000,   1.00000,    316.9390
    147.5000,      45.0000,   1.00000,    325.1603
    152.5000,      45.0000,   1.00000,    317.5275
    157.5000,      45.0000,   1.00000,    303.4592
    162.5000,      45.0000,   1.00000,    310.2960
    167.5000,      45.0000,   1.00000,    298.7487
    172.5000,      45.0000,   1.00000,    308.7890
    177.5000,      45.0000,   1.00000,    287.4333
    182.5000,      45.0000,   1.00000,    276.1089
    187.5000,      45.0000,   1.00000,    281.9049
    192.5000,      45.0000,   1.00000,    298.5883
    197.5000,      45.0000,   1.00000,    320.0778
    202.5000,      45.0000,   1.00000,    364.5102
    207.5000,      45.0000,   1.00000,    394.2477
    212.5000,      45.0000,   1.00000,    437.9044
    217.5000,      45.0000,   1.00000,    447.1245
    222.5000,      45.0000,   1.00000,    473.5984
    227.5000,      45.0000,   1.00000,    464.7975
    232.5000,      45.0000,   1.00000,    450.2809
    237.5000,      45.0000,   1.00000,    422.0325
     67.5000,       5.0000,  12.00000,    292.1842
    147.5000,       5.0000,  12.00000,    306.9411
    227.5000,       5.0000,  12.00000,    413.9063
     67.5000,      15.0000,   4.00000,    269.4284
     72.5000,      15.0000,   4.00000,    226.6908
     77.5000,      15.0000,   4.00000,    184.3975
     82.5000,      15.0000,   4.00000,    163.0750
     87.5000,      15.0000,   4.00000,    156.7042
     92.5000,      15.0000,   4.00000,    148.2645
     97.5000,      15.0000,   4.00000,    143.9767
    102.5000,      15.0000,   4.00000,    132.0579
    107.5000,      15.0000,   4.00000,    132.7252
    112.5000,      15.0000,   4.00000,    140.3728
    117.5000,      15.0000,   4.00000,    156.1860
    122.5000,      15.0000,   4.00000,    183.0312
    127.5000,      15.0000,   4.00000,    210.5984
    132.5000,      15.0000,   4.00000,    248.3889
    137.5000,      15.0000,   4.00000,    304.9029
    142.5000,      15.0000,   4.00000,    317.9641
    147.5000,      15.0000,   4.00000,    333.1617
    152.5000,      15.0000,   4.00000,    306.0765
    157.5000,      15.0000,   4.00000,    300.6308
    162.5000,      15.0000,   4.00000,    303.3200
    167.5000,      15.0000,   4.00000,    273.9917
    172.5000,      15.0000,   4.00000,    237.1083
    177.5000,      15.0000,   4.00000,    206.0701
    182.5000,      15.0000,   4.00000,    229.7564
    187.5000,      15.0000,   4.00000,    303.4298
    192.5000,      15.0000,   4.00000,    320.1024
    197.5000,      15.0000,   4.00000,    303.7166
    202.5000,      15.0000,   4.00000,    284.7168
    207.5000,      15.0000,   4.00000,    323.8579
    212.5000,      15.0000,   4.00000,    356.4378
    217.5000,      15.0000,   4.00000,    380.3018
    222.5000,      15.0000,   4.00000,    390.5562
    227.5000,      15.0000,   4.00000,    444.0868
    232.5000,      15.0000,   4.00000,    458.7995
    237.5000,      15.0000,   4.00000,    476.6587
     82.5000,      55.0000,   1.00000,    170.3433
     87.5000,      55.0000,   1.00000,    152.6065
     92.5000,      55.0000,   1.00000,    140.6973
     97.5000,      55.0000,   1.00000,    131.2703
    102.5000,      55.0000,   1.00000,    128.9815
    107.5000,      55.0000,   1.00000,    130.5737
    112.5000,      55.0000,   1.00000,    128.8594
    117.5000,      55.0000,   1.00000,    148.1300
    122.5000,      55.0000,   1.00000,    165.5128
    127.5000,      55.0000,   1.00000,    182.6013
    132.5000,      55.0000,   1.00000,    204.8201
    137.5000,      55.0000,   1.00000,    230.0309
    142.5000,      55.0000,   1.00000,    258.7391
    147.5000,      55.0000,   1.00000,    284.4110
    152.5000,      55.0000,   1.00000,    292.9580
    157.5000,      55.0000,   1.00000,    293.8732
    162.5000,      55.0000,   1.00000,    294.9085
    167.5000,      55.0000,   1.00000,    314.5038
    172.5000,      55.0000,   1.00000,    300.1288
    177.5000,      55.0000,   1.00000,    299.9169
    182.5000,      55.0000,   1.00000,    302.5156
    187.5000,      55.0000,   1.00000,    310.4060
    192.5000,      55.0000,   1.00000,    321.1299
    197.5000,      55.0000,   1.00000,    324.9443
    202.5000,      55.0000,   1.00000,    338.4146
    207.5000,      55.0000,   1.00000,    379.4250
    212.5000,      55.0000,   1.00000,    392.3941
    217.5000,      55.0000,   1.00000,    397.7342
    222.5000,      55.0000,   1.00000,    368.9081
    147.5000,       5.0000,  15.00000,    291.4355
    227.5000,       5.0000,  15.00000,    335.2766
     82.5000,      15.0000,   5.00000,    143.2554
     87.5000,      15.0000,   5.00000,    138.0008
     92.5000,      15.0000,   5.00000,    133.6051
     97.5000,      15.0000,   5.00000,    130.3596
    102.5000,      15.0000,   5.00000,    118.9902
    107.5000,      15.0000,   5.00000,    110.5740
    112.5000,      15.0000,   5.00000,    105.6508
    117.5000,      15.0000,   5.00000,    110.6300
    122.5000,      15.0000,   5.00000,    132.0204
    127.5000,      15.0000,   5.00000,    154.0010
    132.5000,      15.0000,   5.00000,    187.0688
    137.5000,      15.0000,   5.00000,    248.5490
    142.5000,      15.0000,   5.00000,    277.6904
    147.5000,      15.0000,   5.00000,    313.6812
    152.5000,      15.0000,   5.00000,    302.2311
    157.5000,      15.0000,   5.00000,    299.6542
    162.5000,      15.0000,   5.00000,    296.4781
    167.5000,      15.0000,   5.00000,    270.1791
    172.5000,      15.0000,   5.00000,    237.1538
    177.5000,      15.0000,   5.00000,    215.2662
    182.5000,      15.0000,   5.00000,    243.0065
    187.5000,      15.0000,   5.00000,    324.7281
    192.5000,      15.0000,   5.00000,    336.1871
    197.5000,      15.0000,   5.00000,    307.8912
    202.5000,      15.0000,   5.00000,    273.5847
    207.5000,      15.0000,   5.00000,    305.3456
    212.5000,      15.0000,   5.00000,    326.4919
    217.5000,      15.0000,   5.00000,    337.1445
    222.5000,      15.0000,   5.00000,    324.2801
     97.5000,      65.0000,   1.00000,    128.3548
    102.5000,      65.0000,   1.00000,    123.7723
    107.5000,      65.0000,   1.00000,    122.4730
    112.5000,      65.0000,   1.00000,    131.2795
    117.5000,      65.0000,   1.00000,    133.8024
    122.5000,      65.0000,   1.00000,    141.5494
    127.5000,      65.0000,   1.00000,    153.3450
    132.5000,      65.0000,   1.00000,    172.9247
    137.5000,      65.0000,   1.00000,    195.1590
    142.5000,      65.0000,   1.00000,    208.3183
    147.5000,      65.0000,   1.00000,    222.3741
    152.5000,      65.0000,   1.00000,    243.0685
    157.5000,      65.0000,   1.00000,    270.6053
    162.5000,      65.0000,   1.00000,    309.1933
    167.5000,      65.0000,   1.00000,    319.7805
    172.5000,      65.0000,   1.00000,    325.2029
    177.5000,      65.0000,   1.00000,    317.9129
    182.5000,      65.0000,   1.00000,    321.3390
    187.5000,      65.0000,   1.00000,    324.0051
    192.5000,      65.0000,   1.00000,    327.7918
    197.5000,      65.0000,   1.00000,    329.2338
    202.5000,      65.0000,   1.00000,    344.4196
    207.5000,      65.0000,   1.00000,    349.7905
     97.5000,      15.0000,   6.00000,    120.4810
    102.5000,      15.0000,   6.00000,    108.3205
    107.5000,      15.0000,   6.00000,    100.3838
    112.5000,      15.0000,   6.00000,     96.8012
    117.5000,      15.0000,   6.00000,     94.0919
    122.5000,      15.0000,   6.00000,    104.7473
    127.5000,      15.0000,   6.00000,    123.5431
    132.5000,      15.0000,   6.00000,    152.2589
    137.5000,      15.0000,   6.00000,    213.9599
    142.5000,      15.0000,   6.00000,    239.3659
    147.5000,      15.0000,   6.00000,    273.2839
    152.5000,      15.0000,   6.00000,    273.6665
    157.5000,      15.0000,   6.00000,    288.4282
    162.5000,      15.0000,   6.00000,    306.6407
    167.5000,      15.0000,   6.00000,    287.1331
    172.5000,      15.0000,   6.00000,    252.4013
    177.5000,      15.0000,   6.00000,    224.1292
    182.5000,      15.0000,   6.00000,    247.9516
    187.5000,      15.0000,   6.00000,    330.3503
    192.5000,      15.0000,   6.00000,    341.0088
    197.5000,      15.0000,   6.00000,    315.9633
    202.5000,      15.0000,   6.00000,    274.4254
    207.5000,      15.0000,   6.00000,    299.7373
    105.0000,      30.0000,   3.00000,    104.4767
    110.0000,      30.0000,   3.00000,     99.0187
    115.0000,      30.0000,   3.00000,     99.3636
    120.0000,      30.0000,   3.00000,    105.6584
    125.0000,      30.0000,   3.00000,    115.4770
    130.0000,      30.0000,   3.00000,    144.7239
    135.0000,      30.0000,   3.00000,    164.8913
    140.0000,      30.0000,   3.00000,    191.7031
    145.0000,      30.0000,   3.00000,    227.5620
    150.0000,      30.0000,   3.00000,    252.5597
    155.0000,      30.0000,   3.00000,    286.4033
    160.0000,      30.0000,   3.00000,    281.9111
    165.0000,      30.0000,   3.00000,    272.9464
    170.0000,      30.0000,   3.00000,    270.6062
    175.0000,      30.0000,   3.00000,    273.0700
    180.0000,      30.0000,   3.00000,    297.9044
    185.0000,      30.0000,   3.00000,    288.9397
    190.0000,      30.0000,   3.00000,    286.6425
    195.0000,      30.0000,   3.00000,    304.6338
    200.0000,      30.0000,   3.00000,    322.2178
    112.5000,      25.0000,   4.00000,     92.9246
    117.5000,      25.0000,   4.00000,     97.5399
    122.5000,      25.0000,   4.00000,    107.1338
    127.5000,      25.0000,   4.00000,    117.7905
    132.5000,      25.0000,   4.00000,    148.7015
    137.5000,      25.0000,   4.00000,    172.8083
    142.5000,      25.0000,   4.00000,    198.3873
    147.5000,      25.0000,   4.00000,    229.8669
    152.5000,      25.0000,   4.00000,    264.3952
    157.5000,      25.0000,   4.00000,    269.4498
    162.5000,      25.0000,   4.00000,    277.2344
    167.5000,      25.0000,   4.00000,    264.0878
    172.5000,      25.0000,   4.00000,    252.9546
    177.5000,      25.0000,   4.00000,    266.3649
    182.5000,      25.0000,   4.00000,    291.5868
    187.5000,      25.0000,   4.00000,    296.8343
    192.5000,      25.0000,   4.00000,    308.0944
    147.5000,      15.0000,   8.00000,    227.5926
INVERSION RESULTS
INITIAL RMS ERROR
 53.84
NUMBER OF LAYERS
13
NUMBER OF BLOCKS
536
ITERATION 1
MODEL RESISTIVITY
LAYER 1
59,     2.5000
     10.0000,     349.75
     15.0000,     332.45
     20.0000,     315.71
     25.0000,     350.08
     30.0000,     380.50
     35.0000,     440.50
     40.0000,     501.65
     45.0000,     434.46
     50.0000,     551.06
     55.0000,     596.56
     60.0000,     610.83
     65.0000,     666.97
     70.0000,     679.31
     75.0000,     541.40
     80.0000,     501.15
     85.0000,     515.69
     90.0000,     550.52
     95.0000,     635.32
    100.0000,     637.85
    105.0000,     572.96
    110.0000,     559.50
    115.0000,     580.04
    120.0000,     605.43
    125.0000,     601.10
    130.0000,     708.57
    135.0000,     784.38
    140.0000,     769.93
    145.0000,     1007.4
    150.0000,     861.85
    155.0000,     849.20
    160.0000,     804.17
    165.0000,     706.79
    170.0000,     651.74
    175.0000,     523.41
    180.0000,     449.34
    185.0000,     512.64
    190.0000,     671.85
    195.0000,     803.00
    200.0000,     632.37
    205.0000,     608.74
    210.0000,     740.46
    215.0000,     885.04
    220.0000,     909.32
    225.0000,     1003.3
    230.0000,     1009.0
    235.0000,     1289.4
    240.0000,     1203.4
    245.0000,     1251.2
    250.0000,     1051.8
    255.0000,     1040.3
    260.0000,     1052.7
    265.0000,     1329.6
    270.0000,     1386.6
    275.0000,     1479.0
    280.0000,     1762.6
    285.0000,     1558.0
    290.0000,     1584.1
    295.0000,     1715.0
             1733.6
LAYER 2
59,     5.2500
     10.0000,     346.70
     15.0000,     330.20
     20.0000,     314.03
     25.0000,     339.03
     30.0000,     369.30
     35.0000,     424.77
     40.0000,     474.09
     45.0000,     429.88
     50.0000,     524.36
     55.0000,     574.16
     60.0000,     593.20
     65.0000,     648.79
     70.0000,     653.64
     75.0000,     537.28
     80.0000,     494.76
     85.0000,     508.61
     90.0000,     549.15
     95.0000,     627.20
    100.0000,     632.84
    105.0000,     578.39
    110.0000,     565.36
    115.0000,     585.33
    120.0000,     609.75
    125.0000,     612.43
    130.0000,     709.60
    135.0000,     779.68
    140.0000,     785.38
    145.0000,     979.93
    150.0000,     864.00
    155.0000,     836.24
    160.0000,     789.71
    165.0000,     700.20
    170.0000,     636.45
    175.0000,     512.70
    180.0000,     441.75
    185.0000,     503.01
    190.0000,     659.91
    195.0000,     775.77
    200.0000,     625.00
    205.0000,     598.01
    210.0000,     721.43
    215.0000,     859.80
    220.0000,     892.11
    225.0000,     970.92
    230.0000,     1005.1
    235.0000,     1259.5
    240.0000,     1211.4
    245.0000,     1223.2
    250.0000,     1043.9
    255.0000,     1015.5
    260.0000,     1047.8
    265.0000,     1294.5
    270.0000,     1381.1
    275.0000,     1488.3
    280.0000,     1711.8
    285.0000,     1568.6
    290.0000,     1589.8
    295.0000,     1699.9
             1720.1
LAYER 3
57,     8.2750
     15.0000,     326.37
     20.0000,     303.86
     25.0000,     311.84
     30.0000,     335.41
     35.0000,     377.26
     40.0000,     413.05
     45.0000,     397.70
     50.0000,     465.76
     55.0000,     517.52
     60.0000,     548.27
     65.0000,     602.00
     70.0000,     607.29
     75.0000,     523.69
     80.0000,     483.65
     85.0000,     494.52
     90.0000,     535.11
     95.0000,     596.31
    100.0000,     601.10
    105.0000,     560.79
    110.0000,     548.54
    115.0000,     565.79
    120.0000,     590.08
    125.0000,     606.59
    130.0000,     691.38
    135.0000,     761.48
    140.0000,     796.94
    145.0000,     936.87
    150.0000,     857.08
    155.0000,     811.33
    160.0000,     758.76
    165.0000,     676.24
    170.0000,     600.06
    175.0000,     484.39
    180.0000,     420.43
    185.0000,     473.93
    190.0000,     613.38
    195.0000,     701.43
    200.0000,     586.91
    205.0000,     556.50
    210.0000,     652.12
    215.0000,     764.48
    220.0000,     801.07
    225.0000,     861.08
    230.0000,     929.24
    235.0000,     1140.9
    240.0000,     1146.1
    245.0000,     1123.4
    250.0000,     979.82
    255.0000,     943.73
    260.0000,     997.43
    265.0000,     1206.8
    270.0000,     1333.9
    275.0000,     1461.6
    280.0000,     1625.7
    285.0000,     1564.1
    290.0000,     1601.5
             1687.8
LAYER 4
55,    11.6025
     20.0000,     291.97
     25.0000,     279.22
     30.0000,     292.44
     35.0000,     321.01
     40.0000,     347.23
     45.0000,     349.73
     50.0000,     403.94
     55.0000,     456.70
     60.0000,     497.90
     65.0000,     553.69
     70.0000,     567.44
     75.0000,     509.00
     80.0000,     472.33
     85.0000,     475.28
     90.0000,     502.69
     95.0000,     538.58
    100.0000,     532.55
    105.0000,     497.54
    110.0000,     483.63
    115.0000,     495.45
    120.0000,     518.45
    125.0000,     545.13
    130.0000,     622.62
    135.0000,     698.15
    140.0000,     756.34
    145.0000,     865.94
    150.0000,     813.89
    155.0000,     764.87
    160.0000,     711.34
    165.0000,     634.96
    170.0000,     554.34
    175.0000,     447.81
    180.0000,     389.61
    185.0000,     430.86
    190.0000,     541.76
    195.0000,     602.15
    200.0000,     514.42
    205.0000,     480.82
    210.0000,     540.94
    215.0000,     615.33
    220.0000,     642.97
    225.0000,     688.13
    230.0000,     764.88
    235.0000,     936.25
    240.0000,     974.87
    245.0000,     952.95
    250.0000,     852.72
    255.0000,     830.38
    260.0000,     900.21
    265.0000,     1088.0
    270.0000,     1246.1
    275.0000,     1383.7
    280.0000,     1544.2
    285.0000,     1530.8
             1622.6
LAYER 5
51,    15.2628
     30.0000,     231.75
     35.0000,     239.01
     40.0000,     251.38
     45.0000,     273.18
     50.0000,     310.28
     55.0000,     360.38
     60.0000,     410.45
     65.0000,     461.33
     70.0000,     485.03
     75.0000,     466.15
     80.0000,     435.99
     85.0000,     412.47
     90.0000,     394.16
     95.0000,     373.87
    100.0000,     343.25
    105.0000,     311.66
    110.0000,     293.35
    115.0000,     291.43
    120.0000,     303.87
    125.0000,     331.10
    130.0000,     382.39
    135.0000,     447.11
    140.0000,     515.42
    145.0000,     583.17
    150.0000,     596.27
    155.0000,     585.32
    160.0000,     559.26
    165.0000,     514.99
    170.0000,     457.34
    175.0000,     392.01
    180.0000,     353.73
    185.0000,     363.41
    190.0000,     399.31
    195.0000,     408.27
    200.0000,     368.04
    205.0000,     339.04
    210.0000,     341.24
    215.0000,     353.61
    220.0000,     363.45
    225.0000,     387.55
    230.0000,     437.36
    235.0000,     516.26
    240.0000,     568.76
    245.0000,     589.18
    250.0000,     589.51
    255.0000,     619.95
    260.0000,     712.20
    265.0000,     852.58
    270.0000,     1033.9
    275.0000,     1160.4
             1382.3
LAYER 6
47,    19.2890
     40.0000,     215.49
     45.0000,     242.22
     50.0000,     268.31
     55.0000,     308.93
     60.0000,     349.79
     65.0000,     389.36
     70.0000,     409.21
     75.0000,     401.34
     80.0000,     374.66
     85.0000,     341.21
     90.0000,     306.28
     95.0000,     271.12
    100.0000,     237.37
    105.0000,     209.86
    110.0000,     192.75
    115.0000,     187.12
    120.0000,     192.84
    125.0000,     210.64
    130.0000,     242.64
    135.0000,     286.71
    140.0000,     338.02
    145.0000,     388.67
    150.0000,     422.27
    155.0000,     439.46
    160.0000,     441.74
    165.0000,     428.33
    170.0000,     401.45
    175.0000,     368.33
    180.0000,     345.50
    185.0000,     342.02
    190.0000,     346.84
    195.0000,     338.65
    200.0000,     312.20
    205.0000,     287.61
    210.0000,     275.27
    215.0000,     271.52
    220.0000,     274.23
    225.0000,     288.77
    230.0000,     319.48
    235.0000,     364.51
    240.0000,     408.47
    245.0000,     444.78
    250.0000,     483.22
    255.0000,     537.48
    260.0000,     637.05
    265.0000,     746.20
           974.6641
LAYER 7
43,    23.7179
     50.0000,     231.25
     55.0000,     265.89
     60.0000,     291.82
     65.0000,     315.18
     70.0000,     327.17
     75.0000,     321.79
     80.0000,     299.42
     85.0000,     268.72
     90.0000,     235.77
     95.0000,     203.48
    100.0000,     175.01
    105.0000,     153.19
    110.0000,     139.38
    115.0000,     133.81
    120.0000,     136.45
    125.0000,     147.61
    130.0000,     167.93
    135.0000,     196.98
    140.0000,     232.78
    145.0000,     271.29
    150.0000,     306.30
    155.0000,     334.40
    160.0000,     353.42
    165.0000,     361.61
    170.0000,     359.17
    175.0000,     349.79
    180.0000,     340.61
    185.0000,     335.61
    190.0000,     330.67
    195.0000,     318.36
    200.0000,     297.92
    205.0000,     277.24
    210.0000,     262.34
    215.0000,     254.37
    220.0000,     254.01
    225.0000,     263.51
    230.0000,     284.57
    235.0000,     315.91
    240.0000,     354.50
    245.0000,     394.05
    250.0000,     446.09
    255.0000,     504.90
           639.1319
LAYER 8
39,    28.5897
     60.0000,     237.32
     65.0000,     248.42
     70.0000,     253.32
     75.0000,     248.93
     80.0000,     230.45
     85.0000,     206.74
     90.0000,     182.39
     95.0000,     157.63
    100.0000,     135.88
    105.0000,     119.55
    110.0000,     109.25
    115.0000,     104.92
    120.0000,     106.53
    125.0000,     114.18
    130.0000,     128.13
    135.0000,     148.35
    140.0000,     174.14
    145.0000,     203.81
    150.0000,     234.73
    155.0000,     264.27
    160.0000,     290.02
    165.0000,     309.87
    170.0000,     322.77
    175.0000,     329.43
    180.0000,     332.08
    185.0000,     332.10
    190.0000,     328.28
    195.0000,     318.66
    200.0000,     303.89
    205.0000,     287.94
    210.0000,     274.80
    215.0000,     266.81
    220.0000,     265.55
    225.0000,     272.42
    230.0000,     288.84
    235.0000,     312.89
    240.0000,     346.17
    245.0000,     383.33
           452.8178
LAYER 9
34,    33.9487
     75.0000,     198.58
     80.0000,     174.03
     85.0000,     159.06
     90.0000,     144.84
     95.0000,     126.37
    100.0000,     109.57
    105.0000,      97.58
    110.0000,      90.28
    115.0000,      87.47
    120.0000,      89.12
    125.0000,      95.25
    130.0000,     106.00
    135.0000,     121.41
    140.0000,     141.32
    145.0000,     165.06
    150.0000,     191.51
    155.0000,     219.13
    160.0000,     246.20
    165.0000,     270.97
    170.0000,     292.03
    175.0000,     308.67
    180.0000,     320.82
    185.0000,     328.39
    190.0000,     330.83
    195.0000,     327.71
    200.0000,     319.87
    205.0000,     309.77
    210.0000,     300.53
    215.0000,     294.57
    220.0000,     293.95
    225.0000,     299.18
    230.0000,     309.92
    235.0000,     328.69
           363.3383
LAYER 10
28,    39.8436
     90.0000,     124.19
     95.0000,     101.82
    100.0000,      89.86
    105.0000,      81.14
    110.0000,      76.31
    115.0000,      74.91
    120.0000,      77.19
    125.0000,      83.05
    130.0000,      92.47
    135.0000,     105.51
    140.0000,     122.17
    145.0000,     142.25
    150.0000,     165.29
    155.0000,     190.50
    160.0000,     216.85
    165.0000,     243.12
    170.0000,     268.13
    175.0000,     290.79
    180.0000,     310.25
    185.0000,     325.67
    190.0000,     336.20
    195.0000,     341.42
    200.0000,     341.34
    205.0000,     337.45
    210.0000,     332.96
    215.0000,     329.65
    220.0000,     330.07
           334.4090
LAYER 11
24,    46.3279
    100.0000,      73.41
    105.0000,      65.79
    110.0000,      62.91
    115.0000,      63.59
    120.0000,      66.98
    125.0000,      73.51
    130.0000,      82.86
    135.0000,      95.06
    140.0000,     110.18
    145.0000,     128.25
    150.0000,     149.12
    155.0000,     172.48
    160.0000,     197.79
    165.0000,     224.36
    170.0000,     251.41
    175.0000,     278.07
    180.0000,     303.47
    185.0000,     326.49
    190.0000,     345.65
    195.0000,     360.47
    200.0000,     368.39
    205.0000,     370.24
    210.0000,     368.34
           363.5677
LAYER 12
21,    53.4607
    105.0000,      47.94
    110.0000,      48.21
    115.0000,      51.87
    120.0000,      57.54
    125.0000,      64.83
    130.0000,      74.98
    135.0000,      87.35
    140.0000,     102.06
    145.0000,     119.25
    150.0000,     139.02
    155.0000,     161.32
    160.0000,     185.98
    165.0000,     212.73
    170.0000,     241.23
    175.0000,     271.16
    180.0000,     302.19
    185.0000,     333.63
    190.0000,     361.22
    195.0000,     387.43
    200.0000,     407.52
           410.8983
LAYER 13
19, 
    110.0000,      33.15
    115.0000,      41.43
    120.0000,      49.90
    125.0000,      58.87
    130.0000,      68.82
    135.0000,      81.90
    140.0000,      96.74
    145.0000,     113.73
    150.0000,     133.14
    155.0000,     155.09
    160.0000,     179.63
    165.0000,     206.74
    170.0000,     236.44
    175.0000,     269.05
    180.0000,     305.51
    185.0000,     340.44
    190.0000,     379.82
    195.0000,     427.13
           488.5661
CALCULATED APPARENT RESISTIVITY
      7.5000,       5.0000,   1.00000,    333.9843
     12.5000,       5.0000,   1.00000,    331.1633
     17.5000,       5.0000,   1.00000,    323.8654
     22.5000,       5.0000,   1.00000,    351.4589
     27.5000,       5.0000,   1.00000,    369.3738
     32.5000,       5.0000,   1.00000,    396.4270
     37.5000,       5.0000,   1.00000,    461.0821
     42.5000,       5.0000,   1.00000,    431.0701
     47.5000,       5.0000,   1.00000,    524.2872
     52.5000,       5.0000,   1.00000,    543.7012
     57.5000,       5.0000,   1.00000,    571.9537
     62.5000,       5.0000,   1.00000,    589.3686
     67.5000,       5.0000,   1.00000,    600.3884
     72.5000,       5.0000,   1.00000,    536.5031
     77.5000,       5.0000,   1.00000,    528.7081
     82.5000,       5.0000,   1.00000,    531.1854
     87.5000,       5.0000,   1.00000,    537.4815
     92.5000,       5.0000,   1.00000,    575.4525
     97.5000,       5.0000,   1.00000,    580.5900
    102.5000,       5.0000,   1.00000,    563.9565
    107.5000,       5.0000,   1.00000,    566.3088
    112.5000,       5.0000,   1.00000,    570.0970
    117.5000,       5.0000,   1.00000,    602.6996
    122.5000,       5.0000,   1.00000,    609.9451
    127.5000,       5.0000,   1.00000,    683.4757
    132.5000,       5.0000,   1.00000,    763.2451
    137.5000,       5.0000,   1.00000,    732.1836
    142.5000,       5.0000,   1.00000,    896.5368
    147.5000,       5.0000,   1.00000,    785.4329
    152.5000,       5.0000,   1.00000,    811.7119
    157.5000,       5.0000,   1.00000,    753.8902
    162.5000,       5.0000,   1.00000,    665.3215
    167.5000,       5.0000,   1.00000,    620.0807
    172.5000,       5.0000,   1.00000,    541.5237
    177.5000,       5.0000,   1.00000,    505.9716
    182.5000,       5.0000,   1.00000,    541.4051
    187.5000,       5.0000,   1.00000,    581.2563
    192.5000,       5.0000,   1.00000,    660.6661
    197.5000,       5.0000,   1.00000,    618.2736
    202.5000,       5.0000,   1.00000,    653.0080
    207.5000,       5.0000,   1.00000,    711.0048
    212.5000,       5.0000,   1.00000,    795.5665
    217.5000,       5.0000,   1.00000,    830.1661
    222.5000,       5.0000,   1.00000,    968.0591
    227.5000,       5.0000,   1.00000,    948.7257
    232.5000,       5.0000,   1.00000,   1146.2640
    237.5000,       5.0000,   1.00000,   1050.1827
    242.5000,       5.0000,   1.00000,   1155.8021
    247.5000,       5.0000,   1.00000,   1027.8785
    252.5000,       5.0000,   1.00000,   1096.9056
    257.5000,       5.0000,   1.00000,   1076.0569
    262.5000,       5.0000,   1.00000,   1267.0068
    267.5000,       5.0000,   1.00000,   1341.8346
    272.5000,       5.0000,   1.00000,   1406.3538
    277.5000,       5.0000,   1.00000,   1610.7866
    282.5000,       5.0000,   1.00000,   1530.6530
    287.5000,       5.0000,   1.00000,   1614.0286
    292.5000,       5.0000,   1.00000,   1658.8701
    297.5000,       5.0000,   1.00000,   1668.2073
     12.5000,       5.0000,   2.00000,    321.7483
     17.5000,       5.0000,   2.00000,    314.5670
     22.5000,       5.0000,   2.00000,    340.6255
     27.5000,       5.0000,   2.00000,    343.0668
     32.5000,       5.0000,   2.00000,    387.1064
     37.5000,       5.0000,   2.00000,    432.5102
     42.5000,       5.0000,   2.00000,    387.0822
     47.5000,       5.0000,   2.00000,    480.6516
     52.5000,       5.0000,   2.00000,    514.6044
     57.5000,       5.0000,   2.00000,    485.8787
     62.5000,       5.0000,   2.00000,    536.2371
     67.5000,       5.0000,   2.00000,    570.2468
     72.5000,       5.0000,   2.00000,    501.6714
     77.5000,       5.0000,   2.00000,    503.1269
     82.5000,       5.0000,   2.00000,    517.1364
     87.5000,       5.0000,   2.00000,    506.4532
     92.5000,       5.0000,   2.00000,    544.8293
     97.5000,       5.0000,   2.00000,    545.8587
    102.5000,       5.0000,   2.00000,    512.6716
    107.5000,       5.0000,   2.00000,    524.5098
    112.5000,       5.0000,   2.00000,    561.1843
    117.5000,       5.0000,   2.00000,    577.8569
    122.5000,       5.0000,   2.00000,    565.4888
    127.5000,       5.0000,   2.00000,    665.9665
    132.5000,       5.0000,   2.00000,    687.8850
    137.5000,       5.0000,   2.00000,    656.9461
    142.5000,       5.0000,   2.00000,    812.8643
    147.5000,       5.0000,   2.00000,    716.2632
    152.5000,       5.0000,   2.00000,    702.1326
    157.5000,       5.0000,   2.00000,    699.5040
    162.5000,       5.0000,   2.00000,    625.5917
    167.5000,       5.0000,   2.00000,    618.3123
    172.5000,       5.0000,   2.00000,    551.0897
    177.5000,       5.0000,   2.00000,    490.6455
    182.5000,       5.0000,   2.00000,    499.2031
    187.5000,       5.0000,   2.00000,    573.2247
    192.5000,       5.0000,   2.00000,    648.2260
    197.5000,       5.0000,   2.00000,    555.8590
    202.5000,       5.0000,   2.00000,    565.7208
    207.5000,       5.0000,   2.00000,    680.4926
    212.5000,       5.0000,   2.00000,    739.5202
    217.5000,       5.0000,   2.00000,    761.8387
    222.5000,       5.0000,   2.00000,    821.6659
    227.5000,       5.0000,   2.00000,    836.9111
    232.5000,       5.0000,   2.00000,    979.5257
    237.5000,       5.0000,   2.00000,    960.3671
    242.5000,       5.0000,   2.00000,   1024.1119
    247.5000,       5.0000,   2.00000,    992.1292
    252.5000,       5.0000,   2.00000,   1019.1590
    257.5000,       5.0000,   2.00000,   1053.5836
    262.5000,       5.0000,   2.00000,   1254.0671
    267.5000,       5.0000,   2.00000,   1248.8065
    272.5000,       5.0000,   2.00000,   1300.5072
    277.5000,       5.0000,   2.00000,   1560.5072
    282.5000,       5.0000,   2.00000,   1454.4235
    287.5000,       5.0000,   2.00000,   1488.9982
    292.5000,       5.0000,   2.00000,   1611.1836
     17.5000,       5.0000,   3.00000,    295.4030
     22.5000,       5.0000,   3.00000,    309.3864
     27.5000,       5.0000,   3.00000,    333.8506
     32.5000,       5.0000,   3.00000,    366.8983
     37.5000,       5.0000,   3.00000,    397.2635
     42.5000,       5.0000,   3.00000,    352.8974
     47.5000,       5.0000,   3.00000,    424.9996
     52.5000,       5.0000,   3.00000,    437.0416
     57.5000,       5.0000,   3.00000,    450.7780
     62.5000,       5.0000,   3.00000,    483.3994
     67.5000,       5.0000,   3.00000,    521.5783
     72.5000,       5.0000,   3.00000,    461.3210
     77.5000,       5.0000,   3.00000,    443.3027
     82.5000,       5.0000,   3.00000,    453.9884
     87.5000,       5.0000,   3.00000,    475.9219
     92.5000,       5.0000,   3.00000,    512.5995
     97.5000,       5.0000,   3.00000,    500.9122
    102.5000,       5.0000,   3.00000,    459.4564
    107.5000,       5.0000,   3.00000,    470.1928
    112.5000,       5.0000,   3.00000,    503.7698
    117.5000,       5.0000,   3.00000,    523.9391
    122.5000,       5.0000,   3.00000,    526.4576
    127.5000,       5.0000,   3.00000,    569.0146
    132.5000,       5.0000,   3.00000,    605.6838
    137.5000,       5.0000,   3.00000,    577.6544
    142.5000,       5.0000,   3.00000,    696.4649
    147.5000,       5.0000,   3.00000,    617.6069
    152.5000,       5.0000,   3.00000,    615.6336
    157.5000,       5.0000,   3.00000,    598.5814
    162.5000,       5.0000,   3.00000,    603.9676
    167.5000,       5.0000,   3.00000,    598.3942
    172.5000,       5.0000,   3.00000,    518.1400
    177.5000,       5.0000,   3.00000,    438.8245
    182.5000,       5.0000,   3.00000,    469.2088
    187.5000,       5.0000,   3.00000,    574.1894
    192.5000,       5.0000,   3.00000,    640.7714
    197.5000,       5.0000,   3.00000,    501.9667
    202.5000,       5.0000,   3.00000,    489.0825
    207.5000,       5.0000,   3.00000,    582.4972
    212.5000,       5.0000,   3.00000,    700.4589
    217.5000,       5.0000,   3.00000,    668.4360
    222.5000,       5.0000,   3.00000,    700.8210
    227.5000,       5.0000,   3.00000,    682.5116
    232.5000,       5.0000,   3.00000,    867.1447
    237.5000,       5.0000,   3.00000,    855.5377
    242.5000,       5.0000,   3.00000,    959.6447
    247.5000,       5.0000,   3.00000,    861.5391
    252.5000,       5.0000,   3.00000,    931.4272
    257.5000,       5.0000,   3.00000,    970.9213
    262.5000,       5.0000,   3.00000,   1154.6211
    267.5000,       5.0000,   3.00000,   1174.7181
    272.5000,       5.0000,   3.00000,   1232.5055
    277.5000,       5.0000,   3.00000,   1415.1376
    282.5000,       5.0000,   3.00000,   1327.6366
    287.5000,       5.0000,   3.00000,   1358.7802
     22.5000,      15.0000,   1.00000,    303.6299
     27.5000,      15.0000,   1.00000,    328.1438
     32.5000,      15.0000,   1.00000,    353.8127
     37.5000,      15.0000,   1.00000,    355.5717
     42.5000,      15.0000,   1.00000,    370.7094
     47.5000,      15.0000,   1.00000,    366.3035
     52.5000,      15.0000,   1.00000,    394.2353
     57.5000,      15.0000,   1.00000,    426.1200
     62.5000,      15.0000,   1.00000,    456.5289
     67.5000,      15.0000,   1.00000,    444.3376
     72.5000,      15.0000,   1.00000,    431.3796
     77.5000,      15.0000,   1.00000,    405.5112
     82.5000,      15.0000,   1.00000,    411.3752
     87.5000,      15.0000,   1.00000,    446.6644
     92.5000,      15.0000,   1.00000,    472.8203
     97.5000,      15.0000,   1.00000,    463.4806
    102.5000,      15.0000,   1.00000,    452.1997
    107.5000,      15.0000,   1.00000,    446.0793
    112.5000,      15.0000,   1.00000,    455.9831
    117.5000,      15.0000,   1.00000,    486.5381
    122.5000,      15.0000,   1.00000,    497.8388
    127.5000,      15.0000,   1.00000,    513.7848
    132.5000,      15.0000,   1.00000,    523.1703
    137.5000,      15.0000,   1.00000,    563.1675
    142.5000,      15.0000,   1.00000,    556.0269
    147.5000,      15.0000,   1.00000,    561.1781
    152.5000,      15.0000,   1.00000,    546.1981
    157.5000,      15.0000,   1.00000,    563.1356
    162.5000,      15.0000,   1.00000,    563.4187
    167.5000,      15.0000,   1.00000,    551.8278
    172.5000,      15.0000,   1.00000,    484.2025
    177.5000,      15.0000,   1.00000,    454.4349
    182.5000,      15.0000,   1.00000,    489.4375
    187.5000,      15.0000,   1.00000,    556.3015
    192.5000,      15.0000,   1.00000,    557.5233
    197.5000,      15.0000,   1.00000,    528.3586
    202.5000,      15.0000,   1.00000,    494.5367
    207.5000,      15.0000,   1.00000,    547.7619
    212.5000,      15.0000,   1.00000,    593.6567
    217.5000,      15.0000,   1.00000,    648.7062
    222.5000,      15.0000,   1.00000,    622.5820
    227.5000,      15.0000,   1.00000,    684.9094
    232.5000,      15.0000,   1.00000,    737.2668
    237.5000,      15.0000,   1.00000,    850.6019
    242.5000,      15.0000,   1.00000,    835.5909
    247.5000,      15.0000,   1.00000,    857.1736
    252.5000,      15.0000,   1.00000,    856.2331
    257.5000,      15.0000,   1.00000,    948.4969
    262.5000,      15.0000,   1.00000,   1027.7885
    267.5000,      15.0000,   1.00000,   1141.1458
    272.5000,      15.0000,   1.00000,   1214.7365
    277.5000,      15.0000,   1.00000,   1223.6801
    282.5000,      15.0000,   1.00000,   1242.8658
     22.5000,       5.0000,   4.00000,    295.9887
     27.5000,       5.0000,   4.00000,    310.0490
     32.5000,       5.0000,   4.00000,    341.7459
     37.5000,       5.0000,   4.00000,    373.5880
     42.5000,       5.0000,   4.00000,    316.3373
     47.5000,       5.0000,   4.00000,    367.6190
     52.5000,       5.0000,   4.00000,    388.6659
     57.5000,       5.0000,   4.00000,    405.0068
     62.5000,       5.0000,   4.00000,    452.9557
     67.5000,       5.0000,   4.00000,    465.0496
     72.5000,       5.0000,   4.00000,    398.1416
     77.5000,       5.0000,   4.00000,    380.5121
     82.5000,       5.0000,   4.00000,    393.2713
     87.5000,       5.0000,   4.00000,    420.2188
     92.5000,       5.0000,   4.00000,    474.5538
     97.5000,       5.0000,   4.00000,    459.8014
    102.5000,       5.0000,   4.00000,    420.9571
    107.5000,       5.0000,   4.00000,    417.5055
    112.5000,       5.0000,   4.00000,    432.9683
    117.5000,       5.0000,   4.00000,    469.1180
    122.5000,       5.0000,   4.00000,    447.5836
    127.5000,       5.0000,   4.00000,    496.3459
    132.5000,       5.0000,   4.00000,    520.3286
    137.5000,       5.0000,   4.00000,    491.6097
    142.5000,       5.0000,   4.00000,    607.6419
    147.5000,       5.0000,   4.00000,    519.9395
    152.5000,       5.0000,   4.00000,    536.4862
    157.5000,       5.0000,   4.00000,    558.2098
    162.5000,       5.0000,   4.00000,    538.7386
    167.5000,       5.0000,   4.00000,    553.7295
    172.5000,       5.0000,   4.00000,    454.4617
    177.5000,       5.0000,   4.00000,    402.5997
    182.5000,       5.0000,   4.00000,    451.0362
    187.5000,       5.0000,   4.00000,    549.8140
    192.5000,       5.0000,   4.00000,    613.4970
    197.5000,       5.0000,   4.00000,    478.2761
    202.5000,       5.0000,   4.00000,    440.5508
    207.5000,       5.0000,   4.00000,    517.9196
    212.5000,       5.0000,   4.00000,    588.3738
    217.5000,       5.0000,   4.00000,    599.3785
    222.5000,       5.0000,   4.00000,    607.7347
    227.5000,       5.0000,   4.00000,    599.3587
    232.5000,       5.0000,   4.00000,    770.3129
    237.5000,       5.0000,   4.00000,    793.7631
    242.5000,       5.0000,   4.00000,    859.2065
    247.5000,       5.0000,   4.00000,    779.7292
    252.5000,       5.0000,   4.00000,    818.6116
    257.5000,       5.0000,   4.00000,    847.5652
    262.5000,       5.0000,   4.00000,   1042.7349
    267.5000,       5.0000,   4.00000,   1104.6312
    272.5000,       5.0000,   4.00000,   1137.4625
    277.5000,       5.0000,   4.00000,   1299.2402
    282.5000,       5.0000,   4.00000,   1168.7075
     30.0000,      20.0000,   1.00000,    309.6865
     35.0000,      20.0000,   1.00000,    307.0152
     40.0000,      20.0000,   1.00000,    316.4268
     45.0000,      20.0000,   1.00000,    328.3993
     50.0000,      20.0000,   1.00000,    332.5784
     55.0000,      20.0000,   1.00000,    363.0521
     60.0000,      20.0000,   1.00000,    381.2714
     65.0000,      20.0000,   1.00000,    368.8862
     70.0000,      20.0000,   1.00000,    358.7130
     75.0000,      20.0000,   1.00000,    341.0672
     80.0000,      20.0000,   1.00000,    337.3991
     85.0000,      20.0000,   1.00000,    358.1855
     90.0000,      20.0000,   1.00000,    378.5837
     95.0000,      20.0000,   1.00000,    400.1776
    100.0000,      20.0000,   1.00000,    414.6917
    105.0000,      20.0000,   1.00000,    400.3281
    110.0000,      20.0000,   1.00000,    397.0887
    115.0000,      20.0000,   1.00000,    381.7817
    120.0000,      20.0000,   1.00000,    397.3567
    125.0000,      20.0000,   1.00000,    417.9236
    130.0000,      20.0000,   1.00000,    419.4337
    135.0000,      20.0000,   1.00000,    454.4016
    140.0000,      20.0000,   1.00000,    448.7718
    145.0000,      20.0000,   1.00000,    457.1411
    150.0000,      20.0000,   1.00000,    492.9587
    155.0000,      20.0000,   1.00000,    484.4810
    160.0000,      20.0000,   1.00000,    487.5148
    165.0000,      20.0000,   1.00000,    453.4281
    170.0000,      20.0000,   1.00000,    420.9291
    175.0000,      20.0000,   1.00000,    436.9426
    180.0000,      20.0000,   1.00000,    446.1221
    185.0000,      20.0000,   1.00000,    478.0594
    190.0000,      20.0000,   1.00000,    493.1273
    195.0000,      20.0000,   1.00000,    497.5599
    200.0000,      20.0000,   1.00000,    510.0010
    205.0000,      20.0000,   1.00000,    482.0007
    210.0000,      20.0000,   1.00000,    480.1265
    215.0000,      20.0000,   1.00000,    500.5549
    220.0000,      20.0000,   1.00000,    540.7220
    225.0000,      20.0000,   1.00000,    617.4180
    230.0000,      20.0000,   1.00000,    665.5790
    235.0000,      20.0000,   1.00000,    702.1831
    240.0000,      20.0000,   1.00000,    730.4011
    245.0000,      20.0000,   1.00000,    744.5971
    250.0000,      20.0000,   1.00000,    734.7596
    255.0000,      20.0000,   1.00000,    780.3496
    260.0000,      20.0000,   1.00000,    844.0739
    265.0000,      20.0000,   1.00000,    928.2108
    270.0000,      20.0000,   1.00000,   1037.8184
    275.0000,      20.0000,   1.00000,   1062.3518
     27.5000,       5.0000,   5.00000,    285.4868
     32.5000,       5.0000,   5.00000,    314.9890
     37.5000,       5.0000,   5.00000,    339.9281
     42.5000,       5.0000,   5.00000,    280.7449
     47.5000,       5.0000,   5.00000,    333.4195
     52.5000,       5.0000,   5.00000,    355.4196
     57.5000,       5.0000,   5.00000,    364.6883
     62.5000,       5.0000,   5.00000,    403.7599
     67.5000,       5.0000,   5.00000,    415.3553
     72.5000,       5.0000,   5.00000,    334.9642
     77.5000,       5.0000,   5.00000,    325.4297
     82.5000,       5.0000,   5.00000,    342.0088
     87.5000,       5.0000,   5.00000,    363.2328
     92.5000,       5.0000,   5.00000,    415.0703
     97.5000,       5.0000,   5.00000,    427.0320
    102.5000,       5.0000,   5.00000,    383.2064
    107.5000,       5.0000,   5.00000,    369.4742
    112.5000,       5.0000,   5.00000,    387.0395
    117.5000,       5.0000,   5.00000,    385.9114
    122.5000,       5.0000,   5.00000,    381.1119
    127.5000,       5.0000,   5.00000,    427.9544
    132.5000,       5.0000,   5.00000,    445.4442
    137.5000,       5.0000,   5.00000,    422.5485
    142.5000,       5.0000,   5.00000,    520.9066
    147.5000,       5.0000,   5.00000,    464.1066
    152.5000,       5.0000,   5.00000,    486.8835
    157.5000,       5.0000,   5.00000,    508.2935
    162.5000,       5.0000,   5.00000,    486.8996
    167.5000,       5.0000,   5.00000,    459.0882
    172.5000,       5.0000,   5.00000,    413.4641
    177.5000,       5.0000,   5.00000,    374.3495
    182.5000,       5.0000,   5.00000,    420.6197
    187.5000,       5.0000,   5.00000,    514.6461
    192.5000,       5.0000,   5.00000,    581.4369
    197.5000,       5.0000,   5.00000,    455.8903
    202.5000,       5.0000,   5.00000,    425.0154
    207.5000,       5.0000,   5.00000,    461.4648
    212.5000,       5.0000,   5.00000,    511.0851
    217.5000,       5.0000,   5.00000,    506.1574
    222.5000,       5.0000,   5.00000,    562.6617
    227.5000,       5.0000,   5.00000,    561.6066
    232.5000,       5.0000,   5.00000,    723.1130
    237.5000,       5.0000,   5.00000,    715.6129
    242.5000,       5.0000,   5.00000,    783.5023
    247.5000,       5.0000,   5.00000,    703.8581
    252.5000,       5.0000,   5.00000,    713.9694
    257.5000,       5.0000,   5.00000,    737.5284
    262.5000,       5.0000,   5.00000,    941.0706
    267.5000,       5.0000,   5.00000,    986.6213
    272.5000,       5.0000,   5.00000,   1042.0067
    277.5000,       5.0000,   5.00000,   1179.4248
     32.5000,       5.0000,   6.00000,    284.2494
     37.5000,       5.0000,   6.00000,    299.7472
     42.5000,       5.0000,   6.00000,    255.9271
     47.5000,       5.0000,   6.00000,    309.6607
     52.5000,       5.0000,   6.00000,    325.5388
     57.5000,       5.0000,   6.00000,    330.9872
     62.5000,       5.0000,   6.00000,    350.6532
     67.5000,       5.0000,   6.00000,    353.4030
     72.5000,       5.0000,   6.00000,    298.1194
     77.5000,       5.0000,   6.00000,    279.2370
     82.5000,       5.0000,   6.00000,    293.8096
     87.5000,       5.0000,   6.00000,    315.2141
     92.5000,       5.0000,   6.00000,    364.1640
     97.5000,       5.0000,   6.00000,    373.6917
    102.5000,       5.0000,   6.00000,    345.3528
    107.5000,       5.0000,   6.00000,    337.6741
    112.5000,       5.0000,   6.00000,    329.5198
    117.5000,       5.0000,   6.00000,    332.3401
    122.5000,       5.0000,   6.00000,    320.5826
    127.5000,       5.0000,   6.00000,    362.4528
    132.5000,       5.0000,   6.00000,    388.5328
    137.5000,       5.0000,   6.00000,    367.3492
    142.5000,       5.0000,   6.00000,    467.0664
    147.5000,       5.0000,   6.00000,    430.4298
    152.5000,       5.0000,   6.00000,    455.9034
    157.5000,       5.0000,   6.00000,    452.7419
    162.5000,       5.0000,   6.00000,    415.0829
    167.5000,       5.0000,   6.00000,    413.8325
    172.5000,       5.0000,   6.00000,    364.6255
    177.5000,       5.0000,   6.00000,    344.4968
    182.5000,       5.0000,   6.00000,    383.8988
    187.5000,       5.0000,   6.00000,    479.7529
    192.5000,       5.0000,   6.00000,    549.8118
    197.5000,       5.0000,   6.00000,    436.9570
    202.5000,       5.0000,   6.00000,    397.8347
    207.5000,       5.0000,   6.00000,    435.0314
    212.5000,       5.0000,   6.00000,    461.7190
    217.5000,       5.0000,   6.00000,    458.4130
    222.5000,       5.0000,   6.00000,    512.6384
    227.5000,       5.0000,   6.00000,    544.9527
    232.5000,       5.0000,   6.00000,    685.5557
    237.5000,       5.0000,   6.00000,    663.4582
    242.5000,       5.0000,   6.00000,    715.8810
    247.5000,       5.0000,   6.00000,    621.0082
    252.5000,       5.0000,   6.00000,    639.4851
    257.5000,       5.0000,   6.00000,    666.5558
    262.5000,       5.0000,   6.00000,    821.1285
    267.5000,       5.0000,   6.00000,    876.8116
    272.5000,       5.0000,   6.00000,    922.7385
     37.5000,      25.0000,   1.00000,    272.0618
     42.5000,      25.0000,   1.00000,    290.0693
     47.5000,      25.0000,   1.00000,    302.6714
     52.5000,      25.0000,   1.00000,    310.8308
     57.5000,      25.0000,   1.00000,    318.0359
     62.5000,      25.0000,   1.00000,    301.7364
     67.5000,      25.0000,   1.00000,    290.8435
     72.5000,      25.0000,   1.00000,    292.0058
     77.5000,      25.0000,   1.00000,    294.0325
     82.5000,      25.0000,   1.00000,    288.0226
     87.5000,      25.0000,   1.00000,    307.5757
     92.5000,      25.0000,   1.00000,    321.7587
     97.5000,      25.0000,   1.00000,    332.9055
    102.5000,      25.0000,   1.00000,    354.7640
    107.5000,      25.0000,   1.00000,    348.1497
    112.5000,      25.0000,   1.00000,    330.0788
    117.5000,      25.0000,   1.00000,    329.2746
    122.5000,      25.0000,   1.00000,    335.2596
    127.5000,      25.0000,   1.00000,    339.0383
    132.5000,      25.0000,   1.00000,    366.4027
    137.5000,      25.0000,   1.00000,    385.9025
    142.5000,      25.0000,   1.00000,    408.8847
    147.5000,      25.0000,   1.00000,    427.5304
    152.5000,      25.0000,   1.00000,    436.2454
    157.5000,      25.0000,   1.00000,    404.3925
    162.5000,      25.0000,   1.00000,    386.8265
    167.5000,      25.0000,   1.00000,    378.5282
    172.5000,      25.0000,   1.00000,    378.4436
    177.5000,      25.0000,   1.00000,    389.9672
    182.5000,      25.0000,   1.00000,    423.5444
    187.5000,      25.0000,   1.00000,    423.5046
    192.5000,      25.0000,   1.00000,    444.8941
    197.5000,      25.0000,   1.00000,    464.5596
    202.5000,      25.0000,   1.00000,    472.1756
    207.5000,      25.0000,   1.00000,    444.5582
    212.5000,      25.0000,   1.00000,    455.4012
    217.5000,      25.0000,   1.00000,    478.3055
    222.5000,      25.0000,   1.00000,    546.8596
    227.5000,      25.0000,   1.00000,    590.2915
    232.5000,      25.0000,   1.00000,    645.5773
    237.5000,      25.0000,   1.00000,    646.8260
    242.5000,      25.0000,   1.00000,    640.0756
    247.5000,      25.0000,   1.00000,    639.1747
    252.5000,      25.0000,   1.00000,    689.2527
    257.5000,      25.0000,   1.00000,    711.9957
    262.5000,      25.0000,   1.00000,    756.2496
    267.5000,      25.0000,   1.00000,    823.9658
     37.5000,       5.0000,   7.00000,    272.6583
     42.5000,       5.0000,   7.00000,    234.4158
     47.5000,       5.0000,   7.00000,    285.5635
     52.5000,       5.0000,   7.00000,    300.0739
     57.5000,       5.0000,   7.00000,    292.7787
     62.5000,       5.0000,   7.00000,    305.6146
     67.5000,       5.0000,   7.00000,    309.0470
     72.5000,       5.0000,   7.00000,    259.3951
     77.5000,       5.0000,   7.00000,    250.2293
     82.5000,       5.0000,   7.00000,    253.4428
     87.5000,       5.0000,   7.00000,    276.0946
     92.5000,       5.0000,   7.00000,    318.1846
     97.5000,       5.0000,   7.00000,    321.9676
    102.5000,       5.0000,   7.00000,    304.1904
    107.5000,       5.0000,   7.00000,    293.9616
    112.5000,       5.0000,   7.00000,    292.0846
    117.5000,       5.0000,   7.00000,    289.6112
    122.5000,       5.0000,   7.00000,    275.8518
    127.5000,       5.0000,   7.00000,    311.2930
    132.5000,       5.0000,   7.00000,    336.9177
    137.5000,       5.0000,   7.00000,    335.0383
    142.5000,       5.0000,   7.00000,    442.2993
    147.5000,       5.0000,   7.00000,    405.3146
    152.5000,       5.0000,   7.00000,    415.9460
    157.5000,       5.0000,   7.00000,    399.4847
    162.5000,       5.0000,   7.00000,    373.1256
    167.5000,       5.0000,   7.00000,    377.2570
    172.5000,       5.0000,   7.00000,    334.0278
    177.5000,       5.0000,   7.00000,    301.0130
    182.5000,       5.0000,   7.00000,    354.2040
    187.5000,       5.0000,   7.00000,    445.1086
    192.5000,       5.0000,   7.00000,    521.9376
    197.5000,       5.0000,   7.00000,    407.5517
    202.5000,       5.0000,   7.00000,    373.7614
    207.5000,       5.0000,   7.00000,    410.4568
    212.5000,       5.0000,   7.00000,    450.1340
    217.5000,       5.0000,   7.00000,    440.7707
    222.5000,       5.0000,   7.00000,    486.9313
    227.5000,       5.0000,   7.00000,    502.9790
    232.5000,       5.0000,   7.00000,    655.5629
    237.5000,       5.0000,   7.00000,    632.3818
    242.5000,       5.0000,   7.00000,    645.7310
    247.5000,       5.0000,   7.00000,    563.9351
    252.5000,       5.0000,   7.00000,    584.0328
    257.5000,       5.0000,   7.00000,    597.8587
    262.5000,       5.0000,   7.00000,    737.2423
    267.5000,       5.0000,   7.00000,    765.2104
     42.5000,       5.0000,   8.00000,    214.0732
     47.5000,       5.0000,   8.00000,    259.1145
     52.5000,       5.0000,   8.00000,    267.0437
     57.5000,       5.0000,   8.00000,    260.1432
     62.5000,       5.0000,   8.00000,    273.4549
     67.5000,       5.0000,   8.00000,    277.3069
     72.5000,       5.0000,   8.00000,    229.6128
     77.5000,       5.0000,   8.00000,    219.4138
     82.5000,       5.0000,   8.00000,    231.6426
     87.5000,       5.0000,   8.00000,    240.9395
     92.5000,       5.0000,   8.00000,    275.4961
     97.5000,       5.0000,   8.00000,    284.0278
    102.5000,       5.0000,   8.00000,    255.5617
    107.5000,       5.0000,   8.00000,    253.1061
    112.5000,       5.0000,   8.00000,    259.0712
    117.5000,       5.0000,   8.00000,    256.5121
    122.5000,       5.0000,   8.00000,    244.7200
    127.5000,       5.0000,   8.00000,    274.9651
    132.5000,       5.0000,   8.00000,    304.2202
    137.5000,       5.0000,   8.00000,    315.6529
    142.5000,       5.0000,   8.00000,    423.6409
    147.5000,       5.0000,   8.00000,    377.2841
    152.5000,       5.0000,   8.00000,    371.9315
    157.5000,       5.0000,   8.00000,    370.0399
    162.5000,       5.0000,   8.00000,    353.0690
    167.5000,       5.0000,   8.00000,    347.1948
    172.5000,       5.0000,   8.00000,    301.7152
    177.5000,       5.0000,   8.00000,    277.3559
    182.5000,       5.0000,   8.00000,    317.1121
    187.5000,       5.0000,   8.00000,    419.7636
    192.5000,       5.0000,   8.00000,    481.5843
    197.5000,       5.0000,   8.00000,    380.5688
    202.5000,       5.0000,   8.00000,    350.3306
    207.5000,       5.0000,   8.00000,    396.1525
    212.5000,       5.0000,   8.00000,    444.9231
    217.5000,       5.0000,   8.00000,    441.4493
    222.5000,       5.0000,   8.00000,    468.4489
    227.5000,       5.0000,   8.00000,    472.5168
    232.5000,       5.0000,   8.00000,    611.2122
    237.5000,       5.0000,   8.00000,    587.4975
    242.5000,       5.0000,   8.00000,    611.1050
    247.5000,       5.0000,   8.00000,    524.5215
    252.5000,       5.0000,   8.00000,    531.2004
    257.5000,       5.0000,   8.00000,    543.4617
    262.5000,       5.0000,   8.00000,    664.5312
     52.5000,      35.0000,   1.00000,    228.8042
     57.5000,      35.0000,   1.00000,    222.1273
     62.5000,      35.0000,   1.00000,    223.2592
     67.5000,      35.0000,   1.00000,    220.7313
     72.5000,      35.0000,   1.00000,    220.6542
     77.5000,      35.0000,   1.00000,    225.8551
     82.5000,      35.0000,   1.00000,    225.7659
     87.5000,      35.0000,   1.00000,    223.6889
     92.5000,      35.0000,   1.00000,    222.0115
     97.5000,      35.0000,   1.00000,    223.2825
    102.5000,      35.0000,   1.00000,    231.9380
    107.5000,      35.0000,   1.00000,    237.9895
    112.5000,      35.0000,   1.00000,    244.2125
    117.5000,      35.0000,   1.00000,    251.5154
    122.5000,      35.0000,   1.00000,    263.9619
    127.5000,      35.0000,   1.00000,    293.9952
    132.5000,      35.0000,   1.00000,    312.0809
    137.5000,      35.0000,   1.00000,    324.1388
    142.5000,      35.0000,   1.00000,    326.8574
    147.5000,      35.0000,   1.00000,    334.7615
    152.5000,      35.0000,   1.00000,    342.3317
    157.5000,      35.0000,   1.00000,    338.7974
    162.5000,      35.0000,   1.00000,    315.4480
    167.5000,      35.0000,   1.00000,    311.1518
    172.5000,      35.0000,   1.00000,    318.8707
    177.5000,      35.0000,   1.00000,    334.7574
    182.5000,      35.0000,   1.00000,    329.7372
    187.5000,      35.0000,   1.00000,    325.9789
    192.5000,      35.0000,   1.00000,    334.6261
    197.5000,      35.0000,   1.00000,    376.8246
    202.5000,      35.0000,   1.00000,    407.9054
    207.5000,      35.0000,   1.00000,    435.7646
    212.5000,      35.0000,   1.00000,    439.0499
    217.5000,      35.0000,   1.00000,    478.0827
    222.5000,      35.0000,   1.00000,    511.0109
    227.5000,      35.0000,   1.00000,    521.2779
    232.5000,      35.0000,   1.00000,    512.7571
    237.5000,      35.0000,   1.00000,    517.6888
    242.5000,      35.0000,   1.00000,    527.1743
    247.5000,      35.0000,   1.00000,    565.6508
    252.5000,      35.0000,   1.00000,    570.0413
     52.5000,       5.0000,  10.00000,    211.0957
     57.5000,       5.0000,  10.00000,    212.5283
     62.5000,       5.0000,  10.00000,    229.5704
     67.5000,       5.0000,  10.00000,    233.9360
     72.5000,       5.0000,  10.00000,    193.4046
     77.5000,       5.0000,  10.00000,    181.9646
     82.5000,       5.0000,  10.00000,    184.8551
     87.5000,       5.0000,  10.00000,    195.8760
     92.5000,       5.0000,  10.00000,    216.1905
     97.5000,       5.0000,  10.00000,    209.9800
    102.5000,       5.0000,  10.00000,    191.4393
    107.5000,       5.0000,  10.00000,    188.5067
    112.5000,       5.0000,  10.00000,    195.1648
    117.5000,       5.0000,  10.00000,    203.7546
    122.5000,       5.0000,  10.00000,    206.8443
    127.5000,       5.0000,  10.00000,    246.7279
    132.5000,       5.0000,  10.00000,    280.5030
    137.5000,       5.0000,  10.00000,    281.8015
    142.5000,       5.0000,  10.00000,    359.1005
    147.5000,       5.0000,  10.00000,    326.6120
    152.5000,       5.0000,  10.00000,    343.7261
    157.5000,       5.0000,  10.00000,    343.9705
    162.5000,       5.0000,  10.00000,    319.4898
    167.5000,       5.0000,  10.00000,    312.0363
    172.5000,       5.0000,  10.00000,    267.8231
    177.5000,       5.0000,  10.00000,    243.1841
    182.5000,       5.0000,  10.00000,    276.5968
    187.5000,       5.0000,  10.00000,    353.6102
    192.5000,       5.0000,  10.00000,    408.0487
    197.5000,       5.0000,  10.00000,    336.0614
    202.5000,       5.0000,  10.00000,    320.5140
    207.5000,       5.0000,  10.00000,    375.0192
    212.5000,       5.0000,  10.00000,    424.6718
    217.5000,       5.0000,  10.00000,    419.5599
    222.5000,       5.0000,  10.00000,    448.5870
    227.5000,       5.0000,  10.00000,    434.0244
    232.5000,       5.0000,  10.00000,    538.2789
    237.5000,       5.0000,  10.00000,    514.9405
    242.5000,       5.0000,  10.00000,    541.7094
    247.5000,       5.0000,  10.00000,    468.8741
    252.5000,       5.0000,  10.00000,    465.1436
     67.5000,      45.0000,   1.00000,    179.8159
     72.5000,      45.0000,   1.00000,    185.5829
     77.5000,      45.0000,   1.00000,    183.8326
     82.5000,      45.0000,   1.00000,    180.6356
     87.5000,      45.0000,   1.00000,    173.3651
     92.5000,      45.0000,   1.00000,    166.6185
     97.5000,      45.0000,   1.00000,    167.4609
    102.5000,      45.0000,   1.00000,    171.4681
    107.5000,      45.0000,   1.00000,    184.8569
    112.5000,      45.0000,   1.00000,    201.3014
    117.5000,      45.0000,   1.00000,    217.9124
    122.5000,      45.0000,   1.00000,    241.3686
    127.5000,      45.0000,   1.00000,    249.8471
    132.5000,      45.0000,   1.00000,    267.4906
    137.5000,      45.0000,   1.00000,    286.5848
    142.5000,      45.0000,   1.00000,    294.6684
    147.5000,      45.0000,   1.00000,    299.5053
    152.5000,      45.0000,   1.00000,    297.5335
    157.5000,      45.0000,   1.00000,    291.1537
    162.5000,      45.0000,   1.00000,    296.6053
    167.5000,      45.0000,   1.00000,    295.4506
    172.5000,      45.0000,   1.00000,    302.5179
    177.5000,      45.0000,   1.00000,    292.5273
    182.5000,      45.0000,   1.00000,    287.0998
    187.5000,      45.0000,   1.00000,    292.7510
    192.5000,      45.0000,   1.00000,    306.4089
    197.5000,      45.0000,   1.00000,    322.9641
    202.5000,      45.0000,   1.00000,    350.4395
    207.5000,      45.0000,   1.00000,    373.8835
    212.5000,      45.0000,   1.00000,    405.2466
    217.5000,      45.0000,   1.00000,    416.7021
    222.5000,      45.0000,   1.00000,    441.4293
    227.5000,      45.0000,   1.00000,    452.7645
    232.5000,      45.0000,   1.00000,    457.5617
    237.5000,      45.0000,   1.00000,    457.1099
     67.5000,       5.0000,  12.00000,    204.0136
    147.5000,       5.0000,  12.00000,    310.9132
    227.5000,       5.0000,  12.00000,    404.9940
     67.5000,      15.0000,   4.00000,    178.7238
     72.5000,      15.0000,   4.00000,    168.1941
     77.5000,      15.0000,   4.00000,    151.6278
     82.5000,      15.0000,   4.00000,    148.4863
     87.5000,      15.0000,   4.00000,    152.4014
     92.5000,      15.0000,   4.00000,    155.3125
     97.5000,      15.0000,   4.00000,    153.0810
    102.5000,      15.0000,   4.00000,    146.4256
    107.5000,      15.0000,   4.00000,    145.5772
    112.5000,      15.0000,   4.00000,    152.9253
    117.5000,      15.0000,   4.00000,    165.4308
    122.5000,      15.0000,   4.00000,    184.8551
    127.5000,      15.0000,   4.00000,    205.2059
    132.5000,      15.0000,   4.00000,    231.8594
    137.5000,      15.0000,   4.00000,    279.4264
    142.5000,      15.0000,   4.00000,    299.7216
    147.5000,      15.0000,   4.00000,    319.5825
    152.5000,      15.0000,   4.00000,    315.6992
    157.5000,      15.0000,   4.00000,    313.9808
    162.5000,      15.0000,   4.00000,    309.1680
    167.5000,      15.0000,   4.00000,    281.8427
    172.5000,      15.0000,   4.00000,    253.2530
    177.5000,      15.0000,   4.00000,    237.9705
    182.5000,      15.0000,   4.00000,    263.6906
    187.5000,      15.0000,   4.00000,    314.7123
    192.5000,      15.0000,   4.00000,    329.1838
    197.5000,      15.0000,   4.00000,    315.3844
    202.5000,      15.0000,   4.00000,    299.9568
    207.5000,      15.0000,   4.00000,    322.1688
    212.5000,      15.0000,   4.00000,    350.3169
    217.5000,      15.0000,   4.00000,    373.3061
    222.5000,      15.0000,   4.00000,    383.1373
    227.5000,      15.0000,   4.00000,    427.4091
    232.5000,      15.0000,   4.00000,    450.9213
    237.5000,      15.0000,   4.00000,    480.8413
     82.5000,      55.0000,   1.00000,    148.3635
     87.5000,      55.0000,   1.00000,    148.4951
     92.5000,      55.0000,   1.00000,    149.7371
     97.5000,      55.0000,   1.00000,    151.4184
    102.5000,      55.0000,   1.00000,    160.4500
    107.5000,      55.0000,   1.00000,    171.9856
    112.5000,      55.0000,   1.00000,    179.3307
    117.5000,      55.0000,   1.00000,    201.1866
    122.5000,      55.0000,   1.00000,    217.7135
    127.5000,      55.0000,   1.00000,    230.9888
    132.5000,      55.0000,   1.00000,    245.5954
    137.5000,      55.0000,   1.00000,    258.7104
    142.5000,      55.0000,   1.00000,    269.3566
    147.5000,      55.0000,   1.00000,    276.1456
    152.5000,      55.0000,   1.00000,    275.1759
    157.5000,      55.0000,   1.00000,    275.0167
    162.5000,      55.0000,   1.00000,    279.5998
    167.5000,      55.0000,   1.00000,    294.0161
    172.5000,      55.0000,   1.00000,    291.2615
    177.5000,      55.0000,   1.00000,    291.2186
    182.5000,      55.0000,   1.00000,    290.7177
    187.5000,      55.0000,   1.00000,    292.6844
    192.5000,      55.0000,   1.00000,    294.4287
    197.5000,      55.0000,   1.00000,    295.1241
    202.5000,      55.0000,   1.00000,    303.7501
    207.5000,      55.0000,   1.00000,    328.3328
    212.5000,      55.0000,   1.00000,    347.6079
    217.5000,      55.0000,   1.00000,    363.7612
    222.5000,      55.0000,   1.00000,    362.7849
    147.5000,       5.0000,  15.00000,    300.0276
    227.5000,       5.0000,  15.00000,    350.4893
     82.5000,      15.0000,   5.00000,    122.1312
     87.5000,      15.0000,   5.00000,    127.4476
     92.5000,      15.0000,   5.00000,    132.9870
     97.5000,      15.0000,   5.00000,    134.0675
    102.5000,      15.0000,   5.00000,    129.5521
    107.5000,      15.0000,   5.00000,    126.9951
    112.5000,      15.0000,   5.00000,    130.0843
    117.5000,      15.0000,   5.00000,    138.7818
    122.5000,      15.0000,   5.00000,    159.0527
    127.5000,      15.0000,   5.00000,    184.2991
    132.5000,      15.0000,   5.00000,    210.9204
    137.5000,      15.0000,   5.00000,    256.8280
    142.5000,      15.0000,   5.00000,    282.0199
    147.5000,      15.0000,   5.00000,    311.5789
    152.5000,      15.0000,   5.00000,    309.5674
    157.5000,      15.0000,   5.00000,    307.3223
    162.5000,      15.0000,   5.00000,    296.3277
    167.5000,      15.0000,   5.00000,    274.4542
    172.5000,      15.0000,   5.00000,    251.0347
    177.5000,      15.0000,   5.00000,    242.6802
    182.5000,      15.0000,   5.00000,    266.9822
    187.5000,      15.0000,   5.00000,    311.8040
    192.5000,      15.0000,   5.00000,    315.7503
    197.5000,      15.0000,   5.00000,    289.7050
    202.5000,      15.0000,   5.00000,    266.7369
    207.5000,      15.0000,   5.00000,    280.3434
    212.5000,      15.0000,   5.00000,    299.2556
    217.5000,      15.0000,   5.00000,    316.8431
    222.5000,      15.0000,   5.00000,    323.0997
     97.5000,      65.0000,   1.00000,    145.9918
    102.5000,      65.0000,   1.00000,    153.4152
    107.5000,      65.0000,   1.00000,    165.1438
    112.5000,      65.0000,   1.00000,    185.3751
    117.5000,      65.0000,   1.00000,    198.6985
    122.5000,      65.0000,   1.00000,    213.7226
    127.5000,      65.0000,   1.00000,    226.3471
    132.5000,      65.0000,   1.00000,    237.6945
    137.5000,      65.0000,   1.00000,    244.8212
    142.5000,      65.0000,   1.00000,    246.7035
    147.5000,      65.0000,   1.00000,    246.5215
    152.5000,      65.0000,   1.00000,    254.0426
    157.5000,      65.0000,   1.00000,    269.9800
    162.5000,      65.0000,   1.00000,    289.5680
    167.5000,      65.0000,   1.00000,    292.7243
    172.5000,      65.0000,   1.00000,    290.7475
    177.5000,      65.0000,   1.00000,    286.1723
    182.5000,      65.0000,   1.00000,    283.4019
    187.5000,      65.0000,   1.00000,    282.0036
    192.5000,      65.0000,   1.00000,    283.8091
    197.5000,      65.0000,   1.00000,    284.9048
    202.5000,      65.0000,   1.00000,    294.8767
    207.5000,      65.0000,   1.00000,    304.0428
     97.5000,      15.0000,   6.00000,    120.4636
    102.5000,      15.0000,   6.00000,    116.3920
    107.5000,      15.0000,   6.00000,    116.3509
    112.5000,      15.0000,   6.00000,    123.0284
    117.5000,      15.0000,   6.00000,    131.2533
    122.5000,      15.0000,   6.00000,    149.9502
    127.5000,      15.0000,   6.00000,    175.9265
    132.5000,      15.0000,   6.00000,    204.5044
    137.5000,      15.0000,   6.00000,    247.6970
    142.5000,      15.0000,   6.00000,    270.7258
    147.5000,      15.0000,   6.00000,    295.2247
    152.5000,      15.0000,   6.00000,    299.8116
    157.5000,      15.0000,   6.00000,    305.4125
    162.5000,      15.0000,   6.00000,    304.2906
    167.5000,      15.0000,   6.00000,    282.1519
    172.5000,      15.0000,   6.00000,    254.8165
    177.5000,      15.0000,   6.00000,    240.6181
    182.5000,      15.0000,   6.00000,    259.2152
    187.5000,      15.0000,   6.00000,    301.3286
    192.5000,      15.0000,   6.00000,    305.3097
    197.5000,      15.0000,   6.00000,    281.7156
    202.5000,      15.0000,   6.00000,    256.0624
    207.5000,      15.0000,   6.00000,    265.4659
    105.0000,      30.0000,   3.00000,    122.1147
    110.0000,      30.0000,   3.00000,    125.0692
    115.0000,      30.0000,   3.00000,    135.0722
    120.0000,      30.0000,   3.00000,    152.2330
    125.0000,      30.0000,   3.00000,    171.6139
    130.0000,      30.0000,   3.00000,    202.5629
    135.0000,      30.0000,   3.00000,    226.3912
    140.0000,      30.0000,   3.00000,    250.7563
    145.0000,      30.0000,   3.00000,    273.9407
    150.0000,      30.0000,   3.00000,    288.4985
    155.0000,      30.0000,   3.00000,    301.6517
    160.0000,      30.0000,   3.00000,    290.6899
    165.0000,      30.0000,   3.00000,    277.7375
    170.0000,      30.0000,   3.00000,    268.6381
    175.0000,      30.0000,   3.00000,    267.8507
    180.0000,      30.0000,   3.00000,    277.7984
    185.0000,      30.0000,   3.00000,    272.0101
    190.0000,      30.0000,   3.00000,    267.7554
    195.0000,      30.0000,   3.00000,    273.6614
    200.0000,      30.0000,   3.00000,    281.4932
    112.5000,      25.0000,   4.00000,    121.8802
    117.5000,      25.0000,   4.00000,    136.4431
    122.5000,      25.0000,   4.00000,    155.6416
    127.5000,      25.0000,   4.00000,    175.5443
    132.5000,      25.0000,   4.00000,    210.1702
    137.5000,      25.0000,   4.00000,    239.8795
    142.5000,      25.0000,   4.00000,    267.3280
    147.5000,      25.0000,   4.00000,    290.5182
    152.5000,      25.0000,   4.00000,    303.6705
    157.5000,      25.0000,   4.00000,    298.7414
    162.5000,      25.0000,   4.00000,    288.1639
    167.5000,      25.0000,   4.00000,    266.5064
    172.5000,      25.0000,   4.00000,    254.1351
    177.5000,      25.0000,   4.00000,    259.4977
    182.5000,      25.0000,   4.00000,    273.4930
    187.5000,      25.0000,   4.00000,    274.8213
    192.5000,      25.0000,   4.00000,    275.6470
    147.5000,      15.0000,   8.00000,    300.2144
  13.26
ITERATION 2
MODEL RESISTIVITY
LAYER 1
59,     2.5000
     10.0000,     374.36
     15.0000,     345.84
     20.0000,     315.38
     25.0000,     369.19
     30.0000,     407.98
     35.0000,     498.00
     40.0000,     591.00
     45.0000,     456.56
     50.0000,     630.70
     55.0000,     666.25
     60.0000,     661.57
     65.0000,     724.43
     70.0000,     735.75
     75.0000,     519.84
     80.0000,     470.07
     85.0000,     479.60
     90.0000,     506.80
     95.0000,     592.01
    100.0000,     586.74
    105.0000,     504.83
    110.0000,     496.37
    115.0000,     522.26
    120.0000,     563.37
    125.0000,     565.27
    130.0000,     713.40
    135.0000,     803.64
    140.0000,     780.25
    145.0000,     1116.1
    150.0000,     883.35
    155.0000,     851.95
    160.0000,     785.96
    165.0000,     656.07
    170.0000,     602.86
    175.0000,     456.33
    180.0000,     379.44
    185.0000,     451.89
    190.0000,     656.34
    195.0000,     850.23
    200.0000,     614.51
    205.0000,     598.27
    210.0000,     797.00
    215.0000,     1012.2
    220.0000,     1022.8
    225.0000,     1111.0
    230.0000,     1090.2
    235.0000,     1392.7
    240.0000,     1217.7
    245.0000,     1235.2
    250.0000,     946.38
    255.0000,     924.59
    260.0000,     911.52
    265.0000,     1221.6
    270.0000,     1257.4
    275.0000,     1343.7
    280.0000,     1723.1
    285.0000,     1396.5
    290.0000,     1390.7
    295.0000,     1485.8
             1485.7
LAYER 2
59,     5.2500
     10.0000,     374.79
     15.0000,     346.32
     20.0000,     315.86
     25.0000,     353.88
     30.0000,     392.61
     35.0000,     471.75
     40.0000,     527.82
     45.0000,     451.42
     50.0000,     571.11
     55.0000,     614.62
     60.0000,     618.47
     65.0000,     682.41
     70.0000,     681.10
     75.0000,     515.20
     80.0000,     465.92
     85.0000,     473.80
     90.0000,     506.26
     95.0000,     586.01
    100.0000,     583.10
    105.0000,     511.87
    110.0000,     507.08
    115.0000,     530.85
    120.0000,     572.89
    125.0000,     583.35
    130.0000,     714.47
    135.0000,     801.82
    140.0000,     794.76
    145.0000,     1068.0
    150.0000,     882.01
    155.0000,     836.73
    160.0000,     772.50
    165.0000,     654.99
    170.0000,     600.61
    175.0000,     455.52
    180.0000,     381.42
    185.0000,     448.62
    190.0000,     654.32
    195.0000,     825.10
    200.0000,     611.72
    205.0000,     595.57
    210.0000,     782.29
    215.0000,     990.59
    220.0000,     1009.8
    225.0000,     1086.7
    230.0000,     1088.2
    235.0000,     1365.5
    240.0000,     1229.2
    245.0000,     1229.7
    250.0000,     950.99
    255.0000,     924.28
    260.0000,     913.79
    265.0000,     1208.9
    270.0000,     1260.9
    275.0000,     1355.8
    280.0000,     1658.9
    285.0000,     1417.3
    290.0000,     1400.6
    295.0000,     1483.0
             1484.6
LAYER 3
57,     8.2750
     15.0000,     349.04
     20.0000,     308.25
     25.0000,     306.05
     30.0000,     315.89
     35.0000,     343.64
     40.0000,     361.43
     45.0000,     359.86
     50.0000,     401.28
     55.0000,     444.82
     60.0000,     476.51
     65.0000,     550.07
     70.0000,     554.19
     75.0000,     490.76
     80.0000,     452.51
     85.0000,     456.49
     90.0000,     488.70
     95.0000,     543.18
    100.0000,     545.11
    105.0000,     531.49
    110.0000,     539.56
    115.0000,     567.63
    120.0000,     604.61
    125.0000,     602.90
    130.0000,     737.80
    135.0000,     809.09
    140.0000,     809.28
    145.0000,     1011.3
    150.0000,     879.98
    155.0000,     817.24
    160.0000,     751.89
    165.0000,     655.01
    170.0000,     595.40
    175.0000,     450.64
    180.0000,     382.59
    185.0000,     428.62
    190.0000,     616.51
    195.0000,     718.17
    200.0000,     580.52
    205.0000,     565.08
    210.0000,     687.01
    215.0000,     835.69
    220.0000,     863.55
    225.0000,     926.25
    230.0000,     1011.8
    235.0000,     1273.4
    240.0000,     1264.9
    245.0000,     1232.7
    250.0000,     977.86
    255.0000,     938.08
    260.0000,     934.61
    265.0000,     1185.4
    270.0000,     1293.2
    275.0000,     1392.0
    280.0000,     1570.2
    285.0000,     1432.0
    290.0000,     1430.7
             1486.3
LAYER 4
55,    11.6025
     20.0000,     299.96
     25.0000,     265.59
     30.0000,     253.37
     35.0000,     253.18
     40.0000,     261.40
     45.0000,     263.71
     50.0000,     296.86
     55.0000,     339.41
     60.0000,     386.28
     65.0000,     470.01
     70.0000,     488.62
     75.0000,     470.81
     80.0000,     438.10
     85.0000,     435.77
     90.0000,     446.56
     95.0000,     479.50
    100.0000,     491.41
    105.0000,     578.51
    110.0000,     636.55
    115.0000,     683.78
    120.0000,     731.79
    125.0000,     738.07
    130.0000,     799.22
    135.0000,     822.36
    140.0000,     826.00
    145.0000,     949.46
    150.0000,     863.71
    155.0000,     795.59
    160.0000,     736.15
    165.0000,     658.64
    170.0000,     593.78
    175.0000,     447.17
    180.0000,     379.00
    185.0000,     401.26
    190.0000,     541.10
    195.0000,     592.01
    200.0000,     504.56
    205.0000,     482.77
    210.0000,     530.62
    215.0000,     598.27
    220.0000,     617.01
    225.0000,     672.77
    230.0000,     814.79
    235.0000,     1144.7
    240.0000,     1181.9
    245.0000,     1159.4
    250.0000,     962.74
    255.0000,     929.32
    260.0000,     936.66
    265.0000,     1160.9
    270.0000,     1340.0
    275.0000,     1461.2
    280.0000,     1561.7
    285.0000,     1518.6
             1485.7
LAYER 5
51,    15.2628
     30.0000,     210.12
     35.0000,     207.78
     40.0000,     208.50
     45.0000,     222.26
     50.0000,     244.51
     55.0000,     285.52
     60.0000,     336.75
     65.0000,     402.14
     70.0000,     426.35
     75.0000,     428.03
     80.0000,     401.29
     85.0000,     367.02
     90.0000,     340.45
     95.0000,     326.09
    100.0000,     344.16
    105.0000,     414.70
    110.0000,     477.19
    115.0000,     483.77
    120.0000,     506.30
    125.0000,     518.61
    130.0000,     513.73
    135.0000,     526.00
    140.0000,     576.50
    145.0000,     645.75
    150.0000,     651.85
    155.0000,     651.81
    160.0000,     642.64
    165.0000,     613.40
    170.0000,     547.82
    175.0000,     432.79
    180.0000,     373.43
    185.0000,     371.17
    190.0000,     388.22
    195.0000,     388.20
    200.0000,     353.23
    205.0000,     321.12
    210.0000,     319.12
    215.0000,     315.02
    220.0000,     315.66
    225.0000,     331.41
    230.0000,     392.11
    235.0000,     521.42
    240.0000,     605.10
    245.0000,     629.78
    250.0000,     630.98
    255.0000,     663.37
    260.0000,     796.92
    265.0000,     1020.0
    270.0000,     1403.1
    275.0000,     1563.4
             1747.1
LAYER 6
47,    19.2890
     40.0000,     221.71
     45.0000,     247.89
     50.0000,     260.26
     55.0000,     296.54
     60.0000,     339.72
     65.0000,     388.89
     70.0000,     406.63
     75.0000,     407.39
     80.0000,     390.67
     85.0000,     356.28
     90.0000,     318.24
     95.0000,     288.14
    100.0000,     274.85
    105.0000,     274.01
    110.0000,     269.78
    115.0000,     265.08
    120.0000,     259.65
    125.0000,     244.44
    130.0000,     231.17
    135.0000,     240.34
    140.0000,     283.67
    145.0000,     356.27
    150.0000,     421.50
    155.0000,     462.41
    160.0000,     467.75
    165.0000,     478.63
    170.0000,     460.16
    175.0000,     407.02
    180.0000,     366.51
    185.0000,     361.37
    190.0000,     359.97
    195.0000,     356.10
    200.0000,     335.38
    205.0000,     308.95
    210.0000,     293.04
    215.0000,     288.21
    220.0000,     286.49
    225.0000,     287.20
    230.0000,     305.84
    235.0000,     348.59
    240.0000,     394.84
    245.0000,     434.48
    250.0000,     484.24
    255.0000,     557.18
    260.0000,     745.06
    265.0000,     916.99
             1433.2
LAYER 7
43,    23.7179
     50.0000,     266.06
     55.0000,     299.17
     60.0000,     328.35
     65.0000,     360.11
     70.0000,     373.60
     75.0000,     376.78
     80.0000,     375.70
     85.0000,     356.81
     90.0000,     323.17
     95.0000,     283.19
    100.0000,     244.51
    105.0000,     209.08
    110.0000,     179.74
    115.0000,     165.33
    120.0000,     158.72
    125.0000,     138.27
    130.0000,     120.51
    135.0000,     117.80
    140.0000,     135.35
    145.0000,     174.74
    150.0000,     230.81
    155.0000,     292.96
    160.0000,     343.73
    165.0000,     366.30
    170.0000,     370.69
    175.0000,     370.53
    180.0000,     358.82
    185.0000,     351.41
    190.0000,     347.86
    195.0000,     345.40
    200.0000,     334.72
    205.0000,     313.36
    210.0000,     297.25
    215.0000,     289.76
    220.0000,     289.37
    225.0000,     288.66
    230.0000,     296.67
    235.0000,     314.34
    240.0000,     341.63
    245.0000,     373.90
    250.0000,     440.67
    255.0000,     512.47
           745.2060
LAYER 8
39,    28.5897
     60.0000,     287.84
     65.0000,     314.83
     70.0000,     324.80
     75.0000,     330.68
     80.0000,     343.02
     85.0000,     340.22
     90.0000,     315.89
     95.0000,     272.10
    100.0000,     221.06
    105.0000,     174.52
    110.0000,     140.63
    115.0000,     125.09
    120.0000,     119.42
    125.0000,      99.54
    130.0000,      81.29
    135.0000,      73.64
    140.0000,      78.71
    145.0000,      97.54
    150.0000,     131.14
    155.0000,     178.37
    160.0000,     232.49
    165.0000,     281.54
    170.0000,     316.16
    175.0000,     334.36
    180.0000,     340.67
    185.0000,     341.44
    190.0000,     343.43
    195.0000,     344.97
    200.0000,     335.87
    205.0000,     319.73
    210.0000,     305.22
    215.0000,     297.02
    220.0000,     295.96
    225.0000,     294.08
    230.0000,     298.58
    235.0000,     313.75
    240.0000,     336.37
    245.0000,     360.80
           437.0351
LAYER 9
34,    33.9487
     75.0000,     306.53
     80.0000,     314.63
     85.0000,     310.86
     90.0000,     293.12
     95.0000,     248.49
    100.0000,     195.07
    105.0000,     150.36
    110.0000,     120.71
    115.0000,     108.57
    120.0000,     101.69
    125.0000,      82.82
    130.0000,      65.70
    135.0000,      56.98
    140.0000,      57.47
    145.0000,      67.30
    150.0000,      87.62
    155.0000,     119.64
    160.0000,     162.30
    165.0000,     210.46
    170.0000,     256.21
    175.0000,     292.86
    180.0000,     317.89
    185.0000,     332.31
    190.0000,     338.25
    195.0000,     339.91
    200.0000,     337.00
    205.0000,     328.74
    210.0000,     319.51
    215.0000,     313.54
    220.0000,     312.93
    225.0000,     310.95
    230.0000,     311.75
    235.0000,     320.18
           336.7412
LAYER 10
28,    39.8436
     90.0000,     275.53
     95.0000,     208.67
    100.0000,     166.62
    105.0000,     129.91
    110.0000,     108.26
    115.0000,     101.18
    120.0000,      91.04
    125.0000,      72.95
    130.0000,      57.90
    135.0000,      49.94
    140.0000,      49.16
    145.0000,      55.38
    150.0000,      69.38
    155.0000,      92.55
    160.0000,     125.67
    165.0000,     167.35
    170.0000,     213.32
    175.0000,     257.50
    180.0000,     294.48
    185.0000,     322.74
    190.0000,     335.09
    195.0000,     337.75
    200.0000,     337.68
    205.0000,     335.10
    210.0000,     331.28
    215.0000,     328.12
    220.0000,     327.66
           324.3061
LAYER 11
24,    46.3279
    100.0000,     142.10
    105.0000,     109.40
    110.0000,      96.36
    115.0000,      93.20
    120.0000,      80.64
    125.0000,      64.59
    130.0000,      52.66
    135.0000,      46.42
    140.0000,      45.79
    145.0000,      50.73
    150.0000,      61.94
    155.0000,      80.73
    160.0000,     108.38
    165.0000,     145.09
    170.0000,     188.94
    175.0000,     235.65
    180.0000,     279.71
    185.0000,     320.12
    190.0000,     332.75
    195.0000,     339.58
    200.0000,     341.27
    205.0000,     341.18
    210.0000,     340.58
           338.6583
LAYER 12
21,    53.4607
    105.0000,      85.18
    110.0000,      84.59
    115.0000,      76.68
    120.0000,      66.42
    125.0000,      56.74
    130.0000,      48.72
    135.0000,      44.39
    140.0000,      44.36
    145.0000,      48.98
    150.0000,      59.08
    155.0000,      75.98
    160.0000,     101.14
    165.0000,     135.42
    170.0000,     178.16
    175.0000,     226.55
    180.0000,     277.00
    185.0000,     310.60
    190.0000,     328.22
    195.0000,     340.53
    200.0000,     347.03
           347.6146
LAYER 13
19, 
    110.0000,      71.17
    115.0000,      65.29
    120.0000,      58.68
    125.0000,      52.22
    130.0000,      46.74
    135.0000,      43.31
    140.0000,      43.65
    145.0000,      48.24
    150.0000,      58.02
    155.0000,      74.37
    160.0000,      98.84
    165.0000,     132.51
    170.0000,     175.21
    175.0000,     224.75
    180.0000,     274.20
    185.0000,     305.62
    190.0000,     325.08
    195.0000,     340.68
           354.5215
CALCULATED APPARENT RESISTIVITY
      7.5000,       5.0000,   1.00000,    353.8260
     12.5000,       5.0000,   1.00000,    347.8834
     17.5000,       5.0000,   1.00000,    330.4296
     22.5000,       5.0000,   1.00000,    370.8398
     27.5000,       5.0000,   1.00000,    387.2785
     32.5000,       5.0000,   1.00000,    416.7018
     37.5000,       5.0000,   1.00000,    505.6210
     42.5000,       5.0000,   1.00000,    437.5212
     47.5000,       5.0000,   1.00000,    565.9557
     52.5000,       5.0000,   1.00000,    565.4227
     57.5000,       5.0000,   1.00000,    594.3588
     62.5000,       5.0000,   1.00000,    600.1682
     67.5000,       5.0000,   1.00000,    613.7725
     72.5000,       5.0000,   1.00000,    513.3486
     77.5000,       5.0000,   1.00000,    505.5623
     82.5000,       5.0000,   1.00000,    498.0592
     87.5000,       5.0000,   1.00000,    497.2714
     92.5000,       5.0000,   1.00000,    534.3483
     97.5000,       5.0000,   1.00000,    539.3297
    102.5000,       5.0000,   1.00000,    516.0005
    107.5000,       5.0000,   1.00000,    527.2922
    112.5000,       5.0000,   1.00000,    534.8428
    117.5000,       5.0000,   1.00000,    584.5225
    122.5000,       5.0000,   1.00000,    592.6935
    127.5000,       5.0000,   1.00000,    693.1342
    132.5000,       5.0000,   1.00000,    789.9559
    137.5000,       5.0000,   1.00000,    737.6514
    142.5000,       5.0000,   1.00000,    958.5847
    147.5000,       5.0000,   1.00000,    788.1394
    152.5000,       5.0000,   1.00000,    820.9291
    157.5000,       5.0000,   1.00000,    743.5865
    162.5000,       5.0000,   1.00000,    628.0135
    167.5000,       5.0000,   1.00000,    585.1284
    172.5000,       5.0000,   1.00000,    490.3289
    177.5000,       5.0000,   1.00000,    454.5661
    182.5000,       5.0000,   1.00000,    500.0420
    187.5000,       5.0000,   1.00000,    553.0032
    192.5000,       5.0000,   1.00000,    666.7087
    197.5000,       5.0000,   1.00000,    609.4733
    202.5000,       5.0000,   1.00000,    667.5108
    207.5000,       5.0000,   1.00000,    754.1351
    212.5000,       5.0000,   1.00000,    870.1020
    217.5000,       5.0000,   1.00000,    906.1453
    222.5000,       5.0000,   1.00000,   1065.9769
    227.5000,       5.0000,   1.00000,   1016.4163
    232.5000,       5.0000,   1.00000,   1230.3738
    237.5000,       5.0000,   1.00000,   1062.0813
    242.5000,       5.0000,   1.00000,   1168.7928
    247.5000,       5.0000,   1.00000,    964.3298
    252.5000,       5.0000,   1.00000,   1029.6417
    257.5000,       5.0000,   1.00000,    969.7413
    262.5000,       5.0000,   1.00000,   1186.4213
    267.5000,       5.0000,   1.00000,   1245.3832
    272.5000,       5.0000,   1.00000,   1283.9155
    277.5000,       5.0000,   1.00000,   1539.1270
    282.5000,       5.0000,   1.00000,   1370.9133
    287.5000,       5.0000,   1.00000,   1454.8384
    292.5000,       5.0000,   1.00000,   1465.0286
    297.5000,       5.0000,   1.00000,   1457.0394
     12.5000,       5.0000,   2.00000,    335.5646
     17.5000,       5.0000,   2.00000,    316.8524
     22.5000,       5.0000,   2.00000,    352.3752
     27.5000,       5.0000,   2.00000,    341.3700
     32.5000,       5.0000,   2.00000,    392.8992
     37.5000,       5.0000,   2.00000,    444.9991
     42.5000,       5.0000,   2.00000,    361.9160
     47.5000,       5.0000,   2.00000,    483.7180
     52.5000,       5.0000,   2.00000,    514.0409
     57.5000,       5.0000,   2.00000,    461.2330
     62.5000,       5.0000,   2.00000,    526.2094
     67.5000,       5.0000,   2.00000,    570.5512
     72.5000,       5.0000,   2.00000,    468.0953
     77.5000,       5.0000,   2.00000,    475.2408
     82.5000,       5.0000,   2.00000,    492.8687
     87.5000,       5.0000,   2.00000,    474.6756
     92.5000,       5.0000,   2.00000,    523.3168
     97.5000,       5.0000,   2.00000,    529.4822
    102.5000,       5.0000,   2.00000,    490.8795
    107.5000,       5.0000,   2.00000,    513.7242
    112.5000,       5.0000,   2.00000,    562.6217
    117.5000,       5.0000,   2.00000,    588.6533
    122.5000,       5.0000,   2.00000,    569.4180
    127.5000,       5.0000,   2.00000,    702.9820
    132.5000,       5.0000,   2.00000,    711.7725
    137.5000,       5.0000,   2.00000,    658.4727
    142.5000,       5.0000,   2.00000,    871.5283
    147.5000,       5.0000,   2.00000,    720.1915
    152.5000,       5.0000,   2.00000,    698.9681
    157.5000,       5.0000,   2.00000,    701.2632
    162.5000,       5.0000,   2.00000,    602.8757
    167.5000,       5.0000,   2.00000,    604.8325
    172.5000,       5.0000,   2.00000,    521.5175
    177.5000,       5.0000,   2.00000,    452.3077
    182.5000,       5.0000,   2.00000,    459.9686
    187.5000,       5.0000,   2.00000,    560.9453
    192.5000,       5.0000,   2.00000,    673.4470
    197.5000,       5.0000,   2.00000,    540.6252
    202.5000,       5.0000,   2.00000,    556.5228
    207.5000,       5.0000,   2.00000,    716.9065
    212.5000,       5.0000,   2.00000,    795.8959
    217.5000,       5.0000,   2.00000,    808.9175
    222.5000,       5.0000,   2.00000,    871.2412
    227.5000,       5.0000,   2.00000,    890.2523
    232.5000,       5.0000,   2.00000,   1042.0112
    237.5000,       5.0000,   2.00000,    989.0382
    242.5000,       5.0000,   2.00000,   1055.6119
    247.5000,       5.0000,   2.00000,    974.7660
    252.5000,       5.0000,   2.00000,    992.1494
    257.5000,       5.0000,   2.00000,    998.0908
    262.5000,       5.0000,   2.00000,   1238.2809
    267.5000,       5.0000,   2.00000,   1179.4690
    272.5000,       5.0000,   2.00000,   1207.2072
    277.5000,       5.0000,   2.00000,   1542.0952
    282.5000,       5.0000,   2.00000,   1338.0979
    287.5000,       5.0000,   2.00000,   1356.9446
    292.5000,       5.0000,   2.00000,   1481.9122
     17.5000,       5.0000,   3.00000,    292.2102
     22.5000,       5.0000,   3.00000,    308.5675
     27.5000,       5.0000,   3.00000,    330.5820
     32.5000,       5.0000,   3.00000,    363.7744
     37.5000,       5.0000,   3.00000,    394.6183
     42.5000,       5.0000,   3.00000,    319.9740
     47.5000,       5.0000,   3.00000,    411.5764
     52.5000,       5.0000,   3.00000,    412.6937
     57.5000,       5.0000,   3.00000,    427.4589
     62.5000,       5.0000,   3.00000,    464.2667
     67.5000,       5.0000,   3.00000,    517.0465
     72.5000,       5.0000,   3.00000,    429.8178
     77.5000,       5.0000,   3.00000,    417.2185
     82.5000,       5.0000,   3.00000,    434.3960
     87.5000,       5.0000,   3.00000,    465.4316
     92.5000,       5.0000,   3.00000,    514.9125
     97.5000,       5.0000,   3.00000,    510.8418
    102.5000,       5.0000,   3.00000,    462.1251
    107.5000,       5.0000,   3.00000,    484.6200
    112.5000,       5.0000,   3.00000,    523.8044
    117.5000,       5.0000,   3.00000,    552.2090
    122.5000,       5.0000,   3.00000,    550.1719
    127.5000,       5.0000,   3.00000,    604.5599
    132.5000,       5.0000,   3.00000,    636.4794
    137.5000,       5.0000,   3.00000,    586.1148
    142.5000,       5.0000,   3.00000,    746.7360
    147.5000,       5.0000,   3.00000,    626.0565
    152.5000,       5.0000,   3.00000,    616.6541
    157.5000,       5.0000,   3.00000,    591.9395
    162.5000,       5.0000,   3.00000,    596.7182
    167.5000,       5.0000,   3.00000,    602.4183
    172.5000,       5.0000,   3.00000,    501.0695
    177.5000,       5.0000,   3.00000,    405.3342
    182.5000,       5.0000,   3.00000,    439.9217
    187.5000,       5.0000,   3.00000,    580.4697
    192.5000,       5.0000,   3.00000,    678.7975
    197.5000,       5.0000,   3.00000,    482.0488
    202.5000,       5.0000,   3.00000,    467.1163
    207.5000,       5.0000,   3.00000,    593.6619
    212.5000,       5.0000,   3.00000,    753.6076
    217.5000,       5.0000,   3.00000,    696.9197
    222.5000,       5.0000,   3.00000,    727.7982
    227.5000,       5.0000,   3.00000,    702.4932
    232.5000,       5.0000,   3.00000,    925.2466
    237.5000,       5.0000,   3.00000,    886.6034
    242.5000,       5.0000,   3.00000,   1012.7554
    247.5000,       5.0000,   3.00000,    856.7947
    252.5000,       5.0000,   3.00000,    939.0975
    257.5000,       5.0000,   3.00000,    956.5500
    262.5000,       5.0000,   3.00000,   1173.0836
    267.5000,       5.0000,   3.00000,   1153.4088
    272.5000,       5.0000,   3.00000,   1191.8008
    277.5000,       5.0000,   3.00000,   1442.5298
    282.5000,       5.0000,   3.00000,   1269.8628
    287.5000,       5.0000,   3.00000,   1288.0431
     22.5000,      15.0000,   1.00000,    300.8028
     27.5000,      15.0000,   1.00000,    326.2806
     32.5000,      15.0000,   1.00000,    353.0479
     37.5000,      15.0000,   1.00000,    346.2675
     42.5000,      15.0000,   1.00000,    359.4414
     47.5000,      15.0000,   1.00000,    344.6374
     52.5000,      15.0000,   1.00000,    377.7517
     57.5000,      15.0000,   1.00000,    412.4085
     62.5000,      15.0000,   1.00000,    450.5166
     67.5000,      15.0000,   1.00000,    431.1928
     72.5000,      15.0000,   1.00000,    418.8154
     77.5000,      15.0000,   1.00000,    387.3051
     82.5000,      15.0000,   1.00000,    401.9203
     87.5000,      15.0000,   1.00000,    451.2612
     92.5000,      15.0000,   1.00000,    491.5042
     97.5000,      15.0000,   1.00000,    481.6509
    102.5000,      15.0000,   1.00000,    472.3035
    107.5000,      15.0000,   1.00000,    463.0137
    112.5000,      15.0000,   1.00000,    474.2012
    117.5000,      15.0000,   1.00000,    510.5415
    122.5000,      15.0000,   1.00000,    523.0719
    127.5000,      15.0000,   1.00000,    539.4697
    132.5000,      15.0000,   1.00000,    547.9712
    137.5000,      15.0000,   1.00000,    595.9493
    142.5000,      15.0000,   1.00000,    580.1444
    147.5000,      15.0000,   1.00000,    579.4304
    152.5000,      15.0000,   1.00000,    549.1333
    157.5000,      15.0000,   1.00000,    562.3012
    162.5000,      15.0000,   1.00000,    561.3130
    167.5000,      15.0000,   1.00000,    550.7875
    172.5000,      15.0000,   1.00000,    469.0189
    177.5000,      15.0000,   1.00000,    431.9006
    182.5000,      15.0000,   1.00000,    479.4950
    187.5000,      15.0000,   1.00000,    568.9160
    192.5000,      15.0000,   1.00000,    565.6693
    197.5000,      15.0000,   1.00000,    526.0497
    202.5000,      15.0000,   1.00000,    482.7512
    207.5000,      15.0000,   1.00000,    554.0131
    212.5000,      15.0000,   1.00000,    612.6462
    217.5000,      15.0000,   1.00000,    684.1021
    222.5000,      15.0000,   1.00000,    639.1202
    227.5000,      15.0000,   1.00000,    709.1821
    232.5000,      15.0000,   1.00000,    763.8420
    237.5000,      15.0000,   1.00000,    898.6210
    242.5000,      15.0000,   1.00000,    860.7485
    247.5000,      15.0000,   1.00000,    879.3983
    252.5000,      15.0000,   1.00000,    861.8828
    257.5000,      15.0000,   1.00000,    961.1340
    262.5000,      15.0000,   1.00000,   1034.3768
    267.5000,      15.0000,   1.00000,   1152.3682
    272.5000,      15.0000,   1.00000,   1234.1526
    277.5000,      15.0000,   1.00000,   1227.3590
    282.5000,      15.0000,   1.00000,   1236.9406
     22.5000,       5.0000,   4.00000,    297.3191
     27.5000,       5.0000,   4.00000,    304.3912
     32.5000,       5.0000,   4.00000,    338.1521
     37.5000,       5.0000,   4.00000,    374.9753
     42.5000,       5.0000,   4.00000,    286.2737
     47.5000,       5.0000,   4.00000,    353.0354
     52.5000,       5.0000,   4.00000,    369.2112
     57.5000,       5.0000,   4.00000,    385.1308
     62.5000,       5.0000,   4.00000,    445.9433
     67.5000,       5.0000,   4.00000,    466.7026
     72.5000,       5.0000,   4.00000,    377.2362
     77.5000,       5.0000,   4.00000,    366.5390
     82.5000,       5.0000,   4.00000,    387.8826
     87.5000,       5.0000,   4.00000,    423.2326
     92.5000,       5.0000,   4.00000,    498.5446
     97.5000,       5.0000,   4.00000,    486.7861
    102.5000,       5.0000,   4.00000,    441.5495
    107.5000,       5.0000,   4.00000,    443.3820
    112.5000,       5.0000,   4.00000,    458.2933
    117.5000,       5.0000,   4.00000,    505.8687
    122.5000,       5.0000,   4.00000,    467.7141
    127.5000,       5.0000,   4.00000,    533.5143
    132.5000,       5.0000,   4.00000,    553.6169
    137.5000,       5.0000,   4.00000,    503.0492
    142.5000,       5.0000,   4.00000,    664.1487
    147.5000,       5.0000,   4.00000,    524.6973
    152.5000,       5.0000,   4.00000,    539.8477
    157.5000,       5.0000,   4.00000,    561.5719
    162.5000,       5.0000,   4.00000,    530.6224
    167.5000,       5.0000,   4.00000,    566.0837
    172.5000,       5.0000,   4.00000,    436.7995
    177.5000,       5.0000,   4.00000,    376.3044
    182.5000,       5.0000,   4.00000,    431.6298
    187.5000,       5.0000,   4.00000,    560.2324
    192.5000,       5.0000,   4.00000,    651.7270
    197.5000,       5.0000,   4.00000,    460.1809
    202.5000,       5.0000,   4.00000,    418.2428
    207.5000,       5.0000,   4.00000,    520.2034
    212.5000,       5.0000,   4.00000,    614.7114
    217.5000,       5.0000,   4.00000,    624.7191
    222.5000,       5.0000,   4.00000,    621.1469
    227.5000,       5.0000,   4.00000,    613.1449
    232.5000,       5.0000,   4.00000,    817.0138
    237.5000,       5.0000,   4.00000,    833.4603
    242.5000,       5.0000,   4.00000,    912.4586
    247.5000,       5.0000,   4.00000,    785.0717
    252.5000,       5.0000,   4.00000,    838.4553
    257.5000,       5.0000,   4.00000,    841.2482
    262.5000,       5.0000,   4.00000,   1087.0502
    267.5000,       5.0000,   4.00000,   1126.9486
    272.5000,       5.0000,   4.00000,   1140.7375
    277.5000,       5.0000,   4.00000,   1382.4095
    282.5000,       5.0000,   4.00000,   1151.4061
     30.0000,      20.0000,   1.00000,    315.5514
     35.0000,      20.0000,   1.00000,    307.1085
     40.0000,      20.0000,   1.00000,    316.8937
     45.0000,      20.0000,   1.00000,    328.2330
     50.0000,      20.0000,   1.00000,    327.2745
     55.0000,      20.0000,   1.00000,    365.6026
     60.0000,      20.0000,   1.00000,    388.7983
     65.0000,      20.0000,   1.00000,    374.0854
     70.0000,      20.0000,   1.00000,    366.5281
     75.0000,      20.0000,   1.00000,    348.1429
     80.0000,      20.0000,   1.00000,    344.9160
     85.0000,      20.0000,   1.00000,    375.6178
     90.0000,      20.0000,   1.00000,    402.9315
     95.0000,      20.0000,   1.00000,    428.9395
    100.0000,      20.0000,   1.00000,    445.1664
    105.0000,      20.0000,   1.00000,    422.8712
    110.0000,      20.0000,   1.00000,    419.3376
    115.0000,      20.0000,   1.00000,    394.2953
    120.0000,      20.0000,   1.00000,    412.6964
    125.0000,      20.0000,   1.00000,    438.1768
    130.0000,      20.0000,   1.00000,    439.8758
    135.0000,      20.0000,   1.00000,    489.5664
    140.0000,      20.0000,   1.00000,    475.4397
    145.0000,      20.0000,   1.00000,    477.4482
    150.0000,      20.0000,   1.00000,    516.3378
    155.0000,      20.0000,   1.00000,    492.0274
    160.0000,      20.0000,   1.00000,    492.4845
    165.0000,      20.0000,   1.00000,    443.1936
    170.0000,      20.0000,   1.00000,    402.7534
    175.0000,      20.0000,   1.00000,    427.2142
    180.0000,      20.0000,   1.00000,    436.9741
    185.0000,      20.0000,   1.00000,    478.1258
    190.0000,      20.0000,   1.00000,    492.1356
    195.0000,      20.0000,   1.00000,    497.7226
    200.0000,      20.0000,   1.00000,    516.1974
    205.0000,      20.0000,   1.00000,    481.4553
    210.0000,      20.0000,   1.00000,    483.1974
    215.0000,      20.0000,   1.00000,    505.4169
    220.0000,      20.0000,   1.00000,    556.3146
    225.0000,      20.0000,   1.00000,    647.9071
    230.0000,      20.0000,   1.00000,    698.7010
    235.0000,      20.0000,   1.00000,    735.8832
    240.0000,      20.0000,   1.00000,    759.2195
    245.0000,      20.0000,   1.00000,    772.9924
    250.0000,      20.0000,   1.00000,    744.1385
    255.0000,      20.0000,   1.00000,    793.3574
    260.0000,      20.0000,   1.00000,    863.8964
    265.0000,      20.0000,   1.00000,    956.5269
    270.0000,      20.0000,   1.00000,   1099.7351
    275.0000,      20.0000,   1.00000,   1115.5884
     27.5000,       5.0000,   5.00000,    284.6522
     32.5000,       5.0000,   5.00000,    318.3285
     37.5000,       5.0000,   5.00000,    349.3489
     42.5000,       5.0000,   5.00000,    259.4268
     47.5000,       5.0000,   5.00000,    330.2427
     52.5000,       5.0000,   5.00000,    348.6039
     57.5000,       5.0000,   5.00000,    357.5975
     62.5000,       5.0000,   5.00000,    409.7921
     67.5000,       5.0000,   5.00000,    435.5625
     72.5000,       5.0000,   5.00000,    328.6850
     77.5000,       5.0000,   5.00000,    328.2620
     82.5000,       5.0000,   5.00000,    351.5431
     87.5000,       5.0000,   5.00000,    377.6040
     92.5000,       5.0000,   5.00000,    445.3532
     97.5000,       5.0000,   5.00000,    467.0459
    102.5000,       5.0000,   5.00000,    409.5091
    107.5000,       5.0000,   5.00000,    397.6084
    112.5000,       5.0000,   5.00000,    417.6374
    117.5000,       5.0000,   5.00000,    410.9279
    122.5000,       5.0000,   5.00000,    397.9928
    127.5000,       5.0000,   5.00000,    462.8980
    132.5000,       5.0000,   5.00000,    475.8828
    137.5000,       5.0000,   5.00000,    436.1255
    142.5000,       5.0000,   5.00000,    568.7108
    147.5000,       5.0000,   5.00000,    472.7725
    152.5000,       5.0000,   5.00000,    493.0547
    157.5000,       5.0000,   5.00000,    517.0207
    162.5000,       5.0000,   5.00000,    482.5700
    167.5000,       5.0000,   5.00000,    453.9583
    172.5000,       5.0000,   5.00000,    399.7812
    177.5000,       5.0000,   5.00000,    352.0586
    182.5000,       5.0000,   5.00000,    402.2526
    187.5000,       5.0000,   5.00000,    522.0273
    192.5000,       5.0000,   5.00000,    616.0978
    197.5000,       5.0000,   5.00000,    441.1591
    202.5000,       5.0000,   5.00000,    407.3155
    207.5000,       5.0000,   5.00000,    461.0164
    212.5000,       5.0000,   5.00000,    527.2358
    217.5000,       5.0000,   5.00000,    512.4895
    222.5000,       5.0000,   5.00000,    578.9498
    227.5000,       5.0000,   5.00000,    577.9380
    232.5000,       5.0000,   5.00000,    775.1205
    237.5000,       5.0000,   5.00000,    749.8287
    242.5000,       5.0000,   5.00000,    838.1891
    247.5000,       5.0000,   5.00000,    715.8921
    252.5000,       5.0000,   5.00000,    724.9438
    257.5000,       5.0000,   5.00000,    735.5547
    262.5000,       5.0000,   5.00000,   1000.4636
    267.5000,       5.0000,   5.00000,   1030.1880
    272.5000,       5.0000,   5.00000,   1083.4363
    277.5000,       5.0000,   5.00000,   1298.4412
     32.5000,       5.0000,   6.00000,    296.5958
     37.5000,       5.0000,   6.00000,    316.1911
     42.5000,       5.0000,   6.00000,    246.7274
     47.5000,       5.0000,   6.00000,    320.9786
     52.5000,       5.0000,   6.00000,    332.7343
     57.5000,       5.0000,   6.00000,    339.3673
     62.5000,       5.0000,   6.00000,    372.7700
     67.5000,       5.0000,   6.00000,    388.8306
     72.5000,       5.0000,   6.00000,    311.4442
     77.5000,       5.0000,   6.00000,    295.3869
     82.5000,       5.0000,   6.00000,    314.7832
     87.5000,       5.0000,   6.00000,    337.0704
     92.5000,       5.0000,   6.00000,    398.8939
     97.5000,       5.0000,   6.00000,    410.0439
    102.5000,       5.0000,   6.00000,    371.4518
    107.5000,       5.0000,   6.00000,    368.6001
    112.5000,       5.0000,   6.00000,    353.0559
    117.5000,       5.0000,   6.00000,    355.8274
    122.5000,       5.0000,   6.00000,    333.6030
    127.5000,       5.0000,   6.00000,    389.5313
    132.5000,       5.0000,   6.00000,    416.2128
    137.5000,       5.0000,   6.00000,    376.3417
    142.5000,       5.0000,   6.00000,    510.1011
    147.5000,       5.0000,   6.00000,    441.6082
    152.5000,       5.0000,   6.00000,    468.4122
    157.5000,       5.0000,   6.00000,    460.0851
    162.5000,       5.0000,   6.00000,    404.1201
    167.5000,       5.0000,   6.00000,    410.3702
    172.5000,       5.0000,   6.00000,    346.3105
    177.5000,       5.0000,   6.00000,    322.2762
    182.5000,       5.0000,   6.00000,    361.5904
    187.5000,       5.0000,   6.00000,    481.9724
    192.5000,       5.0000,   6.00000,    581.9717
    197.5000,       5.0000,   6.00000,    422.9633
    202.5000,       5.0000,   6.00000,    381.9593
    207.5000,       5.0000,   6.00000,    437.5669
    212.5000,       5.0000,   6.00000,    473.1533
    217.5000,       5.0000,   6.00000,    461.2596
    222.5000,       5.0000,   6.00000,    521.9264
    227.5000,       5.0000,   6.00000,    569.1737
    232.5000,       5.0000,   6.00000,    739.3779
    237.5000,       5.0000,   6.00000,    698.3015
    242.5000,       5.0000,   6.00000,    768.9352
    247.5000,       5.0000,   6.00000,    622.6360
    252.5000,       5.0000,   6.00000,    650.2507
    257.5000,       5.0000,   6.00000,    668.2899
    262.5000,       5.0000,   6.00000,    878.5984
    267.5000,       5.0000,   6.00000,    931.9215
    272.5000,       5.0000,   6.00000,    977.6274
     37.5000,      25.0000,   1.00000,    285.1382
     42.5000,      25.0000,   1.00000,    305.1500
     47.5000,      25.0000,   1.00000,    318.5118
     52.5000,      25.0000,   1.00000,    328.2919
     57.5000,      25.0000,   1.00000,    344.5918
     62.5000,      25.0000,   1.00000,    326.8002
     67.5000,      25.0000,   1.00000,    317.2648
     72.5000,      25.0000,   1.00000,    320.1579
     77.5000,      25.0000,   1.00000,    322.6793
     82.5000,      25.0000,   1.00000,    313.0279
     87.5000,      25.0000,   1.00000,    338.4673
     92.5000,      25.0000,   1.00000,    349.0396
     97.5000,      25.0000,   1.00000,    355.0639
    102.5000,      25.0000,   1.00000,    377.8188
    107.5000,      25.0000,   1.00000,    364.9393
    112.5000,      25.0000,   1.00000,    340.7393
    117.5000,      25.0000,   1.00000,    341.7814
    122.5000,      25.0000,   1.00000,    348.2898
    127.5000,      25.0000,   1.00000,    352.8678
    132.5000,      25.0000,   1.00000,    388.3369
    137.5000,      25.0000,   1.00000,    411.7538
    142.5000,      25.0000,   1.00000,    434.4795
    147.5000,      25.0000,   1.00000,    452.5532
    152.5000,      25.0000,   1.00000,    458.0535
    157.5000,      25.0000,   1.00000,    406.5053
    162.5000,      25.0000,   1.00000,    380.0335
    167.5000,      25.0000,   1.00000,    366.7402
    172.5000,      25.0000,   1.00000,    361.1390
    177.5000,      25.0000,   1.00000,    373.2308
    182.5000,      25.0000,   1.00000,    416.0656
    187.5000,      25.0000,   1.00000,    412.7054
    192.5000,      25.0000,   1.00000,    437.6396
    197.5000,      25.0000,   1.00000,    465.8269
    202.5000,      25.0000,   1.00000,    479.8987
    207.5000,      25.0000,   1.00000,    443.9233
    212.5000,      25.0000,   1.00000,    459.9569
    217.5000,      25.0000,   1.00000,    489.0460
    222.5000,      25.0000,   1.00000,    573.3273
    227.5000,      25.0000,   1.00000,    619.6361
    232.5000,      25.0000,   1.00000,    685.4812
    237.5000,      25.0000,   1.00000,    678.2913
    242.5000,      25.0000,   1.00000,    655.0540
    247.5000,      25.0000,   1.00000,    646.1323
    252.5000,      25.0000,   1.00000,    709.0157
    257.5000,      25.0000,   1.00000,    731.6130
    262.5000,      25.0000,   1.00000,    783.7507
    267.5000,      25.0000,   1.00000,    876.4343
     37.5000,       5.0000,   7.00000,    299.5914
     42.5000,       5.0000,   7.00000,    234.9112
     47.5000,       5.0000,   7.00000,    308.1606
     52.5000,       5.0000,   7.00000,    321.6764
     57.5000,       5.0000,   7.00000,    315.2290
     62.5000,       5.0000,   7.00000,    343.8258
     67.5000,       5.0000,   7.00000,    361.1673
     72.5000,       5.0000,   7.00000,    285.2459
     77.5000,       5.0000,   7.00000,    278.4321
     82.5000,       5.0000,   7.00000,    280.1706
     87.5000,       5.0000,   7.00000,    303.3469
     92.5000,       5.0000,   7.00000,    351.6661
     97.5000,       5.0000,   7.00000,    352.3691
    102.5000,       5.0000,   7.00000,    327.8954
    107.5000,       5.0000,   7.00000,    319.1618
    112.5000,       5.0000,   7.00000,    315.5182
    117.5000,       5.0000,   7.00000,    312.6833
    122.5000,       5.0000,   7.00000,    288.0724
    127.5000,       5.0000,   7.00000,    332.7694
    132.5000,       5.0000,   7.00000,    355.0124
    137.5000,       5.0000,   7.00000,    340.5315
    142.5000,       5.0000,   7.00000,    481.9737
    147.5000,       5.0000,   7.00000,    417.5438
    152.5000,       5.0000,   7.00000,    426.9787
    157.5000,       5.0000,   7.00000,    400.4119
    162.5000,       5.0000,   7.00000,    362.9114
    167.5000,       5.0000,   7.00000,    374.7211
    172.5000,       5.0000,   7.00000,    315.4163
    177.5000,       5.0000,   7.00000,    272.1805
    182.5000,       5.0000,   7.00000,    329.3381
    187.5000,       5.0000,   7.00000,    442.2372
    192.5000,       5.0000,   7.00000,    548.7189
    197.5000,       5.0000,   7.00000,    392.1374
    202.5000,       5.0000,   7.00000,    357.6599
    207.5000,       5.0000,   7.00000,    412.1472
    212.5000,       5.0000,   7.00000,    465.7293
    217.5000,       5.0000,   7.00000,    445.2989
    222.5000,       5.0000,   7.00000,    496.8505
    227.5000,       5.0000,   7.00000,    520.9895
    232.5000,       5.0000,   7.00000,    711.5397
    237.5000,       5.0000,   7.00000,    670.9230
    242.5000,       5.0000,   7.00000,    681.6493
    247.5000,       5.0000,   7.00000,    562.5043
    252.5000,       5.0000,   7.00000,    594.4509
    257.5000,       5.0000,   7.00000,    601.2413
    262.5000,       5.0000,   7.00000,    793.8715
    267.5000,       5.0000,   7.00000,    815.9724
     42.5000,       5.0000,   8.00000,    223.3255
     47.5000,       5.0000,   8.00000,    292.0197
     52.5000,       5.0000,   8.00000,    300.3536
     57.5000,       5.0000,   8.00000,    295.8311
     62.5000,       5.0000,   8.00000,    325.4704
     67.5000,       5.0000,   8.00000,    341.5621
     72.5000,       5.0000,   8.00000,    264.1148
     77.5000,       5.0000,   8.00000,    252.1689
     82.5000,       5.0000,   8.00000,    264.8359
     87.5000,       5.0000,   8.00000,    267.7472
     92.5000,       5.0000,   8.00000,    305.9963
     97.5000,       5.0000,   8.00000,    313.7340
    102.5000,       5.0000,   8.00000,    271.6975
    107.5000,       5.0000,   8.00000,    274.0776
    112.5000,       5.0000,   8.00000,    283.5268
    117.5000,       5.0000,   8.00000,    280.2567
    122.5000,       5.0000,   8.00000,    258.0168
    127.5000,       5.0000,   8.00000,    292.4492
    132.5000,       5.0000,   8.00000,    315.5220
    137.5000,       5.0000,   8.00000,    316.3177
    142.5000,       5.0000,   8.00000,    459.5044
    147.5000,       5.0000,   8.00000,    384.8109
    152.5000,       5.0000,   8.00000,    373.8192
    157.5000,       5.0000,   8.00000,    370.7860
    162.5000,       5.0000,   8.00000,    345.7548
    167.5000,       5.0000,   8.00000,    342.6464
    172.5000,       5.0000,   8.00000,    280.5001
    177.5000,       5.0000,   8.00000,    247.8545
    182.5000,       5.0000,   8.00000,    286.8377
    187.5000,       5.0000,   8.00000,    413.1338
    192.5000,       5.0000,   8.00000,    498.4544
    197.5000,       5.0000,   8.00000,    362.0787
    202.5000,       5.0000,   8.00000,    332.1288
    207.5000,       5.0000,   8.00000,    397.1907
    212.5000,       5.0000,   8.00000,    462.4594
    217.5000,       5.0000,   8.00000,    450.5833
    222.5000,       5.0000,   8.00000,    477.7611
    227.5000,       5.0000,   8.00000,    487.4111
    232.5000,       5.0000,   8.00000,    659.9546
    237.5000,       5.0000,   8.00000,    613.7177
    242.5000,       5.0000,   8.00000,    644.2903
    247.5000,       5.0000,   8.00000,    521.3574
    252.5000,       5.0000,   8.00000,    538.5065
    257.5000,       5.0000,   8.00000,    546.9565
    262.5000,       5.0000,   8.00000,    716.3306
     52.5000,      35.0000,   1.00000,    279.4450
     57.5000,      35.0000,   1.00000,    270.8857
     62.5000,      35.0000,   1.00000,    273.5296
     67.5000,      35.0000,   1.00000,    267.1817
     72.5000,      35.0000,   1.00000,    263.5526
     77.5000,      35.0000,   1.00000,    265.9715
     82.5000,      35.0000,   1.00000,    259.7724
     87.5000,      35.0000,   1.00000,    250.8359
     92.5000,      35.0000,   1.00000,    242.5818
     97.5000,      35.0000,   1.00000,    237.5700
    102.5000,      35.0000,   1.00000,    243.1715
    107.5000,      35.0000,   1.00000,    246.2558
    112.5000,      35.0000,   1.00000,    252.2250
    117.5000,      35.0000,   1.00000,    260.0964
    122.5000,      35.0000,   1.00000,    275.9029
    127.5000,      35.0000,   1.00000,    310.8587
    132.5000,      35.0000,   1.00000,    329.7001
    137.5000,      35.0000,   1.00000,    340.5708
    142.5000,      35.0000,   1.00000,    338.8055
    147.5000,      35.0000,   1.00000,    344.7139
    152.5000,      35.0000,   1.00000,    351.2451
    157.5000,      35.0000,   1.00000,    342.9144
    162.5000,      35.0000,   1.00000,    306.5744
    167.5000,      35.0000,   1.00000,    295.7155
    172.5000,      35.0000,   1.00000,    301.6134
    177.5000,      35.0000,   1.00000,    319.1907
    182.5000,      35.0000,   1.00000,    310.1821
    187.5000,      35.0000,   1.00000,    302.9676
    192.5000,      35.0000,   1.00000,    311.8438
    197.5000,      35.0000,   1.00000,    365.0947
    202.5000,      35.0000,   1.00000,    403.6656
    207.5000,      35.0000,   1.00000,    440.0872
    212.5000,      35.0000,   1.00000,    444.4451
    217.5000,      35.0000,   1.00000,    496.3857
    222.5000,      35.0000,   1.00000,    538.2372
    227.5000,      35.0000,   1.00000,    542.7863
    232.5000,      35.0000,   1.00000,    523.9562
    237.5000,      35.0000,   1.00000,    525.1766
    242.5000,      35.0000,   1.00000,    533.5927
    247.5000,      35.0000,   1.00000,    584.1311
    252.5000,      35.0000,   1.00000,    588.1370
     52.5000,       5.0000,  10.00000,    260.6071
     57.5000,       5.0000,  10.00000,    263.8197
     62.5000,       5.0000,  10.00000,    295.1939
     67.5000,       5.0000,  10.00000,    306.9439
     72.5000,       5.0000,  10.00000,    234.6251
     77.5000,       5.0000,  10.00000,    218.2510
     82.5000,       5.0000,  10.00000,    216.5516
     87.5000,       5.0000,  10.00000,    223.8991
     92.5000,       5.0000,  10.00000,    245.2024
     97.5000,       5.0000,  10.00000,    233.7059
    102.5000,       5.0000,  10.00000,    207.7735
    107.5000,       5.0000,  10.00000,    207.2772
    112.5000,       5.0000,  10.00000,    214.8206
    117.5000,       5.0000,  10.00000,    224.9693
    122.5000,       5.0000,  10.00000,    220.4031
    127.5000,       5.0000,  10.00000,    261.5717
    132.5000,       5.0000,  10.00000,    287.3205
    137.5000,       5.0000,  10.00000,    274.8289
    142.5000,       5.0000,  10.00000,    370.5496
    147.5000,       5.0000,  10.00000,    319.4258
    152.5000,       5.0000,  10.00000,    340.3509
    157.5000,       5.0000,  10.00000,    340.6342
    162.5000,       5.0000,  10.00000,    306.8995
    167.5000,       5.0000,  10.00000,    302.9230
    172.5000,       5.0000,  10.00000,    245.5042
    177.5000,       5.0000,  10.00000,    213.9185
    182.5000,       5.0000,  10.00000,    245.3109
    187.5000,       5.0000,  10.00000,    335.3232
    192.5000,       5.0000,  10.00000,    405.5367
    197.5000,       5.0000,  10.00000,    311.2644
    202.5000,       5.0000,  10.00000,    298.2603
    207.5000,       5.0000,  10.00000,    372.5117
    212.5000,       5.0000,  10.00000,    437.9718
    217.5000,       5.0000,  10.00000,    424.4557
    222.5000,       5.0000,  10.00000,    456.2194
    227.5000,       5.0000,  10.00000,    438.6819
    232.5000,       5.0000,  10.00000,    562.7966
    237.5000,       5.0000,  10.00000,    524.7708
    242.5000,       5.0000,  10.00000,    561.5444
    247.5000,       5.0000,  10.00000,    462.2035
    252.5000,       5.0000,  10.00000,    466.2660
     67.5000,      45.0000,   1.00000,    221.4138
     72.5000,      45.0000,   1.00000,    225.4546
     77.5000,      45.0000,   1.00000,    219.7395
     82.5000,      45.0000,   1.00000,    213.6423
     87.5000,      45.0000,   1.00000,    201.3549
     92.5000,      45.0000,   1.00000,    188.5606
     97.5000,      45.0000,   1.00000,    186.4337
    102.5000,      45.0000,   1.00000,    186.5581
    107.5000,      45.0000,   1.00000,    197.3810
    112.5000,      45.0000,   1.00000,    209.1865
    117.5000,      45.0000,   1.00000,    223.5442
    122.5000,      45.0000,   1.00000,    249.0300
    127.5000,      45.0000,   1.00000,    255.6483
    132.5000,      45.0000,   1.00000,    275.5586
    137.5000,      45.0000,   1.00000,    297.0709
    142.5000,      45.0000,   1.00000,    300.4266
    147.5000,      45.0000,   1.00000,    300.7947
    152.5000,      45.0000,   1.00000,    291.9575
    157.5000,      45.0000,   1.00000,    279.2404
    162.5000,      45.0000,   1.00000,    282.4031
    167.5000,      45.0000,   1.00000,    277.6822
    172.5000,      45.0000,   1.00000,    286.5208
    177.5000,      45.0000,   1.00000,    273.1115
    182.5000,      45.0000,   1.00000,    266.4086
    187.5000,      45.0000,   1.00000,    273.3667
    192.5000,      45.0000,   1.00000,    289.7125
    197.5000,      45.0000,   1.00000,    307.4472
    202.5000,      45.0000,   1.00000,    337.6246
    207.5000,      45.0000,   1.00000,    365.6014
    212.5000,      45.0000,   1.00000,    402.3406
    217.5000,      45.0000,   1.00000,    413.3933
    222.5000,      45.0000,   1.00000,    443.6350
    227.5000,      45.0000,   1.00000,    455.3362
    232.5000,      45.0000,   1.00000,    459.6797
    237.5000,      45.0000,   1.00000,    456.2182
     67.5000,       5.0000,  12.00000,    273.6430
    147.5000,       5.0000,  12.00000,    295.2048
    227.5000,       5.0000,  12.00000,    399.4822
     67.5000,      15.0000,   4.00000,    232.9472
     72.5000,      15.0000,   4.00000,    215.3342
     77.5000,      15.0000,   4.00000,    186.9869
     82.5000,      15.0000,   4.00000,    181.3276
     87.5000,      15.0000,   4.00000,    183.9327
     92.5000,      15.0000,   4.00000,    185.8450
     97.5000,      15.0000,   4.00000,    181.0325
    102.5000,      15.0000,   4.00000,    170.2936
    107.5000,      15.0000,   4.00000,    165.9855
    112.5000,      15.0000,   4.00000,    169.5201
    117.5000,      15.0000,   4.00000,    177.3662
    122.5000,      15.0000,   4.00000,    192.1020
    127.5000,      15.0000,   4.00000,    204.5483
    132.5000,      15.0000,   4.00000,    226.1346
    137.5000,      15.0000,   4.00000,    274.1304
    142.5000,      15.0000,   4.00000,    287.9604
    147.5000,      15.0000,   4.00000,    306.0957
    152.5000,      15.0000,   4.00000,    297.1546
    157.5000,      15.0000,   4.00000,    294.7877
    162.5000,      15.0000,   4.00000,    291.7927
    167.5000,      15.0000,   4.00000,    260.7521
    172.5000,      15.0000,   4.00000,    229.0947
    177.5000,      15.0000,   4.00000,    208.8365
    182.5000,      15.0000,   4.00000,    237.8856
    187.5000,      15.0000,   4.00000,    298.4661
    192.5000,      15.0000,   4.00000,    313.8951
    197.5000,      15.0000,   4.00000,    296.8176
    202.5000,      15.0000,   4.00000,    277.9248
    207.5000,      15.0000,   4.00000,    307.8656
    212.5000,      15.0000,   4.00000,    339.4900
    217.5000,      15.0000,   4.00000,    362.8721
    222.5000,      15.0000,   4.00000,    371.6673
    227.5000,      15.0000,   4.00000,    423.1611
    232.5000,      15.0000,   4.00000,    448.4628
    237.5000,      15.0000,   4.00000,    482.0122
     82.5000,      55.0000,   1.00000,    182.5286
     87.5000,      55.0000,   1.00000,    180.9082
     92.5000,      55.0000,   1.00000,    178.7228
     97.5000,      55.0000,   1.00000,    174.0220
    102.5000,      55.0000,   1.00000,    178.6870
    107.5000,      55.0000,   1.00000,    185.7152
    112.5000,      55.0000,   1.00000,    187.1011
    117.5000,      55.0000,   1.00000,    207.3698
    122.5000,      55.0000,   1.00000,    221.0943
    127.5000,      55.0000,   1.00000,    230.0288
    132.5000,      55.0000,   1.00000,    242.8315
    137.5000,      55.0000,   1.00000,    253.6980
    142.5000,      55.0000,   1.00000,    262.7971
    147.5000,      55.0000,   1.00000,    266.9177
    152.5000,      55.0000,   1.00000,    262.9382
    157.5000,      55.0000,   1.00000,    257.5811
    162.5000,      55.0000,   1.00000,    259.3274
    167.5000,      55.0000,   1.00000,    276.3567
    172.5000,      55.0000,   1.00000,    270.9847
    177.5000,      55.0000,   1.00000,    271.4806
    182.5000,      55.0000,   1.00000,    272.3022
    187.5000,      55.0000,   1.00000,    276.7042
    192.5000,      55.0000,   1.00000,    280.0348
    197.5000,      55.0000,   1.00000,    278.2262
    202.5000,      55.0000,   1.00000,    287.4322
    207.5000,      55.0000,   1.00000,    315.0710
    212.5000,      55.0000,   1.00000,    335.3239
    217.5000,      55.0000,   1.00000,    352.3714
    222.5000,      55.0000,   1.00000,    346.8122
    147.5000,       5.0000,  15.00000,    269.8000
    227.5000,       5.0000,  15.00000,    329.4959
     82.5000,      15.0000,   5.00000,    158.7369
     87.5000,      15.0000,   5.00000,    164.2705
     92.5000,      15.0000,   5.00000,    169.6384
     97.5000,      15.0000,   5.00000,    168.0532
    102.5000,      15.0000,   5.00000,    157.7738
    107.5000,      15.0000,   5.00000,    149.1307
    112.5000,      15.0000,   5.00000,    146.8622
    117.5000,      15.0000,   5.00000,    147.8320
    122.5000,      15.0000,   5.00000,    160.1231
    127.5000,      15.0000,   5.00000,    173.2013
    132.5000,      15.0000,   5.00000,    190.1868
    137.5000,      15.0000,   5.00000,    231.1964
    142.5000,      15.0000,   5.00000,    251.6141
    147.5000,      15.0000,   5.00000,    282.6756
    152.5000,      15.0000,   5.00000,    279.3055
    157.5000,      15.0000,   5.00000,    278.2583
    162.5000,      15.0000,   5.00000,    269.8384
    167.5000,      15.0000,   5.00000,    248.1715
    172.5000,      15.0000,   5.00000,    223.9472
    177.5000,      15.0000,   5.00000,    212.8785
    182.5000,      15.0000,   5.00000,    241.0390
    187.5000,      15.0000,   5.00000,    296.1986
    192.5000,      15.0000,   5.00000,    301.0789
    197.5000,      15.0000,   5.00000,    270.0427
    202.5000,      15.0000,   5.00000,    243.5220
    207.5000,      15.0000,   5.00000,    262.1194
    212.5000,      15.0000,   5.00000,    282.2669
    217.5000,      15.0000,   5.00000,    297.2063
    222.5000,      15.0000,   5.00000,    299.2995
     97.5000,      65.0000,   1.00000,    169.6696
    102.5000,      65.0000,   1.00000,    170.0616
    107.5000,      65.0000,   1.00000,    176.9902
    112.5000,      65.0000,   1.00000,    193.3902
    117.5000,      65.0000,   1.00000,    200.7154
    122.5000,      65.0000,   1.00000,    211.5081
    127.5000,      65.0000,   1.00000,    219.9911
    132.5000,      65.0000,   1.00000,    227.8205
    137.5000,      65.0000,   1.00000,    233.1100
    142.5000,      65.0000,   1.00000,    230.9213
    147.5000,      65.0000,   1.00000,    227.4404
    152.5000,      65.0000,   1.00000,    232.5484
    157.5000,      65.0000,   1.00000,    248.4395
    162.5000,      65.0000,   1.00000,    270.4167
    167.5000,      65.0000,   1.00000,    272.3900
    172.5000,      65.0000,   1.00000,    269.7601
    177.5000,      65.0000,   1.00000,    264.9867
    182.5000,      65.0000,   1.00000,    262.2112
    187.5000,      65.0000,   1.00000,    261.4985
    192.5000,      65.0000,   1.00000,    264.1490
    197.5000,      65.0000,   1.00000,    266.6366
    202.5000,      65.0000,   1.00000,    278.9276
    207.5000,      65.0000,   1.00000,    288.6886
     97.5000,      15.0000,   6.00000,    155.0535
    102.5000,      15.0000,   6.00000,    145.3813
    107.5000,      15.0000,   6.00000,    138.7314
    112.5000,      15.0000,   6.00000,    138.9774
    117.5000,      15.0000,   6.00000,    136.3965
    122.5000,      15.0000,   6.00000,    143.6601
    127.5000,      15.0000,   6.00000,    156.2108
    132.5000,      15.0000,   6.00000,    173.2503
    137.5000,      15.0000,   6.00000,    209.6083
    142.5000,      15.0000,   6.00000,    226.9221
    147.5000,      15.0000,   6.00000,    252.0048
    152.5000,      15.0000,   6.00000,    258.1769
    157.5000,      15.0000,   6.00000,    267.8053
    162.5000,      15.0000,   6.00000,    273.1883
    167.5000,      15.0000,   6.00000,    252.5380
    172.5000,      15.0000,   6.00000,    225.0574
    177.5000,      15.0000,   6.00000,    208.1794
    182.5000,      15.0000,   6.00000,    229.1375
    187.5000,      15.0000,   6.00000,    280.3519
    192.5000,      15.0000,   6.00000,    285.7942
    197.5000,      15.0000,   6.00000,    260.9673
    202.5000,      15.0000,   6.00000,    232.9007
    207.5000,      15.0000,   6.00000,    247.6486
    105.0000,      30.0000,   3.00000,    146.0261
    110.0000,      30.0000,   3.00000,    140.2937
    115.0000,      30.0000,   3.00000,    140.7028
    120.0000,      30.0000,   3.00000,    147.6619
    125.0000,      30.0000,   3.00000,    155.4279
    130.0000,      30.0000,   3.00000,    177.1677
    135.0000,      30.0000,   3.00000,    192.2544
    140.0000,      30.0000,   3.00000,    211.4874
    145.0000,      30.0000,   3.00000,    232.5349
    150.0000,      30.0000,   3.00000,    246.2259
    155.0000,      30.0000,   3.00000,    263.4544
    160.0000,      30.0000,   3.00000,    253.5220
    165.0000,      30.0000,   3.00000,    242.4306
    170.0000,      30.0000,   3.00000,    234.8340
    175.0000,      30.0000,   3.00000,    235.8656
    180.0000,      30.0000,   3.00000,    251.0238
    185.0000,      30.0000,   3.00000,    245.0623
    190.0000,      30.0000,   3.00000,    241.8562
    195.0000,      30.0000,   3.00000,    250.8317
    200.0000,      30.0000,   3.00000,    262.5393
    112.5000,      25.0000,   4.00000,    130.9288
    117.5000,      25.0000,   4.00000,    135.7891
    122.5000,      25.0000,   4.00000,    143.3006
    127.5000,      25.0000,   4.00000,    150.8029
    132.5000,      25.0000,   4.00000,    174.6830
    137.5000,      25.0000,   4.00000,    196.6226
    142.5000,      25.0000,   4.00000,    219.2592
    147.5000,      25.0000,   4.00000,    242.4890
    152.5000,      25.0000,   4.00000,    258.1441
    157.5000,      25.0000,   4.00000,    256.4167
    162.5000,      25.0000,   4.00000,    249.3737
    167.5000,      25.0000,   4.00000,    228.4960
    172.5000,      25.0000,   4.00000,    217.0592
    177.5000,      25.0000,   4.00000,    225.8650
    182.5000,      25.0000,   4.00000,    245.0832
    187.5000,      25.0000,   4.00000,    247.4686
    192.5000,      25.0000,   4.00000,    250.0622
    147.5000,      15.0000,   8.00000,    241.4481
  12.05
ITERATION 3
MODEL RESISTIVITY
LAYER 1
59,     2.5000
     10.0000,     382.08
     15.0000,     348.05
     20.0000,     314.49
     25.0000,     417.19
     30.0000,     491.54
     35.0000,     643.55
     40.0000,     798.82
     45.0000,     582.41
     50.0000,     831.14
     55.0000,     853.10
     60.0000,     829.12
     65.0000,     858.85
     70.0000,     831.56
     75.0000,     542.35
     80.0000,     471.18
     85.0000,     476.61
     90.0000,     499.10
     95.0000,     587.01
    100.0000,     576.88
    105.0000,     486.26
    110.0000,     473.21
    115.0000,     496.91
    120.0000,     534.86
    125.0000,     535.43
    130.0000,     685.28
    135.0000,     777.11
    140.0000,     747.44
    145.0000,     1107.4
    150.0000,     857.36
    155.0000,     816.44
    160.0000,     754.15
    165.0000,     629.87
    170.0000,     586.75
    175.0000,     445.28
    180.0000,     371.62
    185.0000,     451.04
    190.0000,     671.02
    195.0000,     892.30
    200.0000,     630.69
    205.0000,     616.73
    210.0000,     850.00
    215.0000,     1103.6
    220.0000,     1108.5
    225.0000,     1194.6
    230.0000,     1137.9
    235.0000,     1434.4
    240.0000,     1216.2
    245.0000,     1233.5
    250.0000,     926.56
    255.0000,     893.90
    260.0000,     876.03
    265.0000,     1183.1
    270.0000,     1217.0
    275.0000,     1303.6
    280.0000,     1738.7
    285.0000,     1347.2
    290.0000,     1347.7
    295.0000,     1496.0
             1496.1
LAYER 2
59,     5.2500
     10.0000,     382.25
     15.0000,     348.15
     20.0000,     314.23
     25.0000,     392.19
     30.0000,     464.21
     35.0000,     589.80
     40.0000,     650.98
     45.0000,     570.52
     50.0000,     685.27
     55.0000,     707.67
     60.0000,     701.29
     65.0000,     736.51
     70.0000,     731.97
     75.0000,     535.03
     80.0000,     467.39
     85.0000,     471.13
     90.0000,     498.89
     95.0000,     581.46
    100.0000,     576.40
    105.0000,     497.09
    110.0000,     490.45
    115.0000,     508.16
    120.0000,     552.20
    125.0000,     568.02
    130.0000,     686.80
    135.0000,     775.75
    140.0000,     760.04
    145.0000,     1032.1
    150.0000,     855.42
    155.0000,     799.73
    160.0000,     740.83
    165.0000,     629.43
    170.0000,     586.57
    175.0000,     444.97
    180.0000,     372.01
    185.0000,     448.92
    190.0000,     670.68
    195.0000,     875.27
    200.0000,     628.02
    205.0000,     614.76
    210.0000,     835.25
    215.0000,     1081.8
    220.0000,     1092.5
    225.0000,     1145.2
    230.0000,     1138.5
    235.0000,     1415.7
    240.0000,     1235.8
    245.0000,     1236.0
    250.0000,     930.21
    255.0000,     893.87
    260.0000,     878.60
    265.0000,     1174.7
    270.0000,     1220.6
    275.0000,     1320.9
    280.0000,     1677.0
    285.0000,     1377.7
    290.0000,     1363.8
    295.0000,     1495.5
             1496.4
LAYER 3
57,     8.2750
     15.0000,     349.05
     20.0000,     295.05
     25.0000,     291.42
     30.0000,     288.45
     35.0000,     295.28
     40.0000,     302.86
     45.0000,     304.06
     50.0000,     325.91
     55.0000,     355.99
     60.0000,     379.09
     65.0000,     481.01
     70.0000,     484.69
     75.0000,     484.93
     80.0000,     445.64
     85.0000,     445.82
     90.0000,     473.50
     95.0000,     527.56
    100.0000,     529.70
    105.0000,     527.63
    110.0000,     535.51
    115.0000,     571.10
    120.0000,     622.72
    125.0000,     624.77
    130.0000,     741.47
    135.0000,     781.56
    140.0000,     779.90
    145.0000,     967.18
    150.0000,     852.96
    155.0000,     781.42
    160.0000,     719.50
    165.0000,     629.18
    170.0000,     583.60
    175.0000,     439.18
    180.0000,     371.38
    185.0000,     417.71
    190.0000,     631.30
    195.0000,     732.18
    200.0000,     583.84
    205.0000,     574.19
    210.0000,     686.72
    215.0000,     823.15
    220.0000,     834.86
    225.0000,     898.68
    230.0000,     1037.3
    235.0000,     1320.6
    240.0000,     1294.9
    245.0000,     1239.6
    250.0000,     950.58
    255.0000,     898.74
    260.0000,     895.98
    265.0000,     1154.2
    270.0000,     1259.6
    275.0000,     1377.2
    280.0000,     1609.3
    285.0000,     1415.7
    290.0000,     1417.8
             1498.2
LAYER 4
55,    11.6025
     20.0000,     279.76
     25.0000,     217.31
     30.0000,     199.56
     35.0000,     199.26
     40.0000,     204.88
     45.0000,     208.64
     50.0000,     250.47
     55.0000,     296.72
     60.0000,     338.80
     65.0000,     441.69
     70.0000,     457.00
     75.0000,     464.70
     80.0000,     424.79
     85.0000,     418.86
     90.0000,     413.69
     95.0000,     450.10
    100.0000,     477.71
    105.0000,     591.80
    110.0000,     766.09
    115.0000,     929.39
    120.0000,     1079.1
    125.0000,     1088.4
    130.0000,     900.97
    135.0000,     803.91
    140.0000,     793.30
    145.0000,     893.24
    150.0000,     831.49
    155.0000,     758.27
    160.0000,     702.32
    165.0000,     626.67
    170.0000,     582.20
    175.0000,     434.69
    180.0000,     368.47
    185.0000,     379.93
    190.0000,     527.24
    195.0000,     562.33
    200.0000,     480.64
    205.0000,     461.43
    210.0000,     472.75
    215.0000,     493.80
    220.0000,     495.04
    225.0000,     543.84
    230.0000,     778.90
    235.0000,     1268.0
    240.0000,     1290.6
    245.0000,     1260.1
    250.0000,     954.41
    255.0000,     899.91
    260.0000,     896.78
    265.0000,     1137.6
    270.0000,     1328.9
    275.0000,     1471.9
    280.0000,     1609.9
    285.0000,     1547.3
             1501.0
LAYER 5
51,    15.2628
     30.0000,     170.13
     35.0000,     175.88
     40.0000,     178.27
     45.0000,     216.71
     50.0000,     261.62
     55.0000,     321.60
     60.0000,     379.34
     65.0000,     456.25
     70.0000,     460.98
     75.0000,     459.11
     80.0000,     406.14
     85.0000,     326.18
     90.0000,     264.43
     95.0000,     249.67
    100.0000,     275.87
    105.0000,     480.29
    110.0000,     909.37
    115.0000,     984.08
    120.0000,     1168.5
    125.0000,     1190.2
    130.0000,     1149.0
    135.0000,     1002.8
    140.0000,     667.72
    145.0000,     539.26
    150.0000,     538.68
    155.0000,     540.27
    160.0000,     549.22
    165.0000,     558.16
    170.0000,     526.44
    175.0000,     418.75
    180.0000,     370.36
    185.0000,     370.21
    190.0000,     380.76
    195.0000,     381.39
    200.0000,     376.24
    205.0000,     333.98
    210.0000,     328.54
    215.0000,     319.48
    220.0000,     317.80
    225.0000,     307.89
    230.0000,     331.22
    235.0000,     462.41
    240.0000,     578.87
    245.0000,     611.86
    250.0000,     613.91
    255.0000,     647.29
    260.0000,     818.98
    265.0000,     1060.1
    270.0000,     1521.0
    275.0000,     1640.2
             1849.8
LAYER 6
47,    19.2890
     40.0000,     183.09
     45.0000,     241.74
     50.0000,     263.48
     55.0000,     316.80
     60.0000,     378.28
     65.0000,     442.96
     70.0000,     443.36
     75.0000,     441.79
     80.0000,     402.31
     85.0000,     324.55
     90.0000,     252.37
     95.0000,     205.31
    100.0000,     209.78
    105.0000,     213.12
    110.0000,     234.39
    115.0000,     259.55
    120.0000,     284.87
    125.0000,     338.27
    130.0000,     353.56
    135.0000,     341.16
    140.0000,     272.45
    145.0000,     248.63
    150.0000,     299.62
    155.0000,     380.13
    160.0000,     395.66
    165.0000,     421.63
    170.0000,     436.97
    175.0000,     408.42
    180.0000,     382.10
    185.0000,     383.99
    190.0000,     386.46
    195.0000,     390.94
    200.0000,     397.84
    205.0000,     351.74
    210.0000,     328.43
    215.0000,     319.64
    220.0000,     316.93
    225.0000,     316.24
    230.0000,     311.57
    235.0000,     325.81
    240.0000,     359.99
    245.0000,     395.88
    250.0000,     449.03
    255.0000,     536.94
    260.0000,     811.37
    265.0000,     1013.2
             1624.4
LAYER 7
43,    23.7179
     50.0000,     261.85
     55.0000,     312.69
     60.0000,     357.67
     65.0000,     387.13
     70.0000,     387.53
     75.0000,     383.60
     80.0000,     379.97
     85.0000,     324.33
     90.0000,     253.54
     95.0000,     198.60
    100.0000,     155.68
    105.0000,     125.14
    110.0000,     112.33
    115.0000,     110.08
    120.0000,     111.02
    125.0000,     120.30
    130.0000,     125.24
    135.0000,     124.29
    140.0000,     116.66
    145.0000,     117.02
    150.0000,     150.43
    155.0000,     229.02
    160.0000,     328.34
    165.0000,     385.75
    170.0000,     396.22
    175.0000,     396.95
    180.0000,     394.98
    185.0000,     399.56
    190.0000,     404.01
    195.0000,     407.22
    200.0000,     400.93
    205.0000,     361.92
    210.0000,     334.33
    215.0000,     321.27
    220.0000,     320.20
    225.0000,     319.12
    230.0000,     322.43
    235.0000,     335.80
    240.0000,     345.53
    245.0000,     359.05
    250.0000,     411.44
    255.0000,     490.78
           811.9768
LAYER 8
39,    28.5897
     60.0000,     291.36
     65.0000,     299.24
     70.0000,     306.49
     75.0000,     309.01
     80.0000,     306.29
     85.0000,     301.55
     90.0000,     252.61
     95.0000,     190.85
    100.0000,     136.00
    105.0000,      97.92
    110.0000,      76.34
    115.0000,      67.49
    120.0000,      65.36
    125.0000,      63.45
    130.0000,      62.36
    135.0000,      61.16
    140.0000,      61.01
    145.0000,      65.48
    150.0000,      86.44
    155.0000,     138.07
    160.0000,     225.61
    165.0000,     320.01
    170.0000,     380.86
    175.0000,     404.95
    180.0000,     410.40
    185.0000,     410.96
    190.0000,     410.84
    195.0000,     409.42
    200.0000,     407.02
    205.0000,     377.86
    210.0000,     350.12
    215.0000,     334.10
    220.0000,     332.03
    225.0000,     329.34
    230.0000,     327.51
    235.0000,     337.47
    240.0000,     349.64
    245.0000,     355.57
           409.2675
LAYER 9
34,    33.9487
     75.0000,     280.09
     80.0000,     271.84
     85.0000,     267.19
     90.0000,     241.63
     95.0000,     178.99
    100.0000,     121.63
    105.0000,      83.65
    110.0000,      62.30
    115.0000,      54.19
    120.0000,      50.75
    125.0000,      45.76
    130.0000,      42.36
    135.0000,      40.67
    140.0000,      40.70
    145.0000,      44.10
    150.0000,      57.81
    155.0000,      91.68
    160.0000,     156.52
    165.0000,     248.38
    170.0000,     337.62
    175.0000,     395.06
    180.0000,     418.30
    185.0000,     421.96
    190.0000,     419.98
    195.0000,     418.22
    200.0000,     414.20
    205.0000,     399.28
    210.0000,     379.81
    215.0000,     365.99
    220.0000,     364.26
    225.0000,     360.18
    230.0000,     359.15
    235.0000,     358.82
           350.9002
LAYER 10
28,    39.8436
     90.0000,     234.87
     95.0000,     149.87
    100.0000,     104.53
    105.0000,      70.78
    110.0000,      54.03
    115.0000,      48.97
    120.0000,      43.77
    125.0000,      38.03
    130.0000,      34.69
    135.0000,      33.36
    140.0000,      33.35
    145.0000,      35.88
    150.0000,      45.89
    155.0000,      70.29
    160.0000,     118.99
    165.0000,     197.44
    170.0000,     292.11
    175.0000,     372.48
    180.0000,     417.32
    185.0000,     429.48
    190.0000,     424.71
    195.0000,     420.37
    200.0000,     418.61
    205.0000,     412.47
    210.0000,     402.59
    215.0000,     392.72
    220.0000,     390.63
           376.4617
LAYER 11
24,    46.3279
    100.0000,      85.96
    105.0000,      55.11
    110.0000,      45.16
    115.0000,      43.38
    120.0000,      37.91
    125.0000,      33.06
    130.0000,      31.01
    135.0000,      30.64
    140.0000,      30.68
    145.0000,      33.12
    150.0000,      41.70
    155.0000,      61.93
    160.0000,     102.43
    165.0000,     170.94
    170.0000,     262.50
    175.0000,     352.43
    180.0000,     412.25
    185.0000,     430.89
    190.0000,     429.10
    195.0000,     426.81
    200.0000,     424.10
    205.0000,     423.40
    210.0000,     421.71
           416.7228
LAYER 12
21,    53.4607
    105.0000,      35.38
    110.0000,      35.23
    115.0000,      33.01
    120.0000,      30.70
    125.0000,      29.39
    130.0000,      29.12
    135.0000,      29.67
    140.0000,      29.69
    145.0000,      32.35
    150.0000,      40.52
    155.0000,      59.33
    160.0000,      96.84
    165.0000,     161.24
    170.0000,     250.74
    175.0000,     344.24
    180.0000,     411.54
    185.0000,     432.52
    190.0000,     433.57
    195.0000,     431.17
    200.0000,     432.00
           431.8242
LAYER 13
19, 
    110.0000,      28.18
    115.0000,      28.10
    120.0000,      27.93
    125.0000,      27.98
    130.0000,      28.49
    135.0000,      29.27
    140.0000,      29.42
    145.0000,      32.15
    150.0000,      40.22
    155.0000,      58.74
    160.0000,      95.70
    165.0000,     159.43
    170.0000,     248.78
    175.0000,     343.37
    180.0000,     411.23
    185.0000,     432.69
    190.0000,     434.99
    195.0000,     432.24
           440.4048
CALCULATED APPARENT RESISTIVITY
      7.5000,       5.0000,   1.00000,    356.5759
     12.5000,       5.0000,   1.00000,    354.3211
     17.5000,       5.0000,   1.00000,    334.4649
     22.5000,       5.0000,   1.00000,    406.7852
     27.5000,       5.0000,   1.00000,    436.0162
     32.5000,       5.0000,   1.00000,    482.3595
     37.5000,       5.0000,   1.00000,    610.7747
     42.5000,       5.0000,   1.00000,    510.8895
     47.5000,       5.0000,   1.00000,    676.0530
     52.5000,       5.0000,   1.00000,    644.8344
     57.5000,       5.0000,   1.00000,    674.9797
     62.5000,       5.0000,   1.00000,    653.8707
     67.5000,       5.0000,   1.00000,    657.5869
     72.5000,       5.0000,   1.00000,    528.8473
     77.5000,       5.0000,   1.00000,    510.9200
     82.5000,       5.0000,   1.00000,    497.0846
     87.5000,       5.0000,   1.00000,    489.1295
     92.5000,       5.0000,   1.00000,    526.4999
     97.5000,       5.0000,   1.00000,    530.2325
    102.5000,       5.0000,   1.00000,    505.0351
    107.5000,       5.0000,   1.00000,    515.8002
    112.5000,       5.0000,   1.00000,    524.5434
    117.5000,       5.0000,   1.00000,    574.3995
    122.5000,       5.0000,   1.00000,    579.4796
    127.5000,       5.0000,   1.00000,    678.3137
    132.5000,       5.0000,   1.00000,    773.6248
    137.5000,       5.0000,   1.00000,    708.6285
    142.5000,       5.0000,   1.00000,    938.2242
    147.5000,       5.0000,   1.00000,    757.7412
    152.5000,       5.0000,   1.00000,    790.3253
    157.5000,       5.0000,   1.00000,    716.8301
    162.5000,       5.0000,   1.00000,    603.6490
    167.5000,       5.0000,   1.00000,    568.2640
    172.5000,       5.0000,   1.00000,    478.3649
    177.5000,       5.0000,   1.00000,    447.1887
    182.5000,       5.0000,   1.00000,    501.0071
    187.5000,       5.0000,   1.00000,    557.9424
    192.5000,       5.0000,   1.00000,    687.1721
    197.5000,       5.0000,   1.00000,    624.5030
    202.5000,       5.0000,   1.00000,    690.5272
    207.5000,       5.0000,   1.00000,    788.4766
    212.5000,       5.0000,   1.00000,    915.0266
    217.5000,       5.0000,   1.00000,    947.7775
    222.5000,       5.0000,   1.00000,   1118.7559
    227.5000,       5.0000,   1.00000,   1047.1754
    232.5000,       5.0000,   1.00000,   1266.4419
    237.5000,       5.0000,   1.00000,   1066.1328
    242.5000,       5.0000,   1.00000,   1173.3259
    247.5000,       5.0000,   1.00000,    947.6153
    252.5000,       5.0000,   1.00000,   1003.9489
    257.5000,       5.0000,   1.00000,    939.1636
    262.5000,       5.0000,   1.00000,   1155.4424
    267.5000,       5.0000,   1.00000,   1219.7026
    272.5000,       5.0000,   1.00000,   1245.3962
    277.5000,       5.0000,   1.00000,   1540.2637
    282.5000,       5.0000,   1.00000,   1338.0663
    287.5000,       5.0000,   1.00000,   1436.1782
    292.5000,       5.0000,   1.00000,   1471.8132
    297.5000,       5.0000,   1.00000,   1459.3672
     12.5000,       5.0000,   2.00000,    332.6438
     17.5000,       5.0000,   2.00000,    307.4782
     22.5000,       5.0000,   2.00000,    365.1295
     27.5000,       5.0000,   2.00000,    349.2769
     32.5000,       5.0000,   2.00000,    409.5842
     37.5000,       5.0000,   2.00000,    472.5574
     42.5000,       5.0000,   2.00000,    370.8206
     47.5000,       5.0000,   2.00000,    507.0084
     52.5000,       5.0000,   2.00000,    534.3184
     57.5000,       5.0000,   2.00000,    472.5223
     62.5000,       5.0000,   2.00000,    534.9777
     67.5000,       5.0000,   2.00000,    579.0433
     72.5000,       5.0000,   2.00000,    464.9767
     77.5000,       5.0000,   2.00000,    468.7844
     82.5000,       5.0000,   2.00000,    488.0028
     87.5000,       5.0000,   2.00000,    464.7616
     92.5000,       5.0000,   2.00000,    517.8444
     97.5000,       5.0000,   2.00000,    530.0350
    102.5000,       5.0000,   2.00000,    493.1492
    107.5000,       5.0000,   2.00000,    521.1813
    112.5000,       5.0000,   2.00000,    575.6832
    117.5000,       5.0000,   2.00000,    602.6375
    122.5000,       5.0000,   2.00000,    576.8342
    127.5000,       5.0000,   2.00000,    711.5905
    132.5000,       5.0000,   2.00000,    713.4199
    137.5000,       5.0000,   2.00000,    643.7484
    142.5000,       5.0000,   2.00000,    865.5476
    147.5000,       5.0000,   2.00000,    700.0126
    152.5000,       5.0000,   2.00000,    669.6525
    157.5000,       5.0000,   2.00000,    675.6440
    162.5000,       5.0000,   2.00000,    579.6082
    167.5000,       5.0000,   2.00000,    588.1780
    172.5000,       5.0000,   2.00000,    509.5461
    177.5000,       5.0000,   2.00000,    443.8051
    182.5000,       5.0000,   2.00000,    454.8938
    187.5000,       5.0000,   2.00000,    564.0756
    192.5000,       5.0000,   2.00000,    693.0588
    197.5000,       5.0000,   2.00000,    545.6096
    202.5000,       5.0000,   2.00000,    559.2872
    207.5000,       5.0000,   2.00000,    732.7751
    212.5000,       5.0000,   2.00000,    813.0303
    217.5000,       5.0000,   2.00000,    821.8004
    222.5000,       5.0000,   2.00000,    887.4648
    227.5000,       5.0000,   2.00000,    904.9960
    232.5000,       5.0000,   2.00000,   1055.4716
    237.5000,       5.0000,   2.00000,    986.3652
    242.5000,       5.0000,   2.00000,   1059.9763
    247.5000,       5.0000,   2.00000,    967.6901
    252.5000,       5.0000,   2.00000,    973.4598
    257.5000,       5.0000,   2.00000,    976.9097
    262.5000,       5.0000,   2.00000,   1225.6014
    267.5000,       5.0000,   2.00000,   1153.6635
    272.5000,       5.0000,   2.00000,   1184.2347
    277.5000,       5.0000,   2.00000,   1573.4803
    282.5000,       5.0000,   2.00000,   1313.6250
    287.5000,       5.0000,   2.00000,   1335.3572
    292.5000,       5.0000,   2.00000,   1509.9119
     17.5000,       5.0000,   3.00000,    267.9380
     22.5000,       5.0000,   3.00000,    297.5959
     27.5000,       5.0000,   3.00000,    321.2659
     32.5000,       5.0000,   3.00000,    353.7343
     37.5000,       5.0000,   3.00000,    383.7618
     42.5000,       5.0000,   3.00000,    301.9623
     47.5000,       5.0000,   3.00000,    399.5816
     52.5000,       5.0000,   3.00000,    396.7380
     57.5000,       5.0000,   3.00000,    420.2068
     62.5000,       5.0000,   3.00000,    450.6452
     67.5000,       5.0000,   3.00000,    506.0224
     72.5000,       5.0000,   3.00000,    413.0880
     77.5000,       5.0000,   3.00000,    400.2252
     82.5000,       5.0000,   3.00000,    421.1004
     87.5000,       5.0000,   3.00000,    456.3534
     92.5000,       5.0000,   3.00000,    516.7864
     97.5000,       5.0000,   3.00000,    522.9651
    102.5000,       5.0000,   3.00000,    478.7519
    107.5000,       5.0000,   3.00000,    506.5218
    112.5000,       5.0000,   3.00000,    547.7955
    117.5000,       5.0000,   3.00000,    575.9648
    122.5000,       5.0000,   3.00000,    569.6436
    127.5000,       5.0000,   3.00000,    621.8704
    132.5000,       5.0000,   3.00000,    652.1014
    137.5000,       5.0000,   3.00000,    589.5618
    142.5000,       5.0000,   3.00000,    761.2611
    147.5000,       5.0000,   3.00000,    621.8394
    152.5000,       5.0000,   3.00000,    599.3242
    157.5000,       5.0000,   3.00000,    570.0143
    162.5000,       5.0000,   3.00000,    576.2115
    167.5000,       5.0000,   3.00000,    588.5924
    172.5000,       5.0000,   3.00000,    489.7083
    177.5000,       5.0000,   3.00000,    394.3166
    182.5000,       5.0000,   3.00000,    434.0873
    187.5000,       5.0000,   3.00000,    585.0434
    192.5000,       5.0000,   3.00000,    696.4456
    197.5000,       5.0000,   3.00000,    479.0479
    202.5000,       5.0000,   3.00000,    460.2820
    207.5000,       5.0000,   3.00000,    593.7689
    212.5000,       5.0000,   3.00000,    765.0406
    217.5000,       5.0000,   3.00000,    699.7661
    222.5000,       5.0000,   3.00000,    733.1740
    227.5000,       5.0000,   3.00000,    702.2084
    232.5000,       5.0000,   3.00000,    928.8792
    237.5000,       5.0000,   3.00000,    877.0541
    242.5000,       5.0000,   3.00000,   1015.9307
    247.5000,       5.0000,   3.00000,    851.9821
    252.5000,       5.0000,   3.00000,    932.5726
    257.5000,       5.0000,   3.00000,    949.0095
    262.5000,       5.0000,   3.00000,   1164.2592
    267.5000,       5.0000,   3.00000,   1144.8691
    272.5000,       5.0000,   3.00000,   1189.8752
    277.5000,       5.0000,   3.00000,   1487.4180
    282.5000,       5.0000,   3.00000,   1257.6238
    287.5000,       5.0000,   3.00000,   1278.2471
     22.5000,      15.0000,   1.00000,    280.1968
     27.5000,      15.0000,   1.00000,    311.2995
     32.5000,      15.0000,   1.00000,    340.3582
     37.5000,      15.0000,   1.00000,    329.1181
     42.5000,      15.0000,   1.00000,    339.8999
     47.5000,      15.0000,   1.00000,    323.2748
     52.5000,      15.0000,   1.00000,    359.4838
     57.5000,      15.0000,   1.00000,    393.8166
     62.5000,      15.0000,   1.00000,    433.6768
     67.5000,      15.0000,   1.00000,    409.3998
     72.5000,      15.0000,   1.00000,    396.9478
     77.5000,      15.0000,   1.00000,    366.3741
     82.5000,      15.0000,   1.00000,    387.6803
     87.5000,      15.0000,   1.00000,    448.7489
     92.5000,      15.0000,   1.00000,    503.4620
     97.5000,      15.0000,   1.00000,    502.4987
    102.5000,      15.0000,   1.00000,    496.8078
    107.5000,      15.0000,   1.00000,    484.6113
    112.5000,      15.0000,   1.00000,    488.4896
    117.5000,      15.0000,   1.00000,    520.4614
    122.5000,      15.0000,   1.00000,    527.3723
    127.5000,      15.0000,   1.00000,    545.7231
    132.5000,      15.0000,   1.00000,    559.8756
    137.5000,      15.0000,   1.00000,    615.7897
    142.5000,      15.0000,   1.00000,    600.3057
    147.5000,      15.0000,   1.00000,    595.7018
    152.5000,      15.0000,   1.00000,    549.3187
    157.5000,      15.0000,   1.00000,    552.2198
    162.5000,      15.0000,   1.00000,    547.4317
    167.5000,      15.0000,   1.00000,    537.4523
    172.5000,      15.0000,   1.00000,    455.9444
    177.5000,      15.0000,   1.00000,    421.9907
    182.5000,      15.0000,   1.00000,    476.5877
    187.5000,      15.0000,   1.00000,    574.7888
    192.5000,      15.0000,   1.00000,    569.0351
    197.5000,      15.0000,   1.00000,    526.1083
    202.5000,      15.0000,   1.00000,    477.9309
    207.5000,      15.0000,   1.00000,    553.8186
    212.5000,      15.0000,   1.00000,    617.6332
    217.5000,      15.0000,   1.00000,    697.0870
    222.5000,      15.0000,   1.00000,    644.3447
    227.5000,      15.0000,   1.00000,    711.0566
    232.5000,      15.0000,   1.00000,    759.8055
    237.5000,      15.0000,   1.00000,    896.7940
    242.5000,      15.0000,   1.00000,    856.5963
    247.5000,      15.0000,   1.00000,    880.9632
    252.5000,      15.0000,   1.00000,    864.8306
    257.5000,      15.0000,   1.00000,    960.7448
    262.5000,      15.0000,   1.00000,   1035.4948
    267.5000,      15.0000,   1.00000,   1161.4026
    272.5000,      15.0000,   1.00000,   1258.4965
    277.5000,      15.0000,   1.00000,   1242.6115
    282.5000,      15.0000,   1.00000,   1251.1152
     22.5000,       5.0000,   4.00000,    278.3852
     27.5000,       5.0000,   4.00000,    284.6624
     32.5000,       5.0000,   4.00000,    319.3204
     37.5000,       5.0000,   4.00000,    355.4569
     42.5000,       5.0000,   4.00000,    260.5724
     47.5000,       5.0000,   4.00000,    330.3228
     52.5000,       5.0000,   4.00000,    343.0836
     57.5000,       5.0000,   4.00000,    365.1892
     62.5000,       5.0000,   4.00000,    422.6053
     67.5000,       5.0000,   4.00000,    444.1142
     72.5000,       5.0000,   4.00000,    353.9917
     77.5000,       5.0000,   4.00000,    343.8614
     82.5000,       5.0000,   4.00000,    372.2245
     87.5000,       5.0000,   4.00000,    414.7144
     92.5000,       5.0000,   4.00000,    507.8342
     97.5000,       5.0000,   4.00000,    509.0995
    102.5000,       5.0000,   4.00000,    466.8463
    107.5000,       5.0000,   4.00000,    468.2439
    112.5000,       5.0000,   4.00000,    478.0417
    117.5000,       5.0000,   4.00000,    525.6430
    122.5000,       5.0000,   4.00000,    479.8234
    127.5000,       5.0000,   4.00000,    549.1813
    132.5000,       5.0000,   4.00000,    573.1530
    137.5000,       5.0000,   4.00000,    515.3152
    142.5000,       5.0000,   4.00000,    695.5057
    147.5000,       5.0000,   4.00000,    536.2943
    152.5000,       5.0000,   4.00000,    536.9140
    157.5000,       5.0000,   4.00000,    550.8906
    162.5000,       5.0000,   4.00000,    515.9304
    167.5000,       5.0000,   4.00000,    555.3583
    172.5000,       5.0000,   4.00000,    425.3880
    177.5000,       5.0000,   4.00000,    365.7112
    182.5000,       5.0000,   4.00000,    426.6529
    187.5000,       5.0000,   4.00000,    563.4492
    192.5000,       5.0000,   4.00000,    666.2819
    197.5000,       5.0000,   4.00000,    456.7805
    202.5000,       5.0000,   4.00000,    411.7588
    207.5000,       5.0000,   4.00000,    520.0650
    212.5000,       5.0000,   4.00000,    620.5564
    217.5000,       5.0000,   4.00000,    629.6893
    222.5000,       5.0000,   4.00000,    623.2214
    227.5000,       5.0000,   4.00000,    612.3671
    232.5000,       5.0000,   4.00000,    821.9346
    237.5000,       5.0000,   4.00000,    827.5057
    242.5000,       5.0000,   4.00000,    916.0594
    247.5000,       5.0000,   4.00000,    784.1586
    252.5000,       5.0000,   4.00000,    840.6865
    257.5000,       5.0000,   4.00000,    838.5453
    262.5000,       5.0000,   4.00000,   1094.0731
    267.5000,       5.0000,   4.00000,   1138.1107
    272.5000,       5.0000,   4.00000,   1151.4255
    277.5000,       5.0000,   4.00000,   1441.5676
    282.5000,       5.0000,   4.00000,   1150.2694
     30.0000,      20.0000,   1.00000,    294.7135
     35.0000,      20.0000,   1.00000,    286.2175
     40.0000,      20.0000,   1.00000,    295.4400
     45.0000,      20.0000,   1.00000,    303.3158
     50.0000,      20.0000,   1.00000,    299.9963
     55.0000,      20.0000,   1.00000,    336.4866
     60.0000,      20.0000,   1.00000,    357.8338
     65.0000,      20.0000,   1.00000,    342.8842
     70.0000,      20.0000,   1.00000,    337.0925
     75.0000,      20.0000,   1.00000,    323.1461
     80.0000,      20.0000,   1.00000,    328.1454
     85.0000,      20.0000,   1.00000,    371.6606
     90.0000,      20.0000,   1.00000,    415.0889
     95.0000,      20.0000,   1.00000,    450.8394
    100.0000,      20.0000,   1.00000,    468.9769
    105.0000,      20.0000,   1.00000,    439.1430
    110.0000,      20.0000,   1.00000,    428.1203
    115.0000,      20.0000,   1.00000,    386.5920
    120.0000,      20.0000,   1.00000,    397.2522
    125.0000,      20.0000,   1.00000,    425.7284
    130.0000,      20.0000,   1.00000,    438.6424
    135.0000,      20.0000,   1.00000,    503.7278
    140.0000,      20.0000,   1.00000,    500.8065
    145.0000,      20.0000,   1.00000,    505.6022
    150.0000,      20.0000,   1.00000,    546.5272
    155.0000,      20.0000,   1.00000,    508.9677
    160.0000,      20.0000,   1.00000,    500.4204
    165.0000,      20.0000,   1.00000,    440.5787
    170.0000,      20.0000,   1.00000,    394.8024
    175.0000,      20.0000,   1.00000,    419.6319
    180.0000,      20.0000,   1.00000,    432.6439
    185.0000,      20.0000,   1.00000,    477.7977
    190.0000,      20.0000,   1.00000,    492.1342
    195.0000,      20.0000,   1.00000,    498.9128
    200.0000,      20.0000,   1.00000,    520.5582
    205.0000,      20.0000,   1.00000,    484.3925
    210.0000,      20.0000,   1.00000,    488.6584
    215.0000,      20.0000,   1.00000,    513.3542
    220.0000,      20.0000,   1.00000,    565.6335
    225.0000,      20.0000,   1.00000,    659.3079
    230.0000,      20.0000,   1.00000,    706.4324
    235.0000,      20.0000,   1.00000,    743.5112
    240.0000,      20.0000,   1.00000,    766.6951
    245.0000,      20.0000,   1.00000,    780.7156
    250.0000,      20.0000,   1.00000,    747.9229
    255.0000,      20.0000,   1.00000,    802.4711
    260.0000,      20.0000,   1.00000,    881.3367
    265.0000,      20.0000,   1.00000,    977.0851
    270.0000,      20.0000,   1.00000,   1134.8983
    275.0000,      20.0000,   1.00000,   1143.9689
     27.5000,       5.0000,   5.00000,    261.2596
     32.5000,       5.0000,   5.00000,    295.0209
     37.5000,       5.0000,   5.00000,    327.2044
     42.5000,       5.0000,   5.00000,    233.2103
     47.5000,       5.0000,   5.00000,    303.2083
     52.5000,       5.0000,   5.00000,    317.7177
     57.5000,       5.0000,   5.00000,    330.6259
     62.5000,       5.0000,   5.00000,    378.1937
     67.5000,       5.0000,   5.00000,    407.1078
     72.5000,       5.0000,   5.00000,    302.1728
     77.5000,       5.0000,   5.00000,    304.7611
     82.5000,       5.0000,   5.00000,    335.3763
     87.5000,       5.0000,   5.00000,    371.3939
     92.5000,       5.0000,   5.00000,    457.0633
     97.5000,       5.0000,   5.00000,    492.4873
    102.5000,       5.0000,   5.00000,    432.2513
    107.5000,       5.0000,   5.00000,    415.2769
    112.5000,       5.0000,   5.00000,    432.2014
    117.5000,       5.0000,   5.00000,    413.8168
    122.5000,       5.0000,   5.00000,    398.3694
    127.5000,       5.0000,   5.00000,    471.1017
    132.5000,       5.0000,   5.00000,    492.2455
    137.5000,       5.0000,   5.00000,    450.4256
    142.5000,       5.0000,   5.00000,    605.8633
    147.5000,       5.0000,   5.00000,    494.8052
    152.5000,       5.0000,   5.00000,    503.9650
    157.5000,       5.0000,   5.00000,    520.7260
    162.5000,       5.0000,   5.00000,    479.3398
    167.5000,       5.0000,   5.00000,    448.1664
    172.5000,       5.0000,   5.00000,    392.0334
    177.5000,       5.0000,   5.00000,    344.4275
    182.5000,       5.0000,   5.00000,    397.7025
    187.5000,       5.0000,   5.00000,    523.6520
    192.5000,       5.0000,   5.00000,    630.6997
    197.5000,       5.0000,   5.00000,    441.2030
    202.5000,       5.0000,   5.00000,    406.1659
    207.5000,       5.0000,   5.00000,    465.4730
    212.5000,       5.0000,   5.00000,    535.9664
    217.5000,       5.0000,   5.00000,    515.7661
    222.5000,       5.0000,   5.00000,    584.0259
    227.5000,       5.0000,   5.00000,    582.9666
    232.5000,       5.0000,   5.00000,    789.7476
    237.5000,       5.0000,   5.00000,    752.6588
    242.5000,       5.0000,   5.00000,    850.1931
    247.5000,       5.0000,   5.00000,    720.7105
    252.5000,       5.0000,   5.00000,    725.5188
    257.5000,       5.0000,   5.00000,    740.9619
    262.5000,       5.0000,   5.00000,   1024.4913
    267.5000,       5.0000,   5.00000,   1050.2953
    272.5000,       5.0000,   5.00000,   1104.6863
    277.5000,       5.0000,   5.00000,   1369.2512
     32.5000,       5.0000,   6.00000,    270.9341
     37.5000,       5.0000,   6.00000,    290.6157
     42.5000,       5.0000,   6.00000,    219.1380
     47.5000,       5.0000,   6.00000,    292.3011
     52.5000,       5.0000,   6.00000,    297.7525
     57.5000,       5.0000,   6.00000,    308.4595
     62.5000,       5.0000,   6.00000,    336.3189
     67.5000,       5.0000,   6.00000,    355.1061
     72.5000,       5.0000,   6.00000,    284.2908
     77.5000,       5.0000,   6.00000,    271.8419
     82.5000,       5.0000,   6.00000,    300.3381
     87.5000,       5.0000,   6.00000,    330.9381
     92.5000,       5.0000,   6.00000,    408.6452
     97.5000,       5.0000,   6.00000,    427.1283
    102.5000,       5.0000,   6.00000,    383.4373
    107.5000,       5.0000,   6.00000,    378.6370
    112.5000,       5.0000,   6.00000,    350.9669
    117.5000,       5.0000,   6.00000,    348.0259
    122.5000,       5.0000,   6.00000,    324.2367
    127.5000,       5.0000,   6.00000,    386.4231
    132.5000,       5.0000,   6.00000,    424.7965
    137.5000,       5.0000,   6.00000,    386.4195
    142.5000,       5.0000,   6.00000,    542.4246
    147.5000,       5.0000,   6.00000,    465.1242
    152.5000,       5.0000,   6.00000,    487.3598
    157.5000,       5.0000,   6.00000,    475.5190
    162.5000,       5.0000,   6.00000,    410.6519
    167.5000,       5.0000,   6.00000,    415.1924
    172.5000,       5.0000,   6.00000,    345.1630
    177.5000,       5.0000,   6.00000,    317.1812
    182.5000,       5.0000,   6.00000,    358.0681
    187.5000,       5.0000,   6.00000,    485.1289
    192.5000,       5.0000,   6.00000,    600.0435
    197.5000,       5.0000,   6.00000,    426.9243
    202.5000,       5.0000,   6.00000,    385.6133
    207.5000,       5.0000,   6.00000,    448.6423
    212.5000,       5.0000,   6.00000,    485.9012
    217.5000,       5.0000,   6.00000,    467.1021
    222.5000,       5.0000,   6.00000,    529.6497
    227.5000,       5.0000,   6.00000,    581.5462
    232.5000,       5.0000,   6.00000,    764.7498
    237.5000,       5.0000,   6.00000,    711.9108
    242.5000,       5.0000,   6.00000,    791.6290
    247.5000,       5.0000,   6.00000,    628.8855
    252.5000,       5.0000,   6.00000,    657.4850
    257.5000,       5.0000,   6.00000,    681.5961
    262.5000,       5.0000,   6.00000,    906.7112
    267.5000,       5.0000,   6.00000,    960.3719
    272.5000,       5.0000,   6.00000,   1006.8160
     37.5000,      25.0000,   1.00000,    259.9506
     42.5000,      25.0000,   1.00000,    277.6482
     47.5000,      25.0000,   1.00000,    288.7005
     52.5000,      25.0000,   1.00000,    294.7521
     57.5000,      25.0000,   1.00000,    307.5454
     62.5000,      25.0000,   1.00000,    290.3835
     67.5000,      25.0000,   1.00000,    284.1198
     72.5000,      25.0000,   1.00000,    292.1475
     77.5000,      25.0000,   1.00000,    304.1220
     82.5000,      25.0000,   1.00000,    306.0939
     87.5000,      25.0000,   1.00000,    344.5334
     92.5000,      25.0000,   1.00000,    360.5365
     97.5000,      25.0000,   1.00000,    365.6530
    102.5000,      25.0000,   1.00000,    385.2058
    107.5000,      25.0000,   1.00000,    358.2986
    112.5000,      25.0000,   1.00000,    323.8589
    117.5000,      25.0000,   1.00000,    318.0976
    122.5000,      25.0000,   1.00000,    323.1645
    127.5000,      25.0000,   1.00000,    332.4956
    132.5000,      25.0000,   1.00000,    381.1567
    137.5000,      25.0000,   1.00000,    421.2713
    142.5000,      25.0000,   1.00000,    455.4923
    147.5000,      25.0000,   1.00000,    480.7897
    152.5000,      25.0000,   1.00000,    492.1938
    157.5000,      25.0000,   1.00000,    431.8516
    162.5000,      25.0000,   1.00000,    397.4771
    167.5000,      25.0000,   1.00000,    375.7996
    172.5000,      25.0000,   1.00000,    363.1672
    177.5000,      25.0000,   1.00000,    372.0549
    182.5000,      25.0000,   1.00000,    416.7768
    187.5000,      25.0000,   1.00000,    413.8320
    192.5000,      25.0000,   1.00000,    440.3141
    197.5000,      25.0000,   1.00000,    471.4722
    202.5000,      25.0000,   1.00000,    489.6170
    207.5000,      25.0000,   1.00000,    452.4287
    212.5000,      25.0000,   1.00000,    470.8915
    217.5000,      25.0000,   1.00000,    502.7513
    222.5000,      25.0000,   1.00000,    590.8578
    227.5000,      25.0000,   1.00000,    636.3933
    232.5000,      25.0000,   1.00000,    706.4424
    237.5000,      25.0000,   1.00000,    699.3879
    242.5000,      25.0000,   1.00000,    669.8067
    247.5000,      25.0000,   1.00000,    660.0976
    252.5000,      25.0000,   1.00000,    729.9949
    257.5000,      25.0000,   1.00000,    752.5103
    262.5000,      25.0000,   1.00000,    807.7392
    267.5000,      25.0000,   1.00000,    915.4844
     37.5000,       5.0000,   7.00000,    270.2868
     42.5000,       5.0000,   7.00000,    205.6700
     47.5000,       5.0000,   7.00000,    276.5203
     52.5000,       5.0000,   7.00000,    284.1265
     57.5000,       5.0000,   7.00000,    280.2914
     62.5000,       5.0000,   7.00000,    305.2319
     67.5000,       5.0000,   7.00000,    326.3944
     72.5000,       5.0000,   7.00000,    257.4406
     77.5000,       5.0000,   7.00000,    256.1067
     82.5000,       5.0000,   7.00000,    264.8558
     87.5000,       5.0000,   7.00000,    294.1904
     92.5000,       5.0000,   7.00000,    351.8188
     97.5000,       5.0000,   7.00000,    356.0937
    102.5000,       5.0000,   7.00000,    329.9116
    107.5000,       5.0000,   7.00000,    311.5960
    112.5000,       5.0000,   7.00000,    303.1815
    117.5000,       5.0000,   7.00000,    298.0143
    122.5000,       5.0000,   7.00000,    274.0243
    127.5000,       5.0000,   7.00000,    321.3532
    132.5000,       5.0000,   7.00000,    352.3510
    137.5000,       5.0000,   7.00000,    342.3308
    142.5000,       5.0000,   7.00000,    504.1180
    147.5000,       5.0000,   7.00000,    437.3087
    152.5000,       5.0000,   7.00000,    447.2207
    157.5000,       5.0000,   7.00000,    419.7299
    162.5000,       5.0000,   7.00000,    378.2358
    167.5000,       5.0000,   7.00000,    389.7575
    172.5000,       5.0000,   7.00000,    321.0882
    177.5000,       5.0000,   7.00000,    271.1281
    182.5000,       5.0000,   7.00000,    328.9154
    187.5000,       5.0000,   7.00000,    449.1658
    192.5000,       5.0000,   7.00000,    570.5546
    197.5000,       5.0000,   7.00000,    398.7910
    202.5000,       5.0000,   7.00000,    364.6962
    207.5000,       5.0000,   7.00000,    427.3081
    212.5000,       5.0000,   7.00000,    484.0551
    217.5000,       5.0000,   7.00000,    456.1137
    222.5000,       5.0000,   7.00000,    509.3999
    227.5000,       5.0000,   7.00000,    537.7654
    232.5000,       5.0000,   7.00000,    746.8136
    237.5000,       5.0000,   7.00000,    695.0046
    242.5000,       5.0000,   7.00000,    706.7915
    247.5000,       5.0000,   7.00000,    576.4066
    252.5000,       5.0000,   7.00000,    610.2298
    257.5000,       5.0000,   7.00000,    618.0150
    262.5000,       5.0000,   7.00000,    825.9061
    267.5000,       5.0000,   7.00000,    848.6567
     42.5000,       5.0000,   8.00000,    190.9289
     47.5000,       5.0000,   8.00000,    256.7514
     52.5000,       5.0000,   8.00000,    260.5421
     57.5000,       5.0000,   8.00000,    260.3864
     62.5000,       5.0000,   8.00000,    286.1923
     67.5000,       5.0000,   8.00000,    306.7816
     72.5000,       5.0000,   8.00000,    236.3477
     77.5000,       5.0000,   8.00000,    228.8429
     82.5000,       5.0000,   8.00000,    246.4865
     87.5000,       5.0000,   8.00000,    251.5650
     92.5000,       5.0000,   8.00000,    294.3128
     97.5000,       5.0000,   8.00000,    305.3763
    102.5000,       5.0000,   8.00000,    257.5881
    107.5000,       5.0000,   8.00000,    256.1379
    112.5000,       5.0000,   8.00000,    263.7617
    117.5000,       5.0000,   8.00000,    261.4836
    122.5000,       5.0000,   8.00000,    242.0100
    127.5000,       5.0000,   8.00000,    277.8185
    132.5000,       5.0000,   8.00000,    304.0050
    137.5000,       5.0000,   8.00000,    307.9177
    142.5000,       5.0000,   8.00000,    470.3761
    147.5000,       5.0000,   8.00000,    398.4366
    152.5000,       5.0000,   8.00000,    389.7729
    157.5000,       5.0000,   8.00000,    391.4271
    162.5000,       5.0000,   8.00000,    365.8642
    167.5000,       5.0000,   8.00000,    363.8610
    172.5000,       5.0000,   8.00000,    291.7011
    177.5000,       5.0000,   8.00000,    252.2959
    182.5000,       5.0000,   8.00000,    291.8529
    187.5000,       5.0000,   8.00000,    425.1243
    192.5000,       5.0000,   8.00000,    522.7715
    197.5000,       5.0000,   8.00000,    371.1968
    202.5000,       5.0000,   8.00000,    340.9821
    207.5000,       5.0000,   8.00000,    414.8987
    212.5000,       5.0000,   8.00000,    485.6628
    217.5000,       5.0000,   8.00000,    466.6591
    222.5000,       5.0000,   8.00000,    495.2263
    227.5000,       5.0000,   8.00000,    509.0543
    232.5000,       5.0000,   8.00000,    700.6698
    237.5000,       5.0000,   8.00000,    639.7028
    242.5000,       5.0000,   8.00000,    677.8715
    247.5000,       5.0000,   8.00000,    542.5822
    252.5000,       5.0000,   8.00000,    558.2610
    257.5000,       5.0000,   8.00000,    568.0703
    262.5000,       5.0000,   8.00000,    752.7352
     52.5000,      35.0000,   1.00000,    241.4169
     57.5000,      35.0000,   1.00000,    235.3816
     62.5000,      35.0000,   1.00000,    240.5991
     67.5000,      35.0000,   1.00000,    237.1940
     72.5000,      35.0000,   1.00000,    236.7479
     77.5000,      35.0000,   1.00000,    243.8925
     82.5000,      35.0000,   1.00000,    241.6736
     87.5000,      35.0000,   1.00000,    235.7628
     92.5000,      35.0000,   1.00000,    224.3307
     97.5000,      35.0000,   1.00000,    216.4171
    102.5000,      35.0000,   1.00000,    218.8761
    107.5000,      35.0000,   1.00000,    218.7325
    112.5000,      35.0000,   1.00000,    223.2327
    117.5000,      35.0000,   1.00000,    230.4673
    122.5000,      35.0000,   1.00000,    247.4860
    127.5000,      35.0000,   1.00000,    286.5133
    132.5000,      35.0000,   1.00000,    311.8900
    137.5000,      35.0000,   1.00000,    331.2404
    142.5000,      35.0000,   1.00000,    337.9929
    147.5000,      35.0000,   1.00000,    354.5149
    152.5000,      35.0000,   1.00000,    370.5895
    157.5000,      35.0000,   1.00000,    367.3578
    162.5000,      35.0000,   1.00000,    327.8416
    167.5000,      35.0000,   1.00000,    315.4824
    172.5000,      35.0000,   1.00000,    321.2227
    177.5000,      35.0000,   1.00000,    340.0529
    182.5000,      35.0000,   1.00000,    327.0332
    187.5000,      35.0000,   1.00000,    315.9554
    192.5000,      35.0000,   1.00000,    322.4409
    197.5000,      35.0000,   1.00000,    376.3327
    202.5000,      35.0000,   1.00000,    416.6541
    207.5000,      35.0000,   1.00000,    456.0933
    212.5000,      35.0000,   1.00000,    462.4798
    217.5000,      35.0000,   1.00000,    521.7243
    222.5000,      35.0000,   1.00000,    568.6226
    227.5000,      35.0000,   1.00000,    571.5665
    232.5000,      35.0000,   1.00000,    551.5223
    237.5000,      35.0000,   1.00000,    554.2097
    242.5000,      35.0000,   1.00000,    562.9903
    247.5000,      35.0000,   1.00000,    618.6090
    252.5000,      35.0000,   1.00000,    622.5183
     52.5000,       5.0000,  10.00000,    219.3347
     57.5000,       5.0000,  10.00000,    228.6393
     62.5000,       5.0000,  10.00000,    258.1384
     67.5000,       5.0000,  10.00000,    272.1185
     72.5000,       5.0000,  10.00000,    204.6686
     77.5000,       5.0000,  10.00000,    188.9655
     82.5000,       5.0000,  10.00000,    186.7268
     87.5000,       5.0000,  10.00000,    192.7111
     92.5000,       5.0000,  10.00000,    211.1412
     97.5000,       5.0000,  10.00000,    200.1424
    102.5000,       5.0000,  10.00000,    177.3906
    107.5000,       5.0000,  10.00000,    178.0461
    112.5000,       5.0000,  10.00000,    188.3626
    117.5000,       5.0000,  10.00000,    201.9943
    122.5000,       5.0000,  10.00000,    202.7542
    127.5000,       5.0000,  10.00000,    244.8023
    132.5000,       5.0000,  10.00000,    270.1434
    137.5000,       5.0000,  10.00000,    257.4792
    142.5000,       5.0000,  10.00000,    362.4745
    147.5000,       5.0000,  10.00000,    319.2952
    152.5000,       5.0000,  10.00000,    348.4697
    157.5000,       5.0000,  10.00000,    356.8748
    162.5000,       5.0000,  10.00000,    325.6440
    167.5000,       5.0000,  10.00000,    327.1004
    172.5000,       5.0000,  10.00000,    264.1272
    177.5000,       5.0000,  10.00000,    227.6907
    182.5000,       5.0000,  10.00000,    260.6129
    187.5000,       5.0000,  10.00000,    358.1475
    192.5000,       5.0000,  10.00000,    437.5416
    197.5000,       5.0000,  10.00000,    325.7130
    202.5000,       5.0000,  10.00000,    311.7036
    207.5000,       5.0000,  10.00000,    394.8634
    212.5000,       5.0000,  10.00000,    465.9528
    217.5000,       5.0000,  10.00000,    446.0450
    222.5000,       5.0000,  10.00000,    481.3987
    227.5000,       5.0000,  10.00000,    464.2722
    232.5000,       5.0000,  10.00000,    605.5246
    237.5000,       5.0000,  10.00000,    558.1181
    242.5000,       5.0000,  10.00000,    601.4269
    247.5000,       5.0000,  10.00000,    488.7752
    252.5000,       5.0000,  10.00000,    492.0847
     67.5000,      45.0000,   1.00000,    184.9611
     72.5000,      45.0000,   1.00000,    190.1203
     77.5000,      45.0000,   1.00000,    184.8114
     82.5000,      45.0000,   1.00000,    178.6716
     87.5000,      45.0000,   1.00000,    166.8219
     92.5000,      45.0000,   1.00000,    155.4633
     97.5000,      45.0000,   1.00000,    153.8807
    102.5000,      45.0000,   1.00000,    153.9397
    107.5000,      45.0000,   1.00000,    164.4774
    112.5000,      45.0000,   1.00000,    176.4495
    117.5000,      45.0000,   1.00000,    191.9979
    122.5000,      45.0000,   1.00000,    221.0903
    127.5000,      45.0000,   1.00000,    232.7826
    132.5000,      45.0000,   1.00000,    259.1058
    137.5000,      45.0000,   1.00000,    288.4405
    142.5000,      45.0000,   1.00000,    298.3604
    147.5000,      45.0000,   1.00000,    303.8218
    152.5000,      45.0000,   1.00000,    298.6954
    157.5000,      45.0000,   1.00000,    288.7357
    162.5000,      45.0000,   1.00000,    296.4674
    167.5000,      45.0000,   1.00000,    295.3418
    172.5000,      45.0000,   1.00000,    309.3961
    177.5000,      45.0000,   1.00000,    296.4837
    182.5000,      45.0000,   1.00000,    290.0869
    187.5000,      45.0000,   1.00000,    298.0334
    192.5000,      45.0000,   1.00000,    314.7883
    197.5000,      45.0000,   1.00000,    331.2098
    202.5000,      45.0000,   1.00000,    360.6783
    207.5000,      45.0000,   1.00000,    388.5262
    212.5000,      45.0000,   1.00000,    425.0999
    217.5000,      45.0000,   1.00000,    436.6912
    222.5000,      45.0000,   1.00000,    471.3892
    227.5000,      45.0000,   1.00000,    484.4015
    232.5000,      45.0000,   1.00000,    489.2750
    237.5000,      45.0000,   1.00000,    486.3044
     67.5000,       5.0000,  12.00000,    232.6544
    147.5000,       5.0000,  12.00000,    289.8864
    227.5000,       5.0000,  12.00000,    427.1765
     67.5000,      15.0000,   4.00000,    190.3058
     72.5000,      15.0000,   4.00000,    174.5087
     77.5000,      15.0000,   4.00000,    148.0572
     82.5000,      15.0000,   4.00000,    140.7330
     87.5000,      15.0000,   4.00000,    140.1289
     92.5000,      15.0000,   4.00000,    140.5134
     97.5000,      15.0000,   4.00000,    136.9612
    102.5000,      15.0000,   4.00000,    130.0172
    107.5000,      15.0000,   4.00000,    130.4897
    112.5000,      15.0000,   4.00000,    138.8033
    117.5000,      15.0000,   4.00000,    151.4729
    122.5000,      15.0000,   4.00000,    169.6775
    127.5000,      15.0000,   4.00000,    184.6738
    132.5000,      15.0000,   4.00000,    207.2545
    137.5000,      15.0000,   4.00000,    258.4999
    142.5000,      15.0000,   4.00000,    276.6744
    147.5000,      15.0000,   4.00000,    300.8746
    152.5000,      15.0000,   4.00000,    300.0297
    157.5000,      15.0000,   4.00000,    305.2372
    162.5000,      15.0000,   4.00000,    310.2510
    167.5000,      15.0000,   4.00000,    281.0175
    172.5000,      15.0000,   4.00000,    249.0177
    177.5000,      15.0000,   4.00000,    227.8926
    182.5000,      15.0000,   4.00000,    262.5200
    187.5000,      15.0000,   4.00000,    334.8633
    192.5000,      15.0000,   4.00000,    351.8062
    197.5000,      15.0000,   4.00000,    329.4439
    202.5000,      15.0000,   4.00000,    303.4307
    207.5000,      15.0000,   4.00000,    334.2029
    212.5000,      15.0000,   4.00000,    363.9031
    217.5000,      15.0000,   4.00000,    386.7639
    222.5000,      15.0000,   4.00000,    395.6838
    227.5000,      15.0000,   4.00000,    453.9990
    232.5000,      15.0000,   4.00000,    482.2570
    237.5000,      15.0000,   4.00000,    520.9229
     82.5000,      55.0000,   1.00000,    142.2889
     87.5000,      55.0000,   1.00000,    142.1741
     92.5000,      55.0000,   1.00000,    141.7663
     97.5000,      55.0000,   1.00000,    138.5752
    102.5000,      55.0000,   1.00000,    143.3466
    107.5000,      55.0000,   1.00000,    150.8048
    112.5000,      55.0000,   1.00000,    152.6661
    117.5000,      55.0000,   1.00000,    175.4934
    122.5000,      55.0000,   1.00000,    193.8091
    127.5000,      55.0000,   1.00000,    208.9480
    132.5000,      55.0000,   1.00000,    228.0605
    137.5000,      55.0000,   1.00000,    245.5405
    142.5000,      55.0000,   1.00000,    262.0891
    147.5000,      55.0000,   1.00000,    271.5289
    152.5000,      55.0000,   1.00000,    269.9422
    157.5000,      55.0000,   1.00000,    267.4680
    162.5000,      55.0000,   1.00000,    272.8496
    167.5000,      55.0000,   1.00000,    296.1530
    172.5000,      55.0000,   1.00000,    293.6544
    177.5000,      55.0000,   1.00000,    296.2735
    182.5000,      55.0000,   1.00000,    299.1359
    187.5000,      55.0000,   1.00000,    305.3340
    192.5000,      55.0000,   1.00000,    308.9636
    197.5000,      55.0000,   1.00000,    304.8878
    202.5000,      55.0000,   1.00000,    314.6336
    207.5000,      55.0000,   1.00000,    344.8900
    212.5000,      55.0000,   1.00000,    363.9852
    217.5000,      55.0000,   1.00000,    379.7905
    222.5000,      55.0000,   1.00000,    370.6948
    147.5000,       5.0000,  15.00000,    264.3411
    227.5000,       5.0000,  15.00000,    352.4178
     82.5000,      15.0000,   5.00000,    114.0164
     87.5000,      15.0000,   5.00000,    116.4364
     92.5000,      15.0000,   5.00000,    119.2289
     97.5000,      15.0000,   5.00000,    118.4621
    102.5000,      15.0000,   5.00000,    112.8599
    107.5000,      15.0000,   5.00000,    110.4970
    112.5000,      15.0000,   5.00000,    113.0398
    117.5000,      15.0000,   5.00000,    119.2360
    122.5000,      15.0000,   5.00000,    135.5197
    127.5000,      15.0000,   5.00000,    151.3695
    132.5000,      15.0000,   5.00000,    169.2722
    137.5000,      15.0000,   5.00000,    213.7011
    142.5000,      15.0000,   5.00000,    240.2448
    147.5000,      15.0000,   5.00000,    279.3991
    152.5000,      15.0000,   5.00000,    285.0153
    157.5000,      15.0000,   5.00000,    292.3247
    162.5000,      15.0000,   5.00000,    291.4501
    167.5000,      15.0000,   5.00000,    272.8374
    172.5000,      15.0000,   5.00000,    248.3116
    177.5000,      15.0000,   5.00000,    237.0602
    182.5000,      15.0000,   5.00000,    271.2840
    187.5000,      15.0000,   5.00000,    338.8109
    192.5000,      15.0000,   5.00000,    344.2480
    197.5000,      15.0000,   5.00000,    305.8264
    202.5000,      15.0000,   5.00000,    272.8406
    207.5000,      15.0000,   5.00000,    293.0064
    212.5000,      15.0000,   5.00000,    311.6845
    217.5000,      15.0000,   5.00000,    323.1574
    222.5000,      15.0000,   5.00000,    321.4820
     97.5000,      65.0000,   1.00000,    131.7173
    102.5000,      65.0000,   1.00000,    133.8089
    107.5000,      65.0000,   1.00000,    141.4559
    112.5000,      65.0000,   1.00000,    159.6206
    117.5000,      65.0000,   1.00000,    169.6429
    122.5000,      65.0000,   1.00000,    185.2407
    127.5000,      65.0000,   1.00000,    200.6189
    132.5000,      65.0000,   1.00000,    215.7705
    137.5000,      65.0000,   1.00000,    227.7784
    142.5000,      65.0000,   1.00000,    231.4454
    147.5000,      65.0000,   1.00000,    232.0229
    152.5000,      65.0000,   1.00000,    241.9620
    157.5000,      65.0000,   1.00000,    264.0045
    162.5000,      65.0000,   1.00000,    293.3666
    167.5000,      65.0000,   1.00000,    297.5235
    172.5000,      65.0000,   1.00000,    296.1433
    177.5000,      65.0000,   1.00000,    293.2495
    182.5000,      65.0000,   1.00000,    289.8905
    187.5000,      65.0000,   1.00000,    289.4229
    192.5000,      65.0000,   1.00000,    292.2965
    197.5000,      65.0000,   1.00000,    294.1463
    202.5000,      65.0000,   1.00000,    307.3609
    207.5000,      65.0000,   1.00000,    316.7692
     97.5000,      15.0000,   6.00000,    102.2997
    102.5000,      15.0000,   6.00000,     97.9049
    107.5000,      15.0000,   6.00000,     97.4776
    112.5000,      15.0000,   6.00000,    102.8440
    117.5000,      15.0000,   6.00000,    105.8424
    122.5000,      15.0000,   6.00000,    117.5367
    127.5000,      15.0000,   6.00000,    133.2252
    132.5000,      15.0000,   6.00000,    151.7933
    137.5000,      15.0000,   6.00000,    192.3873
    142.5000,      15.0000,   6.00000,    217.0170
    147.5000,      15.0000,   6.00000,    251.3162
    152.5000,      15.0000,   6.00000,    269.3167
    157.5000,      15.0000,   6.00000,    289.6319
    162.5000,      15.0000,   6.00000,    304.7617
    167.5000,      15.0000,   6.00000,    285.9532
    172.5000,      15.0000,   6.00000,    256.5517
    177.5000,      15.0000,   6.00000,    237.8682
    182.5000,      15.0000,   6.00000,    262.8083
    187.5000,      15.0000,   6.00000,    325.6777
    192.5000,      15.0000,   6.00000,    330.4890
    197.5000,      15.0000,   6.00000,    298.6998
    202.5000,      15.0000,   6.00000,    262.9337
    207.5000,      15.0000,   6.00000,    278.3506
    105.0000,      30.0000,   3.00000,    101.1658
    110.0000,      30.0000,   3.00000,    100.6762
    115.0000,      30.0000,   3.00000,    106.1798
    120.0000,      30.0000,   3.00000,    117.1044
    125.0000,      30.0000,   3.00000,    128.6449
    130.0000,      30.0000,   3.00000,    155.4587
    135.0000,      30.0000,   3.00000,    176.6500
    140.0000,      30.0000,   3.00000,    202.4947
    145.0000,      30.0000,   3.00000,    232.5524
    150.0000,      30.0000,   3.00000,    256.1917
    155.0000,      30.0000,   3.00000,    283.7071
    160.0000,      30.0000,   3.00000,    280.1413
    165.0000,      30.0000,   3.00000,    272.0673
    170.0000,      30.0000,   3.00000,    266.8741
    175.0000,      30.0000,   3.00000,    270.0755
    180.0000,      30.0000,   3.00000,    291.6610
    185.0000,      30.0000,   3.00000,    284.9856
    190.0000,      30.0000,   3.00000,    279.6810
    195.0000,      30.0000,   3.00000,    288.3442
    200.0000,      30.0000,   3.00000,    299.3335
    112.5000,      25.0000,   4.00000,     94.0496
    117.5000,      25.0000,   4.00000,    103.7169
    122.5000,      25.0000,   4.00000,    115.2958
    127.5000,      25.0000,   4.00000,    126.6827
    132.5000,      25.0000,   4.00000,    155.5975
    137.5000,      25.0000,   4.00000,    183.4246
    142.5000,      25.0000,   4.00000,    214.6588
    147.5000,      25.0000,   4.00000,    248.9134
    152.5000,      25.0000,   4.00000,    275.1359
    157.5000,      25.0000,   4.00000,    284.3788
    162.5000,      25.0000,   4.00000,    282.8740
    167.5000,      25.0000,   4.00000,    261.6275
    172.5000,      25.0000,   4.00000,    251.2351
    177.5000,      25.0000,   4.00000,    263.8626
    182.5000,      25.0000,   4.00000,    288.2956
    187.5000,      25.0000,   4.00000,    290.0054
    192.5000,      25.0000,   4.00000,    291.2033
    147.5000,      15.0000,   8.00000,    248.3330
   9.23
ITERATION 4
MODEL RESISTIVITY
LAYER 1
59,     2.5000
     10.0000,     393.85
     15.0000,     352.82
     20.0000,     314.93
     25.0000,     422.46
     30.0000,     505.50
     35.0000,     669.88
     40.0000,     838.91
     45.0000,     606.47
     50.0000,     869.52
     55.0000,     893.52
     60.0000,     859.54
     65.0000,     882.15
     70.0000,     846.69
     75.0000,     543.49
     80.0000,     469.13
     85.0000,     473.66
     90.0000,     494.92
     95.0000,     582.82
    100.0000,     571.30
    105.0000,     483.83
    110.0000,     474.94
    115.0000,     504.44
    120.0000,     544.81
    125.0000,     544.88
    130.0000,     691.72
    135.0000,     779.34
    140.0000,     743.94
    145.0000,     1104.2
    150.0000,     851.42
    155.0000,     807.65
    160.0000,     747.06
    165.0000,     625.82
    170.0000,     584.85
    175.0000,     445.08
    180.0000,     371.86
    185.0000,     450.57
    190.0000,     667.90
    195.0000,     886.53
    200.0000,     626.82
    205.0000,     612.53
    210.0000,     845.25
    215.0000,     1103.6
    220.0000,     1110.1
    225.0000,     1202.5
    230.0000,     1134.1
    235.0000,     1435.7
    240.0000,     1219.6
    245.0000,     1242.2
    250.0000,     933.25
    255.0000,     898.03
    260.0000,     879.53
    265.0000,     1189.1
    270.0000,     1221.7
    275.0000,     1307.2
    280.0000,     1749.1
    285.0000,     1343.1
    290.0000,     1343.3
    295.0000,     1492.0
             1491.7
LAYER 2
59,     5.2500
     10.0000,     394.04
     15.0000,     353.00
     20.0000,     314.78
     25.0000,     399.21
     30.0000,     479.81
     35.0000,     610.89
     40.0000,     660.39
     45.0000,     593.09
     50.0000,     676.91
     55.0000,     691.19
     60.0000,     685.70
     65.0000,     723.97
     70.0000,     720.20
     75.0000,     535.45
     80.0000,     465.47
     85.0000,     468.26
     90.0000,     494.73
     95.0000,     576.96
    100.0000,     570.92
    105.0000,     493.34
    110.0000,     489.38
    115.0000,     511.31
    120.0000,     558.40
    125.0000,     570.75
    130.0000,     692.95
    135.0000,     778.33
    140.0000,     756.24
    145.0000,     1021.1
    150.0000,     849.82
    155.0000,     792.29
    160.0000,     735.24
    165.0000,     625.57
    170.0000,     584.78
    175.0000,     444.90
    180.0000,     372.16
    185.0000,     449.28
    190.0000,     667.77
    195.0000,     874.58
    200.0000,     624.70
    205.0000,     611.26
    210.0000,     832.56
    215.0000,     1084.1
    220.0000,     1094.5
    225.0000,     1142.6
    230.0000,     1134.5
    235.0000,     1422.3
    240.0000,     1243.9
    245.0000,     1244.4
    250.0000,     936.58
    255.0000,     897.98
    260.0000,     882.08
    265.0000,     1181.4
    270.0000,     1224.9
    275.0000,     1326.1
    280.0000,     1690.9
    285.0000,     1374.2
    290.0000,     1361.6
    295.0000,     1491.6
             1491.7
LAYER 3
57,     8.2750
     15.0000,     354.83
     20.0000,     293.85
     25.0000,     286.65
     30.0000,     282.00
     35.0000,     281.72
     40.0000,     284.37
     45.0000,     285.20
     50.0000,     305.03
     55.0000,     332.80
     60.0000,     350.56
     65.0000,     460.96
     70.0000,     464.16
     75.0000,     464.70
     80.0000,     434.27
     85.0000,     434.27
     90.0000,     460.37
     95.0000,     508.28
    100.0000,     510.40
    105.0000,     509.50
    110.0000,     513.81
    115.0000,     546.12
    120.0000,     606.81
    125.0000,     610.25
    130.0000,     749.63
    135.0000,     784.16
    140.0000,     782.62
    145.0000,     967.34
    150.0000,     848.58
    155.0000,     778.79
    160.0000,     717.56
    165.0000,     625.39
    170.0000,     583.01
    175.0000,     439.71
    180.0000,     371.78
    185.0000,     419.03
    190.0000,     640.46
    195.0000,     742.62
    200.0000,     588.21
    205.0000,     580.37
    210.0000,     691.09
    215.0000,     817.18
    220.0000,     824.69
    225.0000,     882.70
    230.0000,     1045.8
    235.0000,     1350.6
    240.0000,     1316.8
    245.0000,     1248.9
    250.0000,     955.55
    255.0000,     900.15
    260.0000,     897.05
    265.0000,     1158.0
    270.0000,     1256.6
    275.0000,     1384.0
    280.0000,     1625.5
    285.0000,     1423.6
    290.0000,     1424.7
             1493.2
LAYER 4
55,    11.6025
     20.0000,     288.58
     25.0000,     204.66
     30.0000,     188.70
     35.0000,     188.78
     40.0000,     197.60
     45.0000,     206.81
     50.0000,     261.79
     55.0000,     302.75
     60.0000,     331.81
     65.0000,     433.26
     70.0000,     442.65
     75.0000,     446.50
     80.0000,     408.52
     85.0000,     399.40
     90.0000,     393.41
     95.0000,     424.87
    100.0000,     462.70
    105.0000,     575.52
    110.0000,     817.16
    115.0000,     1078.8
    120.0000,     1167.0
    125.0000,     1168.4
    130.0000,     942.88
    135.0000,     811.02
    140.0000,     796.43
    145.0000,     900.91
    150.0000,     833.72
    155.0000,     761.30
    160.0000,     704.25
    165.0000,     623.71
    170.0000,     582.00
    175.0000,     435.02
    180.0000,     369.20
    185.0000,     379.01
    190.0000,     538.83
    195.0000,     571.55
    200.0000,     492.97
    205.0000,     478.34
    210.0000,     487.30
    215.0000,     501.11
    220.0000,     501.34
    225.0000,     532.48
    230.0000,     795.24
    235.0000,     1312.3
    240.0000,     1315.6
    245.0000,     1270.4
    250.0000,     958.61
    255.0000,     900.72
    260.0000,     897.46
    265.0000,     1139.5
    270.0000,     1307.9
    275.0000,     1464.5
    280.0000,     1625.3
    285.0000,     1548.4
             1496.3
LAYER 5
51,    15.2628
     30.0000,     161.72
     35.0000,     169.91
     40.0000,     173.13
     45.0000,     218.39
     50.0000,     276.04
     55.0000,     331.20
     60.0000,     379.38
     65.0000,     442.93
     70.0000,     445.25
     75.0000,     443.93
     80.0000,     400.62
     85.0000,     330.27
     90.0000,     264.55
     95.0000,     250.21
    100.0000,     280.91
    105.0000,     565.05
    110.0000,     1132.2
    115.0000,     1224.5
    120.0000,     1299.4
    125.0000,     1281.3
    130.0000,     1184.2
    135.0000,     936.38
    140.0000,     629.19
    145.0000,     534.06
    150.0000,     534.60
    155.0000,     537.71
    160.0000,     549.38
    165.0000,     556.16
    170.0000,     528.46
    175.0000,     415.19
    180.0000,     369.49
    185.0000,     369.26
    190.0000,     376.40
    195.0000,     377.07
    200.0000,     374.72
    205.0000,     337.78
    210.0000,     330.45
    215.0000,     320.65
    220.0000,     318.88
    225.0000,     312.84
    230.0000,     329.30
    235.0000,     465.04
    240.0000,     596.77
    245.0000,     629.59
    250.0000,     631.31
    255.0000,     655.66
    260.0000,     815.72
    265.0000,     1052.2
    270.0000,     1480.6
    275.0000,     1589.0
             1754.7
LAYER 6
47,    19.2890
     40.0000,     176.34
     45.0000,     253.94
     50.0000,     278.80
     55.0000,     330.84
     60.0000,     379.53
     65.0000,     437.07
     70.0000,     437.34
     75.0000,     436.26
     80.0000,     400.45
     85.0000,     330.85
     90.0000,     268.12
     95.0000,     221.86
    100.0000,     224.75
    105.0000,     228.59
    110.0000,     250.69
    115.0000,     273.39
    120.0000,     284.97
    125.0000,     290.07
    130.0000,     287.99
    135.0000,     274.42
    140.0000,     214.27
    145.0000,     203.35
    150.0000,     254.87
    155.0000,     371.57
    160.0000,     396.12
    165.0000,     424.18
    170.0000,     432.45
    175.0000,     403.25
    180.0000,     376.39
    185.0000,     376.61
    190.0000,     377.83
    195.0000,     380.08
    200.0000,     383.11
    205.0000,     346.96
    210.0000,     329.99
    215.0000,     320.42
    220.0000,     317.79
    225.0000,     316.78
    230.0000,     313.45
    235.0000,     323.71
    240.0000,     350.22
    245.0000,     383.56
    250.0000,     433.94
    255.0000,     524.21
    260.0000,     808.64
    265.0000,     1010.2
             1580.3
LAYER 7
43,    23.7179
     50.0000,     278.89
     55.0000,     329.32
     60.0000,     370.07
     65.0000,     398.04
     70.0000,     398.38
     75.0000,     395.74
     80.0000,     391.98
     85.0000,     331.24
     90.0000,     270.55
     95.0000,     218.57
    100.0000,     172.18
    105.0000,     133.12
    110.0000,     112.95
    115.0000,     108.95
    120.0000,     108.28
    125.0000,     103.37
    130.0000,     101.38
    135.0000,     100.25
    140.0000,      93.16
    145.0000,      93.28
    150.0000,     118.93
    155.0000,     205.62
    160.0000,     326.01
    165.0000,     385.34
    170.0000,     390.13
    175.0000,     389.90
    180.0000,     386.70
    185.0000,     386.71
    190.0000,     387.94
    195.0000,     389.21
    200.0000,     384.77
    205.0000,     353.47
    210.0000,     332.11
    215.0000,     320.62
    220.0000,     319.33
    225.0000,     318.22
    230.0000,     319.49
    235.0000,     328.19
    240.0000,     336.43
    245.0000,     346.22
    250.0000,     389.82
    255.0000,     471.12
           808.7117
LAYER 8
39,    28.5897
     60.0000,     316.33
     65.0000,     324.45
     70.0000,     330.99
     75.0000,     332.82
     80.0000,     330.81
     85.0000,     325.21
     90.0000,     271.36
     95.0000,     216.76
    100.0000,     161.18
    105.0000,     114.35
    110.0000,      83.07
    115.0000,      68.13
    120.0000,      63.93
    125.0000,      59.97
    130.0000,      57.91
    135.0000,      56.03
    140.0000,      55.83
    145.0000,      57.11
    150.0000,      71.47
    155.0000,     121.32
    160.0000,     219.58
    165.0000,     322.18
    170.0000,     376.20
    175.0000,     390.89
    180.0000,     392.62
    185.0000,     392.57
    190.0000,     392.21
    195.0000,     390.83
    200.0000,     388.82
    205.0000,     365.11
    210.0000,     342.22
    215.0000,     328.44
    220.0000,     326.64
    225.0000,     324.43
    230.0000,     323.12
    235.0000,     329.29
    240.0000,     338.75
    245.0000,     343.18
           387.3234
LAYER 9
34,    33.9487
     75.0000,     308.50
     80.0000,     303.06
     85.0000,     299.40
     90.0000,     273.96
     95.0000,     213.29
    100.0000,     153.51
    105.0000,     104.64
    110.0000,      73.46
    115.0000,      60.55
    120.0000,      54.74
    125.0000,      47.32
    130.0000,      42.90
    135.0000,      41.00
    140.0000,      41.00
    145.0000,      42.58
    150.0000,      52.35
    155.0000,      83.28
    160.0000,     151.35
    165.0000,     250.15
    170.0000,     336.83
    175.0000,     382.80
    180.0000,     396.79
    185.0000,     398.83
    190.0000,     397.63
    195.0000,     396.41
    200.0000,     393.47
    205.0000,     381.68
    210.0000,     364.72
    215.0000,     352.12
    220.0000,     350.45
    225.0000,     346.65
    230.0000,     345.72
    235.0000,     345.41
           339.8522
LAYER 10
28,    39.8436
     90.0000,     272.95
     95.0000,     193.56
    100.0000,     140.63
    105.0000,      92.52
    110.0000,      66.41
    115.0000,      57.81
    120.0000,      49.79
    125.0000,      41.92
    130.0000,      37.94
    135.0000,      36.57
    140.0000,      36.55
    145.0000,      37.92
    150.0000,      45.32
    155.0000,      67.32
    160.0000,     116.82
    165.0000,     199.84
    170.0000,     294.69
    175.0000,     364.49
    180.0000,     396.20
    185.0000,     403.44
    190.0000,     400.65
    195.0000,     397.76
    200.0000,     396.41
    205.0000,     391.39
    210.0000,     383.01
    215.0000,     374.20
    220.0000,     372.25
           358.8608
LAYER 11
24,    46.3279
    100.0000,     121.65
    105.0000,      72.73
    110.0000,      56.31
    115.0000,      53.22
    120.0000,      44.93
    125.0000,      38.29
    130.0000,      35.81
    135.0000,      35.38
    140.0000,      35.39
    145.0000,      36.73
    150.0000,      43.20
    155.0000,      61.65
    160.0000,     102.79
    165.0000,     175.18
    170.0000,     268.06
    175.0000,     348.62
    180.0000,     393.11
    185.0000,     404.39
    190.0000,     403.40
    195.0000,     401.95
    200.0000,     399.98
    205.0000,     399.39
    210.0000,     397.96
           393.7455
LAYER 12
21,    53.4607
    105.0000,      44.07
    110.0000,      43.85
    115.0000,      40.69
    120.0000,      37.37
    125.0000,      35.47
    130.0000,      35.05
    135.0000,      35.01
    140.0000,      35.01
    145.0000,      36.43
    150.0000,      42.64
    155.0000,      60.04
    160.0000,      98.54
    165.0000,     167.04
    170.0000,     258.34
    175.0000,     342.54
    180.0000,     392.68
    185.0000,     405.57
    190.0000,     406.18
    195.0000,     404.96
    200.0000,     405.31
           405.1772
LAYER 13
19, 
    110.0000,      35.15
    115.0000,      35.05
    120.0000,      34.78
    125.0000,      34.77
    130.0000,      34.73
    135.0000,      34.80
    140.0000,      34.85
    145.0000,      36.32
    150.0000,      42.49
    155.0000,      59.70
    160.0000,      97.77
    165.0000,     165.74
    170.0000,     256.95
    175.0000,     341.98
    180.0000,     392.52
    185.0000,     405.71
    190.0000,     407.05
    195.0000,     405.76
           410.6473
CALCULATED APPARENT RESISTIVITY
      7.5000,       5.0000,   1.00000,    364.9500
     12.5000,       5.0000,   1.00000,    359.5354
     17.5000,       5.0000,   1.00000,    337.6184
     22.5000,       5.0000,   1.00000,    412.6287
     27.5000,       5.0000,   1.00000,    444.3459
     32.5000,       5.0000,   1.00000,    491.8439
     37.5000,       5.0000,   1.00000,    626.6259
     42.5000,       5.0000,   1.00000,    519.9083
     47.5000,       5.0000,   1.00000,    686.9495
     52.5000,       5.0000,   1.00000,    650.9333
     57.5000,       5.0000,   1.00000,    677.2776
     62.5000,       5.0000,   1.00000,    653.7020
     67.5000,       5.0000,   1.00000,    656.2843
     72.5000,       5.0000,   1.00000,    525.4733
     77.5000,       5.0000,   1.00000,    507.2622
     82.5000,       5.0000,   1.00000,    492.7183
     87.5000,       5.0000,   1.00000,    483.6293
     92.5000,       5.0000,   1.00000,    521.9686
     97.5000,       5.0000,   1.00000,    525.8724
    102.5000,       5.0000,   1.00000,    503.7307
    107.5000,       5.0000,   1.00000,    516.5627
    112.5000,       5.0000,   1.00000,    528.1783
    117.5000,       5.0000,   1.00000,    579.8743
    122.5000,       5.0000,   1.00000,    585.1349
    127.5000,       5.0000,   1.00000,    682.5978
    132.5000,       5.0000,   1.00000,    776.3317
    137.5000,       5.0000,   1.00000,    706.3831
    142.5000,       5.0000,   1.00000,    934.6219
    147.5000,       5.0000,   1.00000,    752.6336
    152.5000,       5.0000,   1.00000,    784.0933
    157.5000,       5.0000,   1.00000,    712.0164
    162.5000,       5.0000,   1.00000,    600.2297
    167.5000,       5.0000,   1.00000,    566.1792
    172.5000,       5.0000,   1.00000,    477.6572
    177.5000,       5.0000,   1.00000,    447.0465
    182.5000,       5.0000,   1.00000,    500.8903
    187.5000,       5.0000,   1.00000,    557.2514
    192.5000,       5.0000,   1.00000,    686.0558
    197.5000,       5.0000,   1.00000,    623.2065
    202.5000,       5.0000,   1.00000,    688.8200
    207.5000,       5.0000,   1.00000,    786.6505
    212.5000,       5.0000,   1.00000,    915.3947
    217.5000,       5.0000,   1.00000,    945.4384
    222.5000,       5.0000,   1.00000,   1122.8602
    227.5000,       5.0000,   1.00000,   1046.0187
    232.5000,       5.0000,   1.00000,   1272.8716
    237.5000,       5.0000,   1.00000,   1070.4600
    242.5000,       5.0000,   1.00000,   1180.8867
    247.5000,       5.0000,   1.00000,    953.0449
    252.5000,       5.0000,   1.00000,   1008.3830
    257.5000,       5.0000,   1.00000,    942.5150
    262.5000,       5.0000,   1.00000,   1159.5110
    267.5000,       5.0000,   1.00000,   1223.6759
    272.5000,       5.0000,   1.00000,   1246.2646
    277.5000,       5.0000,   1.00000,   1545.6078
    282.5000,       5.0000,   1.00000,   1334.4130
    287.5000,       5.0000,   1.00000,   1433.7513
    292.5000,       5.0000,   1.00000,   1467.2467
    297.5000,       5.0000,   1.00000,   1453.8502
     12.5000,       5.0000,   2.00000,    336.5713
     17.5000,       5.0000,   2.00000,    308.1948
     22.5000,       5.0000,   2.00000,    367.6632
     27.5000,       5.0000,   2.00000,    351.4851
     32.5000,       5.0000,   2.00000,    410.9995
     37.5000,       5.0000,   2.00000,    474.0915
     42.5000,       5.0000,   2.00000,    368.7600
     47.5000,       5.0000,   2.00000,    502.6465
     52.5000,       5.0000,   2.00000,    530.4691
     57.5000,       5.0000,   2.00000,    465.4730
     62.5000,       5.0000,   2.00000,    526.9640
     67.5000,       5.0000,   2.00000,    571.7230
     72.5000,       5.0000,   2.00000,    458.3674
     77.5000,       5.0000,   2.00000,    462.7119
     82.5000,       5.0000,   2.00000,    482.3593
     87.5000,       5.0000,   2.00000,    459.9547
     92.5000,       5.0000,   2.00000,    514.4928
     97.5000,       5.0000,   2.00000,    527.9935
    102.5000,       5.0000,   2.00000,    493.3710
    107.5000,       5.0000,   2.00000,    522.1839
    112.5000,       5.0000,   2.00000,    578.9982
    117.5000,       5.0000,   2.00000,    606.8214
    122.5000,       5.0000,   2.00000,    580.7568
    127.5000,       5.0000,   2.00000,    715.9991
    132.5000,       5.0000,   2.00000,    715.7493
    137.5000,       5.0000,   2.00000,    641.5743
    142.5000,       5.0000,   2.00000,    862.6995
    147.5000,       5.0000,   2.00000,    696.1255
    152.5000,       5.0000,   2.00000,    664.0128
    157.5000,       5.0000,   2.00000,    670.8284
    162.5000,       5.0000,   2.00000,    576.5372
    167.5000,       5.0000,   2.00000,    585.8555
    172.5000,       5.0000,   2.00000,    508.4804
    177.5000,       5.0000,   2.00000,    443.6841
    182.5000,       5.0000,   2.00000,    455.1765
    187.5000,       5.0000,   2.00000,    564.0808
    192.5000,       5.0000,   2.00000,    693.9216
    197.5000,       5.0000,   2.00000,    546.6083
    202.5000,       5.0000,   2.00000,    559.2611
    207.5000,       5.0000,   2.00000,    732.3205
    212.5000,       5.0000,   2.00000,    812.9790
    217.5000,       5.0000,   2.00000,    822.4303
    222.5000,       5.0000,   2.00000,    892.0553
    227.5000,       5.0000,   2.00000,    905.1304
    232.5000,       5.0000,   2.00000,   1059.1808
    237.5000,       5.0000,   2.00000,    990.9685
    242.5000,       5.0000,   2.00000,   1065.8848
    247.5000,       5.0000,   2.00000,    973.2673
    252.5000,       5.0000,   2.00000,    975.8750
    257.5000,       5.0000,   2.00000,    978.4784
    262.5000,       5.0000,   2.00000,   1228.3955
    267.5000,       5.0000,   2.00000,   1152.1434
    272.5000,       5.0000,   2.00000,   1182.1284
    277.5000,       5.0000,   2.00000,   1576.7816
    282.5000,       5.0000,   2.00000,   1307.1383
    287.5000,       5.0000,   2.00000,   1329.2981
    292.5000,       5.0000,   2.00000,   1504.8108
     17.5000,       5.0000,   3.00000,    267.4342
     22.5000,       5.0000,   3.00000,    297.8519
     27.5000,       5.0000,   3.00000,    322.5958
     32.5000,       5.0000,   3.00000,    353.0619
     37.5000,       5.0000,   3.00000,    381.0733
     42.5000,       5.0000,   3.00000,    298.6409
     47.5000,       5.0000,   3.00000,    394.2702
     52.5000,       5.0000,   3.00000,    391.1342
     57.5000,       5.0000,   3.00000,    413.8032
     62.5000,       5.0000,   3.00000,    445.3824
     67.5000,       5.0000,   3.00000,    500.1622
     72.5000,       5.0000,   3.00000,    407.6319
     77.5000,       5.0000,   3.00000,    395.9557
     82.5000,       5.0000,   3.00000,    417.9959
     87.5000,       5.0000,   3.00000,    453.5627
     92.5000,       5.0000,   3.00000,    517.8181
     97.5000,       5.0000,   3.00000,    525.7443
    102.5000,       5.0000,   3.00000,    482.0126
    107.5000,       5.0000,   3.00000,    509.5454
    112.5000,       5.0000,   3.00000,    551.5324
    117.5000,       5.0000,   3.00000,    579.2677
    122.5000,       5.0000,   3.00000,    573.5204
    127.5000,       5.0000,   3.00000,    626.3787
    132.5000,       5.0000,   3.00000,    655.4990
    137.5000,       5.0000,   3.00000,    588.4089
    142.5000,       5.0000,   3.00000,    758.8212
    147.5000,       5.0000,   3.00000,    617.9741
    152.5000,       5.0000,   3.00000,    593.7556
    157.5000,       5.0000,   3.00000,    564.3633
    162.5000,       5.0000,   3.00000,    571.9178
    167.5000,       5.0000,   3.00000,    585.4246
    172.5000,       5.0000,   3.00000,    488.4020
    177.5000,       5.0000,   3.00000,    393.6493
    182.5000,       5.0000,   3.00000,    433.8206
    187.5000,       5.0000,   3.00000,    584.8421
    192.5000,       5.0000,   3.00000,    697.1797
    197.5000,       5.0000,   3.00000,    479.2686
    202.5000,       5.0000,   3.00000,    460.0391
    207.5000,       5.0000,   3.00000,    592.8710
    212.5000,       5.0000,   3.00000,    767.4413
    217.5000,       5.0000,   3.00000,    701.6740
    222.5000,       5.0000,   3.00000,    737.5576
    227.5000,       5.0000,   3.00000,    701.2485
    232.5000,       5.0000,   3.00000,    931.0646
    237.5000,       5.0000,   3.00000,    878.4488
    242.5000,       5.0000,   3.00000,   1020.2560
    247.5000,       5.0000,   3.00000,    854.1831
    252.5000,       5.0000,   3.00000,    933.3124
    257.5000,       5.0000,   3.00000,    948.6442
    262.5000,       5.0000,   3.00000,   1161.2622
    267.5000,       5.0000,   3.00000,   1140.4996
    272.5000,       5.0000,   3.00000,   1184.4860
    277.5000,       5.0000,   3.00000,   1485.0388
    282.5000,       5.0000,   3.00000,   1247.0796
    287.5000,       5.0000,   3.00000,   1268.2048
     22.5000,      15.0000,   1.00000,    279.9408
     27.5000,      15.0000,   1.00000,    311.5357
     32.5000,      15.0000,   1.00000,    340.9695
     37.5000,      15.0000,   1.00000,    328.8063
     42.5000,      15.0000,   1.00000,    337.6306
     47.5000,      15.0000,   1.00000,    320.5509
     52.5000,      15.0000,   1.00000,    356.5804
     57.5000,      15.0000,   1.00000,    390.8734
     62.5000,      15.0000,   1.00000,    430.9831
     67.5000,      15.0000,   1.00000,    407.7465
     72.5000,      15.0000,   1.00000,    395.2465
     77.5000,      15.0000,   1.00000,    365.2317
     82.5000,      15.0000,   1.00000,    387.5069
     87.5000,      15.0000,   1.00000,    450.8318
     92.5000,      15.0000,   1.00000,    507.0447
     97.5000,      15.0000,   1.00000,    506.9914
    102.5000,      15.0000,   1.00000,    500.9067
    107.5000,      15.0000,   1.00000,    487.4333
    112.5000,      15.0000,   1.00000,    489.4529
    117.5000,      15.0000,   1.00000,    522.2583
    122.5000,      15.0000,   1.00000,    530.5004
    127.5000,      15.0000,   1.00000,    549.7206
    132.5000,      15.0000,   1.00000,    563.8455
    137.5000,      15.0000,   1.00000,    618.1781
    142.5000,      15.0000,   1.00000,    599.3170
    147.5000,      15.0000,   1.00000,    592.5914
    152.5000,      15.0000,   1.00000,    544.2657
    157.5000,      15.0000,   1.00000,    546.3250
    162.5000,      15.0000,   1.00000,    542.0062
    167.5000,      15.0000,   1.00000,    533.5776
    172.5000,      15.0000,   1.00000,    453.4955
    177.5000,      15.0000,   1.00000,    420.7133
    182.5000,      15.0000,   1.00000,    475.7053
    187.5000,      15.0000,   1.00000,    574.0560
    192.5000,      15.0000,   1.00000,    567.5388
    197.5000,      15.0000,   1.00000,    524.6317
    202.5000,      15.0000,   1.00000,    476.1493
    207.5000,      15.0000,   1.00000,    553.6460
    212.5000,      15.0000,   1.00000,    618.6097
    217.5000,      15.0000,   1.00000,    700.2295
    222.5000,      15.0000,   1.00000,    645.3784
    227.5000,      15.0000,   1.00000,    711.5499
    232.5000,      15.0000,   1.00000,    758.4014
    237.5000,      15.0000,   1.00000,    896.6229
    242.5000,      15.0000,   1.00000,    856.1980
    247.5000,      15.0000,   1.00000,    881.0955
    252.5000,      15.0000,   1.00000,    863.4861
    257.5000,      15.0000,   1.00000,    956.8274
    262.5000,      15.0000,   1.00000,   1029.8550
    267.5000,      15.0000,   1.00000,   1154.8314
    272.5000,      15.0000,   1.00000,   1251.8989
    277.5000,      15.0000,   1.00000,   1233.3462
    282.5000,      15.0000,   1.00000,   1240.9939
     22.5000,       5.0000,   4.00000,    277.6283
     27.5000,       5.0000,   4.00000,    284.9771
     32.5000,       5.0000,   4.00000,    319.2394
     37.5000,       5.0000,   4.00000,    354.8164
     42.5000,       5.0000,   4.00000,    259.4175
     47.5000,       5.0000,   4.00000,    328.2032
     52.5000,       5.0000,   4.00000,    340.7560
     57.5000,       5.0000,   4.00000,    362.0539
     62.5000,       5.0000,   4.00000,    420.1647
     67.5000,       5.0000,   4.00000,    443.6918
     72.5000,       5.0000,   4.00000,    352.9857
     77.5000,       5.0000,   4.00000,    343.8825
     82.5000,       5.0000,   4.00000,    372.8594
     87.5000,       5.0000,   4.00000,    416.5463
     92.5000,       5.0000,   4.00000,    513.1790
     97.5000,       5.0000,   4.00000,    514.2231
    102.5000,       5.0000,   4.00000,    471.7323
    107.5000,       5.0000,   4.00000,    472.0502
    112.5000,       5.0000,   4.00000,    481.0536
    117.5000,       5.0000,   4.00000,    528.8275
    122.5000,       5.0000,   4.00000,    483.7778
    127.5000,       5.0000,   4.00000,    554.5219
    132.5000,       5.0000,   4.00000,    577.9722
    137.5000,       5.0000,   4.00000,    515.6757
    142.5000,       5.0000,   4.00000,    693.6139
    147.5000,       5.0000,   4.00000,    532.3564
    152.5000,       5.0000,   4.00000,    530.6329
    157.5000,       5.0000,   4.00000,    544.5999
    162.5000,       5.0000,   4.00000,    510.4460
    167.5000,       5.0000,   4.00000,    550.9930
    172.5000,       5.0000,   4.00000,    423.0124
    177.5000,       5.0000,   4.00000,    364.5420
    182.5000,       5.0000,   4.00000,    425.7397
    187.5000,       5.0000,   4.00000,    562.0449
    192.5000,       5.0000,   4.00000,    664.5004
    197.5000,       5.0000,   4.00000,    455.5161
    202.5000,       5.0000,   4.00000,    410.3235
    207.5000,       5.0000,   4.00000,    519.5081
    212.5000,       5.0000,   4.00000,    622.0295
    217.5000,       5.0000,   4.00000,    630.5509
    222.5000,       5.0000,   4.00000,    624.9178
    227.5000,       5.0000,   4.00000,    610.1630
    232.5000,       5.0000,   4.00000,    822.2404
    237.5000,       5.0000,   4.00000,    827.0658
    242.5000,       5.0000,   4.00000,    915.7622
    247.5000,       5.0000,   4.00000,    783.5422
    252.5000,       5.0000,   4.00000,    837.5499
    257.5000,       5.0000,   4.00000,    834.1251
    262.5000,       5.0000,   4.00000,   1087.5347
    267.5000,       5.0000,   4.00000,   1129.8529
    272.5000,       5.0000,   4.00000,   1141.9650
    277.5000,       5.0000,   4.00000,   1434.4292
    282.5000,       5.0000,   4.00000,   1136.3202
     30.0000,      20.0000,   1.00000,    296.8408
     35.0000,      20.0000,   1.00000,    288.9888
     40.0000,      20.0000,   1.00000,    298.1821
     45.0000,      20.0000,   1.00000,    305.5768
     50.0000,      20.0000,   1.00000,    301.6147
     55.0000,      20.0000,   1.00000,    338.2019
     60.0000,      20.0000,   1.00000,    360.4739
     65.0000,      20.0000,   1.00000,    346.2034
     70.0000,      20.0000,   1.00000,    341.8330
     75.0000,      20.0000,   1.00000,    329.1000
     80.0000,      20.0000,   1.00000,    334.4165
     85.0000,      20.0000,   1.00000,    379.1756
     90.0000,      20.0000,   1.00000,    422.5418
     95.0000,      20.0000,   1.00000,    457.2515
    100.0000,      20.0000,   1.00000,    473.2933
    105.0000,      20.0000,   1.00000,    440.8965
    110.0000,      20.0000,   1.00000,    428.8365
    115.0000,      20.0000,   1.00000,    387.5498
    120.0000,      20.0000,   1.00000,    399.3326
    125.0000,      20.0000,   1.00000,    429.8361
    130.0000,      20.0000,   1.00000,    443.8506
    135.0000,      20.0000,   1.00000,    509.0636
    140.0000,      20.0000,   1.00000,    504.1637
    145.0000,      20.0000,   1.00000,    505.1323
    150.0000,      20.0000,   1.00000,    543.0049
    155.0000,      20.0000,   1.00000,    503.5479
    160.0000,      20.0000,   1.00000,    494.1513
    165.0000,      20.0000,   1.00000,    434.7014
    170.0000,      20.0000,   1.00000,    389.9312
    175.0000,      20.0000,   1.00000,    416.0402
    180.0000,      20.0000,   1.00000,    429.9968
    185.0000,      20.0000,   1.00000,    474.6633
    190.0000,      20.0000,   1.00000,    488.4155
    195.0000,      20.0000,   1.00000,    494.8400
    200.0000,      20.0000,   1.00000,    517.4619
    205.0000,      20.0000,   1.00000,    482.3168
    210.0000,      20.0000,   1.00000,    486.7933
    215.0000,      20.0000,   1.00000,    512.0369
    220.0000,      20.0000,   1.00000,    563.9174
    225.0000,      20.0000,   1.00000,    657.5010
    230.0000,      20.0000,   1.00000,    703.7422
    235.0000,      20.0000,   1.00000,    739.4797
    240.0000,      20.0000,   1.00000,    762.5145
    245.0000,      20.0000,   1.00000,    776.1034
    250.0000,      20.0000,   1.00000,    741.5521
    255.0000,      20.0000,   1.00000,    794.9210
    260.0000,      20.0000,   1.00000,    871.5705
    265.0000,      20.0000,   1.00000,    966.5656
    270.0000,      20.0000,   1.00000,   1123.8182
    275.0000,      20.0000,   1.00000,   1130.9408
     27.5000,       5.0000,   5.00000,    262.7755
     32.5000,       5.0000,   5.00000,    296.7642
     37.5000,       5.0000,   5.00000,    329.8397
     42.5000,       5.0000,   5.00000,    235.2407
     47.5000,       5.0000,   5.00000,    305.4238
     52.5000,       5.0000,   5.00000,    319.3069
     57.5000,       5.0000,   5.00000,    331.9692
     62.5000,       5.0000,   5.00000,    380.6224
     67.5000,       5.0000,   5.00000,    410.8906
     72.5000,       5.0000,   5.00000,    306.1013
     77.5000,       5.0000,   5.00000,    310.3050
     82.5000,       5.0000,   5.00000,    341.4283
     87.5000,       5.0000,   5.00000,    378.0517
     92.5000,       5.0000,   5.00000,    464.9028
     97.5000,       5.0000,   5.00000,    498.6820
    102.5000,       5.0000,   5.00000,    437.2544
    107.5000,       5.0000,   5.00000,    418.5042
    112.5000,       5.0000,   5.00000,    435.5638
    117.5000,       5.0000,   5.00000,    417.0332
    122.5000,       5.0000,   5.00000,    402.5083
    127.5000,       5.0000,   5.00000,    477.5219
    132.5000,       5.0000,   5.00000,    498.4065
    137.5000,       5.0000,   5.00000,    451.9701
    142.5000,       5.0000,   5.00000,    605.2310
    147.5000,       5.0000,   5.00000,    490.9945
    152.5000,       5.0000,   5.00000,    497.4852
    157.5000,       5.0000,   5.00000,    514.2175
    162.5000,       5.0000,   5.00000,    473.4034
    167.5000,       5.0000,   5.00000,    442.6093
    172.5000,       5.0000,   5.00000,    388.3046
    177.5000,       5.0000,   5.00000,    342.1033
    182.5000,       5.0000,   5.00000,    395.5419
    187.5000,       5.0000,   5.00000,    520.0594
    192.5000,       5.0000,   5.00000,    626.4223
    197.5000,       5.0000,   5.00000,    438.2037
    202.5000,       5.0000,   5.00000,    404.1935
    207.5000,       5.0000,   5.00000,    463.6725
    212.5000,       5.0000,   5.00000,    535.2744
    217.5000,       5.0000,   5.00000,    513.8267
    222.5000,       5.0000,   5.00000,    583.0948
    227.5000,       5.0000,   5.00000,    579.0021
    232.5000,       5.0000,   5.00000,    788.1783
    237.5000,       5.0000,   5.00000,    749.3811
    242.5000,       5.0000,   5.00000,    846.6427
    247.5000,       5.0000,   5.00000,    716.9085
    252.5000,       5.0000,   5.00000,    718.6848
    257.5000,       5.0000,   5.00000,    732.9918
    262.5000,       5.0000,   5.00000,   1014.3864
    267.5000,       5.0000,   5.00000,   1038.1279
    272.5000,       5.0000,   5.00000,   1091.9159
    277.5000,       5.0000,   5.00000,   1358.3518
     32.5000,       5.0000,   6.00000,    274.7178
     37.5000,       5.0000,   6.00000,    295.7781
     42.5000,       5.0000,   6.00000,    224.1487
     47.5000,       5.0000,   6.00000,    298.7445
     52.5000,       5.0000,   6.00000,    303.1918
     57.5000,       5.0000,   6.00000,    312.8917
     62.5000,       5.0000,   6.00000,    343.1593
     67.5000,       5.0000,   6.00000,    364.3012
     72.5000,       5.0000,   6.00000,    292.3500
     77.5000,       5.0000,   6.00000,    281.8773
     82.5000,       5.0000,   6.00000,    309.6909
     87.5000,       5.0000,   6.00000,    339.2387
     92.5000,       5.0000,   6.00000,    417.8511
     97.5000,       5.0000,   6.00000,    433.5766
    102.5000,       5.0000,   6.00000,    387.5222
    107.5000,       5.0000,   6.00000,    382.1337
    112.5000,       5.0000,   6.00000,    355.0690
    117.5000,       5.0000,   6.00000,    352.5732
    122.5000,       5.0000,   6.00000,    328.8491
    127.5000,       5.0000,   6.00000,    392.7112
    132.5000,       5.0000,   6.00000,    430.7780
    137.5000,       5.0000,   6.00000,    388.3317
    142.5000,       5.0000,   6.00000,    542.2418
    147.5000,       5.0000,   6.00000,    462.1131
    152.5000,       5.0000,   6.00000,    481.2523
    157.5000,       5.0000,   6.00000,    468.8650
    162.5000,       5.0000,   6.00000,    404.0514
    167.5000,       5.0000,   6.00000,    408.7142
    172.5000,       5.0000,   6.00000,    340.2964
    177.5000,       5.0000,   6.00000,    313.5840
    182.5000,       5.0000,   6.00000,    354.2012
    187.5000,       5.0000,   6.00000,    479.3424
    192.5000,       5.0000,   6.00000,    593.2133
    197.5000,       5.0000,   6.00000,    422.9370
    202.5000,       5.0000,   6.00000,    382.3156
    207.5000,       5.0000,   6.00000,    445.0753
    212.5000,       5.0000,   6.00000,    482.4896
    217.5000,       5.0000,   6.00000,    462.7819
    222.5000,       5.0000,   6.00000,    526.2438
    227.5000,       5.0000,   6.00000,    575.6126
    232.5000,       5.0000,   6.00000,    760.3873
    237.5000,       5.0000,   6.00000,    706.1337
    242.5000,       5.0000,   6.00000,    785.2527
    247.5000,       5.0000,   6.00000,    621.8171
    252.5000,       5.0000,   6.00000,    647.9443
    257.5000,       5.0000,   6.00000,    671.3062
    262.5000,       5.0000,   6.00000,    892.8741
    267.5000,       5.0000,   6.00000,    945.3313
    272.5000,       5.0000,   6.00000,    991.1740
     37.5000,      25.0000,   1.00000,    265.8850
     42.5000,      25.0000,   1.00000,    283.7416
     47.5000,      25.0000,   1.00000,    295.2719
     52.5000,      25.0000,   1.00000,    301.8441
     57.5000,      25.0000,   1.00000,    315.8080
     62.5000,      25.0000,   1.00000,    299.6699
     67.5000,      25.0000,   1.00000,    294.1301
     72.5000,      25.0000,   1.00000,    302.8611
     77.5000,      25.0000,   1.00000,    314.9366
     82.5000,      25.0000,   1.00000,    317.0028
     87.5000,      25.0000,   1.00000,    354.9661
     92.5000,      25.0000,   1.00000,    368.3690
     97.5000,      25.0000,   1.00000,    370.2405
    102.5000,      25.0000,   1.00000,    387.5472
    107.5000,      25.0000,   1.00000,    359.2138
    112.5000,      25.0000,   1.00000,    325.4272
    117.5000,      25.0000,   1.00000,    320.9424
    122.5000,      25.0000,   1.00000,    327.3714
    127.5000,      25.0000,   1.00000,    337.2840
    132.5000,      25.0000,   1.00000,    386.4985
    137.5000,      25.0000,   1.00000,    426.3347
    142.5000,      25.0000,   1.00000,    458.1000
    147.5000,      25.0000,   1.00000,    480.1968
    152.5000,      25.0000,   1.00000,    489.4261
    157.5000,      25.0000,   1.00000,    427.0097
    162.5000,      25.0000,   1.00000,    391.7028
    167.5000,      25.0000,   1.00000,    370.0246
    172.5000,      25.0000,   1.00000,    357.8044
    177.5000,      25.0000,   1.00000,    366.6477
    182.5000,      25.0000,   1.00000,    411.3375
    187.5000,      25.0000,   1.00000,    408.2567
    192.5000,      25.0000,   1.00000,    434.9215
    197.5000,      25.0000,   1.00000,    466.0470
    202.5000,      25.0000,   1.00000,    484.6360
    207.5000,      25.0000,   1.00000,    447.6325
    212.5000,      25.0000,   1.00000,    466.2935
    217.5000,      25.0000,   1.00000,    497.7949
    222.5000,      25.0000,   1.00000,    586.1881
    227.5000,      25.0000,   1.00000,    630.7432
    232.5000,      25.0000,   1.00000,    699.9228
    237.5000,      25.0000,   1.00000,    692.2042
    242.5000,      25.0000,   1.00000,    661.2826
    247.5000,      25.0000,   1.00000,    650.8459
    252.5000,      25.0000,   1.00000,    719.2634
    257.5000,      25.0000,   1.00000,    739.9066
    262.5000,      25.0000,   1.00000,    794.0177
    267.5000,      25.0000,   1.00000,    900.7995
     37.5000,       5.0000,   7.00000,    278.5180
     42.5000,       5.0000,   7.00000,    212.2419
     47.5000,       5.0000,   7.00000,    286.2391
     52.5000,       5.0000,   7.00000,    294.0636
     57.5000,       5.0000,   7.00000,    289.4171
     62.5000,       5.0000,   7.00000,    317.1107
     67.5000,       5.0000,   7.00000,    340.3438
     72.5000,       5.0000,   7.00000,    269.0861
     77.5000,       5.0000,   7.00000,    267.9341
     82.5000,       5.0000,   7.00000,    275.5140
     87.5000,       5.0000,   7.00000,    304.1881
     92.5000,       5.0000,   7.00000,    361.6619
     97.5000,       5.0000,   7.00000,    362.2833
    102.5000,       5.0000,   7.00000,    334.3581
    107.5000,       5.0000,   7.00000,    315.6799
    112.5000,       5.0000,   7.00000,    308.5708
    117.5000,       5.0000,   7.00000,    304.0462
    122.5000,       5.0000,   7.00000,    279.7185
    127.5000,       5.0000,   7.00000,    327.4576
    132.5000,       5.0000,   7.00000,    357.8922
    137.5000,       5.0000,   7.00000,    343.9454
    142.5000,       5.0000,   7.00000,    503.8214
    147.5000,       5.0000,   7.00000,    434.7218
    152.5000,       5.0000,   7.00000,    442.0733
    157.5000,       5.0000,   7.00000,    413.7756
    162.5000,       5.0000,   7.00000,    372.1229
    167.5000,       5.0000,   7.00000,    383.2742
    172.5000,       5.0000,   7.00000,    315.5613
    177.5000,       5.0000,   7.00000,    266.3483
    182.5000,       5.0000,   7.00000,    323.4879
    187.5000,       5.0000,   7.00000,    441.6355
    192.5000,       5.0000,   7.00000,    562.3326
    197.5000,       5.0000,   7.00000,    393.3786
    202.5000,       5.0000,   7.00000,    359.9589
    207.5000,       5.0000,   7.00000,    421.8555
    212.5000,       5.0000,   7.00000,    478.5392
    217.5000,       5.0000,   7.00000,    449.7047
    222.5000,       5.0000,   7.00000,    503.7981
    227.5000,       5.0000,   7.00000,    529.8719
    232.5000,       5.0000,   7.00000,    739.8975
    237.5000,       5.0000,   7.00000,    687.1808
    242.5000,       5.0000,   7.00000,    696.9448
    247.5000,       5.0000,   7.00000,    567.4217
    252.5000,       5.0000,   7.00000,    598.9317
    257.5000,       5.0000,   7.00000,    605.6679
    262.5000,       5.0000,   7.00000,    809.8494
    267.5000,       5.0000,   7.00000,    830.9742
     42.5000,       5.0000,   8.00000,    199.7929
     47.5000,       5.0000,   8.00000,    269.5429
     52.5000,       5.0000,   8.00000,    274.3438
     57.5000,       5.0000,   8.00000,    274.1114
     62.5000,       5.0000,   8.00000,    302.6579
     67.5000,       5.0000,   8.00000,    324.8034
     72.5000,       5.0000,   8.00000,    250.2803
     77.5000,       5.0000,   8.00000,    240.7522
     82.5000,       5.0000,   8.00000,    257.9347
     87.5000,       5.0000,   8.00000,    261.7239
     92.5000,       5.0000,   8.00000,    303.9646
     97.5000,       5.0000,   8.00000,    312.3999
    102.5000,       5.0000,   8.00000,    262.5591
    107.5000,       5.0000,   8.00000,    261.2336
    112.5000,       5.0000,   8.00000,    270.8862
    117.5000,       5.0000,   8.00000,    269.3439
    122.5000,       5.0000,   8.00000,    248.7868
    127.5000,       5.0000,   8.00000,    284.5176
    132.5000,       5.0000,   8.00000,    308.6889
    137.5000,       5.0000,   8.00000,    308.6459
    142.5000,       5.0000,   8.00000,    469.5198
    147.5000,       5.0000,   8.00000,    396.2345
    152.5000,       5.0000,   8.00000,    385.6633
    157.5000,       5.0000,   8.00000,    386.4883
    162.5000,       5.0000,   8.00000,    360.3917
    167.5000,       5.0000,   8.00000,    357.8032
    172.5000,       5.0000,   8.00000,    285.9958
    177.5000,       5.0000,   8.00000,    246.9453
    182.5000,       5.0000,   8.00000,    285.4599
    187.5000,       5.0000,   8.00000,    416.3554
    192.5000,       5.0000,   8.00000,    512.6771
    197.5000,       5.0000,   8.00000,    364.3690
    202.5000,       5.0000,   8.00000,    334.9422
    207.5000,       5.0000,   8.00000,    407.9117
    212.5000,       5.0000,   8.00000,    478.5257
    217.5000,       5.0000,   8.00000,    458.6286
    222.5000,       5.0000,   8.00000,    487.6385
    227.5000,       5.0000,   8.00000,    499.4305
    232.5000,       5.0000,   8.00000,    691.4189
    237.5000,       5.0000,   8.00000,    629.2068
    242.5000,       5.0000,   8.00000,    666.0958
    247.5000,       5.0000,   8.00000,    532.0337
    252.5000,       5.0000,   8.00000,    545.5428
    257.5000,       5.0000,   8.00000,    554.5867
    262.5000,       5.0000,   8.00000,    734.8079
     52.5000,      35.0000,   1.00000,    257.4965
     57.5000,      35.0000,   1.00000,    252.4364
     62.5000,      35.0000,   1.00000,    258.1405
     67.5000,      35.0000,   1.00000,    253.6400
     72.5000,      35.0000,   1.00000,    251.4888
     77.5000,      35.0000,   1.00000,    256.9735
     82.5000,      35.0000,   1.00000,    252.3755
     87.5000,      35.0000,   1.00000,    244.4249
     92.5000,      35.0000,   1.00000,    231.5195
     97.5000,      35.0000,   1.00000,    222.2942
    102.5000,      35.0000,   1.00000,    224.1033
    107.5000,      35.0000,   1.00000,    223.6307
    112.5000,      35.0000,   1.00000,    227.7635
    117.5000,      35.0000,   1.00000,    235.4716
    122.5000,      35.0000,   1.00000,    253.1245
    127.5000,      35.0000,   1.00000,    291.7866
    132.5000,      35.0000,   1.00000,    316.3757
    137.5000,      35.0000,   1.00000,    334.6662
    142.5000,      35.0000,   1.00000,    340.6595
    147.5000,      35.0000,   1.00000,    355.8100
    152.5000,      35.0000,   1.00000,    369.9750
    157.5000,      35.0000,   1.00000,    365.4118
    162.5000,      35.0000,   1.00000,    324.2706
    167.5000,      35.0000,   1.00000,    310.6703
    172.5000,      35.0000,   1.00000,    315.2283
    177.5000,      35.0000,   1.00000,    333.4164
    182.5000,      35.0000,   1.00000,    319.8219
    187.5000,      35.0000,   1.00000,    308.4428
    192.5000,      35.0000,   1.00000,    314.3224
    197.5000,      35.0000,   1.00000,    367.2974
    202.5000,      35.0000,   1.00000,    407.1068
    207.5000,      35.0000,   1.00000,    446.7827
    212.5000,      35.0000,   1.00000,    453.4181
    217.5000,      35.0000,   1.00000,    512.4006
    222.5000,      35.0000,   1.00000,    558.6768
    227.5000,      35.0000,   1.00000,    560.3812
    232.5000,      35.0000,   1.00000,    539.9451
    237.5000,      35.0000,   1.00000,    541.9089
    242.5000,      35.0000,   1.00000,    549.9427
    247.5000,      35.0000,   1.00000,    604.4650
    252.5000,      35.0000,   1.00000,    607.1311
     52.5000,       5.0000,  10.00000,    238.4027
     57.5000,       5.0000,  10.00000,    247.4071
     62.5000,       5.0000,  10.00000,    279.5358
     67.5000,       5.0000,  10.00000,    293.7011
     72.5000,       5.0000,  10.00000,    219.5318
     77.5000,       5.0000,  10.00000,    201.3385
     82.5000,       5.0000,  10.00000,    197.9190
     87.5000,       5.0000,  10.00000,    202.6369
     92.5000,       5.0000,  10.00000,    221.2568
     97.5000,       5.0000,  10.00000,    208.6397
    102.5000,       5.0000,  10.00000,    184.8044
    107.5000,       5.0000,  10.00000,    185.8604
    112.5000,       5.0000,  10.00000,    197.3905
    117.5000,       5.0000,  10.00000,    211.6270
    122.5000,       5.0000,  10.00000,    211.0702
    127.5000,       5.0000,  10.00000,    251.8338
    132.5000,       5.0000,  10.00000,    274.0998
    137.5000,       5.0000,  10.00000,    257.4152
    142.5000,       5.0000,  10.00000,    361.1618
    147.5000,       5.0000,  10.00000,    317.2933
    152.5000,       5.0000,  10.00000,    344.9779
    157.5000,       5.0000,  10.00000,    353.0158
    162.5000,       5.0000,  10.00000,    321.1464
    167.5000,       5.0000,  10.00000,    321.7633
    172.5000,       5.0000,  10.00000,    259.0693
    177.5000,       5.0000,  10.00000,    222.5201
    182.5000,       5.0000,  10.00000,    253.9125
    187.5000,       5.0000,  10.00000,    347.9653
    192.5000,       5.0000,  10.00000,    424.5876
    197.5000,       5.0000,  10.00000,    316.4906
    202.5000,       5.0000,  10.00000,    303.6618
    207.5000,       5.0000,  10.00000,    385.5943
    212.5000,       5.0000,  10.00000,    456.2023
    217.5000,       5.0000,  10.00000,    435.7373
    222.5000,       5.0000,  10.00000,    471.3502
    227.5000,       5.0000,  10.00000,    452.0155
    232.5000,       5.0000,  10.00000,    592.6863
    237.5000,       5.0000,  10.00000,    544.9348
    242.5000,       5.0000,  10.00000,    586.7397
    247.5000,       5.0000,  10.00000,    476.0846
    252.5000,       5.0000,  10.00000,    477.5920
     67.5000,      45.0000,   1.00000,    200.6075
     72.5000,      45.0000,   1.00000,    205.1778
     77.5000,      45.0000,   1.00000,    198.7132
     82.5000,      45.0000,   1.00000,    191.2702
     87.5000,      45.0000,   1.00000,    177.6555
     92.5000,      45.0000,   1.00000,    164.6584
     97.5000,      45.0000,   1.00000,    162.0065
    102.5000,      45.0000,   1.00000,    161.4151
    107.5000,      45.0000,   1.00000,    171.3272
    112.5000,      45.0000,   1.00000,    182.3355
    117.5000,      45.0000,   1.00000,    197.0131
    122.5000,      45.0000,   1.00000,    225.4738
    127.5000,      45.0000,   1.00000,    237.3028
    132.5000,      45.0000,   1.00000,    263.5491
    137.5000,      45.0000,   1.00000,    292.3816
    142.5000,      45.0000,   1.00000,    300.9064
    147.5000,      45.0000,   1.00000,    304.8889
    152.5000,      45.0000,   1.00000,    298.1317
    157.5000,      45.0000,   1.00000,    286.6717
    162.5000,      45.0000,   1.00000,    293.6247
    167.5000,      45.0000,   1.00000,    291.0239
    172.5000,      45.0000,   1.00000,    303.6669
    177.5000,      45.0000,   1.00000,    290.0427
    182.5000,      45.0000,   1.00000,    283.0870
    187.5000,      45.0000,   1.00000,    290.3310
    192.5000,      45.0000,   1.00000,    306.4039
    197.5000,      45.0000,   1.00000,    321.9008
    202.5000,      45.0000,   1.00000,    350.4963
    207.5000,      45.0000,   1.00000,    377.4306
    212.5000,      45.0000,   1.00000,    413.1898
    217.5000,      45.0000,   1.00000,    424.7353
    222.5000,      45.0000,   1.00000,    458.7082
    227.5000,      45.0000,   1.00000,    471.4290
    232.5000,      45.0000,   1.00000,    475.9005
    237.5000,      45.0000,   1.00000,    472.4436
     67.5000,       5.0000,  12.00000,    254.3649
    147.5000,       5.0000,  12.00000,    287.3406
    227.5000,       5.0000,  12.00000,    413.9448
     67.5000,      15.0000,   4.00000,    209.2651
     72.5000,      15.0000,   4.00000,    191.4216
     77.5000,      15.0000,   4.00000,    162.3008
     82.5000,      15.0000,   4.00000,    153.9221
     87.5000,      15.0000,   4.00000,    152.6884
     92.5000,      15.0000,   4.00000,    152.1966
     97.5000,      15.0000,   4.00000,    147.6677
    102.5000,      15.0000,   4.00000,    139.5944
    107.5000,      15.0000,   4.00000,    139.7784
    112.5000,      15.0000,   4.00000,    147.8172
    117.5000,      15.0000,   4.00000,    160.0149
    122.5000,      15.0000,   4.00000,    177.0758
    127.5000,      15.0000,   4.00000,    190.3620
    132.5000,      15.0000,   4.00000,    211.0354
    137.5000,      15.0000,   4.00000,    259.4688
    142.5000,      15.0000,   4.00000,    275.3160
    147.5000,      15.0000,   4.00000,    298.2893
    152.5000,      15.0000,   4.00000,    296.4928
    157.5000,      15.0000,   4.00000,    301.0515
    162.5000,      15.0000,   4.00000,    305.7599
    167.5000,      15.0000,   4.00000,    276.3982
    172.5000,      15.0000,   4.00000,    244.1964
    177.5000,      15.0000,   4.00000,    222.5188
    182.5000,      15.0000,   4.00000,    255.2135
    187.5000,      15.0000,   4.00000,    324.7834
    192.5000,      15.0000,   4.00000,    340.7762
    197.5000,      15.0000,   4.00000,    319.0234
    202.5000,      15.0000,   4.00000,    293.9950
    207.5000,      15.0000,   4.00000,    324.2205
    212.5000,      15.0000,   4.00000,    352.7546
    217.5000,      15.0000,   4.00000,    375.2644
    222.5000,      15.0000,   4.00000,    383.4017
    227.5000,      15.0000,   4.00000,    440.6541
    232.5000,      15.0000,   4.00000,    467.9895
    237.5000,      15.0000,   4.00000,    505.8363
     82.5000,      55.0000,   1.00000,    156.5341
     87.5000,      55.0000,   1.00000,    155.6366
     92.5000,      55.0000,   1.00000,    154.0222
     97.5000,      55.0000,   1.00000,    148.9448
    102.5000,      55.0000,   1.00000,    151.9806
    107.5000,      55.0000,   1.00000,    157.9651
    112.5000,      55.0000,   1.00000,    158.6821
    117.5000,      55.0000,   1.00000,    180.2622
    122.5000,      55.0000,   1.00000,    197.7964
    127.5000,      55.0000,   1.00000,    212.0420
    132.5000,      55.0000,   1.00000,    230.7869
    137.5000,      55.0000,   1.00000,    247.7280
    142.5000,      55.0000,   1.00000,    263.2523
    147.5000,      55.0000,   1.00000,    271.8432
    152.5000,      55.0000,   1.00000,    269.4309
    157.5000,      55.0000,   1.00000,    265.3008
    162.5000,      55.0000,   1.00000,    268.8102
    167.5000,      55.0000,   1.00000,    290.5407
    172.5000,      55.0000,   1.00000,    287.1613
    177.5000,      55.0000,   1.00000,    289.3973
    182.5000,      55.0000,   1.00000,    291.9503
    187.5000,      55.0000,   1.00000,    297.8193
    192.5000,      55.0000,   1.00000,    301.0514
    197.5000,      55.0000,   1.00000,    296.5844
    202.5000,      55.0000,   1.00000,    305.6306
    207.5000,      55.0000,   1.00000,    334.8940
    212.5000,      55.0000,   1.00000,    352.9737
    217.5000,      55.0000,   1.00000,    367.8805
    222.5000,      55.0000,   1.00000,    358.6737
    147.5000,       5.0000,  15.00000,    260.8191
    227.5000,       5.0000,  15.00000,    339.3915
     82.5000,      15.0000,   5.00000,    128.8883
     87.5000,      15.0000,   5.00000,    131.1958
     92.5000,      15.0000,   5.00000,    133.4948
     97.5000,      15.0000,   5.00000,    131.5509
    102.5000,      15.0000,   5.00000,    123.9914
    107.5000,      15.0000,   5.00000,    120.3769
    112.5000,      15.0000,   5.00000,    122.2450
    117.5000,      15.0000,   5.00000,    127.3706
    122.5000,      15.0000,   5.00000,    142.1441
    127.5000,      15.0000,   5.00000,    155.5020
    132.5000,      15.0000,   5.00000,    171.3136
    137.5000,      15.0000,   5.00000,    212.8494
    142.5000,      15.0000,   5.00000,    237.3278
    147.5000,      15.0000,   5.00000,    275.4364
    152.5000,      15.0000,   5.00000,    280.3732
    157.5000,      15.0000,   5.00000,    287.0169
    162.5000,      15.0000,   5.00000,    285.7347
    167.5000,      15.0000,   5.00000,    267.0819
    172.5000,      15.0000,   5.00000,    242.6498
    177.5000,      15.0000,   5.00000,    231.0464
    182.5000,      15.0000,   5.00000,    263.4328
    187.5000,      15.0000,   5.00000,    328.5237
    192.5000,      15.0000,   5.00000,    333.7886
    197.5000,      15.0000,   5.00000,    296.4811
    202.5000,      15.0000,   5.00000,    264.5960
    207.5000,      15.0000,   5.00000,    284.3889
    212.5000,      15.0000,   5.00000,    302.1403
    217.5000,      15.0000,   5.00000,    312.8361
    222.5000,      15.0000,   5.00000,    310.2101
     97.5000,      65.0000,   1.00000,    142.9946
    102.5000,      65.0000,   1.00000,    143.2099
    107.5000,      65.0000,   1.00000,    149.5340
    112.5000,      65.0000,   1.00000,    165.9964
    117.5000,      65.0000,   1.00000,    174.4238
    122.5000,      65.0000,   1.00000,    188.6438
    127.5000,      65.0000,   1.00000,    202.6446
    132.5000,      65.0000,   1.00000,    216.8084
    137.5000,      65.0000,   1.00000,    228.1442
    142.5000,      65.0000,   1.00000,    230.9711
    147.5000,      65.0000,   1.00000,    230.9114
    152.5000,      65.0000,   1.00000,    239.6665
    157.5000,      65.0000,   1.00000,    260.1357
    162.5000,      65.0000,   1.00000,    287.6088
    167.5000,      65.0000,   1.00000,    290.9438
    172.5000,      65.0000,   1.00000,    289.2729
    177.5000,      65.0000,   1.00000,    285.9454
    182.5000,      65.0000,   1.00000,    282.4470
    187.5000,      65.0000,   1.00000,    281.8780
    192.5000,      65.0000,   1.00000,    284.6485
    197.5000,      65.0000,   1.00000,    286.2508
    202.5000,      65.0000,   1.00000,    298.9778
    207.5000,      65.0000,   1.00000,    307.8998
     97.5000,      15.0000,   6.00000,    115.8917
    102.5000,      15.0000,   6.00000,    109.8558
    107.5000,      15.0000,   6.00000,    108.2668
    112.5000,      15.0000,   6.00000,    112.6703
    117.5000,      15.0000,   6.00000,    113.8716
    122.5000,      15.0000,   6.00000,    123.3283
    127.5000,      15.0000,   6.00000,    136.2649
    132.5000,      15.0000,   6.00000,    152.2664
    137.5000,      15.0000,   6.00000,    189.8863
    142.5000,      15.0000,   6.00000,    212.3875
    147.5000,      15.0000,   6.00000,    245.5219
    152.5000,      15.0000,   6.00000,    262.6611
    157.5000,      15.0000,   6.00000,    282.2991
    162.5000,      15.0000,   6.00000,    297.1131
    167.5000,      15.0000,   6.00000,    278.8566
    172.5000,      15.0000,   6.00000,    249.9656
    177.5000,      15.0000,   6.00000,    231.2164
    182.5000,      15.0000,   6.00000,    254.5773
    187.5000,      15.0000,   6.00000,    315.2465
    192.5000,      15.0000,   6.00000,    320.1231
    197.5000,      15.0000,   6.00000,    289.7328
    202.5000,      15.0000,   6.00000,    255.3981
    207.5000,      15.0000,   6.00000,    270.8538
    105.0000,      30.0000,   3.00000,    112.5556
    110.0000,      30.0000,   3.00000,    110.3633
    115.0000,      30.0000,   3.00000,    114.1697
    120.0000,      30.0000,   3.00000,    123.2267
    125.0000,      30.0000,   3.00000,    132.4696
    130.0000,      30.0000,   3.00000,    156.5524
    135.0000,      30.0000,   3.00000,    175.4240
    140.0000,      30.0000,   3.00000,    199.3395
    145.0000,      30.0000,   3.00000,    227.5141
    150.0000,      30.0000,   3.00000,    249.5648
    155.0000,      30.0000,   3.00000,    276.1483
    160.0000,      30.0000,   3.00000,    272.4553
    165.0000,      30.0000,   3.00000,    264.5724
    170.0000,      30.0000,   3.00000,    259.5038
    175.0000,      30.0000,   3.00000,    262.1859
    180.0000,      30.0000,   3.00000,    282.6823
    185.0000,      30.0000,   3.00000,    275.9489
    190.0000,      30.0000,   3.00000,    270.9027
    195.0000,      30.0000,   3.00000,    279.6474
    200.0000,      30.0000,   3.00000,    290.8185
    112.5000,      25.0000,   4.00000,    102.8126
    117.5000,      25.0000,   4.00000,    110.9233
    122.5000,      25.0000,   4.00000,    120.5223
    127.5000,      25.0000,   4.00000,    129.3199
    132.5000,      25.0000,   4.00000,    154.9869
    137.5000,      25.0000,   4.00000,    180.4068
    142.5000,      25.0000,   4.00000,    209.2783
    147.5000,      25.0000,   4.00000,    241.6471
    152.5000,      25.0000,   4.00000,    267.0549
    157.5000,      25.0000,   4.00000,    275.7914
    162.5000,      25.0000,   4.00000,    274.4406
    167.5000,      25.0000,   4.00000,    253.8400
    172.5000,      25.0000,   4.00000,    243.6231
    177.5000,      25.0000,   4.00000,    255.4927
    182.5000,      25.0000,   4.00000,    278.7512
    187.5000,      25.0000,   4.00000,    280.3783
    192.5000,      25.0000,   4.00000,    281.8629
    147.5000,      15.0000,   8.00000,    240.0569
   8.67
ITERATION 5
MODEL RESISTIVITY
LAYER 1
59,     2.5000
     10.0000,     408.29
     15.0000,     357.75
     20.0000,     319.71
     25.0000,     444.73
     30.0000,     549.81
     35.0000,     746.41
     40.0000,     944.51
     45.0000,     660.76
     50.0000,     972.03
     55.0000,     1009.8
     60.0000,     961.14
     65.0000,     970.45
     70.0000,     902.60
     75.0000,     555.20
     80.0000,     466.31
     85.0000,     466.23
     90.0000,     480.56
     95.0000,     564.27
    100.0000,     552.68
    105.0000,     479.09
    110.0000,     483.75
    115.0000,     529.67
    120.0000,     575.88
    125.0000,     574.86
    130.0000,     703.63
    135.0000,     770.94
    140.0000,     718.17
    145.0000,     1064.0
    150.0000,     813.32
    155.0000,     766.70
    160.0000,     714.95
    165.0000,     606.92
    170.0000,     574.09
    175.0000,     441.91
    180.0000,     371.55
    185.0000,     450.81
    190.0000,     666.64
    195.0000,     885.39
    200.0000,     626.49
    205.0000,     612.31
    210.0000,     850.67
    215.0000,     1124.2
    220.0000,     1134.8
    225.0000,     1236.0
    230.0000,     1133.3
    235.0000,     1429.1
    240.0000,     1210.4
    245.0000,     1244.5
    250.0000,     935.61
    255.0000,     897.27
    260.0000,     878.50
    265.0000,     1190.7
    270.0000,     1220.5
    275.0000,     1301.0
    280.0000,     1746.0
    285.0000,     1322.6
    290.0000,     1322.3
    295.0000,     1490.5
             1489.9
LAYER 2
59,     5.2500
     10.0000,     408.49
     15.0000,     358.02
     20.0000,     319.74
     25.0000,     425.06
     30.0000,     526.02
     35.0000,     660.03
     40.0000,     666.04
     45.0000,     639.15
     50.0000,     632.07
     55.0000,     635.19
     60.0000,     635.63
     65.0000,     698.56
     70.0000,     696.59
     75.0000,     547.97
     80.0000,     463.58
     85.0000,     462.67
     90.0000,     480.49
     95.0000,     559.50
    100.0000,     552.60
    105.0000,     484.17
    110.0000,     486.94
    115.0000,     526.03
    120.0000,     579.75
    125.0000,     580.58
    130.0000,     704.04
    135.0000,     770.53
    140.0000,     728.06
    145.0000,     963.56
    150.0000,     812.74
    155.0000,     756.66
    160.0000,     707.38
    165.0000,     606.90
    170.0000,     574.14
    175.0000,     441.92
    180.0000,     371.65
    185.0000,     450.90
    190.0000,     666.77
    195.0000,     882.72
    200.0000,     625.21
    205.0000,     612.03
    210.0000,     841.31
    215.0000,     1108.8
    220.0000,     1117.3
    225.0000,     1144.3
    230.0000,     1133.2
    235.0000,     1426.5
    240.0000,     1245.9
    245.0000,     1245.8
    250.0000,     938.11
    255.0000,     897.15
    260.0000,     881.13
    265.0000,     1185.3
    270.0000,     1222.7
    275.0000,     1325.5
    280.0000,     1703.8
    285.0000,     1355.9
    290.0000,     1348.1
    295.0000,     1490.4
             1489.9
LAYER 3
57,     8.2750
     15.0000,     362.64
     20.0000,     293.32
     25.0000,     271.91
     30.0000,     261.55
     35.0000,     260.85
     40.0000,     259.41
     45.0000,     260.04
     50.0000,     287.95
     55.0000,     320.15
     60.0000,     326.74
     65.0000,     434.12
     70.0000,     432.84
     75.0000,     432.91
     80.0000,     407.93
     85.0000,     407.46
     90.0000,     425.48
     95.0000,     465.43
    100.0000,     468.68
    105.0000,     470.41
    110.0000,     467.94
    115.0000,     493.18
    120.0000,     577.27
    125.0000,     585.22
    130.0000,     767.55
    135.0000,     775.10
    140.0000,     772.94
    145.0000,     931.23
    150.0000,     813.13
    155.0000,     752.71
    160.0000,     695.95
    165.0000,     606.68
    170.0000,     573.54
    175.0000,     436.94
    180.0000,     371.53
    185.0000,     421.58
    190.0000,     661.64
    195.0000,     767.60
    200.0000,     597.17
    205.0000,     593.46
    210.0000,     694.51
    215.0000,     787.55
    220.0000,     787.05
    225.0000,     826.79
    230.0000,     1065.3
    235.0000,     1401.4
    240.0000,     1360.7
    245.0000,     1252.5
    250.0000,     953.57
    255.0000,     895.91
    260.0000,     892.12
    265.0000,     1156.3
    270.0000,     1240.9
    275.0000,     1395.8
    280.0000,     1661.0
    285.0000,     1447.2
    290.0000,     1446.9
             1491.1
LAYER 4
55,    11.6025
     20.0000,     295.63
     25.0000,     171.36
     30.0000,     164.57
     35.0000,     165.23
     40.0000,     184.47
     45.0000,     220.83
     50.0000,     303.29
     55.0000,     330.76
     60.0000,     332.99
     65.0000,     424.87
     70.0000,     420.77
     75.0000,     418.11
     80.0000,     374.70
     85.0000,     353.53
     90.0000,     347.26
     95.0000,     371.76
    100.0000,     438.62
    105.0000,     562.31
    110.0000,     843.89
    115.0000,     1533.9
    120.0000,     1675.2
    125.0000,     1674.8
    130.0000,     1156.7
    135.0000,     814.67
    140.0000,     784.32
    145.0000,     878.00
    150.0000,     809.16
    155.0000,     745.81
    160.0000,     688.85
    165.0000,     605.71
    170.0000,     572.69
    175.0000,     430.50
    180.0000,     368.88
    185.0000,     374.79
    190.0000,     563.92
    195.0000,     585.41
    200.0000,     510.05
    205.0000,     503.08
    210.0000,     502.91
    215.0000,     496.95
    220.0000,     495.45
    225.0000,     483.54
    230.0000,     807.07
    235.0000,     1374.3
    240.0000,     1362.9
    245.0000,     1273.1
    250.0000,     955.05
    255.0000,     895.64
    260.0000,     892.17
    265.0000,     1136.0
    270.0000,     1264.9
    275.0000,     1462.9
    280.0000,     1660.4
    285.0000,     1566.4
             1497.1
LAYER 5
51,    15.2628
     30.0000,     137.83
     35.0000,     155.71
     40.0000,     161.33
     45.0000,     239.15
     50.0000,     318.71
     55.0000,     353.12
     60.0000,     378.22
     65.0000,     420.23
     70.0000,     419.31
     75.0000,     418.22
     80.0000,     380.90
     85.0000,     323.30
     90.0000,     265.23
     95.0000,     244.97
    100.0000,     281.93
    105.0000,     598.91
    110.0000,     2146.2
    115.0000,     2296.1
    120.0000,     2116.1
    125.0000,     2016.4
    130.0000,     1496.6
    135.0000,     808.77
    140.0000,     530.85
    145.0000,     502.24
    150.0000,     504.11
    155.0000,     512.73
    160.0000,     529.38
    165.0000,     529.07
    170.0000,     509.90
    175.0000,     399.28
    180.0000,     367.94
    185.0000,     367.75
    190.0000,     371.05
    195.0000,     372.08
    200.0000,     373.39
    205.0000,     353.01
    210.0000,     341.54
    215.0000,     329.27
    220.0000,     327.01
    225.0000,     324.98
    230.0000,     324.13
    235.0000,     455.13
    240.0000,     648.63
    245.0000,     691.30
    250.0000,     693.20
    255.0000,     702.91
    260.0000,     834.37
    265.0000,     1052.9
    270.0000,     1465.0
    275.0000,     1578.5
             1672.8
LAYER 6
47,    19.2890
     40.0000,     159.73
     45.0000,     295.87
     50.0000,     320.54
     55.0000,     353.38
     60.0000,     378.72
     65.0000,     419.16
     70.0000,     419.02
     75.0000,     418.32
     80.0000,     381.93
     85.0000,     324.60
     90.0000,     273.87
     95.0000,     228.62
    100.0000,     225.28
    105.0000,     224.01
    110.0000,     224.41
    115.0000,     220.26
    120.0000,     211.54
    125.0000,     205.00
    130.0000,     202.21
    135.0000,     185.99
    140.0000,     145.46
    145.0000,     146.69
    150.0000,     185.18
    155.0000,     377.10
    160.0000,     419.76
    165.0000,     429.18
    170.0000,     421.87
    175.0000,     390.95
    180.0000,     369.49
    185.0000,     369.20
    190.0000,     369.96
    195.0000,     370.65
    200.0000,     370.49
    205.0000,     350.54
    210.0000,     340.64
    215.0000,     328.59
    220.0000,     325.80
    225.0000,     323.89
    230.0000,     322.27
    235.0000,     324.45
    240.0000,     335.96
    245.0000,     362.64
    250.0000,     410.10
    255.0000,     512.34
    260.0000,     831.52
    265.0000,     1033.2
             1585.5
LAYER 7
43,    23.7179
     50.0000,     320.46
     55.0000,     352.14
     60.0000,     376.86
     65.0000,     394.43
     70.0000,     394.48
     75.0000,     393.43
     80.0000,     388.17
     85.0000,     325.77
     90.0000,     282.41
     95.0000,     229.64
    100.0000,     171.53
    105.0000,     114.40
    110.0000,      79.59
    115.0000,      72.03
    120.0000,      70.81
    125.0000,      64.15
    130.0000,      62.20
    135.0000,      61.50
    140.0000,      60.51
    145.0000,      60.55
    150.0000,      78.16
    155.0000,     190.99
    160.0000,     358.97
    165.0000,     391.91
    170.0000,     386.16
    175.0000,     384.45
    180.0000,     377.82
    185.0000,     376.81
    190.0000,     375.69
    195.0000,     375.03
    200.0000,     372.07
    205.0000,     352.74
    210.0000,     339.59
    215.0000,     328.13
    220.0000,     325.79
    225.0000,     324.26
    230.0000,     323.31
    235.0000,     324.17
    240.0000,     329.18
    245.0000,     331.84
    250.0000,     352.51
    255.0000,     439.68
           831.3647
LAYER 8
39,    28.5897
     60.0000,     334.79
     65.0000,     338.28
     70.0000,     340.73
     75.0000,     340.62
     80.0000,     339.94
     85.0000,     331.84
     90.0000,     285.62
     95.0000,     231.54
    100.0000,     174.11
    105.0000,     115.68
    110.0000,      74.97
    115.0000,      54.51
    120.0000,      47.86
    125.0000,      42.60
    130.0000,      40.69
    135.0000,      39.80
    140.0000,      39.81
    145.0000,      40.06
    150.0000,      49.36
    155.0000,     105.31
    160.0000,     245.37
    165.0000,     358.69
    170.0000,     383.87
    175.0000,     383.03
    180.0000,     380.82
    185.0000,     380.00
    190.0000,     379.14
    195.0000,     377.53
    200.0000,     376.26
    205.0000,     360.39
    210.0000,     343.12
    215.0000,     330.25
    220.0000,     328.37
    225.0000,     326.43
    230.0000,     325.75
    235.0000,     325.03
    240.0000,     330.06
    245.0000,     331.09
           349.2569
LAYER 9
34,    33.9487
     75.0000,     325.55
     80.0000,     321.93
     85.0000,     319.12
     90.0000,     293.40
     95.0000,     234.94
    100.0000,     178.71
    105.0000,     117.79
    110.0000,      75.30
    115.0000,      56.39
    120.0000,      47.38
    125.0000,      39.37
    130.0000,      36.16
    135.0000,      35.47
    140.0000,      35.46
    145.0000,      35.69
    150.0000,      41.40
    155.0000,      72.29
    160.0000,     162.75
    165.0000,     291.52
    170.0000,     366.50
    175.0000,     383.35
    180.0000,     384.12
    185.0000,     383.48
    190.0000,     383.31
    195.0000,     382.84
    200.0000,     381.04
    205.0000,     372.98
    210.0000,     358.55
    215.0000,     345.25
    220.0000,     343.04
    225.0000,     338.14
    230.0000,     336.93
    235.0000,     336.33
           331.7754
LAYER 10
28,    39.8436
     90.0000,     296.24
     95.0000,     238.70
    100.0000,     183.51
    105.0000,     114.35
    110.0000,      72.84
    115.0000,      57.50
    120.0000,      46.68
    125.0000,      38.77
    130.0000,      36.29
    135.0000,      36.00
    140.0000,      36.00
    145.0000,      36.16
    150.0000,      40.15
    155.0000,      60.99
    160.0000,     123.41
    165.0000,     236.04
    170.0000,     338.44
    175.0000,     380.15
    180.0000,     385.06
    185.0000,     385.68
    190.0000,     385.31
    195.0000,     384.22
    200.0000,     383.52
    205.0000,     380.09
    210.0000,     373.23
    215.0000,     364.49
    220.0000,     362.23
           345.6364
LAYER 11
24,    46.3279
    100.0000,     180.15
    105.0000,      92.77
    110.0000,      62.53
    115.0000,      56.52
    120.0000,      45.11
    125.0000,      38.30
    130.0000,      36.84
    135.0000,      36.75
    140.0000,      36.74
    145.0000,      36.81
    150.0000,      40.35
    155.0000,      58.19
    160.0000,     110.30
    165.0000,     210.64
    170.0000,     319.43
    175.0000,     376.38
    180.0000,     387.32
    185.0000,     386.66
    190.0000,     386.74
    195.0000,     386.53
    200.0000,     385.78
    205.0000,     385.39
    210.0000,     384.40
           381.0069
LAYER 12
21,    53.4607
    105.0000,      46.95
    110.0000,      46.72
    115.0000,      43.06
    120.0000,      39.34
    125.0000,      37.53
    130.0000,      37.16
    135.0000,      37.12
    140.0000,      37.11
    145.0000,      37.04
    150.0000,      40.50
    155.0000,      57.83
    160.0000,     107.73
    165.0000,     204.65
    170.0000,     314.16
    175.0000,     375.29
    180.0000,     387.66
    185.0000,     387.72
    190.0000,     387.74
    195.0000,     388.10
    200.0000,     387.92
           387.8396
LAYER 13
19, 
    110.0000,      37.99
    115.0000,      37.90
    120.0000,      37.54
    125.0000,      37.49
    130.0000,      37.41
    135.0000,      37.28
    140.0000,      37.23
    145.0000,      37.10
    150.0000,      40.54
    155.0000,      57.82
    160.0000,     107.57
    165.0000,     204.31
    170.0000,     313.96
    175.0000,     375.30
    180.0000,     387.82
    185.0000,     387.97
    190.0000,     387.99
    195.0000,     388.59
           389.1082
CALCULATED APPARENT RESISTIVITY
      7.5000,       5.0000,   1.00000,    375.6540
     12.5000,       5.0000,   1.00000,    366.5571
     17.5000,       5.0000,   1.00000,    345.6839
     22.5000,       5.0000,   1.00000,    430.3375
     27.5000,       5.0000,   1.00000,    468.0329
     32.5000,       5.0000,   1.00000,    518.2702
     37.5000,       5.0000,   1.00000,    668.4824
     42.5000,       5.0000,   1.00000,    540.2159
     47.5000,       5.0000,   1.00000,    717.2612
     52.5000,       5.0000,   1.00000,    669.2260
     57.5000,       5.0000,   1.00000,    691.1526
     62.5000,       5.0000,   1.00000,    664.7978
     67.5000,       5.0000,   1.00000,    662.4760
     72.5000,       5.0000,   1.00000,    525.2108
     77.5000,       5.0000,   1.00000,    501.2733
     82.5000,       5.0000,   1.00000,    482.7979
     87.5000,       5.0000,   1.00000,    468.2463
     92.5000,       5.0000,   1.00000,    507.1253
     97.5000,       5.0000,   1.00000,    512.1832
    102.5000,       5.0000,   1.00000,    499.8249
    107.5000,       5.0000,   1.00000,    520.0260
    112.5000,       5.0000,   1.00000,    542.5738
    117.5000,       5.0000,   1.00000,    596.4849
    122.5000,       5.0000,   1.00000,    603.8865
    127.5000,       5.0000,   1.00000,    690.7541
    132.5000,       5.0000,   1.00000,    773.7233
    137.5000,       5.0000,   1.00000,    688.8259
    142.5000,       5.0000,   1.00000,    903.6044
    147.5000,       5.0000,   1.00000,    722.4824
    152.5000,       5.0000,   1.00000,    751.1791
    157.5000,       5.0000,   1.00000,    686.5656
    162.5000,       5.0000,   1.00000,    582.9334
    167.5000,       5.0000,   1.00000,    554.5211
    172.5000,       5.0000,   1.00000,    472.6219
    177.5000,       5.0000,   1.00000,    445.4870
    182.5000,       5.0000,   1.00000,    501.6886
    187.5000,       5.0000,   1.00000,    558.6229
    192.5000,       5.0000,   1.00000,    689.3933
    197.5000,       5.0000,   1.00000,    626.3869
    202.5000,       5.0000,   1.00000,    692.4730
    207.5000,       5.0000,   1.00000,    791.9970
    212.5000,       5.0000,   1.00000,    924.5550
    217.5000,       5.0000,   1.00000,    948.5414
    222.5000,       5.0000,   1.00000,   1136.3042
    227.5000,       5.0000,   1.00000,   1044.9844
    232.5000,       5.0000,   1.00000,   1279.9839
    237.5000,       5.0000,   1.00000,   1070.8224
    242.5000,       5.0000,   1.00000,   1185.6764
    247.5000,       5.0000,   1.00000,    954.2730
    252.5000,       5.0000,   1.00000,   1008.1920
    257.5000,       5.0000,   1.00000,    941.5419
    262.5000,       5.0000,   1.00000,   1159.1078
    267.5000,       5.0000,   1.00000,   1222.6935
    272.5000,       5.0000,   1.00000,   1240.2838
    277.5000,       5.0000,   1.00000,   1544.4847
    282.5000,       5.0000,   1.00000,   1323.4861
    287.5000,       5.0000,   1.00000,   1421.6663
    292.5000,       5.0000,   1.00000,   1464.3983
    297.5000,       5.0000,   1.00000,   1447.7637
     12.5000,       5.0000,   2.00000,    338.7670
     17.5000,       5.0000,   2.00000,    308.9296
     22.5000,       5.0000,   2.00000,    373.0435
     27.5000,       5.0000,   2.00000,    354.8198
     32.5000,       5.0000,   2.00000,    415.7700
     37.5000,       5.0000,   2.00000,    479.4093
     42.5000,       5.0000,   2.00000,    365.4973
     47.5000,       5.0000,   2.00000,    499.0858
     52.5000,       5.0000,   2.00000,    526.0695
     57.5000,       5.0000,   2.00000,    455.4498
     62.5000,       5.0000,   2.00000,    516.3880
     67.5000,       5.0000,   2.00000,    558.2618
     72.5000,       5.0000,   2.00000,    445.6390
     77.5000,       5.0000,   2.00000,    448.0375
     82.5000,       5.0000,   2.00000,    468.4086
     87.5000,       5.0000,   2.00000,    445.4865
     92.5000,       5.0000,   2.00000,    501.9493
     97.5000,       5.0000,   2.00000,    520.1459
    102.5000,       5.0000,   2.00000,    495.4333
    107.5000,       5.0000,   2.00000,    529.5156
    112.5000,       5.0000,   2.00000,    591.9810
    117.5000,       5.0000,   2.00000,    620.0633
    122.5000,       5.0000,   2.00000,    594.4029
    127.5000,       5.0000,   2.00000,    727.4106
    132.5000,       5.0000,   2.00000,    721.0154
    137.5000,       5.0000,   2.00000,    633.4331
    142.5000,       5.0000,   2.00000,    844.0869
    147.5000,       5.0000,   2.00000,    675.1882
    152.5000,       5.0000,   2.00000,    639.2026
    157.5000,       5.0000,   2.00000,    648.1672
    162.5000,       5.0000,   2.00000,    561.2411
    167.5000,       5.0000,   2.00000,    573.9344
    172.5000,       5.0000,   2.00000,    502.5183
    177.5000,       5.0000,   2.00000,    441.9635
    182.5000,       5.0000,   2.00000,    455.4575
    187.5000,       5.0000,   2.00000,    565.8214
    192.5000,       5.0000,   2.00000,    699.8125
    197.5000,       5.0000,   2.00000,    551.1747
    202.5000,       5.0000,   2.00000,    561.3550
    207.5000,       5.0000,   2.00000,    734.2319
    212.5000,       5.0000,   2.00000,    813.3709
    217.5000,       5.0000,   2.00000,    823.0378
    222.5000,       5.0000,   2.00000,    899.9686
    227.5000,       5.0000,   2.00000,    904.6562
    232.5000,       5.0000,   2.00000,   1060.7593
    237.5000,       5.0000,   2.00000,    993.5887
    242.5000,       5.0000,   2.00000,   1073.1566
    247.5000,       5.0000,   2.00000,    978.6100
    252.5000,       5.0000,   2.00000,    975.2560
    257.5000,       5.0000,   2.00000,    976.8946
    262.5000,       5.0000,   2.00000,   1229.6738
    267.5000,       5.0000,   2.00000,   1148.0090
    272.5000,       5.0000,   2.00000,   1177.9121
    277.5000,       5.0000,   2.00000,   1583.1571
    282.5000,       5.0000,   2.00000,   1296.9674
    287.5000,       5.0000,   2.00000,   1317.6547
    292.5000,       5.0000,   2.00000,   1507.2632
     17.5000,       5.0000,   3.00000,    261.7427
     22.5000,       5.0000,   3.00000,    294.9027
     27.5000,       5.0000,   3.00000,    321.9963
     32.5000,       5.0000,   3.00000,    350.2546
     37.5000,       5.0000,   3.00000,    376.2791
     42.5000,       5.0000,   3.00000,    292.3807
     47.5000,       5.0000,   3.00000,    385.9574
     52.5000,       5.0000,   3.00000,    382.7081
     57.5000,       5.0000,   3.00000,    403.6183
     62.5000,       5.0000,   3.00000,    435.3425
     67.5000,       5.0000,   3.00000,    485.4689
     72.5000,       5.0000,   3.00000,    395.4432
     77.5000,       5.0000,   3.00000,    381.2410
     82.5000,       5.0000,   3.00000,    406.0997
     87.5000,       5.0000,   3.00000,    442.7630
     92.5000,       5.0000,   3.00000,    513.8172
     97.5000,       5.0000,   3.00000,    528.2344
    102.5000,       5.0000,   3.00000,    493.7885
    107.5000,       5.0000,   3.00000,    522.6199
    112.5000,       5.0000,   3.00000,    564.8309
    117.5000,       5.0000,   3.00000,    588.0578
    122.5000,       5.0000,   3.00000,    586.0095
    127.5000,       5.0000,   3.00000,    641.0158
    132.5000,       5.0000,   3.00000,    669.3016
    137.5000,       5.0000,   3.00000,    589.6838
    142.5000,       5.0000,   3.00000,    753.2368
    147.5000,       5.0000,   3.00000,    605.7482
    152.5000,       5.0000,   3.00000,    575.6551
    157.5000,       5.0000,   3.00000,    546.5871
    162.5000,       5.0000,   3.00000,    556.2877
    167.5000,       5.0000,   3.00000,    573.9455
    172.5000,       5.0000,   3.00000,    482.7141
    177.5000,       5.0000,   3.00000,    390.6234
    182.5000,       5.0000,   3.00000,    432.9485
    187.5000,       5.0000,   3.00000,    585.9731
    192.5000,       5.0000,   3.00000,    701.7969
    197.5000,       5.0000,   3.00000,    480.7331
    202.5000,       5.0000,   3.00000,    459.5072
    207.5000,       5.0000,   3.00000,    591.2208
    212.5000,       5.0000,   3.00000,    770.8179
    217.5000,       5.0000,   3.00000,    704.3062
    222.5000,       5.0000,   3.00000,    745.4207
    227.5000,       5.0000,   3.00000,    699.9873
    232.5000,       5.0000,   3.00000,    932.1291
    237.5000,       5.0000,   3.00000,    877.1844
    242.5000,       5.0000,   3.00000,   1026.8879
    247.5000,       5.0000,   3.00000,    858.3864
    252.5000,       5.0000,   3.00000,    934.5687
    257.5000,       5.0000,   3.00000,    948.0878
    262.5000,       5.0000,   3.00000,   1159.9524
    267.5000,       5.0000,   3.00000,   1137.2273
    272.5000,       5.0000,   3.00000,   1182.5181
    277.5000,       5.0000,   3.00000,   1489.0807
    282.5000,       5.0000,   3.00000,   1235.3625
    287.5000,       5.0000,   3.00000,   1254.9017
     22.5000,      15.0000,   1.00000,    276.1336
     27.5000,      15.0000,   1.00000,    309.4909
     32.5000,      15.0000,   1.00000,    339.6149
     37.5000,      15.0000,   1.00000,    324.9851
     42.5000,      15.0000,   1.00000,    330.4978
     47.5000,      15.0000,   1.00000,    313.1285
     52.5000,      15.0000,   1.00000,    348.6372
     57.5000,      15.0000,   1.00000,    382.6178
     62.5000,      15.0000,   1.00000,    422.0752
     67.5000,      15.0000,   1.00000,    399.2686
     72.5000,      15.0000,   1.00000,    384.9363
     77.5000,      15.0000,   1.00000,    356.7827
     82.5000,      15.0000,   1.00000,    380.0533
     87.5000,      15.0000,   1.00000,    448.7117
     92.5000,      15.0000,   1.00000,    511.2463
     97.5000,      15.0000,   1.00000,    518.4891
    102.5000,      15.0000,   1.00000,    514.2061
    107.5000,      15.0000,   1.00000,    498.7112
    112.5000,      15.0000,   1.00000,    492.4127
    117.5000,      15.0000,   1.00000,    523.5971
    122.5000,      15.0000,   1.00000,    533.6802
    127.5000,      15.0000,   1.00000,    559.0659
    132.5000,      15.0000,   1.00000,    577.5743
    137.5000,      15.0000,   1.00000,    630.0677
    142.5000,      15.0000,   1.00000,    603.1591
    147.5000,      15.0000,   1.00000,    590.0794
    152.5000,      15.0000,   1.00000,    533.9319
    157.5000,      15.0000,   1.00000,    531.8485
    162.5000,      15.0000,   1.00000,    528.1895
    167.5000,      15.0000,   1.00000,    522.3816
    172.5000,      15.0000,   1.00000,    445.9899
    177.5000,      15.0000,   1.00000,    416.7384
    182.5000,      15.0000,   1.00000,    474.2758
    187.5000,      15.0000,   1.00000,    574.1497
    192.5000,      15.0000,   1.00000,    566.2296
    197.5000,      15.0000,   1.00000,    522.9136
    202.5000,      15.0000,   1.00000,    472.9321
    207.5000,      15.0000,   1.00000,    552.7641
    212.5000,      15.0000,   1.00000,    621.0766
    217.5000,      15.0000,   1.00000,    708.2738
    222.5000,      15.0000,   1.00000,    649.9973
    227.5000,      15.0000,   1.00000,    714.1464
    232.5000,      15.0000,   1.00000,    756.3803
    237.5000,      15.0000,   1.00000,    895.7057
    242.5000,      15.0000,   1.00000,    855.4531
    247.5000,      15.0000,   1.00000,    883.4877
    252.5000,      15.0000,   1.00000,    864.7646
    257.5000,      15.0000,   1.00000,    955.7020
    262.5000,      15.0000,   1.00000,   1027.3320
    267.5000,      15.0000,   1.00000,   1153.9309
    272.5000,      15.0000,   1.00000,   1251.1473
    277.5000,      15.0000,   1.00000,   1227.3973
    282.5000,      15.0000,   1.00000,   1232.2849
     22.5000,       5.0000,   4.00000,    272.8232
     27.5000,       5.0000,   4.00000,    281.7832
     32.5000,       5.0000,   4.00000,    315.7749
     37.5000,       5.0000,   4.00000,    350.6136
     42.5000,       5.0000,   4.00000,    254.6352
     47.5000,       5.0000,   4.00000,    322.3964
     52.5000,       5.0000,   4.00000,    333.7624
     57.5000,       5.0000,   4.00000,    352.1305
     62.5000,       5.0000,   4.00000,    412.8831
     67.5000,       5.0000,   4.00000,    433.4688
     72.5000,       5.0000,   4.00000,    345.1207
     77.5000,       5.0000,   4.00000,    335.3554
     82.5000,       5.0000,   4.00000,    367.3607
     87.5000,       5.0000,   4.00000,    413.3819
     92.5000,       5.0000,   4.00000,    516.7530
     97.5000,       5.0000,   4.00000,    525.1964
    102.5000,       5.0000,   4.00000,    487.8628
    107.5000,       5.0000,   4.00000,    483.9971
    112.5000,       5.0000,   4.00000,    488.9375
    117.5000,       5.0000,   4.00000,    534.4943
    122.5000,       5.0000,   4.00000,    493.8519
    127.5000,       5.0000,   4.00000,    570.1059
    132.5000,       5.0000,   4.00000,    595.8041
    137.5000,       5.0000,   4.00000,    523.9341
    142.5000,       5.0000,   4.00000,    696.2603
    147.5000,       5.0000,   4.00000,    528.0297
    152.5000,       5.0000,   4.00000,    518.8270
    157.5000,       5.0000,   4.00000,    530.5368
    162.5000,       5.0000,   4.00000,    497.6280
    167.5000,       5.0000,   4.00000,    539.6399
    172.5000,       5.0000,   4.00000,    416.9441
    177.5000,       5.0000,   4.00000,    361.0766
    182.5000,       5.0000,   4.00000,    424.2451
    187.5000,       5.0000,   4.00000,    560.9131
    192.5000,       5.0000,   4.00000,    664.3875
    197.5000,       5.0000,   4.00000,    454.2751
    202.5000,       5.0000,   4.00000,    408.0254
    207.5000,       5.0000,   4.00000,    519.0140
    212.5000,       5.0000,   4.00000,    625.2651
    217.5000,       5.0000,   4.00000,    633.6224
    222.5000,       5.0000,   4.00000,    629.9341
    227.5000,       5.0000,   4.00000,    609.4775
    232.5000,       5.0000,   4.00000,    824.4856
    237.5000,       5.0000,   4.00000,    826.0782
    242.5000,       5.0000,   4.00000,    916.7227
    247.5000,       5.0000,   4.00000,    785.5493
    252.5000,       5.0000,   4.00000,    837.4391
    257.5000,       5.0000,   4.00000,    831.9554
    262.5000,       5.0000,   4.00000,   1085.8756
    267.5000,       5.0000,   4.00000,   1127.0001
    272.5000,       5.0000,   4.00000,   1138.0276
    277.5000,       5.0000,   4.00000,   1436.3093
    282.5000,       5.0000,   4.00000,   1123.0558
     30.0000,      20.0000,   1.00000,    295.2462
     35.0000,      20.0000,   1.00000,    287.5582
     40.0000,      20.0000,   1.00000,    296.1240
     45.0000,      20.0000,   1.00000,    301.7238
     50.0000,      20.0000,   1.00000,    296.7344
     55.0000,      20.0000,   1.00000,    332.5910
     60.0000,      20.0000,   1.00000,    354.0196
     65.0000,      20.0000,   1.00000,    341.5714
     70.0000,      20.0000,   1.00000,    340.6286
     75.0000,      20.0000,   1.00000,    329.8520
     80.0000,      20.0000,   1.00000,    337.7285
     85.0000,      20.0000,   1.00000,    387.1905
     90.0000,      20.0000,   1.00000,    435.2029
     95.0000,      20.0000,   1.00000,    471.3869
    100.0000,      20.0000,   1.00000,    482.6347
    105.0000,      20.0000,   1.00000,    444.3255
    110.0000,      20.0000,   1.00000,    428.1423
    115.0000,      20.0000,   1.00000,    383.3907
    120.0000,      20.0000,   1.00000,    395.8055
    125.0000,      20.0000,   1.00000,    432.1515
    130.0000,      20.0000,   1.00000,    453.8332
    135.0000,      20.0000,   1.00000,    523.5703
    140.0000,      20.0000,   1.00000,    518.4367
    145.0000,      20.0000,   1.00000,    513.0465
    150.0000,      20.0000,   1.00000,    544.7026
    155.0000,      20.0000,   1.00000,    498.8331
    160.0000,      20.0000,   1.00000,    485.5654
    165.0000,      20.0000,   1.00000,    425.0777
    170.0000,      20.0000,   1.00000,    381.4390
    175.0000,      20.0000,   1.00000,    409.1938
    180.0000,      20.0000,   1.00000,    425.9744
    185.0000,      20.0000,   1.00000,    470.6999
    190.0000,      20.0000,   1.00000,    483.5149
    195.0000,      20.0000,   1.00000,    489.4028
    200.0000,      20.0000,   1.00000,    513.9906
    205.0000,      20.0000,   1.00000,    480.6542
    210.0000,      20.0000,   1.00000,    486.4146
    215.0000,      20.0000,   1.00000,    514.0114
    220.0000,      20.0000,   1.00000,    566.3901
    225.0000,      20.0000,   1.00000,    660.1615
    230.0000,      20.0000,   1.00000,    704.2978
    235.0000,      20.0000,   1.00000,    737.7455
    240.0000,      20.0000,   1.00000,    760.7441
    245.0000,      20.0000,   1.00000,    773.8827
    250.0000,      20.0000,   1.00000,    737.4591
    255.0000,      20.0000,   1.00000,    791.7357
    260.0000,      20.0000,   1.00000,    868.6644
    265.0000,      20.0000,   1.00000,    963.2355
    270.0000,      20.0000,   1.00000,   1120.6608
    275.0000,      20.0000,   1.00000,   1123.6710
     27.5000,       5.0000,   5.00000,    258.8893
     32.5000,       5.0000,   5.00000,    293.2210
     37.5000,       5.0000,   5.00000,    327.2731
     42.5000,       5.0000,   5.00000,    233.5743
     47.5000,       5.0000,   5.00000,    303.6237
     52.5000,       5.0000,   5.00000,    316.2915
     57.5000,       5.0000,   5.00000,    324.2649
     62.5000,       5.0000,   5.00000,    374.2433
     67.5000,       5.0000,   5.00000,    405.3013
     72.5000,       5.0000,   5.00000,    304.7626
     77.5000,       5.0000,   5.00000,    308.8203
     82.5000,       5.0000,   5.00000,    344.4261
     87.5000,       5.0000,   5.00000,    381.6431
     92.5000,       5.0000,   5.00000,    475.6206
     97.5000,       5.0000,   5.00000,    511.3942
    102.5000,       5.0000,   5.00000,    449.6234
    107.5000,       5.0000,   5.00000,    423.7735
    112.5000,       5.0000,   5.00000,    440.3945
    117.5000,       5.0000,   5.00000,    419.2054
    122.5000,       5.0000,   5.00000,    410.3639
    127.5000,       5.0000,   5.00000,    491.8598
    132.5000,       5.0000,   5.00000,    515.5994
    137.5000,       5.0000,   5.00000,    460.6026
    142.5000,       5.0000,   5.00000,    612.5869
    147.5000,       5.0000,   5.00000,    490.9146
    152.5000,       5.0000,   5.00000,    490.6149
    157.5000,       5.0000,   5.00000,    503.3366
    162.5000,       5.0000,   5.00000,    462.3683
    167.5000,       5.0000,   5.00000,    432.3450
    172.5000,       5.0000,   5.00000,    381.5875
    177.5000,       5.0000,   5.00000,    338.2726
    182.5000,       5.0000,   5.00000,    392.5050
    187.5000,       5.0000,   5.00000,    515.5991
    192.5000,       5.0000,   5.00000,    622.7094
    197.5000,       5.0000,   5.00000,    435.0798
    202.5000,       5.0000,   5.00000,    402.4703
    207.5000,       5.0000,   5.00000,    463.2442
    212.5000,       5.0000,   5.00000,    536.9752
    217.5000,       5.0000,   5.00000,    513.8792
    222.5000,       5.0000,   5.00000,    585.6832
    227.5000,       5.0000,   5.00000,    577.9258
    232.5000,       5.0000,   5.00000,    791.4109
    237.5000,       5.0000,   5.00000,    747.7703
    242.5000,       5.0000,   5.00000,    846.6660
    247.5000,       5.0000,   5.00000,    715.9885
    252.5000,       5.0000,   5.00000,    714.9146
    257.5000,       5.0000,   5.00000,    729.1105
    262.5000,       5.0000,   5.00000,   1012.8409
    267.5000,       5.0000,   5.00000,   1032.5009
    272.5000,       5.0000,   5.00000,   1086.0800
    277.5000,       5.0000,   5.00000,   1358.4685
     32.5000,       5.0000,   6.00000,    271.6650
     37.5000,       5.0000,   6.00000,    294.9519
     42.5000,       5.0000,   6.00000,    225.5112
     47.5000,       5.0000,   6.00000,    301.5834
     52.5000,       5.0000,   6.00000,    303.6146
     57.5000,       5.0000,   6.00000,    309.3971
     62.5000,       5.0000,   6.00000,    341.5227
     67.5000,       5.0000,   6.00000,    363.7910
     72.5000,       5.0000,   6.00000,    295.4981
     77.5000,       5.0000,   6.00000,    286.5415
     82.5000,       5.0000,   6.00000,    318.4571
     87.5000,       5.0000,   6.00000,    348.5920
     92.5000,       5.0000,   6.00000,    431.1537
     97.5000,       5.0000,   6.00000,    443.2366
    102.5000,       5.0000,   6.00000,    392.3124
    107.5000,       5.0000,   6.00000,    383.5460
    112.5000,       5.0000,   6.00000,    356.1479
    117.5000,       5.0000,   6.00000,    354.2158
    122.5000,       5.0000,   6.00000,    334.9163
    127.5000,       5.0000,   6.00000,    404.3175
    132.5000,       5.0000,   6.00000,    444.8719
    137.5000,       5.0000,   6.00000,    395.9521
    142.5000,       5.0000,   6.00000,    548.6816
    147.5000,       5.0000,   6.00000,    463.9068
    152.5000,       5.0000,   6.00000,    476.9662
    157.5000,       5.0000,   6.00000,    462.5898
    162.5000,       5.0000,   6.00000,    396.2068
    167.5000,       5.0000,   6.00000,    400.0180
    172.5000,       5.0000,   6.00000,    334.1659
    177.5000,       5.0000,   6.00000,    308.7035
    182.5000,       5.0000,   6.00000,    349.2731
    187.5000,       5.0000,   6.00000,    472.7503
    192.5000,       5.0000,   6.00000,    587.2987
    197.5000,       5.0000,   6.00000,    419.5956
    202.5000,       5.0000,   6.00000,    380.0076
    207.5000,       5.0000,   6.00000,    443.8720
    212.5000,       5.0000,   6.00000,    481.8454
    217.5000,       5.0000,   6.00000,    460.2922
    222.5000,       5.0000,   6.00000,    526.1758
    227.5000,       5.0000,   6.00000,    573.4888
    232.5000,       5.0000,   6.00000,    762.2404
    237.5000,       5.0000,   6.00000,    704.4332
    242.5000,       5.0000,   6.00000,    784.6418
    247.5000,       5.0000,   6.00000,    618.3903
    252.5000,       5.0000,   6.00000,    641.9520
    257.5000,       5.0000,   6.00000,    666.2083
    262.5000,       5.0000,   6.00000,    886.9500
    267.5000,       5.0000,   6.00000,    937.9199
    272.5000,       5.0000,   6.00000,    983.3392
     37.5000,      25.0000,   1.00000,    266.0369
     42.5000,      25.0000,   1.00000,    284.0049
     47.5000,      25.0000,   1.00000,    294.4166
     52.5000,      25.0000,   1.00000,    301.4500
     57.5000,      25.0000,   1.00000,    316.2039
     62.5000,      25.0000,   1.00000,    301.9358
     67.5000,      25.0000,   1.00000,    297.6433
     72.5000,      25.0000,   1.00000,    309.3676
     77.5000,      25.0000,   1.00000,    324.5931
     82.5000,      25.0000,   1.00000,    330.8099
     87.5000,      25.0000,   1.00000,    370.6320
     92.5000,      25.0000,   1.00000,    381.1992
     97.5000,      25.0000,   1.00000,    375.1047
    102.5000,      25.0000,   1.00000,    387.6193
    107.5000,      25.0000,   1.00000,    353.8235
    112.5000,      25.0000,   1.00000,    319.9363
    117.5000,      25.0000,   1.00000,    316.0059
    122.5000,      25.0000,   1.00000,    325.6499
    127.5000,      25.0000,   1.00000,    339.5936
    132.5000,      25.0000,   1.00000,    394.3313
    137.5000,      25.0000,   1.00000,    438.4381
    142.5000,      25.0000,   1.00000,    469.0326
    147.5000,      25.0000,   1.00000,    486.5107
    152.5000,      25.0000,   1.00000,    493.2591
    157.5000,      25.0000,   1.00000,    425.9081
    162.5000,      25.0000,   1.00000,    387.7618
    167.5000,      25.0000,   1.00000,    363.9813
    172.5000,      25.0000,   1.00000,    350.9960
    177.5000,      25.0000,   1.00000,    359.4698
    182.5000,      25.0000,   1.00000,    404.3929
    187.5000,      25.0000,   1.00000,    401.6920
    192.5000,      25.0000,   1.00000,    429.1158
    197.5000,      25.0000,   1.00000,    460.5749
    202.5000,      25.0000,   1.00000,    480.5226
    207.5000,      25.0000,   1.00000,    444.1387
    212.5000,      25.0000,   1.00000,    464.3207
    217.5000,      25.0000,   1.00000,    496.5730
    222.5000,      25.0000,   1.00000,    586.2684
    227.5000,      25.0000,   1.00000,    629.2772
    232.5000,      25.0000,   1.00000,    698.0571
    237.5000,      25.0000,   1.00000,    689.7580
    242.5000,      25.0000,   1.00000,    657.0500
    247.5000,      25.0000,   1.00000,    645.8119
    252.5000,      25.0000,   1.00000,    714.3363
    257.5000,      25.0000,   1.00000,    732.7758
    262.5000,      25.0000,   1.00000,    786.6846
    267.5000,      25.0000,   1.00000,    894.1472
     37.5000,       5.0000,   7.00000,    279.3691
     42.5000,       5.0000,   7.00000,    215.9089
     47.5000,       5.0000,   7.00000,    292.9672
     52.5000,       5.0000,   7.00000,    299.6190
     57.5000,       5.0000,   7.00000,    291.3380
     62.5000,       5.0000,   7.00000,    321.3361
     67.5000,       5.0000,   7.00000,    345.0352
     72.5000,       5.0000,   7.00000,    275.6528
     77.5000,       5.0000,   7.00000,    275.6120
     82.5000,       5.0000,   7.00000,    286.6526
     87.5000,       5.0000,   7.00000,    314.8832
     92.5000,       5.0000,   7.00000,    372.5172
     97.5000,       5.0000,   7.00000,    366.4955
    102.5000,       5.0000,   7.00000,    336.2597
    107.5000,       5.0000,   7.00000,    312.8977
    112.5000,       5.0000,   7.00000,    308.6892
    117.5000,       5.0000,   7.00000,    306.7141
    122.5000,       5.0000,   7.00000,    286.3133
    127.5000,       5.0000,   7.00000,    336.0857
    132.5000,       5.0000,   7.00000,    367.7477
    137.5000,       5.0000,   7.00000,    348.2713
    142.5000,       5.0000,   7.00000,    507.1452
    147.5000,       5.0000,   7.00000,    435.8324
    152.5000,       5.0000,   7.00000,    440.2326
    157.5000,       5.0000,   7.00000,    410.2047
    162.5000,       5.0000,   7.00000,    367.3795
    167.5000,       5.0000,   7.00000,    377.0704
    172.5000,       5.0000,   7.00000,    309.9746
    177.5000,       5.0000,   7.00000,    260.9089
    182.5000,       5.0000,   7.00000,    317.1411
    187.5000,       5.0000,   7.00000,    433.7082
    192.5000,       5.0000,   7.00000,    555.9288
    197.5000,       5.0000,   7.00000,    389.0180
    202.5000,       5.0000,   7.00000,    356.6271
    207.5000,       5.0000,   7.00000,    418.9966
    212.5000,       5.0000,   7.00000,    476.1680
    217.5000,       5.0000,   7.00000,    445.4211
    222.5000,       5.0000,   7.00000,    501.6591
    227.5000,       5.0000,   7.00000,    525.8986
    232.5000,       5.0000,   7.00000,    740.1442
    237.5000,       5.0000,   7.00000,    684.7923
    242.5000,       5.0000,   7.00000,    693.5483
    247.5000,       5.0000,   7.00000,    563.2853
    252.5000,       5.0000,   7.00000,    592.6848
    257.5000,       5.0000,   7.00000,    597.8408
    262.5000,       5.0000,   7.00000,    801.0188
    267.5000,       5.0000,   7.00000,    820.4857
     42.5000,       5.0000,   8.00000,    205.3744
     47.5000,       5.0000,   8.00000,    279.8166
     52.5000,       5.0000,   8.00000,    284.9066
     57.5000,       5.0000,   8.00000,    281.8907
     62.5000,       5.0000,   8.00000,    312.5118
     67.5000,       5.0000,   8.00000,    334.9446
     72.5000,       5.0000,   8.00000,    259.5214
     77.5000,       5.0000,   8.00000,    249.1972
     82.5000,       5.0000,   8.00000,    267.8393
     87.5000,       5.0000,   8.00000,    269.6294
     92.5000,       5.0000,   8.00000,    310.2265
     97.5000,       5.0000,   8.00000,    314.6796
    102.5000,       5.0000,   8.00000,    261.6987
    107.5000,       5.0000,   8.00000,    258.2599
    112.5000,       5.0000,   8.00000,    271.4846
    117.5000,       5.0000,   8.00000,    273.5789
    122.5000,       5.0000,   8.00000,    255.9255
    127.5000,       5.0000,   8.00000,    292.6061
    132.5000,       5.0000,   8.00000,    314.1613
    137.5000,       5.0000,   8.00000,    309.0722
    142.5000,       5.0000,   8.00000,    469.1668
    147.5000,       5.0000,   8.00000,    396.5130
    152.5000,       5.0000,   8.00000,    384.3792
    157.5000,       5.0000,   8.00000,    384.7413
    162.5000,       5.0000,   8.00000,    357.4627
    167.5000,       5.0000,   8.00000,    353.7265
    172.5000,       5.0000,   8.00000,    281.3097
    177.5000,       5.0000,   8.00000,    241.6623
    182.5000,       5.0000,   8.00000,    279.0263
    187.5000,       5.0000,   8.00000,    407.9094
    192.5000,       5.0000,   8.00000,    504.6281
    197.5000,       5.0000,   8.00000,    358.7848
    202.5000,       5.0000,   8.00000,    330.3082
    207.5000,       5.0000,   8.00000,    403.6710
    212.5000,       5.0000,   8.00000,    474.6933
    217.5000,       5.0000,   8.00000,    452.9039
    222.5000,       5.0000,   8.00000,    483.4315
    227.5000,       5.0000,   8.00000,    494.1452
    232.5000,       5.0000,   8.00000,    689.8536
    237.5000,       5.0000,   8.00000,    624.2082
    242.5000,       5.0000,   8.00000,    661.6339
    247.5000,       5.0000,   8.00000,    527.4056
    252.5000,       5.0000,   8.00000,    537.8334
    257.5000,       5.0000,   8.00000,    545.7284
    262.5000,       5.0000,   8.00000,    723.5914
     52.5000,      35.0000,   1.00000,    268.5566
     57.5000,      35.0000,   1.00000,    266.7026
     62.5000,      35.0000,   1.00000,    274.1353
     67.5000,      35.0000,   1.00000,    268.8206
     72.5000,      35.0000,   1.00000,    264.2749
     77.5000,      35.0000,   1.00000,    267.1927
     82.5000,      35.0000,   1.00000,    258.7455
     87.5000,      35.0000,   1.00000,    248.6085
     92.5000,      35.0000,   1.00000,    233.1158
     97.5000,      35.0000,   1.00000,    222.6580
    102.5000,      35.0000,   1.00000,    222.9305
    107.5000,      35.0000,   1.00000,    221.4415
    112.5000,      35.0000,   1.00000,    224.4853
    117.5000,      35.0000,   1.00000,    232.9010
    122.5000,      35.0000,   1.00000,    251.9219
    127.5000,      35.0000,   1.00000,    292.3343
    132.5000,      35.0000,   1.00000,    318.8344
    137.5000,      35.0000,   1.00000,    338.7477
    142.5000,      35.0000,   1.00000,    345.6102
    147.5000,      35.0000,   1.00000,    360.4823
    152.5000,      35.0000,   1.00000,    372.9907
    157.5000,      35.0000,   1.00000,    367.5491
    162.5000,      35.0000,   1.00000,    324.0786
    167.5000,      35.0000,   1.00000,    308.9295
    172.5000,      35.0000,   1.00000,    311.9351
    177.5000,      35.0000,   1.00000,    329.4825
    182.5000,      35.0000,   1.00000,    314.3376
    187.5000,      35.0000,   1.00000,    301.9386
    192.5000,      35.0000,   1.00000,    306.7502
    197.5000,      35.0000,   1.00000,    358.6494
    202.5000,      35.0000,   1.00000,    398.4052
    207.5000,      35.0000,   1.00000,    439.3551
    212.5000,      35.0000,   1.00000,    447.0677
    217.5000,      35.0000,   1.00000,    507.1079
    222.5000,      35.0000,   1.00000,    553.5110
    227.5000,      35.0000,   1.00000,    554.0894
    232.5000,      35.0000,   1.00000,    533.3477
    237.5000,      35.0000,   1.00000,    535.1592
    242.5000,      35.0000,   1.00000,    542.2119
    247.5000,      35.0000,   1.00000,    596.4452
    252.5000,      35.0000,   1.00000,    597.9359
     52.5000,       5.0000,  10.00000,    256.6321
     57.5000,       5.0000,  10.00000,    263.7744
     62.5000,       5.0000,  10.00000,    298.5210
     67.5000,       5.0000,  10.00000,    310.2769
     72.5000,       5.0000,  10.00000,    230.2222
     77.5000,       5.0000,  10.00000,    207.6452
     82.5000,       5.0000,  10.00000,    202.2711
     87.5000,       5.0000,  10.00000,    204.6511
     92.5000,       5.0000,  10.00000,    222.5633
     97.5000,       5.0000,  10.00000,    208.1680
    102.5000,       5.0000,  10.00000,    184.4008
    107.5000,       5.0000,  10.00000,    185.2243
    112.5000,       5.0000,  10.00000,    200.0139
    117.5000,       5.0000,  10.00000,    217.4706
    122.5000,       5.0000,  10.00000,    219.2767
    127.5000,       5.0000,  10.00000,    258.7535
    132.5000,       5.0000,  10.00000,    275.7674
    137.5000,       5.0000,  10.00000,    254.1152
    142.5000,       5.0000,  10.00000,    356.8891
    147.5000,       5.0000,  10.00000,    315.3426
    152.5000,       5.0000,  10.00000,    343.2239
    157.5000,       5.0000,  10.00000,    351.7803
    162.5000,       5.0000,  10.00000,    319.1800
    167.5000,       5.0000,  10.00000,    319.2757
    172.5000,       5.0000,  10.00000,    256.4441
    177.5000,       5.0000,  10.00000,    219.4071
    182.5000,       5.0000,  10.00000,    248.9153
    187.5000,       5.0000,  10.00000,    339.4807
    192.5000,       5.0000,  10.00000,    413.9827
    197.5000,       5.0000,  10.00000,    308.3538
    202.5000,       5.0000,  10.00000,    297.1407
    207.5000,       5.0000,  10.00000,    379.3619
    212.5000,       5.0000,  10.00000,    450.0221
    217.5000,       5.0000,  10.00000,    427.8901
    222.5000,       5.0000,  10.00000,    464.6920
    227.5000,       5.0000,  10.00000,    443.7371
    232.5000,       5.0000,  10.00000,    586.8075
    237.5000,       5.0000,  10.00000,    537.6791
    242.5000,       5.0000,  10.00000,    579.1308
    247.5000,       5.0000,  10.00000,    468.6922
    252.5000,       5.0000,  10.00000,    467.8736
     67.5000,      45.0000,   1.00000,    212.9002
     72.5000,      45.0000,   1.00000,    215.7719
     77.5000,      45.0000,   1.00000,    206.8067
     82.5000,      45.0000,   1.00000,    196.9893
     87.5000,      45.0000,   1.00000,    180.8789
     92.5000,      45.0000,   1.00000,    166.1292
     97.5000,      45.0000,   1.00000,    162.2623
    102.5000,      45.0000,   1.00000,    161.0050
    107.5000,      45.0000,   1.00000,    170.2471
    112.5000,      45.0000,   1.00000,    180.5092
    117.5000,      45.0000,   1.00000,    194.8978
    122.5000,      45.0000,   1.00000,    223.8393
    127.5000,      45.0000,   1.00000,    237.4276
    132.5000,      45.0000,   1.00000,    265.8133
    137.5000,      45.0000,   1.00000,    296.2456
    142.5000,      45.0000,   1.00000,    304.8667
    147.5000,      45.0000,   1.00000,    307.6743
    152.5000,      45.0000,   1.00000,    299.2376
    157.5000,      45.0000,   1.00000,    286.1751
    162.5000,      45.0000,   1.00000,    292.8965
    167.5000,      45.0000,   1.00000,    289.3449
    172.5000,      45.0000,   1.00000,    301.2192
    177.5000,      45.0000,   1.00000,    286.7914
    182.5000,      45.0000,   1.00000,    279.2051
    187.5000,      45.0000,   1.00000,    285.6528
    192.5000,      45.0000,   1.00000,    300.8776
    197.5000,      45.0000,   1.00000,    314.7825
    202.5000,      45.0000,   1.00000,    342.1786
    207.5000,      45.0000,   1.00000,    368.3268
    212.5000,      45.0000,   1.00000,    403.5782
    217.5000,      45.0000,   1.00000,    415.7532
    222.5000,      45.0000,   1.00000,    450.1290
    227.5000,      45.0000,   1.00000,    462.6645
    232.5000,      45.0000,   1.00000,    466.6604
    237.5000,      45.0000,   1.00000,    462.5856
     67.5000,       5.0000,  12.00000,    269.1261
    147.5000,       5.0000,  12.00000,    284.3897
    227.5000,       5.0000,  12.00000,    404.4845
     67.5000,      15.0000,   4.00000,    222.3569
     72.5000,      15.0000,   4.00000,    200.9806
     77.5000,      15.0000,   4.00000,    169.3911
     82.5000,      15.0000,   4.00000,    158.9633
     87.5000,      15.0000,   4.00000,    156.2490
     92.5000,      15.0000,   4.00000,    153.7705
     97.5000,      15.0000,   4.00000,    147.9833
    102.5000,      15.0000,   4.00000,    139.1320
    107.5000,      15.0000,   4.00000,    140.3780
    112.5000,      15.0000,   4.00000,    149.9510
    117.5000,      15.0000,   4.00000,    164.2808
    122.5000,      15.0000,   4.00000,    181.9195
    127.5000,      15.0000,   4.00000,    194.1199
    132.5000,      15.0000,   4.00000,    212.4273
    137.5000,      15.0000,   4.00000,    257.3892
    142.5000,      15.0000,   4.00000,    271.6613
    147.5000,      15.0000,   4.00000,    294.8421
    152.5000,      15.0000,   4.00000,    294.2042
    157.5000,      15.0000,   4.00000,    299.2456
    162.5000,      15.0000,   4.00000,    304.4662
    167.5000,      15.0000,   4.00000,    274.8304
    172.5000,      15.0000,   4.00000,    242.1714
    177.5000,      15.0000,   4.00000,    219.6854
    182.5000,      15.0000,   4.00000,    250.8109
    187.5000,      15.0000,   4.00000,    318.5618
    192.5000,      15.0000,   4.00000,    333.5863
    197.5000,      15.0000,   4.00000,    311.6228
    202.5000,      15.0000,   4.00000,    286.9449
    207.5000,      15.0000,   4.00000,    316.7594
    212.5000,      15.0000,   4.00000,    343.7933
    217.5000,      15.0000,   4.00000,    366.1800
    222.5000,      15.0000,   4.00000,    374.0612
    227.5000,      15.0000,   4.00000,    431.2446
    232.5000,      15.0000,   4.00000,    457.9879
    237.5000,      15.0000,   4.00000,    495.8314
     82.5000,      55.0000,   1.00000,    164.6940
     87.5000,      55.0000,   1.00000,    162.2841
     92.5000,      55.0000,   1.00000,    158.7922
     97.5000,      55.0000,   1.00000,    151.5768
    102.5000,      55.0000,   1.00000,    152.4398
    107.5000,      55.0000,   1.00000,    156.6499
    112.5000,      55.0000,   1.00000,    156.4425
    117.5000,      55.0000,   1.00000,    177.5261
    122.5000,      55.0000,   1.00000,    195.8744
    127.5000,      55.0000,   1.00000,    211.2785
    132.5000,      55.0000,   1.00000,    231.4521
    137.5000,      55.0000,   1.00000,    249.6330
    142.5000,      55.0000,   1.00000,    265.6557
    147.5000,      55.0000,   1.00000,    274.4440
    152.5000,      55.0000,   1.00000,    271.2410
    157.5000,      55.0000,   1.00000,    265.2828
    162.5000,      55.0000,   1.00000,    266.8653
    167.5000,      55.0000,   1.00000,    287.6509
    172.5000,      55.0000,   1.00000,    283.8921
    177.5000,      55.0000,   1.00000,    285.9874
    182.5000,      55.0000,   1.00000,    288.3498
    187.5000,      55.0000,   1.00000,    293.9554
    192.5000,      55.0000,   1.00000,    296.6125
    197.5000,      55.0000,   1.00000,    291.5107
    202.5000,      55.0000,   1.00000,    299.8650
    207.5000,      55.0000,   1.00000,    328.4897
    212.5000,      55.0000,   1.00000,    344.8953
    217.5000,      55.0000,   1.00000,    358.4173
    222.5000,      55.0000,   1.00000,    348.6924
    147.5000,       5.0000,  15.00000,    257.3033
    227.5000,       5.0000,  15.00000,    328.2939
     82.5000,      15.0000,   5.00000,    136.4555
     87.5000,      15.0000,   5.00000,    137.5458
     92.5000,      15.0000,   5.00000,    137.9046
     97.5000,      15.0000,   5.00000,    134.0425
    102.5000,      15.0000,   5.00000,    124.7129
    107.5000,      15.0000,   5.00000,    121.0435
    112.5000,      15.0000,   5.00000,    123.6963
    117.5000,      15.0000,   5.00000,    130.0086
    122.5000,      15.0000,   5.00000,    144.8333
    127.5000,      15.0000,   5.00000,    156.3331
    132.5000,      15.0000,   5.00000,    170.0702
    137.5000,      15.0000,   5.00000,    208.8054
    142.5000,      15.0000,   5.00000,    232.5720
    147.5000,      15.0000,   5.00000,    271.7356
    152.5000,      15.0000,   5.00000,    278.1824
    157.5000,      15.0000,   5.00000,    285.4798
    162.5000,      15.0000,   5.00000,    284.3645
    167.5000,      15.0000,   5.00000,    265.5771
    172.5000,      15.0000,   5.00000,    240.8516
    177.5000,      15.0000,   5.00000,    228.4831
    182.5000,      15.0000,   5.00000,    259.2995
    187.5000,      15.0000,   5.00000,    323.0410
    192.5000,      15.0000,   5.00000,    327.8935
    197.5000,      15.0000,   5.00000,    291.0800
    202.5000,      15.0000,   5.00000,    259.8937
    207.5000,      15.0000,   5.00000,    279.4303
    212.5000,      15.0000,   5.00000,    295.4171
    217.5000,      15.0000,   5.00000,    304.4019
    222.5000,      15.0000,   5.00000,    300.2703
     97.5000,      65.0000,   1.00000,    147.0846
    102.5000,      65.0000,   1.00000,    145.1858
    107.5000,      65.0000,   1.00000,    149.9670
    112.5000,      65.0000,   1.00000,    164.9635
    117.5000,      65.0000,   1.00000,    172.6113
    122.5000,      65.0000,   1.00000,    186.5575
    127.5000,      65.0000,   1.00000,    200.6759
    132.5000,      65.0000,   1.00000,    215.5137
    137.5000,      65.0000,   1.00000,    227.7957
    142.5000,      65.0000,   1.00000,    231.3888
    147.5000,      65.0000,   1.00000,    231.8523
    152.5000,      65.0000,   1.00000,    240.2580
    157.5000,      65.0000,   1.00000,    259.5779
    162.5000,      65.0000,   1.00000,    285.5947
    167.5000,      65.0000,   1.00000,    287.9788
    172.5000,      65.0000,   1.00000,    286.1911
    177.5000,      65.0000,   1.00000,    282.9172
    182.5000,      65.0000,   1.00000,    279.2904
    187.5000,      65.0000,   1.00000,    278.5421
    192.5000,      65.0000,   1.00000,    281.1155
    197.5000,      65.0000,   1.00000,    282.0414
    202.5000,      65.0000,   1.00000,    294.1631
    207.5000,      65.0000,   1.00000,    302.2215
     97.5000,      15.0000,   6.00000,    119.4310
    102.5000,      15.0000,   6.00000,    111.8129
    107.5000,      15.0000,   6.00000,    110.1032
    112.5000,      15.0000,   6.00000,    114.8281
    117.5000,      15.0000,   6.00000,    116.2640
    122.5000,      15.0000,   6.00000,    124.4657
    127.5000,      15.0000,   6.00000,    134.8544
    132.5000,      15.0000,   6.00000,    148.2234
    137.5000,      15.0000,   6.00000,    183.6959
    142.5000,      15.0000,   6.00000,    206.3519
    147.5000,      15.0000,   6.00000,    240.9327
    152.5000,      15.0000,   6.00000,    260.0421
    157.5000,      15.0000,   6.00000,    280.4370
    162.5000,      15.0000,   6.00000,    295.6876
    167.5000,      15.0000,   6.00000,    277.5674
    172.5000,      15.0000,   6.00000,    248.6442
    177.5000,      15.0000,   6.00000,    229.2134
    182.5000,      15.0000,   6.00000,    251.1370
    187.5000,      15.0000,   6.00000,    310.6142
    192.5000,      15.0000,   6.00000,    315.4304
    197.5000,      15.0000,   6.00000,    285.5400
    202.5000,      15.0000,   6.00000,    251.7399
    207.5000,      15.0000,   6.00000,    267.0388
    105.0000,      30.0000,   3.00000,    115.1959
    110.0000,      30.0000,   3.00000,    112.1828
    115.0000,      30.0000,   3.00000,    115.1552
    120.0000,      30.0000,   3.00000,    122.9935
    125.0000,      30.0000,   3.00000,    130.9821
    130.0000,      30.0000,   3.00000,    153.5203
    135.0000,      30.0000,   3.00000,    171.6459
    140.0000,      30.0000,   3.00000,    195.1378
    145.0000,      30.0000,   3.00000,    223.2910
    150.0000,      30.0000,   3.00000,    245.5914
    155.0000,      30.0000,   3.00000,    273.0026
    160.0000,      30.0000,   3.00000,    270.3545
    165.0000,      30.0000,   3.00000,    262.9306
    170.0000,      30.0000,   3.00000,    257.9325
    175.0000,      30.0000,   3.00000,    259.9073
    180.0000,      30.0000,   3.00000,    279.6903
    185.0000,      30.0000,   3.00000,    272.7339
    190.0000,      30.0000,   3.00000,    267.5059
    195.0000,      30.0000,   3.00000,    276.1434
    200.0000,      30.0000,   3.00000,    287.1774
    112.5000,      25.0000,   4.00000,    104.4536
    117.5000,      25.0000,   4.00000,    111.9101
    122.5000,      25.0000,   4.00000,    120.4429
    127.5000,      25.0000,   4.00000,    127.4524
    132.5000,      25.0000,   4.00000,    150.7363
    137.5000,      25.0000,   4.00000,    174.9506
    142.5000,      25.0000,   4.00000,    203.4066
    147.5000,      25.0000,   4.00000,    236.3883
    152.5000,      25.0000,   4.00000,    263.0579
    157.5000,      25.0000,   4.00000,    273.3133
    162.5000,      25.0000,   4.00000,    272.8446
    167.5000,      25.0000,   4.00000,    252.5422
    172.5000,      25.0000,   4.00000,    242.0987
    177.5000,      25.0000,   4.00000,    253.2185
    182.5000,      25.0000,   4.00000,    275.5789
    187.5000,      25.0000,   4.00000,    276.8257
    192.5000,      25.0000,   4.00000,    278.3057
    147.5000,      15.0000,   8.00000,    234.3123
   8.21
ITERATION 6
MODEL RESISTIVITY
LAYER 1
59,     2.5000
     10.0000,     401.97
     15.0000,     356.87
     20.0000,     327.42
     25.0000,     459.30
     30.0000,     569.85
     35.0000,     776.43
     40.0000,     966.23
     45.0000,     653.12
     50.0000,     983.49
     55.0000,     1056.4
     60.0000,     1040.0
     65.0000,     1048.9
     70.0000,     951.30
     75.0000,     570.15
     80.0000,     469.67
     85.0000,     469.14
     90.0000,     479.35
     95.0000,     561.95
    100.0000,     555.82
    105.0000,     494.77
    110.0000,     503.56
    115.0000,     555.50
    120.0000,     595.98
    125.0000,     590.83
    130.0000,     697.65
    135.0000,     747.44
    140.0000,     688.57
    145.0000,     1019.8
    150.0000,     786.36
    155.0000,     745.01
    160.0000,     702.48
    165.0000,     603.97
    170.0000,     575.99
    175.0000,     446.00
    180.0000,     375.69
    185.0000,     455.38
    190.0000,     672.64
    195.0000,     892.74
    200.0000,     631.28
    205.0000,     617.07
    210.0000,     860.33
    215.0000,     1141.6
    220.0000,     1155.8
    225.0000,     1254.9
    230.0000,     1129.7
    235.0000,     1408.9
    240.0000,     1186.5
    245.0000,     1226.0
    250.0000,     924.24
    255.0000,     888.35
    260.0000,     871.92
    265.0000,     1182.8
    270.0000,     1210.7
    275.0000,     1284.7
    280.0000,     1718.3
    285.0000,     1304.3
    290.0000,     1304.2
    295.0000,     1496.9
             1496.7
LAYER 2
59,     5.2500
     10.0000,     402.18
     15.0000,     357.11
     20.0000,     327.45
     25.0000,     446.36
     30.0000,     548.54
     35.0000,     634.89
     40.0000,     628.71
     45.0000,     610.02
     50.0000,     596.13
     55.0000,     593.94
     60.0000,     593.58
     65.0000,     691.68
     70.0000,     689.95
     75.0000,     567.38
     80.0000,     468.67
     85.0000,     468.04
     90.0000,     479.33
     95.0000,     559.57
    100.0000,     555.74
    105.0000,     494.88
    110.0000,     500.82
    115.0000,     553.93
    120.0000,     593.11
    125.0000,     591.36
    130.0000,     697.67
    135.0000,     747.24
    140.0000,     694.53
    145.0000,     922.28
    150.0000,     786.60
    155.0000,     741.22
    160.0000,     697.76
    165.0000,     603.88
    170.0000,     575.97
    175.0000,     445.97
    180.0000,     375.75
    185.0000,     455.32
    190.0000,     672.72
    195.0000,     892.07
    200.0000,     630.22
    205.0000,     616.89
    210.0000,     852.40
    215.0000,     1128.2
    220.0000,     1133.8
    225.0000,     1138.2
    230.0000,     1129.7
    235.0000,     1408.7
    240.0000,     1227.5
    245.0000,     1226.8
    250.0000,     926.01
    255.0000,     888.20
    260.0000,     874.62
    265.0000,     1179.3
    270.0000,     1212.3
    275.0000,     1316.5
    280.0000,     1692.4
    285.0000,     1338.8
    290.0000,     1336.5
    295.0000,     1497.0
             1496.8
LAYER 3
57,     8.2750
     15.0000,     365.72
     20.0000,     307.98
     25.0000,     272.59
     30.0000,     260.21
     35.0000,     260.08
     40.0000,     262.13
     45.0000,     263.88
     50.0000,     322.63
     55.0000,     347.20
     60.0000,     346.04
     65.0000,     420.35
     70.0000,     419.84
     75.0000,     419.72
     80.0000,     395.40
     85.0000,     394.75
     90.0000,     405.99
     95.0000,     449.05
    100.0000,     456.84
    105.0000,     464.21
    110.0000,     466.83
    115.0000,     495.90
    120.0000,     590.34
    125.0000,     590.79
    130.0000,     748.83
    135.0000,     749.43
    140.0000,     748.51
    145.0000,     905.79
    150.0000,     787.06
    155.0000,     741.24
    160.0000,     688.41
    165.0000,     603.44
    170.0000,     575.38
    175.0000,     440.30
    180.0000,     375.63
    185.0000,     428.78
    190.0000,     672.68
    195.0000,     789.31
    200.0000,     602.10
    205.0000,     600.38
    210.0000,     686.48
    215.0000,     746.54
    220.0000,     746.68
    225.0000,     766.85
    230.0000,     1078.8
    235.0000,     1404.5
    240.0000,     1372.0
    245.0000,     1233.6
    250.0000,     937.03
    255.0000,     887.70
    260.0000,     883.26
    265.0000,     1144.0
    270.0000,     1221.3
    275.0000,     1402.8
    280.0000,     1673.3
    285.0000,     1483.9
    290.0000,     1483.3
             1498.1
LAYER 4
55,    11.6025
     20.0000,     307.21
     25.0000,     151.86
     30.0000,     152.29
     35.0000,     153.60
     40.0000,     181.04
     45.0000,     265.67
     50.0000,     328.78
     55.0000,     343.25
     60.0000,     342.77
     65.0000,     410.45
     70.0000,     407.54
     75.0000,     405.44
     80.0000,     361.29
     85.0000,     317.99
     90.0000,     312.97
     95.0000,     331.88
    100.0000,     426.08
    105.0000,     530.32
    110.0000,     510.63
    115.0000,     1528.6
    120.0000,     1932.5
    125.0000,     1939.0
    130.0000,     1373.4
    135.0000,     772.40
    140.0000,     752.53
    145.0000,     861.87
    150.0000,     788.03
    155.0000,     740.14
    160.0000,     683.22
    165.0000,     602.23
    170.0000,     574.05
    175.0000,     430.14
    180.0000,     372.47
    185.0000,     376.62
    190.0000,     593.03
    195.0000,     601.81
    200.0000,     509.40
    205.0000,     501.75
    210.0000,     500.40
    215.0000,     491.79
    220.0000,     487.39
    225.0000,     470.48
    230.0000,     796.42
    235.0000,     1387.8
    240.0000,     1373.6
    245.0000,     1246.7
    250.0000,     937.78
    255.0000,     887.53
    260.0000,     883.55
    265.0000,     1123.2
    270.0000,     1231.5
    275.0000,     1467.2
    280.0000,     1673.2
    285.0000,     1597.9
             1512.1
LAYER 5
51,    15.2628
     30.0000,     116.24
     35.0000,     150.91
     40.0000,     156.03
     45.0000,     291.45
     50.0000,     346.78
     55.0000,     356.01
     60.0000,     366.22
     65.0000,     405.23
     70.0000,     405.37
     75.0000,     404.49
     80.0000,     363.48
     85.0000,     306.56
     90.0000,     247.80
     95.0000,     231.13
    100.0000,     283.54
    105.0000,     665.59
    110.0000,     3703.9
    115.0000,     3724.3
    120.0000,     3277.2
    125.0000,     2857.4
    130.0000,     1558.6
    135.0000,     764.62
    140.0000,     474.31
    145.0000,     478.12
    150.0000,     480.69
    155.0000,     497.68
    160.0000,     500.02
    165.0000,     498.80
    170.0000,     477.63
    175.0000,     382.41
    180.0000,     371.04
    185.0000,     371.32
    190.0000,     373.82
    195.0000,     374.92
    200.0000,     374.95
    205.0000,     367.11
    210.0000,     356.81
    215.0000,     339.98
    220.0000,     335.50
    225.0000,     331.57
    230.0000,     330.74
    235.0000,     420.38
    240.0000,     705.58
    245.0000,     775.95
    250.0000,     778.89
    255.0000,     783.40
    260.0000,     874.75
    265.0000,     1068.6
    270.0000,     1486.3
    275.0000,     1626.1
             1676.1
LAYER 6
47,    19.2890
     40.0000,     154.58
     45.0000,     343.83
     50.0000,     346.28
     55.0000,     355.88
     60.0000,     366.44
     65.0000,     404.04
     70.0000,     404.36
     75.0000,     403.77
     80.0000,     364.75
     85.0000,     308.11
     90.0000,     256.16
     95.0000,     214.67
    100.0000,     207.78
    105.0000,     204.41
    110.0000,     202.23
    115.0000,     188.59
    120.0000,     165.15
    125.0000,     151.06
    130.0000,     146.36
    135.0000,     132.63
    140.0000,     125.46
    145.0000,     125.68
    150.0000,     151.07
    155.0000,     398.94
    160.0000,     425.29
    165.0000,     416.45
    170.0000,     408.23
    175.0000,     380.34
    180.0000,     371.30
    185.0000,     371.76
    190.0000,     373.43
    195.0000,     374.55
    200.0000,     374.89
    205.0000,     366.51
    210.0000,     356.06
    215.0000,     339.40
    220.0000,     334.96
    225.0000,     331.80
    230.0000,     330.53
    235.0000,     330.36
    240.0000,     332.84
    245.0000,     352.15
    250.0000,     402.50
    255.0000,     525.11
    260.0000,     874.85
    265.0000,     1064.9
             1632.7
LAYER 7
43,    23.7179
     50.0000,     345.39
     55.0000,     354.35
     60.0000,     365.46
     65.0000,     376.32
     70.0000,     376.41
     75.0000,     375.73
     80.0000,     366.87
     85.0000,     309.60
     90.0000,     268.21
     95.0000,     214.81
    100.0000,     162.62
    105.0000,      99.75
    110.0000,      60.36
    115.0000,      49.45
    120.0000,      48.05
    125.0000,      44.37
    130.0000,      44.49
    135.0000,      45.03
    140.0000,      46.38
    145.0000,      46.52
    150.0000,      63.21
    155.0000,     217.78
    160.0000,     391.17
    165.0000,     389.89
    170.0000,     385.09
    175.0000,     382.97
    180.0000,     377.80
    185.0000,     377.18
    190.0000,     376.97
    195.0000,     376.95
    200.0000,     375.98
    205.0000,     366.80
    210.0000,     355.99
    215.0000,     339.41
    220.0000,     335.12
    225.0000,     332.21
    230.0000,     331.14
    235.0000,     330.91
    240.0000,     332.39
    245.0000,     333.26
    250.0000,     338.67
    255.0000,     429.83
           875.3487
LAYER 8
39,    28.5897
     60.0000,     327.90
     65.0000,     326.28
     70.0000,     325.55
     75.0000,     325.40
     80.0000,     324.78
     85.0000,     312.34
     90.0000,     272.48
     95.0000,     215.59
    100.0000,     162.40
    105.0000,      99.44
    110.0000,      62.08
    115.0000,      47.06
    120.0000,      40.02
    125.0000,      36.32
    130.0000,      36.00
    135.0000,      36.40
    140.0000,      36.45
    145.0000,      36.66
    150.0000,      44.76
    155.0000,     115.61
    160.0000,     297.70
    165.0000,     379.45
    170.0000,     383.81
    175.0000,     383.68
    180.0000,     381.55
    185.0000,     380.93
    190.0000,     380.50
    195.0000,     379.88
    200.0000,     379.55
    205.0000,     371.14
    210.0000,     357.00
    215.0000,     340.24
    220.0000,     337.00
    225.0000,     333.84
    230.0000,     332.82
    235.0000,     332.31
    240.0000,     333.03
    245.0000,     333.62
           334.8157
LAYER 9
34,    33.9487
     75.0000,     313.95
     80.0000,     310.01
     85.0000,     306.93
     90.0000,     281.64
     95.0000,     216.83
    100.0000,     164.74
    105.0000,      99.34
    110.0000,      62.07
    115.0000,      47.56
    120.0000,      40.11
    125.0000,      36.41
    130.0000,      36.14
    135.0000,      36.26
    140.0000,      36.27
    145.0000,      36.38
    150.0000,      40.32
    155.0000,      75.55
    160.0000,     197.57
    165.0000,     336.51
    170.0000,     380.65
    175.0000,     384.26
    180.0000,     384.75
    185.0000,     384.87
    190.0000,     384.90
    195.0000,     384.92
    200.0000,     384.28
    205.0000,     379.99
    210.0000,     368.18
    215.0000,     352.99
    220.0000,     349.79
    225.0000,     342.74
    230.0000,     341.03
    235.0000,     340.10
           334.5470
LAYER 10
28,    39.8436
     90.0000,     284.16
     95.0000,     216.11
    100.0000,     167.93
    105.0000,      99.54
    110.0000,      62.03
    115.0000,      47.86
    120.0000,      40.18
    125.0000,      36.52
    130.0000,      36.16
    135.0000,      36.22
    140.0000,      36.23
    145.0000,      36.32
    150.0000,      39.68
    155.0000,      62.85
    160.0000,     146.55
    165.0000,     287.17
    170.0000,     371.13
    175.0000,     386.02
    180.0000,     386.50
    185.0000,     386.82
    190.0000,     386.86
    195.0000,     386.63
    200.0000,     386.44
    205.0000,     384.77
    210.0000,     379.85
    215.0000,     371.54
    220.0000,     368.96
           347.8605
LAYER 11
24,    46.3279
    100.0000,     170.89
    105.0000,      87.69
    110.0000,      55.32
    115.0000,      48.08
    120.0000,      40.01
    125.0000,      36.58
    130.0000,      36.34
    135.0000,      36.36
    140.0000,      36.38
    145.0000,      36.43
    150.0000,      39.54
    155.0000,      60.36
    160.0000,     131.73
    165.0000,     264.05
    170.0000,     363.64
    175.0000,     387.45
    180.0000,     388.29
    185.0000,     388.33
    190.0000,     388.31
    195.0000,     388.29
    200.0000,     388.18
    205.0000,     388.02
    210.0000,     387.53
           385.4182
LAYER 12
21,    53.4607
    105.0000,      42.01
    110.0000,      41.90
    115.0000,      39.61
    120.0000,      37.39
    125.0000,      36.55
    130.0000,      36.44
    135.0000,      36.44
    140.0000,      36.45
    145.0000,      36.52
    150.0000,      39.48
    155.0000,      60.17
    160.0000,     129.79
    165.0000,     260.07
    170.0000,     362.14
    175.0000,     387.81
    180.0000,     388.94
    185.0000,     389.06
    190.0000,     389.14
    195.0000,     389.16
    200.0000,     389.21
           389.1857
LAYER 13
19, 
    110.0000,      36.83
    115.0000,      36.80
    120.0000,      36.60
    125.0000,      36.55
    130.0000,      36.48
    135.0000,      36.44
    140.0000,      36.45
    145.0000,      36.54
    150.0000,      39.47
    155.0000,      60.14
    160.0000,     129.72
    165.0000,     259.96
    170.0000,     362.08
    175.0000,     387.84
    180.0000,     389.21
    185.0000,     389.29
    190.0000,     389.39
    195.0000,     389.48
           389.5920
CALCULATED APPARENT RESISTIVITY
      7.5000,       5.0000,   1.00000,    373.3117
     12.5000,       5.0000,   1.00000,    367.2217
     17.5000,       5.0000,   1.00000,    351.8033
     22.5000,       5.0000,   1.00000,    439.3169
     27.5000,       5.0000,   1.00000,    473.9490
     32.5000,       5.0000,   1.00000,    521.9231
     37.5000,       5.0000,   1.00000,    669.3643
     42.5000,       5.0000,   1.00000,    534.0448
     47.5000,       5.0000,   1.00000,    717.6266
     52.5000,       5.0000,   1.00000,    672.0160
     57.5000,       5.0000,   1.00000,    701.7596
     62.5000,       5.0000,   1.00000,    675.9593
     67.5000,       5.0000,   1.00000,    672.4700
     72.5000,       5.0000,   1.00000,    532.6288
     77.5000,       5.0000,   1.00000,    503.3351
     82.5000,       5.0000,   1.00000,    483.7089
     87.5000,       5.0000,   1.00000,    465.9300
     92.5000,       5.0000,   1.00000,    506.6201
     97.5000,       5.0000,   1.00000,    513.9179
    102.5000,       5.0000,   1.00000,    509.6709
    107.5000,       5.0000,   1.00000,    531.6071
    112.5000,       5.0000,   1.00000,    560.9800
    117.5000,       5.0000,   1.00000,    608.0472
    122.5000,       5.0000,   1.00000,    614.1759
    127.5000,       5.0000,   1.00000,    686.5862
    132.5000,       5.0000,   1.00000,    758.8060
    137.5000,       5.0000,   1.00000,    668.4540
    142.5000,       5.0000,   1.00000,    873.0568
    147.5000,       5.0000,   1.00000,    702.1316
    152.5000,       5.0000,   1.00000,    732.6161
    157.5000,       5.0000,   1.00000,    675.9713
    162.5000,       5.0000,   1.00000,    578.7986
    167.5000,       5.0000,   1.00000,    554.0540
    172.5000,       5.0000,   1.00000,    475.2759
    177.5000,       5.0000,   1.00000,    449.5500
    182.5000,       5.0000,   1.00000,    506.8396
    187.5000,       5.0000,   1.00000,    564.3575
    192.5000,       5.0000,   1.00000,    696.2945
    197.5000,       5.0000,   1.00000,    632.1552
    202.5000,       5.0000,   1.00000,    698.0117
    207.5000,       5.0000,   1.00000,    798.0403
    212.5000,       5.0000,   1.00000,    929.2681
    217.5000,       5.0000,   1.00000,    950.3205
    222.5000,       5.0000,   1.00000,   1137.7087
    227.5000,       5.0000,   1.00000,   1038.6656
    232.5000,       5.0000,   1.00000,   1270.2559
    237.5000,       5.0000,   1.00000,   1058.9188
    242.5000,       5.0000,   1.00000,   1173.5187
    247.5000,       5.0000,   1.00000,    943.9504
    252.5000,       5.0000,   1.00000,    998.7542
    257.5000,       5.0000,   1.00000,    934.2308
    262.5000,       5.0000,   1.00000,   1150.6531
    267.5000,       5.0000,   1.00000,   1213.7593
    272.5000,       5.0000,   1.00000,   1230.7186
    277.5000,       5.0000,   1.00000,   1531.4220
    282.5000,       5.0000,   1.00000,   1317.0253
    287.5000,       5.0000,   1.00000,   1410.4993
    292.5000,       5.0000,   1.00000,   1469.6643
    297.5000,       5.0000,   1.00000,   1450.1660
     12.5000,       5.0000,   2.00000,    337.3632
     17.5000,       5.0000,   2.00000,    311.3331
     22.5000,       5.0000,   2.00000,    373.7401
     27.5000,       5.0000,   2.00000,    353.3173
     32.5000,       5.0000,   2.00000,    416.7147
     37.5000,       5.0000,   2.00000,    481.3435
     42.5000,       5.0000,   2.00000,    361.2083
     47.5000,       5.0000,   2.00000,    496.1068
     52.5000,       5.0000,   2.00000,    524.0400
     57.5000,       5.0000,   2.00000,    455.1318
     62.5000,       5.0000,   2.00000,    515.3386
     67.5000,       5.0000,   2.00000,    552.4753
     72.5000,       5.0000,   2.00000,    441.2518
     77.5000,       5.0000,   2.00000,    442.1853
     82.5000,       5.0000,   2.00000,    464.9076
     87.5000,       5.0000,   2.00000,    441.1194
     92.5000,       5.0000,   2.00000,    496.5886
     97.5000,       5.0000,   2.00000,    519.2913
    102.5000,       5.0000,   2.00000,    501.6703
    107.5000,       5.0000,   2.00000,    537.3216
    112.5000,       5.0000,   2.00000,    604.8118
    117.5000,       5.0000,   2.00000,    626.0790
    122.5000,       5.0000,   2.00000,    601.4138
    127.5000,       5.0000,   2.00000,    727.1978
    132.5000,       5.0000,   2.00000,    716.6183
    137.5000,       5.0000,   2.00000,    623.6490
    142.5000,       5.0000,   2.00000,    824.8893
    147.5000,       5.0000,   2.00000,    660.3422
    152.5000,       5.0000,   2.00000,    625.5875
    157.5000,       5.0000,   2.00000,    636.9825
    162.5000,       5.0000,   2.00000,    556.2053
    167.5000,       5.0000,   2.00000,    572.0704
    172.5000,       5.0000,   2.00000,    503.9584
    177.5000,       5.0000,   2.00000,    445.1904
    182.5000,       5.0000,   2.00000,    459.4026
    187.5000,       5.0000,   2.00000,    571.4091
    192.5000,       5.0000,   2.00000,    707.2544
    197.5000,       5.0000,   2.00000,    555.6486
    202.5000,       5.0000,   2.00000,    563.9957
    207.5000,       5.0000,   2.00000,    735.1956
    212.5000,       5.0000,   2.00000,    810.6201
    217.5000,       5.0000,   2.00000,    819.9888
    222.5000,       5.0000,   2.00000,    897.7297
    227.5000,       5.0000,   2.00000,    899.6709
    232.5000,       5.0000,   2.00000,   1052.9449
    237.5000,       5.0000,   2.00000,    986.6284
    242.5000,       5.0000,   2.00000,   1069.1708
    247.5000,       5.0000,   2.00000,    973.3423
    252.5000,       5.0000,   2.00000,    968.8234
    257.5000,       5.0000,   2.00000,    971.1863
    262.5000,       5.0000,   2.00000,   1224.3557
    267.5000,       5.0000,   2.00000,   1144.7102
    272.5000,       5.0000,   2.00000,   1174.9440
    277.5000,       5.0000,   2.00000,   1581.7428
    282.5000,       5.0000,   2.00000,   1295.7545
    287.5000,       5.0000,   2.00000,   1313.0944
    292.5000,       5.0000,   2.00000,   1518.2904
     17.5000,       5.0000,   3.00000,    260.5322
     22.5000,       5.0000,   3.00000,    293.8270
     27.5000,       5.0000,   3.00000,    321.4717
     32.5000,       5.0000,   3.00000,    350.2656
     37.5000,       5.0000,   3.00000,    377.1329
     42.5000,       5.0000,   3.00000,    289.5105
     47.5000,       5.0000,   3.00000,    383.7988
     52.5000,       5.0000,   3.00000,    380.7519
     57.5000,       5.0000,   3.00000,    403.4387
     62.5000,       5.0000,   3.00000,    432.9448
     67.5000,       5.0000,   3.00000,    476.9814
     72.5000,       5.0000,   3.00000,    387.5857
     77.5000,       5.0000,   3.00000,    371.9166
     82.5000,       5.0000,   3.00000,    400.1577
     87.5000,       5.0000,   3.00000,    435.2118
     92.5000,       5.0000,   3.00000,    508.3176
     97.5000,       5.0000,   3.00000,    527.5999
    102.5000,       5.0000,   3.00000,    500.6435
    107.5000,       5.0000,   3.00000,    527.7399
    112.5000,       5.0000,   3.00000,    573.1467
    117.5000,       5.0000,   3.00000,    588.9159
    122.5000,       5.0000,   3.00000,    591.5726
    127.5000,       5.0000,   3.00000,    643.6759
    132.5000,       5.0000,   3.00000,    672.3421
    137.5000,       5.0000,   3.00000,    587.2312
    142.5000,       5.0000,   3.00000,    746.3979
    147.5000,       5.0000,   3.00000,    597.7181
    152.5000,       5.0000,   3.00000,    565.4056
    157.5000,       5.0000,   3.00000,    537.9725
    162.5000,       5.0000,   3.00000,    550.2917
    167.5000,       5.0000,   3.00000,    571.2838
    172.5000,       5.0000,   3.00000,    483.1973
    177.5000,       5.0000,   3.00000,    392.0016
    182.5000,       5.0000,   3.00000,    435.4221
    187.5000,       5.0000,   3.00000,    590.7814
    192.5000,       5.0000,   3.00000,    708.0132
    197.5000,       5.0000,   3.00000,    483.4045
    202.5000,       5.0000,   3.00000,    460.0522
    207.5000,       5.0000,   3.00000,    590.9230
    212.5000,       5.0000,   3.00000,    769.7706
    217.5000,       5.0000,   3.00000,    703.6068
    222.5000,       5.0000,   3.00000,    746.0630
    227.5000,       5.0000,   3.00000,    699.2718
    232.5000,       5.0000,   3.00000,    929.0516
    237.5000,       5.0000,   3.00000,    873.1090
    242.5000,       5.0000,   3.00000,   1026.0396
    247.5000,       5.0000,   3.00000,    857.9944
    252.5000,       5.0000,   3.00000,    933.4431
    257.5000,       5.0000,   3.00000,    947.0785
    262.5000,       5.0000,   3.00000,   1160.7628
    267.5000,       5.0000,   3.00000,   1139.1854
    272.5000,       5.0000,   3.00000,   1186.9515
    277.5000,       5.0000,   3.00000,   1491.8511
    282.5000,       5.0000,   3.00000,   1237.3452
    287.5000,       5.0000,   3.00000,   1253.8259
     22.5000,      15.0000,   1.00000,    275.7961
     27.5000,      15.0000,   1.00000,    310.2076
     32.5000,      15.0000,   1.00000,    340.0897
     37.5000,      15.0000,   1.00000,    322.4522
     42.5000,      15.0000,   1.00000,    326.4126
     47.5000,      15.0000,   1.00000,    308.5677
     52.5000,      15.0000,   1.00000,    344.8800
     57.5000,      15.0000,   1.00000,    379.6339
     62.5000,      15.0000,   1.00000,    418.0434
     67.5000,      15.0000,   1.00000,    393.1962
     72.5000,      15.0000,   1.00000,    377.3192
     77.5000,      15.0000,   1.00000,    350.0051
     82.5000,      15.0000,   1.00000,    373.0912
     87.5000,      15.0000,   1.00000,    444.6104
     92.5000,      15.0000,   1.00000,    509.7035
     97.5000,      15.0000,   1.00000,    521.4899
    102.5000,      15.0000,   1.00000,    517.9111
    107.5000,      15.0000,   1.00000,    503.0592
    112.5000,      15.0000,   1.00000,    490.6655
    117.5000,      15.0000,   1.00000,    521.1028
    122.5000,      15.0000,   1.00000,    531.2210
    127.5000,      15.0000,   1.00000,    560.5730
    132.5000,      15.0000,   1.00000,    581.3220
    137.5000,      15.0000,   1.00000,    634.5975
    142.5000,      15.0000,   1.00000,    604.2004
    147.5000,      15.0000,   1.00000,    588.6186
    152.5000,      15.0000,   1.00000,    528.7803
    157.5000,      15.0000,   1.00000,    525.0154
    162.5000,      15.0000,   1.00000,    523.0490
    167.5000,      15.0000,   1.00000,    518.9216
    172.5000,      15.0000,   1.00000,    444.3401
    177.5000,      15.0000,   1.00000,    416.9918
    182.5000,      15.0000,   1.00000,    476.2482
    187.5000,      15.0000,   1.00000,    577.0977
    192.5000,      15.0000,   1.00000,    568.8168
    197.5000,      15.0000,   1.00000,    524.6763
    202.5000,      15.0000,   1.00000,    472.9549
    207.5000,      15.0000,   1.00000,    552.3846
    212.5000,      15.0000,   1.00000,    622.5561
    217.5000,      15.0000,   1.00000,    712.0514
    222.5000,      15.0000,   1.00000,    653.5836
    227.5000,      15.0000,   1.00000,    716.3759
    232.5000,      15.0000,   1.00000,    756.5215
    237.5000,      15.0000,   1.00000,    894.4279
    242.5000,      15.0000,   1.00000,    854.2612
    247.5000,      15.0000,   1.00000,    884.3714
    252.5000,      15.0000,   1.00000,    866.6755
    257.5000,      15.0000,   1.00000,    959.0696
    262.5000,      15.0000,   1.00000,   1031.8862
    267.5000,      15.0000,   1.00000,   1160.9495
    272.5000,      15.0000,   1.00000,   1256.6937
    277.5000,      15.0000,   1.00000,   1231.4225
    282.5000,      15.0000,   1.00000,   1234.2758
     22.5000,       5.0000,   4.00000,    272.2538
     27.5000,       5.0000,   4.00000,    281.0224
     32.5000,       5.0000,   4.00000,    313.5723
     37.5000,       5.0000,   4.00000,    348.2469
     42.5000,       5.0000,   4.00000,    251.1429
     47.5000,       5.0000,   4.00000,    321.2100
     52.5000,       5.0000,   4.00000,    330.5808
     57.5000,       5.0000,   4.00000,    349.1788
     62.5000,       5.0000,   4.00000,    408.4254
     67.5000,       5.0000,   4.00000,    423.5815
     72.5000,       5.0000,   4.00000,    338.7143
     77.5000,       5.0000,   4.00000,    327.3750
     82.5000,       5.0000,   4.00000,    360.9097
     87.5000,       5.0000,   4.00000,    406.7812
     92.5000,       5.0000,   4.00000,    512.7919
     97.5000,       5.0000,   4.00000,    527.2271
    102.5000,       5.0000,   4.00000,    492.9801
    107.5000,       5.0000,   4.00000,    485.0784
    112.5000,       5.0000,   4.00000,    492.0681
    117.5000,       5.0000,   4.00000,    532.9058
    122.5000,       5.0000,   4.00000,    498.6991
    127.5000,       5.0000,   4.00000,    573.3013
    132.5000,       5.0000,   4.00000,    599.2990
    137.5000,       5.0000,   4.00000,    526.0194
    142.5000,       5.0000,   4.00000,    695.3336
    147.5000,       5.0000,   4.00000,    527.1163
    152.5000,       5.0000,   4.00000,    513.6277
    157.5000,       5.0000,   4.00000,    523.8792
    162.5000,       5.0000,   4.00000,    493.1978
    167.5000,       5.0000,   4.00000,    536.2900
    172.5000,       5.0000,   4.00000,    415.9394
    177.5000,       5.0000,   4.00000,    361.3783
    182.5000,       5.0000,   4.00000,    425.5981
    187.5000,       5.0000,   4.00000,    564.0375
    192.5000,       5.0000,   4.00000,    668.6438
    197.5000,       5.0000,   4.00000,    455.9611
    202.5000,       5.0000,   4.00000,    408.8357
    207.5000,       5.0000,   4.00000,    520.0541
    212.5000,       5.0000,   4.00000,    626.6568
    217.5000,       5.0000,   4.00000,    635.9528
    222.5000,       5.0000,   4.00000,    632.9669
    227.5000,       5.0000,   4.00000,    613.0291
    232.5000,       5.0000,   4.00000,    827.3979
    237.5000,       5.0000,   4.00000,    825.8644
    242.5000,       5.0000,   4.00000,    917.7440
    247.5000,       5.0000,   4.00000,    787.4677
    252.5000,       5.0000,   4.00000,    840.5932
    257.5000,       5.0000,   4.00000,    836.5019
    262.5000,       5.0000,   4.00000,   1091.9822
    267.5000,       5.0000,   4.00000,   1134.5804
    272.5000,       5.0000,   4.00000,   1144.5536
    277.5000,       5.0000,   4.00000,   1442.4144
    282.5000,       5.0000,   4.00000,   1128.1001
     30.0000,      20.0000,   1.00000,    293.6049
     35.0000,      20.0000,   1.00000,    283.7146
     40.0000,      20.0000,   1.00000,    291.0294
     45.0000,      20.0000,   1.00000,    295.4914
     50.0000,      20.0000,   1.00000,    291.0253
     55.0000,      20.0000,   1.00000,    326.2681
     60.0000,      20.0000,   1.00000,    346.2399
     65.0000,      20.0000,   1.00000,    335.2971
     70.0000,      20.0000,   1.00000,    335.6740
     75.0000,      20.0000,   1.00000,    324.6863
     80.0000,      20.0000,   1.00000,    334.6071
     85.0000,      20.0000,   1.00000,    385.9964
     90.0000,      20.0000,   1.00000,    437.1653
     95.0000,      20.0000,   1.00000,    472.9461
    100.0000,      20.0000,   1.00000,    481.1306
    105.0000,      20.0000,   1.00000,    442.1967
    110.0000,      20.0000,   1.00000,    423.7793
    115.0000,      20.0000,   1.00000,    377.3849
    120.0000,      20.0000,   1.00000,    389.2582
    125.0000,      20.0000,   1.00000,    428.3774
    130.0000,      20.0000,   1.00000,    455.5519
    135.0000,      20.0000,   1.00000,    527.3241
    140.0000,      20.0000,   1.00000,    523.3816
    145.0000,      20.0000,   1.00000,    518.0519
    150.0000,      20.0000,   1.00000,    547.7025
    155.0000,      20.0000,   1.00000,    500.2656
    160.0000,      20.0000,   1.00000,    484.2641
    165.0000,      20.0000,   1.00000,    422.2647
    170.0000,      20.0000,   1.00000,    379.0337
    175.0000,      20.0000,   1.00000,    407.3724
    180.0000,      20.0000,   1.00000,    425.9286
    185.0000,      20.0000,   1.00000,    471.2763
    190.0000,      20.0000,   1.00000,    483.7558
    195.0000,      20.0000,   1.00000,    490.2542
    200.0000,      20.0000,   1.00000,    515.5154
    205.0000,      20.0000,   1.00000,    482.1456
    210.0000,      20.0000,   1.00000,    488.9545
    215.0000,      20.0000,   1.00000,    518.5043
    220.0000,      20.0000,   1.00000,    572.4211
    225.0000,      20.0000,   1.00000,    666.5825
    230.0000,      20.0000,   1.00000,    709.3907
    235.0000,      20.0000,   1.00000,    742.0283
    240.0000,      20.0000,   1.00000,    764.2886
    245.0000,      20.0000,   1.00000,    776.8946
    250.0000,      20.0000,   1.00000,    741.5441
    255.0000,      20.0000,   1.00000,    797.5986
    260.0000,      20.0000,   1.00000,    877.7680
    265.0000,      20.0000,   1.00000,    972.3063
    270.0000,      20.0000,   1.00000,   1129.2188
    275.0000,      20.0000,   1.00000,   1130.9431
     27.5000,       5.0000,   5.00000,    255.9743
     32.5000,       5.0000,   5.00000,    288.6680
     37.5000,       5.0000,   5.00000,    322.5743
     42.5000,       5.0000,   5.00000,    229.6006
     47.5000,       5.0000,   5.00000,    302.4897
     52.5000,       5.0000,   5.00000,    312.3037
     57.5000,       5.0000,   5.00000,    317.9344
     62.5000,       5.0000,   5.00000,    366.2357
     67.5000,       5.0000,   5.00000,    395.5884
     72.5000,       5.0000,   5.00000,    299.8072
     77.5000,       5.0000,   5.00000,    302.7023
     82.5000,       5.0000,   5.00000,    339.8314
     87.5000,       5.0000,   5.00000,    377.3368
     92.5000,       5.0000,   5.00000,    474.7172
     97.5000,       5.0000,   5.00000,    511.5408
    102.5000,       5.0000,   5.00000,    450.8711
    107.5000,       5.0000,   5.00000,    419.8616
    112.5000,       5.0000,   5.00000,    440.8660
    117.5000,       5.0000,   5.00000,    416.2135
    122.5000,       5.0000,   5.00000,    413.2391
    127.5000,       5.0000,   5.00000,    494.2030
    132.5000,       5.0000,   5.00000,    518.6622
    137.5000,       5.0000,   5.00000,    461.5417
    142.5000,       5.0000,   5.00000,    615.2280
    147.5000,       5.0000,   5.00000,    493.2198
    152.5000,       5.0000,   5.00000,    490.6996
    157.5000,       5.0000,   5.00000,    500.8132
    162.5000,       5.0000,   5.00000,    459.6305
    167.5000,       5.0000,   5.00000,    429.5534
    172.5000,       5.0000,   5.00000,    379.8159
    177.5000,       5.0000,   5.00000,    338.1069
    182.5000,       5.0000,   5.00000,    393.1060
    187.5000,       5.0000,   5.00000,    517.2039
    192.5000,       5.0000,   5.00000,    625.5679
    197.5000,       5.0000,   5.00000,    436.7894
    202.5000,       5.0000,   5.00000,    404.2567
    207.5000,       5.0000,   5.00000,    465.8812
    212.5000,       5.0000,   5.00000,    539.8994
    217.5000,       5.0000,   5.00000,    517.5014
    222.5000,       5.0000,   5.00000,    590.5368
    227.5000,       5.0000,   5.00000,    584.0533
    232.5000,       5.0000,   5.00000,    798.2811
    237.5000,       5.0000,   5.00000,    751.2875
    242.5000,       5.0000,   5.00000,    851.0205
    247.5000,       5.0000,   5.00000,    719.7006
    252.5000,       5.0000,   5.00000,    720.2920
    257.5000,       5.0000,   5.00000,    735.8264
    262.5000,       5.0000,   5.00000,   1023.5659
    267.5000,       5.0000,   5.00000,   1041.1873
    272.5000,       5.0000,   5.00000,   1094.3002
    277.5000,       5.0000,   5.00000,   1367.3802
     32.5000,       5.0000,   6.00000,    265.1120
     37.5000,       5.0000,   6.00000,    289.7903
     42.5000,       5.0000,   6.00000,    221.5678
     47.5000,       5.0000,   6.00000,    299.6507
     52.5000,       5.0000,   6.00000,    298.8551
     57.5000,       5.0000,   6.00000,    302.5145
     62.5000,       5.0000,   6.00000,    332.9211
     67.5000,       5.0000,   6.00000,    353.3907
     72.5000,       5.0000,   6.00000,    290.9252
     77.5000,       5.0000,   6.00000,    281.4829
     82.5000,       5.0000,   6.00000,    316.3727
     87.5000,       5.0000,   6.00000,    346.8549
     92.5000,       5.0000,   6.00000,    429.8396
     97.5000,       5.0000,   6.00000,    440.7682
    102.5000,       5.0000,   6.00000,    388.9277
    107.5000,       5.0000,   6.00000,    377.2844
    112.5000,       5.0000,   6.00000,    353.6397
    117.5000,       5.0000,   6.00000,    350.5363
    122.5000,       5.0000,   6.00000,    336.1248
    127.5000,       5.0000,   6.00000,    404.8154
    132.5000,       5.0000,   6.00000,    445.9337
    137.5000,       5.0000,   6.00000,    396.1499
    142.5000,       5.0000,   6.00000,    549.4512
    147.5000,       5.0000,   6.00000,    467.8741
    152.5000,       5.0000,   6.00000,    479.6742
    157.5000,       5.0000,   6.00000,    464.2083
    162.5000,       5.0000,   6.00000,    395.8766
    167.5000,       5.0000,   6.00000,    398.4010
    172.5000,       5.0000,   6.00000,    333.2400
    177.5000,       5.0000,   6.00000,    307.9723
    182.5000,       5.0000,   6.00000,    349.1193
    187.5000,       5.0000,   6.00000,    473.6606
    192.5000,       5.0000,   6.00000,    590.0336
    197.5000,       5.0000,   6.00000,    421.5454
    202.5000,       5.0000,   6.00000,    382.3132
    207.5000,       5.0000,   6.00000,    447.5417
    212.5000,       5.0000,   6.00000,    485.5904
    217.5000,       5.0000,   6.00000,    464.3577
    222.5000,       5.0000,   6.00000,    531.7193
    227.5000,       5.0000,   6.00000,    580.9874
    232.5000,       5.0000,   6.00000,    770.9164
    237.5000,       5.0000,   6.00000,    710.6443
    242.5000,       5.0000,   6.00000,    792.2346
    247.5000,       5.0000,   6.00000,    624.2904
    252.5000,       5.0000,   6.00000,    648.3474
    257.5000,       5.0000,   6.00000,    674.1208
    262.5000,       5.0000,   6.00000,    896.7562
    267.5000,       5.0000,   6.00000,    947.2276
    272.5000,       5.0000,   6.00000,    992.5156
     37.5000,      25.0000,   1.00000,    261.1769
     42.5000,      25.0000,   1.00000,    277.6824
     47.5000,      25.0000,   1.00000,    286.9395
     52.5000,      25.0000,   1.00000,    294.0966
     57.5000,      25.0000,   1.00000,    309.2356
     62.5000,      25.0000,   1.00000,    296.0320
     67.5000,      25.0000,   1.00000,    291.7153
     72.5000,      25.0000,   1.00000,    305.1952
     77.5000,      25.0000,   1.00000,    322.8238
     82.5000,      25.0000,   1.00000,    332.1987
     87.5000,      25.0000,   1.00000,    372.6433
     92.5000,      25.0000,   1.00000,    381.1548
     97.5000,      25.0000,   1.00000,    371.2590
    102.5000,      25.0000,   1.00000,    382.7952
    107.5000,      25.0000,   1.00000,    346.5754
    112.5000,      25.0000,   1.00000,    312.8434
    117.5000,      25.0000,   1.00000,    307.6933
    122.5000,      25.0000,   1.00000,    318.9130
    127.5000,      25.0000,   1.00000,    335.6071
    132.5000,      25.0000,   1.00000,    394.4938
    137.5000,      25.0000,   1.00000,    441.5703
    142.5000,      25.0000,   1.00000,    473.1671
    147.5000,      25.0000,   1.00000,    490.4815
    152.5000,      25.0000,   1.00000,    498.8351
    157.5000,      25.0000,   1.00000,    429.9021
    162.5000,      25.0000,   1.00000,    390.1819
    167.5000,      25.0000,   1.00000,    364.2357
    172.5000,      25.0000,   1.00000,    350.0643
    177.5000,      25.0000,   1.00000,    358.4228
    182.5000,      25.0000,   1.00000,    403.5211
    187.5000,      25.0000,   1.00000,    401.5745
    192.5000,      25.0000,   1.00000,    429.6696
    197.5000,      25.0000,   1.00000,    461.7980
    202.5000,      25.0000,   1.00000,    482.6532
    207.5000,      25.0000,   1.00000,    446.9346
    212.5000,      25.0000,   1.00000,    468.6267
    217.5000,      25.0000,   1.00000,    502.5126
    222.5000,      25.0000,   1.00000,    593.2589
    227.5000,      25.0000,   1.00000,    635.9391
    232.5000,      25.0000,   1.00000,    704.9000
    237.5000,      25.0000,   1.00000,    696.6603
    242.5000,      25.0000,   1.00000,    663.8903
    247.5000,      25.0000,   1.00000,    652.2617
    252.5000,      25.0000,   1.00000,    721.9946
    257.5000,      25.0000,   1.00000,    739.8407
    262.5000,      25.0000,   1.00000,    794.4957
    267.5000,      25.0000,   1.00000,    902.9948
     37.5000,       5.0000,   7.00000,    273.6045
     42.5000,       5.0000,   7.00000,    212.2390
     47.5000,       5.0000,   7.00000,    291.5057
     52.5000,       5.0000,   7.00000,    295.1660
     57.5000,       5.0000,   7.00000,    285.2813
     62.5000,       5.0000,   7.00000,    313.4467
     67.5000,       5.0000,   7.00000,    334.4796
     72.5000,       5.0000,   7.00000,    271.2655
     77.5000,       5.0000,   7.00000,    271.1729
     82.5000,       5.0000,   7.00000,    285.4950
     87.5000,       5.0000,   7.00000,    312.7627
     92.5000,       5.0000,   7.00000,    369.1139
     97.5000,       5.0000,   7.00000,    361.2461
    102.5000,       5.0000,   7.00000,    331.5729
    107.5000,       5.0000,   7.00000,    304.4353
    112.5000,       5.0000,   7.00000,    304.7661
    117.5000,       5.0000,   7.00000,    302.8016
    122.5000,       5.0000,   7.00000,    286.9387
    127.5000,       5.0000,   7.00000,    334.4539
    132.5000,       5.0000,   7.00000,    366.4859
    137.5000,       5.0000,   7.00000,    346.8500
    142.5000,       5.0000,   7.00000,    506.6817
    147.5000,       5.0000,   7.00000,    438.7752
    152.5000,       5.0000,   7.00000,    444.4234
    157.5000,       5.0000,   7.00000,    413.4465
    162.5000,       5.0000,   7.00000,    369.7244
    167.5000,       5.0000,   7.00000,    377.7430
    172.5000,       5.0000,   7.00000,    309.7271
    177.5000,       5.0000,   7.00000,    260.4865
    182.5000,       5.0000,   7.00000,    316.5763
    187.5000,       5.0000,   7.00000,    434.6083
    192.5000,       5.0000,   7.00000,    558.9418
    197.5000,       5.0000,   7.00000,    390.9772
    202.5000,       5.0000,   7.00000,    359.1069
    207.5000,       5.0000,   7.00000,    422.9085
    212.5000,       5.0000,   7.00000,    480.3312
    217.5000,       5.0000,   7.00000,    449.6515
    222.5000,       5.0000,   7.00000,    507.1914
    227.5000,       5.0000,   7.00000,    533.4697
    232.5000,       5.0000,   7.00000,    749.9515
    237.5000,       5.0000,   7.00000,    692.6642
    242.5000,       5.0000,   7.00000,    702.8915
    247.5000,       5.0000,   7.00000,    570.6538
    252.5000,       5.0000,   7.00000,    600.6443
    257.5000,       5.0000,   7.00000,    604.6644
    262.5000,       5.0000,   7.00000,    809.5040
    267.5000,       5.0000,   7.00000,    829.0352
     42.5000,       5.0000,   8.00000,    202.0570
     47.5000,       5.0000,   8.00000,    279.3561
     52.5000,       5.0000,   8.00000,    282.0161
     57.5000,       5.0000,   8.00000,    277.1062
     62.5000,       5.0000,   8.00000,    305.3987
     67.5000,       5.0000,   8.00000,    325.9283
     72.5000,       5.0000,   8.00000,    255.6626
     77.5000,       5.0000,   8.00000,    244.6121
     82.5000,       5.0000,   8.00000,    265.1072
     87.5000,       5.0000,   8.00000,    265.3439
     92.5000,       5.0000,   8.00000,    304.6958
     97.5000,       5.0000,   8.00000,    308.5481
    102.5000,       5.0000,   8.00000,    256.0314
    107.5000,       5.0000,   8.00000,    249.6998
    112.5000,       5.0000,   8.00000,    266.5862
    117.5000,       5.0000,   8.00000,    269.8911
    122.5000,       5.0000,   8.00000,    256.1688
    127.5000,       5.0000,   8.00000,    290.3837
    132.5000,       5.0000,   8.00000,    310.6100
    137.5000,       5.0000,   8.00000,    305.8310
    142.5000,       5.0000,   8.00000,    467.3242
    147.5000,       5.0000,   8.00000,    399.0640
    152.5000,       5.0000,   8.00000,    387.7970
    157.5000,       5.0000,   8.00000,    388.9523
    162.5000,       5.0000,   8.00000,    361.0175
    167.5000,       5.0000,   8.00000,    356.3270
    172.5000,       5.0000,   8.00000,    282.2999
    177.5000,       5.0000,   8.00000,    241.7479
    182.5000,       5.0000,   8.00000,    279.1833
    187.5000,       5.0000,   8.00000,    408.9279
    192.5000,       5.0000,   8.00000,    507.3014
    197.5000,       5.0000,   8.00000,    360.7056
    202.5000,       5.0000,   8.00000,    332.6356
    207.5000,       5.0000,   8.00000,    407.5628
    212.5000,       5.0000,   8.00000,    478.8669
    217.5000,       5.0000,   8.00000,    457.1057
    222.5000,       5.0000,   8.00000,    488.5962
    227.5000,       5.0000,   8.00000,    501.6302
    232.5000,       5.0000,   8.00000,    699.8585
    237.5000,       5.0000,   8.00000,    632.6032
    242.5000,       5.0000,   8.00000,    671.6996
    247.5000,       5.0000,   8.00000,    535.7654
    252.5000,       5.0000,   8.00000,    545.2964
    257.5000,       5.0000,   8.00000,    552.1740
    262.5000,       5.0000,   8.00000,    731.0670
     52.5000,      35.0000,   1.00000,    264.1883
     57.5000,      35.0000,   1.00000,    264.4485
     62.5000,      35.0000,   1.00000,    272.6264
     67.5000,      35.0000,   1.00000,    267.0393
     72.5000,      35.0000,   1.00000,    261.3058
     77.5000,      35.0000,   1.00000,    263.0455
     82.5000,      35.0000,   1.00000,    253.5673
     87.5000,      35.0000,   1.00000,    243.8058
     92.5000,      35.0000,   1.00000,    227.9299
     97.5000,      35.0000,   1.00000,    217.7465
    102.5000,      35.0000,   1.00000,    217.0945
    107.5000,      35.0000,   1.00000,    214.6910
    112.5000,      35.0000,   1.00000,    216.8833
    117.5000,      35.0000,   1.00000,    225.2199
    122.5000,      35.0000,   1.00000,    244.5977
    127.5000,      35.0000,   1.00000,    287.1127
    132.5000,      35.0000,   1.00000,    316.0829
    137.5000,      35.0000,   1.00000,    338.6402
    142.5000,      35.0000,   1.00000,    346.7239
    147.5000,      35.0000,   1.00000,    362.8124
    152.5000,      35.0000,   1.00000,    376.0837
    157.5000,      35.0000,   1.00000,    371.3001
    162.5000,      35.0000,   1.00000,    327.8099
    167.5000,      35.0000,   1.00000,    312.7755
    172.5000,      35.0000,   1.00000,    315.4454
    177.5000,      35.0000,   1.00000,    332.8328
    182.5000,      35.0000,   1.00000,    316.3140
    187.5000,      35.0000,   1.00000,    303.0993
    192.5000,      35.0000,   1.00000,    307.5972
    197.5000,      35.0000,   1.00000,    359.4100
    202.5000,      35.0000,   1.00000,    399.9275
    207.5000,      35.0000,   1.00000,    442.1749
    212.5000,      35.0000,   1.00000,    451.1302
    217.5000,      35.0000,   1.00000,    512.6822
    222.5000,      35.0000,   1.00000,    560.0259
    227.5000,      35.0000,   1.00000,    561.1234
    232.5000,      35.0000,   1.00000,    540.4373
    237.5000,      35.0000,   1.00000,    542.7496
    242.5000,      35.0000,   1.00000,    549.2869
    247.5000,      35.0000,   1.00000,    603.6750
    252.5000,      35.0000,   1.00000,    604.7999
     52.5000,       5.0000,  10.00000,    256.9401
     57.5000,       5.0000,  10.00000,    262.3864
     62.5000,       5.0000,  10.00000,    294.6715
     67.5000,       5.0000,  10.00000,    303.0130
     72.5000,       5.0000,  10.00000,    225.7231
     77.5000,       5.0000,  10.00000,    200.7208
     82.5000,       5.0000,  10.00000,    195.5480
     87.5000,       5.0000,  10.00000,    196.7454
     92.5000,       5.0000,  10.00000,    214.1813
     97.5000,       5.0000,  10.00000,    200.5589
    102.5000,       5.0000,  10.00000,    178.3702
    107.5000,       5.0000,  10.00000,    177.4637
    112.5000,       5.0000,  10.00000,    195.6577
    117.5000,       5.0000,  10.00000,    214.2473
    122.5000,       5.0000,  10.00000,    219.5098
    127.5000,       5.0000,  10.00000,    255.9061
    132.5000,       5.0000,  10.00000,    270.4004
    137.5000,       5.0000,  10.00000,    249.3253
    142.5000,       5.0000,  10.00000,    353.4948
    147.5000,       5.0000,  10.00000,    316.7799
    152.5000,       5.0000,  10.00000,    346.5161
    157.5000,       5.0000,  10.00000,    355.5557
    162.5000,       5.0000,  10.00000,    322.6798
    167.5000,       5.0000,  10.00000,    322.7693
    172.5000,       5.0000,  10.00000,    259.2777
    177.5000,       5.0000,  10.00000,    221.6680
    182.5000,       5.0000,  10.00000,    250.7771
    187.5000,       5.0000,  10.00000,    341.6877
    192.5000,       5.0000,  10.00000,    416.4738
    197.5000,       5.0000,  10.00000,    309.5828
    202.5000,       5.0000,  10.00000,    299.0887
    207.5000,       5.0000,  10.00000,    382.8707
    212.5000,       5.0000,  10.00000,    453.6508
    217.5000,       5.0000,  10.00000,    431.6433
    222.5000,       5.0000,  10.00000,    469.4799
    227.5000,       5.0000,  10.00000,    450.5118
    232.5000,       5.0000,  10.00000,    595.5378
    237.5000,       5.0000,  10.00000,    545.3838
    242.5000,       5.0000,  10.00000,    587.7809
    247.5000,       5.0000,  10.00000,    475.4343
    252.5000,       5.0000,  10.00000,    474.2453
     67.5000,      45.0000,   1.00000,    210.8157
     72.5000,      45.0000,   1.00000,    212.2379
     77.5000,      45.0000,   1.00000,    201.6568
     82.5000,      45.0000,   1.00000,    190.5523
     87.5000,      45.0000,   1.00000,    173.9342
     92.5000,      45.0000,   1.00000,    159.5476
     97.5000,      45.0000,   1.00000,    155.3066
    102.5000,      45.0000,   1.00000,    154.0721
    107.5000,      45.0000,   1.00000,    163.0616
    112.5000,      45.0000,   1.00000,    173.3062
    117.5000,      45.0000,   1.00000,    188.3725
    122.5000,      45.0000,   1.00000,    218.2433
    127.5000,      45.0000,   1.00000,    233.3692
    132.5000,      45.0000,   1.00000,    263.9058
    137.5000,      45.0000,   1.00000,    296.1271
    142.5000,      45.0000,   1.00000,    306.1651
    147.5000,      45.0000,   1.00000,    309.0493
    152.5000,      45.0000,   1.00000,    300.7670
    157.5000,      45.0000,   1.00000,    288.0777
    162.5000,      45.0000,   1.00000,    295.5803
    167.5000,      45.0000,   1.00000,    292.8427
    172.5000,      45.0000,   1.00000,    305.2930
    177.5000,      45.0000,   1.00000,    290.5919
    182.5000,      45.0000,   1.00000,    283.0188
    187.5000,      45.0000,   1.00000,    289.2197
    192.5000,      45.0000,   1.00000,    304.1402
    197.5000,      45.0000,   1.00000,    317.3068
    202.5000,      45.0000,   1.00000,    344.3799
    207.5000,      45.0000,   1.00000,    370.9303
    212.5000,      45.0000,   1.00000,    406.7857
    217.5000,      45.0000,   1.00000,    419.7477
    222.5000,      45.0000,   1.00000,    455.3241
    227.5000,      45.0000,   1.00000,    467.7190
    232.5000,      45.0000,   1.00000,    471.5097
    237.5000,      45.0000,   1.00000,    467.1745
     67.5000,       5.0000,  12.00000,    261.4071
    147.5000,       5.0000,  12.00000,    285.7242
    227.5000,       5.0000,  12.00000,    410.3220
     67.5000,      15.0000,   4.00000,    217.0048
     72.5000,      15.0000,   4.00000,    194.2220
     77.5000,      15.0000,   4.00000,    162.7887
     82.5000,      15.0000,   4.00000,    151.3740
     87.5000,      15.0000,   4.00000,    147.9606
     92.5000,      15.0000,   4.00000,    144.6196
     97.5000,      15.0000,   4.00000,    139.0229
    102.5000,      15.0000,   4.00000,    130.8868
    107.5000,      15.0000,   4.00000,    133.8881
    112.5000,      15.0000,   4.00000,    144.8759
    117.5000,      15.0000,   4.00000,    161.6693
    122.5000,      15.0000,   4.00000,    179.6467
    127.5000,      15.0000,   4.00000,    191.5506
    132.5000,      15.0000,   4.00000,    208.7588
    137.5000,      15.0000,   4.00000,    253.5753
    142.5000,      15.0000,   4.00000,    269.9456
    147.5000,      15.0000,   4.00000,    295.4913
    152.5000,      15.0000,   4.00000,    297.1273
    157.5000,      15.0000,   4.00000,    303.0048
    162.5000,      15.0000,   4.00000,    308.3917
    167.5000,      15.0000,   4.00000,    278.3518
    172.5000,      15.0000,   4.00000,    245.2649
    177.5000,      15.0000,   4.00000,    222.4495
    182.5000,      15.0000,   4.00000,    254.1633
    187.5000,      15.0000,   4.00000,    322.8121
    192.5000,      15.0000,   4.00000,    337.6627
    197.5000,      15.0000,   4.00000,    314.6854
    202.5000,      15.0000,   4.00000,    289.3402
    207.5000,      15.0000,   4.00000,    319.1813
    212.5000,      15.0000,   4.00000,    346.2093
    217.5000,      15.0000,   4.00000,    369.0233
    222.5000,      15.0000,   4.00000,    378.0505
    227.5000,      15.0000,   4.00000,    435.9533
    232.5000,      15.0000,   4.00000,    462.8676
    237.5000,      15.0000,   4.00000,    500.8924
     82.5000,      55.0000,   1.00000,    159.8506
     87.5000,      55.0000,   1.00000,    156.3669
     92.5000,      55.0000,   1.00000,    151.9619
     97.5000,      55.0000,   1.00000,    144.7053
    102.5000,      55.0000,   1.00000,    145.0761
    107.5000,      55.0000,   1.00000,    148.8544
    112.5000,      55.0000,   1.00000,    148.8108
    117.5000,      55.0000,   1.00000,    170.6646
    122.5000,      55.0000,   1.00000,    190.8652
    127.5000,      55.0000,   1.00000,    208.2529
    132.5000,      55.0000,   1.00000,    230.0774
    137.5000,      55.0000,   1.00000,    249.8111
    142.5000,      55.0000,   1.00000,    267.0520
    147.5000,      55.0000,   1.00000,    276.5957
    152.5000,      55.0000,   1.00000,    273.2206
    157.5000,      55.0000,   1.00000,    267.3929
    162.5000,      55.0000,   1.00000,    269.3272
    167.5000,      55.0000,   1.00000,    290.9320
    172.5000,      55.0000,   1.00000,    287.6350
    177.5000,      55.0000,   1.00000,    289.8656
    182.5000,      55.0000,   1.00000,    292.2513
    187.5000,      55.0000,   1.00000,    297.8153
    192.5000,      55.0000,   1.00000,    300.3400
    197.5000,      55.0000,   1.00000,    295.3042
    202.5000,      55.0000,   1.00000,    303.8302
    207.5000,      55.0000,   1.00000,    332.8333
    212.5000,      55.0000,   1.00000,    348.3145
    217.5000,      55.0000,   1.00000,    361.0869
    222.5000,      55.0000,   1.00000,    350.8291
    147.5000,       5.0000,  15.00000,    259.3116
    227.5000,       5.0000,  15.00000,    330.9674
     82.5000,      15.0000,   5.00000,    130.0258
     87.5000,      15.0000,   5.00000,    129.7267
     92.5000,      15.0000,   5.00000,    128.7360
     97.5000,      15.0000,   5.00000,    124.8241
    102.5000,      15.0000,   5.00000,    116.3195
    107.5000,      15.0000,   5.00000,    114.1983
    112.5000,      15.0000,   5.00000,    117.9650
    117.5000,      15.0000,   5.00000,    126.2599
    122.5000,      15.0000,   5.00000,    141.6749
    127.5000,      15.0000,   5.00000,    153.0173
    132.5000,      15.0000,   5.00000,    166.4471
    137.5000,      15.0000,   5.00000,    205.7501
    142.5000,      15.0000,   5.00000,    231.8021
    147.5000,      15.0000,   5.00000,    273.5538
    152.5000,      15.0000,   5.00000,    282.1810
    157.5000,      15.0000,   5.00000,    290.3226
    162.5000,      15.0000,   5.00000,    289.1096
    167.5000,      15.0000,   5.00000,    269.8313
    172.5000,      15.0000,   5.00000,    244.4451
    177.5000,      15.0000,   5.00000,    231.6949
    182.5000,      15.0000,   5.00000,    262.8576
    187.5000,      15.0000,   5.00000,    327.5880
    192.5000,      15.0000,   5.00000,    332.3712
    197.5000,      15.0000,   5.00000,    295.1231
    202.5000,      15.0000,   5.00000,    263.4509
    207.5000,      15.0000,   5.00000,    283.0681
    212.5000,      15.0000,   5.00000,    298.1958
    217.5000,      15.0000,   5.00000,    306.1288
    222.5000,      15.0000,   5.00000,    301.7634
     97.5000,      65.0000,   1.00000,    140.8801
    102.5000,      65.0000,   1.00000,    138.4758
    107.5000,      65.0000,   1.00000,    142.7941
    112.5000,      65.0000,   1.00000,    158.0014
    117.5000,      65.0000,   1.00000,    166.6371
    122.5000,      65.0000,   1.00000,    181.7830
    127.5000,      65.0000,   1.00000,    197.4284
    132.5000,      65.0000,   1.00000,    213.7099
    137.5000,      65.0000,   1.00000,    227.3486
    142.5000,      65.0000,   1.00000,    232.3714
    147.5000,      65.0000,   1.00000,    233.8538
    152.5000,      65.0000,   1.00000,    242.8844
    157.5000,      65.0000,   1.00000,    262.4522
    162.5000,      65.0000,   1.00000,    288.9026
    167.5000,      65.0000,   1.00000,    291.4240
    172.5000,      65.0000,   1.00000,    290.0600
    177.5000,      65.0000,   1.00000,    287.3030
    182.5000,      65.0000,   1.00000,    283.7118
    187.5000,      65.0000,   1.00000,    282.7824
    192.5000,      65.0000,   1.00000,    285.2373
    197.5000,      65.0000,   1.00000,    285.7834
    202.5000,      65.0000,   1.00000,    297.6920
    207.5000,      65.0000,   1.00000,    305.3523
     97.5000,      15.0000,   6.00000,    111.1946
    102.5000,      15.0000,   6.00000,    103.9222
    107.5000,      15.0000,   6.00000,    103.3901
    112.5000,      15.0000,   6.00000,    109.1281
    117.5000,      15.0000,   6.00000,    112.4016
    122.5000,      15.0000,   6.00000,    120.6469
    127.5000,      15.0000,   6.00000,    130.5967
    132.5000,      15.0000,   6.00000,    143.6137
    137.5000,      15.0000,   6.00000,    180.4515
    142.5000,      15.0000,   6.00000,    206.0226
    147.5000,      15.0000,   6.00000,    243.5997
    152.5000,      15.0000,   6.00000,    265.1031
    157.5000,      15.0000,   6.00000,    286.3375
    162.5000,      15.0000,   6.00000,    301.5782
    167.5000,      15.0000,   6.00000,    282.7760
    172.5000,      15.0000,   6.00000,    253.1257
    177.5000,      15.0000,   6.00000,    233.1746
    182.5000,      15.0000,   6.00000,    255.4148
    187.5000,      15.0000,   6.00000,    315.7892
    192.5000,      15.0000,   6.00000,    320.4018
    197.5000,      15.0000,   6.00000,    289.5455
    202.5000,      15.0000,   6.00000,    255.0041
    207.5000,      15.0000,   6.00000,    270.1016
    105.0000,      30.0000,   3.00000,    108.4856
    110.0000,      30.0000,   3.00000,    106.3016
    115.0000,      30.0000,   3.00000,    109.6123
    120.0000,      30.0000,   3.00000,    117.6085
    125.0000,      30.0000,   3.00000,    126.4503
    130.0000,      30.0000,   3.00000,    149.9391
    135.0000,      30.0000,   3.00000,    169.5919
    140.0000,      30.0000,   3.00000,    194.5679
    145.0000,      30.0000,   3.00000,    224.5988
    150.0000,      30.0000,   3.00000,    248.6751
    155.0000,      30.0000,   3.00000,    277.5742
    160.0000,      30.0000,   3.00000,    275.7634
    165.0000,      30.0000,   3.00000,    268.3903
    170.0000,      30.0000,   3.00000,    263.1431
    175.0000,      30.0000,   3.00000,    264.9525
    180.0000,      30.0000,   3.00000,    284.9540
    185.0000,      30.0000,   3.00000,    277.7045
    190.0000,      30.0000,   3.00000,    271.9480
    195.0000,      30.0000,   3.00000,    280.3968
    200.0000,      30.0000,   3.00000,    291.0759
    112.5000,      25.0000,   4.00000,     99.5170
    117.5000,      25.0000,   4.00000,    107.1910
    122.5000,      25.0000,   4.00000,    116.0106
    127.5000,      25.0000,   4.00000,    123.3861
    132.5000,      25.0000,   4.00000,    147.5052
    137.5000,      25.0000,   4.00000,    172.9633
    142.5000,      25.0000,   4.00000,    203.5254
    147.5000,      25.0000,   4.00000,    238.8874
    152.5000,      25.0000,   4.00000,    267.5297
    157.5000,      25.0000,   4.00000,    279.1850
    162.5000,      25.0000,   4.00000,    279.0798
    167.5000,      25.0000,   4.00000,    258.2847
    172.5000,      25.0000,   4.00000,    247.3042
    177.5000,      25.0000,   4.00000,    258.4058
    182.5000,      25.0000,   4.00000,    280.7867
    187.5000,      25.0000,   4.00000,    281.6499
    192.5000,      25.0000,   4.00000,    282.8414
    147.5000,      15.0000,   8.00000,    237.8228
   7.81
ITERATION 7
MODEL RESISTIVITY
LAYER 1
59,     2.5000
     10.0000,     405.68
     15.0000,     360.69
     20.0000,     334.49
     25.0000,     470.38
     30.0000,     589.58
     35.0000,     813.18
     40.0000,     993.00
     45.0000,     656.42
     50.0000,     980.00
     55.0000,     1072.0
     60.0000,     1066.6
     65.0000,     1073.5
     70.0000,     968.72
     75.0000,     574.02
     80.0000,     474.33
     85.0000,     474.19
     90.0000,     489.18
     95.0000,     584.49
    100.0000,     584.96
    105.0000,     530.60
    110.0000,     545.74
    115.0000,     590.86
    120.0000,     610.85
    125.0000,     594.07
    130.0000,     691.86
    135.0000,     737.85
    140.0000,     680.65
    145.0000,     1007.1
    150.0000,     784.83
    155.0000,     747.48
    160.0000,     708.15
    165.0000,     611.31
    170.0000,     584.34
    175.0000,     452.03
    180.0000,     379.20
    185.0000,     457.52
    190.0000,     672.81
    195.0000,     889.61
    200.0000,     629.80
    205.0000,     615.91
    210.0000,     859.40
    215.0000,     1144.4
    220.0000,     1164.0
    225.0000,     1265.7
    230.0000,     1131.5
    235.0000,     1408.3
    240.0000,     1182.4
    245.0000,     1224.1
    250.0000,     922.57
    255.0000,     886.24
    260.0000,     870.89
    265.0000,     1180.4
    270.0000,     1205.6
    275.0000,     1276.3
    280.0000,     1707.1
    285.0000,     1296.7
    290.0000,     1296.5
    295.0000,     1493.6
             1493.2
LAYER 2
59,     5.2500
     10.0000,     405.92
     15.0000,     360.98
     20.0000,     334.58
     25.0000,     462.90
     30.0000,     569.25
     35.0000,     607.94
     40.0000,     604.97
     45.0000,     588.41
     50.0000,     568.68
     55.0000,     567.71
     60.0000,     567.21
     65.0000,     681.30
     70.0000,     679.26
     75.0000,     573.32
     80.0000,     474.05
     85.0000,     474.00
     90.0000,     489.14
     95.0000,     583.42
    100.0000,     584.78
    105.0000,     530.64
    110.0000,     543.88
    115.0000,     590.26
    120.0000,     604.68
    125.0000,     594.95
    130.0000,     691.91
    135.0000,     737.76
    140.0000,     684.48
    145.0000,     928.22
    150.0000,     785.01
    155.0000,     746.62
    160.0000,     704.92
    165.0000,     611.23
    170.0000,     584.36
    175.0000,     452.03
    180.0000,     379.26
    185.0000,     457.51
    190.0000,     672.92
    195.0000,     889.40
    200.0000,     628.94
    205.0000,     615.76
    210.0000,     852.89
    215.0000,     1133.1
    220.0000,     1136.7
    225.0000,     1136.8
    230.0000,     1131.5
    235.0000,     1408.3
    240.0000,     1225.6
    245.0000,     1224.6
    250.0000,     923.63
    255.0000,     886.04
    260.0000,     873.61
    265.0000,     1177.8
    270.0000,     1206.5
    275.0000,     1315.0
    280.0000,     1686.1
    285.0000,     1329.9
    290.0000,     1329.6
    295.0000,     1493.6
             1493.3
LAYER 3
57,     8.2750
     15.0000,     381.54
     20.0000,     337.80
     25.0000,     283.14
     30.0000,     265.60
     35.0000,     265.43
     40.0000,     267.38
     45.0000,     272.49
     50.0000,     338.83
     55.0000,     345.26
     60.0000,     345.79
     65.0000,     408.51
     70.0000,     408.43
     75.0000,     408.40
     80.0000,     389.34
     85.0000,     388.86
     90.0000,     395.50
     95.0000,     425.86
    100.0000,     434.32
    105.0000,     455.60
    110.0000,     459.12
    115.0000,     477.94
    120.0000,     597.69
    125.0000,     595.49
    130.0000,     737.79
    135.0000,     739.54
    140.0000,     741.33
    145.0000,     923.83
    150.0000,     785.92
    155.0000,     746.63
    160.0000,     696.49
    165.0000,     610.70
    170.0000,     583.92
    175.0000,     447.16
    180.0000,     379.11
    185.0000,     435.91
    190.0000,     672.92
    195.0000,     806.74
    200.0000,     604.21
    205.0000,     603.48
    210.0000,     685.13
    215.0000,     731.37
    220.0000,     731.48
    225.0000,     739.22
    230.0000,     1101.7
    235.0000,     1408.6
    240.0000,     1390.0
    245.0000,     1229.9
    250.0000,     929.05
    255.0000,     885.48
    260.0000,     879.83
    265.0000,     1129.8
    270.0000,     1208.1
    275.0000,     1406.3
    280.0000,     1668.4
    285.0000,     1506.8
    290.0000,     1505.0
             1494.7
LAYER 4
55,    11.6025
     20.0000,     338.79
     25.0000,     141.46
     30.0000,     141.43
     35.0000,     144.19
     40.0000,     168.56
     45.0000,     273.35
     50.0000,     339.56
     55.0000,     345.71
     60.0000,     345.79
     65.0000,     399.30
     70.0000,     398.33
     75.0000,     397.16
     80.0000,     364.14
     85.0000,     305.35
     90.0000,     298.25
     95.0000,     299.79
    100.0000,     391.47
    105.0000,     420.02
    110.0000,     412.55
    115.0000,     743.29
    120.0000,     1442.4
    125.0000,     1456.6
    130.0000,     1456.6
    135.0000,     754.06
    140.0000,     744.35
    145.0000,     894.60
    150.0000,     786.29
    155.0000,     746.67
    160.0000,     692.35
    165.0000,     609.29
    170.0000,     582.33
    175.0000,     434.06
    180.0000,     374.18
    185.0000,     377.27
    190.0000,     627.25
    195.0000,     631.46
    200.0000,     518.23
    205.0000,     512.59
    210.0000,     512.19
    215.0000,     504.11
    220.0000,     495.37
    225.0000,     470.52
    230.0000,     791.92
    235.0000,     1401.7
    240.0000,     1391.2
    245.0000,     1235.7
    250.0000,     929.40
    255.0000,     885.11
    260.0000,     880.07
    265.0000,     1104.4
    270.0000,     1209.2
    275.0000,     1454.4
    280.0000,     1667.1
    285.0000,     1608.7
             1520.0
LAYER 5
51,    15.2628
     30.0000,      89.79
     35.0000,     145.18
     40.0000,     149.70
     45.0000,     324.95
     50.0000,     362.62
     55.0000,     361.99
     60.0000,     364.95
     65.0000,     396.42
     70.0000,     396.71
     75.0000,     396.43
     80.0000,     365.50
     85.0000,     317.89
     90.0000,     264.73
     95.0000,     249.34
    100.0000,     321.14
    105.0000,     945.39
    110.0000,     5271.4
    115.0000,     5254.4
    120.0000,     4395.2
    125.0000,     3238.1
    130.0000,     1484.7
    135.0000,     743.72
    140.0000,     472.82
    145.0000,     471.53
    150.0000,     472.64
    155.0000,     486.20
    160.0000,     482.77
    165.0000,     479.84
    170.0000,     449.30
    175.0000,     371.22
    180.0000,     370.19
    185.0000,     370.15
    190.0000,     371.36
    195.0000,     371.90
    200.0000,     371.82
    205.0000,     370.28
    210.0000,     362.94
    215.0000,     341.64
    220.0000,     333.90
    225.0000,     327.15
    230.0000,     325.91
    235.0000,     378.17
    240.0000,     759.18
    245.0000,     856.97
    250.0000,     859.11
    255.0000,     858.09
    260.0000,     882.20
    265.0000,     1057.1
    270.0000,     1469.3
    275.0000,     1625.8
             1662.8
LAYER 6
47,    19.2890
     40.0000,     149.32
     45.0000,     363.60
     50.0000,     363.36
     55.0000,     362.61
     60.0000,     365.58
     65.0000,     395.81
     70.0000,     396.13
     75.0000,     396.05
     80.0000,     367.16
     85.0000,     321.50
     90.0000,     274.00
     95.0000,     233.35
    100.0000,     221.83
    105.0000,     215.22
    110.0000,     208.59
    115.0000,     168.89
    120.0000,     120.90
    125.0000,     101.12
    130.0000,      97.37
    135.0000,      97.92
    140.0000,     104.16
    145.0000,     104.44
    150.0000,     122.77
    155.0000,     403.21
    160.0000,     404.41
    165.0000,     397.68
    170.0000,     388.60
    175.0000,     370.57
    180.0000,     369.55
    185.0000,     369.62
    190.0000,     370.75
    195.0000,     371.27
    200.0000,     371.26
    205.0000,     369.65
    210.0000,     361.95
    215.0000,     340.78
    220.0000,     333.31
    225.0000,     327.12
    230.0000,     325.54
    235.0000,     325.18
    240.0000,     325.17
    245.0000,     335.54
    250.0000,     387.78
    255.0000,     525.57
    260.0000,     882.03
    265.0000,     1055.9
             1629.8
LAYER 7
43,    23.7179
     50.0000,     362.83
     55.0000,     362.58
     60.0000,     365.97
     65.0000,     376.65
     70.0000,     377.05
     75.0000,     377.14
     80.0000,     368.01
     85.0000,     324.57
     90.0000,     290.52
     95.0000,     233.24
    100.0000,     178.90
    105.0000,     101.87
    110.0000,      60.18
    115.0000,      43.82
    120.0000,      41.35
    125.0000,      38.79
    130.0000,      38.79
    135.0000,      39.35
[truncated: 311,340 more chars]
