# Supplementary material for: Electrical resistivity tomography data across the Hockai Fault Zone (Ardenne, Belgium)
Source: Data Brief. 2016 Dec 21;11:1–4. doi: 10.1016/j.dib.2016.12.028 (PMC5220259; doi:10.1016/j.dib.2016.12.028)
Supplement: Supplementary file 2 — Supplementary material [file mmc2.zip › output/INV/20090813-1_combined.INV]

C:\__DATA__\__DATA__\Active Faults\HockaiFZ\Donn�es\ERT\working_dir\20090813-1.DAT
      5.0000
7
909
1
0
      7.5000,       5.0000,   1.00000,    740.0911
     12.5000,       5.0000,   1.00000,    778.3412
     17.5000,       5.0000,   1.00000,    783.0276
     22.5000,       5.0000,   1.00000,    797.6550
     27.5000,       5.0000,   1.00000,    834.4894
     32.5000,       5.0000,   1.00000,    796.9417
     37.5000,       5.0000,   1.00000,    754.0915
     42.5000,       5.0000,   1.00000,    754.6661
     47.5000,       5.0000,   1.00000,    704.3813
     52.5000,       5.0000,   1.00000,    729.0987
     57.5000,       5.0000,   1.00000,    699.1342
     62.5000,       5.0000,   1.00000,    736.9673
     67.5000,       5.0000,   1.00000,    683.3038
     72.5000,       5.0000,   1.00000,    733.8077
     77.5000,       5.0000,   1.00000,    708.1679
     82.5000,       5.0000,   1.00000,    771.4387
     87.5000,       5.0000,   1.00000,    776.7818
     92.5000,       5.0000,   1.00000,    895.6586
     97.5000,       5.0000,   1.00000,    905.4642
    102.5000,       5.0000,   1.00000,   1029.3929
    107.5000,       5.0000,   1.00000,   1013.3270
    112.5000,       5.0000,   1.00000,   1062.2227
    117.5000,       5.0000,   1.00000,   1052.8501
    122.5000,       5.0000,   1.00000,   1071.6705
    127.5000,       5.0000,   1.00000,   1052.0922
    132.5000,       5.0000,   1.00000,   1136.3512
    137.5000,       5.0000,   1.00000,   1160.5464
    142.5000,       5.0000,   1.00000,   1290.3196
    147.5000,       5.0000,   1.00000,   1382.9708
    152.5000,       5.0000,   1.00000,   1458.5737
    157.5000,       5.0000,   1.00000,   1519.0021
    162.5000,       5.0000,   1.00000,   1428.8060
    167.5000,       5.0000,   1.00000,   1595.2961
    172.5000,       5.0000,   1.00000,   1597.1254
    177.5000,       5.0000,   1.00000,   1824.7582
    182.5000,       5.0000,   1.00000,   1827.3115
    187.5000,       5.0000,   1.00000,   1857.6832
    192.5000,       5.0000,   1.00000,   1747.4841
    197.5000,       5.0000,   1.00000,   1702.1117
    202.5000,       5.0000,   1.00000,   1520.0483
    207.5000,       5.0000,   1.00000,   1579.8066
    212.5000,       5.0000,   1.00000,   1577.4565
    217.5000,       5.0000,   1.00000,   1443.9700
    222.5000,       5.0000,   1.00000,   1477.6859
    227.5000,       5.0000,   1.00000,   1475.5394
    232.5000,       5.0000,   1.00000,   1515.9644
    237.5000,       5.0000,   1.00000,   1606.5474
    242.5000,       5.0000,   1.00000,   1479.5403
    247.5000,       5.0000,   1.00000,   1484.4226
    252.5000,       5.0000,   1.00000,   1367.1033
    257.5000,       5.0000,   1.00000,   1406.1134
    262.5000,       5.0000,   1.00000,   1493.5060
    267.5000,       5.0000,   1.00000,   1367.8066
    272.5000,       5.0000,   1.00000,   1598.4369
    277.5000,       5.0000,   1.00000,   1568.7697
    282.5000,       5.0000,   1.00000,   1826.4556
    287.5000,       5.0000,   1.00000,   2397.9158
    292.5000,       5.0000,   1.00000,   2381.5288
    297.5000,       5.0000,   1.00000,   2557.4990
    302.5000,       5.0000,   1.00000,   1944.3358
    307.5000,       5.0000,   1.00000,   1798.4764
     12.5000,       5.0000,   2.00000,    926.7001
     17.5000,       5.0000,   2.00000,    934.9927
     22.5000,       5.0000,   2.00000,    943.8054
     27.5000,       5.0000,   2.00000,    998.8875
     32.5000,       5.0000,   2.00000,    956.1583
     37.5000,       5.0000,   2.00000,    907.2317
     42.5000,       5.0000,   2.00000,    940.6816
     47.5000,       5.0000,   2.00000,    897.8096
     52.5000,       5.0000,   2.00000,    913.1554
     57.5000,       5.0000,   2.00000,    869.9743
     62.5000,       5.0000,   2.00000,    878.5731
     67.5000,       5.0000,   2.00000,    848.4758
     72.5000,       5.0000,   2.00000,    884.0867
     77.5000,       5.0000,   2.00000,    889.4753
     82.5000,       5.0000,   2.00000,    915.0725
     87.5000,       5.0000,   2.00000,    932.9894
     92.5000,       5.0000,   2.00000,   1040.4161
     97.5000,       5.0000,   2.00000,   1061.0615
    102.5000,       5.0000,   2.00000,   1171.8320
    107.5000,       5.0000,   2.00000,   1149.6113
    112.5000,       5.0000,   2.00000,   1179.7917
    117.5000,       5.0000,   2.00000,   1222.1288
    122.5000,       5.0000,   2.00000,   1230.2401
    127.5000,       5.0000,   2.00000,   1233.0757
    132.5000,       5.0000,   2.00000,   1270.5857
    137.5000,       5.0000,   2.00000,   1252.2468
    142.5000,       5.0000,   2.00000,   1321.3967
    147.5000,       5.0000,   2.00000,   1433.0112
    152.5000,       5.0000,   2.00000,   1463.3761
    157.5000,       5.0000,   2.00000,   1507.1398
    162.5000,       5.0000,   2.00000,   1537.3885
    167.5000,       5.0000,   2.00000,   1695.6321
    172.5000,       5.0000,   2.00000,   1843.3242
    177.5000,       5.0000,   2.00000,   1834.6986
    182.5000,       5.0000,   2.00000,   1631.3151
    187.5000,       5.0000,   2.00000,   1841.3802
    192.5000,       5.0000,   2.00000,   1816.5530
    197.5000,       5.0000,   2.00000,   1760.0709
    202.5000,       5.0000,   2.00000,   1522.6165
    207.5000,       5.0000,   2.00000,   1430.7316
    212.5000,       5.0000,   2.00000,   1521.1895
    217.5000,       5.0000,   2.00000,   1493.9368
    222.5000,       5.0000,   2.00000,   1582.5074
    227.5000,       5.0000,   2.00000,   1387.4137
    232.5000,       5.0000,   2.00000,   1417.9448
    237.5000,       5.0000,   2.00000,   1535.0642
    242.5000,       5.0000,   2.00000,   1462.5288
    247.5000,       5.0000,   2.00000,   1546.0734
    252.5000,       5.0000,   2.00000,   1449.4093
    257.5000,       5.0000,   2.00000,   1459.2177
    262.5000,       5.0000,   2.00000,   1510.6379
    267.5000,       5.0000,   2.00000,   1501.7092
    272.5000,       5.0000,   2.00000,   1783.3438
    277.5000,       5.0000,   2.00000,   1630.0995
    282.5000,       5.0000,   2.00000,   1654.0916
    287.5000,       5.0000,   2.00000,   2163.7766
    292.5000,       5.0000,   2.00000,   1939.3046
    297.5000,       5.0000,   2.00000,   1816.1992
    302.5000,       5.0000,   2.00000,   1896.8784
     17.5000,       5.0000,   3.00000,   1003.7473
     22.5000,       5.0000,   3.00000,   1032.9409
     27.5000,       5.0000,   3.00000,   1063.8940
     32.5000,       5.0000,   3.00000,   1038.3087
     37.5000,       5.0000,   3.00000,    981.3542
     42.5000,       5.0000,   3.00000,   1009.5015
     47.5000,       5.0000,   3.00000,    987.9882
     52.5000,       5.0000,   3.00000,   1038.8617
     57.5000,       5.0000,   3.00000,    954.6572
     62.5000,       5.0000,   3.00000,    970.8799
     67.5000,       5.0000,   3.00000,    919.0198
     72.5000,       5.0000,   3.00000,    974.9400
     77.5000,       5.0000,   3.00000,    929.6010
     82.5000,       5.0000,   3.00000,    978.3046
     87.5000,       5.0000,   3.00000,    956.3990
     92.5000,       5.0000,   3.00000,   1076.0863
     97.5000,       5.0000,   3.00000,   1081.3353
    102.5000,       5.0000,   3.00000,   1183.7240
    107.5000,       5.0000,   3.00000,   1146.2438
    112.5000,       5.0000,   3.00000,   1196.8021
    117.5000,       5.0000,   3.00000,   1203.4540
    122.5000,       5.0000,   3.00000,   1263.7792
    127.5000,       5.0000,   3.00000,   1259.0295
    132.5000,       5.0000,   3.00000,   1295.3744
    137.5000,       5.0000,   3.00000,   1255.0765
    142.5000,       5.0000,   3.00000,   1321.7087
    147.5000,       5.0000,   3.00000,   1403.2620
    152.5000,       5.0000,   3.00000,   1404.4150
    157.5000,       5.0000,   3.00000,   1470.9940
    162.5000,       5.0000,   3.00000,   1459.0098
    167.5000,       5.0000,   3.00000,   1668.7747
    172.5000,       5.0000,   3.00000,   1670.1183
    177.5000,       5.0000,   3.00000,   1615.1014
    182.5000,       5.0000,   3.00000,   1507.1545
    187.5000,       5.0000,   3.00000,   1698.3014
    192.5000,       5.0000,   3.00000,   1640.5380
    197.5000,       5.0000,   3.00000,   1573.7869
    202.5000,       5.0000,   3.00000,   1392.8649
    207.5000,       5.0000,   3.00000,   1327.7365
    212.5000,       5.0000,   3.00000,   1377.4686
    217.5000,       5.0000,   3.00000,   1451.3710
    222.5000,       5.0000,   3.00000,   1487.6564
    227.5000,       5.0000,   3.00000,   1309.5106
    232.5000,       5.0000,   3.00000,   1336.6412
    237.5000,       5.0000,   3.00000,   1442.0856
    242.5000,       5.0000,   3.00000,   1417.4752
    247.5000,       5.0000,   3.00000,   1483.9470
    252.5000,       5.0000,   3.00000,   1432.1940
    257.5000,       5.0000,   3.00000,   1435.7605
    262.5000,       5.0000,   3.00000,   1540.8838
    267.5000,       5.0000,   3.00000,   1604.3002
    272.5000,       5.0000,   3.00000,   1801.6709
    277.5000,       5.0000,   3.00000,   1551.1442
    282.5000,       5.0000,   3.00000,   1576.8126
    287.5000,       5.0000,   3.00000,   1887.5693
    292.5000,       5.0000,   3.00000,   1780.9302
    297.5000,       5.0000,   3.00000,   1783.0287
     22.5000,      15.0000,   1.00000,   1048.5986
     27.5000,      15.0000,   1.00000,   1065.9093
     32.5000,      15.0000,   1.00000,   1033.0597
     37.5000,      15.0000,   1.00000,   1019.4081
     42.5000,      15.0000,   1.00000,   1007.2634
     47.5000,      15.0000,   1.00000,   1036.4272
     52.5000,      15.0000,   1.00000,   1021.7443
     57.5000,      15.0000,   1.00000,   1032.6288
     62.5000,      15.0000,   1.00000,    983.5535
     67.5000,      15.0000,   1.00000,    985.1794
     72.5000,      15.0000,   1.00000,    958.5717
     77.5000,      15.0000,   1.00000,    976.9791
     82.5000,      15.0000,   1.00000,    950.0264
     87.5000,      15.0000,   1.00000,   1004.8320
     92.5000,      15.0000,   1.00000,   1028.4736
     97.5000,      15.0000,   1.00000,   1106.1509
    102.5000,      15.0000,   1.00000,   1119.7816
    107.5000,      15.0000,   1.00000,   1156.3851
    112.5000,      15.0000,   1.00000,   1143.2982
    117.5000,      15.0000,   1.00000,   1188.1261
    122.5000,      15.0000,   1.00000,   1209.1875
    127.5000,      15.0000,   1.00000,   1248.0292
    132.5000,      15.0000,   1.00000,   1244.8309
    137.5000,      15.0000,   1.00000,   1283.9697
    142.5000,      15.0000,   1.00000,   1315.6334
    147.5000,      15.0000,   1.00000,   1342.1729
    152.5000,      15.0000,   1.00000,   1399.7129
    157.5000,      15.0000,   1.00000,   1397.2162
    162.5000,      15.0000,   1.00000,   1478.2820
    167.5000,      15.0000,   1.00000,   1514.4156
    172.5000,      15.0000,   1.00000,   1503.9921
    177.5000,      15.0000,   1.00000,   1462.0475
    182.5000,      15.0000,   1.00000,   1516.5916
    187.5000,      15.0000,   1.00000,   1479.1498
    192.5000,      15.0000,   1.00000,   1544.3525
    197.5000,      15.0000,   1.00000,   1469.5554
    202.5000,      15.0000,   1.00000,   1326.9578
    207.5000,      15.0000,   1.00000,   1292.1168
    212.5000,      15.0000,   1.00000,   1353.5775
    217.5000,      15.0000,   1.00000,   1384.3820
    222.5000,      15.0000,   1.00000,   1387.4257
    227.5000,      15.0000,   1.00000,   1354.9327
    232.5000,      15.0000,   1.00000,   1317.6307
    237.5000,      15.0000,   1.00000,   1340.9869
    242.5000,      15.0000,   1.00000,   1402.8635
    247.5000,      15.0000,   1.00000,   1417.8676
    252.5000,      15.0000,   1.00000,   1393.3314
    257.5000,      15.0000,   1.00000,   1447.6378
    262.5000,      15.0000,   1.00000,   1539.4573
    267.5000,      15.0000,   1.00000,   1624.7256
    272.5000,      15.0000,   1.00000,   1586.7518
    277.5000,      15.0000,   1.00000,   1538.0662
    282.5000,      15.0000,   1.00000,   1539.8971
    287.5000,      15.0000,   1.00000,   1591.1569
    292.5000,      15.0000,   1.00000,   1714.8685
     22.5000,       5.0000,   4.00000,   1054.4026
     27.5000,       5.0000,   4.00000,   1112.9266
     32.5000,       5.0000,   4.00000,   1066.7772
     37.5000,       5.0000,   4.00000,   1017.6060
     42.5000,       5.0000,   4.00000,   1046.4567
     47.5000,       5.0000,   4.00000,   1020.2810
     52.5000,       5.0000,   4.00000,   1079.9938
     57.5000,       5.0000,   4.00000,   1018.0319
     62.5000,       5.0000,   4.00000,   1022.1535
     67.5000,       5.0000,   4.00000,    974.1712
     72.5000,       5.0000,   4.00000,    983.7617
     77.5000,       5.0000,   4.00000,    943.6956
     82.5000,       5.0000,   4.00000,    959.9439
     87.5000,       5.0000,   4.00000,    959.4585
     92.5000,       5.0000,   4.00000,   1069.8090
     97.5000,       5.0000,   4.00000,   1071.1167
    102.5000,       5.0000,   4.00000,   1161.7709
    107.5000,       5.0000,   4.00000,   1131.2260
    112.5000,       5.0000,   4.00000,   1147.1968
    117.5000,       5.0000,   4.00000,   1171.9261
    122.5000,       5.0000,   4.00000,   1218.1647
    127.5000,       5.0000,   4.00000,   1233.1350
    132.5000,       5.0000,   4.00000,   1275.3611
    137.5000,       5.0000,   4.00000,   1233.4224
    142.5000,       5.0000,   4.00000,   1270.3479
    147.5000,       5.0000,   4.00000,   1323.8488
    152.5000,       5.0000,   4.00000,   1355.5627
    157.5000,       5.0000,   4.00000,   1417.6735
    162.5000,       5.0000,   4.00000,   1408.6477
    167.5000,       5.0000,   4.00000,   1494.1301
    172.5000,       5.0000,   4.00000,   1464.0211
    177.5000,       5.0000,   4.00000,   1465.4873
    182.5000,       5.0000,   4.00000,   1443.8789
    187.5000,       5.0000,   4.00000,   1583.5260
    192.5000,       5.0000,   4.00000,   1431.7223
    197.5000,       5.0000,   4.00000,   1412.0657
    202.5000,       5.0000,   4.00000,   1262.5209
    207.5000,       5.0000,   4.00000,   1249.6410
    212.5000,       5.0000,   4.00000,   1338.5516
    217.5000,       5.0000,   4.00000,   1309.8394
    222.5000,       5.0000,   4.00000,   1409.9653
    227.5000,       5.0000,   4.00000,   1245.1630
    232.5000,       5.0000,   4.00000,   1310.1960
    237.5000,       5.0000,   4.00000,   1393.2214
    242.5000,       5.0000,   4.00000,   1335.6584
    247.5000,       5.0000,   4.00000,   1434.2190
    252.5000,       5.0000,   4.00000,   1329.4464
    257.5000,       5.0000,   4.00000,   1427.2837
    262.5000,       5.0000,   4.00000,   1572.4294
    267.5000,       5.0000,   4.00000,   1551.5642
    272.5000,       5.0000,   4.00000,   1695.8977
    277.5000,       5.0000,   4.00000,   1406.4977
    282.5000,       5.0000,   4.00000,   1405.2690
    287.5000,       5.0000,   4.00000,   1759.0486
    292.5000,       5.0000,   4.00000,   1710.3824
     30.0000,      20.0000,   1.00000,   1041.5306
     35.0000,      20.0000,   1.00000,   1052.3617
     40.0000,      20.0000,   1.00000,   1035.9150
     45.0000,      20.0000,   1.00000,   1043.1595
     50.0000,      20.0000,   1.00000,   1049.8174
     55.0000,      20.0000,   1.00000,   1055.4607
     60.0000,      20.0000,   1.00000,   1061.8016
     65.0000,      20.0000,   1.00000,   1028.9005
     70.0000,      20.0000,   1.00000,    990.1580
     75.0000,      20.0000,   1.00000,    960.6414
     80.0000,      20.0000,   1.00000,    947.7061
     85.0000,      20.0000,   1.00000,    972.9189
     90.0000,      20.0000,   1.00000,    997.2360
     95.0000,      20.0000,   1.00000,   1052.9996
    100.0000,      20.0000,   1.00000,   1089.2059
    105.0000,      20.0000,   1.00000,   1102.3196
    110.0000,      20.0000,   1.00000,   1114.5852
    115.0000,      20.0000,   1.00000,   1128.9352
    120.0000,      20.0000,   1.00000,   1139.7703
    125.0000,      20.0000,   1.00000,   1174.7834
    130.0000,      20.0000,   1.00000,   1182.5669
    135.0000,      20.0000,   1.00000,   1208.1799
    140.0000,      20.0000,   1.00000,   1224.1906
    145.0000,      20.0000,   1.00000,   1244.4614
    150.0000,      20.0000,   1.00000,   1282.6848
    155.0000,      20.0000,   1.00000,   1318.9822
    160.0000,      20.0000,   1.00000,   1324.4670
    165.0000,      20.0000,   1.00000,   1326.7656
    170.0000,      20.0000,   1.00000,   1329.7023
    175.0000,      20.0000,   1.00000,   1352.5133
    180.0000,      20.0000,   1.00000,   1373.3787
    185.0000,      20.0000,   1.00000,   1331.8621
    190.0000,      20.0000,   1.00000,   1337.7352
    195.0000,      20.0000,   1.00000,   1290.8923
    200.0000,      20.0000,   1.00000,   1238.6874
    205.0000,      20.0000,   1.00000,   1217.6635
    210.0000,      20.0000,   1.00000,   1212.0834
    215.0000,      20.0000,   1.00000,   1261.5182
    220.0000,      20.0000,   1.00000,   1287.4921
    225.0000,      20.0000,   1.00000,   1287.2225
    230.0000,      20.0000,   1.00000,   1338.7656
    235.0000,      20.0000,   1.00000,   1293.2065
    240.0000,      20.0000,   1.00000,   1332.1315
    245.0000,      20.0000,   1.00000,   1306.3402
    250.0000,      20.0000,   1.00000,   1330.9031
    255.0000,      20.0000,   1.00000,   1406.0895
    260.0000,      20.0000,   1.00000,   1404.6548
    265.0000,      20.0000,   1.00000,   1445.3788
    270.0000,      20.0000,   1.00000,   1393.5109
    275.0000,      20.0000,   1.00000,   1296.2185
    280.0000,      20.0000,   1.00000,   1389.2942
    285.0000,      20.0000,   1.00000,   1428.9800
     27.5000,       5.0000,   5.00000,   1105.0452
     32.5000,       5.0000,   5.00000,   1081.8763
     37.5000,       5.0000,   5.00000,   1028.8065
     42.5000,       5.0000,   5.00000,   1066.0637
     47.5000,       5.0000,   5.00000,   1032.1948
     52.5000,       5.0000,   5.00000,   1099.8140
     57.5000,       5.0000,   5.00000,   1044.4702
     62.5000,       5.0000,   5.00000,   1065.7814
     67.5000,       5.0000,   5.00000,    987.7296
     72.5000,       5.0000,   5.00000,    987.4324
     77.5000,       5.0000,   5.00000,    916.4101
     82.5000,       5.0000,   5.00000,    950.9924
     87.5000,       5.0000,   5.00000,    940.2923
     92.5000,       5.0000,   5.00000,   1060.9961
     97.5000,       5.0000,   5.00000,   1052.9264
    102.5000,       5.0000,   5.00000,   1139.3451
    107.5000,       5.0000,   5.00000,   1091.9672
    112.5000,       5.0000,   5.00000,   1117.2760
    117.5000,       5.0000,   5.00000,   1125.9551
    122.5000,       5.0000,   5.00000,   1184.0183
    127.5000,       5.0000,   5.00000,   1183.8549
    132.5000,       5.0000,   5.00000,   1248.0262
    137.5000,       5.0000,   5.00000,   1187.3026
    142.5000,       5.0000,   5.00000,   1197.6016
    147.5000,       5.0000,   5.00000,   1253.7627
    152.5000,       5.0000,   5.00000,   1287.6317
    157.5000,       5.0000,   5.00000,   1367.8682
    162.5000,       5.0000,   5.00000,   1311.7219
    167.5000,       5.0000,   5.00000,   1367.3480
    172.5000,       5.0000,   5.00000,   1364.6284
    177.5000,       5.0000,   5.00000,   1388.9712
    182.5000,       5.0000,   5.00000,   1350.3615
    187.5000,       5.0000,   5.00000,   1470.6490
    192.5000,       5.0000,   5.00000,   1299.0006
    197.5000,       5.0000,   5.00000,   1256.3335
    202.5000,       5.0000,   5.00000,   1177.9698
    207.5000,       5.0000,   5.00000,   1181.6702
    212.5000,       5.0000,   5.00000,   1238.0692
    217.5000,       5.0000,   5.00000,   1256.2296
    222.5000,       5.0000,   5.00000,   1316.8046
    227.5000,       5.0000,   5.00000,   1215.0638
    232.5000,       5.0000,   5.00000,   1294.5718
    237.5000,       5.0000,   5.00000,   1362.2505
    242.5000,       5.0000,   5.00000,   1291.3323
    247.5000,       5.0000,   5.00000,   1327.3857
    252.5000,       5.0000,   5.00000,   1302.2106
    257.5000,       5.0000,   5.00000,   1390.0413
    262.5000,       5.0000,   5.00000,   1474.6617
    267.5000,       5.0000,   5.00000,   1468.5981
    272.5000,       5.0000,   5.00000,   1520.4347
    277.5000,       5.0000,   5.00000,   1242.2600
    282.5000,       5.0000,   5.00000,   1292.5062
    287.5000,       5.0000,   5.00000,   1703.9723
     32.5000,       5.0000,   6.00000,   1066.0104
     37.5000,       5.0000,   6.00000,   1037.2566
     42.5000,       5.0000,   6.00000,   1065.1365
     47.5000,       5.0000,   6.00000,   1048.2837
     52.5000,       5.0000,   6.00000,   1116.6935
     57.5000,       5.0000,   6.00000,   1054.2133
     62.5000,       5.0000,   6.00000,   1065.5941
     67.5000,       5.0000,   6.00000,    993.7722
     72.5000,       5.0000,   6.00000,    968.5348
     77.5000,       5.0000,   6.00000,    903.9533
     82.5000,       5.0000,   6.00000,    929.0035
     87.5000,       5.0000,   6.00000,    928.2754
     92.5000,       5.0000,   6.00000,   1035.8418
     97.5000,       5.0000,   6.00000,   1042.8534
    102.5000,       5.0000,   6.00000,   1111.8250
    107.5000,       5.0000,   6.00000,   1071.4822
    112.5000,       5.0000,   6.00000,   1090.9774
    117.5000,       5.0000,   6.00000,   1103.9186
    122.5000,       5.0000,   6.00000,   1148.4640
    127.5000,       5.0000,   6.00000,   1157.2234
    132.5000,       5.0000,   6.00000,   1198.6686
    137.5000,       5.0000,   6.00000,   1129.4268
    142.5000,       5.0000,   6.00000,   1135.8973
    147.5000,       5.0000,   6.00000,   1186.7676
    152.5000,       5.0000,   6.00000,   1219.8907
    157.5000,       5.0000,   6.00000,   1257.2997
    162.5000,       5.0000,   6.00000,   1217.3315
    167.5000,       5.0000,   6.00000,   1308.8566
    172.5000,       5.0000,   6.00000,   1317.9280
    177.5000,       5.0000,   6.00000,   1326.7495
    182.5000,       5.0000,   6.00000,   1260.4929
    187.5000,       5.0000,   6.00000,   1357.5424
    192.5000,       5.0000,   6.00000,   1195.5062
    197.5000,       5.0000,   6.00000,   1168.3129
    202.5000,       5.0000,   6.00000,   1100.5688
    207.5000,       5.0000,   6.00000,   1089.7574
    212.5000,       5.0000,   6.00000,   1166.5028
    217.5000,       5.0000,   6.00000,   1180.3030
    222.5000,       5.0000,   6.00000,   1296.0818
    227.5000,       5.0000,   6.00000,   1167.6678
    232.5000,       5.0000,   6.00000,   1282.5580
    237.5000,       5.0000,   6.00000,   1345.4335
    242.5000,       5.0000,   6.00000,   1240.1971
    247.5000,       5.0000,   6.00000,   1299.5355
    252.5000,       5.0000,   6.00000,   1245.6067
    257.5000,       5.0000,   6.00000,   1283.7990
    262.5000,       5.0000,   6.00000,   1344.1835
    267.5000,       5.0000,   6.00000,   1313.5172
    272.5000,       5.0000,   6.00000,   1329.4545
    277.5000,       5.0000,   6.00000,   1116.0692
    282.5000,       5.0000,   6.00000,   1240.2388
     37.5000,      25.0000,   1.00000,   1030.0895
     42.5000,      25.0000,   1.00000,   1056.9984
     47.5000,      25.0000,   1.00000,   1055.7451
     52.5000,      25.0000,   1.00000,   1077.5317
     57.5000,      25.0000,   1.00000,   1052.8868
     62.5000,      25.0000,   1.00000,   1040.2943
     67.5000,      25.0000,   1.00000,    996.9289
     72.5000,      25.0000,   1.00000,    975.6722
     77.5000,      25.0000,   1.00000,    944.1711
     82.5000,      25.0000,   1.00000,    956.5457
     87.5000,      25.0000,   1.00000,    959.4435
     92.5000,      25.0000,   1.00000,   1010.4973
     97.5000,      25.0000,   1.00000,   1029.0641
    102.5000,      25.0000,   1.00000,   1073.1329
    107.5000,      25.0000,   1.00000,   1085.3538
    112.5000,      25.0000,   1.00000,   1110.6578
    117.5000,      25.0000,   1.00000,   1109.2458
    122.5000,      25.0000,   1.00000,   1127.9514
    127.5000,      25.0000,   1.00000,   1122.0267
    132.5000,      25.0000,   1.00000,   1121.7839
    137.5000,      25.0000,   1.00000,   1133.2717
    142.5000,      25.0000,   1.00000,   1156.7577
    147.5000,      25.0000,   1.00000,   1183.5676
    152.5000,      25.0000,   1.00000,   1169.1570
    157.5000,      25.0000,   1.00000,   1180.6151
    162.5000,      25.0000,   1.00000,   1212.8542
    167.5000,      25.0000,   1.00000,   1249.2052
    172.5000,      25.0000,   1.00000,   1267.4055
    177.5000,      25.0000,   1.00000,   1265.2902
    182.5000,      25.0000,   1.00000,   1218.5016
    187.5000,      25.0000,   1.00000,   1186.4407
    192.5000,      25.0000,   1.00000,   1165.5953
    197.5000,      25.0000,   1.00000,   1166.2391
    202.5000,      25.0000,   1.00000,   1106.2588
    207.5000,      25.0000,   1.00000,   1103.8016
    212.5000,      25.0000,   1.00000,   1138.2305
    217.5000,      25.0000,   1.00000,   1187.0054
    222.5000,      25.0000,   1.00000,   1249.0070
    227.5000,      25.0000,   1.00000,   1288.0328
    232.5000,      25.0000,   1.00000,   1284.4811
    237.5000,      25.0000,   1.00000,   1272.5969
    242.5000,      25.0000,   1.00000,   1296.0581
    247.5000,      25.0000,   1.00000,   1311.1869
    252.5000,      25.0000,   1.00000,   1283.2871
    257.5000,      25.0000,   1.00000,   1257.2500
    262.5000,      25.0000,   1.00000,   1237.3062
    267.5000,      25.0000,   1.00000,   1149.1090
    272.5000,      25.0000,   1.00000,   1141.0938
    277.5000,      25.0000,   1.00000,   1256.9827
     37.5000,       5.0000,   7.00000,   1015.9930
     42.5000,       5.0000,   7.00000,   1078.8823
     47.5000,       5.0000,   7.00000,   1052.7778
     52.5000,       5.0000,   7.00000,   1128.7607
     57.5000,       5.0000,   7.00000,   1048.0896
     62.5000,       5.0000,   7.00000,   1052.0565
     67.5000,       5.0000,   7.00000,    973.7432
     72.5000,       5.0000,   7.00000,    959.0126
     77.5000,       5.0000,   7.00000,    891.8790
     82.5000,       5.0000,   7.00000,    917.8447
     87.5000,       5.0000,   7.00000,    906.2118
     92.5000,       5.0000,   7.00000,   1023.6218
     97.5000,       5.0000,   7.00000,   1020.7090
    102.5000,       5.0000,   7.00000,   1097.6908
    107.5000,       5.0000,   7.00000,   1056.1068
    112.5000,       5.0000,   7.00000,   1081.9893
    117.5000,       5.0000,   7.00000,   1084.8744
    122.5000,       5.0000,   7.00000,   1135.0026
    127.5000,       5.0000,   7.00000,   1126.2089
    132.5000,       5.0000,   7.00000,   1155.1704
    137.5000,       5.0000,   7.00000,   1073.8610
    142.5000,       5.0000,   7.00000,   1078.7435
    147.5000,       5.0000,   7.00000,   1124.5997
    152.5000,       5.0000,   7.00000,   1119.2457
    157.5000,       5.0000,   7.00000,   1163.2987
    162.5000,       5.0000,   7.00000,   1151.0092
    167.5000,       5.0000,   7.00000,   1257.6743
    172.5000,       5.0000,   7.00000,   1289.2992
    177.5000,       5.0000,   7.00000,   1264.9977
    182.5000,       5.0000,   7.00000,   1178.8892
    187.5000,       5.0000,   7.00000,   1257.7296
    192.5000,       5.0000,   7.00000,   1111.1693
    197.5000,       5.0000,   7.00000,   1099.8512
    202.5000,       5.0000,   7.00000,   1014.3311
    207.5000,       5.0000,   7.00000,   1004.0088
    212.5000,       5.0000,   7.00000,   1090.2284
    217.5000,       5.0000,   7.00000,   1144.2682
    222.5000,       5.0000,   7.00000,   1257.2858
    227.5000,       5.0000,   7.00000,   1152.7760
    232.5000,       5.0000,   7.00000,   1254.7614
    237.5000,       5.0000,   7.00000,   1311.0669
    242.5000,       5.0000,   7.00000,   1240.4192
    247.5000,       5.0000,   7.00000,   1271.3228
    252.5000,       5.0000,   7.00000,   1159.5605
    257.5000,       5.0000,   7.00000,   1168.3182
    262.5000,       5.0000,   7.00000,   1205.9092
    267.5000,       5.0000,   7.00000,   1124.9604
    272.5000,       5.0000,   7.00000,   1200.9435
    277.5000,       5.0000,   7.00000,   1067.9612
     42.5000,       5.0000,   8.00000,   1061.4878
     47.5000,       5.0000,   8.00000,   1062.7765
     52.5000,       5.0000,   8.00000,   1117.8823
     57.5000,       5.0000,   8.00000,   1038.2374
     62.5000,       5.0000,   8.00000,   1026.3960
     67.5000,       5.0000,   8.00000,    950.3177
     72.5000,       5.0000,   8.00000,    939.8672
     77.5000,       5.0000,   8.00000,    878.6285
     82.5000,       5.0000,   8.00000,    905.3770
     87.5000,       5.0000,   8.00000,    892.8221
     92.5000,       5.0000,   8.00000,    991.2280
     97.5000,       5.0000,   8.00000,    998.2115
    102.5000,       5.0000,   8.00000,   1074.7250
    107.5000,       5.0000,   8.00000,   1047.3325
    112.5000,       5.0000,   8.00000,   1075.9734
    117.5000,       5.0000,   8.00000,   1083.1782
    122.5000,       5.0000,   8.00000,   1121.6987
    127.5000,       5.0000,   8.00000,   1101.4755
    132.5000,       5.0000,   8.00000,   1114.3870
    137.5000,       5.0000,   8.00000,   1029.6416
    142.5000,       5.0000,   8.00000,   1020.0472
    147.5000,       5.0000,   8.00000,   1049.5083
    152.5000,       5.0000,   8.00000,   1046.4053
    157.5000,       5.0000,   8.00000,   1095.7687
    162.5000,       5.0000,   8.00000,   1092.9611
    167.5000,       5.0000,   8.00000,   1204.4468
    172.5000,       5.0000,   8.00000,   1227.8088
    177.5000,       5.0000,   8.00000,   1215.4515
    182.5000,       5.0000,   8.00000,   1115.4569
    187.5000,       5.0000,   8.00000,   1191.3213
    192.5000,       5.0000,   8.00000,   1040.4845
    197.5000,       5.0000,   8.00000,   1005.8065
    202.5000,       5.0000,   8.00000,    954.1361
    207.5000,       5.0000,   8.00000,    943.7343
    212.5000,       5.0000,   8.00000,   1031.6389
    217.5000,       5.0000,   8.00000,   1087.9045
    222.5000,       5.0000,   8.00000,   1198.7710
    227.5000,       5.0000,   8.00000,   1115.8850
    232.5000,       5.0000,   8.00000,   1224.0291
    237.5000,       5.0000,   8.00000,   1303.8513
    242.5000,       5.0000,   8.00000,   1229.6018
    247.5000,       5.0000,   8.00000,   1212.0380
    252.5000,       5.0000,   8.00000,   1073.2983
    257.5000,       5.0000,   8.00000,   1059.8162
    262.5000,       5.0000,   8.00000,   1050.8280
    267.5000,       5.0000,   8.00000,   1015.7889
    272.5000,       5.0000,   8.00000,   1133.5759
     52.5000,      35.0000,   1.00000,   1009.8831
     57.5000,      35.0000,   1.00000,   1006.5125
     62.5000,      35.0000,   1.00000,    980.0403
     67.5000,      35.0000,   1.00000,    968.4585
     72.5000,      35.0000,   1.00000,    937.1872
     77.5000,      35.0000,   1.00000,    937.5270
     82.5000,      35.0000,   1.00000,    933.6085
     87.5000,      35.0000,   1.00000,    951.2034
     92.5000,      35.0000,   1.00000,    958.9988
     97.5000,      35.0000,   1.00000,    992.3645
    102.5000,      35.0000,   1.00000,   1023.3029
    107.5000,      35.0000,   1.00000,   1074.3326
    112.5000,      35.0000,   1.00000,   1089.0632
    117.5000,      35.0000,   1.00000,   1100.1598
    122.5000,      35.0000,   1.00000,   1069.1105
    127.5000,      35.0000,   1.00000,   1043.6023
    132.5000,      35.0000,   1.00000,   1031.8817
    137.5000,      35.0000,   1.00000,   1006.6373
    142.5000,      35.0000,   1.00000,    995.4091
    147.5000,      35.0000,   1.00000,    996.4007
    152.5000,      35.0000,   1.00000,   1010.1882
    157.5000,      35.0000,   1.00000,   1045.0033
    162.5000,      35.0000,   1.00000,   1054.3035
    167.5000,      35.0000,   1.00000,   1053.1938
    172.5000,      35.0000,   1.00000,   1049.0883
    177.5000,      35.0000,   1.00000,   1044.1295
    182.5000,      35.0000,   1.00000,   1043.4014
    187.5000,      35.0000,   1.00000,   1014.4672
    192.5000,      35.0000,   1.00000,    978.1540
    197.5000,      35.0000,   1.00000,    958.5411
    202.5000,      35.0000,   1.00000,    976.0318
    207.5000,      35.0000,   1.00000,    990.7206
    212.5000,      35.0000,   1.00000,   1011.4573
    217.5000,      35.0000,   1.00000,   1052.9027
    222.5000,      35.0000,   1.00000,   1107.4625
    227.5000,      35.0000,   1.00000,   1179.2776
    232.5000,      35.0000,   1.00000,   1231.3062
    237.5000,      35.0000,   1.00000,   1221.4719
    242.5000,      35.0000,   1.00000,   1180.8866
    247.5000,      35.0000,   1.00000,   1141.3416
    252.5000,      35.0000,   1.00000,   1067.5638
    257.5000,      35.0000,   1.00000,   1006.7205
    262.5000,      35.0000,   1.00000,    978.8059
     52.5000,       5.0000,  10.00000,   1067.9590
     57.5000,       5.0000,  10.00000,    992.1979
     62.5000,       5.0000,  10.00000,    989.7053
     67.5000,       5.0000,  10.00000,    920.1749
     72.5000,       5.0000,  10.00000,    903.5977
     77.5000,       5.0000,  10.00000,    847.6292
     82.5000,       5.0000,  10.00000,    877.1226
     87.5000,       5.0000,  10.00000,    870.6358
     92.5000,       5.0000,  10.00000,    963.9448
     97.5000,       5.0000,  10.00000,    969.3912
    102.5000,       5.0000,  10.00000,   1043.6575
    107.5000,       5.0000,  10.00000,   1022.2415
    112.5000,       5.0000,  10.00000,   1058.9354
    117.5000,       5.0000,  10.00000,   1063.5127
    122.5000,       5.0000,  10.00000,   1082.6353
    127.5000,       5.0000,  10.00000,   1051.8279
    132.5000,       5.0000,  10.00000,   1055.4167
    137.5000,       5.0000,  10.00000,    945.5865
    142.5000,       5.0000,  10.00000,    914.6095
    147.5000,       5.0000,  10.00000,    943.5183
    152.5000,       5.0000,  10.00000,    967.0081
    157.5000,       5.0000,  10.00000,   1015.8325
    162.5000,       5.0000,  10.00000,    986.7227
    167.5000,       5.0000,  10.00000,   1064.4850
    172.5000,       5.0000,  10.00000,   1075.3374
    177.5000,       5.0000,  10.00000,   1076.5907
    182.5000,       5.0000,  10.00000,   1000.5270
    187.5000,       5.0000,  10.00000,   1068.4299
    192.5000,       5.0000,  10.00000,    914.7806
    197.5000,       5.0000,  10.00000,    910.6305
    202.5000,       5.0000,  10.00000,    867.0290
    207.5000,       5.0000,  10.00000,    865.4769
    212.5000,       5.0000,  10.00000,    933.3495
    217.5000,       5.0000,  10.00000,    981.5967
    222.5000,       5.0000,  10.00000,   1099.8041
    227.5000,       5.0000,  10.00000,   1028.4695
    232.5000,       5.0000,  10.00000,   1182.3513
    237.5000,       5.0000,  10.00000,   1236.4376
    242.5000,       5.0000,  10.00000,   1135.7606
    247.5000,       5.0000,  10.00000,   1076.9739
    252.5000,       5.0000,  10.00000,    913.9977
    257.5000,       5.0000,  10.00000,    907.5014
    262.5000,       5.0000,  10.00000,    956.2686
     67.5000,      45.0000,   1.00000,    911.5386
     72.5000,      45.0000,   1.00000,    921.1063
     77.5000,      45.0000,   1.00000,    910.9055
     82.5000,      45.0000,   1.00000,    920.4731
     87.5000,      45.0000,   1.00000,    927.7493
     92.5000,      45.0000,   1.00000,    947.8032
     97.5000,      45.0000,   1.00000,    969.6226
    102.5000,      45.0000,   1.00000,    997.8532
    107.5000,      45.0000,   1.00000,   1013.0742
    112.5000,      45.0000,   1.00000,   1028.8660
    117.5000,      45.0000,   1.00000,   1016.9976
    122.5000,      45.0000,   1.00000,    992.6101
    127.5000,      45.0000,   1.00000,    967.2953
    132.5000,      45.0000,   1.00000,    958.6370
    137.5000,      45.0000,   1.00000,    956.6308
    142.5000,      45.0000,   1.00000,    948.8909
    147.5000,      45.0000,   1.00000,    937.2278
    152.5000,      45.0000,   1.00000,    933.8217
    157.5000,      45.0000,   1.00000,    908.1591
    162.5000,      45.0000,   1.00000,    899.9467
    167.5000,      45.0000,   1.00000,    888.0338
    172.5000,      45.0000,   1.00000,    862.7546
    177.5000,      45.0000,   1.00000,    851.0201
    182.5000,      45.0000,   1.00000,    846.7045
    187.5000,      45.0000,   1.00000,    860.7751
    192.5000,      45.0000,   1.00000,    874.6140
    197.5000,      45.0000,   1.00000,    889.2109
    202.5000,      45.0000,   1.00000,    920.1165
    207.5000,      45.0000,   1.00000,    925.3863
    212.5000,      45.0000,   1.00000,    945.4135
    217.5000,      45.0000,   1.00000,    985.6461
    222.5000,      45.0000,   1.00000,   1001.3575
    227.5000,      45.0000,   1.00000,   1025.1832
    232.5000,      45.0000,   1.00000,   1018.3351
    237.5000,      45.0000,   1.00000,   1011.2552
    242.5000,      45.0000,   1.00000,   1009.9711
    247.5000,      45.0000,   1.00000,   1010.9609
     77.5000,       5.0000,  12.00000,    818.9362
    157.5000,       5.0000,  12.00000,    931.4438
    237.5000,       5.0000,  12.00000,   1098.6754
     67.5000,      15.0000,   4.00000,    881.1590
     72.5000,      15.0000,   4.00000,    849.3260
     77.5000,      15.0000,   4.00000,    838.8403
     82.5000,      15.0000,   4.00000,    830.5412
     87.5000,      15.0000,   4.00000,    875.5117
     92.5000,      15.0000,   4.00000,    913.5270
     97.5000,      15.0000,   4.00000,    971.0404
    102.5000,      15.0000,   4.00000,    981.4136
    107.5000,      15.0000,   4.00000,    998.3853
    112.5000,      15.0000,   4.00000,    986.0503
    117.5000,      15.0000,   4.00000,    998.6825
    122.5000,      15.0000,   4.00000,    988.3687
    127.5000,      15.0000,   4.00000,    979.3628
    132.5000,      15.0000,   4.00000,    945.4194
    137.5000,      15.0000,   4.00000,    916.6776
    142.5000,      15.0000,   4.00000,    892.3348
    147.5000,      15.0000,   4.00000,    887.9060
    152.5000,      15.0000,   4.00000,    895.9311
    157.5000,      15.0000,   4.00000,    870.5776
    162.5000,      15.0000,   4.00000,    879.5540
    167.5000,      15.0000,   4.00000,    888.6194
    172.5000,      15.0000,   4.00000,    896.3175
    177.5000,      15.0000,   4.00000,    858.5784
    182.5000,      15.0000,   4.00000,    855.0624
    187.5000,      15.0000,   4.00000,    826.8370
    192.5000,      15.0000,   4.00000,    853.8735
    197.5000,      15.0000,   4.00000,    823.7644
    202.5000,      15.0000,   4.00000,    825.7856
    207.5000,      15.0000,   4.00000,    813.5695
    212.5000,      15.0000,   4.00000,    840.5577
    217.5000,      15.0000,   4.00000,    903.5104
    222.5000,      15.0000,   4.00000,    912.6674
    227.5000,      15.0000,   4.00000,    962.3410
    232.5000,      15.0000,   4.00000,    972.3263
    237.5000,      15.0000,   4.00000,   1010.3661
    242.5000,      15.0000,   4.00000,   1007.4507
    247.5000,      15.0000,   4.00000,    954.9307
     82.5000,      55.0000,   1.00000,    892.3545
     87.5000,      55.0000,   1.00000,    906.5986
     92.5000,      55.0000,   1.00000,    912.4293
     97.5000,      55.0000,   1.00000,    923.1096
    102.5000,      55.0000,   1.00000,    932.6783
    107.5000,      55.0000,   1.00000,    937.7460
    112.5000,      55.0000,   1.00000,    935.8279
    117.5000,      55.0000,   1.00000,    935.4356
    122.5000,      55.0000,   1.00000,    929.2453
    127.5000,      55.0000,   1.00000,    929.0056
    132.5000,      55.0000,   1.00000,    915.6224
    137.5000,      55.0000,   1.00000,    905.1383
    142.5000,      55.0000,   1.00000,    889.2595
    147.5000,      55.0000,   1.00000,    885.5975
    152.5000,      55.0000,   1.00000,    863.9535
    157.5000,      55.0000,   1.00000,    826.0601
    162.5000,      55.0000,   1.00000,    796.3730
    167.5000,      55.0000,   1.00000,    771.6992
    172.5000,      55.0000,   1.00000,    762.8280
    177.5000,      55.0000,   1.00000,    762.0760
    182.5000,      55.0000,   1.00000,    758.9372
    187.5000,      55.0000,   1.00000,    771.5357
    192.5000,      55.0000,   1.00000,    786.7498
    197.5000,      55.0000,   1.00000,    819.0415
    202.5000,      55.0000,   1.00000,    843.6390
    207.5000,      55.0000,   1.00000,    870.1655
    212.5000,      55.0000,   1.00000,    898.4576
    217.5000,      55.0000,   1.00000,    890.9377
    222.5000,      55.0000,   1.00000,    893.7930
    227.5000,      55.0000,   1.00000,    879.6580
    232.5000,      55.0000,   1.00000,    903.3618
     77.5000,       5.0000,  15.00000,    774.4576
    157.5000,       5.0000,  15.00000,    843.8537
    237.5000,       5.0000,  15.00000,    995.1352
     82.5000,      15.0000,   5.00000,    786.7827
     87.5000,      15.0000,   5.00000,    835.4106
     92.5000,      15.0000,   5.00000,    860.4719
     97.5000,      15.0000,   5.00000,    910.2278
    102.5000,      15.0000,   5.00000,    918.7584
    107.5000,      15.0000,   5.00000,    922.9782
    112.5000,      15.0000,   5.00000,    908.4931
    117.5000,      15.0000,   5.00000,    918.8065
    122.5000,      15.0000,   5.00000,    918.2778
    127.5000,      15.0000,   5.00000,    922.9254
    132.5000,      15.0000,   5.00000,    888.4708
    137.5000,      15.0000,   5.00000,    864.7357
    142.5000,      15.0000,   5.00000,    840.0079
    147.5000,      15.0000,   5.00000,    844.7766
    152.5000,      15.0000,   5.00000,    842.0260
    157.5000,      15.0000,   5.00000,    802.3344
    162.5000,      15.0000,   5.00000,    784.1887
    167.5000,      15.0000,   5.00000,    791.6342
    172.5000,      15.0000,   5.00000,    800.5510
    177.5000,      15.0000,   5.00000,    775.6127
    182.5000,      15.0000,   5.00000,    765.7309
    187.5000,      15.0000,   5.00000,    745.5843
    192.5000,      15.0000,   5.00000,    754.8202
    197.5000,      15.0000,   5.00000,    740.6040
    202.5000,      15.0000,   5.00000,    753.3241
    207.5000,      15.0000,   5.00000,    745.5518
    212.5000,      15.0000,   5.00000,    766.4888
    217.5000,      15.0000,   5.00000,    804.3408
    222.5000,      15.0000,   5.00000,    817.2255
    227.5000,      15.0000,   5.00000,    847.4834
    232.5000,      15.0000,   5.00000,    889.0021
     97.5000,      65.0000,   1.00000,    853.1473
    102.5000,      65.0000,   1.00000,    864.8163
    107.5000,      65.0000,   1.00000,    865.8854
    112.5000,      65.0000,   1.00000,    875.0430
    117.5000,      65.0000,   1.00000,    878.9199
    122.5000,      65.0000,   1.00000,    879.1259
    127.5000,      65.0000,   1.00000,    874.2960
    132.5000,      65.0000,   1.00000,    864.9967
    137.5000,      65.0000,   1.00000,    846.4885
    142.5000,      65.0000,   1.00000,    828.0445
    147.5000,      65.0000,   1.00000,    806.3549
    152.5000,      65.0000,   1.00000,    787.7178
    157.5000,      65.0000,   1.00000,    776.5767
    162.5000,      65.0000,   1.00000,    754.2430
    167.5000,      65.0000,   1.00000,    745.1500
    172.5000,      65.0000,   1.00000,    735.2711
    177.5000,      65.0000,   1.00000,    722.1981
    182.5000,      65.0000,   1.00000,    727.9424
    187.5000,      65.0000,   1.00000,    733.8672
    192.5000,      65.0000,   1.00000,    754.2430
    197.5000,      65.0000,   1.00000,    754.8063
    202.5000,      65.0000,   1.00000,    769.6989
    207.5000,      65.0000,   1.00000,    787.2155
    212.5000,      65.0000,   1.00000,    796.7079
    217.5000,      65.0000,   1.00000,    828.2635
     97.5000,      15.0000,   6.00000,    845.3425
    102.5000,      15.0000,   6.00000,    852.7728
    107.5000,      15.0000,   6.00000,    861.9104
    112.5000,      15.0000,   6.00000,    860.1777
    117.5000,      15.0000,   6.00000,    868.6665
    122.5000,      15.0000,   6.00000,    859.2104
    127.5000,      15.0000,   6.00000,    860.5886
    132.5000,      15.0000,   6.00000,    843.1664
    137.5000,      15.0000,   6.00000,    824.5997
    142.5000,      15.0000,   6.00000,    794.7548
    147.5000,      15.0000,   6.00000,    781.1895
    152.5000,      15.0000,   6.00000,    780.0338
    157.5000,      15.0000,   6.00000,    755.3146
    162.5000,      15.0000,   6.00000,    743.0302
    167.5000,      15.0000,   6.00000,    755.7050
    172.5000,      15.0000,   6.00000,    773.9165
    177.5000,      15.0000,   6.00000,    746.6818
    182.5000,      15.0000,   6.00000,    744.3973
    187.5000,      15.0000,   6.00000,    710.3680
    192.5000,      15.0000,   6.00000,    714.0651
    197.5000,      15.0000,   6.00000,    679.1703
    202.5000,      15.0000,   6.00000,    677.9911
    207.5000,      15.0000,   6.00000,    672.3630
    212.5000,      15.0000,   6.00000,    680.9766
    217.5000,      15.0000,   6.00000,    733.7781
    105.0000,      30.0000,   3.00000,    828.0441
    110.0000,      30.0000,   3.00000,    841.6919
    115.0000,      30.0000,   3.00000,    845.9911
    120.0000,      30.0000,   3.00000,    837.7640
    125.0000,      30.0000,   3.00000,    833.9355
    130.0000,      30.0000,   3.00000,    818.6063
    135.0000,      30.0000,   3.00000,    805.6528
    140.0000,      30.0000,   3.00000,    790.1005
    145.0000,      30.0000,   3.00000,    771.7676
    150.0000,      30.0000,   3.00000,    753.7371
    155.0000,      30.0000,   3.00000,    740.6779
    160.0000,      30.0000,   3.00000,    750.8970
    165.0000,      30.0000,   3.00000,    739.7384
    170.0000,      30.0000,   3.00000,    729.5827
    175.0000,      30.0000,   3.00000,    738.8601
    180.0000,      30.0000,   3.00000,    732.0591
    185.0000,      30.0000,   3.00000,    720.3348
    190.0000,      30.0000,   3.00000,    710.6339
    195.0000,      30.0000,   3.00000,    682.5281
    200.0000,      30.0000,   3.00000,    678.6047
    205.0000,      30.0000,   3.00000,    661.1468
    210.0000,      30.0000,   3.00000,    693.0857
    112.5000,      25.0000,   4.00000,    802.7322
    117.5000,      25.0000,   4.00000,    810.3892
    122.5000,      25.0000,   4.00000,    808.8770
    127.5000,      25.0000,   4.00000,    788.8454
    132.5000,      25.0000,   4.00000,    778.4373
    137.5000,      25.0000,   4.00000,    767.7050
    142.5000,      25.0000,   4.00000,    764.8640
    147.5000,      25.0000,   4.00000,    739.3425
    152.5000,      25.0000,   4.00000,    724.4974
    157.5000,      25.0000,   4.00000,    716.2161
    162.5000,      25.0000,   4.00000,    712.9933
    167.5000,      25.0000,   4.00000,    732.1690
    172.5000,      25.0000,   4.00000,    725.7715
    177.5000,      25.0000,   4.00000,    747.8229
    182.5000,      25.0000,   4.00000,    718.0416
    187.5000,      25.0000,   4.00000,    704.5628
    192.5000,      25.0000,   4.00000,    682.3287
    197.5000,      25.0000,   4.00000,    665.2400
    202.5000,      25.0000,   4.00000,    656.7229
    157.5000,      15.0000,   8.00000,    672.4399
    157.5000,      15.0000,  10.00000,    607.2658
INVERSION RESULTS
INITIAL RMS ERROR
 23.61
NUMBER OF LAYERS
14
NUMBER OF BLOCKS
584
ITERATION 1
MODEL RESISTIVITY
LAYER 1
61,     2.5000
     10.0000,     788.47
     15.0000,     797.98
     20.0000,     814.03
     25.0000,     838.22
     30.0000,     864.42
     35.0000,     829.71
     40.0000,     787.67
     45.0000,     801.40
     50.0000,     781.63
     55.0000,     810.03
     60.0000,     761.13
     65.0000,     765.95
     70.0000,     738.54
     75.0000,     754.61
     80.0000,     727.92
     85.0000,     776.12
     90.0000,     805.69
     95.0000,     939.73
    100.0000,     1001.8
    105.0000,     1124.3
    110.0000,     1122.8
    115.0000,     1170.5
    120.0000,     1212.3
    125.0000,     1267.5
    130.0000,     1260.1
    135.0000,     1310.9
    140.0000,     1277.6
    145.0000,     1322.9
    150.0000,     1414.6
    155.0000,     1472.7
    160.0000,     1576.5
    165.0000,     1601.6
    170.0000,     1789.9
    175.0000,     1860.5
    180.0000,     1888.0
    185.0000,     1800.9
    190.0000,     1946.4
    195.0000,     1779.9
    200.0000,     1712.9
    205.0000,     1543.7
    210.0000,     1511.5
    215.0000,     1605.7
    220.0000,     1663.3
    225.0000,     1774.6
    230.0000,     1615.1
    235.0000,     1695.9
    240.0000,     1795.3
    245.0000,     1646.9
    250.0000,     1623.2
    255.0000,     1481.5
    260.0000,     1491.3
    265.0000,     1552.2
    270.0000,     1543.6
    275.0000,     1701.0
    280.0000,     1542.8
    285.0000,     1720.7
    290.0000,     2298.6
    295.0000,     2369.1
    300.0000,     2472.6
    305.0000,     2450.8
             2330.4
LAYER 2
61,     5.2500
     10.0000,     803.20
     15.0000,     808.65
     20.0000,     831.09
     25.0000,     861.68
     30.0000,     886.93
     35.0000,     857.49
     40.0000,     817.73
     45.0000,     823.78
     50.0000,     808.73
     55.0000,     828.86
     60.0000,     785.56
     65.0000,     783.89
     70.0000,     761.42
     75.0000,     768.10
     80.0000,     747.12
     85.0000,     788.90
     90.0000,     827.40
     95.0000,     950.62
    100.0000,     1021.3
    105.0000,     1126.8
    110.0000,     1133.8
    115.0000,     1174.5
    120.0000,     1216.2
    125.0000,     1266.7
    130.0000,     1269.8
    135.0000,     1310.1
    140.0000,     1283.8
    145.0000,     1323.1
    150.0000,     1412.1
    155.0000,     1477.6
    160.0000,     1578.2
    165.0000,     1621.7
    170.0000,     1790.5
    175.0000,     1874.7
    180.0000,     1899.1
    185.0000,     1837.9
    190.0000,     1937.6
    195.0000,     1769.1
    200.0000,     1680.6
    205.0000,     1537.7
    210.0000,     1498.8
    215.0000,     1568.1
    220.0000,     1620.9
    225.0000,     1702.9
    230.0000,     1582.0
    235.0000,     1664.6
    240.0000,     1755.1
    245.0000,     1630.6
    250.0000,     1587.6
    255.0000,     1469.3
    260.0000,     1479.2
    265.0000,     1536.5
    270.0000,     1547.6
    275.0000,     1660.5
    280.0000,     1546.0
    285.0000,     1729.9
    290.0000,     2249.2
    295.0000,     2365.3
    300.0000,     2438.5
    305.0000,     2401.3
             2278.5
LAYER 3
59,     8.2750
     15.0000,     854.33
     20.0000,     891.73
     25.0000,     937.21
     30.0000,     965.67
     35.0000,     947.41
     40.0000,     913.43
     45.0000,     911.21
     50.0000,     900.04
     55.0000,     907.52
     60.0000,     867.21
     65.0000,     853.49
     70.0000,     829.35
     75.0000,     820.36
     80.0000,     801.30
     85.0000,     834.27
     90.0000,     880.57
     95.0000,     988.07
    100.0000,     1062.3
    105.0000,     1145.2
    110.0000,     1161.6
    115.0000,     1199.0
    120.0000,     1246.0
    125.0000,     1299.2
    130.0000,     1318.0
    135.0000,     1344.6
    140.0000,     1317.3
    145.0000,     1337.7
    150.0000,     1408.5
    155.0000,     1474.5
    160.0000,     1565.6
    165.0000,     1625.5
    170.0000,     1764.3
    175.0000,     1848.5
    180.0000,     1864.7
    185.0000,     1817.9
    190.0000,     1836.9
    195.0000,     1670.7
    200.0000,     1571.4
    205.0000,     1472.9
    210.0000,     1438.1
    215.0000,     1475.7
    220.0000,     1516.6
    225.0000,     1570.3
    230.0000,     1514.2
    235.0000,     1604.7
    240.0000,     1687.6
    245.0000,     1590.7
    250.0000,     1522.7
    255.0000,     1429.0
    260.0000,     1435.6
    265.0000,     1484.6
    270.0000,     1505.6
    275.0000,     1564.5
    280.0000,     1505.9
    285.0000,     1687.4
    290.0000,     2090.8
    295.0000,     2242.3
    300.0000,     2289.2
             2229.2
LAYER 4
57,    11.6025
     20.0000,     985.32
     25.0000,     1059.2
     30.0000,     1092.5
     35.0000,     1087.2
     40.0000,     1059.0
     45.0000,     1048.0
     50.0000,     1032.9
     55.0000,     1024.8
     60.0000,     977.63
     65.0000,     948.23
     70.0000,     913.25
     75.0000,     888.10
     80.0000,     864.85
     85.0000,     889.89
     90.0000,     936.71
     95.0000,     1029.9
    100.0000,     1098.9
    105.0000,     1165.5
    110.0000,     1188.5
    115.0000,     1231.0
    120.0000,     1290.2
    125.0000,     1355.8
    130.0000,     1390.2
    135.0000,     1408.0
    140.0000,     1369.4
    145.0000,     1362.0
    150.0000,     1400.0
    155.0000,     1443.8
    160.0000,     1508.4
    165.0000,     1557.9
    170.0000,     1659.9
    175.0000,     1724.0
    180.0000,     1724.5
    185.0000,     1671.5
    190.0000,     1635.5
    195.0000,     1487.8
    200.0000,     1407.5
    205.0000,     1355.3
    210.0000,     1339.6
    215.0000,     1365.1
    220.0000,     1400.0
    225.0000,     1448.8
    230.0000,     1446.1
    235.0000,     1551.8
    240.0000,     1632.8
    245.0000,     1546.4
    250.0000,     1455.4
    255.0000,     1364.2
    260.0000,     1357.4
    265.0000,     1389.6
    270.0000,     1404.1
    275.0000,     1432.8
    280.0000,     1412.5
    285.0000,     1571.0
    290.0000,     1896.7
    295.0000,     2026.7
             2052.5
LAYER 5
53,    15.2628
     30.0000,     1378.4
     35.0000,     1406.2
     40.0000,     1392.5
     45.0000,     1343.8
     50.0000,     1296.9
     55.0000,     1236.2
     60.0000,     1164.0
     65.0000,     1098.5
     70.0000,     1039.8
     75.0000,     994.39
     80.0000,     968.18
     85.0000,     977.76
     90.0000,     1012.6
     95.0000,     1069.7
    100.0000,     1120.7
    105.0000,     1167.9
    110.0000,     1207.9
    115.0000,     1264.9
    120.0000,     1339.3
    125.0000,     1415.4
    130.0000,     1462.2
    135.0000,     1464.4
    140.0000,     1412.7
    145.0000,     1353.2
    150.0000,     1308.8
    155.0000,     1275.0
    160.0000,     1257.1
    165.0000,     1249.2
    170.0000,     1262.7
    175.0000,     1267.7
    180.0000,     1246.4
    185.0000,     1202.6
    190.0000,     1156.2
    195.0000,     1101.0
    200.0000,     1087.5
    205.0000,     1105.3
    210.0000,     1136.7
    215.0000,     1176.3
    220.0000,     1223.9
    225.0000,     1286.4
    230.0000,     1352.8
    235.0000,     1448.7
    240.0000,     1496.5
    245.0000,     1431.4
    250.0000,     1326.2
    255.0000,     1230.7
    260.0000,     1183.0
    265.0000,     1169.6
    270.0000,     1167.0
    275.0000,     1181.5
    280.0000,     1220.2
    285.0000,     1313.8
             1528.8
LAYER 6
49,    19.2890
     40.0000,     1579.2
     45.0000,     1470.4
     50.0000,     1405.0
     55.0000,     1305.9
     60.0000,     1220.4
     65.0000,     1137.3
     70.0000,     1072.3
     75.0000,     1024.8
     80.0000,     1000.2
     85.0000,     1002.0
     90.0000,     1024.2
     95.0000,     1059.7
    100.0000,     1097.2
    105.0000,     1135.3
    110.0000,     1176.3
    115.0000,     1228.4
    120.0000,     1289.5
    125.0000,     1346.1
    130.0000,     1377.0
    135.0000,     1367.0
    140.0000,     1314.5
    145.0000,     1241.7
    150.0000,     1167.7
    155.0000,     1101.3
    160.0000,     1049.2
    165.0000,     1013.0
    170.0000,     992.79
    175.0000,     977.38
    180.0000,     958.15
    185.0000,     935.79
    190.0000,     918.16
    195.0000,     911.47
    200.0000,     930.44
    205.0000,     971.04
    210.0000,     1021.3
    215.0000,     1075.0
    220.0000,     1133.6
    225.0000,     1201.1
    230.0000,     1273.0
    235.0000,     1340.7
    240.0000,     1362.7
    245.0000,     1314.2
    250.0000,     1228.6
    255.0000,     1146.4
    260.0000,     1090.4
    265.0000,     1065.1
    270.0000,     1059.4
    275.0000,     1077.1
             1147.7
LAYER 7
45,    23.7179
     50.0000,     1482.2
     55.0000,     1322.2
     60.0000,     1236.5
     65.0000,     1147.2
     70.0000,     1083.2
     75.0000,     1034.3
     80.0000,     1009.1
     85.0000,     1004.1
     90.0000,     1014.1
     95.0000,     1033.8
    100.0000,     1057.7
    105.0000,     1084.3
    110.0000,     1114.3
    115.0000,     1149.1
    120.0000,     1185.5
    125.0000,     1214.3
    130.0000,     1223.3
    135.0000,     1203.6
    140.0000,     1155.4
    145.0000,     1089.1
    150.0000,     1017.4
    155.0000,     950.27
    160.0000,     894.41
    165.0000,     852.74
    170.0000,     824.90
    175.0000,     806.48
    180.0000,     793.72
    185.0000,     786.48
    190.0000,     787.88
    195.0000,     801.78
    200.0000,     832.25
    205.0000,     876.94
    210.0000,     929.44
    215.0000,     985.29
    220.0000,     1043.7
    225.0000,     1104.5
    230.0000,     1162.8
    235.0000,     1206.8
    240.0000,     1216.8
    245.0000,     1185.5
    250.0000,     1128.2
    255.0000,     1073.5
    260.0000,     1031.2
    265.0000,     1012.0
             1009.6
LAYER 8
41,    28.5897
     60.0000,     1270.7
     65.0000,     1150.1
     70.0000,     1089.2
     75.0000,     1039.4
     80.0000,     1011.3
     85.0000,     998.25
     90.0000,     995.81
     95.0000,     1000.6
    100.0000,     1009.9
    105.0000,     1022.1
    110.0000,     1036.4
    115.0000,     1051.8
    120.0000,     1065.4
    125.0000,     1071.8
    130.0000,     1064.9
    135.0000,     1040.4
    140.0000,     998.73
    145.0000,     945.25
    150.0000,     887.39
    155.0000,     832.17
    160.0000,     784.84
    165.0000,     748.13
    170.0000,     722.45
    175.0000,     706.36
    180.0000,     698.35
    185.0000,     698.20
    190.0000,     706.96
    195.0000,     726.04
    200.0000,     756.23
    205.0000,     795.94
    210.0000,     841.82
    215.0000,     890.90
    220.0000,     941.17
    225.0000,     990.91
    230.0000,     1035.6
    235.0000,     1066.6
    240.0000,     1073.5
    245.0000,     1058.5
    250.0000,     1031.6
    255.0000,     1003.1
           976.5681
LAYER 9
37,    33.9487
     70.0000,     1098.8
     75.0000,     1032.6
     80.0000,     1002.8
     85.0000,     987.29
     90.0000,     971.79
     95.0000,     962.02
    100.0000,     957.03
    105.0000,     955.22
    110.0000,     954.76
    115.0000,     954.54
    120.0000,     952.30
    125.0000,     945.13
    130.0000,     930.01
    135.0000,     905.14
    140.0000,     870.95
    145.0000,     830.13
    150.0000,     786.79
    155.0000,     745.15
    160.0000,     708.69
    165.0000,     679.50
    170.0000,     658.38
    175.0000,     645.12
    180.0000,     639.24
    185.0000,     640.59
    190.0000,     649.40
    195.0000,     665.99
    200.0000,     690.30
    205.0000,     721.39
    210.0000,     757.53
    215.0000,     796.95
    220.0000,     837.11
    225.0000,     877.20
    230.0000,     914.40
    235.0000,     941.78
    240.0000,     949.39
    245.0000,     947.19
           945.0803
LAYER 10
31,    39.8436
     85.0000,     979.89
     90.0000,     939.39
     95.0000,     919.11
    100.0000,     901.90
    105.0000,     889.31
    110.0000,     877.45
    115.0000,     866.91
    120.0000,     855.63
    125.0000,     842.10
    130.0000,     824.61
    135.0000,     802.20
    140.0000,     775.09
    145.0000,     744.62
    150.0000,     712.96
    155.0000,     682.46
    160.0000,     655.20
    165.0000,     632.62
    170.0000,     615.49
    175.0000,     604.01
    180.0000,     598.10
    185.0000,     597.72
    190.0000,     602.91
    195.0000,     613.78
    200.0000,     630.38
    205.0000,     652.49
    210.0000,     679.26
    215.0000,     710.75
    220.0000,     741.42
    225.0000,     774.99
    230.0000,     806.00
           852.4235
LAYER 11
27,    46.3279
     95.0000,     875.24
    100.0000,     844.20
    105.0000,     825.30
    110.0000,     807.14
    115.0000,     791.65
    120.0000,     776.16
    125.0000,     761.26
    130.0000,     744.85
    135.0000,     726.21
    140.0000,     705.27
    145.0000,     682.63
    150.0000,     659.40
    155.0000,     636.84
    160.0000,     616.15
    165.0000,     598.21
    170.0000,     583.60
    175.0000,     572.53
    180.0000,     565.07
    185.0000,     561.25
    190.0000,     561.20
    195.0000,     565.26
    200.0000,     573.98
    205.0000,     588.35
    210.0000,     606.36
    215.0000,     629.50
    220.0000,     654.67
           692.9316
LAYER 12
23,    53.4607
    105.0000,     769.53
    110.0000,     742.02
    115.0000,     723.11
    120.0000,     709.26
    125.0000,     697.58
    130.0000,     684.31
    135.0000,     669.99
    140.0000,     654.24
    145.0000,     637.32
    150.0000,     619.81
    155.0000,     602.44
    160.0000,     585.88
    165.0000,     570.67
    170.0000,     557.10
    175.0000,     545.31
    180.0000,     535.31
    185.0000,     527.10
    190.0000,     520.93
    195.0000,     517.46
    200.0000,     517.54
    205.0000,     522.61
    210.0000,     535.44
           558.9755
LAYER 13
21,    61.3068
    110.0000,     666.53
    115.0000,     654.76
    120.0000,     648.68
    125.0000,     643.48
    130.0000,     637.10
    135.0000,     627.69
    140.0000,     616.29
    145.0000,     603.38
    150.0000,     589.51
    155.0000,     575.23
    160.0000,     560.98
    165.0000,     547.05
    170.0000,     533.55
    175.0000,     520.40
    180.0000,     507.39
    185.0000,     494.26
    190.0000,     480.98
    195.0000,     469.22
    200.0000,     458.23
    205.0000,     450.68
           452.6616
LAYER 14
19, 
    115.0000,     584.42
    120.0000,     597.69
    125.0000,     603.19
    130.0000,     602.90
    135.0000,     598.38
    140.0000,     589.70
    145.0000,     578.91
    150.0000,     566.78
    155.0000,     553.90
    160.0000,     540.66
    165.0000,     527.24
    170.0000,     513.61
    175.0000,     499.45
    180.0000,     484.20
    185.0000,     466.89
    190.0000,     449.58
    195.0000,     428.89
    200.0000,     403.34
           371.5089
CALCULATED APPARENT RESISTIVITY
      7.5000,       5.0000,   1.00000,    821.3469
     12.5000,       5.0000,   1.00000,    833.9962
     17.5000,       5.0000,   1.00000,    849.3156
     22.5000,       5.0000,   1.00000,    857.3465
     27.5000,       5.0000,   1.00000,    876.2277
     32.5000,       5.0000,   1.00000,    863.2637
     37.5000,       5.0000,   1.00000,    836.3571
     42.5000,       5.0000,   1.00000,    849.7720
     47.5000,       5.0000,   1.00000,    813.6093
     52.5000,       5.0000,   1.00000,    838.0623
     57.5000,       5.0000,   1.00000,    791.4064
     62.5000,       5.0000,   1.00000,    809.1958
     67.5000,       5.0000,   1.00000,    767.0135
     72.5000,       5.0000,   1.00000,    790.0195
     77.5000,       5.0000,   1.00000,    773.6463
     82.5000,       5.0000,   1.00000,    827.0687
     87.5000,       5.0000,   1.00000,    844.9252
     92.5000,       5.0000,   1.00000,    961.7713
     97.5000,       5.0000,   1.00000,    989.1255
    102.5000,       5.0000,   1.00000,   1103.1604
    107.5000,       5.0000,   1.00000,   1115.0939
    112.5000,       5.0000,   1.00000,   1185.9019
    117.5000,       5.0000,   1.00000,   1204.4503
    122.5000,       5.0000,   1.00000,   1255.4099
    127.5000,       5.0000,   1.00000,   1259.0918
    132.5000,       5.0000,   1.00000,   1311.7018
    137.5000,       5.0000,   1.00000,   1295.2236
    142.5000,       5.0000,   1.00000,   1346.6862
    147.5000,       5.0000,   1.00000,   1412.7837
    152.5000,       5.0000,   1.00000,   1450.8923
    157.5000,       5.0000,   1.00000,   1569.8533
    162.5000,       5.0000,   1.00000,   1590.8010
    167.5000,       5.0000,   1.00000,   1734.9860
    172.5000,       5.0000,   1.00000,   1756.6036
    177.5000,       5.0000,   1.00000,   1833.6676
    182.5000,       5.0000,   1.00000,   1750.5632
    187.5000,       5.0000,   1.00000,   1837.6710
    192.5000,       5.0000,   1.00000,   1674.3434
    197.5000,       5.0000,   1.00000,   1666.5452
    202.5000,       5.0000,   1.00000,   1556.7679
    207.5000,       5.0000,   1.00000,   1532.7285
    212.5000,       5.0000,   1.00000,   1578.1930
    217.5000,       5.0000,   1.00000,   1556.2632
    222.5000,       5.0000,   1.00000,   1666.0316
    227.5000,       5.0000,   1.00000,   1593.8979
    232.5000,       5.0000,   1.00000,   1643.0024
    237.5000,       5.0000,   1.00000,   1677.5488
    242.5000,       5.0000,   1.00000,   1568.4171
    247.5000,       5.0000,   1.00000,   1600.0862
    252.5000,       5.0000,   1.00000,   1493.9805
    257.5000,       5.0000,   1.00000,   1495.1318
    262.5000,       5.0000,   1.00000,   1540.8402
    267.5000,       5.0000,   1.00000,   1494.9573
    272.5000,       5.0000,   1.00000,   1653.3633
    277.5000,       5.0000,   1.00000,   1631.2688
    282.5000,       5.0000,   1.00000,   1774.7711
    287.5000,       5.0000,   1.00000,   2100.8379
    292.5000,       5.0000,   1.00000,   2137.7864
    297.5000,       5.0000,   1.00000,   2320.7415
    302.5000,       5.0000,   1.00000,   2287.0613
    307.5000,       5.0000,   1.00000,   2257.3582
     12.5000,       5.0000,   2.00000,    896.2440
     17.5000,       5.0000,   2.00000,    901.5190
     22.5000,       5.0000,   2.00000,    910.5444
     27.5000,       5.0000,   2.00000,    943.6574
     32.5000,       5.0000,   2.00000,    919.7876
     37.5000,       5.0000,   2.00000,    891.1106
     42.5000,       5.0000,   2.00000,    904.2750
     47.5000,       5.0000,   2.00000,    880.5270
     52.5000,       5.0000,   2.00000,    893.5724
     57.5000,       5.0000,   2.00000,    855.5398
     62.5000,       5.0000,   2.00000,    856.9339
     67.5000,       5.0000,   2.00000,    828.6793
     72.5000,       5.0000,   2.00000,    841.5060
     77.5000,       5.0000,   2.00000,    840.9028
     82.5000,       5.0000,   2.00000,    872.7971
     87.5000,       5.0000,   2.00000,    897.5486
     92.5000,       5.0000,   2.00000,    987.0773
     97.5000,       5.0000,   2.00000,   1018.0235
    102.5000,       5.0000,   2.00000,   1106.6097
    107.5000,       5.0000,   2.00000,   1128.9299
    112.5000,       5.0000,   2.00000,   1178.1952
    117.5000,       5.0000,   2.00000,   1218.6732
    122.5000,       5.0000,   2.00000,   1252.0255
    127.5000,       5.0000,   2.00000,   1277.5887
    132.5000,       5.0000,   2.00000,   1330.2662
    137.5000,       5.0000,   2.00000,   1301.1178
    142.5000,       5.0000,   2.00000,   1346.7140
    147.5000,       5.0000,   2.00000,   1417.2198
    152.5000,       5.0000,   2.00000,   1454.8195
    157.5000,       5.0000,   2.00000,   1524.6726
    162.5000,       5.0000,   2.00000,   1526.9546
    167.5000,       5.0000,   2.00000,   1642.3613
    172.5000,       5.0000,   2.00000,   1703.0564
    177.5000,       5.0000,   2.00000,   1676.3688
    182.5000,       5.0000,   2.00000,   1624.7706
    187.5000,       5.0000,   2.00000,   1716.8162
    192.5000,       5.0000,   2.00000,   1609.6344
    197.5000,       5.0000,   2.00000,   1584.1437
    202.5000,       5.0000,   2.00000,   1510.0211
    207.5000,       5.0000,   2.00000,   1483.3136
    212.5000,       5.0000,   2.00000,   1513.7578
    217.5000,       5.0000,   2.00000,   1522.2643
    222.5000,       5.0000,   2.00000,   1605.6779
    227.5000,       5.0000,   2.00000,   1492.4554
    232.5000,       5.0000,   2.00000,   1553.3087
    237.5000,       5.0000,   2.00000,   1621.0778
    242.5000,       5.0000,   2.00000,   1513.3384
    247.5000,       5.0000,   2.00000,   1550.8325
    252.5000,       5.0000,   2.00000,   1470.1875
    257.5000,       5.0000,   2.00000,   1474.9229
    262.5000,       5.0000,   2.00000,   1502.1566
    267.5000,       5.0000,   2.00000,   1498.7429
    272.5000,       5.0000,   2.00000,   1680.6466
    277.5000,       5.0000,   2.00000,   1565.2277
    282.5000,       5.0000,   2.00000,   1664.4094
    287.5000,       5.0000,   2.00000,   2020.8662
    292.5000,       5.0000,   2.00000,   1995.1453
    297.5000,       5.0000,   2.00000,   2066.8372
    302.5000,       5.0000,   2.00000,   2081.9348
     17.5000,       5.0000,   3.00000,    953.4926
     22.5000,       5.0000,   3.00000,    974.3539
     27.5000,       5.0000,   3.00000,   1001.5535
     32.5000,       5.0000,   3.00000,    975.7835
     37.5000,       5.0000,   3.00000,    928.7878
     42.5000,       5.0000,   3.00000,    947.9838
     47.5000,       5.0000,   3.00000,    928.7977
     52.5000,       5.0000,   3.00000,    961.7615
     57.5000,       5.0000,   3.00000,    906.9760
     62.5000,       5.0000,   3.00000,    919.0039
     67.5000,       5.0000,   3.00000,    875.0083
     72.5000,       5.0000,   3.00000,    903.8149
     77.5000,       5.0000,   3.00000,    876.8922
     82.5000,       5.0000,   3.00000,    919.7431
     87.5000,       5.0000,   3.00000,    918.8788
     92.5000,       5.0000,   3.00000,   1021.6312
     97.5000,       5.0000,   3.00000,   1036.7192
    102.5000,       5.0000,   3.00000,   1127.2776
    107.5000,       5.0000,   3.00000,   1115.4342
    112.5000,       5.0000,   3.00000,   1170.9498
    117.5000,       5.0000,   3.00000,   1188.5928
    122.5000,       5.0000,   3.00000,   1252.8440
    127.5000,       5.0000,   3.00000,   1270.4412
    132.5000,       5.0000,   3.00000,   1315.9188
    137.5000,       5.0000,   3.00000,   1280.2843
    142.5000,       5.0000,   3.00000,   1315.5773
    147.5000,       5.0000,   3.00000,   1390.3802
    152.5000,       5.0000,   3.00000,   1411.9740
    157.5000,       5.0000,   3.00000,   1450.5791
    162.5000,       5.0000,   3.00000,   1420.0049
    167.5000,       5.0000,   3.00000,   1544.9808
    172.5000,       5.0000,   3.00000,   1539.2473
    177.5000,       5.0000,   3.00000,   1538.9741
    182.5000,       5.0000,   3.00000,   1455.4047
    187.5000,       5.0000,   3.00000,   1582.9642
    192.5000,       5.0000,   3.00000,   1505.2793
    197.5000,       5.0000,   3.00000,   1495.7632
    202.5000,       5.0000,   3.00000,   1399.0994
    207.5000,       5.0000,   3.00000,   1384.5477
    212.5000,       5.0000,   3.00000,   1448.4156
    217.5000,       5.0000,   3.00000,   1472.3649
    222.5000,       5.0000,   3.00000,   1515.9133
    227.5000,       5.0000,   3.00000,   1399.6829
    232.5000,       5.0000,   3.00000,   1448.7241
    237.5000,       5.0000,   3.00000,   1532.9132
    242.5000,       5.0000,   3.00000,   1469.6490
    247.5000,       5.0000,   3.00000,   1474.2739
    252.5000,       5.0000,   3.00000,   1400.7584
    257.5000,       5.0000,   3.00000,   1409.7954
    262.5000,       5.0000,   3.00000,   1478.6023
    267.5000,       5.0000,   3.00000,   1510.0802
    272.5000,       5.0000,   3.00000,   1602.3422
    277.5000,       5.0000,   3.00000,   1457.3479
    282.5000,       5.0000,   3.00000,   1534.2120
    287.5000,       5.0000,   3.00000,   1852.1428
    292.5000,       5.0000,   3.00000,   1873.0109
    297.5000,       5.0000,   3.00000,   1867.9863
     22.5000,      15.0000,   1.00000,   1007.4727
     27.5000,      15.0000,   1.00000,   1012.3023
     32.5000,      15.0000,   1.00000,    988.7818
     37.5000,      15.0000,   1.00000,    970.1415
     42.5000,      15.0000,   1.00000,    950.6803
     47.5000,      15.0000,   1.00000,    969.4846
     52.5000,      15.0000,   1.00000,    964.4092
     57.5000,      15.0000,   1.00000,    970.8557
     62.5000,      15.0000,   1.00000,    937.7872
     67.5000,      15.0000,   1.00000,    939.8036
     72.5000,      15.0000,   1.00000,    914.5849
     77.5000,      15.0000,   1.00000,    931.0865
     82.5000,      15.0000,   1.00000,    925.7689
     87.5000,      15.0000,   1.00000,    977.6848
     92.5000,      15.0000,   1.00000,   1010.6685
     97.5000,      15.0000,   1.00000,   1080.1034
    102.5000,      15.0000,   1.00000,   1096.6166
    107.5000,      15.0000,   1.00000,   1132.5759
    112.5000,      15.0000,   1.00000,   1134.3662
    117.5000,      15.0000,   1.00000,   1182.2808
    122.5000,      15.0000,   1.00000,   1213.6729
    127.5000,      15.0000,   1.00000,   1257.3395
    132.5000,      15.0000,   1.00000,   1260.0637
    137.5000,      15.0000,   1.00000,   1273.5388
    142.5000,      15.0000,   1.00000,   1301.5441
    147.5000,      15.0000,   1.00000,   1335.0361
    152.5000,      15.0000,   1.00000,   1368.2720
    157.5000,      15.0000,   1.00000,   1369.8540
    162.5000,      15.0000,   1.00000,   1410.0688
    167.5000,      15.0000,   1.00000,   1403.2749
    172.5000,      15.0000,   1.00000,   1430.8115
    177.5000,      15.0000,   1.00000,   1402.2588
    182.5000,      15.0000,   1.00000,   1432.7368
    187.5000,      15.0000,   1.00000,   1420.7074
    192.5000,      15.0000,   1.00000,   1451.9297
    197.5000,      15.0000,   1.00000,   1402.5443
    202.5000,      15.0000,   1.00000,   1359.0096
    207.5000,      15.0000,   1.00000,   1349.9340
    212.5000,      15.0000,   1.00000,   1393.3425
    217.5000,      15.0000,   1.00000,   1422.5559
    222.5000,      15.0000,   1.00000,   1409.0061
    227.5000,      15.0000,   1.00000,   1395.5221
    232.5000,      15.0000,   1.00000,   1394.9561
    237.5000,      15.0000,   1.00000,   1418.0751
    242.5000,      15.0000,   1.00000,   1432.7783
    247.5000,      15.0000,   1.00000,   1408.0638
    252.5000,      15.0000,   1.00000,   1372.0161
    257.5000,      15.0000,   1.00000,   1396.8182
    262.5000,      15.0000,   1.00000,   1468.4309
    267.5000,      15.0000,   1.00000,   1504.6036
    272.5000,      15.0000,   1.00000,   1471.1588
    277.5000,      15.0000,   1.00000,   1465.0624
    282.5000,      15.0000,   1.00000,   1541.6622
    287.5000,      15.0000,   1.00000,   1649.8602
    292.5000,      15.0000,   1.00000,   1737.3751
     22.5000,       5.0000,   4.00000,   1022.4150
     27.5000,       5.0000,   4.00000,   1054.7350
     32.5000,       5.0000,   4.00000,   1012.3002
     37.5000,       5.0000,   4.00000,    966.0386
     42.5000,       5.0000,   4.00000,    980.6672
     47.5000,       5.0000,   4.00000,    966.9886
     52.5000,       5.0000,   4.00000,   1009.6985
     57.5000,       5.0000,   4.00000,    965.3453
     62.5000,       5.0000,   4.00000,    969.3447
     67.5000,       5.0000,   4.00000,    928.8678
     72.5000,       5.0000,   4.00000,    935.5810
     77.5000,       5.0000,   4.00000,    912.6465
     82.5000,       5.0000,   4.00000,    936.3099
     87.5000,       5.0000,   4.00000,    945.0253
     92.5000,       5.0000,   4.00000,   1042.9069
     97.5000,       5.0000,   4.00000,   1061.0104
    102.5000,       5.0000,   4.00000,   1135.2339
    107.5000,       5.0000,   4.00000,   1117.1278
    112.5000,       5.0000,   4.00000,   1140.9248
    117.5000,       5.0000,   4.00000,   1173.4514
    122.5000,       5.0000,   4.00000,   1224.4998
    127.5000,       5.0000,   4.00000,   1243.9733
    132.5000,       5.0000,   4.00000,   1282.9695
    137.5000,       5.0000,   4.00000,   1237.0146
    142.5000,       5.0000,   4.00000,   1274.3542
    147.5000,       5.0000,   4.00000,   1327.8679
    152.5000,       5.0000,   4.00000,   1331.4541
    157.5000,       5.0000,   4.00000,   1367.9611
    162.5000,       5.0000,   4.00000,   1336.8965
    167.5000,       5.0000,   4.00000,   1402.2441
    172.5000,       5.0000,   4.00000,   1408.4891
    177.5000,       5.0000,   4.00000,   1394.9802
    182.5000,       5.0000,   4.00000,   1347.2174
    187.5000,       5.0000,   4.00000,   1456.7289
    192.5000,       5.0000,   4.00000,   1384.3287
    197.5000,       5.0000,   4.00000,   1385.2927
    202.5000,       5.0000,   4.00000,   1292.7745
    207.5000,       5.0000,   4.00000,   1287.3431
    212.5000,       5.0000,   4.00000,   1373.4159
    217.5000,       5.0000,   4.00000,   1373.1919
    222.5000,       5.0000,   4.00000,   1445.6859
    227.5000,       5.0000,   4.00000,   1316.9891
    232.5000,       5.0000,   4.00000,   1373.0897
    237.5000,       5.0000,   4.00000,   1461.6752
    242.5000,       5.0000,   4.00000,   1378.9124
    247.5000,       5.0000,   4.00000,   1421.6372
    252.5000,       5.0000,   4.00000,   1310.4827
    257.5000,       5.0000,   4.00000,   1354.7418
    262.5000,       5.0000,   4.00000,   1462.8651
    267.5000,       5.0000,   4.00000,   1426.9244
    272.5000,       5.0000,   4.00000,   1520.2208
    277.5000,       5.0000,   4.00000,   1346.6501
    282.5000,       5.0000,   4.00000,   1407.7297
    287.5000,       5.0000,   4.00000,   1717.6321
    292.5000,       5.0000,   4.00000,   1690.9612
     30.0000,      20.0000,   1.00000,   1032.2040
     35.0000,      20.0000,   1.00000,   1021.7162
     40.0000,      20.0000,   1.00000,   1003.1945
     45.0000,      20.0000,   1.00000,   1002.0369
     50.0000,      20.0000,   1.00000,   1009.1154
     55.0000,      20.0000,   1.00000,   1014.3239
     60.0000,      20.0000,   1.00000,   1018.8477
     65.0000,      20.0000,   1.00000,    995.4455
     70.0000,      20.0000,   1.00000,    973.0283
     75.0000,      20.0000,   1.00000,    953.4022
     80.0000,      20.0000,   1.00000,    952.6713
     85.0000,      20.0000,   1.00000,    983.1561
     90.0000,      20.0000,   1.00000,   1017.7253
     95.0000,      20.0000,   1.00000,   1065.1794
    100.0000,      20.0000,   1.00000,   1097.7834
    105.0000,      20.0000,   1.00000,   1110.6504
    110.0000,      20.0000,   1.00000,   1128.4263
    115.0000,      20.0000,   1.00000,   1140.4644
    120.0000,      20.0000,   1.00000,   1150.7079
    125.0000,      20.0000,   1.00000,   1179.4601
    130.0000,      20.0000,   1.00000,   1182.3585
    135.0000,      20.0000,   1.00000,   1204.4540
    140.0000,      20.0000,   1.00000,   1216.7549
    145.0000,      20.0000,   1.00000,   1217.2762
    150.0000,      20.0000,   1.00000,   1236.0957
    155.0000,      20.0000,   1.00000,   1256.7542
    160.0000,      20.0000,   1.00000,   1262.6014
    165.0000,      20.0000,   1.00000,   1277.9919
    170.0000,      20.0000,   1.00000,   1266.2500
    175.0000,      20.0000,   1.00000,   1274.3774
    180.0000,      20.0000,   1.00000,   1305.1282
    185.0000,      20.0000,   1.00000,   1295.8049
    190.0000,      20.0000,   1.00000,   1290.3763
    195.0000,      20.0000,   1.00000,   1263.4482
    200.0000,      20.0000,   1.00000,   1243.1892
    205.0000,      20.0000,   1.00000,   1253.1879
    210.0000,      20.0000,   1.00000,   1241.5670
    215.0000,      20.0000,   1.00000,   1270.6162
    220.0000,      20.0000,   1.00000,   1285.0387
    225.0000,      20.0000,   1.00000,   1304.3553
    230.0000,      20.0000,   1.00000,   1340.2809
    235.0000,      20.0000,   1.00000,   1305.3090
    240.0000,      20.0000,   1.00000,   1321.5085
    245.0000,      20.0000,   1.00000,   1302.7490
    250.0000,      20.0000,   1.00000,   1300.5323
    255.0000,      20.0000,   1.00000,   1353.3392
    260.0000,      20.0000,   1.00000,   1325.3481
    265.0000,      20.0000,   1.00000,   1359.7095
    270.0000,      20.0000,   1.00000,   1346.2744
    275.0000,      20.0000,   1.00000,   1334.7689
    280.0000,      20.0000,   1.00000,   1421.2722
    285.0000,      20.0000,   1.00000,   1424.7919
     27.5000,       5.0000,   5.00000,   1082.5992
     32.5000,       5.0000,   5.00000,   1045.0769
     37.5000,       5.0000,   5.00000,    991.9124
     42.5000,       5.0000,   5.00000,   1013.0508
     47.5000,       5.0000,   5.00000,    995.8293
     52.5000,       5.0000,   5.00000,   1045.4437
     57.5000,       5.0000,   5.00000,   1005.5167
     62.5000,       5.0000,   5.00000,   1019.9745
     67.5000,       5.0000,   5.00000,    958.5483
     72.5000,       5.0000,   5.00000,    965.7881
     77.5000,       5.0000,   5.00000,    921.2467
     82.5000,       5.0000,   5.00000,    954.4213
     87.5000,       5.0000,   5.00000,    956.2826
     92.5000,       5.0000,   5.00000,   1062.5830
     97.5000,       5.0000,   5.00000,   1069.6405
    102.5000,       5.0000,   5.00000,   1145.4235
    107.5000,       5.0000,   5.00000,   1107.0264
    112.5000,       5.0000,   5.00000,   1135.2736
    117.5000,       5.0000,   5.00000,   1146.5083
    122.5000,       5.0000,   5.00000,   1190.6367
    127.5000,       5.0000,   5.00000,   1197.5212
    132.5000,       5.0000,   5.00000,   1235.5293
    137.5000,       5.0000,   5.00000,   1191.4226
    142.5000,       5.0000,   5.00000,   1208.9106
    147.5000,       5.0000,   5.00000,   1247.2448
    152.5000,       5.0000,   5.00000,   1245.7283
    157.5000,       5.0000,   5.00000,   1284.9335
    162.5000,       5.0000,   5.00000,   1236.6505
    167.5000,       5.0000,   5.00000,   1301.1957
    172.5000,       5.0000,   5.00000,   1295.0896
    177.5000,       5.0000,   5.00000,   1299.9341
    182.5000,       5.0000,   5.00000,   1255.2118
    187.5000,       5.0000,   5.00000,   1358.2162
    192.5000,       5.0000,   5.00000,   1270.9102
    197.5000,       5.0000,   5.00000,   1261.3187
    202.5000,       5.0000,   5.00000,   1203.8781
    207.5000,       5.0000,   5.00000,   1208.2677
    212.5000,       5.0000,   5.00000,   1255.4261
    217.5000,       5.0000,   5.00000,   1290.6973
    222.5000,       5.0000,   5.00000,   1352.9143
    227.5000,       5.0000,   5.00000,   1263.2147
    232.5000,       5.0000,   5.00000,   1320.0396
    237.5000,       5.0000,   5.00000,   1385.4387
    242.5000,       5.0000,   5.00000,   1312.2771
    247.5000,       5.0000,   5.00000,   1322.4259
    252.5000,       5.0000,   5.00000,   1271.7271
    257.5000,       5.0000,   5.00000,   1309.7495
    262.5000,       5.0000,   5.00000,   1360.6130
    267.5000,       5.0000,   5.00000,   1342.5806
    272.5000,       5.0000,   5.00000,   1409.8646
    277.5000,       5.0000,   5.00000,   1258.9137
    282.5000,       5.0000,   5.00000,   1308.9683
    287.5000,       5.0000,   5.00000,   1573.5190
     32.5000,       5.0000,   6.00000,   1063.4386
     37.5000,       5.0000,   6.00000,   1017.3092
     42.5000,       5.0000,   6.00000,   1037.3096
     47.5000,       5.0000,   6.00000,   1024.6979
     52.5000,       5.0000,   6.00000,   1072.9275
     57.5000,       5.0000,   6.00000,   1032.3695
     62.5000,       5.0000,   6.00000,   1042.2020
     67.5000,       5.0000,   6.00000,    983.3196
     72.5000,       5.0000,   6.00000,    974.4113
     77.5000,       5.0000,   6.00000,    932.5930
     82.5000,       5.0000,   6.00000,    957.4510
     87.5000,       5.0000,   6.00000,    964.6993
     92.5000,       5.0000,   6.00000,   1063.7106
     97.5000,       5.0000,   6.00000,   1074.9799
    102.5000,       5.0000,   6.00000,   1138.7185
    107.5000,       5.0000,   6.00000,   1108.4698
    112.5000,       5.0000,   6.00000,   1124.8870
    117.5000,       5.0000,   6.00000,   1125.0521
    122.5000,       5.0000,   6.00000,   1149.8628
    127.5000,       5.0000,   6.00000,   1149.5228
    132.5000,       5.0000,   6.00000,   1180.6570
    137.5000,       5.0000,   6.00000,   1129.8899
    142.5000,       5.0000,   6.00000,   1135.2832
    147.5000,       5.0000,   6.00000,   1166.0457
    152.5000,       5.0000,   6.00000,   1169.0377
    157.5000,       5.0000,   6.00000,   1187.3577
    162.5000,       5.0000,   6.00000,   1150.4819
    167.5000,       5.0000,   6.00000,   1222.0203
    172.5000,       5.0000,   6.00000,   1226.5702
    177.5000,       5.0000,   6.00000,   1228.8541
    182.5000,       5.0000,   6.00000,   1178.8143
    187.5000,       5.0000,   6.00000,   1267.5608
    192.5000,       5.0000,   6.00000,   1175.4696
    197.5000,       5.0000,   6.00000,   1169.5315
    202.5000,       5.0000,   6.00000,   1114.2633
    207.5000,       5.0000,   6.00000,   1107.8058
    212.5000,       5.0000,   6.00000,   1173.0953
    217.5000,       5.0000,   6.00000,   1188.5803
    222.5000,       5.0000,   6.00000,   1284.7286
    227.5000,       5.0000,   6.00000,   1203.9722
    232.5000,       5.0000,   6.00000,   1266.0541
    237.5000,       5.0000,   6.00000,   1334.7841
    242.5000,       5.0000,   6.00000,   1235.7098
    247.5000,       5.0000,   6.00000,   1270.9585
    252.5000,       5.0000,   6.00000,   1215.6097
    257.5000,       5.0000,   6.00000,   1230.5549
    262.5000,       5.0000,   6.00000,   1262.9099
    267.5000,       5.0000,   6.00000,   1230.5758
    272.5000,       5.0000,   6.00000,   1316.1532
    277.5000,       5.0000,   6.00000,   1172.1907
    282.5000,       5.0000,   6.00000,   1219.0088
     37.5000,      25.0000,   1.00000,   1044.3452
     42.5000,      25.0000,   1.00000,   1044.5908
     47.5000,      25.0000,   1.00000,   1037.3177
     52.5000,      25.0000,   1.00000,   1048.6685
     57.5000,      25.0000,   1.00000,   1034.7765
     62.5000,      25.0000,   1.00000,   1030.5416
     67.5000,      25.0000,   1.00000,   1000.1721
     72.5000,      25.0000,   1.00000,    987.1316
     77.5000,      25.0000,   1.00000,    967.1987
     82.5000,      25.0000,   1.00000,    988.9747
     87.5000,      25.0000,   1.00000,   1003.2123
     92.5000,      25.0000,   1.00000,   1047.8781
     97.5000,      25.0000,   1.00000,   1066.1345
    102.5000,      25.0000,   1.00000,   1102.6127
    107.5000,      25.0000,   1.00000,   1112.7878
    112.5000,      25.0000,   1.00000,   1125.1406
    117.5000,      25.0000,   1.00000,   1114.8566
    122.5000,      25.0000,   1.00000,   1116.3481
    127.5000,      25.0000,   1.00000,   1109.4148
    132.5000,      25.0000,   1.00000,   1112.1077
    137.5000,      25.0000,   1.00000,   1113.1128
    142.5000,      25.0000,   1.00000,   1119.6681
    147.5000,      25.0000,   1.00000,   1126.8091
    152.5000,      25.0000,   1.00000,   1123.4847
    157.5000,      25.0000,   1.00000,   1145.8286
    162.5000,      25.0000,   1.00000,   1159.6890
    167.5000,      25.0000,   1.00000,   1180.4016
    172.5000,      25.0000,   1.00000,   1188.4485
    177.5000,      25.0000,   1.00000,   1212.3500
    182.5000,      25.0000,   1.00000,   1200.0841
    187.5000,      25.0000,   1.00000,   1178.2621
    192.5000,      25.0000,   1.00000,   1156.3032
    197.5000,      25.0000,   1.00000,   1151.9696
    202.5000,      25.0000,   1.00000,   1119.6250
    207.5000,      25.0000,   1.00000,   1127.2124
    212.5000,      25.0000,   1.00000,   1140.3491
    217.5000,      25.0000,   1.00000,   1159.0347
    222.5000,      25.0000,   1.00000,   1193.9042
    227.5000,      25.0000,   1.00000,   1238.4733
    232.5000,      25.0000,   1.00000,   1246.9005
    237.5000,      25.0000,   1.00000,   1228.1539
    242.5000,      25.0000,   1.00000,   1233.8718
    247.5000,      25.0000,   1.00000,   1246.5881
    252.5000,      25.0000,   1.00000,   1228.0181
    257.5000,      25.0000,   1.00000,   1217.1858
    262.5000,      25.0000,   1.00000,   1218.9554
    267.5000,      25.0000,   1.00000,   1196.7644
    272.5000,      25.0000,   1.00000,   1211.1649
    277.5000,      25.0000,   1.00000,   1272.8506
     37.5000,       5.0000,   7.00000,   1033.0897
     42.5000,       5.0000,   7.00000,   1061.1877
     47.5000,       5.0000,   7.00000,   1046.3597
     52.5000,       5.0000,   7.00000,   1096.8186
     57.5000,       5.0000,   7.00000,   1042.1733
     62.5000,       5.0000,   7.00000,   1048.1700
     67.5000,       5.0000,   7.00000,    984.4294
     72.5000,       5.0000,   7.00000,    982.4188
     77.5000,       5.0000,   7.00000,    933.7242
     82.5000,       5.0000,   7.00000,    959.3884
     87.5000,       5.0000,   7.00000,    956.9564
     92.5000,       5.0000,   7.00000,   1060.3984
     97.5000,       5.0000,   7.00000,   1062.7161
    102.5000,       5.0000,   7.00000,   1137.5693
    107.5000,       5.0000,   7.00000,   1100.8306
    112.5000,       5.0000,   7.00000,   1111.7300
    117.5000,       5.0000,   7.00000,   1102.7819
    122.5000,       5.0000,   7.00000,   1117.2963
    127.5000,       5.0000,   7.00000,   1105.2468
    132.5000,       5.0000,   7.00000,   1121.4836
    137.5000,       5.0000,   7.00000,   1058.2444
    142.5000,       5.0000,   7.00000,   1065.3550
    147.5000,       5.0000,   7.00000,   1097.5199
    152.5000,       5.0000,   7.00000,   1084.1296
    157.5000,       5.0000,   7.00000,   1108.8865
    162.5000,       5.0000,   7.00000,   1079.2952
    167.5000,       5.0000,   7.00000,   1159.4194
    172.5000,       5.0000,   7.00000,   1179.5170
    177.5000,       5.0000,   7.00000,   1171.5753
    182.5000,       5.0000,   7.00000,   1114.5767
    187.5000,       5.0000,   7.00000,   1184.4889
    192.5000,       5.0000,   7.00000,   1105.5740
    197.5000,       5.0000,   7.00000,   1097.0753
    202.5000,       5.0000,   7.00000,   1019.9689
    207.5000,       5.0000,   7.00000,   1024.3643
    212.5000,       5.0000,   7.00000,   1085.1472
    217.5000,       5.0000,   7.00000,   1124.4601
    222.5000,       5.0000,   7.00000,   1208.3221
    227.5000,       5.0000,   7.00000,   1144.3302
    232.5000,       5.0000,   7.00000,   1212.1504
    237.5000,       5.0000,   7.00000,   1275.7643
    242.5000,       5.0000,   7.00000,   1201.8940
    247.5000,       5.0000,   7.00000,   1225.6042
    252.5000,       5.0000,   7.00000,   1134.2125
    257.5000,       5.0000,   7.00000,   1135.2612
    262.5000,       5.0000,   7.00000,   1172.1954
    267.5000,       5.0000,   7.00000,   1137.2294
    272.5000,       5.0000,   7.00000,   1214.8528
    277.5000,       5.0000,   7.00000,   1089.3672
     42.5000,       5.0000,   8.00000,   1076.1183
     47.5000,       5.0000,   8.00000,   1064.5199
     52.5000,       5.0000,   8.00000,   1104.4386
     57.5000,       5.0000,   8.00000,   1046.0723
     62.5000,       5.0000,   8.00000,   1040.2667
     67.5000,       5.0000,   8.00000,    976.2487
     72.5000,       5.0000,   8.00000,    976.9605
     77.5000,       5.0000,   8.00000,    931.8744
     82.5000,       5.0000,   8.00000,    950.1231
     87.5000,       5.0000,   8.00000,    948.1072
     92.5000,       5.0000,   8.00000,   1040.7883
     97.5000,       5.0000,   8.00000,   1054.2393
    102.5000,       5.0000,   8.00000,   1124.5509
    107.5000,       5.0000,   8.00000,   1087.2264
    112.5000,       5.0000,   8.00000,   1093.5385
    117.5000,       5.0000,   8.00000,   1080.7603
    122.5000,       5.0000,   8.00000,   1091.8982
    127.5000,       5.0000,   8.00000,   1065.3977
    132.5000,       5.0000,   8.00000,   1061.8972
    137.5000,       5.0000,   8.00000,    998.4484
    142.5000,       5.0000,   8.00000,   1002.2895
    147.5000,       5.0000,   8.00000,   1025.0640
    152.5000,       5.0000,   8.00000,   1018.5963
    157.5000,       5.0000,   8.00000,   1044.5439
    162.5000,       5.0000,   8.00000,   1025.8552
    167.5000,       5.0000,   8.00000,   1111.1183
    172.5000,       5.0000,   8.00000,   1125.2811
    177.5000,       5.0000,   8.00000,   1124.6035
    182.5000,       5.0000,   8.00000,   1055.7010
    187.5000,       5.0000,   8.00000,   1127.6272
    192.5000,       5.0000,   8.00000,   1044.4506
    197.5000,       5.0000,   8.00000,   1018.4490
    202.5000,       5.0000,   8.00000,    955.6245
    207.5000,       5.0000,   8.00000,    947.4954
    212.5000,       5.0000,   8.00000,   1018.4417
    217.5000,       5.0000,   8.00000,   1061.7681
    222.5000,       5.0000,   8.00000,   1147.0686
    227.5000,       5.0000,   8.00000,   1082.7919
    232.5000,       5.0000,   8.00000,   1151.4330
    237.5000,       5.0000,   8.00000,   1236.0856
    242.5000,       5.0000,   8.00000,   1172.1637
    247.5000,       5.0000,   8.00000,   1158.8137
    252.5000,       5.0000,   8.00000,   1057.9037
    257.5000,       5.0000,   8.00000,   1049.2513
    262.5000,       5.0000,   8.00000,   1079.4639
    267.5000,       5.0000,   8.00000,   1062.5175
    272.5000,       5.0000,   8.00000,   1121.5134
     52.5000,      35.0000,   1.00000,   1041.2651
     57.5000,      35.0000,   1.00000,   1028.1833
     62.5000,      35.0000,   1.00000,   1003.7571
     67.5000,      35.0000,   1.00000,    990.0353
     72.5000,      35.0000,   1.00000,    967.5724
     77.5000,      35.0000,   1.00000,    972.0867
     82.5000,      35.0000,   1.00000,    972.7384
     87.5000,      35.0000,   1.00000,    994.5718
     92.5000,      35.0000,   1.00000,   1004.1128
     97.5000,      35.0000,   1.00000,   1023.9254
    102.5000,      35.0000,   1.00000,   1039.3474
    107.5000,      35.0000,   1.00000,   1060.6648
    112.5000,      35.0000,   1.00000,   1062.8273
    117.5000,      35.0000,   1.00000,   1058.7277
    122.5000,      35.0000,   1.00000,   1025.0398
    127.5000,      35.0000,   1.00000,   1000.5847
    132.5000,      35.0000,   1.00000,    984.4963
    137.5000,      35.0000,   1.00000,    964.2660
    142.5000,      35.0000,   1.00000,    954.5156
    147.5000,      35.0000,   1.00000,    954.5576
    152.5000,      35.0000,   1.00000,    970.3282
    157.5000,      35.0000,   1.00000,   1005.0109
    162.5000,      35.0000,   1.00000,   1028.4391
    167.5000,      35.0000,   1.00000,   1038.4034
    172.5000,      35.0000,   1.00000,   1052.0818
    177.5000,      35.0000,   1.00000,   1056.0765
    182.5000,      35.0000,   1.00000,   1057.3351
    187.5000,      35.0000,   1.00000,   1026.3789
    192.5000,      35.0000,   1.00000,    994.0804
    197.5000,      35.0000,   1.00000,    971.7730
    202.5000,      35.0000,   1.00000,    976.1902
    207.5000,      35.0000,   1.00000,    979.0305
    212.5000,      35.0000,   1.00000,    979.1754
    217.5000,      35.0000,   1.00000,    993.5287
    222.5000,      35.0000,   1.00000,   1026.8375
    227.5000,      35.0000,   1.00000,   1064.6643
    232.5000,      35.0000,   1.00000,   1097.7670
    237.5000,      35.0000,   1.00000,   1083.0193
    242.5000,      35.0000,   1.00000,   1067.1042
    247.5000,      35.0000,   1.00000,   1057.7510
    252.5000,      35.0000,   1.00000,   1040.8475
    257.5000,      35.0000,   1.00000,   1019.2179
    262.5000,      35.0000,   1.00000,    986.3298
     52.5000,       5.0000,  10.00000,   1093.9136
     57.5000,       5.0000,  10.00000,   1028.2729
     62.5000,       5.0000,  10.00000,   1018.9224
     67.5000,       5.0000,  10.00000,    949.0159
     72.5000,       5.0000,  10.00000,    940.7552
     77.5000,       5.0000,  10.00000,    894.5613
     82.5000,       5.0000,  10.00000,    915.6301
     87.5000,       5.0000,  10.00000,    915.0003
     92.5000,       5.0000,  10.00000,   1008.0454
     97.5000,       5.0000,  10.00000,   1013.8831
    102.5000,       5.0000,  10.00000,   1078.5594
    107.5000,       5.0000,  10.00000,   1041.8521
    112.5000,       5.0000,  10.00000,   1049.8143
    117.5000,       5.0000,  10.00000,   1034.5986
    122.5000,       5.0000,  10.00000,   1032.7596
    127.5000,       5.0000,  10.00000,    999.1112
    132.5000,       5.0000,  10.00000,    990.9634
    137.5000,       5.0000,  10.00000,    912.7678
    142.5000,       5.0000,  10.00000,    900.5212
    147.5000,       5.0000,  10.00000,    922.1512
    152.5000,       5.0000,  10.00000,    923.5176
    157.5000,       5.0000,  10.00000,    961.5186
    162.5000,       5.0000,  10.00000,    943.2079
    167.5000,       5.0000,  10.00000,   1016.3719
    172.5000,       5.0000,  10.00000,   1022.1285
    177.5000,       5.0000,  10.00000,   1023.1366
    182.5000,       5.0000,  10.00000,    969.7505
    187.5000,       5.0000,  10.00000,   1022.8914
    192.5000,       5.0000,  10.00000,    934.0763
    197.5000,       5.0000,  10.00000,    909.0075
    202.5000,       5.0000,  10.00000,    855.2012
    207.5000,       5.0000,  10.00000,    858.9896
    212.5000,       5.0000,  10.00000,    918.2330
    217.5000,       5.0000,  10.00000,    953.5457
    222.5000,       5.0000,  10.00000,   1031.4248
    227.5000,       5.0000,  10.00000,    990.3632
    232.5000,       5.0000,  10.00000,   1070.3756
    237.5000,       5.0000,  10.00000,   1124.3684
    242.5000,       5.0000,  10.00000,   1044.0736
    247.5000,       5.0000,  10.00000,   1027.6493
    252.5000,       5.0000,  10.00000,    936.3727
    257.5000,       5.0000,  10.00000,    922.5560
    262.5000,       5.0000,  10.00000,    937.0964
     67.5000,      45.0000,   1.00000,    938.7763
     72.5000,      45.0000,   1.00000,    937.0725
     77.5000,      45.0000,   1.00000,    927.9231
     82.5000,      45.0000,   1.00000,    931.7058
     87.5000,      45.0000,   1.00000,    930.4956
     92.5000,      45.0000,   1.00000,    938.1860
     97.5000,      45.0000,   1.00000,    950.4971
    102.5000,      45.0000,   1.00000,    961.7073
    107.5000,      45.0000,   1.00000,    963.4915
    112.5000,      45.0000,   1.00000,    969.7982
    117.5000,      45.0000,   1.00000,    960.4916
    122.5000,      45.0000,   1.00000,    948.4686
    127.5000,      45.0000,   1.00000,    932.3557
    132.5000,      45.0000,   1.00000,    922.5132
    137.5000,      45.0000,   1.00000,    916.5145
    142.5000,      45.0000,   1.00000,    912.1905
    147.5000,      45.0000,   1.00000,    909.5997
    152.5000,      45.0000,   1.00000,    911.2513
    157.5000,      45.0000,   1.00000,    904.2843
    162.5000,      45.0000,   1.00000,    912.9404
    167.5000,      45.0000,   1.00000,    926.2838
    172.5000,      45.0000,   1.00000,    922.4454
    177.5000,      45.0000,   1.00000,    918.6890
    182.5000,      45.0000,   1.00000,    904.2725
    187.5000,      45.0000,   1.00000,    902.2668
    192.5000,      45.0000,   1.00000,    901.5203
    197.5000,      45.0000,   1.00000,    897.4967
    202.5000,      45.0000,   1.00000,    904.3995
    207.5000,      45.0000,   1.00000,    896.6381
    212.5000,      45.0000,   1.00000,    900.8368
    217.5000,      45.0000,   1.00000,    923.5016
    222.5000,      45.0000,   1.00000,    914.4486
    227.5000,      45.0000,   1.00000,    914.4240
    232.5000,      45.0000,   1.00000,    902.1509
    237.5000,      45.0000,   1.00000,    897.3466
    242.5000,      45.0000,   1.00000,    898.0204
    247.5000,      45.0000,   1.00000,    883.5800
     77.5000,       5.0000,  12.00000,    847.7355
    157.5000,       5.0000,  12.00000,    891.3855
    237.5000,       5.0000,  12.00000,    999.6666
     67.5000,      15.0000,   4.00000,    907.7072
     72.5000,      15.0000,   4.00000,    864.8619
     77.5000,      15.0000,   4.00000,    851.1977
     82.5000,      15.0000,   4.00000,    838.4283
     87.5000,      15.0000,   4.00000,    872.3998
     92.5000,      15.0000,   4.00000,    902.0474
     97.5000,      15.0000,   4.00000,    959.4313
    102.5000,      15.0000,   4.00000,    967.8290
    107.5000,      15.0000,   4.00000,    973.2173
    112.5000,      15.0000,   4.00000,    957.0159
    117.5000,      15.0000,   4.00000,    958.6899
    122.5000,      15.0000,   4.00000,    948.1147
    127.5000,      15.0000,   4.00000,    941.5805
    132.5000,      15.0000,   4.00000,    911.9855
    137.5000,      15.0000,   4.00000,    887.0446
    142.5000,      15.0000,   4.00000,    867.6848
    147.5000,      15.0000,   4.00000,    860.8534
    152.5000,      15.0000,   4.00000,    864.1492
    157.5000,      15.0000,   4.00000,    849.6009
    162.5000,      15.0000,   4.00000,    869.9874
    167.5000,      15.0000,   4.00000,    881.2319
    172.5000,      15.0000,   4.00000,    896.8422
    177.5000,      15.0000,   4.00000,    877.6565
    182.5000,      15.0000,   4.00000,    874.8843
    187.5000,      15.0000,   4.00000,    856.1046
    192.5000,      15.0000,   4.00000,    852.4048
    197.5000,      15.0000,   4.00000,    809.7308
    202.5000,      15.0000,   4.00000,    793.9601
    207.5000,      15.0000,   4.00000,    791.4710
    212.5000,      15.0000,   4.00000,    825.3915
    217.5000,      15.0000,   4.00000,    883.6720
    222.5000,      15.0000,   4.00000,    886.8663
    227.5000,      15.0000,   4.00000,    899.7206
    232.5000,      15.0000,   4.00000,    902.6967
    237.5000,      15.0000,   4.00000,    907.7967
    242.5000,      15.0000,   4.00000,    899.2893
    247.5000,      15.0000,   4.00000,    846.1272
     82.5000,      55.0000,   1.00000,    877.1330
     87.5000,      55.0000,   1.00000,    871.0277
     92.5000,      55.0000,   1.00000,    862.7070
     97.5000,      55.0000,   1.00000,    863.0233
    102.5000,      55.0000,   1.00000,    867.0361
    107.5000,      55.0000,   1.00000,    873.8796
    112.5000,      55.0000,   1.00000,    881.1932
    117.5000,      55.0000,   1.00000,    889.4737
    122.5000,      55.0000,   1.00000,    892.5889
    127.5000,      55.0000,   1.00000,    898.0762
    132.5000,      55.0000,   1.00000,    894.6239
    137.5000,      55.0000,   1.00000,    893.5269
    142.5000,      55.0000,   1.00000,    888.9626
    147.5000,      55.0000,   1.00000,    889.0786
    152.5000,      55.0000,   1.00000,    878.3343
    157.5000,      55.0000,   1.00000,    858.3497
    162.5000,      55.0000,   1.00000,    844.7681
    167.5000,      55.0000,   1.00000,    831.3798
    172.5000,      55.0000,   1.00000,    824.8589
    177.5000,      55.0000,   1.00000,    819.7081
    182.5000,      55.0000,   1.00000,    815.5330
    187.5000,      55.0000,   1.00000,    821.7829
    192.5000,      55.0000,   1.00000,    826.8557
    197.5000,      55.0000,   1.00000,    841.5735
    202.5000,      55.0000,   1.00000,    845.8133
    207.5000,      55.0000,   1.00000,    840.6482
    212.5000,      55.0000,   1.00000,    841.3165
    217.5000,      55.0000,   1.00000,    821.4449
    222.5000,      55.0000,   1.00000,    807.2740
    227.5000,      55.0000,   1.00000,    789.6784
    232.5000,      55.0000,   1.00000,    779.5742
     77.5000,       5.0000,  15.00000,    782.9241
    157.5000,       5.0000,  15.00000,    826.2935
    237.5000,       5.0000,  15.00000,    862.4220
     82.5000,      15.0000,   5.00000,    771.6647
     87.5000,      15.0000,   5.00000,    798.5579
     92.5000,      15.0000,   5.00000,    821.4954
     97.5000,      15.0000,   5.00000,    865.8145
    102.5000,      15.0000,   5.00000,    878.3167
    107.5000,      15.0000,   5.00000,    889.9268
    112.5000,      15.0000,   5.00000,    886.7809
    117.5000,      15.0000,   5.00000,    896.2596
    122.5000,      15.0000,   5.00000,    897.9454
    127.5000,      15.0000,   5.00000,    904.3166
    132.5000,      15.0000,   5.00000,    881.8041
    137.5000,      15.0000,   5.00000,    862.2648
    142.5000,      15.0000,   5.00000,    836.5153
    147.5000,      15.0000,   5.00000,    829.6593
    152.5000,      15.0000,   5.00000,    823.0945
    157.5000,      15.0000,   5.00000,    799.1406
    162.5000,      15.0000,   5.00000,    796.9495
    167.5000,      15.0000,   5.00000,    792.4063
    172.5000,      15.0000,   5.00000,    800.3649
    177.5000,      15.0000,   5.00000,    785.3206
    182.5000,      15.0000,   5.00000,    785.4478
    187.5000,      15.0000,   5.00000,    772.4828
    192.5000,      15.0000,   5.00000,    765.9348
    197.5000,      15.0000,   5.00000,    736.0983
    202.5000,      15.0000,   5.00000,    727.3165
    207.5000,      15.0000,   5.00000,    726.7690
    212.5000,      15.0000,   5.00000,    746.2189
    217.5000,      15.0000,   5.00000,    781.8057
    222.5000,      15.0000,   5.00000,    782.3658
    227.5000,      15.0000,   5.00000,    791.8049
    232.5000,      15.0000,   5.00000,    795.6429
     97.5000,      65.0000,   1.00000,    805.1156
    102.5000,      65.0000,   1.00000,    809.3406
    107.5000,      65.0000,   1.00000,    813.3708
    112.5000,      65.0000,   1.00000,    824.3300
    117.5000,      65.0000,   1.00000,    835.8177
    122.5000,      65.0000,   1.00000,    848.8474
    127.5000,      65.0000,   1.00000,    854.1810
    132.5000,      65.0000,   1.00000,    857.3237
    137.5000,      65.0000,   1.00000,    853.3251
    142.5000,      65.0000,   1.00000,    848.6323
    147.5000,      65.0000,   1.00000,    842.6277
    152.5000,      65.0000,   1.00000,    833.4501
    157.5000,      65.0000,   1.00000,    827.6381
    162.5000,      65.0000,   1.00000,    817.1314
    167.5000,      65.0000,   1.00000,    800.7178
    172.5000,      65.0000,   1.00000,    788.4860
    177.5000,      65.0000,   1.00000,    773.7350
    182.5000,      65.0000,   1.00000,    772.1190
    187.5000,      65.0000,   1.00000,    774.5099
    192.5000,      65.0000,   1.00000,    774.8107
    197.5000,      65.0000,   1.00000,    770.0488
    202.5000,      65.0000,   1.00000,    765.0941
    207.5000,      65.0000,   1.00000,    761.6379
    212.5000,      65.0000,   1.00000,    751.8210
    217.5000,      65.0000,   1.00000,    743.2031
     97.5000,      15.0000,   6.00000,    806.5875
    102.5000,      15.0000,   6.00000,    820.5931
    107.5000,      15.0000,   6.00000,    839.3142
    112.5000,      15.0000,   6.00000,    839.7234
    117.5000,      15.0000,   6.00000,    852.8563
    122.5000,      15.0000,   6.00000,    857.7201
    127.5000,      15.0000,   6.00000,    862.3222
    132.5000,      15.0000,   6.00000,    842.3647
    137.5000,      15.0000,   6.00000,    818.2228
    142.5000,      15.0000,   6.00000,    792.5814
    147.5000,      15.0000,   6.00000,    782.0568
    152.5000,      15.0000,   6.00000,    778.2880
    157.5000,      15.0000,   6.00000,    761.5266
    162.5000,      15.0000,   6.00000,    764.7841
    167.5000,      15.0000,   6.00000,    761.0024
    172.5000,      15.0000,   6.00000,    766.2668
    177.5000,      15.0000,   6.00000,    739.6246
    182.5000,      15.0000,   6.00000,    736.6661
    187.5000,      15.0000,   6.00000,    717.8411
    192.5000,      15.0000,   6.00000,    705.9829
    197.5000,      15.0000,   6.00000,    665.5205
    202.5000,      15.0000,   6.00000,    646.6232
    207.5000,      15.0000,   6.00000,    645.3445
    212.5000,      15.0000,   6.00000,    665.7308
    217.5000,      15.0000,   6.00000,    700.9782
    105.0000,      30.0000,   3.00000,    809.0189
    110.0000,      30.0000,   3.00000,    823.3921
    115.0000,      30.0000,   3.00000,    833.2029
    120.0000,      30.0000,   3.00000,    830.7197
    125.0000,      30.0000,   3.00000,    826.6606
    130.0000,      30.0000,   3.00000,    817.9994
    135.0000,      30.0000,   3.00000,    809.2252
    140.0000,      30.0000,   3.00000,    794.6344
    145.0000,      30.0000,   3.00000,    780.1787
    150.0000,      30.0000,   3.00000,    763.3618
    155.0000,      30.0000,   3.00000,    762.6572
    160.0000,      30.0000,   3.00000,    763.5753
    165.0000,      30.0000,   3.00000,    759.0781
    170.0000,      30.0000,   3.00000,    747.8599
    175.0000,      30.0000,   3.00000,    745.6210
    180.0000,      30.0000,   3.00000,    738.9963
    185.0000,      30.0000,   3.00000,    714.3945
    190.0000,      30.0000,   3.00000,    684.9891
    195.0000,      30.0000,   3.00000,    657.9056
    200.0000,      30.0000,   3.00000,    651.1899
    205.0000,      30.0000,   3.00000,    641.3074
    210.0000,      30.0000,   3.00000,    650.0691
    112.5000,      25.0000,   4.00000,    811.8371
    117.5000,      25.0000,   4.00000,    810.9775
    122.5000,      25.0000,   4.00000,    813.1655
    127.5000,      25.0000,   4.00000,    799.5498
    132.5000,      25.0000,   4.00000,    787.2839
    137.5000,      25.0000,   4.00000,    773.7910
    142.5000,      25.0000,   4.00000,    763.4950
    147.5000,      25.0000,   4.00000,    751.3461
    152.5000,      25.0000,   4.00000,    741.6722
    157.5000,      25.0000,   4.00000,    743.7080
    162.5000,      25.0000,   4.00000,    740.2205
    167.5000,      25.0000,   4.00000,    743.0211
    172.5000,      25.0000,   4.00000,    732.5851
    177.5000,      25.0000,   4.00000,    730.1141
    182.5000,      25.0000,   4.00000,    704.7972
    187.5000,      25.0000,   4.00000,    677.8712
    192.5000,      25.0000,   4.00000,    646.4645
    197.5000,      25.0000,   4.00000,    627.1782
    202.5000,      25.0000,   4.00000,    607.5321
    157.5000,      15.0000,   8.00000,    706.7314
    157.5000,      15.0000,  10.00000,    647.5279
   4.79
ITERATION 2
MODEL RESISTIVITY
LAYER 1
61,     2.5000
     10.0000,     718.59
     15.0000,     749.39
     20.0000,     739.18
     25.0000,     736.49
     30.0000,     750.20
     35.0000,     700.68
     40.0000,     654.04
     45.0000,     676.35
     50.0000,     657.85
     55.0000,     693.41
     60.0000,     646.98
     65.0000,     657.87
     70.0000,     631.97
     75.0000,     660.97
     80.0000,     630.54
     85.0000,     671.60
     90.0000,     687.81
     95.0000,     824.81
    100.0000,     891.26
    105.0000,     1037.9
    110.0000,     1036.4
    115.0000,     1091.0
    120.0000,     1138.1
    125.0000,     1193.6
    130.0000,     1170.4
    135.0000,     1224.7
    140.0000,     1193.2
    145.0000,     1244.2
    150.0000,     1309.3
    155.0000,     1314.0
    160.0000,     1348.7
    165.0000,     1320.6
    170.0000,     1487.7
    175.0000,     1517.9
    180.0000,     1497.8
    185.0000,     1389.5
    190.0000,     1595.6
    195.0000,     1566.1
    200.0000,     1583.1
    205.0000,     1402.1
    210.0000,     1426.9
    215.0000,     1663.6
    220.0000,     1849.2
    225.0000,     2059.7
    230.0000,     1795.6
    235.0000,     1794.7
    240.0000,     1842.4
    245.0000,     1657.1
    250.0000,     1603.6
    255.0000,     1378.6
    260.0000,     1333.7
    265.0000,     1360.1
    270.0000,     1328.4
    275.0000,     1507.7
    280.0000,     1293.7
    285.0000,     1455.7
    290.0000,     2121.2
    295.0000,     2179.5
    300.0000,     2413.2
    305.0000,     2434.0
             2124.5
LAYER 2
61,     5.2500
     10.0000,     749.32
     15.0000,     773.43
     20.0000,     795.76
     25.0000,     811.94
     30.0000,     828.75
     35.0000,     800.59
     40.0000,     756.04
     45.0000,     758.05
     50.0000,     741.90
     55.0000,     774.81
     60.0000,     731.23
     65.0000,     741.59
     70.0000,     739.19
     75.0000,     739.91
     80.0000,     720.79
     85.0000,     764.77
     90.0000,     800.68
     95.0000,     929.18
    100.0000,     996.07
    105.0000,     1101.6
    110.0000,     1097.6
    115.0000,     1127.1
    120.0000,     1135.7
    125.0000,     1168.7
    130.0000,     1156.4
    135.0000,     1210.4
    140.0000,     1176.8
    145.0000,     1217.0
    150.0000,     1324.6
    155.0000,     1371.8
    160.0000,     1477.9
    165.0000,     1502.3
    170.0000,     1605.1
    175.0000,     1725.1
    180.0000,     1786.6
    185.0000,     1834.3
    190.0000,     2010.6
    195.0000,     1716.0
    200.0000,     1623.6
    205.0000,     1567.8
    210.0000,     1510.9
    215.0000,     1567.9
    220.0000,     1602.4
    225.0000,     1721.9
    230.0000,     1462.4
    235.0000,     1600.6
    240.0000,     1675.0
    245.0000,     1497.3
    250.0000,     1496.5
    255.0000,     1381.4
    260.0000,     1413.5
    265.0000,     1473.3
    270.0000,     1495.9
    275.0000,     1567.1
    280.0000,     1462.3
    285.0000,     1690.9
    290.0000,     2304.3
    295.0000,     2483.4
    300.0000,     2456.9
    305.0000,     2222.6
             1688.4
LAYER 3
59,     8.2750
     15.0000,     892.57
     20.0000,     977.33
     25.0000,     1022.1
     30.0000,     1051.1
     35.0000,     1059.3
     40.0000,     1043.8
     45.0000,     1042.2
     50.0000,     1044.1
     55.0000,     1076.1
     60.0000,     1024.7
     65.0000,     1022.4
     70.0000,     1012.3
     75.0000,     948.74
     80.0000,     918.13
     85.0000,     967.61
     90.0000,     1031.9
     95.0000,     1148.4
    100.0000,     1199.4
    105.0000,     1255.2
    110.0000,     1254.2
    115.0000,     1293.6
    120.0000,     1310.7
    125.0000,     1368.2
    130.0000,     1378.5
    135.0000,     1403.1
    140.0000,     1268.1
    145.0000,     1218.9
    150.0000,     1319.2
    155.0000,     1455.3
    160.0000,     1707.1
    165.0000,     1855.7
    170.0000,     1937.7
    175.0000,     2154.5
    180.0000,     2358.8
    185.0000,     2577.2
    190.0000,     2391.1
    195.0000,     1744.3
    200.0000,     1524.4
    205.0000,     1615.0
    210.0000,     1534.6
    215.0000,     1398.7
    220.0000,     1320.1
    225.0000,     1378.0
    230.0000,     1217.3
    235.0000,     1510.2
    240.0000,     1676.3
    245.0000,     1445.6
    250.0000,     1438.1
    255.0000,     1425.3
    260.0000,     1566.6
    265.0000,     1703.9
    270.0000,     1730.3
    275.0000,     1665.3
    280.0000,     1690.0
    285.0000,     1981.9
    290.0000,     2412.7
    295.0000,     2661.1
    300.0000,     2268.5
             1605.5
LAYER 4
57,    11.6025
     20.0000,     1229.7
     25.0000,     1306.3
     30.0000,     1342.0
     35.0000,     1364.9
     40.0000,     1374.1
     45.0000,     1363.3
     50.0000,     1364.1
     55.0000,     1366.1
     60.0000,     1284.7
     65.0000,     1243.6
     70.0000,     1186.3
     75.0000,     1059.6
     80.0000,     1012.7
     85.0000,     1066.9
     90.0000,     1152.9
     95.0000,     1252.3
    100.0000,     1274.6
    105.0000,     1291.5
    110.0000,     1298.6
    115.0000,     1386.2
    120.0000,     1478.5
    125.0000,     1625.0
    130.0000,     1694.0
    135.0000,     1693.0
    140.0000,     1422.0
    145.0000,     1261.2
    150.0000,     1324.5
    155.0000,     1515.3
    160.0000,     1862.6
    165.0000,     2100.5
    170.0000,     2176.2
    175.0000,     2446.0
    180.0000,     2733.0
    185.0000,     2906.3
    190.0000,     2260.7
    195.0000,     1509.7
    200.0000,     1275.7
    205.0000,     1436.0
    210.0000,     1406.6
    215.0000,     1213.8
    220.0000,     1105.3
    225.0000,     1165.8
    230.0000,     1131.2
    235.0000,     1623.1
    240.0000,     1943.0
    245.0000,     1570.1
    250.0000,     1437.8
    255.0000,     1392.6
    260.0000,     1542.9
    265.0000,     1698.7
    270.0000,     1690.0
    275.0000,     1584.2
    280.0000,     1727.5
    285.0000,     2064.6
    290.0000,     2420.9
    295.0000,     2655.7
             1673.7
LAYER 5
53,    15.2628
     30.0000,     1952.8
     35.0000,     1828.8
     40.0000,     1758.3
     45.0000,     1554.8
     50.0000,     1400.6
     55.0000,     1240.0
     60.0000,     1098.8
     65.0000,     999.36
     70.0000,     918.86
     75.0000,     846.68
     80.0000,     845.00
     85.0000,     913.62
     90.0000,     1009.4
     95.0000,     1079.2
    100.0000,     1085.6
    105.0000,     1073.8
    110.0000,     1085.6
    115.0000,     1184.3
    120.0000,     1349.6
    125.0000,     1579.4
    130.0000,     1767.2
    135.0000,     1821.4
    140.0000,     1607.6
    145.0000,     1403.7
    150.0000,     1352.7
    155.0000,     1402.9
    160.0000,     1492.9
    165.0000,     1490.4
    170.0000,     1392.8
    175.0000,     1368.1
    180.0000,     1346.5
    185.0000,     1227.9
    190.0000,     928.32
    195.0000,     757.29
    200.0000,     773.79
    205.0000,     957.97
    210.0000,     1072.8
    215.0000,     1032.5
    220.0000,     1003.6
    225.0000,     1104.4
    230.0000,     1320.7
    235.0000,     2009.4
    240.0000,     2471.4
    245.0000,     1978.3
    250.0000,     1497.3
    255.0000,     1209.7
    260.0000,     1122.5
    265.0000,     1104.5
    270.0000,     1064.1
    275.0000,     1067.7
    280.0000,     1248.2
    285.0000,     1491.1
             1865.6
LAYER 6
49,    19.2890
     40.0000,     1909.6
     45.0000,     1434.2
     50.0000,     1215.7
     55.0000,     991.41
     60.0000,     848.02
     65.0000,     755.26
     70.0000,     707.81
     75.0000,     696.48
     80.0000,     734.70
     85.0000,     817.46
     90.0000,     914.55
     95.0000,     982.32
    100.0000,     996.32
    105.0000,     980.89
    110.0000,     977.48
    115.0000,     1029.5
    120.0000,     1143.7
    125.0000,     1313.6
    130.0000,     1486.1
    135.0000,     1581.6
    140.0000,     1518.4
    145.0000,     1386.6
    150.0000,     1274.2
    155.0000,     1180.9
    160.0000,     1083.7
    165.0000,     961.23
    170.0000,     838.70
    175.0000,     765.89
    180.0000,     724.45
    185.0000,     682.60
    190.0000,     629.40
    195.0000,     644.94
    200.0000,     751.08
    205.0000,     923.78
    210.0000,     1036.0
    215.0000,     1033.6
    220.0000,     1020.7
    225.0000,     1104.5
    230.0000,     1340.3
    235.0000,     1812.5
    240.0000,     2086.0
    245.0000,     1781.9
    250.0000,     1359.9
    255.0000,     1070.1
    260.0000,     929.61
    265.0000,     876.40
    270.0000,     866.18
    275.0000,     919.90
             1186.6
LAYER 7
45,    23.7179
     50.0000,     1295.5
     55.0000,     957.26
     60.0000,     818.65
     65.0000,     734.20
     70.0000,     701.83
     75.0000,     714.03
     80.0000,     768.77
     85.0000,     856.28
     90.0000,     947.58
     95.0000,     1006.5
    100.0000,     1013.9
    105.0000,     985.11
    110.0000,     955.01
    115.0000,     956.67
    120.0000,     1003.0
    125.0000,     1091.0
    130.0000,     1194.9
    135.0000,     1268.4
    140.0000,     1265.1
    145.0000,     1193.1
    150.0000,     1085.4
    155.0000,     962.74
    160.0000,     838.54
    165.0000,     724.92
    170.0000,     639.48
    175.0000,     597.01
    180.0000,     593.06
    185.0000,     617.52
    190.0000,     668.37
    195.0000,     769.02
    200.0000,     914.86
    205.0000,     1056.1
    210.0000,     1110.9
    215.0000,     1071.2
    220.0000,     1020.1
    225.0000,     1036.1
    230.0000,     1153.7
    235.0000,     1352.4
    240.0000,     1450.9
    245.0000,     1336.1
    250.0000,     1142.0
    255.0000,     999.01
    260.0000,     935.23
    265.0000,     914.19
           961.7153
LAYER 8
41,    28.5897
     60.0000,     969.25
     65.0000,     862.48
     70.0000,     831.12
     75.0000,     845.84
     80.0000,     893.44
     85.0000,     967.98
     90.0000,     1034.7
     95.0000,     1066.2
    100.0000,     1049.5
    105.0000,     998.12
    110.0000,     939.86
    115.0000,     900.85
    120.0000,     893.28
    125.0000,     916.02
    130.0000,     955.37
    135.0000,     987.08
    140.0000,     986.76
    145.0000,     946.60
    150.0000,     875.75
    155.0000,     790.24
    160.0000,     706.72
    165.0000,     639.48
    170.0000,     600.69
    175.0000,     598.90
    180.0000,     636.78
    185.0000,     713.61
    190.0000,     826.83
    195.0000,     969.76
    200.0000,     1108.6
    205.0000,     1185.6
    210.0000,     1162.1
    215.0000,     1066.3
    220.0000,     968.10
    225.0000,     918.62
    230.0000,     932.87
    235.0000,     986.98
    240.0000,     1016.4
    245.0000,     1008.6
    250.0000,     1008.6
    255.0000,     1004.6
             1101.8
LAYER 9
37,    33.9487
     70.0000,     1019.8
     75.0000,     1027.0
     80.0000,     1054.3
     85.0000,     1091.0
     90.0000,     1111.7
     95.0000,     1103.5
    100.0000,     1054.3
    105.0000,     980.36
    110.0000,     900.46
    115.0000,     835.66
    120.0000,     794.68
    125.0000,     777.07
    130.0000,     774.85
    135.0000,     775.52
    140.0000,     767.20
    145.0000,     743.86
    150.0000,     707.67
    155.0000,     666.56
    160.0000,     630.70
    165.0000,     610.03
    170.0000,     613.75
    175.0000,     649.42
    180.0000,     721.88
    185.0000,     830.91
    190.0000,     966.45
    195.0000,     1102.3
    200.0000,     1194.2
    205.0000,     1201.9
    210.0000,     1122.6
    215.0000,     997.59
    220.0000,     881.89
    225.0000,     805.85
    230.0000,     779.79
    235.0000,     793.70
    240.0000,     809.76
    245.0000,     861.33
             1049.9
LAYER 10
31,    39.8436
     85.0000,     1203.4
     90.0000,     1164.6
     95.0000,     1121.9
    100.0000,     1037.9
    105.0000,     947.95
    110.0000,     850.65
    115.0000,     771.58
    120.0000,     712.67
    125.0000,     674.13
    130.0000,     650.35
    135.0000,     634.51
    140.0000,     620.89
    145.0000,     606.41
    150.0000,     591.60
    155.0000,     579.99
    160.0000,     576.80
    165.0000,     587.94
    170.0000,     619.51
    175.0000,     676.68
    180.0000,     761.75
    185.0000,     870.48
    190.0000,     987.20
    195.0000,     1082.9
    200.0000,     1123.9
    205.0000,     1091.9
    210.0000,     1001.0
    215.0000,     883.49
    220.0000,     788.58
    225.0000,     724.14
    230.0000,     707.77
           755.7564
LAYER 11
27,    46.3279
     95.0000,     1192.6
    100.0000,     1028.3
    105.0000,     920.48
    110.0000,     813.33
    115.0000,     726.82
    120.0000,     654.92
    125.0000,     605.68
    130.0000,     571.08
    135.0000,     547.02
    140.0000,     530.38
    145.0000,     519.53
    150.0000,     514.55
    155.0000,     516.93
    160.0000,     529.11
    165.0000,     554.02
    170.0000,     594.58
    175.0000,     652.59
    180.0000,     726.90
    185.0000,     810.77
    190.0000,     889.73
    195.0000,     943.07
    200.0000,     951.92
    205.0000,     910.21
    210.0000,     841.00
    215.0000,     762.32
    220.0000,     697.56
           643.2999
LAYER 12
23,    53.4607
    105.0000,     941.70
    110.0000,     792.10
    115.0000,     689.01
    120.0000,     615.49
    125.0000,     563.39
    130.0000,     521.40
    135.0000,     492.18
    140.0000,     472.92
    145.0000,     462.29
    150.0000,     459.95
    155.0000,     466.22
    160.0000,     481.85
    165.0000,     507.64
    170.0000,     544.10
    175.0000,     590.51
    180.0000,     643.89
    185.0000,     697.83
    190.0000,     742.20
    195.0000,     765.13
    200.0000,     759.06
    205.0000,     728.07
    210.0000,     682.22
           630.7565
LAYER 13
21,    61.3068
    110.0000,     719.84
    115.0000,     637.91
    120.0000,     572.62
    125.0000,     521.70
    130.0000,     482.77
    135.0000,     450.37
    140.0000,     428.74
    145.0000,     416.79
    150.0000,     413.83
    155.0000,     419.44
    160.0000,     433.33
    165.0000,     455.12
    170.0000,     483.93
    175.0000,     517.90
    180.0000,     553.61
    185.0000,     585.72
    190.0000,     607.29
    195.0000,     611.70
    200.0000,     600.35
    205.0000,     577.84
           557.9105
LAYER 14
19, 
    115.0000,     579.40
    120.0000,     524.65
    125.0000,     476.97
    130.0000,     438.14
    135.0000,     408.37
    140.0000,     384.65
    145.0000,     371.43
    150.0000,     367.49
    155.0000,     371.98
    160.0000,     384.22
    165.0000,     403.39
    170.0000,     428.28
    175.0000,     456.76
    180.0000,     485.50
    185.0000,     509.62
    190.0000,     520.39
    195.0000,     516.28
    200.0000,     494.03
           453.5903
CALCULATED APPARENT RESISTIVITY
      7.5000,       5.0000,   1.00000,    778.7621
     12.5000,       5.0000,   1.00000,    806.2052
     17.5000,       5.0000,   1.00000,    806.5291
     22.5000,       5.0000,   1.00000,    805.5357
     27.5000,       5.0000,   1.00000,    819.8604
     32.5000,       5.0000,   1.00000,    796.6730
     37.5000,       5.0000,   1.00000,    764.1670
     42.5000,       5.0000,   1.00000,    785.2825
     47.5000,       5.0000,   1.00000,    746.3900
     52.5000,       5.0000,   1.00000,    782.6161
     57.5000,       5.0000,   1.00000,    734.5093
     62.5000,       5.0000,   1.00000,    761.6976
     67.5000,       5.0000,   1.00000,    716.2938
     72.5000,       5.0000,   1.00000,    748.2556
     77.5000,       5.0000,   1.00000,    723.7485
     82.5000,       5.0000,   1.00000,    781.3175
     87.5000,       5.0000,   1.00000,    789.6907
     92.5000,       5.0000,   1.00000,    916.2627
     97.5000,       5.0000,   1.00000,    935.5881
    102.5000,       5.0000,   1.00000,   1063.8542
    107.5000,       5.0000,   1.00000,   1066.0981
    112.5000,       5.0000,   1.00000,   1139.1995
    117.5000,       5.0000,   1.00000,   1151.1565
    122.5000,       5.0000,   1.00000,   1200.6470
    127.5000,       5.0000,   1.00000,   1190.0834
    132.5000,       5.0000,   1.00000,   1243.9729
    137.5000,       5.0000,   1.00000,   1215.5773
    142.5000,       5.0000,   1.00000,   1264.3677
    147.5000,       5.0000,   1.00000,   1318.7274
    152.5000,       5.0000,   1.00000,   1343.9033
    157.5000,       5.0000,   1.00000,   1445.2319
    162.5000,       5.0000,   1.00000,   1437.2791
    167.5000,       5.0000,   1.00000,   1579.9803
    172.5000,       5.0000,   1.00000,   1591.4652
    177.5000,       5.0000,   1.00000,   1676.4050
    182.5000,       5.0000,   1.00000,   1587.8344
    187.5000,       5.0000,   1.00000,   1718.9576
    192.5000,       5.0000,   1.00000,   1575.3857
    197.5000,       5.0000,   1.00000,   1602.1914
    202.5000,       5.0000,   1.00000,   1491.4340
    207.5000,       5.0000,   1.00000,   1500.9496
    212.5000,       5.0000,   1.00000,   1591.7198
    217.5000,       5.0000,   1.00000,   1571.6245
    222.5000,       5.0000,   1.00000,   1711.8423
    227.5000,       5.0000,   1.00000,   1612.4753
    232.5000,       5.0000,   1.00000,   1650.1334
    237.5000,       5.0000,   1.00000,   1665.1101
    242.5000,       5.0000,   1.00000,   1532.2992
    247.5000,       5.0000,   1.00000,   1556.3298
    252.5000,       5.0000,   1.00000,   1420.0793
    257.5000,       5.0000,   1.00000,   1413.6584
    262.5000,       5.0000,   1.00000,   1454.7161
    267.5000,       5.0000,   1.00000,   1382.0515
    272.5000,       5.0000,   1.00000,   1571.7338
    277.5000,       5.0000,   1.00000,   1513.7227
    282.5000,       5.0000,   1.00000,   1661.9365
    287.5000,       5.0000,   1.00000,   2076.4165
    292.5000,       5.0000,   1.00000,   2038.8124
    297.5000,       5.0000,   1.00000,   2214.7065
    302.5000,       5.0000,   1.00000,   2119.0476
    307.5000,       5.0000,   1.00000,   1919.7313
     12.5000,       5.0000,   2.00000,    915.7617
     17.5000,       5.0000,   2.00000,    905.9329
     22.5000,       5.0000,   2.00000,    902.7725
     27.5000,       5.0000,   2.00000,    944.9849
     32.5000,       5.0000,   2.00000,    910.8411
     37.5000,       5.0000,   2.00000,    874.3535
     42.5000,       5.0000,   2.00000,    896.7653
     47.5000,       5.0000,   2.00000,    868.3243
     52.5000,       5.0000,   2.00000,    890.5562
     57.5000,       5.0000,   2.00000,    846.0106
     62.5000,       5.0000,   2.00000,    850.1649
     67.5000,       5.0000,   2.00000,    820.0411
     72.5000,       5.0000,   2.00000,    840.6545
     77.5000,       5.0000,   2.00000,    835.1740
     82.5000,       5.0000,   2.00000,    868.0089
     87.5000,       5.0000,   2.00000,    884.6135
     92.5000,       5.0000,   2.00000,    982.3723
     97.5000,       5.0000,   2.00000,   1007.8265
    102.5000,       5.0000,   2.00000,   1107.2764
    107.5000,       5.0000,   2.00000,   1117.2512
    112.5000,       5.0000,   2.00000,   1162.7731
    117.5000,       5.0000,   2.00000,   1204.8549
    122.5000,       5.0000,   2.00000,   1233.6790
    127.5000,       5.0000,   2.00000,   1240.5750
    132.5000,       5.0000,   2.00000,   1291.8842
    137.5000,       5.0000,   2.00000,   1251.7885
    142.5000,       5.0000,   2.00000,   1299.1456
    147.5000,       5.0000,   2.00000,   1374.2141
    152.5000,       5.0000,   2.00000,   1413.2063
    157.5000,       5.0000,   2.00000,   1484.4894
    162.5000,       5.0000,   2.00000,   1483.2141
    167.5000,       5.0000,   2.00000,   1637.5106
    172.5000,       5.0000,   2.00000,   1723.0610
    177.5000,       5.0000,   2.00000,   1677.1688
    182.5000,       5.0000,   2.00000,   1589.9694
    187.5000,       5.0000,   2.00000,   1728.9984
    192.5000,       5.0000,   2.00000,   1637.5646
    197.5000,       5.0000,   2.00000,   1601.5823
    202.5000,       5.0000,   2.00000,   1467.4005
    207.5000,       5.0000,   2.00000,   1429.1859
    212.5000,       5.0000,   2.00000,   1480.1521
    217.5000,       5.0000,   2.00000,   1488.0321
    222.5000,       5.0000,   2.00000,   1589.7460
    227.5000,       5.0000,   2.00000,   1441.5237
    232.5000,       5.0000,   2.00000,   1505.7504
    237.5000,       5.0000,   2.00000,   1581.8121
    242.5000,       5.0000,   2.00000,   1478.8019
    247.5000,       5.0000,   2.00000,   1540.8994
    252.5000,       5.0000,   2.00000,   1439.6985
    257.5000,       5.0000,   2.00000,   1449.6566
    262.5000,       5.0000,   2.00000,   1480.3655
    267.5000,       5.0000,   2.00000,   1481.1117
    272.5000,       5.0000,   2.00000,   1724.6945
    277.5000,       5.0000,   2.00000,   1542.4447
    282.5000,       5.0000,   2.00000,   1639.1675
    287.5000,       5.0000,   2.00000,   2060.9277
    292.5000,       5.0000,   2.00000,   1904.9459
    297.5000,       5.0000,   2.00000,   1966.4301
    302.5000,       5.0000,   2.00000,   1953.7788
     17.5000,       5.0000,   3.00000,    996.2072
     22.5000,       5.0000,   3.00000,   1004.8202
     27.5000,       5.0000,   3.00000,   1032.6866
     32.5000,       5.0000,   3.00000,   1001.9775
     37.5000,       5.0000,   3.00000,    944.2927
     42.5000,       5.0000,   3.00000,    972.6467
     47.5000,       5.0000,   3.00000,    945.5230
     52.5000,       5.0000,   3.00000,    988.2972
     57.5000,       5.0000,   3.00000,    915.0534
     62.5000,       5.0000,   3.00000,    932.1442
     67.5000,       5.0000,   3.00000,    881.5976
     72.5000,       5.0000,   3.00000,    923.3684
     77.5000,       5.0000,   3.00000,    884.8594
     82.5000,       5.0000,   3.00000,    931.5813
     87.5000,       5.0000,   3.00000,    914.7816
     92.5000,       5.0000,   3.00000,   1031.9393
     97.5000,       5.0000,   3.00000,   1040.2584
    102.5000,       5.0000,   3.00000,   1148.2142
    107.5000,       5.0000,   3.00000,   1121.3951
    112.5000,       5.0000,   3.00000,   1181.3207
    117.5000,       5.0000,   3.00000,   1192.3550
    122.5000,       5.0000,   3.00000,   1256.4749
    127.5000,       5.0000,   3.00000,   1255.6481
    132.5000,       5.0000,   3.00000,   1305.6376
    137.5000,       5.0000,   3.00000,   1262.3516
    142.5000,       5.0000,   3.00000,   1309.3275
    147.5000,       5.0000,   3.00000,   1397.8411
    152.5000,       5.0000,   3.00000,   1424.5659
    157.5000,       5.0000,   3.00000,   1473.6041
    162.5000,       5.0000,   3.00000,   1445.8945
    167.5000,       5.0000,   3.00000,   1621.0732
    172.5000,       5.0000,   3.00000,   1614.6370
    177.5000,       5.0000,   3.00000,   1589.8062
    182.5000,       5.0000,   3.00000,   1467.5165
    187.5000,       5.0000,   3.00000,   1652.8400
    192.5000,       5.0000,   3.00000,   1575.9106
    197.5000,       5.0000,   3.00000,   1542.8467
    202.5000,       5.0000,   3.00000,   1371.5138
    207.5000,       5.0000,   3.00000,   1323.4525
    212.5000,       5.0000,   3.00000,   1401.2214
    217.5000,       5.0000,   3.00000,   1443.8646
    222.5000,       5.0000,   3.00000,   1507.2747
    227.5000,       5.0000,   3.00000,   1347.3014
    232.5000,       5.0000,   3.00000,   1402.4857
    237.5000,       5.0000,   3.00000,   1502.1785
    242.5000,       5.0000,   3.00000,   1452.4191
    247.5000,       5.0000,   3.00000,   1486.0089
    252.5000,       5.0000,   3.00000,   1406.7738
    257.5000,       5.0000,   3.00000,   1415.9247
    262.5000,       5.0000,   3.00000,   1507.0664
    267.5000,       5.0000,   3.00000,   1553.9495
    272.5000,       5.0000,   3.00000,   1683.0880
    277.5000,       5.0000,   3.00000,   1467.7888
    282.5000,       5.0000,   3.00000,   1514.4607
    287.5000,       5.0000,   3.00000,   1868.3152
    292.5000,       5.0000,   3.00000,   1851.4148
    297.5000,       5.0000,   3.00000,   1844.3167
     22.5000,      15.0000,   1.00000,   1054.5944
     27.5000,      15.0000,   1.00000,   1050.4755
     32.5000,      15.0000,   1.00000,   1016.7980
     37.5000,      15.0000,   1.00000,    999.0486
     42.5000,      15.0000,   1.00000,    976.4061
     47.5000,      15.0000,   1.00000,    998.2134
     52.5000,      15.0000,   1.00000,    985.6910
     57.5000,      15.0000,   1.00000,    991.2787
     62.5000,      15.0000,   1.00000,    949.0412
     67.5000,      15.0000,   1.00000,    955.8224
     72.5000,      15.0000,   1.00000,    926.2827
     77.5000,      15.0000,   1.00000,    944.4273
     82.5000,      15.0000,   1.00000,    925.8982
     87.5000,      15.0000,   1.00000,    978.7482
     92.5000,      15.0000,   1.00000,   1008.6619
     97.5000,      15.0000,   1.00000,   1090.2494
    102.5000,      15.0000,   1.00000,   1107.8008
    107.5000,      15.0000,   1.00000,   1151.1311
    112.5000,      15.0000,   1.00000,   1145.0178
    117.5000,      15.0000,   1.00000,   1191.1987
    122.5000,      15.0000,   1.00000,   1211.9437
    127.5000,      15.0000,   1.00000,   1254.0420
    132.5000,      15.0000,   1.00000,   1253.6110
    137.5000,      15.0000,   1.00000,   1278.0800
    142.5000,      15.0000,   1.00000,   1320.0234
    147.5000,      15.0000,   1.00000,   1366.8236
    152.5000,      15.0000,   1.00000,   1409.1962
    157.5000,      15.0000,   1.00000,   1413.6071
    162.5000,      15.0000,   1.00000,   1472.2920
    167.5000,      15.0000,   1.00000,   1461.8433
    172.5000,      15.0000,   1.00000,   1478.3854
    177.5000,      15.0000,   1.00000,   1427.9851
    182.5000,      15.0000,   1.00000,   1466.6287
    187.5000,      15.0000,   1.00000,   1463.5057
    192.5000,      15.0000,   1.00000,   1518.1598
    197.5000,      15.0000,   1.00000,   1444.0193
    202.5000,      15.0000,   1.00000,   1353.6942
    207.5000,      15.0000,   1.00000,   1313.9407
    212.5000,      15.0000,   1.00000,   1364.8149
    217.5000,      15.0000,   1.00000,   1414.4600
    222.5000,      15.0000,   1.00000,   1403.6523
    227.5000,      15.0000,   1.00000,   1382.6272
    232.5000,      15.0000,   1.00000,   1365.3246
    237.5000,      15.0000,   1.00000,   1391.7263
    242.5000,      15.0000,   1.00000,   1424.7765
    247.5000,      15.0000,   1.00000,   1417.0760
    252.5000,      15.0000,   1.00000,   1385.9777
    257.5000,      15.0000,   1.00000,   1428.0050
    262.5000,      15.0000,   1.00000,   1518.4276
    267.5000,      15.0000,   1.00000,   1563.7168
    272.5000,      15.0000,   1.00000,   1510.7639
    277.5000,      15.0000,   1.00000,   1465.3423
    282.5000,      15.0000,   1.00000,   1511.5500
    287.5000,      15.0000,   1.00000,   1630.2308
    292.5000,      15.0000,   1.00000,   1743.4879
     22.5000,       5.0000,   4.00000,   1072.6002
     27.5000,       5.0000,   4.00000,   1105.8358
     32.5000,       5.0000,   4.00000,   1046.8741
     37.5000,       5.0000,   4.00000,    993.9868
     42.5000,       5.0000,   4.00000,   1018.3406
     47.5000,       5.0000,   4.00000,    993.3212
     52.5000,       5.0000,   4.00000,   1044.2017
     57.5000,       5.0000,   4.00000,    981.9991
     62.5000,       5.0000,   4.00000,    987.1700
     67.5000,       5.0000,   4.00000,    941.4884
     72.5000,       5.0000,   4.00000,    953.6702
     77.5000,       5.0000,   4.00000,    920.2400
     82.5000,       5.0000,   4.00000,    942.2541
     87.5000,       5.0000,   4.00000,    939.8351
     92.5000,       5.0000,   4.00000,   1051.4819
     97.5000,       5.0000,   4.00000,   1065.8105
    102.5000,       5.0000,   4.00000,   1157.9043
    107.5000,       5.0000,   4.00000,   1131.9635
    112.5000,       5.0000,   4.00000,   1155.2738
    117.5000,       5.0000,   4.00000,   1185.0354
    122.5000,       5.0000,   4.00000,   1234.9221
    127.5000,       5.0000,   4.00000,   1244.2751
    132.5000,       5.0000,   4.00000,   1293.4132
    137.5000,       5.0000,   4.00000,   1240.7347
    142.5000,       5.0000,   4.00000,   1291.4637
    147.5000,       5.0000,   4.00000,   1363.1760
    152.5000,       5.0000,   4.00000,   1378.6620
    157.5000,       5.0000,   4.00000,   1433.3381
    162.5000,       5.0000,   4.00000,   1399.5299
    167.5000,       5.0000,   4.00000,   1475.9463
    172.5000,       5.0000,   4.00000,   1470.7067
    177.5000,       5.0000,   4.00000,   1445.1074
    182.5000,       5.0000,   4.00000,   1385.0977
    187.5000,       5.0000,   4.00000,   1535.4070
    192.5000,       5.0000,   4.00000,   1444.0883
    197.5000,       5.0000,   4.00000,   1427.1195
    202.5000,       5.0000,   4.00000,   1279.0990
    207.5000,       5.0000,   4.00000,   1253.7488
    212.5000,       5.0000,   4.00000,   1351.1731
    217.5000,       5.0000,   4.00000,   1349.5988
    222.5000,       5.0000,   4.00000,   1448.1564
    227.5000,       5.0000,   4.00000,   1280.3682
    232.5000,       5.0000,   4.00000,   1356.4299
    237.5000,       5.0000,   4.00000,   1458.3895
    242.5000,       5.0000,   4.00000,   1370.2821
    247.5000,       5.0000,   4.00000,   1444.8223
    252.5000,       5.0000,   4.00000,   1319.7858
    257.5000,       5.0000,   4.00000,   1392.5872
    262.5000,       5.0000,   4.00000,   1531.8760
    267.5000,       5.0000,   4.00000,   1475.7629
    272.5000,       5.0000,   4.00000,   1597.1952
    277.5000,       5.0000,   4.00000,   1333.5439
    282.5000,       5.0000,   4.00000,   1369.5193
    287.5000,       5.0000,   4.00000,   1777.6537
    292.5000,       5.0000,   4.00000,   1719.5813
     30.0000,      20.0000,   1.00000,   1071.6069
     35.0000,      20.0000,   1.00000,   1055.4833
     40.0000,      20.0000,   1.00000,   1029.4449
     45.0000,      20.0000,   1.00000,   1030.6260
     50.0000,      20.0000,   1.00000,   1038.2847
     55.0000,      20.0000,   1.00000,   1039.9481
     60.0000,      20.0000,   1.00000,   1044.2858
     65.0000,      20.0000,   1.00000,   1013.7982
     70.0000,      20.0000,   1.00000,    985.1850
     75.0000,      20.0000,   1.00000,    958.4238
     80.0000,      20.0000,   1.00000,    950.4606
     85.0000,      20.0000,   1.00000,    978.2539
     90.0000,      20.0000,   1.00000,   1011.5756
     95.0000,      20.0000,   1.00000,   1065.2994
    100.0000,      20.0000,   1.00000,   1105.3452
    105.0000,      20.0000,   1.00000,   1121.1819
    110.0000,      20.0000,   1.00000,   1141.3918
    115.0000,      20.0000,   1.00000,   1152.2725
    120.0000,      20.0000,   1.00000,   1159.1257
    125.0000,      20.0000,   1.00000,   1189.8727
    130.0000,      20.0000,   1.00000,   1190.9758
    135.0000,      20.0000,   1.00000,   1220.6357
    140.0000,      20.0000,   1.00000,   1246.0519
    145.0000,      20.0000,   1.00000,   1260.1019
    150.0000,      20.0000,   1.00000,   1295.0089
    155.0000,      20.0000,   1.00000,   1324.5697
    160.0000,      20.0000,   1.00000,   1321.4524
    165.0000,      20.0000,   1.00000,   1323.5896
    170.0000,      20.0000,   1.00000,   1295.7286
    175.0000,      20.0000,   1.00000,   1297.7253
    180.0000,      20.0000,   1.00000,   1330.7596
    185.0000,      20.0000,   1.00000,   1322.4551
    190.0000,      20.0000,   1.00000,   1328.0952
    195.0000,      20.0000,   1.00000,   1301.9944
    200.0000,      20.0000,   1.00000,   1271.1094
    205.0000,      20.0000,   1.00000,   1272.4706
    210.0000,      20.0000,   1.00000,   1251.5288
    215.0000,      20.0000,   1.00000,   1284.9358
    220.0000,      20.0000,   1.00000,   1294.5839
    225.0000,      20.0000,   1.00000,   1314.3694
    230.0000,      20.0000,   1.00000,   1355.2990
    235.0000,      20.0000,   1.00000,   1308.0896
    240.0000,      20.0000,   1.00000,   1331.0410
    245.0000,      20.0000,   1.00000,   1310.5831
    250.0000,      20.0000,   1.00000,   1321.4080
    255.0000,      20.0000,   1.00000,   1400.8971
    260.0000,      20.0000,   1.00000,   1365.6132
    265.0000,      20.0000,   1.00000,   1408.2700
    270.0000,      20.0000,   1.00000,   1361.1177
    275.0000,      20.0000,   1.00000,   1313.5654
    280.0000,      20.0000,   1.00000,   1426.2964
    285.0000,      20.0000,   1.00000,   1434.8420
     27.5000,       5.0000,   5.00000,   1137.8157
     32.5000,       5.0000,   5.00000,   1084.2405
     37.5000,       5.0000,   5.00000,   1016.7566
     42.5000,       5.0000,   5.00000,   1051.1498
     47.5000,       5.0000,   5.00000,   1022.0876
     52.5000,       5.0000,   5.00000,   1081.1552
     57.5000,       5.0000,   5.00000,   1023.5191
     62.5000,       5.0000,   5.00000,   1041.3492
     67.5000,       5.0000,   5.00000,    967.3116
     72.5000,       5.0000,   5.00000,    979.0906
     77.5000,       5.0000,   5.00000,    917.5276
     82.5000,       5.0000,   5.00000,    953.6397
     87.5000,       5.0000,   5.00000,    944.3470
     92.5000,       5.0000,   5.00000,   1067.5704
     97.5000,       5.0000,   5.00000,   1069.0624
    102.5000,       5.0000,   5.00000,   1165.6697
    107.5000,       5.0000,   5.00000,   1114.9536
    112.5000,       5.0000,   5.00000,   1147.4603
    117.5000,       5.0000,   5.00000,   1157.1000
    122.5000,       5.0000,   5.00000,   1207.7034
    127.5000,       5.0000,   5.00000,   1206.6523
    132.5000,       5.0000,   5.00000,   1258.0542
    137.5000,       5.0000,   5.00000,   1204.8439
    142.5000,       5.0000,   5.00000,   1232.0797
    147.5000,       5.0000,   5.00000,   1290.5508
    152.5000,       5.0000,   5.00000,   1306.8577
    157.5000,       5.0000,   5.00000,   1366.4305
    162.5000,       5.0000,   5.00000,   1293.0892
    167.5000,       5.0000,   5.00000,   1355.3783
    172.5000,       5.0000,   5.00000,   1338.6876
    177.5000,       5.0000,   5.00000,   1345.8385
    182.5000,       5.0000,   5.00000,   1289.8567
    187.5000,       5.0000,   5.00000,   1427.5739
    192.5000,       5.0000,   5.00000,   1312.2396
    197.5000,       5.0000,   5.00000,   1289.6116
    202.5000,       5.0000,   5.00000,   1207.3611
    207.5000,       5.0000,   5.00000,   1207.8384
    212.5000,       5.0000,   5.00000,   1257.4525
    217.5000,       5.0000,   5.00000,   1282.5260
    222.5000,       5.0000,   5.00000,   1357.8977
    227.5000,       5.0000,   5.00000,   1243.6752
    232.5000,       5.0000,   5.00000,   1333.7783
    237.5000,       5.0000,   5.00000,   1410.6936
    242.5000,       5.0000,   5.00000,   1320.4203
    247.5000,       5.0000,   5.00000,   1341.2604
    252.5000,       5.0000,   5.00000,   1292.7836
    257.5000,       5.0000,   5.00000,   1359.4297
    262.5000,       5.0000,   5.00000,   1424.1580
    267.5000,       5.0000,   5.00000,   1384.1367
    272.5000,       5.0000,   5.00000,   1449.1819
    277.5000,       5.0000,   5.00000,   1224.8716
    282.5000,       5.0000,   5.00000,   1293.1033
    287.5000,       5.0000,   5.00000,   1669.9520
     32.5000,       5.0000,   6.00000,   1100.5846
     37.5000,       5.0000,   6.00000,   1040.4343
     42.5000,       5.0000,   6.00000,   1067.0356
     47.5000,       5.0000,   6.00000,   1047.7087
     52.5000,       5.0000,   6.00000,   1107.8419
     57.5000,       5.0000,   6.00000,   1049.2100
     62.5000,       5.0000,   6.00000,   1060.3328
     67.5000,       5.0000,   6.00000,    988.8596
     72.5000,       5.0000,   6.00000,    978.2575
     77.5000,       5.0000,   6.00000,    922.1784
     82.5000,       5.0000,   6.00000,    949.2195
     87.5000,       5.0000,   6.00000,    948.7919
     92.5000,       5.0000,   6.00000,   1063.4441
     97.5000,       5.0000,   6.00000,   1070.9949
    102.5000,       5.0000,   6.00000,   1148.8813
    107.5000,       5.0000,   6.00000,   1108.1327
    112.5000,       5.0000,   6.00000,   1130.1338
    117.5000,       5.0000,   6.00000,   1135.6497
    122.5000,       5.0000,   6.00000,   1170.5372
    127.5000,       5.0000,   6.00000,   1165.8657
    132.5000,       5.0000,   6.00000,   1207.2333
    137.5000,       5.0000,   6.00000,   1144.9669
    142.5000,       5.0000,   6.00000,   1157.3794
    147.5000,       5.0000,   6.00000,   1206.5333
    152.5000,       5.0000,   6.00000,   1226.3575
    157.5000,       5.0000,   6.00000,   1249.5093
    162.5000,       5.0000,   6.00000,   1190.4585
    167.5000,       5.0000,   6.00000,   1266.9684
    172.5000,       5.0000,   6.00000,   1268.1031
    177.5000,       5.0000,   6.00000,   1266.9402
    182.5000,       5.0000,   6.00000,   1199.6738
    187.5000,       5.0000,   6.00000,   1319.3311
    192.5000,       5.0000,   6.00000,   1207.0686
    197.5000,       5.0000,   6.00000,   1199.9336
    202.5000,       5.0000,   6.00000,   1130.1364
    207.5000,       5.0000,   6.00000,   1120.7893
    212.5000,       5.0000,   6.00000,   1192.6805
    217.5000,       5.0000,   6.00000,   1192.9236
    222.5000,       5.0000,   6.00000,   1305.8116
    227.5000,       5.0000,   6.00000,   1196.9790
    232.5000,       5.0000,   6.00000,   1298.1544
    237.5000,       5.0000,   6.00000,   1386.5037
    242.5000,       5.0000,   6.00000,   1258.9469
    247.5000,       5.0000,   6.00000,   1306.4690
    252.5000,       5.0000,   6.00000,   1241.6459
    257.5000,       5.0000,   6.00000,   1265.1128
    262.5000,       5.0000,   6.00000,   1301.3579
    267.5000,       5.0000,   6.00000,   1241.4572
    272.5000,       5.0000,   6.00000,   1334.0680
    277.5000,       5.0000,   6.00000,   1152.6946
    282.5000,       5.0000,   6.00000,   1227.9521
     37.5000,      25.0000,   1.00000,   1072.3352
     42.5000,      25.0000,   1.00000,   1069.4644
     47.5000,      25.0000,   1.00000,   1058.8839
     52.5000,      25.0000,   1.00000,   1077.0977
     57.5000,      25.0000,   1.00000,   1059.2396
     62.5000,      25.0000,   1.00000,   1052.4572
     67.5000,      25.0000,   1.00000,   1010.9570
     72.5000,      25.0000,   1.00000,    992.2513
     77.5000,      25.0000,   1.00000,    962.7653
     82.5000,      25.0000,   1.00000,    983.2375
     87.5000,      25.0000,   1.00000,    992.4644
     92.5000,      25.0000,   1.00000,   1043.2291
     97.5000,      25.0000,   1.00000,   1061.0643
    102.5000,      25.0000,   1.00000,   1103.3575
    107.5000,      25.0000,   1.00000,   1115.9131
    112.5000,      25.0000,   1.00000,   1135.5419
    117.5000,      25.0000,   1.00000,   1126.0195
    122.5000,      25.0000,   1.00000,   1131.8784
    127.5000,      25.0000,   1.00000,   1124.0331
    132.5000,      25.0000,   1.00000,   1130.0284
    137.5000,      25.0000,   1.00000,   1138.6807
    142.5000,      25.0000,   1.00000,   1159.9384
    147.5000,      25.0000,   1.00000,   1177.1670
    152.5000,      25.0000,   1.00000,   1164.3926
    157.5000,      25.0000,   1.00000,   1180.0958
    162.5000,      25.0000,   1.00000,   1191.4857
    167.5000,      25.0000,   1.00000,   1213.5157
    172.5000,      25.0000,   1.00000,   1213.1581
    177.5000,      25.0000,   1.00000,   1227.2501
    182.5000,      25.0000,   1.00000,   1207.8342
    187.5000,      25.0000,   1.00000,   1192.5295
    192.5000,      25.0000,   1.00000,   1186.5330
    197.5000,      25.0000,   1.00000,   1197.1239
    202.5000,      25.0000,   1.00000,   1153.6299
    207.5000,      25.0000,   1.00000,   1154.3468
    212.5000,      25.0000,   1.00000,   1169.0824
    217.5000,      25.0000,   1.00000,   1193.3403
    222.5000,      25.0000,   1.00000,   1233.6099
    227.5000,      25.0000,   1.00000,   1274.2328
    232.5000,      25.0000,   1.00000,   1274.8134
    237.5000,      25.0000,   1.00000,   1251.3958
    242.5000,      25.0000,   1.00000,   1269.0702
    247.5000,      25.0000,   1.00000,   1290.8837
    252.5000,      25.0000,   1.00000,   1260.7975
    257.5000,      25.0000,   1.00000,   1235.4531
    262.5000,      25.0000,   1.00000,   1222.8042
    267.5000,      25.0000,   1.00000,   1182.0547
    272.5000,      25.0000,   1.00000,   1210.2869
    277.5000,      25.0000,   1.00000,   1301.9916
     37.5000,       5.0000,   7.00000,   1052.7987
     42.5000,       5.0000,   7.00000,   1089.6561
     47.5000,       5.0000,   7.00000,   1062.9393
     52.5000,       5.0000,   7.00000,   1128.7577
     57.5000,       5.0000,   7.00000,   1054.9541
     62.5000,       5.0000,   7.00000,   1060.9901
     67.5000,       5.0000,   7.00000,    983.6248
     72.5000,       5.0000,   7.00000,    982.3929
     77.5000,       5.0000,   7.00000,    918.7012
     82.5000,       5.0000,   7.00000,    948.7564
     87.5000,       5.0000,   7.00000,    937.9153
     92.5000,       5.0000,   7.00000,   1058.8785
     97.5000,       5.0000,   7.00000,   1052.2842
    102.5000,       5.0000,   7.00000,   1141.0109
    107.5000,       5.0000,   7.00000,   1093.0258
    112.5000,       5.0000,   7.00000,   1112.6174
    117.5000,       5.0000,   7.00000,   1111.5658
    122.5000,       5.0000,   7.00000,   1138.9867
    127.5000,       5.0000,   7.00000,   1122.9904
    132.5000,       5.0000,   7.00000,   1148.8934
    137.5000,       5.0000,   7.00000,   1071.3824
    142.5000,       5.0000,   7.00000,   1083.9503
    147.5000,       5.0000,   7.00000,   1129.6959
    152.5000,       5.0000,   7.00000,   1117.2570
    157.5000,       5.0000,   7.00000,   1147.8794
    162.5000,       5.0000,   7.00000,   1108.1365
    167.5000,       5.0000,   7.00000,   1201.5208
    172.5000,       5.0000,   7.00000,   1220.8037
    177.5000,       5.0000,   7.00000,   1203.0740
    182.5000,       5.0000,   7.00000,   1128.0598
    187.5000,       5.0000,   7.00000,   1224.0669
    192.5000,       5.0000,   7.00000,   1133.9237
    197.5000,       5.0000,   7.00000,   1133.0626
    202.5000,       5.0000,   7.00000,   1039.3630
    207.5000,       5.0000,   7.00000,   1041.1908
    212.5000,       5.0000,   7.00000,   1108.3937
    217.5000,       5.0000,   7.00000,   1142.0349
    222.5000,       5.0000,   7.00000,   1243.8676
    227.5000,       5.0000,   7.00000,   1151.9425
    232.5000,       5.0000,   7.00000,   1259.1196
    237.5000,       5.0000,   7.00000,   1342.1747
    242.5000,       5.0000,   7.00000,   1248.9879
    247.5000,       5.0000,   7.00000,   1278.5488
    252.5000,       5.0000,   7.00000,   1152.8893
    257.5000,       5.0000,   7.00000,   1148.5033
    262.5000,       5.0000,   7.00000,   1178.9391
    267.5000,       5.0000,   7.00000,   1122.2772
    272.5000,       5.0000,   7.00000,   1238.5570
    277.5000,       5.0000,   7.00000,   1088.2971
     42.5000,       5.0000,   8.00000,   1103.8143
     47.5000,       5.0000,   8.00000,   1080.4045
     52.5000,       5.0000,   8.00000,   1128.0608
     57.5000,       5.0000,   8.00000,   1052.5824
     62.5000,       5.0000,   8.00000,   1046.6299
     67.5000,       5.0000,   8.00000,    970.9576
     72.5000,       5.0000,   8.00000,    974.3219
     77.5000,       5.0000,   8.00000,    916.4537
     82.5000,       5.0000,   8.00000,    938.5948
     87.5000,       5.0000,   8.00000,    929.9897
     92.5000,       5.0000,   8.00000,   1036.0891
     97.5000,       5.0000,   8.00000,   1041.7528
    102.5000,       5.0000,   8.00000,   1124.1378
    107.5000,       5.0000,   8.00000,   1077.0381
    112.5000,       5.0000,   8.00000,   1091.8240
    117.5000,       5.0000,   8.00000,   1086.7631
    122.5000,       5.0000,   8.00000,   1110.8262
    127.5000,       5.0000,   8.00000,   1081.4396
    132.5000,       5.0000,   8.00000,   1087.3722
    137.5000,       5.0000,   8.00000,   1010.9207
    142.5000,       5.0000,   8.00000,   1014.9634
    147.5000,       5.0000,   8.00000,   1039.0872
    152.5000,       5.0000,   8.00000,   1033.2223
    157.5000,       5.0000,   8.00000,   1069.6559
    162.5000,       5.0000,   8.00000,   1047.9967
    167.5000,       5.0000,   8.00000,   1147.4729
    172.5000,       5.0000,   8.00000,   1159.3165
    177.5000,       5.0000,   8.00000,   1156.0626
    182.5000,       5.0000,   8.00000,   1069.5627
    187.5000,       5.0000,   8.00000,   1168.8833
    192.5000,       5.0000,   8.00000,   1070.5273
    197.5000,       5.0000,   8.00000,   1048.4596
    202.5000,       5.0000,   8.00000,    976.4459
    207.5000,       5.0000,   8.00000,    964.7603
    212.5000,       5.0000,   8.00000,   1044.2062
    217.5000,       5.0000,   8.00000,   1084.2562
    222.5000,       5.0000,   8.00000,   1192.3625
    227.5000,       5.0000,   8.00000,   1104.5956
    232.5000,       5.0000,   8.00000,   1212.5917
    237.5000,       5.0000,   8.00000,   1322.7808
    242.5000,       5.0000,   8.00000,   1235.2939
    247.5000,       5.0000,   8.00000,   1210.4812
    252.5000,       5.0000,   8.00000,   1069.5963
    257.5000,       5.0000,   8.00000,   1043.7560
    262.5000,       5.0000,   8.00000,   1066.1536
    267.5000,       5.0000,   8.00000,   1052.0479
    272.5000,       5.0000,   8.00000,   1146.8810
     52.5000,      35.0000,   1.00000,   1054.3503
     57.5000,      35.0000,   1.00000,   1039.8667
     62.5000,      35.0000,   1.00000,   1010.5759
     67.5000,      35.0000,   1.00000,    998.7067
     72.5000,      35.0000,   1.00000,    970.7364
     77.5000,      35.0000,   1.00000,    973.6469
     82.5000,      35.0000,   1.00000,    968.6617
     87.5000,      35.0000,   1.00000,    988.9230
     92.5000,      35.0000,   1.00000,    995.3479
     97.5000,      35.0000,   1.00000,   1019.0019
    102.5000,      35.0000,   1.00000,   1039.5629
    107.5000,      35.0000,   1.00000,   1068.8419
    112.5000,      35.0000,   1.00000,   1072.6201
    117.5000,      35.0000,   1.00000,   1070.5117
    122.5000,      35.0000,   1.00000,   1033.7407
    127.5000,      35.0000,   1.00000,   1011.8769
    132.5000,      35.0000,   1.00000,   1001.1675
    137.5000,      35.0000,   1.00000,    980.4106
    142.5000,      35.0000,   1.00000,    968.5339
    147.5000,      35.0000,   1.00000,    966.7363
    152.5000,      35.0000,   1.00000,    981.4809
    157.5000,      35.0000,   1.00000,   1017.2868
    162.5000,      35.0000,   1.00000,   1038.3860
    167.5000,      35.0000,   1.00000,   1046.0007
    172.5000,      35.0000,   1.00000,   1061.3804
    177.5000,      35.0000,   1.00000,   1071.7913
    182.5000,      35.0000,   1.00000,   1081.0447
    187.5000,      35.0000,   1.00000,   1050.1497
    192.5000,      35.0000,   1.00000,   1014.6865
    197.5000,      35.0000,   1.00000,    991.8665
    202.5000,      35.0000,   1.00000,   1003.8440
    207.5000,      35.0000,   1.00000,   1012.8058
    212.5000,      35.0000,   1.00000,   1017.3966
    217.5000,      35.0000,   1.00000,   1042.4010
    222.5000,      35.0000,   1.00000,   1086.6833
    227.5000,      35.0000,   1.00000,   1132.9694
    232.5000,      35.0000,   1.00000,   1169.3834
    237.5000,      35.0000,   1.00000,   1138.2516
    242.5000,      35.0000,   1.00000,   1104.5165
    247.5000,      35.0000,   1.00000,   1079.8268
    252.5000,      35.0000,   1.00000,   1049.9987
    257.5000,      35.0000,   1.00000,   1030.4152
    262.5000,      35.0000,   1.00000,    995.6463
     52.5000,       5.0000,  10.00000,   1109.3883
     57.5000,       5.0000,  10.00000,   1022.3091
     62.5000,       5.0000,  10.00000,   1013.3353
     67.5000,       5.0000,  10.00000,    938.2097
     72.5000,       5.0000,  10.00000,    935.4753
     77.5000,       5.0000,  10.00000,    879.5571
     82.5000,       5.0000,  10.00000,    906.3113
     87.5000,       5.0000,  10.00000,    899.2280
     92.5000,       5.0000,  10.00000,   1007.7376
     97.5000,       5.0000,  10.00000,   1006.8517
    102.5000,       5.0000,  10.00000,   1083.5078
    107.5000,       5.0000,  10.00000,   1034.4736
    112.5000,       5.0000,  10.00000,   1046.7451
    117.5000,       5.0000,  10.00000,   1035.5985
    122.5000,       5.0000,  10.00000,   1044.7041
    127.5000,       5.0000,  10.00000,   1010.1379
    132.5000,       5.0000,  10.00000,   1012.1713
    137.5000,       5.0000,  10.00000,    914.8082
    142.5000,       5.0000,  10.00000,    895.3569
    147.5000,       5.0000,  10.00000,    920.2899
    152.5000,       5.0000,  10.00000,    927.9114
    157.5000,       5.0000,  10.00000,    978.1251
    162.5000,       5.0000,  10.00000,    951.8429
    167.5000,       5.0000,  10.00000,   1034.8612
    172.5000,       5.0000,  10.00000,   1044.4978
    177.5000,       5.0000,  10.00000,   1056.0662
    182.5000,       5.0000,  10.00000,    995.3756
    187.5000,       5.0000,  10.00000,   1067.0586
    192.5000,       5.0000,  10.00000,    951.9058
    197.5000,       5.0000,  10.00000,    927.5529
    202.5000,       5.0000,  10.00000,    872.3238
    207.5000,       5.0000,  10.00000,    880.8602
    212.5000,       5.0000,  10.00000,    948.5429
    217.5000,       5.0000,  10.00000,    979.5165
    222.5000,       5.0000,  10.00000,   1081.4451
    227.5000,       5.0000,  10.00000,   1030.6487
    232.5000,       5.0000,  10.00000,   1164.4631
    237.5000,       5.0000,  10.00000,   1229.0707
    242.5000,       5.0000,  10.00000,   1102.9427
    247.5000,       5.0000,  10.00000,   1061.3683
    252.5000,       5.0000,  10.00000,    933.9659
    257.5000,       5.0000,  10.00000,    924.2222
    262.5000,       5.0000,  10.00000,    946.9765
     67.5000,      45.0000,   1.00000,    941.6548
     72.5000,      45.0000,   1.00000,    938.3742
     77.5000,      45.0000,   1.00000,    925.0806
     82.5000,      45.0000,   1.00000,    932.8604
     87.5000,      45.0000,   1.00000,    933.5275
     92.5000,      45.0000,   1.00000,    943.8492
     97.5000,      45.0000,   1.00000,    959.4251
    102.5000,      45.0000,   1.00000,    975.4430
    107.5000,      45.0000,   1.00000,    979.6851
    112.5000,      45.0000,   1.00000,    989.5172
    117.5000,      45.0000,   1.00000,    977.0309
    122.5000,      45.0000,   1.00000,    958.8359
    127.5000,      45.0000,   1.00000,    936.9318
    132.5000,      45.0000,   1.00000,    927.0759
    137.5000,      45.0000,   1.00000,    923.6740
    142.5000,      45.0000,   1.00000,    920.0145
    147.5000,      45.0000,   1.00000,    916.4416
    152.5000,      45.0000,   1.00000,    919.4250
    157.5000,      45.0000,   1.00000,    910.4133
    162.5000,      45.0000,   1.00000,    920.6581
    167.5000,      45.0000,   1.00000,    934.7601
    172.5000,      45.0000,   1.00000,    927.9088
    177.5000,      45.0000,   1.00000,    924.8781
    182.5000,      45.0000,   1.00000,    911.0718
    187.5000,      45.0000,   1.00000,    912.8523
    192.5000,      45.0000,   1.00000,    916.6926
    197.5000,      45.0000,   1.00000,    916.9138
    202.5000,      45.0000,   1.00000,    933.5765
    207.5000,      45.0000,   1.00000,    931.6398
    212.5000,      45.0000,   1.00000,    946.9590
    217.5000,      45.0000,   1.00000,    982.7927
    222.5000,      45.0000,   1.00000,    970.3766
    227.5000,      45.0000,   1.00000,    965.8199
    232.5000,      45.0000,   1.00000,    939.7180
    237.5000,      45.0000,   1.00000,    925.5712
    242.5000,      45.0000,   1.00000,    931.8948
    247.5000,      45.0000,   1.00000,    920.8619
     77.5000,       5.0000,  12.00000,    830.8148
    157.5000,       5.0000,  12.00000,    902.3340
    237.5000,       5.0000,  12.00000,   1085.2500
     67.5000,      15.0000,   4.00000,    896.3215
     72.5000,      15.0000,   4.00000,    850.1705
     77.5000,      15.0000,   4.00000,    839.3712
     82.5000,      15.0000,   4.00000,    829.6342
     87.5000,      15.0000,   4.00000,    874.6671
     92.5000,      15.0000,   4.00000,    908.8328
     97.5000,      15.0000,   4.00000,    975.7386
    102.5000,      15.0000,   4.00000,    980.8092
    107.5000,      15.0000,   4.00000,    984.9543
    112.5000,      15.0000,   4.00000,    964.4849
    117.5000,      15.0000,   4.00000,    968.9258
    122.5000,      15.0000,   4.00000,    956.4646
    127.5000,      15.0000,   4.00000,    951.2964
    132.5000,      15.0000,   4.00000,    917.6298
    137.5000,      15.0000,   4.00000,    889.0037
    142.5000,      15.0000,   4.00000,    863.7715
    147.5000,      15.0000,   4.00000,    856.0811
    152.5000,      15.0000,   4.00000,    865.2608
    157.5000,      15.0000,   4.00000,    852.8667
    162.5000,      15.0000,   4.00000,    881.4648
    167.5000,      15.0000,   4.00000,    895.7573
    172.5000,      15.0000,   4.00000,    913.4936
    177.5000,      15.0000,   4.00000,    890.6201
    182.5000,      15.0000,   4.00000,    890.4989
    187.5000,      15.0000,   4.00000,    872.1313
    192.5000,      15.0000,   4.00000,    875.8947
    197.5000,      15.0000,   4.00000,    831.2606
    202.5000,      15.0000,   4.00000,    819.7191
    207.5000,      15.0000,   4.00000,    819.8094
    212.5000,      15.0000,   4.00000,    858.5721
    217.5000,      15.0000,   4.00000,    928.5944
    222.5000,      15.0000,   4.00000,    927.7759
    227.5000,      15.0000,   4.00000,    950.9025
    232.5000,      15.0000,   4.00000,    956.8890
    237.5000,      15.0000,   4.00000,    966.7005
    242.5000,      15.0000,   4.00000,    961.0504
    247.5000,      15.0000,   4.00000,    893.3881
     82.5000,      55.0000,   1.00000,    883.0242
     87.5000,      55.0000,   1.00000,    878.7629
     92.5000,      55.0000,   1.00000,    873.3882
     97.5000,      55.0000,   1.00000,    880.8640
    102.5000,      55.0000,   1.00000,    889.3495
    107.5000,      55.0000,   1.00000,    897.9815
    112.5000,      55.0000,   1.00000,    905.2010
    117.5000,      55.0000,   1.00000,    913.3480
    122.5000,      55.0000,   1.00000,    913.8088
    127.5000,      55.0000,   1.00000,    916.6603
    132.5000,      55.0000,   1.00000,    907.9379
    137.5000,      55.0000,   1.00000,    903.6889
    142.5000,      55.0000,   1.00000,    896.8705
    147.5000,      55.0000,   1.00000,    899.7790
    152.5000,      55.0000,   1.00000,    889.4249
    157.5000,      55.0000,   1.00000,    865.2820
    162.5000,      55.0000,   1.00000,    847.6688
    167.5000,      55.0000,   1.00000,    830.3837
    172.5000,      55.0000,   1.00000,    825.1761
    177.5000,      55.0000,   1.00000,    823.0904
    182.5000,      55.0000,   1.00000,    820.7748
    187.5000,      55.0000,   1.00000,    830.1796
    192.5000,      55.0000,   1.00000,    838.1407
    197.5000,      55.0000,   1.00000,    862.9456
    202.5000,      55.0000,   1.00000,    876.6108
    207.5000,      55.0000,   1.00000,    878.0430
    212.5000,      55.0000,   1.00000,    881.9024
    217.5000,      55.0000,   1.00000,    853.5645
    222.5000,      55.0000,   1.00000,    834.6057
    227.5000,      55.0000,   1.00000,    820.9997
    232.5000,      55.0000,   1.00000,    816.6041
     77.5000,       5.0000,  15.00000,    769.5630
    157.5000,       5.0000,  15.00000,    835.1824
    237.5000,       5.0000,  15.00000,    950.7592
     82.5000,      15.0000,   5.00000,    769.3037
     87.5000,      15.0000,   5.00000,    807.5281
     92.5000,      15.0000,   5.00000,    837.0248
     97.5000,      15.0000,   5.00000,    893.3832
    102.5000,      15.0000,   5.00000,    904.4169
    107.5000,      15.0000,   5.00000,    912.7440
    112.5000,      15.0000,   5.00000,    903.4109
    117.5000,      15.0000,   5.00000,    914.6379
    122.5000,      15.0000,   5.00000,    916.5939
    127.5000,      15.0000,   5.00000,    924.8882
    132.5000,      15.0000,   5.00000,    894.2575
    137.5000,      15.0000,   5.00000,    867.0618
    142.5000,      15.0000,   5.00000,    831.1899
    147.5000,      15.0000,   5.00000,    824.3271
    152.5000,      15.0000,   5.00000,    822.0513
    157.5000,      15.0000,   5.00000,    798.2562
    162.5000,      15.0000,   5.00000,    798.4061
    167.5000,      15.0000,   5.00000,    795.0294
    172.5000,      15.0000,   5.00000,    808.7620
    177.5000,      15.0000,   5.00000,    796.2285
    182.5000,      15.0000,   5.00000,    802.7120
    187.5000,      15.0000,   5.00000,    791.2984
    192.5000,      15.0000,   5.00000,    790.5020
    197.5000,      15.0000,   5.00000,    763.1638
    202.5000,      15.0000,   5.00000,    761.2161
    207.5000,      15.0000,   5.00000,    760.6904
    212.5000,      15.0000,   5.00000,    775.7313
    217.5000,      15.0000,   5.00000,    809.1854
    222.5000,      15.0000,   5.00000,    803.1830
    227.5000,      15.0000,   5.00000,    830.2352
    232.5000,      15.0000,   5.00000,    852.8239
     97.5000,      65.0000,   1.00000,    823.3981
    102.5000,      65.0000,   1.00000,    831.0750
    107.5000,      65.0000,   1.00000,    836.4872
    112.5000,      65.0000,   1.00000,    850.4684
    117.5000,      65.0000,   1.00000,    862.7915
    122.5000,      65.0000,   1.00000,    876.7242
    127.5000,      65.0000,   1.00000,    880.7650
    132.5000,      65.0000,   1.00000,    882.7203
    137.5000,      65.0000,   1.00000,    874.3473
    142.5000,      65.0000,   1.00000,    865.0654
    147.5000,      65.0000,   1.00000,    854.8876
    152.5000,      65.0000,   1.00000,    841.0388
    157.5000,      65.0000,   1.00000,    833.0038
    162.5000,      65.0000,   1.00000,    820.3558
    167.5000,      65.0000,   1.00000,    802.8354
    172.5000,      65.0000,   1.00000,    792.4697
    177.5000,      65.0000,   1.00000,    779.6996
    182.5000,      65.0000,   1.00000,    783.2926
    187.5000,      65.0000,   1.00000,    789.4982
    192.5000,      65.0000,   1.00000,    790.3812
    197.5000,      65.0000,   1.00000,    784.0864
    202.5000,      65.0000,   1.00000,    780.1658
    207.5000,      65.0000,   1.00000,    780.4069
    212.5000,      65.0000,   1.00000,    778.4537
    217.5000,      65.0000,   1.00000,    776.9875
     97.5000,      15.0000,   6.00000,    838.7975
    102.5000,      15.0000,   6.00000,    848.7710
    107.5000,      15.0000,   6.00000,    864.3115
    112.5000,      15.0000,   6.00000,    859.1240
    117.5000,      15.0000,   6.00000,    873.3134
    122.5000,      15.0000,   6.00000,    878.4176
    127.5000,      15.0000,   6.00000,    885.5322
    132.5000,      15.0000,   6.00000,    860.8248
    137.5000,      15.0000,   6.00000,    828.0577
    142.5000,      15.0000,   6.00000,    789.8052
    147.5000,      15.0000,   6.00000,    773.5965
    152.5000,      15.0000,   6.00000,    770.6399
    157.5000,      15.0000,   6.00000,    755.2587
    162.5000,      15.0000,   6.00000,    762.7025
    167.5000,      15.0000,   6.00000,    762.3452
    172.5000,      15.0000,   6.00000,    775.9682
    177.5000,      15.0000,   6.00000,    753.9500
    182.5000,      15.0000,   6.00000,    762.4507
    187.5000,      15.0000,   6.00000,    746.4053
    192.5000,      15.0000,   6.00000,    736.7747
    197.5000,      15.0000,   6.00000,    692.1902
    202.5000,      15.0000,   6.00000,    673.6469
    207.5000,      15.0000,   6.00000,    672.4744
    212.5000,      15.0000,   6.00000,    694.3818
    217.5000,      15.0000,   6.00000,    734.5748
    105.0000,      30.0000,   3.00000,    835.8347
    110.0000,      30.0000,   3.00000,    847.7350
    115.0000,      30.0000,   3.00000,    855.6349
    120.0000,      30.0000,   3.00000,    851.8112
    125.0000,      30.0000,   3.00000,    847.1396
    130.0000,      30.0000,   3.00000,    834.5640
    135.0000,      30.0000,   3.00000,    820.6490
    140.0000,      30.0000,   3.00000,    800.4267
    145.0000,      30.0000,   3.00000,    781.9463
    150.0000,      30.0000,   3.00000,    760.3722
    155.0000,      30.0000,   3.00000,    759.0317
    160.0000,      30.0000,   3.00000,    762.4659
    165.0000,      30.0000,   3.00000,    762.9406
    170.0000,      30.0000,   3.00000,    755.5599
    175.0000,      30.0000,   3.00000,    760.7081
    180.0000,      30.0000,   3.00000,    759.0078
    185.0000,      30.0000,   3.00000,    736.0382
    190.0000,      30.0000,   3.00000,    708.2929
    195.0000,      30.0000,   3.00000,    680.8179
    200.0000,      30.0000,   3.00000,    676.1284
    205.0000,      30.0000,   3.00000,    668.0116
    210.0000,      30.0000,   3.00000,    683.4691
    112.5000,      25.0000,   4.00000,    832.2534
    117.5000,      25.0000,   4.00000,    828.1609
    122.5000,      25.0000,   4.00000,    830.3020
    127.5000,      25.0000,   4.00000,    813.6042
    132.5000,      25.0000,   4.00000,    797.1340
    137.5000,      25.0000,   4.00000,    777.8552
    142.5000,      25.0000,   4.00000,    764.4357
    147.5000,      25.0000,   4.00000,    749.0234
    152.5000,      25.0000,   4.00000,    737.8953
    157.5000,      25.0000,   4.00000,    742.9185
    162.5000,      25.0000,   4.00000,    743.5471
    167.5000,      25.0000,   4.00000,    753.5857
    172.5000,      25.0000,   4.00000,    746.7999
    177.5000,      25.0000,   4.00000,    748.1062
    182.5000,      25.0000,   4.00000,    722.6320
    187.5000,      25.0000,   4.00000,    697.6152
    192.5000,      25.0000,   4.00000,    669.7433
    197.5000,      25.0000,   4.00000,    658.6741
    202.5000,      25.0000,   4.00000,    642.6548
    157.5000,      15.0000,   8.00000,    708.6957
    157.5000,      15.0000,  10.00000,    635.3777
   3.39
ITERATION 3
MODEL RESISTIVITY
LAYER 1
61,     2.5000
     10.0000,     747.08
     15.0000,     775.49
     20.0000,     769.24
     25.0000,     771.25
     30.0000,     790.19
     35.0000,     743.57
     40.0000,     697.83
     45.0000,     722.26
     50.0000,     704.27
     55.0000,     743.75
     60.0000,     694.09
     65.0000,     703.95
     70.0000,     673.88
     75.0000,     698.25
     80.0000,     663.07
     85.0000,     705.80
     90.0000,     722.97
     95.0000,     862.35
    100.0000,     925.56
    105.0000,     1068.6
    110.0000,     1061.7
    115.0000,     1110.1
    120.0000,     1148.2
    125.0000,     1192.8
    130.0000,     1163.9
    135.0000,     1218.2
    140.0000,     1192.2
    145.0000,     1243.2
    150.0000,     1311.9
    155.0000,     1335.6
    160.0000,     1409.3
    165.0000,     1420.4
    170.0000,     1630.4
    175.0000,     1697.4
    180.0000,     1702.8
    185.0000,     1585.2
    190.0000,     1752.9
    195.0000,     1628.2
    200.0000,     1597.9
    205.0000,     1405.6
    210.0000,     1397.6
    215.0000,     1589.6
    220.0000,     1750.8
    225.0000,     1930.8
    230.0000,     1659.3
    235.0000,     1621.1
    240.0000,     1692.4
    245.0000,     1607.3
    250.0000,     1623.3
    255.0000,     1431.6
    260.0000,     1402.6
    265.0000,     1438.6
    270.0000,     1399.6
    275.0000,     1562.5
    280.0000,     1342.6
    285.0000,     1511.7
    290.0000,     2179.0
    295.0000,     2228.7
    300.0000,     2439.7
    305.0000,     2433.3
             2091.3
LAYER 2
61,     5.2500
     10.0000,     772.87
     15.0000,     795.95
     20.0000,     817.08
     25.0000,     834.85
     30.0000,     853.87
     35.0000,     824.01
     40.0000,     779.78
     45.0000,     786.37
     50.0000,     769.70
     55.0000,     804.99
     60.0000,     757.44
     65.0000,     766.56
     70.0000,     755.97
     75.0000,     757.90
     80.0000,     734.43
     85.0000,     781.93
     90.0000,     818.99
     95.0000,     949.29
    100.0000,     1014.7
    105.0000,     1120.9
    110.0000,     1118.0
    115.0000,     1155.3
    120.0000,     1169.4
    125.0000,     1205.7
    130.0000,     1186.5
    135.0000,     1230.8
    140.0000,     1184.5
    145.0000,     1228.6
    150.0000,     1345.6
    155.0000,     1403.7
    160.0000,     1511.9
    165.0000,     1538.5
    170.0000,     1667.3
    175.0000,     1792.6
    180.0000,     1883.8
    185.0000,     1895.8
    190.0000,     2062.0
    195.0000,     1754.2
    200.0000,     1628.1
    205.0000,     1541.6
    210.0000,     1506.2
    215.0000,     1568.9
    220.0000,     1589.9
    225.0000,     1726.8
    230.0000,     1428.9
    235.0000,     1578.9
    240.0000,     1653.4
    245.0000,     1505.1
    250.0000,     1547.4
    255.0000,     1440.4
    260.0000,     1470.5
    265.0000,     1516.6
    270.0000,     1506.8
    275.0000,     1598.4
    280.0000,     1481.2
    285.0000,     1688.6
    290.0000,     2299.2
    295.0000,     2460.1
    300.0000,     2500.4
    305.0000,     2274.1
             1767.3
LAYER 3
59,     8.2750
     15.0000,     894.44
     20.0000,     970.31
     25.0000,     1018.4
     30.0000,     1045.3
     35.0000,     1043.3
     40.0000,     1019.6
     45.0000,     1020.5
     50.0000,     1013.5
     55.0000,     1040.1
     60.0000,     987.80
     65.0000,     989.38
     70.0000,     977.81
     75.0000,     938.49
     80.0000,     909.93
     85.0000,     960.71
     90.0000,     1019.3
     95.0000,     1129.5
    100.0000,     1178.0
    105.0000,     1229.5
    110.0000,     1229.3
    115.0000,     1281.1
    120.0000,     1311.3
    125.0000,     1395.7
    130.0000,     1413.7
    135.0000,     1424.1
    140.0000,     1254.6
    145.0000,     1222.1
    150.0000,     1352.8
    155.0000,     1490.1
    160.0000,     1677.5
    165.0000,     1777.2
    170.0000,     1918.2
    175.0000,     2157.5
    180.0000,     2437.6
    185.0000,     2573.6
    190.0000,     2562.8
    195.0000,     1968.7
    200.0000,     1626.1
    205.0000,     1551.4
    210.0000,     1524.6
    215.0000,     1458.5
    220.0000,     1382.2
    225.0000,     1502.6
    230.0000,     1250.4
    235.0000,     1751.4
    240.0000,     1928.6
    245.0000,     1509.8
    250.0000,     1480.7
    255.0000,     1453.3
    260.0000,     1591.7
    265.0000,     1699.3
    270.0000,     1706.6
    275.0000,     1759.5
    280.0000,     1752.9
    285.0000,     1972.2
    290.0000,     2399.6
    295.0000,     2546.5
    300.0000,     2333.6
             1747.1
LAYER 4
57,    11.6025
     20.0000,     1171.2
     25.0000,     1282.8
     30.0000,     1320.2
     35.0000,     1343.6
     40.0000,     1339.8
     45.0000,     1331.4
     50.0000,     1312.3
     55.0000,     1302.4
     60.0000,     1224.8
     65.0000,     1202.7
     70.0000,     1163.9
     75.0000,     1081.3
     80.0000,     1032.9
     85.0000,     1072.2
     90.0000,     1132.2
     95.0000,     1213.1
    100.0000,     1233.3
    105.0000,     1238.7
    110.0000,     1229.4
    115.0000,     1296.9
    120.0000,     1368.6
    125.0000,     1555.6
    130.0000,     1682.1
    135.0000,     1719.9
    140.0000,     1406.9
    145.0000,     1256.7
    150.0000,     1340.5
    155.0000,     1502.5
    160.0000,     1739.7
    165.0000,     1956.3
    170.0000,     2242.2
    175.0000,     2648.8
    180.0000,     3088.8
    185.0000,     3104.9
    190.0000,     2775.1
    195.0000,     1966.5
    200.0000,     1469.4
    205.0000,     1313.9
    210.0000,     1304.9
    215.0000,     1230.7
    220.0000,     1137.5
    225.0000,     1236.8
    230.0000,     1064.9
    235.0000,     2055.6
    240.0000,     2508.1
    245.0000,     1572.8
    250.0000,     1329.0
    255.0000,     1279.0
    260.0000,     1489.2
    265.0000,     1696.7
    270.0000,     1779.6
    275.0000,     1894.9
    280.0000,     1960.2
    285.0000,     2183.0
    290.0000,     2511.1
    295.0000,     2462.3
             1803.3
LAYER 5
53,    15.2628
     30.0000,     1869.2
     35.0000,     1870.1
     40.0000,     1817.1
     45.0000,     1638.5
     50.0000,     1482.6
     55.0000,     1319.2
     60.0000,     1175.3
     65.0000,     1078.9
     70.0000,     996.07
     75.0000,     918.64
     80.0000,     884.29
     85.0000,     909.83
     90.0000,     971.01
     95.0000,     1044.2
    100.0000,     1092.0
    105.0000,     1112.4
    110.0000,     1117.8
    115.0000,     1166.3
    120.0000,     1257.1
    125.0000,     1496.3
    130.0000,     1792.4
    135.0000,     1987.9
    140.0000,     1720.6
    145.0000,     1396.3
    150.0000,     1226.8
    155.0000,     1167.2
    160.0000,     1203.9
    165.0000,     1325.4
    170.0000,     1475.2
    175.0000,     1474.5
    180.0000,     1275.8
    185.0000,     944.31
    190.0000,     766.64
    195.0000,     684.10
    200.0000,     704.69
    205.0000,     780.34
    210.0000,     917.56
    215.0000,     960.49
    220.0000,     863.86
    225.0000,     785.15
    230.0000,     779.04
    235.0000,     1654.8
    240.0000,     2283.2
    245.0000,     1459.3
    250.0000,     1037.2
    255.0000,     928.18
    260.0000,     1032.2
    265.0000,     1165.6
    270.0000,     1223.6
    275.0000,     1275.8
    280.0000,     1300.4
    285.0000,     1466.9
             1865.1
LAYER 6
49,    19.2890
     40.0000,     1895.1
     45.0000,     1479.2
     50.0000,     1280.1
     55.0000,     1073.1
     60.0000,     933.67
     65.0000,     838.16
     70.0000,     779.06
     75.0000,     749.17
     80.0000,     756.78
     85.0000,     805.50
     90.0000,     885.06
     95.0000,     974.36
    100.0000,     1040.7
    105.0000,     1062.2
    110.0000,     1046.8
    115.0000,     1042.0
    120.0000,     1085.6
    125.0000,     1243.4
    130.0000,     1490.2
    135.0000,     1698.6
    140.0000,     1613.7
    145.0000,     1353.6
    150.0000,     1113.1
    155.0000,     952.71
    160.0000,     880.14
    165.0000,     873.86
    170.0000,     858.07
    175.0000,     737.26
    180.0000,     555.75
    185.0000,     413.29
    190.0000,     393.14
    195.0000,     471.34
    200.0000,     656.05
    205.0000,     904.95
    210.0000,     1134.1
    215.0000,     1154.9
    220.0000,     963.41
    225.0000,     795.36
    230.0000,     833.94
    235.0000,     1422.3
    240.0000,     1905.4
    245.0000,     1511.2
    250.0000,     1141.6
    255.0000,     981.93
    260.0000,     956.14
    265.0000,     938.07
    270.0000,     879.11
    275.0000,     885.03
             1024.6
LAYER 7
45,    23.7179
     50.0000,     1219.4
     55.0000,     946.19
     60.0000,     831.91
     65.0000,     766.39
     70.0000,     737.38
     75.0000,     742.65
     80.0000,     781.57
     85.0000,     852.06
     90.0000,     941.22
     95.0000,     1023.6
    100.0000,     1064.2
    105.0000,     1042.2
    110.0000,     974.50
    115.0000,     909.49
    120.0000,     891.03
    125.0000,     952.61
    130.0000,     1086.1
    135.0000,     1226.5
    140.0000,     1255.4
    145.0000,     1162.3
    150.0000,     1024.8
    155.0000,     907.53
    160.0000,     836.02
    165.0000,     797.51
    170.0000,     743.47
    175.0000,     635.56
    180.0000,     513.14
    185.0000,     442.67
    190.0000,     478.80
    195.0000,     638.88
    200.0000,     944.39
    205.0000,     1322.2
    210.0000,     1565.7
    215.0000,     1480.4
    220.0000,     1185.7
    225.0000,     967.93
    230.0000,     990.93
    235.0000,     1336.6
    240.0000,     1637.3
    245.0000,     1531.0
    250.0000,     1307.3
    255.0000,     1142.3
    260.0000,     1046.3
    265.0000,     942.02
           788.8904
LAYER 8
41,    28.5897
     60.0000,     855.77
     65.0000,     816.21
     70.0000,     809.52
     75.0000,     841.12
     80.0000,     894.12
     85.0000,     969.33
     90.0000,     1043.6
     95.0000,     1090.6
    100.0000,     1079.9
    105.0000,     1005.6
    110.0000,     894.69
    115.0000,     793.12
    120.0000,     734.99
    125.0000,     735.70
    130.0000,     789.81
    135.0000,     869.82
    140.0000,     931.22
    145.0000,     950.21
    150.0000,     937.48
    155.0000,     917.22
    160.0000,     905.06
    165.0000,     896.06
    170.0000,     866.55
    175.0000,     802.34
    180.0000,     731.89
    185.0000,     710.55
    190.0000,     792.80
    195.0000,     1003.8
    200.0000,     1328.0
    205.0000,     1640.4
    210.0000,     1737.8
    215.0000,     1547.3
    220.0000,     1244.1
    225.0000,     1040.0
    230.0000,     1026.3
    235.0000,     1184.8
    240.0000,     1327.3
    245.0000,     1338.9
    250.0000,     1307.0
    255.0000,     1212.9
             1209.1
LAYER 9
37,    33.9487
     70.0000,     904.55
     75.0000,     971.32
     80.0000,     1024.1
     85.0000,     1072.6
     90.0000,     1107.7
     95.0000,     1109.9
    100.0000,     1053.6
    105.0000,     949.11
    110.0000,     821.96
    115.0000,     710.34
    120.0000,     636.64
    125.0000,     608.27
    130.0000,     621.05
    135.0000,     663.30
    140.0000,     719.37
    145.0000,     776.88
    150.0000,     831.93
    155.0000,     886.56
    160.0000,     941.84
    165.0000,     991.52
    170.0000,     1022.3
    175.0000,     1026.4
    180.0000,     1019.6
    185.0000,     1039.8
    190.0000,     1123.6
    195.0000,     1274.9
    200.0000,     1448.0
    205.0000,     1544.8
    210.0000,     1481.4
    215.0000,     1280.9
    220.0000,     1064.0
    225.0000,     926.82
    230.0000,     909.08
    235.0000,     981.93
    240.0000,     1034.8
    245.0000,     1087.2
             1276.5
LAYER 10
31,    39.8436
     85.0000,     1122.6
     90.0000,     1117.2
     95.0000,     1088.4
    100.0000,     1003.1
    105.0000,     896.08
    110.0000,     769.18
    115.0000,     662.26
    120.0000,     585.64
    125.0000,     544.88
    130.0000,     536.72
    135.0000,     555.43
    140.0000,     594.97
    145.0000,     650.22
    150.0000,     717.90
    155.0000,     795.72
    160.0000,     880.08
    165.0000,     963.59
    170.0000,     1035.1
    175.0000,     1085.4
    180.0000,     1116.6
    185.0000,     1143.0
    190.0000,     1177.9
    195.0000,     1215.7
    200.0000,     1229.3
    205.0000,     1184.8
    210.0000,     1075.9
    215.0000,     931.99
    220.0000,     821.37
    225.0000,     760.71
    230.0000,     769.67
           877.3741
LAYER 11
27,    46.3279
     95.0000,     1105.9
    100.0000,     960.97
    105.0000,     854.88
    110.0000,     741.95
    115.0000,     646.48
    120.0000,     568.01
    125.0000,     521.17
    130.0000,     500.43
    135.0000,     502.58
    140.0000,     524.31
    145.0000,     562.87
    150.0000,     616.05
    155.0000,     681.47
    160.0000,     755.18
    165.0000,     830.36
    170.0000,     897.50
    175.0000,     947.42
    180.0000,     976.00
    185.0000,     985.15
    190.0000,     977.92
    195.0000,     953.01
    200.0000,     905.64
    205.0000,     831.33
    210.0000,     751.01
    215.0000,     676.18
    220.0000,     632.42
           624.9372
LAYER 12
23,    53.4607
    105.0000,     863.98
    110.0000,     736.02
    115.0000,     640.29
    120.0000,     568.91
    125.0000,     520.71
    130.0000,     489.29
    135.0000,     478.03
    140.0000,     483.78
    145.0000,     504.09
    150.0000,     536.84
    155.0000,     579.55
    160.0000,     628.49
    165.0000,     677.98
    170.0000,     720.85
    175.0000,     750.28
    180.0000,     762.27
    185.0000,     756.20
    190.0000,     733.19
    195.0000,     694.24
    200.0000,     647.25
    205.0000,     592.44
    210.0000,     539.80
           497.9210
LAYER 13
21,    61.3068
    110.0000,     696.37
    115.0000,     627.90
    120.0000,     566.70
    125.0000,     518.62
    130.0000,     485.27
    135.0000,     463.73
    140.0000,     457.03
    145.0000,     462.93
    150.0000,     479.19
    155.0000,     503.23
    160.0000,     531.57
    165.0000,     559.51
    170.0000,     581.77
    175.0000,     593.74
    180.0000,     592.94
    185.0000,     579.10
    190.0000,     553.43
    195.0000,     521.96
    200.0000,     484.36
    205.0000,     444.67
           410.7719
LAYER 14
19, 
    115.0000,     617.23
    120.0000,     558.23
    125.0000,     508.38
    130.0000,     471.42
    135.0000,     447.51
    140.0000,     433.97
    145.0000,     432.79
    150.0000,     441.21
    155.0000,     456.34
    160.0000,     474.60
    165.0000,     491.53
    170.0000,     502.65
    175.0000,     504.59
    180.0000,     496.11
    185.0000,     477.68
    190.0000,     454.80
    195.0000,     425.88
    200.0000,     390.55
           348.7751
CALCULATED APPARENT RESISTIVITY
      7.5000,       5.0000,   1.00000,    800.5027
     12.5000,       5.0000,   1.00000,    826.4615
     17.5000,       5.0000,   1.00000,    829.6353
     22.5000,       5.0000,   1.00000,    830.4266
     27.5000,       5.0000,   1.00000,    847.2969
     32.5000,       5.0000,   1.00000,    826.2267
     37.5000,       5.0000,   1.00000,    794.8517
     42.5000,       5.0000,   1.00000,    817.3098
     47.5000,       5.0000,   1.00000,    777.6635
     52.5000,       5.0000,   1.00000,    815.2217
     57.5000,       5.0000,   1.00000,    764.5943
     62.5000,       5.0000,   1.00000,    791.4058
     67.5000,       5.0000,   1.00000,    743.4565
     72.5000,       5.0000,   1.00000,    773.8250
     77.5000,       5.0000,   1.00000,    747.4255
     82.5000,       5.0000,   1.00000,    805.5823
     87.5000,       5.0000,   1.00000,    813.2411
     92.5000,       5.0000,   1.00000,    939.7301
     97.5000,       5.0000,   1.00000,    956.5663
    102.5000,       5.0000,   1.00000,   1082.5510
    107.5000,       5.0000,   1.00000,   1082.9187
    112.5000,       5.0000,   1.00000,   1154.4828
    117.5000,       5.0000,   1.00000,   1165.0089
    122.5000,       5.0000,   1.00000,   1212.0674
    127.5000,       5.0000,   1.00000,   1198.4974
    132.5000,       5.0000,   1.00000,   1249.3037
    137.5000,       5.0000,   1.00000,   1221.2646
    142.5000,       5.0000,   1.00000,   1271.6195
    147.5000,       5.0000,   1.00000,   1332.2787
    152.5000,       5.0000,   1.00000,   1367.2065
    157.5000,       5.0000,   1.00000,   1487.3403
    162.5000,       5.0000,   1.00000,   1501.3551
    167.5000,       5.0000,   1.00000,   1669.5935
    172.5000,       5.0000,   1.00000,   1702.6023
    177.5000,       5.0000,   1.00000,   1805.3789
    182.5000,       5.0000,   1.00000,   1712.6392
    187.5000,       5.0000,   1.00000,   1825.6776
    192.5000,       5.0000,   1.00000,   1635.9167
    197.5000,       5.0000,   1.00000,   1632.5195
    202.5000,       5.0000,   1.00000,   1499.6941
    207.5000,       5.0000,   1.00000,   1485.0781
    212.5000,       5.0000,   1.00000,   1559.0469
    217.5000,       5.0000,   1.00000,   1533.9235
    222.5000,       5.0000,   1.00000,   1660.7877
    227.5000,       5.0000,   1.00000,   1564.6349
    232.5000,       5.0000,   1.00000,   1593.7129
    237.5000,       5.0000,   1.00000,   1622.3214
    242.5000,       5.0000,   1.00000,   1524.4335
    247.5000,       5.0000,   1.00000,   1571.2362
    252.5000,       5.0000,   1.00000,   1454.2764
    257.5000,       5.0000,   1.00000,   1458.5088
    262.5000,       5.0000,   1.00000,   1505.1674
    267.5000,       5.0000,   1.00000,   1431.8505
    272.5000,       5.0000,   1.00000,   1615.6344
    277.5000,       5.0000,   1.00000,   1553.9888
    282.5000,       5.0000,   1.00000,   1699.0115
    287.5000,       5.0000,   1.00000,   2103.9978
    292.5000,       5.0000,   1.00000,   2069.3577
    297.5000,       5.0000,   1.00000,   2243.6841
    302.5000,       5.0000,   1.00000,   2159.2256
    307.5000,       5.0000,   1.00000,   1957.1975
     12.5000,       5.0000,   2.00000,    925.8295
     17.5000,       5.0000,   2.00000,    918.5232
     22.5000,       5.0000,   2.00000,    917.7937
     27.5000,       5.0000,   2.00000,    961.3999
     32.5000,       5.0000,   2.00000,    928.7649
     37.5000,       5.0000,   2.00000,    893.4285
     42.5000,       5.0000,   2.00000,    915.8677
     47.5000,       5.0000,   2.00000,    887.2964
     52.5000,       5.0000,   2.00000,    910.3948
     57.5000,       5.0000,   2.00000,    864.9568
     62.5000,       5.0000,   2.00000,    869.0809
     67.5000,       5.0000,   2.00000,    838.4203
     72.5000,       5.0000,   2.00000,    857.1060
     77.5000,       5.0000,   2.00000,    849.9540
     82.5000,       5.0000,   2.00000,    883.1841
     87.5000,       5.0000,   2.00000,    899.4286
     92.5000,       5.0000,   2.00000,    994.6945
     97.5000,       5.0000,   2.00000,   1017.0181
    102.5000,       5.0000,   2.00000,   1113.0332
    107.5000,       5.0000,   2.00000,   1123.3971
    112.5000,       5.0000,   2.00000,   1170.4561
    117.5000,       5.0000,   2.00000,   1213.7356
    122.5000,       5.0000,   2.00000,   1241.7506
    127.5000,       5.0000,   2.00000,   1247.0234
    132.5000,       5.0000,   2.00000,   1297.9530
    137.5000,       5.0000,   2.00000,   1259.5930
    142.5000,       5.0000,   2.00000,   1307.0414
    147.5000,       5.0000,   2.00000,   1381.4514
    152.5000,       5.0000,   2.00000,   1424.2141
    157.5000,       5.0000,   2.00000,   1509.2864
    162.5000,       5.0000,   2.00000,   1523.3479
    167.5000,       5.0000,   2.00000,   1686.7208
    172.5000,       5.0000,   2.00000,   1783.5643
    177.5000,       5.0000,   2.00000,   1754.3319
    182.5000,       5.0000,   2.00000,   1678.5858
    187.5000,       5.0000,   2.00000,   1802.0640
    192.5000,       5.0000,   2.00000,   1674.4188
    197.5000,       5.0000,   2.00000,   1628.8776
    202.5000,       5.0000,   2.00000,   1493.9982
    207.5000,       5.0000,   2.00000,   1433.5879
    212.5000,       5.0000,   2.00000,   1460.7472
    217.5000,       5.0000,   2.00000,   1470.2266
    222.5000,       5.0000,   2.00000,   1587.3062
    227.5000,       5.0000,   2.00000,   1444.7697
    232.5000,       5.0000,   2.00000,   1491.7125
    237.5000,       5.0000,   2.00000,   1566.0554
    242.5000,       5.0000,   2.00000,   1491.0322
    247.5000,       5.0000,   2.00000,   1563.0452
    252.5000,       5.0000,   2.00000,   1457.7604
    257.5000,       5.0000,   2.00000,   1472.4668
    262.5000,       5.0000,   2.00000,   1515.0052
    267.5000,       5.0000,   2.00000,   1518.1229
    272.5000,       5.0000,   2.00000,   1756.6207
    277.5000,       5.0000,   2.00000,   1572.8881
    282.5000,       5.0000,   2.00000,   1671.1185
    287.5000,       5.0000,   2.00000,   2089.9568
    292.5000,       5.0000,   2.00000,   1933.8297
    297.5000,       5.0000,   2.00000,   2007.0627
    302.5000,       5.0000,   2.00000,   2000.8446
     17.5000,       5.0000,   3.00000,    999.1083
     22.5000,       5.0000,   3.00000,   1010.8283
     27.5000,       5.0000,   3.00000,   1040.8403
     32.5000,       5.0000,   3.00000,   1011.2248
     37.5000,       5.0000,   3.00000,    954.3141
     42.5000,       5.0000,   3.00000,    983.1219
     47.5000,       5.0000,   3.00000,    956.6660
     52.5000,       5.0000,   3.00000,   1001.2236
     57.5000,       5.0000,   3.00000,    928.4565
     62.5000,       5.0000,   3.00000,    946.3121
     67.5000,       5.0000,   3.00000,    894.5259
     72.5000,       5.0000,   3.00000,    933.9667
     77.5000,       5.0000,   3.00000,    893.2202
     82.5000,       5.0000,   3.00000,    940.5686
     87.5000,       5.0000,   3.00000,    923.9799
     92.5000,       5.0000,   3.00000,   1038.0135
     97.5000,       5.0000,   3.00000,   1041.9492
    102.5000,       5.0000,   3.00000,   1145.2766
    107.5000,       5.0000,   3.00000,   1119.8207
    112.5000,       5.0000,   3.00000,   1182.3076
    117.5000,       5.0000,   3.00000,   1195.2782
    122.5000,       5.0000,   3.00000,   1258.5568
    127.5000,       5.0000,   3.00000,   1256.8949
    132.5000,       5.0000,   3.00000,   1305.8472
    137.5000,       5.0000,   3.00000,   1263.3093
    142.5000,       5.0000,   3.00000,   1310.0194
    147.5000,       5.0000,   3.00000,   1398.6990
    152.5000,       5.0000,   3.00000,   1428.6184
    157.5000,       5.0000,   3.00000,   1485.6187
    162.5000,       5.0000,   3.00000,   1464.9362
    167.5000,       5.0000,   3.00000,   1642.7920
    172.5000,       5.0000,   3.00000,   1643.8446
    177.5000,       5.0000,   3.00000,   1638.0385
    182.5000,       5.0000,   3.00000,   1520.9160
    187.5000,       5.0000,   3.00000,   1691.9567
    192.5000,       5.0000,   3.00000,   1592.2133
    197.5000,       5.0000,   3.00000,   1558.1084
    202.5000,       5.0000,   3.00000,   1390.3936
    207.5000,       5.0000,   3.00000,   1331.0394
    212.5000,       5.0000,   3.00000,   1392.5184
    217.5000,       5.0000,   3.00000,   1437.4399
    222.5000,       5.0000,   3.00000,   1512.7518
    227.5000,       5.0000,   3.00000,   1350.0836
    232.5000,       5.0000,   3.00000,   1386.7959
    237.5000,       5.0000,   3.00000,   1481.9979
    242.5000,       5.0000,   3.00000,   1454.4028
    247.5000,       5.0000,   3.00000,   1500.4733
    252.5000,       5.0000,   3.00000,   1422.7443
    257.5000,       5.0000,   3.00000,   1430.8733
    262.5000,       5.0000,   3.00000,   1526.3837
    267.5000,       5.0000,   3.00000,   1575.6058
    272.5000,       5.0000,   3.00000,   1702.1160
    277.5000,       5.0000,   3.00000,   1491.5007
    282.5000,       5.0000,   3.00000,   1544.0247
    287.5000,       5.0000,   3.00000,   1896.5089
    292.5000,       5.0000,   3.00000,   1879.3143
    297.5000,       5.0000,   3.00000,   1879.2920
     22.5000,      15.0000,   1.00000,   1054.8788
     27.5000,      15.0000,   1.00000,   1053.0645
     32.5000,      15.0000,   1.00000,   1020.9785
     37.5000,      15.0000,   1.00000,   1003.8164
     42.5000,      15.0000,   1.00000,    981.9647
     47.5000,      15.0000,   1.00000,   1005.4794
     52.5000,      15.0000,   1.00000,    994.9866
     57.5000,      15.0000,   1.00000,   1002.2915
     62.5000,      15.0000,   1.00000,    960.0117
     67.5000,      15.0000,   1.00000,    965.2386
     72.5000,      15.0000,   1.00000,    933.0269
     77.5000,      15.0000,   1.00000,    949.9479
     82.5000,      15.0000,   1.00000,    931.4955
     87.5000,      15.0000,   1.00000,    983.9078
     92.5000,      15.0000,   1.00000,   1011.6435
     97.5000,      15.0000,   1.00000,   1089.1998
    102.5000,      15.0000,   1.00000,   1104.4767
    107.5000,      15.0000,   1.00000,   1148.0906
    112.5000,      15.0000,   1.00000,   1144.3477
    117.5000,      15.0000,   1.00000,   1191.7606
    122.5000,      15.0000,   1.00000,   1212.1136
    127.5000,      15.0000,   1.00000,   1251.5734
    132.5000,      15.0000,   1.00000,   1249.4919
    137.5000,      15.0000,   1.00000,   1273.7565
    142.5000,      15.0000,   1.00000,   1317.1536
    147.5000,      15.0000,   1.00000,   1367.5050
    152.5000,      15.0000,   1.00000,   1415.1991
    157.5000,      15.0000,   1.00000,   1422.7504
    162.5000,      15.0000,   1.00000,   1482.8806
    167.5000,      15.0000,   1.00000,   1475.5613
    172.5000,      15.0000,   1.00000,   1499.9313
    177.5000,      15.0000,   1.00000,   1453.9785
    182.5000,      15.0000,   1.00000,   1491.9365
    187.5000,      15.0000,   1.00000,   1479.7050
    192.5000,      15.0000,   1.00000,   1524.1858
    197.5000,      15.0000,   1.00000,   1448.1704
    202.5000,      15.0000,   1.00000,   1360.8916
    207.5000,      15.0000,   1.00000,   1319.1204
    212.5000,      15.0000,   1.00000,   1370.7089
    217.5000,      15.0000,   1.00000,   1419.8112
    222.5000,      15.0000,   1.00000,   1403.7744
    227.5000,      15.0000,   1.00000,   1374.7646
    232.5000,      15.0000,   1.00000,   1346.8406
    237.5000,      15.0000,   1.00000,   1372.1635
    242.5000,      15.0000,   1.00000,   1417.0077
    247.5000,      15.0000,   1.00000,   1425.6808
    252.5000,      15.0000,   1.00000,   1403.9827
    257.5000,      15.0000,   1.00000,   1445.6182
    262.5000,      15.0000,   1.00000,   1530.0685
    267.5000,      15.0000,   1.00000,   1570.4940
    272.5000,      15.0000,   1.00000,   1518.6949
    277.5000,      15.0000,   1.00000,   1480.3604
    282.5000,      15.0000,   1.00000,   1531.7162
    287.5000,      15.0000,   1.00000,   1655.5408
    292.5000,      15.0000,   1.00000,   1773.4175
     22.5000,       5.0000,   4.00000,   1070.7094
     27.5000,       5.0000,   4.00000,   1106.2026
     32.5000,       5.0000,   4.00000,   1049.2716
     37.5000,       5.0000,   4.00000,    997.4814
     42.5000,       5.0000,   4.00000,   1022.2233
     47.5000,       5.0000,   4.00000,    998.8384
     52.5000,       5.0000,   4.00000,   1052.2211
     57.5000,       5.0000,   4.00000,    991.2975
     62.5000,       5.0000,   4.00000,    997.1191
     67.5000,       5.0000,   4.00000,    950.3688
     72.5000,       5.0000,   4.00000,    959.8288
     77.5000,       5.0000,   4.00000,    924.4888
     82.5000,       5.0000,   4.00000,    946.9924
     87.5000,       5.0000,   4.00000,    944.6630
     92.5000,       5.0000,   4.00000,   1052.8958
     97.5000,       5.0000,   4.00000,   1063.5181
    102.5000,       5.0000,   4.00000,   1150.7767
    107.5000,       5.0000,   4.00000,   1125.8248
    112.5000,       5.0000,   4.00000,   1151.2402
    117.5000,       5.0000,   4.00000,   1183.1434
    122.5000,       5.0000,   4.00000,   1233.8168
    127.5000,       5.0000,   4.00000,   1241.8315
    132.5000,       5.0000,   4.00000,   1287.8777
    137.5000,       5.0000,   4.00000,   1234.4371
    142.5000,       5.0000,   4.00000,   1286.1348
    147.5000,       5.0000,   4.00000,   1360.9857
    152.5000,       5.0000,   4.00000,   1378.1541
    157.5000,       5.0000,   4.00000,   1432.3618
    162.5000,       5.0000,   4.00000,   1401.0950
    167.5000,       5.0000,   4.00000,   1481.6704
    172.5000,       5.0000,   4.00000,   1486.9393
    177.5000,       5.0000,   4.00000,   1470.4089
    182.5000,       5.0000,   4.00000,   1411.6906
    187.5000,       5.0000,   4.00000,   1551.7378
    192.5000,       5.0000,   4.00000,   1445.8745
    197.5000,       5.0000,   4.00000,   1425.7124
    202.5000,       5.0000,   4.00000,   1278.8574
    207.5000,       5.0000,   4.00000,   1251.3492
    212.5000,       5.0000,   4.00000,   1350.8636
    217.5000,       5.0000,   4.00000,   1352.1833
    222.5000,       5.0000,   4.00000,   1445.9728
    227.5000,       5.0000,   4.00000,   1270.5653
    232.5000,       5.0000,   4.00000,   1336.4160
    237.5000,       5.0000,   4.00000,   1434.8043
    242.5000,       5.0000,   4.00000,   1362.2607
    247.5000,       5.0000,   4.00000,   1446.7263
    252.5000,       5.0000,   4.00000,   1329.6473
    257.5000,       5.0000,   4.00000,   1404.3683
    262.5000,       5.0000,   4.00000,   1541.8674
    267.5000,       5.0000,   4.00000,   1483.7842
    272.5000,       5.0000,   4.00000,   1607.1012
    277.5000,       5.0000,   4.00000,   1351.8560
    282.5000,       5.0000,   4.00000,   1389.9880
    287.5000,       5.0000,   4.00000,   1793.2216
    292.5000,       5.0000,   4.00000,   1733.7264
     30.0000,      20.0000,   1.00000,   1065.5621
     35.0000,      20.0000,   1.00000,   1051.3591
     40.0000,      20.0000,   1.00000,   1027.3127
     45.0000,      20.0000,   1.00000,   1029.8352
     50.0000,      20.0000,   1.00000,   1039.1616
     55.0000,      20.0000,   1.00000,   1042.5187
     60.0000,      20.0000,   1.00000,   1047.7584
     65.0000,      20.0000,   1.00000,   1016.7916
     70.0000,      20.0000,   1.00000,    987.0813
     75.0000,      20.0000,   1.00000,    959.3625
     80.0000,      20.0000,   1.00000,    950.6208
     85.0000,      20.0000,   1.00000,    977.3768
     90.0000,      20.0000,   1.00000,   1009.5908
     95.0000,      20.0000,   1.00000,   1061.4838
    100.0000,      20.0000,   1.00000,   1100.3358
    105.0000,      20.0000,   1.00000,   1115.6785
    110.0000,      20.0000,   1.00000,   1136.1414
    115.0000,      20.0000,   1.00000,   1148.7222
    120.0000,      20.0000,   1.00000,   1156.4242
    125.0000,      20.0000,   1.00000,   1185.9321
    130.0000,      20.0000,   1.00000,   1185.7061
    135.0000,      20.0000,   1.00000,   1214.6852
    140.0000,      20.0000,   1.00000,   1240.6963
    145.0000,      20.0000,   1.00000,   1254.9241
    150.0000,      20.0000,   1.00000,   1289.1443
    155.0000,      20.0000,   1.00000,   1319.8575
    160.0000,      20.0000,   1.00000,   1320.5446
    165.0000,      20.0000,   1.00000,   1327.4186
    170.0000,      20.0000,   1.00000,   1302.1610
    175.0000,      20.0000,   1.00000,   1306.5889
    180.0000,      20.0000,   1.00000,   1341.9458
    185.0000,      20.0000,   1.00000,   1328.5322
    190.0000,      20.0000,   1.00000,   1322.9124
    195.0000,      20.0000,   1.00000,   1288.8451
    200.0000,      20.0000,   1.00000,   1259.0579
    205.0000,      20.0000,   1.00000,   1267.7181
    210.0000,      20.0000,   1.00000,   1251.7258
    215.0000,      20.0000,   1.00000,   1285.5770
    220.0000,      20.0000,   1.00000,   1296.5133
    225.0000,      20.0000,   1.00000,   1311.9252
    230.0000,      20.0000,   1.00000,   1343.4059
    235.0000,      20.0000,   1.00000,   1292.6166
    240.0000,      20.0000,   1.00000,   1319.8107
    245.0000,      20.0000,   1.00000,   1307.7288
    250.0000,      20.0000,   1.00000,   1324.9487
    255.0000,      20.0000,   1.00000,   1405.9493
    260.0000,      20.0000,   1.00000,   1371.1025
    265.0000,      20.0000,   1.00000,   1412.7350
    270.0000,      20.0000,   1.00000,   1362.8270
    275.0000,      20.0000,   1.00000,   1314.4063
    280.0000,      20.0000,   1.00000,   1427.3802
    285.0000,      20.0000,   1.00000,   1437.6366
     27.5000,       5.0000,   5.00000,   1130.8719
     32.5000,       5.0000,   5.00000,   1080.1841
     37.5000,       5.0000,   5.00000,   1015.1495
     42.5000,       5.0000,   5.00000,   1049.7535
     47.5000,       5.0000,   5.00000,   1022.4143
     52.5000,       5.0000,   5.00000,   1083.8826
     57.5000,       5.0000,   5.00000,   1027.7581
     62.5000,       5.0000,   5.00000,   1046.4393
     67.5000,       5.0000,   5.00000,    972.1327
     72.5000,       5.0000,   5.00000,    981.9327
     77.5000,       5.0000,   5.00000,    918.5948
     82.5000,       5.0000,   5.00000,    954.6940
     87.5000,       5.0000,   5.00000,    945.0718
     92.5000,       5.0000,   5.00000,   1065.0460
     97.5000,       5.0000,   5.00000,   1064.3982
    102.5000,       5.0000,   5.00000,   1156.8546
    107.5000,       5.0000,   5.00000,   1106.4988
    112.5000,       5.0000,   5.00000,   1139.8833
    117.5000,       5.0000,   5.00000,   1151.9857
    122.5000,       5.0000,   5.00000,   1203.9695
    127.5000,       5.0000,   5.00000,   1203.0549
    132.5000,       5.0000,   5.00000,   1251.8499
    137.5000,       5.0000,   5.00000,   1197.8729
    142.5000,       5.0000,   5.00000,   1225.5966
    147.5000,       5.0000,   5.00000,   1284.5435
    152.5000,       5.0000,   5.00000,   1297.8879
    157.5000,       5.0000,   5.00000,   1354.5944
    162.5000,       5.0000,   5.00000,   1286.7522
    167.5000,       5.0000,   5.00000,   1356.0792
    172.5000,       5.0000,   5.00000,   1346.0737
    177.5000,       5.0000,   5.00000,   1359.8521
    182.5000,       5.0000,   5.00000,   1305.2400
    187.5000,       5.0000,   5.00000,   1431.4183
    192.5000,       5.0000,   5.00000,   1302.5962
    197.5000,       5.0000,   5.00000,   1274.5668
    202.5000,       5.0000,   5.00000,   1194.8586
    207.5000,       5.0000,   5.00000,   1199.4454
    212.5000,       5.0000,   5.00000,   1254.2373
    217.5000,       5.0000,   5.00000,   1282.9261
    222.5000,       5.0000,   5.00000,   1353.9275
    227.5000,       5.0000,   5.00000,   1230.6237
    232.5000,       5.0000,   5.00000,   1314.8199
    237.5000,       5.0000,   5.00000,   1390.8071
    242.5000,       5.0000,   5.00000,   1311.0657
    247.5000,       5.0000,   5.00000,   1335.8330
    252.5000,       5.0000,   5.00000,   1290.4728
    257.5000,       5.0000,   5.00000,   1362.3512
    262.5000,       5.0000,   5.00000,   1429.8691
    267.5000,       5.0000,   5.00000,   1389.3704
    272.5000,       5.0000,   5.00000,   1455.7642
    277.5000,       5.0000,   5.00000,   1235.8043
    282.5000,       5.0000,   5.00000,   1301.8004
    287.5000,       5.0000,   5.00000,   1666.0233
     32.5000,       5.0000,   6.00000,   1090.5916
     37.5000,       5.0000,   6.00000,   1033.5579
     42.5000,       5.0000,   6.00000,   1061.1322
     47.5000,       5.0000,   6.00000,   1043.0846
     52.5000,       5.0000,   6.00000,   1104.5562
     57.5000,       5.0000,   6.00000,   1047.8381
     62.5000,       5.0000,   6.00000,   1060.3134
     67.5000,       5.0000,   6.00000,    989.6581
     72.5000,       5.0000,   6.00000,    977.8080
     77.5000,       5.0000,   6.00000,    920.1067
     82.5000,       5.0000,   6.00000,    946.4667
     87.5000,       5.0000,   6.00000,    946.0255
     92.5000,       5.0000,   6.00000,   1057.8706
     97.5000,       5.0000,   6.00000,   1064.1863
    102.5000,       5.0000,   6.00000,   1138.6281
    107.5000,       5.0000,   6.00000,   1098.2954
    112.5000,       5.0000,   6.00000,   1120.6698
    117.5000,       5.0000,   6.00000,   1127.9868
    122.5000,       5.0000,   6.00000,   1165.2854
    127.5000,       5.0000,   6.00000,   1163.3400
    132.5000,       5.0000,   6.00000,   1205.2146
    137.5000,       5.0000,   6.00000,   1141.8510
    142.5000,       5.0000,   6.00000,   1151.3160
    147.5000,       5.0000,   6.00000,   1195.2568
    152.5000,       5.0000,   6.00000,   1209.6787
    157.5000,       5.0000,   6.00000,   1233.5568
    162.5000,       5.0000,   6.00000,   1183.1554
    167.5000,       5.0000,   6.00000,   1265.2852
    172.5000,       5.0000,   6.00000,   1273.0021
    177.5000,       5.0000,   6.00000,   1279.7964
    182.5000,       5.0000,   6.00000,   1212.2794
    187.5000,       5.0000,   6.00000,   1317.5490
    192.5000,       5.0000,   6.00000,   1190.2441
    197.5000,       5.0000,   6.00000,   1179.8937
    202.5000,       5.0000,   6.00000,   1115.9755
    207.5000,       5.0000,   6.00000,   1110.7351
    212.5000,       5.0000,   6.00000,   1184.0717
    217.5000,       5.0000,   6.00000,   1188.8423
    222.5000,       5.0000,   6.00000,   1302.7264
    227.5000,       5.0000,   6.00000,   1189.1514
    232.5000,       5.0000,   6.00000,   1286.4376
    237.5000,       5.0000,   6.00000,   1373.3666
    242.5000,       5.0000,   6.00000,   1252.4240
    247.5000,       5.0000,   6.00000,   1296.8850
    252.5000,       5.0000,   6.00000,   1232.8169
    257.5000,       5.0000,   6.00000,   1259.5313
    262.5000,       5.0000,   6.00000,   1304.2548
    267.5000,       5.0000,   6.00000,   1248.9984
    272.5000,       5.0000,   6.00000,   1340.2930
    277.5000,       5.0000,   6.00000,   1158.7694
    282.5000,       5.0000,   6.00000,   1225.6177
     37.5000,      25.0000,   1.00000,   1061.7393
     42.5000,      25.0000,   1.00000,   1061.2213
     47.5000,      25.0000,   1.00000,   1052.3092
     52.5000,      25.0000,   1.00000,   1071.0503
     57.5000,      25.0000,   1.00000,   1054.1930
     62.5000,      25.0000,   1.00000,   1048.0961
     67.5000,      25.0000,   1.00000,   1006.7770
     72.5000,      25.0000,   1.00000,    987.8657
     77.5000,      25.0000,   1.00000,    958.1053
     82.5000,      25.0000,   1.00000,    977.6848
     87.5000,      25.0000,   1.00000,    986.4307
     92.5000,      25.0000,   1.00000,   1036.3138
     97.5000,      25.0000,   1.00000,   1053.6425
    102.5000,      25.0000,   1.00000,   1095.7626
    107.5000,      25.0000,   1.00000,   1109.4631
    112.5000,      25.0000,   1.00000,   1130.5076
    117.5000,      25.0000,   1.00000,   1122.2703
    122.5000,      25.0000,   1.00000,   1129.1598
    127.5000,      25.0000,   1.00000,   1122.6598
    132.5000,      25.0000,   1.00000,   1129.4388
    137.5000,      25.0000,   1.00000,   1136.5574
    142.5000,      25.0000,   1.00000,   1152.3380
    147.5000,      25.0000,   1.00000,   1165.0647
    152.5000,      25.0000,   1.00000,   1154.0162
    157.5000,      25.0000,   1.00000,   1174.7894
    162.5000,      25.0000,   1.00000,   1189.2172
    167.5000,      25.0000,   1.00000,   1213.8920
    172.5000,      25.0000,   1.00000,   1218.5342
    177.5000,      25.0000,   1.00000,   1235.8594
    182.5000,      25.0000,   1.00000,   1213.0056
    187.5000,      25.0000,   1.00000,   1188.2029
    192.5000,      25.0000,   1.00000,   1174.3889
    197.5000,      25.0000,   1.00000,   1182.7805
    202.5000,      25.0000,   1.00000,   1142.2990
    207.5000,      25.0000,   1.00000,   1145.9658
    212.5000,      25.0000,   1.00000,   1161.8419
    217.5000,      25.0000,   1.00000,   1189.0598
    222.5000,      25.0000,   1.00000,   1234.5151
    227.5000,      25.0000,   1.00000,   1276.4976
    232.5000,      25.0000,   1.00000,   1274.4960
    237.5000,      25.0000,   1.00000,   1246.3464
    242.5000,      25.0000,   1.00000,   1262.8875
    247.5000,      25.0000,   1.00000,   1288.0134
    252.5000,      25.0000,   1.00000,   1260.3958
    257.5000,      25.0000,   1.00000,   1235.4938
    262.5000,      25.0000,   1.00000,   1222.7720
    267.5000,      25.0000,   1.00000,   1181.9220
    272.5000,      25.0000,   1.00000,   1208.9395
    277.5000,      25.0000,   1.00000,   1292.9541
     37.5000,       5.0000,   7.00000,   1040.8230
     42.5000,       5.0000,   7.00000,   1078.4905
     47.5000,       5.0000,   7.00000,   1053.5383
     52.5000,       5.0000,   7.00000,   1119.9578
     57.5000,       5.0000,   7.00000,   1048.3177
     62.5000,       5.0000,   7.00000,   1056.1946
     67.5000,       5.0000,   7.00000,    980.4111
     72.5000,       5.0000,   7.00000,    978.1612
     77.5000,       5.0000,   7.00000,    913.1990
     82.5000,       5.0000,   7.00000,    942.8623
     87.5000,       5.0000,   7.00000,    932.4124
     92.5000,       5.0000,   7.00000,   1050.8096
     97.5000,       5.0000,   7.00000,   1043.4302
    102.5000,       5.0000,   7.00000,   1128.9641
    107.5000,       5.0000,   7.00000,   1082.1534
    112.5000,       5.0000,   7.00000,   1102.3040
    117.5000,       5.0000,   7.00000,   1103.1866
    122.5000,       5.0000,   7.00000,   1134.7903
    127.5000,       5.0000,   7.00000,   1124.3096
    132.5000,       5.0000,   7.00000,   1151.9896
    137.5000,       5.0000,   7.00000,   1071.6423
    142.5000,       5.0000,   7.00000,   1077.5225
    147.5000,       5.0000,   7.00000,   1116.4347
    152.5000,       5.0000,   7.00000,   1100.8771
    157.5000,       5.0000,   7.00000,   1132.8752
    162.5000,       5.0000,   7.00000,   1100.0923
    167.5000,       5.0000,   7.00000,   1200.6882
    172.5000,       5.0000,   7.00000,   1228.7687
    177.5000,       5.0000,   7.00000,   1217.4531
    182.5000,       5.0000,   7.00000,   1138.8354
    187.5000,       5.0000,   7.00000,   1220.3986
    192.5000,       5.0000,   7.00000,   1119.3990
    197.5000,       5.0000,   7.00000,   1115.7443
    202.5000,       5.0000,   7.00000,   1026.6768
    207.5000,       5.0000,   7.00000,   1031.7222
    212.5000,       5.0000,   7.00000,   1101.6844
    217.5000,       5.0000,   7.00000,   1138.7441
    222.5000,       5.0000,   7.00000,   1241.6139
    227.5000,       5.0000,   7.00000,   1148.1932
    232.5000,       5.0000,   7.00000,   1256.5499
    237.5000,       5.0000,   7.00000,   1336.4254
    242.5000,       5.0000,   7.00000,   1242.5868
    247.5000,       5.0000,   7.00000,   1267.2413
    252.5000,       5.0000,   7.00000,   1143.1786
    257.5000,       5.0000,   7.00000,   1144.0057
    262.5000,       5.0000,   7.00000,   1180.6305
    267.5000,       5.0000,   7.00000,   1127.7888
    272.5000,       5.0000,   7.00000,   1245.2791
    277.5000,       5.0000,   7.00000,   1091.6689
     42.5000,       5.0000,   8.00000,   1087.3674
     47.5000,       5.0000,   8.00000,   1065.9318
     52.5000,       5.0000,   8.00000,   1114.8877
     57.5000,       5.0000,   8.00000,   1041.8093
     62.5000,       5.0000,   8.00000,   1037.5695
     67.5000,       5.0000,   8.00000,    963.7783
     72.5000,       5.0000,   8.00000,    966.3844
     77.5000,       5.0000,   8.00000,    908.0039
     82.5000,       5.0000,   8.00000,    930.3514
     87.5000,       5.0000,   8.00000,    922.4883
     92.5000,       5.0000,   8.00000,   1025.8738
     97.5000,       5.0000,   8.00000,   1031.0507
    102.5000,       5.0000,   8.00000,   1110.7390
    107.5000,       5.0000,   8.00000,   1065.3280
    112.5000,       5.0000,   8.00000,   1081.4308
    117.5000,       5.0000,   8.00000,   1080.0978
    122.5000,       5.0000,   8.00000,   1110.0105
    127.5000,       5.0000,   8.00000,   1086.4558
    132.5000,       5.0000,   8.00000,   1092.9666
    137.5000,       5.0000,   8.00000,   1011.5458
    142.5000,       5.0000,   8.00000,   1009.7962
    147.5000,       5.0000,   8.00000,   1030.0701
    152.5000,       5.0000,   8.00000,   1021.7378
    157.5000,       5.0000,   8.00000,   1057.1442
    162.5000,       5.0000,   8.00000,   1041.4438
    167.5000,       5.0000,   8.00000,   1149.5364
    172.5000,       5.0000,   8.00000,   1169.6467
    177.5000,       5.0000,   8.00000,   1170.1216
    182.5000,       5.0000,   8.00000,   1078.4485
    187.5000,       5.0000,   8.00000,   1168.2169
    192.5000,       5.0000,   8.00000,   1062.4790
    197.5000,       5.0000,   8.00000,   1036.2861
    202.5000,       5.0000,   8.00000,    965.5369
    207.5000,       5.0000,   8.00000,    959.5201
    212.5000,       5.0000,   8.00000,   1044.0979
    217.5000,       5.0000,   8.00000,   1086.5876
    222.5000,       5.0000,   8.00000,   1192.9266
    227.5000,       5.0000,   8.00000,   1102.3938
    232.5000,       5.0000,   8.00000,   1213.6121
    237.5000,       5.0000,   8.00000,   1320.9379
    242.5000,       5.0000,   8.00000,   1230.3275
    247.5000,       5.0000,   8.00000,   1200.5057
    252.5000,       5.0000,   8.00000,   1063.4769
    257.5000,       5.0000,   8.00000,   1043.2173
    262.5000,       5.0000,   8.00000,   1069.6039
    267.5000,       5.0000,   8.00000,   1056.0287
    272.5000,       5.0000,   8.00000,   1150.3195
     52.5000,      35.0000,   1.00000,   1037.2451
     57.5000,      35.0000,   1.00000,   1023.6714
     62.5000,      35.0000,   1.00000,    995.1085
     67.5000,      35.0000,   1.00000,    983.5930
     72.5000,      35.0000,   1.00000,    957.1465
     77.5000,      35.0000,   1.00000,    961.2210
     82.5000,      35.0000,   1.00000,    957.1594
     87.5000,      35.0000,   1.00000,    977.1810
     92.5000,      35.0000,   1.00000,    983.8701
     97.5000,      35.0000,   1.00000,   1008.2474
    102.5000,      35.0000,   1.00000,   1030.5983
    107.5000,      35.0000,   1.00000,   1063.6941
    112.5000,      35.0000,   1.00000,   1072.5360
    117.5000,      35.0000,   1.00000,   1074.5255
    122.5000,      35.0000,   1.00000,   1038.5814
    127.5000,      35.0000,   1.00000,   1013.9374
    132.5000,      35.0000,   1.00000,    999.6876
    137.5000,      35.0000,   1.00000,    977.8202
    142.5000,      35.0000,   1.00000,    967.2720
    147.5000,      35.0000,   1.00000,    966.5876
    152.5000,      35.0000,   1.00000,    981.7509
    157.5000,      35.0000,   1.00000,   1016.9600
    162.5000,      35.0000,   1.00000,   1037.1863
    167.5000,      35.0000,   1.00000,   1043.6455
    172.5000,      35.0000,   1.00000,   1058.4395
    177.5000,      35.0000,   1.00000,   1071.2095
    182.5000,      35.0000,   1.00000,   1083.0321
    187.5000,      35.0000,   1.00000,   1053.2900
    192.5000,      35.0000,   1.00000,   1015.9070
    197.5000,      35.0000,   1.00000,    989.5309
    202.5000,      35.0000,   1.00000,    998.6644
    207.5000,      35.0000,   1.00000,   1008.1722
    212.5000,      35.0000,   1.00000,   1017.2678
    217.5000,      35.0000,   1.00000,   1047.2676
    222.5000,      35.0000,   1.00000,   1092.7286
    227.5000,      35.0000,   1.00000,   1136.9332
    232.5000,      35.0000,   1.00000,   1170.5697
    237.5000,      35.0000,   1.00000,   1139.1099
    242.5000,      35.0000,   1.00000,   1107.3702
    247.5000,      35.0000,   1.00000,   1086.0939
    252.5000,      35.0000,   1.00000,   1056.4523
    257.5000,      35.0000,   1.00000,   1034.6505
    262.5000,      35.0000,   1.00000,    994.5195
     52.5000,       5.0000,  10.00000,   1088.6290
     57.5000,       5.0000,  10.00000,   1005.3384
     62.5000,       5.0000,  10.00000,    998.6683
     67.5000,       5.0000,  10.00000,    926.0569
     72.5000,       5.0000,  10.00000,    923.5800
     77.5000,       5.0000,  10.00000,    868.2253
     82.5000,       5.0000,  10.00000,    895.3823
     87.5000,       5.0000,  10.00000,    889.1202
     92.5000,       5.0000,  10.00000,    995.2098
     97.5000,       5.0000,  10.00000,    994.8104
    102.5000,       5.0000,  10.00000,   1069.9159
    107.5000,       5.0000,  10.00000,   1024.2406
    112.5000,       5.0000,  10.00000,   1039.4824
    117.5000,       5.0000,  10.00000,   1032.5629
    122.5000,       5.0000,  10.00000,   1046.0167
    127.5000,       5.0000,  10.00000,   1014.3830
    132.5000,       5.0000,  10.00000,   1016.9028
    137.5000,       5.0000,  10.00000,    919.0352
    142.5000,       5.0000,  10.00000,    899.4158
    147.5000,       5.0000,  10.00000,    923.0342
    152.5000,       5.0000,  10.00000,    927.5120
    157.5000,       5.0000,  10.00000,    975.7443
    162.5000,       5.0000,  10.00000,    953.0715
    167.5000,       5.0000,  10.00000,   1040.3004
    172.5000,       5.0000,  10.00000,   1052.5820
    177.5000,       5.0000,  10.00000,   1067.1953
    182.5000,       5.0000,  10.00000,   1005.2731
    187.5000,       5.0000,  10.00000,   1070.7872
    192.5000,       5.0000,  10.00000,    949.3661
    197.5000,       5.0000,  10.00000,    923.2622
    202.5000,       5.0000,  10.00000,    871.6027
    207.5000,       5.0000,  10.00000,    887.4100
    212.5000,       5.0000,  10.00000,    961.0328
    217.5000,       5.0000,  10.00000,    992.1768
    222.5000,       5.0000,  10.00000,   1088.2378
    227.5000,       5.0000,  10.00000,   1028.2251
    232.5000,       5.0000,  10.00000,   1163.2659
    237.5000,       5.0000,  10.00000,   1229.0736
    242.5000,       5.0000,  10.00000,   1106.2396
    247.5000,       5.0000,  10.00000,   1061.8497
    252.5000,       5.0000,  10.00000,    934.0133
    257.5000,       5.0000,  10.00000,    927.6395
    262.5000,       5.0000,  10.00000,    953.8394
     67.5000,      45.0000,   1.00000,    925.7399
     72.5000,      45.0000,   1.00000,    924.1377
     77.5000,      45.0000,   1.00000,    912.5989
     82.5000,      45.0000,   1.00000,    920.9821
     87.5000,      45.0000,   1.00000,    922.8206
     92.5000,      45.0000,   1.00000,    935.2331
     97.5000,      45.0000,   1.00000,    953.7338
    102.5000,      45.0000,   1.00000,    972.9363
    107.5000,      45.0000,   1.00000,    978.9890
    112.5000,      45.0000,   1.00000,    988.6602
    117.5000,      45.0000,   1.00000,    976.0167
    122.5000,      45.0000,   1.00000,    958.9945
    127.5000,      45.0000,   1.00000,    939.1310
    132.5000,      45.0000,   1.00000,    930.1691
    137.5000,      45.0000,   1.00000,    927.4883
    142.5000,      45.0000,   1.00000,    924.8517
    147.5000,      45.0000,   1.00000,    921.2719
    152.5000,      45.0000,   1.00000,    922.0176
    157.5000,      45.0000,   1.00000,    910.1115
    162.5000,      45.0000,   1.00000,    919.5483
    167.5000,      45.0000,   1.00000,    933.8342
    172.5000,      45.0000,   1.00000,    925.4236
    177.5000,      45.0000,   1.00000,    919.8735
    182.5000,      45.0000,   1.00000,    906.3636
    187.5000,      45.0000,   1.00000,    911.0444
    192.5000,      45.0000,   1.00000,    917.8459
    197.5000,      45.0000,   1.00000,    918.7463
    202.5000,      45.0000,   1.00000,    933.8667
    207.5000,      45.0000,   1.00000,    931.1180
    212.5000,      45.0000,   1.00000,    947.2444
    217.5000,      45.0000,   1.00000,    983.8511
    222.5000,      45.0000,   1.00000,    973.2474
    227.5000,      45.0000,   1.00000,    972.0178
    232.5000,      45.0000,   1.00000,    949.4335
    237.5000,      45.0000,   1.00000,    935.8055
    242.5000,      45.0000,   1.00000,    940.0754
    247.5000,      45.0000,   1.00000,    925.6778
     77.5000,       5.0000,  12.00000,    820.3201
    157.5000,       5.0000,  12.00000,    904.4475
    237.5000,       5.0000,  12.00000,   1093.2334
     67.5000,      15.0000,   4.00000,    884.4694
     72.5000,      15.0000,   4.00000,    840.2761
     77.5000,      15.0000,   4.00000,    830.3281
     82.5000,      15.0000,   4.00000,    821.1607
     87.5000,      15.0000,   4.00000,    866.1907
     92.5000,      15.0000,   4.00000,    900.9894
     97.5000,      15.0000,   4.00000,    967.6221
    102.5000,      15.0000,   4.00000,    973.0728
    107.5000,      15.0000,   4.00000,    976.4256
    112.5000,      15.0000,   4.00000,    955.1518
    117.5000,      15.0000,   4.00000,    960.2393
    122.5000,      15.0000,   4.00000,    951.8270
    127.5000,      15.0000,   4.00000,    953.0277
    132.5000,      15.0000,   4.00000,    924.4877
    137.5000,      15.0000,   4.00000,    898.8257
    142.5000,      15.0000,   4.00000,    874.0498
    147.5000,      15.0000,   4.00000,    863.9987
    152.5000,      15.0000,   4.00000,    869.8793
    157.5000,      15.0000,   4.00000,    856.2192
    162.5000,      15.0000,   4.00000,    887.7516
    167.5000,      15.0000,   4.00000,    905.7873
    172.5000,      15.0000,   4.00000,    924.1356
    177.5000,      15.0000,   4.00000,    898.4286
    182.5000,      15.0000,   4.00000,    893.5342
    187.5000,      15.0000,   4.00000,    870.2454
    192.5000,      15.0000,   4.00000,    870.9946
    197.5000,      15.0000,   4.00000,    827.7661
    202.5000,      15.0000,   4.00000,    821.4988
    207.5000,      15.0000,   4.00000,    827.1489
    212.5000,      15.0000,   4.00000,    868.8005
    217.5000,      15.0000,   4.00000,    937.2577
    222.5000,      15.0000,   4.00000,    933.2121
    227.5000,      15.0000,   4.00000,    955.4657
    232.5000,      15.0000,   4.00000,    961.6960
    237.5000,      15.0000,   4.00000,    973.3005
    242.5000,      15.0000,   4.00000,    966.2993
    247.5000,      15.0000,   4.00000,    895.4352
     82.5000,      55.0000,   1.00000,    877.9474
     87.5000,      55.0000,   1.00000,    875.1068
     92.5000,      55.0000,   1.00000,    870.0714
     97.5000,      55.0000,   1.00000,    876.7630
    102.5000,      55.0000,   1.00000,    885.3605
    107.5000,      55.0000,   1.00000,    895.3588
    112.5000,      55.0000,   1.00000,    904.1713
    117.5000,      55.0000,   1.00000,    913.3638
    122.5000,      55.0000,   1.00000,    914.8252
    127.5000,      55.0000,   1.00000,    917.4843
    132.5000,      55.0000,   1.00000,    907.4850
    137.5000,      55.0000,   1.00000,    901.3804
    142.5000,      55.0000,   1.00000,    893.2888
    147.5000,      55.0000,   1.00000,    896.7101
    152.5000,      55.0000,   1.00000,    886.9937
    157.5000,      55.0000,   1.00000,    862.2349
    162.5000,      55.0000,   1.00000,    843.3728
    167.5000,      55.0000,   1.00000,    825.0858
    172.5000,      55.0000,   1.00000,    819.2379
    177.5000,      55.0000,   1.00000,    816.9337
    182.5000,      55.0000,   1.00000,    814.9491
    187.5000,      55.0000,   1.00000,    824.4911
    192.5000,      55.0000,   1.00000,    831.2578
    197.5000,      55.0000,   1.00000,    853.3643
    202.5000,      55.0000,   1.00000,    865.3370
    207.5000,      55.0000,   1.00000,    867.8216
    212.5000,      55.0000,   1.00000,    874.6719
    217.5000,      55.0000,   1.00000,    850.8925
    222.5000,      55.0000,   1.00000,    835.5727
    227.5000,      55.0000,   1.00000,    825.0898
    232.5000,      55.0000,   1.00000,    823.0739
     77.5000,       5.0000,  15.00000,    765.4828
    157.5000,       5.0000,  15.00000,    838.6033
    237.5000,       5.0000,  15.00000,    955.0271
     82.5000,      15.0000,   5.00000,    768.5977
     87.5000,      15.0000,   5.00000,    806.2269
     92.5000,      15.0000,   5.00000,    833.5871
     97.5000,      15.0000,   5.00000,    885.6499
    102.5000,      15.0000,   5.00000,    893.7878
    107.5000,      15.0000,   5.00000,    900.3843
    112.5000,      15.0000,   5.00000,    891.1461
    117.5000,      15.0000,   5.00000,    903.6313
    122.5000,      15.0000,   5.00000,    909.4497
    127.5000,      15.0000,   5.00000,    922.5437
    132.5000,      15.0000,   5.00000,    894.9020
    137.5000,      15.0000,   5.00000,    868.3604
    142.5000,      15.0000,   5.00000,    832.2167
    147.5000,      15.0000,   5.00000,    825.7547
    152.5000,      15.0000,   5.00000,    824.0599
    157.5000,      15.0000,   5.00000,    801.6036
    162.5000,      15.0000,   5.00000,    805.0461
    167.5000,      15.0000,   5.00000,    805.1018
    172.5000,      15.0000,   5.00000,    819.4427
    177.5000,      15.0000,   5.00000,    802.9650
    182.5000,      15.0000,   5.00000,    801.8362
    187.5000,      15.0000,   5.00000,    782.5233
    192.5000,      15.0000,   5.00000,    775.4617
    197.5000,      15.0000,   5.00000,    746.8733
    202.5000,      15.0000,   5.00000,    748.3097
    207.5000,      15.0000,   5.00000,    754.9003
    212.5000,      15.0000,   5.00000,    776.9601
    217.5000,      15.0000,   5.00000,    813.1039
    222.5000,      15.0000,   5.00000,    804.4246
    227.5000,      15.0000,   5.00000,    828.7340
    232.5000,      15.0000,   5.00000,    850.0891
     97.5000,      65.0000,   1.00000,    822.1825
    102.5000,      65.0000,   1.00000,    831.6354
    107.5000,      65.0000,   1.00000,    837.8475
    112.5000,      65.0000,   1.00000,    850.9853
    117.5000,      65.0000,   1.00000,    860.9263
    122.5000,      65.0000,   1.00000,    871.4290
    127.5000,      65.0000,   1.00000,    872.4423
    132.5000,      65.0000,   1.00000,    873.6586
    137.5000,      65.0000,   1.00000,    865.2160
    142.5000,      65.0000,   1.00000,    854.2599
    147.5000,      65.0000,   1.00000,    842.2558
    152.5000,      65.0000,   1.00000,    827.8458
    157.5000,      65.0000,   1.00000,    820.5881
    162.5000,      65.0000,   1.00000,    808.6835
    167.5000,      65.0000,   1.00000,    791.0340
    172.5000,      65.0000,   1.00000,    780.0956
    177.5000,      65.0000,   1.00000,    766.5850
    182.5000,      65.0000,   1.00000,    769.1917
    187.5000,      65.0000,   1.00000,    774.4700
    192.5000,      65.0000,   1.00000,    775.4125
    197.5000,      65.0000,   1.00000,    770.7433
    202.5000,      65.0000,   1.00000,    768.0809
    207.5000,      65.0000,   1.00000,    767.1734
    212.5000,      65.0000,   1.00000,    763.5284
    217.5000,      65.0000,   1.00000,    761.5416
     97.5000,      15.0000,   6.00000,    832.6572
    102.5000,      15.0000,   6.00000,    840.6868
    107.5000,      15.0000,   6.00000,    853.5830
    112.5000,      15.0000,   6.00000,    845.7281
    117.5000,      15.0000,   6.00000,    857.4131
    122.5000,      15.0000,   6.00000,    862.2883
    127.5000,      15.0000,   6.00000,    871.0399
    132.5000,      15.0000,   6.00000,    850.3511
    137.5000,      15.0000,   6.00000,    820.4236
    142.5000,      15.0000,   6.00000,    783.1442
    147.5000,      15.0000,   6.00000,    766.9308
    152.5000,      15.0000,   6.00000,    764.7706
    157.5000,      15.0000,   6.00000,    753.0638
    162.5000,      15.0000,   6.00000,    766.1721
    167.5000,      15.0000,   6.00000,    770.0700
    172.5000,      15.0000,   6.00000,    782.8137
    177.5000,      15.0000,   6.00000,    753.7126
    182.5000,      15.0000,   6.00000,    751.6342
    187.5000,      15.0000,   6.00000,    727.0580
    192.5000,      15.0000,   6.00000,    713.1024
    197.5000,      15.0000,   6.00000,    669.9968
    202.5000,      15.0000,   6.00000,    655.8295
    207.5000,      15.0000,   6.00000,    659.7855
    212.5000,      15.0000,   6.00000,    684.7867
    217.5000,      15.0000,   6.00000,    723.1260
    105.0000,      30.0000,   3.00000,    826.8676
    110.0000,      30.0000,   3.00000,    836.0834
    115.0000,      30.0000,   3.00000,    841.6910
    120.0000,      30.0000,   3.00000,    836.2872
    125.0000,      30.0000,   3.00000,    831.5750
    130.0000,      30.0000,   3.00000,    819.6451
    135.0000,      30.0000,   3.00000,    806.1290
    140.0000,      30.0000,   3.00000,    786.8787
    145.0000,      30.0000,   3.00000,    769.9107
    150.0000,      30.0000,   3.00000,    751.2218
    155.0000,      30.0000,   3.00000,    753.0505
    160.0000,      30.0000,   3.00000,    758.6418
    165.0000,      30.0000,   3.00000,    759.7849
    170.0000,      30.0000,   3.00000,    751.4040
    175.0000,      30.0000,   3.00000,    753.9788
    180.0000,      30.0000,   3.00000,    748.7927
    185.0000,      30.0000,   3.00000,    721.4094
    190.0000,      30.0000,   3.00000,    690.0668
    195.0000,      30.0000,   3.00000,    660.6196
    200.0000,      30.0000,   3.00000,    655.5701
    205.0000,      30.0000,   3.00000,    648.2664
    210.0000,      30.0000,   3.00000,    663.4913
    112.5000,      25.0000,   4.00000,    814.3513
    117.5000,      25.0000,   4.00000,    809.5579
    122.5000,      25.0000,   4.00000,    811.6893
    127.5000,      25.0000,   4.00000,    794.6971
    132.5000,      25.0000,   4.00000,    778.9353
    137.5000,      25.0000,   4.00000,    761.4892
    142.5000,      25.0000,   4.00000,    749.8638
    147.5000,      25.0000,   4.00000,    736.4007
    152.5000,      25.0000,   4.00000,    727.6694
    157.5000,      25.0000,   4.00000,    735.7342
    162.5000,      25.0000,   4.00000,    738.4023
    167.5000,      25.0000,   4.00000,    748.9321
    172.5000,      25.0000,   4.00000,    741.0343
    177.5000,      25.0000,   4.00000,    738.8813
    182.5000,      25.0000,   4.00000,    708.9244
    187.5000,      25.0000,   4.00000,    678.3254
    192.5000,      25.0000,   4.00000,    645.8718
    197.5000,      25.0000,   4.00000,    633.4729
    202.5000,      25.0000,   4.00000,    618.9656
    157.5000,      15.0000,   8.00000,    697.1973
    157.5000,      15.0000,  10.00000,    628.7886
   3.09
ITERATION 4
MODEL RESISTIVITY
LAYER 1
61,     2.5000
     10.0000,     739.19
     15.0000,     767.44
     20.0000,     761.12
     25.0000,     763.05
     30.0000,     781.61
     35.0000,     735.33
     40.0000,     689.87
     45.0000,     713.89
     50.0000,     696.12
     55.0000,     735.36
     60.0000,     686.47
     65.0000,     696.36
     70.0000,     666.63
     75.0000,     690.76
     80.0000,     656.18
     85.0000,     698.92
     90.0000,     716.50
     95.0000,     855.40
    100.0000,     919.28
    105.0000,     1063.2
    110.0000,     1058.5
    115.0000,     1108.8
    120.0000,     1148.4
    125.0000,     1193.9
    130.0000,     1165.1
    135.0000,     1219.0
    140.0000,     1192.2
    145.0000,     1242.1
    150.0000,     1308.0
    155.0000,     1326.7
    160.0000,     1393.2
    165.0000,     1398.0
    170.0000,     1599.6
    175.0000,     1664.2
    180.0000,     1672.3
    185.0000,     1561.6
    190.0000,     1731.7
    195.0000,     1613.1
    200.0000,     1585.8
    205.0000,     1397.3
    210.0000,     1395.2
    215.0000,     1597.6
    220.0000,     1774.3
    225.0000,     1971.7
    230.0000,     1699.6
    235.0000,     1660.0
    240.0000,     1724.0
    245.0000,     1625.3
    250.0000,     1630.5
    255.0000,     1429.1
    260.0000,     1393.5
    265.0000,     1425.1
    270.0000,     1384.4
    275.0000,     1545.3
    280.0000,     1328.2
    285.0000,     1496.9
    290.0000,     2159.9
    295.0000,     2212.2
    300.0000,     2426.8
    305.0000,     2428.9
             2098.2
LAYER 2
61,     5.2500
     10.0000,     767.05
     15.0000,     789.27
     20.0000,     810.90
     25.0000,     829.05
     30.0000,     848.15
     35.0000,     818.64
     40.0000,     774.84
     45.0000,     781.21
     50.0000,     764.79
     55.0000,     799.91
     60.0000,     752.89
     65.0000,     762.09
     70.0000,     751.77
     75.0000,     753.24
     80.0000,     729.89
     85.0000,     776.84
     90.0000,     814.02
     95.0000,     944.29
    100.0000,     1010.6
    105.0000,     1117.9
    110.0000,     1116.4
    115.0000,     1154.8
    120.0000,     1169.5
    125.0000,     1206.6
    130.0000,     1188.1
    135.0000,     1232.7
    140.0000,     1186.1
    145.0000,     1228.5
    150.0000,     1341.7
    155.0000,     1395.5
    160.0000,     1498.7
    165.0000,     1522.4
    170.0000,     1647.5
    175.0000,     1772.7
    180.0000,     1864.5
    185.0000,     1879.0
    190.0000,     2045.7
    195.0000,     1744.3
    200.0000,     1622.3
    205.0000,     1538.1
    210.0000,     1506.0
    215.0000,     1574.8
    220.0000,     1603.2
    225.0000,     1746.7
    230.0000,     1446.4
    235.0000,     1600.5
    240.0000,     1674.5
    245.0000,     1513.3
    250.0000,     1547.9
    255.0000,     1435.3
    260.0000,     1463.4
    265.0000,     1508.6
    270.0000,     1499.2
    275.0000,     1590.0
    280.0000,     1475.8
    285.0000,     1683.2
    290.0000,     2289.2
    295.0000,     2450.5
    300.0000,     2494.2
    305.0000,     2271.6
             1771.5
LAYER 3
59,     8.2750
     15.0000,     893.10
     20.0000,     970.27
     25.0000,     1019.6
     30.0000,     1048.0
     35.0000,     1047.5
     40.0000,     1025.5
     45.0000,     1027.2
     50.0000,     1021.3
     55.0000,     1048.6
     60.0000,     995.98
     65.0000,     997.23
     70.0000,     984.97
     75.0000,     942.74
     80.0000,     912.47
     85.0000,     961.60
     90.0000,     1020.2
     95.0000,     1132.0
    100.0000,     1182.2
    105.0000,     1235.0
    110.0000,     1234.2
    115.0000,     1284.7
    120.0000,     1313.2
    125.0000,     1396.7
    130.0000,     1415.0
    135.0000,     1425.9
    140.0000,     1256.1
    145.0000,     1220.1
    150.0000,     1346.0
    155.0000,     1483.1
    160.0000,     1674.5
    165.0000,     1779.5
    170.0000,     1923.5
    175.0000,     2167.8
    180.0000,     2448.8
    185.0000,     2575.9
    190.0000,     2555.2
    195.0000,     1956.7
    200.0000,     1622.9
    205.0000,     1553.7
    210.0000,     1523.6
    215.0000,     1452.1
    220.0000,     1370.8
    225.0000,     1483.5
    230.0000,     1233.3
    235.0000,     1736.8
    240.0000,     1931.5
    245.0000,     1506.7
    250.0000,     1475.8
    255.0000,     1447.5
    260.0000,     1589.9
    265.0000,     1703.1
    270.0000,     1713.6
    275.0000,     1764.9
    280.0000,     1763.1
    285.0000,     1982.6
    290.0000,     2403.7
    295.0000,     2543.5
    300.0000,     2338.5
             1751.0
LAYER 4
57,    11.6025
     20.0000,     1182.7
     25.0000,     1294.9
     30.0000,     1334.9
     35.0000,     1359.2
     40.0000,     1358.8
     45.0000,     1351.7
     50.0000,     1334.9
     55.0000,     1325.6
     60.0000,     1246.4
     65.0000,     1222.4
     70.0000,     1180.8
     75.0000,     1091.6
     80.0000,     1040.4
     85.0000,     1078.7
     90.0000,     1140.6
     95.0000,     1224.6
    100.0000,     1245.2
    105.0000,     1249.6
    110.0000,     1236.3
    115.0000,     1300.3
    120.0000,     1369.0
    125.0000,     1551.7
    130.0000,     1675.3
    135.0000,     1712.0
    140.0000,     1401.1
    145.0000,     1249.1
    150.0000,     1332.1
    155.0000,     1504.7
    160.0000,     1758.8
    165.0000,     1984.6
    170.0000,     2272.5
    175.0000,     2686.9
    180.0000,     3140.0
    185.0000,     3134.4
    190.0000,     2767.0
    195.0000,     1933.9
    200.0000,     1460.3
    205.0000,     1322.9
    210.0000,     1306.6
    215.0000,     1216.5
    220.0000,     1113.4
    225.0000,     1200.9
    230.0000,     1037.0
    235.0000,     2004.4
    240.0000,     2493.6
    245.0000,     1566.7
    250.0000,     1329.6
    255.0000,     1278.2
    260.0000,     1489.7
    265.0000,     1702.9
    270.0000,     1788.5
    275.0000,     1897.6
    280.0000,     1972.8
    285.0000,     2200.3
    290.0000,     2523.7
    295.0000,     2455.4
             1811.8
LAYER 5
53,    15.2628
     30.0000,     1915.3
     35.0000,     1895.1
     40.0000,     1835.9
     45.0000,     1645.0
     50.0000,     1484.0
     55.0000,     1316.9
     60.0000,     1171.0
     65.0000,     1074.3
     70.0000,     992.38
     75.0000,     916.32
     80.0000,     887.50
     85.0000,     920.67
     90.0000,     988.60
     95.0000,     1061.9
    100.0000,     1099.8
    105.0000,     1107.0
    110.0000,     1102.6
    115.0000,     1149.1
    120.0000,     1241.4
    125.0000,     1473.2
    130.0000,     1754.7
    135.0000,     1940.7
    140.0000,     1686.0
    145.0000,     1387.8
    150.0000,     1248.1
    155.0000,     1217.7
    160.0000,     1269.4
    165.0000,     1378.3
    170.0000,     1493.0
    175.0000,     1476.8
    180.0000,     1290.4
    185.0000,     967.47
    190.0000,     775.92
    195.0000,     685.31
    200.0000,     710.74
    205.0000,     795.75
    210.0000,     926.77
    215.0000,     959.06
    220.0000,     870.89
    225.0000,     809.23
    230.0000,     812.75
    235.0000,     1664.4
    240.0000,     2279.2
    245.0000,     1475.5
    250.0000,     1070.2
    255.0000,     951.25
    260.0000,     1038.3
    265.0000,     1156.6
    270.0000,     1204.4
    275.0000,     1252.1
    280.0000,     1287.6
    285.0000,     1461.9
             1872.2
LAYER 6
49,    19.2890
     40.0000,     1916.7
     45.0000,     1470.8
     50.0000,     1264.0
     55.0000,     1053.7
     60.0000,     914.55
     65.0000,     822.07
     70.0000,     767.51
     75.0000,     743.35
     80.0000,     758.93
     85.0000,     816.70
     90.0000,     902.03
     95.0000,     987.43
    100.0000,     1039.0
    105.0000,     1044.1
    110.0000,     1020.9
    115.0000,     1019.2
    120.0000,     1069.9
    125.0000,     1226.8
    130.0000,     1462.3
    135.0000,     1660.1
    140.0000,     1587.1
    145.0000,     1358.0
    150.0000,     1148.4
    155.0000,     1005.0
    160.0000,     928.87
    165.0000,     899.90
    170.0000,     858.14
    175.0000,     733.92
    180.0000,     564.08
    185.0000,     426.95
    190.0000,     404.85
    195.0000,     482.59
    200.0000,     666.02
    205.0000,     907.27
    210.0000,     1119.9
    215.0000,     1141.9
    220.0000,     982.60
    225.0000,     845.39
    230.0000,     898.21
    235.0000,     1473.0
    240.0000,     1925.3
    245.0000,     1529.1
    250.0000,     1164.3
    255.0000,     993.49
    260.0000,     953.69
    265.0000,     929.06
    270.0000,     870.53
    275.0000,     877.38
             1017.6
LAYER 7
45,    23.7179
     50.0000,     1205.0
     55.0000,     930.12
     60.0000,     816.09
     65.0000,     753.48
     70.0000,     728.12
     75.0000,     738.84
     80.0000,     784.77
     85.0000,     862.57
     90.0000,     954.85
     95.0000,     1031.6
    100.0000,     1059.4
    105.0000,     1027.0
    110.0000,     959.01
    115.0000,     902.51
    120.0000,     894.24
    125.0000,     960.83
    130.0000,     1091.5
    135.0000,     1225.1
    140.0000,     1254.0
    145.0000,     1170.6
    150.0000,     1043.7
    155.0000,     927.36
    160.0000,     843.87
    165.0000,     785.93
    170.0000,     719.30
    175.0000,     616.42
    180.0000,     508.17
    185.0000,     448.80
    190.0000,     490.74
    195.0000,     651.53
    200.0000,     943.00
    205.0000,     1287.7
    210.0000,     1502.0
    215.0000,     1431.6
    220.0000,     1186.1
    225.0000,     1005.7
    230.0000,     1040.0
    235.0000,     1365.0
    240.0000,     1627.2
    245.0000,     1507.1
    250.0000,     1287.8
    255.0000,     1126.9
    260.0000,     1036.2
    265.0000,     936.16
           785.3492
LAYER 8
41,    28.5897
     60.0000,     841.65
     65.0000,     808.98
     70.0000,     805.47
     75.0000,     841.46
     80.0000,     899.17
     85.0000,     978.94
     90.0000,     1054.2
     95.0000,     1096.7
    100.0000,     1079.4
    105.0000,     1002.8
    110.0000,     896.92
    115.0000,     804.34
    120.0000,     754.49
    125.0000,     759.85
    130.0000,     813.58
    135.0000,     888.09
    140.0000,     941.22
    145.0000,     951.73
    150.0000,     929.61
    155.0000,     896.35
    160.0000,     867.04
    165.0000,     841.48
    170.0000,     804.96
    175.0000,     748.59
    180.0000,     696.20
    185.0000,     693.33
    190.0000,     786.83
    195.0000,     996.49
    200.0000,     1299.6
    205.0000,     1577.1
    210.0000,     1655.4
    215.0000,     1485.4
    220.0000,     1222.7
    225.0000,     1045.6
    230.0000,     1035.2
    235.0000,     1173.7
    240.0000,     1289.3
    245.0000,     1293.0
    250.0000,     1269.8
    255.0000,     1189.8
             1208.1
LAYER 9
37,    33.9487
     70.0000,     900.17
     75.0000,     974.62
     80.0000,     1031.0
     85.0000,     1081.7
     90.0000,     1117.4
     95.0000,     1118.1
    100.0000,     1060.4
    105.0000,     957.86
    110.0000,     836.06
    115.0000,     730.40
    120.0000,     660.89
    125.0000,     634.04
    130.0000,     645.22
    135.0000,     682.04
    140.0000,     728.46
    145.0000,     772.35
    150.0000,     810.19
    155.0000,     844.37
    160.0000,     877.27
    165.0000,     906.25
    170.0000,     924.11
    175.0000,     929.01
    180.0000,     937.24
    185.0000,     979.38
    190.0000,     1082.2
    195.0000,     1242.8
    200.0000,     1413.1
    205.0000,     1501.4
    210.0000,     1437.4
    215.0000,     1249.9
    220.0000,     1050.2
    225.0000,     922.62
    230.0000,     902.93
    235.0000,     965.84
    240.0000,     1009.9
    245.0000,     1062.6
             1267.6
LAYER 10
31,    39.8436
     85.0000,     1128.2
     90.0000,     1126.7
     95.0000,     1099.0
    100.0000,     1014.8
    105.0000,     909.95
    110.0000,     786.36
    115.0000,     682.08
    120.0000,     606.46
    125.0000,     564.90
    130.0000,     554.21
    135.0000,     568.37
    140.0000,     600.77
    145.0000,     645.71
    150.0000,     699.49
    155.0000,     759.58
    160.0000,     822.86
    165.0000,     884.27
    170.0000,     938.06
    175.0000,     982.14
    180.0000,     1022.5
    185.0000,     1070.1
    190.0000,     1130.2
    195.0000,     1190.2
    200.0000,     1218.7
    205.0000,     1182.3
    210.0000,     1077.7
    215.0000,     936.83
    220.0000,     827.59
    225.0000,     766.21
    230.0000,     772.79
           877.1233
LAYER 11
27,    46.3279
     95.0000,     1115.1
    100.0000,     972.50
    105.0000,     867.94
    110.0000,     756.22
    115.0000,     661.33
    120.0000,     582.49
    125.0000,     534.31
    130.0000,     511.47
    135.0000,     510.92
    140.0000,     529.17
    145.0000,     562.96
    150.0000,     609.26
    155.0000,     664.67
    160.0000,     724.79
    165.0000,     784.20
    170.0000,     837.60
    175.0000,     881.62
    180.0000,     915.88
    185.0000,     941.11
    190.0000,     955.21
    195.0000,     950.64
    200.0000,     917.90
    205.0000,     851.23
    210.0000,     772.28
    215.0000,     695.75
    220.0000,     649.43
           639.1503
LAYER 12
23,    53.4607
    105.0000,     871.31
    110.0000,     744.22
    115.0000,     648.70
    120.0000,     577.20
    125.0000,     528.60
    130.0000,     496.59
    135.0000,     484.95
    140.0000,     490.58
    145.0000,     510.65
    150.0000,     542.12
    155.0000,     581.35
    160.0000,     623.89
    165.0000,     664.86
    170.0000,     699.80
    175.0000,     725.56
    180.0000,     740.43
    185.0000,     743.31
    190.0000,     732.40
    195.0000,     704.87
    200.0000,     664.63
    205.0000,     612.58
    210.0000,     559.34
           515.0031
LAYER 13
21,    61.3068
    110.0000,     697.77
    115.0000,     630.17
    120.0000,     570.12
    125.0000,     523.33
    130.0000,     491.41
    135.0000,     471.92
    140.0000,     467.78
    145.0000,     476.34
    150.0000,     494.45
    155.0000,     518.38
    160.0000,     543.96
    165.0000,     566.96
    170.0000,     583.91
    175.0000,     592.50
    180.0000,     591.67
    185.0000,     580.96
    190.0000,     559.96
    195.0000,     532.06
    200.0000,     496.34
    205.0000,     456.86
           422.3563
LAYER 14
19, 
    115.0000,     614.17
    120.0000,     558.39
    125.0000,     511.66
    130.0000,     477.93
    135.0000,     457.60
    140.0000,     448.68
    145.0000,     451.95
    150.0000,     463.72
    155.0000,     479.86
    160.0000,     496.06
    165.0000,     508.35
    170.0000,     513.91
    175.0000,     511.41
    180.0000,     500.81
    185.0000,     482.45
    190.0000,     460.48
    195.0000,     432.07
    200.0000,     396.27
           353.2097
CALCULATED APPARENT RESISTIVITY
      7.5000,       5.0000,   1.00000,    794.6971
     12.5000,       5.0000,   1.00000,    820.5599
     17.5000,       5.0000,   1.00000,    823.7220
     22.5000,       5.0000,   1.00000,    824.6815
     27.5000,       5.0000,   1.00000,    841.5300
     32.5000,       5.0000,   1.00000,    820.6715
     37.5000,       5.0000,   1.00000,    789.5267
     42.5000,       5.0000,   1.00000,    811.9592
     47.5000,       5.0000,   1.00000,    772.7379
     52.5000,       5.0000,   1.00000,    810.2701
     57.5000,       5.0000,   1.00000,    760.0533
     62.5000,       5.0000,   1.00000,    786.6987
     67.5000,       5.0000,   1.00000,    738.9684
     72.5000,       5.0000,   1.00000,    768.9857
     77.5000,       5.0000,   1.00000,    742.7176
     82.5000,       5.0000,   1.00000,    800.6313
     87.5000,       5.0000,   1.00000,    808.6874
     92.5000,       5.0000,   1.00000,    935.1625
     97.5000,       5.0000,   1.00000,    952.8825
    102.5000,       5.0000,   1.00000,   1079.5143
    107.5000,       5.0000,   1.00000,   1081.0289
    112.5000,       5.0000,   1.00000,   1153.5212
    117.5000,       5.0000,   1.00000,   1164.7810
    122.5000,       5.0000,   1.00000,   1212.3612
    127.5000,       5.0000,   1.00000,   1199.0282
    132.5000,       5.0000,   1.00000,   1249.6821
    137.5000,       5.0000,   1.00000,   1220.8705
    142.5000,       5.0000,   1.00000,   1269.7791
    147.5000,       5.0000,   1.00000,   1327.9584
    152.5000,       5.0000,   1.00000,   1359.8402
    157.5000,       5.0000,   1.00000,   1475.6527
    162.5000,       5.0000,   1.00000,   1486.6111
    167.5000,       5.0000,   1.00000,   1650.8646
    172.5000,       5.0000,   1.00000,   1683.1031
    177.5000,       5.0000,   1.00000,   1785.0452
    182.5000,       5.0000,   1.00000,   1695.3644
    187.5000,       5.0000,   1.00000,   1809.7850
    192.5000,       5.0000,   1.00000,   1624.6349
    197.5000,       5.0000,   1.00000,   1624.0186
    202.5000,       5.0000,   1.00000,   1494.9430
    207.5000,       5.0000,   1.00000,   1484.9652
    212.5000,       5.0000,   1.00000,   1564.7145
    217.5000,       5.0000,   1.00000,   1544.8801
    222.5000,       5.0000,   1.00000,   1678.3177
    227.5000,       5.0000,   1.00000,   1584.1310
    232.5000,       5.0000,   1.00000,   1614.6483
    237.5000,       5.0000,   1.00000,   1639.8777
    242.5000,       5.0000,   1.00000,   1535.3008
    247.5000,       5.0000,   1.00000,   1576.0416
    252.5000,       5.0000,   1.00000,   1452.8571
    257.5000,       5.0000,   1.00000,   1453.0295
    262.5000,       5.0000,   1.00000,   1497.0175
    267.5000,       5.0000,   1.00000,   1422.9493
    272.5000,       5.0000,   1.00000,   1605.6835
    277.5000,       5.0000,   1.00000,   1544.3903
    282.5000,       5.0000,   1.00000,   1689.3539
    287.5000,       5.0000,   1.00000,   2093.4912
    292.5000,       5.0000,   1.00000,   2061.1643
    297.5000,       5.0000,   1.00000,   2238.0012
    302.5000,       5.0000,   1.00000,   2156.7112
    307.5000,       5.0000,   1.00000,   1960.6119
     12.5000,       5.0000,   2.00000,    922.6077
     17.5000,       5.0000,   2.00000,    915.4607
     22.5000,       5.0000,   2.00000,    914.9576
     27.5000,       5.0000,   2.00000,    958.5273
     32.5000,       5.0000,   2.00000,    926.1423
     37.5000,       5.0000,   2.00000,    891.0125
     42.5000,       5.0000,   2.00000,    913.5373
     47.5000,       5.0000,   2.00000,    885.2050
     52.5000,       5.0000,   2.00000,    908.4598
     57.5000,       5.0000,   2.00000,    863.0958
     62.5000,       5.0000,   2.00000,    867.1923
     67.5000,       5.0000,   2.00000,    836.4419
     72.5000,       5.0000,   2.00000,    854.8838
     77.5000,       5.0000,   2.00000,    847.6239
     82.5000,       5.0000,   2.00000,    880.8803
     87.5000,       5.0000,   2.00000,    897.3176
     92.5000,       5.0000,   2.00000,    992.7524
     97.5000,       5.0000,   2.00000,   1015.4063
    102.5000,       5.0000,   2.00000,   1111.7594
    107.5000,       5.0000,   2.00000,   1122.4896
    112.5000,       5.0000,   2.00000,   1169.7650
    117.5000,       5.0000,   2.00000,   1213.0421
    122.5000,       5.0000,   2.00000,   1241.1016
    127.5000,       5.0000,   2.00000,   1246.4847
    132.5000,       5.0000,   2.00000,   1297.1699
    137.5000,       5.0000,   2.00000,   1258.4475
    142.5000,       5.0000,   2.00000,   1305.3331
    147.5000,       5.0000,   2.00000,   1378.8828
    152.5000,       5.0000,   2.00000,   1420.4404
    157.5000,       5.0000,   2.00000,   1503.9905
    162.5000,       5.0000,   2.00000,   1516.8232
    167.5000,       5.0000,   2.00000,   1678.2164
    172.5000,       5.0000,   2.00000,   1773.5920
    177.5000,       5.0000,   2.00000,   1744.4989
    182.5000,       5.0000,   2.00000,   1669.7694
    187.5000,       5.0000,   2.00000,   1793.8812
    192.5000,       5.0000,   2.00000,   1668.4065
    197.5000,       5.0000,   2.00000,   1624.0718
    202.5000,       5.0000,   2.00000,   1490.1978
    207.5000,       5.0000,   2.00000,   1432.1882
    212.5000,       5.0000,   2.00000,   1461.6338
    217.5000,       5.0000,   2.00000,   1473.5253
    222.5000,       5.0000,   2.00000,   1593.1270
    227.5000,       5.0000,   2.00000,   1450.8524
    232.5000,       5.0000,   2.00000,   1500.1344
    237.5000,       5.0000,   2.00000,   1573.9891
    242.5000,       5.0000,   2.00000,   1495.1887
    247.5000,       5.0000,   2.00000,   1565.4086
    252.5000,       5.0000,   2.00000,   1457.6750
    257.5000,       5.0000,   2.00000,   1470.0851
    262.5000,       5.0000,   2.00000,   1511.3306
    267.5000,       5.0000,   2.00000,   1513.6716
    272.5000,       5.0000,   2.00000,   1751.3538
    277.5000,       5.0000,   2.00000,   1568.2590
    282.5000,       5.0000,   2.00000,   1666.8530
    287.5000,       5.0000,   2.00000,   2085.5151
    292.5000,       5.0000,   2.00000,   1931.1063
    297.5000,       5.0000,   2.00000,   2004.7728
    302.5000,       5.0000,   2.00000,   2000.1588
     17.5000,       5.0000,   3.00000,    998.3034
     22.5000,       5.0000,   3.00000,   1010.2072
     27.5000,       5.0000,   3.00000,   1040.2604
     32.5000,       5.0000,   3.00000,   1010.6851
     37.5000,       5.0000,   3.00000,    953.8223
     42.5000,       5.0000,   3.00000,    982.6625
     47.5000,       5.0000,   3.00000,    956.2875
     52.5000,       5.0000,   3.00000,   1000.9479
     57.5000,       5.0000,   3.00000,    928.2529
     62.5000,       5.0000,   3.00000,    946.0822
     67.5000,       5.0000,   3.00000,    894.2374
     72.5000,       5.0000,   3.00000,    933.4613
     77.5000,       5.0000,   3.00000,    892.7466
     82.5000,       5.0000,   3.00000,    940.0861
     87.5000,       5.0000,   3.00000,    923.6126
     92.5000,       5.0000,   3.00000,   1037.5780
     97.5000,       5.0000,   3.00000,   1041.4817
    102.5000,       5.0000,   3.00000,   1144.7585
    107.5000,       5.0000,   3.00000,   1119.2633
    112.5000,       5.0000,   3.00000,   1181.4850
    117.5000,       5.0000,   3.00000,   1194.0817
    122.5000,       5.0000,   3.00000,   1257.1282
    127.5000,       5.0000,   3.00000,   1255.5416
    132.5000,       5.0000,   3.00000,   1304.6165
    137.5000,       5.0000,   3.00000,   1262.3591
    142.5000,       5.0000,   3.00000,   1309.3832
    147.5000,       5.0000,   3.00000,   1398.2261
    152.5000,       5.0000,   3.00000,   1428.3973
    157.5000,       5.0000,   3.00000,   1485.1504
    162.5000,       5.0000,   3.00000,   1463.7841
    167.5000,       5.0000,   3.00000,   1639.8691
    172.5000,       5.0000,   3.00000,   1640.4967
    177.5000,       5.0000,   3.00000,   1634.9491
    182.5000,       5.0000,   3.00000,   1519.2679
    187.5000,       5.0000,   3.00000,   1690.7141
    192.5000,       5.0000,   3.00000,   1591.2657
    197.5000,       5.0000,   3.00000,   1556.1923
    202.5000,       5.0000,   3.00000,   1387.4036
    207.5000,       5.0000,   3.00000,   1328.0748
    212.5000,       5.0000,   3.00000,   1390.9960
    217.5000,       5.0000,   3.00000,   1437.5768
    222.5000,       5.0000,   3.00000,   1513.9613
    227.5000,       5.0000,   3.00000,   1351.7074
    232.5000,       5.0000,   3.00000,   1391.1838
    237.5000,       5.0000,   3.00000,   1486.4418
    242.5000,       5.0000,   3.00000,   1455.7618
    247.5000,       5.0000,   3.00000,   1500.4458
    252.5000,       5.0000,   3.00000,   1422.4281
    257.5000,       5.0000,   3.00000,   1430.4369
    262.5000,       5.0000,   3.00000,   1525.2808
    267.5000,       5.0000,   3.00000,   1573.6224
    272.5000,       5.0000,   3.00000,   1700.0195
    277.5000,       5.0000,   3.00000,   1490.0625
    282.5000,       5.0000,   3.00000,   1543.2144
    287.5000,       5.0000,   3.00000,   1895.4324
    292.5000,       5.0000,   3.00000,   1877.4240
    297.5000,       5.0000,   3.00000,   1878.4003
     22.5000,      15.0000,   1.00000,   1055.0608
     27.5000,      15.0000,   1.00000,   1053.3007
     32.5000,      15.0000,   1.00000,   1021.1650
     37.5000,      15.0000,   1.00000,   1003.9332
     42.5000,      15.0000,   1.00000,    982.0734
     47.5000,      15.0000,   1.00000,   1005.6281
     52.5000,      15.0000,   1.00000,    995.2263
     57.5000,      15.0000,   1.00000,   1002.6196
     62.5000,      15.0000,   1.00000,    960.3792
     67.5000,      15.0000,   1.00000,    965.5271
     72.5000,      15.0000,   1.00000,    933.2595
     77.5000,      15.0000,   1.00000,    950.0785
     82.5000,      15.0000,   1.00000,    931.5841
     87.5000,      15.0000,   1.00000,    983.8818
     92.5000,      15.0000,   1.00000,   1011.4891
     97.5000,      15.0000,   1.00000,   1088.8759
    102.5000,      15.0000,   1.00000,   1104.0427
    107.5000,      15.0000,   1.00000,   1147.4750
    112.5000,      15.0000,   1.00000,   1143.5095
    117.5000,      15.0000,   1.00000,   1190.6537
    122.5000,      15.0000,   1.00000,   1210.8965
    127.5000,      15.0000,   1.00000,   1250.5272
    132.5000,      15.0000,   1.00000,   1248.8127
    137.5000,      15.0000,   1.00000,   1273.4825
    142.5000,      15.0000,   1.00000,   1317.2810
    147.5000,      15.0000,   1.00000,   1368.0352
    152.5000,      15.0000,   1.00000,   1415.7714
    157.5000,      15.0000,   1.00000,   1422.9686
    162.5000,      15.0000,   1.00000,   1481.9537
    167.5000,      15.0000,   1.00000,   1473.8151
    172.5000,      15.0000,   1.00000,   1498.1362
    177.5000,      15.0000,   1.00000,   1453.6312
    182.5000,      15.0000,   1.00000,   1493.1937
    187.5000,      15.0000,   1.00000,   1482.0037
    192.5000,      15.0000,   1.00000,   1525.7887
    197.5000,      15.0000,   1.00000,   1447.7500
    202.5000,      15.0000,   1.00000,   1358.3813
    207.5000,      15.0000,   1.00000,   1316.1434
    212.5000,      15.0000,   1.00000,   1368.2323
    217.5000,      15.0000,   1.00000,   1418.7749
    222.5000,      15.0000,   1.00000,   1404.5468
    227.5000,      15.0000,   1.00000,   1377.4480
    232.5000,      15.0000,   1.00000,   1350.3384
    237.5000,      15.0000,   1.00000,   1375.1144
    242.5000,      15.0000,   1.00000,   1418.2769
    247.5000,      15.0000,   1.00000,   1425.1843
    252.5000,      15.0000,   1.00000,   1403.0001
    257.5000,      15.0000,   1.00000,   1445.1006
    262.5000,      15.0000,   1.00000,   1529.7069
    267.5000,      15.0000,   1.00000,   1570.0355
    272.5000,      15.0000,   1.00000,   1518.4371
    277.5000,      15.0000,   1.00000,   1480.4220
    282.5000,      15.0000,   1.00000,   1531.9060
    287.5000,      15.0000,   1.00000,   1654.7926
    292.5000,      15.0000,   1.00000,   1772.2272
     22.5000,       5.0000,   4.00000,   1071.5021
     27.5000,       5.0000,   4.00000,   1107.0011
     32.5000,       5.0000,   4.00000,   1049.9612
     37.5000,       5.0000,   4.00000,    998.0097
     42.5000,       5.0000,   4.00000,   1022.7012
     47.5000,       5.0000,   4.00000,    999.3437
     52.5000,       5.0000,   4.00000,   1052.9026
     57.5000,       5.0000,   4.00000,    992.0441
     62.5000,       5.0000,   4.00000,    997.9379
     67.5000,       5.0000,   4.00000,    951.0727
     72.5000,       5.0000,   4.00000,    960.3401
     77.5000,       5.0000,   4.00000,    924.9047
     82.5000,       5.0000,   4.00000,    947.3376
     87.5000,       5.0000,   4.00000,    944.9844
     92.5000,       5.0000,   4.00000,   1053.1361
     97.5000,       5.0000,   4.00000,   1063.5739
    102.5000,       5.0000,   4.00000,   1150.6139
    107.5000,       5.0000,   4.00000,   1125.3489
    112.5000,       5.0000,   4.00000,   1150.3667
    117.5000,       5.0000,   4.00000,   1181.8138
    122.5000,       5.0000,   4.00000,   1232.2916
    127.5000,       5.0000,   4.00000,   1240.6486
    132.5000,       5.0000,   4.00000,   1287.1346
    137.5000,       5.0000,   4.00000,   1234.2720
    142.5000,       5.0000,   4.00000,   1286.5647
    147.5000,       5.0000,   4.00000,   1362.0790
    152.5000,       5.0000,   4.00000,   1379.9373
    157.5000,       5.0000,   4.00000,   1434.1550
    162.5000,       5.0000,   4.00000,   1401.9346
    167.5000,       5.0000,   4.00000,   1481.0688
    172.5000,       5.0000,   4.00000,   1486.3810
    177.5000,       5.0000,   4.00000,   1471.3378
    182.5000,       5.0000,   4.00000,   1414.2813
    187.5000,       5.0000,   4.00000,   1554.9434
    192.5000,       5.0000,   4.00000,   1448.2496
    197.5000,       5.0000,   4.00000,   1426.1261
    202.5000,       5.0000,   4.00000,   1276.9122
    207.5000,       5.0000,   4.00000,   1248.7175
    212.5000,       5.0000,   4.00000,   1348.1140
    217.5000,       5.0000,   4.00000,   1350.4053
    222.5000,       5.0000,   4.00000,   1446.0653
    227.5000,       5.0000,   4.00000,   1271.7142
    232.5000,       5.0000,   4.00000,   1340.9906
    237.5000,       5.0000,   4.00000,   1439.5330
    242.5000,       5.0000,   4.00000,   1363.1667
    247.5000,       5.0000,   4.00000,   1445.9393
    252.5000,       5.0000,   4.00000,   1328.3357
    257.5000,       5.0000,   4.00000,   1403.7303
    262.5000,       5.0000,   4.00000,   1541.6744
    267.5000,       5.0000,   4.00000,   1483.4232
    272.5000,       5.0000,   4.00000,   1607.1174
    277.5000,       5.0000,   4.00000,   1352.4265
    282.5000,       5.0000,   4.00000,   1390.8667
    287.5000,       5.0000,   4.00000,   1792.5276
    292.5000,       5.0000,   4.00000,   1732.2300
     30.0000,      20.0000,   1.00000,   1066.6758
     35.0000,      20.0000,   1.00000,   1052.3912
     40.0000,      20.0000,   1.00000,   1028.2733
     45.0000,      20.0000,   1.00000,   1030.8494
     50.0000,      20.0000,   1.00000,   1040.3250
     55.0000,      20.0000,   1.00000,   1043.8793
     60.0000,      20.0000,   1.00000,   1049.1981
     65.0000,      20.0000,   1.00000,   1018.1021
     70.0000,      20.0000,   1.00000,    988.1339
     75.0000,      20.0000,   1.00000,    960.0632
     80.0000,      20.0000,   1.00000,    951.0139
     85.0000,      20.0000,   1.00000,    977.5576
     90.0000,      20.0000,   1.00000,   1009.6299
     95.0000,      20.0000,   1.00000,   1061.4369
    100.0000,      20.0000,   1.00000,   1100.2062
    105.0000,      20.0000,   1.00000,   1115.4536
    110.0000,      20.0000,   1.00000,   1135.7780
    115.0000,      20.0000,   1.00000,   1148.2721
    120.0000,      20.0000,   1.00000,   1156.1923
    125.0000,      20.0000,   1.00000,   1186.0201
    130.0000,      20.0000,   1.00000,   1186.0909
    135.0000,      20.0000,   1.00000,   1215.3524
    140.0000,      20.0000,   1.00000,   1241.8467
    145.0000,      20.0000,   1.00000,   1256.4940
    150.0000,      20.0000,   1.00000,   1290.5284
    155.0000,      20.0000,   1.00000,   1320.3384
    160.0000,      20.0000,   1.00000,   1319.8661
    165.0000,      20.0000,   1.00000,   1326.2010
    170.0000,      20.0000,   1.00000,   1301.4166
    175.0000,      20.0000,   1.00000,   1307.1838
    180.0000,      20.0000,   1.00000,   1344.3685
    185.0000,      20.0000,   1.00000,   1332.6348
    190.0000,      20.0000,   1.00000,   1327.4077
    195.0000,      20.0000,   1.00000,   1291.8700
    200.0000,      20.0000,   1.00000,   1259.7168
    205.0000,      20.0000,   1.00000,   1265.9553
    210.0000,      20.0000,   1.00000,   1248.5458
    215.0000,      20.0000,   1.00000,   1282.9084
    220.0000,      20.0000,   1.00000,   1295.4202
    225.0000,      20.0000,   1.00000,   1313.6929
    230.0000,      20.0000,   1.00000,   1347.2534
    235.0000,      20.0000,   1.00000,   1296.3469
    240.0000,      20.0000,   1.00000,   1322.7540
    245.0000,      20.0000,   1.00000,   1308.8595
    250.0000,      20.0000,   1.00000,   1324.0665
    255.0000,      20.0000,   1.00000,   1404.2130
    260.0000,      20.0000,   1.00000,   1369.5973
    265.0000,      20.0000,   1.00000,   1412.7446
    270.0000,      20.0000,   1.00000,   1364.2001
    275.0000,      20.0000,   1.00000,   1316.0551
    280.0000,      20.0000,   1.00000,   1428.2191
    285.0000,      20.0000,   1.00000,   1437.8346
     27.5000,       5.0000,   5.00000,   1132.3557
     32.5000,       5.0000,   5.00000,   1081.4780
     37.5000,       5.0000,   5.00000,   1016.2009
     42.5000,       5.0000,   5.00000,   1050.7217
     47.5000,       5.0000,   5.00000,   1023.4350
     52.5000,       5.0000,   5.00000,   1085.1818
     57.5000,       5.0000,   5.00000,   1029.1592
     62.5000,       5.0000,   5.00000,   1047.9171
     67.5000,       5.0000,   5.00000,    973.3754
     72.5000,       5.0000,   5.00000,    982.8160
     77.5000,       5.0000,   5.00000,    919.2164
     82.5000,       5.0000,   5.00000,    955.1758
     87.5000,       5.0000,   5.00000,    945.5552
     92.5000,       5.0000,   5.00000,   1065.5437
     97.5000,       5.0000,   5.00000,   1064.7317
    102.5000,       5.0000,   5.00000,   1156.9111
    107.5000,       5.0000,   5.00000,   1106.2109
    112.5000,       5.0000,   5.00000,   1139.2074
    117.5000,       5.0000,   5.00000,   1151.0189
    122.5000,       5.0000,   5.00000,   1203.1154
    127.5000,       5.0000,   5.00000,   1202.6290
    132.5000,       5.0000,   5.00000,   1251.7380
    137.5000,       5.0000,   5.00000,   1198.2240
    142.5000,       5.0000,   5.00000,   1226.7183
    147.5000,       5.0000,   5.00000,   1286.4149
    152.5000,       5.0000,   5.00000,   1300.2273
    157.5000,       5.0000,   5.00000,   1356.6134
    162.5000,       5.0000,   5.00000,   1287.5525
    167.5000,       5.0000,   5.00000,   1355.5940
    172.5000,       5.0000,   5.00000,   1346.2334
    177.5000,       5.0000,   5.00000,   1362.1078
    182.5000,       5.0000,   5.00000,   1309.4452
    187.5000,       5.0000,   5.00000,   1436.5660
    192.5000,       5.0000,   5.00000,   1306.6805
    197.5000,       5.0000,   5.00000,   1276.4594
    202.5000,       5.0000,   5.00000,   1194.1875
    207.5000,       5.0000,   5.00000,   1196.9823
    212.5000,       5.0000,   5.00000,   1250.8173
    217.5000,       5.0000,   5.00000,   1280.3997
    222.5000,       5.0000,   5.00000,   1353.7153
    227.5000,       5.0000,   5.00000,   1232.2806
    232.5000,       5.0000,   5.00000,   1320.4052
    237.5000,       5.0000,   5.00000,   1396.6342
    242.5000,       5.0000,   5.00000,   1312.7305
    247.5000,       5.0000,   5.00000,   1335.3405
    252.5000,       5.0000,   5.00000,   1288.9469
    257.5000,       5.0000,   5.00000,   1360.7161
    262.5000,       5.0000,   5.00000,   1429.3198
    267.5000,       5.0000,   5.00000,   1389.8181
    272.5000,       5.0000,   5.00000,   1456.9954
    277.5000,       5.0000,   5.00000,   1237.3002
    282.5000,       5.0000,   5.00000,   1302.8458
    287.5000,       5.0000,   5.00000,   1665.7446
     32.5000,       5.0000,   6.00000,   1092.1577
     37.5000,       5.0000,   6.00000,   1034.9056
     42.5000,       5.0000,   6.00000,   1062.4570
     47.5000,       5.0000,   6.00000,   1044.4829
     52.5000,       5.0000,   6.00000,   1106.2852
     57.5000,       5.0000,   6.00000,   1049.6476
     62.5000,       5.0000,   6.00000,   1062.1163
     67.5000,       5.0000,   6.00000,    991.0715
     72.5000,       5.0000,   6.00000,    978.6909
     77.5000,       5.0000,   6.00000,    920.6815
     82.5000,       5.0000,   6.00000,    946.9388
     87.5000,       5.0000,   6.00000,    946.5920
     92.5000,       5.0000,   6.00000,   1058.5300
     97.5000,       5.0000,   6.00000,   1064.7213
    102.5000,       5.0000,   6.00000,   1138.9634
    107.5000,       5.0000,   6.00000,   1098.3077
    112.5000,       5.0000,   6.00000,   1120.4254
    117.5000,       5.0000,   6.00000,   1127.7029
    122.5000,       5.0000,   6.00000,   1165.2020
    127.5000,       5.0000,   6.00000,   1163.4827
    132.5000,       5.0000,   6.00000,   1205.4490
    137.5000,       5.0000,   6.00000,   1142.4104
    142.5000,       5.0000,   6.00000,   1152.5922
    147.5000,       5.0000,   6.00000,   1197.0864
    152.5000,       5.0000,   6.00000,   1211.6611
    157.5000,       5.0000,   6.00000,   1234.6976
    162.5000,       5.0000,   6.00000,   1183.1176
    167.5000,       5.0000,   6.00000,   1264.2231
    172.5000,       5.0000,   6.00000,   1272.7837
    177.5000,       5.0000,   6.00000,   1281.7345
    182.5000,       5.0000,   6.00000,   1216.3842
    187.5000,       5.0000,   6.00000,   1322.8965
    192.5000,       5.0000,   6.00000,   1194.8245
    197.5000,       5.0000,   6.00000,   1182.6737
    202.5000,       5.0000,   6.00000,   1115.5541
    207.5000,       5.0000,   6.00000,   1107.8601
    212.5000,       5.0000,   6.00000,   1180.2813
    217.5000,       5.0000,   6.00000,   1186.2224
    222.5000,       5.0000,   6.00000,   1302.5072
    227.5000,       5.0000,   6.00000,   1191.0155
    232.5000,       5.0000,   6.00000,   1292.6272
    237.5000,       5.0000,   6.00000,   1380.2047
    242.5000,       5.0000,   6.00000,   1254.9189
    247.5000,       5.0000,   6.00000,   1297.0397
    252.5000,       5.0000,   6.00000,   1231.3301
    257.5000,       5.0000,   6.00000,   1257.7950
    262.5000,       5.0000,   6.00000,   1303.0979
    267.5000,       5.0000,   6.00000,   1249.1150
    272.5000,       5.0000,   6.00000,   1341.5215
    277.5000,       5.0000,   6.00000,   1159.9545
    282.5000,       5.0000,   6.00000,   1226.7781
     37.5000,      25.0000,   1.00000,   1063.2883
     42.5000,      25.0000,   1.00000,   1062.8944
     47.5000,      25.0000,   1.00000,   1054.1267
     52.5000,      25.0000,   1.00000,   1073.0243
     57.5000,      25.0000,   1.00000,   1056.1631
     62.5000,      25.0000,   1.00000,   1049.8921
     67.5000,      25.0000,   1.00000,   1008.1619
     72.5000,      25.0000,   1.00000,    988.8161
     77.5000,      25.0000,   1.00000,    958.6613
     82.5000,      25.0000,   1.00000,    977.9344
     87.5000,      25.0000,   1.00000,    986.4941
     92.5000,      25.0000,   1.00000,   1036.2665
     97.5000,      25.0000,   1.00000,   1053.6565
    102.5000,      25.0000,   1.00000,   1095.9001
    107.5000,      25.0000,   1.00000,   1109.7052
    112.5000,      25.0000,   1.00000,   1130.9700
    117.5000,      25.0000,   1.00000,   1122.9496
    122.5000,      25.0000,   1.00000,   1130.0060
    127.5000,      25.0000,   1.00000,   1123.6107
    132.5000,      25.0000,   1.00000,   1130.6571
    137.5000,      25.0000,   1.00000,   1138.1344
    142.5000,      25.0000,   1.00000,   1153.9167
    147.5000,      25.0000,   1.00000,   1166.0924
    152.5000,      25.0000,   1.00000,   1153.7675
    157.5000,      25.0000,   1.00000,   1173.3278
    162.5000,      25.0000,   1.00000,   1187.4548
    167.5000,      25.0000,   1.00000,   1212.7286
    172.5000,      25.0000,   1.00000,   1218.4210
    177.5000,      25.0000,   1.00000,   1236.9742
    182.5000,      25.0000,   1.00000,   1215.6117
    187.5000,      25.0000,   1.00000,   1191.9944
    192.5000,      25.0000,   1.00000,   1178.2931
    197.5000,      25.0000,   1.00000,   1185.1506
    202.5000,      25.0000,   1.00000,   1142.0176
    207.5000,      25.0000,   1.00000,   1143.7826
    212.5000,      25.0000,   1.00000,   1159.2743
    217.5000,      25.0000,   1.00000,   1187.3987
    222.5000,      25.0000,   1.00000,   1235.0249
    227.5000,      25.0000,   1.00000,   1279.0956
    232.5000,      25.0000,   1.00000,   1278.0779
    237.5000,      25.0000,   1.00000,   1250.0889
    242.5000,      25.0000,   1.00000,   1266.0419
    247.5000,      25.0000,   1.00000,   1289.3811
    252.5000,      25.0000,   1.00000,   1259.7924
    257.5000,      25.0000,   1.00000,   1234.2043
    262.5000,      25.0000,   1.00000,   1221.8246
    267.5000,      25.0000,   1.00000,   1181.7465
    272.5000,      25.0000,   1.00000,   1209.4829
    277.5000,      25.0000,   1.00000,   1293.8977
     37.5000,       5.0000,   7.00000,   1042.4384
     42.5000,       5.0000,   7.00000,   1080.1367
     47.5000,       5.0000,   7.00000,   1055.2496
     52.5000,       5.0000,   7.00000,   1121.9456
     57.5000,       5.0000,   7.00000,   1050.2478
     62.5000,       5.0000,   7.00000,   1058.0187
     67.5000,       5.0000,   7.00000,    981.7372
     72.5000,       5.0000,   7.00000,    978.9642
     77.5000,       5.0000,   7.00000,    913.7759
     82.5000,       5.0000,   7.00000,    943.4398
     87.5000,       5.0000,   7.00000,    933.1533
     92.5000,       5.0000,   7.00000,   1051.6980
     97.5000,       5.0000,   7.00000,   1044.2262
    102.5000,       5.0000,   7.00000,   1129.6208
    107.5000,       5.0000,   7.00000,   1082.5457
    112.5000,       5.0000,   7.00000,   1102.6030
    117.5000,       5.0000,   7.00000,   1103.4124
    122.5000,       5.0000,   7.00000,   1134.9949
    127.5000,       5.0000,   7.00000,   1124.5062
    132.5000,       5.0000,   7.00000,   1152.2271
    137.5000,       5.0000,   7.00000,   1072.1947
    142.5000,       5.0000,   7.00000,   1078.5095
    147.5000,       5.0000,   7.00000,   1117.6563
    152.5000,       5.0000,   7.00000,   1101.8485
    157.5000,       5.0000,   7.00000,   1133.1053
    162.5000,       5.0000,   7.00000,   1099.3165
    167.5000,       5.0000,   7.00000,   1198.9028
    172.5000,       5.0000,   7.00000,   1227.8196
    177.5000,       5.0000,   7.00000,   1218.6654
    182.5000,       5.0000,   7.00000,   1142.1588
    187.5000,       5.0000,   7.00000,   1224.9622
    192.5000,       5.0000,   7.00000,   1123.6078
    197.5000,       5.0000,   7.00000,   1118.1444
    202.5000,       5.0000,   7.00000,   1025.7394
    207.5000,       5.0000,   7.00000,   1028.4679
    212.5000,       5.0000,   7.00000,   1097.5781
    217.5000,       5.0000,   7.00000,   1135.9573
    222.5000,       5.0000,   7.00000,   1241.4399
    227.5000,       5.0000,   7.00000,   1150.1139
    232.5000,       5.0000,   7.00000,   1262.9008
    237.5000,       5.0000,   7.00000,   1343.9315
    242.5000,       5.0000,   7.00000,   1245.9883
    247.5000,       5.0000,   7.00000,   1268.2131
    252.5000,       5.0000,   7.00000,   1142.1456
    257.5000,       5.0000,   7.00000,   1142.5829
    262.5000,       5.0000,   7.00000,   1179.4294
    267.5000,       5.0000,   7.00000,   1127.0525
    272.5000,       5.0000,   7.00000,   1245.2815
    277.5000,       5.0000,   7.00000,   1092.6943
     42.5000,       5.0000,   8.00000,   1089.2666
     47.5000,       5.0000,   8.00000,   1067.8236
     52.5000,       5.0000,   8.00000,   1116.9202
     57.5000,       5.0000,   8.00000,   1043.6531
     62.5000,       5.0000,   8.00000,   1039.2010
     67.5000,       5.0000,   8.00000,    964.9946
     72.5000,       5.0000,   8.00000,    967.1860
     77.5000,       5.0000,   8.00000,    908.7078
     82.5000,       5.0000,   8.00000,    931.1735
     87.5000,       5.0000,   8.00000,    923.5272
     92.5000,       5.0000,   8.00000,   1027.1367
     97.5000,       5.0000,   8.00000,   1032.2086
    102.5000,       5.0000,   8.00000,   1111.7426
    107.5000,       5.0000,   8.00000,   1066.0951
    112.5000,       5.0000,   8.00000,   1081.9941
    117.5000,       5.0000,   8.00000,   1080.3519
    122.5000,       5.0000,   8.00000,   1109.9950
    127.5000,       5.0000,   8.00000,   1086.3970
    132.5000,       5.0000,   8.00000,   1092.9910
    137.5000,       5.0000,   8.00000,   1011.7588
    142.5000,       5.0000,   8.00000,   1010.2410
    147.5000,       5.0000,   8.00000,   1030.3898
    152.5000,       5.0000,   8.00000,   1021.9457
    157.5000,       5.0000,   8.00000,   1056.7947
    162.5000,       5.0000,   8.00000,   1040.2283
    167.5000,       5.0000,   8.00000,   1147.2170
    172.5000,       5.0000,   8.00000,   1168.1609
    177.5000,       5.0000,   8.00000,   1170.7538
    182.5000,       5.0000,   8.00000,   1080.9851
    187.5000,       5.0000,   8.00000,   1171.7438
    192.5000,       5.0000,   8.00000,   1065.3578
    197.5000,       5.0000,   8.00000,   1037.3820
    202.5000,       5.0000,   8.00000,    964.0583
    207.5000,       5.0000,   8.00000,    956.0581
    212.5000,       5.0000,   8.00000,   1039.7358
    217.5000,       5.0000,   8.00000,   1083.5555
    222.5000,       5.0000,   8.00000,   1192.6371
    227.5000,       5.0000,   8.00000,   1104.3900
    232.5000,       5.0000,   8.00000,   1220.0466
    237.5000,       5.0000,   8.00000,   1328.5464
    242.5000,       5.0000,   8.00000,   1234.1217
    247.5000,       5.0000,   8.00000,   1202.0916
    252.5000,       5.0000,   8.00000,   1063.0613
    257.5000,       5.0000,   8.00000,   1042.2145
    262.5000,       5.0000,   8.00000,   1068.2887
    267.5000,       5.0000,   8.00000,   1054.5336
    272.5000,       5.0000,   8.00000,   1149.2689
     52.5000,      35.0000,   1.00000,   1039.3906
     57.5000,      35.0000,   1.00000,   1025.5958
     62.5000,      35.0000,   1.00000,    996.7907
     67.5000,      35.0000,   1.00000,    985.0739
     72.5000,      35.0000,   1.00000,    958.3957
     77.5000,      35.0000,   1.00000,    962.2457
     82.5000,      35.0000,   1.00000,    957.9626
     87.5000,      35.0000,   1.00000,    977.8372
     92.5000,      35.0000,   1.00000,    984.5373
     97.5000,      35.0000,   1.00000,   1009.0314
    102.5000,      35.0000,   1.00000,   1031.4596
    107.5000,      35.0000,   1.00000,   1064.4777
    112.5000,      35.0000,   1.00000,   1073.0968
    117.5000,      35.0000,   1.00000,   1074.9741
    122.5000,      35.0000,   1.00000,   1039.0370
    127.5000,      35.0000,   1.00000,   1014.4940
    132.5000,      35.0000,   1.00000,   1000.2417
    137.5000,      35.0000,   1.00000,    978.0403
    142.5000,      35.0000,   1.00000,    966.9099
    147.5000,      35.0000,   1.00000,    965.5420
    152.5000,      35.0000,   1.00000,    980.1811
    157.5000,      35.0000,   1.00000,   1015.3427
    162.5000,      35.0000,   1.00000,   1036.1346
    167.5000,      35.0000,   1.00000,   1043.4277
    172.5000,      35.0000,   1.00000,   1058.8571
    177.5000,      35.0000,   1.00000,   1071.9556
    182.5000,      35.0000,   1.00000,   1083.5763
    187.5000,      35.0000,   1.00000,   1053.2589
    192.5000,      35.0000,   1.00000,   1015.5387
    197.5000,      35.0000,   1.00000,    988.9753
    202.5000,      35.0000,   1.00000,    998.0477
    207.5000,      35.0000,   1.00000,   1007.5124
    212.5000,      35.0000,   1.00000,   1016.5690
    217.5000,      35.0000,   1.00000,   1047.1840
    222.5000,      35.0000,   1.00000,   1093.5443
    227.5000,      35.0000,   1.00000,   1138.4159
    232.5000,      35.0000,   1.00000,   1172.8108
    237.5000,      35.0000,   1.00000,   1141.7994
    242.5000,      35.0000,   1.00000,   1110.2655
    247.5000,      35.0000,   1.00000,   1088.8944
    252.5000,      35.0000,   1.00000,   1058.3429
    257.5000,      35.0000,   1.00000,   1034.8877
    262.5000,      35.0000,   1.00000,    993.8357
     52.5000,       5.0000,  10.00000,   1090.3381
     57.5000,       5.0000,  10.00000,   1006.8356
     62.5000,       5.0000,  10.00000,   1000.0690
     67.5000,       5.0000,  10.00000,    927.2460
     72.5000,       5.0000,  10.00000,    924.5937
     77.5000,       5.0000,  10.00000,    869.3514
     82.5000,       5.0000,  10.00000,    896.8531
     87.5000,       5.0000,  10.00000,    891.0007
     92.5000,       5.0000,  10.00000,    997.4802
     97.5000,       5.0000,  10.00000,    996.8306
    102.5000,       5.0000,  10.00000,   1071.4615
    107.5000,       5.0000,  10.00000,   1024.9607
    112.5000,       5.0000,  10.00000,   1039.5016
    117.5000,       5.0000,  10.00000,   1032.1038
    122.5000,       5.0000,  10.00000,   1045.3292
    127.5000,       5.0000,  10.00000,   1013.5907
    132.5000,       5.0000,  10.00000,   1015.8588
    137.5000,       5.0000,  10.00000,    917.9259
    142.5000,       5.0000,  10.00000,    898.4284
    147.5000,       5.0000,  10.00000,    922.3098
    152.5000,       5.0000,  10.00000,    927.2941
    157.5000,       5.0000,  10.00000,    975.3818
    162.5000,       5.0000,  10.00000,    951.9259
    167.5000,       5.0000,  10.00000,   1038.0151
    172.5000,       5.0000,  10.00000,   1050.8776
    177.5000,       5.0000,  10.00000,   1067.1761
    182.5000,       5.0000,  10.00000,   1006.4388
    187.5000,       5.0000,  10.00000,   1071.6147
    192.5000,       5.0000,  10.00000,    949.5036
    197.5000,       5.0000,  10.00000,    922.3915
    202.5000,       5.0000,  10.00000,    869.1498
    207.5000,       5.0000,  10.00000,    883.5943
    212.5000,       5.0000,  10.00000,    956.7294
    217.5000,       5.0000,  10.00000,    989.3914
    222.5000,       5.0000,  10.00000,   1088.1488
    227.5000,       5.0000,  10.00000,   1030.3986
    232.5000,       5.0000,  10.00000,   1169.7474
    237.5000,       5.0000,  10.00000,   1236.5244
    242.5000,       5.0000,  10.00000,   1110.1431
    247.5000,       5.0000,  10.00000,   1064.0348
    252.5000,       5.0000,  10.00000,    934.3205
    257.5000,       5.0000,  10.00000,    926.6571
    262.5000,       5.0000,  10.00000,    952.3210
     67.5000,      45.0000,   1.00000,    927.5416
     72.5000,      45.0000,   1.00000,    925.8718
     77.5000,      45.0000,   1.00000,    914.2013
     82.5000,      45.0000,   1.00000,    922.4412
     87.5000,      45.0000,   1.00000,    924.0745
     92.5000,      45.0000,   1.00000,    936.2068
     97.5000,      45.0000,   1.00000,    954.4155
    102.5000,      45.0000,   1.00000,    973.3917
    107.5000,      45.0000,   1.00000,    979.2826
    112.5000,      45.0000,   1.00000,    988.7063
    117.5000,      45.0000,   1.00000,    975.6730
    122.5000,      45.0000,   1.00000,    958.2466
    127.5000,      45.0000,   1.00000,    938.0684
    132.5000,      45.0000,   1.00000,    929.0342
    137.5000,      45.0000,   1.00000,    926.3942
    142.5000,      45.0000,   1.00000,    923.8820
    147.5000,      45.0000,   1.00000,    920.5051
    152.5000,      45.0000,   1.00000,    921.6836
    157.5000,      45.0000,   1.00000,    910.3523
    162.5000,      45.0000,   1.00000,    920.2541
    167.5000,      45.0000,   1.00000,    934.5568
    172.5000,      45.0000,   1.00000,    925.8064
    177.5000,      45.0000,   1.00000,    919.9619
    182.5000,      45.0000,   1.00000,    906.0240
    187.5000,      45.0000,   1.00000,    910.2926
    192.5000,      45.0000,   1.00000,    916.9733
    197.5000,      45.0000,   1.00000,    918.1433
    202.5000,      45.0000,   1.00000,    933.7699
    207.5000,      45.0000,   1.00000,    931.4706
    212.5000,      45.0000,   1.00000,    948.3538
    217.5000,      45.0000,   1.00000,    985.5814
    222.5000,      45.0000,   1.00000,    975.0258
    227.5000,      45.0000,   1.00000,    973.8007
    232.5000,      45.0000,   1.00000,    951.0764
    237.5000,      45.0000,   1.00000,    937.4159
    242.5000,      45.0000,   1.00000,    941.6151
    247.5000,      45.0000,   1.00000,    927.2313
     77.5000,       5.0000,  12.00000,    821.8289
    157.5000,       5.0000,  12.00000,    905.1091
    237.5000,       5.0000,  12.00000,   1100.3308
     67.5000,      15.0000,   4.00000,    885.8335
     72.5000,      15.0000,   4.00000,    841.7079
     77.5000,      15.0000,   4.00000,    832.0220
     82.5000,      15.0000,   4.00000,    823.2435
     87.5000,      15.0000,   4.00000,    868.6451
     92.5000,      15.0000,   4.00000,    903.4235
     97.5000,      15.0000,   4.00000,    969.6802
    102.5000,      15.0000,   4.00000,    974.4304
    107.5000,      15.0000,   4.00000,    977.0551
    112.5000,      15.0000,   4.00000,    955.0139
    117.5000,      15.0000,   4.00000,    959.3521
    122.5000,      15.0000,   4.00000,    950.3345
    127.5000,      15.0000,   4.00000,    951.0475
    132.5000,      15.0000,   4.00000,    922.4507
    137.5000,      15.0000,   4.00000,    897.1004
    142.5000,      15.0000,   4.00000,    873.0433
    147.5000,      15.0000,   4.00000,    863.9946
    152.5000,      15.0000,   4.00000,    870.5726
    157.5000,      15.0000,   4.00000,    856.8417
    162.5000,      15.0000,   4.00000,    887.3635
    167.5000,      15.0000,   4.00000,    904.2535
    172.5000,      15.0000,   4.00000,    922.1877
    177.5000,      15.0000,   4.00000,    897.2156
    182.5000,      15.0000,   4.00000,    893.2690
    187.5000,      15.0000,   4.00000,    870.5249
    192.5000,      15.0000,   4.00000,    871.1168
    197.5000,      15.0000,   4.00000,    827.1350
    202.5000,      15.0000,   4.00000,    819.7161
    207.5000,      15.0000,   4.00000,    824.5228
    212.5000,      15.0000,   4.00000,    866.3748
    217.5000,      15.0000,   4.00000,    936.3169
    222.5000,      15.0000,   4.00000,    934.4599
    227.5000,      15.0000,   4.00000,    959.5543
    232.5000,      15.0000,   4.00000,    967.6466
    237.5000,      15.0000,   4.00000,    979.0565
    242.5000,      15.0000,   4.00000,    970.1872
    247.5000,      15.0000,   4.00000,    897.0878
     82.5000,      55.0000,   1.00000,    878.9990
     87.5000,      55.0000,   1.00000,    875.9107
     92.5000,      55.0000,   1.00000,    870.7259
     97.5000,      55.0000,   1.00000,    877.2567
    102.5000,      55.0000,   1.00000,    885.6195
    107.5000,      55.0000,   1.00000,    895.3209
    112.5000,      55.0000,   1.00000,    903.8637
    117.5000,      55.0000,   1.00000,    912.8659
    122.5000,      55.0000,   1.00000,    914.2209
    127.5000,      55.0000,   1.00000,    916.9774
    132.5000,      55.0000,   1.00000,    907.2032
    137.5000,      55.0000,   1.00000,    901.3269
    142.5000,      55.0000,   1.00000,    893.3284
    147.5000,      55.0000,   1.00000,    896.8412
    152.5000,      55.0000,   1.00000,    887.1794
    157.5000,      55.0000,   1.00000,    862.4681
    162.5000,      55.0000,   1.00000,    843.7784
    167.5000,      55.0000,   1.00000,    825.7466
    172.5000,      55.0000,   1.00000,    820.1262
    177.5000,      55.0000,   1.00000,    817.8804
    182.5000,      55.0000,   1.00000,    815.7700
    187.5000,      55.0000,   1.00000,    825.1756
    192.5000,      55.0000,   1.00000,    832.1263
    197.5000,      55.0000,   1.00000,    854.8364
    202.5000,      55.0000,   1.00000,    867.3989
    207.5000,      55.0000,   1.00000,    870.6511
    212.5000,      55.0000,   1.00000,    877.9960
    217.5000,      55.0000,   1.00000,    853.9891
    222.5000,      55.0000,   1.00000,    838.2266
    227.5000,      55.0000,   1.00000,    827.1309
    232.5000,      55.0000,   1.00000,    824.6586
     77.5000,       5.0000,  15.00000,    767.0705
    157.5000,       5.0000,  15.00000,    839.5133
    237.5000,       5.0000,  15.00000,    962.7907
     82.5000,      15.0000,   5.00000,    770.4213
     87.5000,      15.0000,   5.00000,    808.5442
     92.5000,      15.0000,   5.00000,    836.1790
     97.5000,      15.0000,   5.00000,    888.1613
    102.5000,      15.0000,   5.00000,    895.6740
    107.5000,      15.0000,   5.00000,    901.4800
    112.5000,      15.0000,   5.00000,    891.3893
    117.5000,      15.0000,   5.00000,    903.2349
    122.5000,      15.0000,   5.00000,    908.6677
    127.5000,      15.0000,   5.00000,    921.6740
    132.5000,      15.0000,   5.00000,    894.3737
    137.5000,      15.0000,   5.00000,    868.3807
    142.5000,      15.0000,   5.00000,    832.8767
    147.5000,      15.0000,   5.00000,    826.9380
    152.5000,      15.0000,   5.00000,    825.1856
    157.5000,      15.0000,   5.00000,    801.9205
    162.5000,      15.0000,   5.00000,    803.9612
    167.5000,      15.0000,   5.00000,    802.9885
    172.5000,      15.0000,   5.00000,    817.3752
    177.5000,      15.0000,   5.00000,    802.1226
    182.5000,      15.0000,   5.00000,    802.4469
    187.5000,      15.0000,   5.00000,    784.0928
    192.5000,      15.0000,   5.00000,    777.3442
    197.5000,      15.0000,   5.00000,    748.3400
    202.5000,      15.0000,   5.00000,    748.9252
    207.5000,      15.0000,   5.00000,    754.7097
    212.5000,      15.0000,   5.00000,    776.8627
    217.5000,      15.0000,   5.00000,    814.2724
    222.5000,      15.0000,   5.00000,    807.3826
    227.5000,      15.0000,   5.00000,    834.0538
    232.5000,      15.0000,   5.00000,    857.0366
     97.5000,      65.0000,   1.00000,    822.4846
    102.5000,      65.0000,   1.00000,    831.7639
    107.5000,      65.0000,   1.00000,    838.0212
    112.5000,      65.0000,   1.00000,    851.4199
    117.5000,      65.0000,   1.00000,    861.8100
    122.5000,      65.0000,   1.00000,    872.7302
    127.5000,      65.0000,   1.00000,    873.8626
    132.5000,      65.0000,   1.00000,    874.8153
    137.5000,      65.0000,   1.00000,    865.7762
    142.5000,      65.0000,   1.00000,    854.3853
    147.5000,      65.0000,   1.00000,    842.3654
    152.5000,      65.0000,   1.00000,    828.2158
    157.5000,      65.0000,   1.00000,    821.2569
    162.5000,      65.0000,   1.00000,    809.6892
    167.5000,      65.0000,   1.00000,    792.3890
    172.5000,      65.0000,   1.00000,    781.7368
    177.5000,      65.0000,   1.00000,    768.4630
    182.5000,      65.0000,   1.00000,    771.2767
    187.5000,      65.0000,   1.00000,    776.7902
    192.5000,      65.0000,   1.00000,    778.1436
    197.5000,      65.0000,   1.00000,    773.9166
    202.5000,      65.0000,   1.00000,    772.0316
    207.5000,      65.0000,   1.00000,    771.8307
    212.5000,      65.0000,   1.00000,    768.2407
    217.5000,      65.0000,   1.00000,    765.9606
     97.5000,      15.0000,   6.00000,    835.7022
    102.5000,      15.0000,   6.00000,    843.2083
    107.5000,      15.0000,   6.00000,    855.5472
    112.5000,      15.0000,   6.00000,    847.2515
    117.5000,      15.0000,   6.00000,    858.8748
    122.5000,      15.0000,   6.00000,    863.8417
    127.5000,      15.0000,   6.00000,    872.6750
    132.5000,      15.0000,   6.00000,    851.8601
    137.5000,      15.0000,   6.00000,    821.7341
    142.5000,      15.0000,   6.00000,    784.3937
    147.5000,      15.0000,   6.00000,    768.3491
    152.5000,      15.0000,   6.00000,    766.1298
    157.5000,      15.0000,   6.00000,    753.6810
    162.5000,      15.0000,   6.00000,    765.3540
    167.5000,      15.0000,   6.00000,    768.1428
    172.5000,      15.0000,   6.00000,    781.0027
    177.5000,      15.0000,   6.00000,    753.3612
    182.5000,      15.0000,   6.00000,    753.0415
    187.5000,      15.0000,   6.00000,    729.6788
    192.5000,      15.0000,   6.00000,    716.2549
    197.5000,      15.0000,   6.00000,    672.9633
    202.5000,      15.0000,   6.00000,    658.2423
    207.5000,      15.0000,   6.00000,    661.7002
    212.5000,      15.0000,   6.00000,    686.8896
    217.5000,      15.0000,   6.00000,    726.5590
    105.0000,      30.0000,   3.00000,    829.5347
    110.0000,      30.0000,   3.00000,    838.6184
    115.0000,      30.0000,   3.00000,    844.0979
    120.0000,      30.0000,   3.00000,    838.5250
    125.0000,      30.0000,   3.00000,    833.6458
    130.0000,      30.0000,   3.00000,    821.5106
    135.0000,      30.0000,   3.00000,    807.8701
    140.0000,      30.0000,   3.00000,    788.6073
    145.0000,      30.0000,   3.00000,    771.5229
    150.0000,      30.0000,   3.00000,    752.4445
    155.0000,      30.0000,   3.00000,    753.6462
    160.0000,      30.0000,   3.00000,    758.7457
    165.0000,      30.0000,   3.00000,    759.6904
    170.0000,      30.0000,   3.00000,    751.4149
    175.0000,      30.0000,   3.00000,    754.2400
    180.0000,      30.0000,   3.00000,    749.5918
    185.0000,      30.0000,   3.00000,    723.1277
    190.0000,      30.0000,   3.00000,    692.6110
    195.0000,      30.0000,   3.00000,    663.5951
    200.0000,      30.0000,   3.00000,    658.6774
    205.0000,      30.0000,   3.00000,    651.4717
    210.0000,      30.0000,   3.00000,    667.1799
    112.5000,      25.0000,   4.00000,    817.6104
    117.5000,      25.0000,   4.00000,    812.4604
    122.5000,      25.0000,   4.00000,    814.2174
    127.5000,      25.0000,   4.00000,    796.9291
    132.5000,      25.0000,   4.00000,    781.0927
    137.5000,      25.0000,   4.00000,    763.6921
    142.5000,      25.0000,   4.00000,    752.1415
    147.5000,      25.0000,   4.00000,    738.5729
    152.5000,      25.0000,   4.00000,    729.4392
    157.5000,      25.0000,   4.00000,    736.7018
    162.5000,      25.0000,   4.00000,    738.6006
    167.5000,      25.0000,   4.00000,    748.6354
    172.5000,      25.0000,   4.00000,    740.7292
    177.5000,      25.0000,   4.00000,    739.1989
    182.5000,      25.0000,   4.00000,    710.3187
    187.5000,      25.0000,   4.00000,    680.8387
    192.5000,      25.0000,   4.00000,    648.9922
    197.5000,      25.0000,   4.00000,    636.6444
    202.5000,      25.0000,   4.00000,    622.0815
    157.5000,      15.0000,   8.00000,    699.4497
    157.5000,      15.0000,  10.00000,    631.5577
   3.09
REFERENCE MODEL USED
CONSTANT REFERENCE MODEL METHOD
Reference resistivity is
1080.353
TOPOGRAPHICAL DATA
2
64
      0.0000     554.4700
      5.0000     554.5000
     10.0000     554.5100
     15.0000     554.5400
     20.0000     554.5800
     25.0000     554.6200
     30.0000     554.5900
     35.0000     554.6100
     40.0000     554.5700
     45.0000     554.5400
     50.0000     554.4800
     55.0000     554.4500
     60.0000     554.4400
     65.0000     554.5200
     70.0000     554.6700
     75.0000     554.6700
     80.0000     554.7200
     85.0000     554.7700
     90.0000     554.7800
     95.0000     554.8300
    100.0000     554.8700
    105.0000     554.8700
    110.0000     554.8800
    115.0000     554.9000
    120.0000     554.9900
    125.0000     554.9500
    130.0000     554.9400
    135.0000     554.9800
    140.0000     554.9900
    145.0000     554.9600
    150.0000     554.9800
    155.0000     554.9900
    160.0000     555.0200
    165.0000     555.0600
    170.0000     555.0800
    175.0000     555.1400
    180.0000     555.1600
    185.0000     555.1800
    190.0000     555.1900
    195.0000     555.1900
    200.0000     555.1900
    205.0000     555.1700
    210.0000     555.2000
    215.0000     555.2000
    220.0000     555.2600
    225.0000     555.2200
    230.0000     555.2800
    235.0000     555.3300
    240.0000     555.3900
    245.0000     555.3700
    250.0000     555.3700
    255.0000     555.4000
    260.0000     555.4300
    265.0000     555.4100
    270.0000     555.4500
    275.0000     555.4300
    280.0000     555.4400
    285.0000     555.4900
    290.0000     555.5000
    295.0000     555.4200
    300.0000     555.4100
    305.0000     555.3600
    310.0000     555.0300
    315.0000     554.9900
1
DAMPED FINITE-ELEMENT METHOD USED FOR TOPOGRAPHIC MODELLING WITH DAMPING FACTOR OF 0.75
      -0.00004
     554.48206
       0.00328
COORDINATES FOR ELECTRODES
       0.00000       -0.01209
       4.99998        0.00154
       9.99998       -0.00485
      14.99996        0.00871
      19.99990        0.03234
      24.99985        0.05592
      29.99963        0.00955
      34.99963        0.01310
      39.99931       -0.04328
      44.99910       -0.08972
      49.99851       -0.16612
      54.99829       -0.21249
      59.99822       -0.23890
      64.99783       -0.17529
      69.99604       -0.04172
      74.99601       -0.05813
      79.99590       -0.02454
      84.99578        0.00910
      89.99578        0.00271
      94.99567        0.03629
      99.99561        0.05986
     104.99558        0.04346
     109.99558        0.03707
     114.99558        0.04068
     119.99504        0.11424
     124.99472        0.05786
     129.99466        0.03145
     134.99461        0.05502
     139.99460        0.04863
     144.99438        0.00225
     149.99437        0.00581
     154.99437       -0.00059
     159.99434        0.01304
     164.99429        0.03661
     169.99429        0.04023
     174.99409        0.08382
     179.99408        0.08738
     184.99408        0.09099
     189.99406        0.08460
     194.99405        0.06819
     199.99402        0.05179
     204.99388        0.01536
     209.99387        0.02899
     214.99384        0.01258
     219.99364        0.05618
     224.99332       -0.00026
     229.99312        0.04339
     234.99301        0.07697
     239.99281        0.12057
     244.99268        0.08414
     249.99265        0.06774
     254.99263        0.08136
     259.99258        0.09493
     264.99246        0.05850
     269.99243        0.08214
     274.99231        0.04572
     279.99231        0.03932
     284.99219        0.07290
     289.99219        0.06651
     294.99127       -0.02991
     299.99121       -0.05632
     304.99078       -0.12271
     309.97876       -0.46904
     314.97845       -0.52548
Shift matrix
  0    0.0000    2.5000    5.2500    8.2750   11.6025   15.2628   19.2890   23.7179   28.5897   33.9487   39.8436   46.3279   53.4607   61.3068   69.9375 
  1   -0.0121   -0.0011   -0.0001    0.0000    0.0000    0.0000    0.0000    0.0000    0.0000    0.0000    0.0000    0.0000    0.0000    0.0000    0.0000 
  2    0.0015    0.0001    0.0000    0.0000    0.0000    0.0000    0.0000    0.0000    0.0000    0.0000    0.0000    0.0000    0.0000    0.0000    0.0000 
  3   -0.0049   -0.0004    0.0000    0.0000    0.0000    0.0000    0.0000    0.0000    0.0000    0.0000    0.0000    0.0000    0.0000    0.0000    0.0000 
  4    0.0087    0.0007    0.0000    0.0000    0.0000    0.0000    0.0000    0.0000    0.0000    0.0000    0.0000    0.0000    0.0000    0.0000    0.0000 
  5    0.0323    0.0025    0.0002    0.0000    0.0000    0.0000    0.0000    0.0000    0.0000    0.0000    0.0000    0.0000    0.0000    0.0000    0.0000 
  6    0.0559    0.0040    0.0002    0.0000    0.0000    0.0000    0.0000    0.0000    0.0000    0.0000    0.0000    0.0000    0.0000    0.0000    0.0000 
  7    0.0095    0.0008    0.0001    0.0000    0.0000    0.0000    0.0000    0.0000    0.0000    0.0000    0.0000    0.0000    0.0000    0.0000    0.0000 
  8    0.0131    0.0011    0.0001    0.0000    0.0000    0.0000    0.0000    0.0000    0.0000    0.0000    0.0000    0.0000    0.0000    0.0000    0.0000 
  9   -0.0433   -0.0043   -0.0003    0.0000    0.0000    0.0000    0.0000    0.0000    0.0000    0.0000    0.0000    0.0000    0.0000    0.0000    0.0000 
 10   -0.0897   -0.0100   -0.0009   -0.0001    0.0000    0.0000    0.0000    0.0000    0.0000    0.0000    0.0000    0.0000    0.0000    0.0000    0.0000 
 11   -0.1661   -0.0223   -0.0024   -0.0002    0.0000    0.0000    0.0000    0.0000    0.0000    0.0000    0.0000    0.0000    0.0000    0.0000    0.0000 
 12   -0.2125   -0.0313   -0.0038   -0.0004    0.0000    0.0000    0.0000    0.0000    0.0000    0.0000    0.0000    0.0000    0.0000    0.0000    0.0000 
 13   -0.2389   -0.0370   -0.0048   -0.0005    0.0000    0.0000    0.0000    0.0000    0.0000    0.0000    0.0000    0.0000    0.0000    0.0000    0.0000 
 14   -0.1753   -0.0239   -0.0027   -0.0002    0.0000    0.0000    0.0000    0.0000    0.0000    0.0000    0.0000    0.0000    0.0000    0.0000    0.0000 
 15   -0.0417   -0.0041   -0.0003    0.0000    0.0000    0.0000    0.0000    0.0000    0.0000    0.0000    0.0000    0.0000    0.0000    0.0000    0.0000 
 16   -0.0581   -0.0060   -0.0005    0.0000    0.0000    0.0000    0.0000    0.0000    0.0000    0.0000    0.0000    0.0000    0.0000    0.0000    0.0000 
 17   -0.0245   -0.0023   -0.0002    0.0000    0.0000    0.0000    0.0000    0.0000    0.0000    0.0000    0.0000    0.0000    0.0000    0.0000    0.0000 
 18    0.0091    0.0008    0.0001    0.0000    0.0000    0.0000    0.0000    0.0000    0.0000    0.0000    0.0000    0.0000    0.0000    0.0000    0.0000 
 19    0.0027    0.0002    0.0000    0.0000    0.0000    0.0000    0.0000    0.0000    0.0000    0.0000    0.0000    0.0000    0.0000    0.0000    0.0000 
 20    0.0363    0.0028    0.0002    0.0000    0.0000    0.0000    0.0000    0.0000    0.0000    0.0000    0.0000    0.0000    0.0000    0.0000    0.0000 
 21    0.0599    0.0042    0.0002    0.0000    0.0000    0.0000    0.0000    0.0000    0.0000    0.0000    0.0000    0.0000    0.0000    0.0000    0.0000 
 22    0.0435    0.0033    0.0002    0.0000    0.0000    0.0000    0.0000    0.0000    0.0000    0.0000    0.0000    0.0000    0.0000    0.0000    0.0000 
 23    0.0371    0.0028    0.0002    0.0000    0.0000    0.0000    0.0000    0.0000    0.0000    0.0000    0.0000    0.0000    0.0000    0.0000    0.0000 
 24    0.0407    0.0031    0.0002    0.0000    0.0000    0.0000    0.0000    0.0000    0.0000    0.0000    0.0000    0.0000    0.0000    0.0000    0.0000 
 25    0.1142    0.0065    0.0003    0.0000    0.0000    0.0000    0.0000    0.0000    0.0000    0.0000    0.0000    0.0000    0.0000    0.0000    0.0000 
 26    0.0579    0.0041    0.0002    0.0000    0.0000    0.0000    0.0000    0.0000    0.0000    0.0000    0.0000    0.0000    0.0000    0.0000    0.0000 
 27    0.0314    0.0025    0.0001    0.0000    0.0000    0.0000    0.0000    0.0000    0.0000    0.0000    0.0000    0.0000    0.0000    0.0000    0.0000 
 28    0.0550    0.0039    0.0002    0.0000    0.0000    0.0000    0.0000    0.0000    0.0000    0.0000    0.0000    0.0000    0.0000    0.0000    0.0000 
 29    0.0486    0.0036    0.0002    0.0000    0.0000    0.0000    0.0000    0.0000    0.0000    0.0000    0.0000    0.0000    0.0000    0.0000    0.0000 
 30    0.0023    0.0002    0.0000    0.0000    0.0000    0.0000    0.0000    0.0000    0.0000    0.0000    0.0000    0.0000    0.0000    0.0000    0.0000 
 31    0.0058    0.0005    0.0000    0.0000    0.0000    0.0000    0.0000    0.0000    0.0000    0.0000    0.0000    0.0000    0.0000    0.0000    0.0000 
 32   -0.0006   -0.0001    0.0000    0.0000    0.0000    0.0000    0.0000    0.0000    0.0000    0.0000    0.0000    0.0000    0.0000    0.0000    0.0000 
 33    0.0130    0.0011    0.0001    0.0000    0.0000    0.0000    0.0000    0.0000    0.0000    0.0000    0.0000    0.0000    0.0000    0.0000    0.0000 
 34    0.0366    0.0028    0.0002    0.0000    0.0000    0.0000    0.0000    0.0000    0.0000    0.0000    0.0000    0.0000    0.0000    0.0000    0.0000 
 35    0.0402    0.0030    0.0002    0.0000    0.0000    0.0000    0.0000    0.0000    0.0000    0.0000    0.0000    0.0000    0.0000    0.0000    0.0000 
 36    0.0838    0.0054    0.0003    0.0000    0.0000    0.0000    0.0000    0.0000    0.0000    0.0000    0.0000    0.0000    0.0000    0.0000    0.0000 
 37    0.0874    0.0055    0.0003    0.0000    0.0000    0.0000    0.0000    0.0000    0.0000    0.0000    0.0000    0.0000    0.0000    0.0000    0.0000 
 38    0.0910    0.0057    0.0003    0.0000    0.0000    0.0000    0.0000    0.0000    0.0000    0.0000    0.0000    0.0000    0.0000    0.0000    0.0000 
 39    0.0846    0.0054    0.0003    0.0000    0.0000    0.0000    0.0000    0.0000    0.0000    0.0000    0.0000    0.0000    0.0000    0.0000    0.0000 
 40    0.0682    0.0047    0.0002    0.0000    0.0000    0.0000    0.0000    0.0000    0.0000    0.0000    0.0000    0.0000    0.0000    0.0000    0.0000 
 41    0.0518    0.0038    0.0002    0.0000    0.0000    0.0000    0.0000    0.0000    0.0000    0.0000    0.0000    0.0000    0.0000    0.0000    0.0000 
 42    0.0154    0.0013    0.0001    0.0000    0.0000    0.0000    0.0000    0.0000    0.0000    0.0000    0.0000    0.0000    0.0000    0.0000    0.0000 
 43    0.0290    0.0023    0.0001    0.0000    0.0000    0.0000    0.0000    0.0000    0.0000    0.0000    0.0000    0.0000    0.0000    0.0000    0.0000 
 44    0.0126    0.0010    0.0001    0.0000    0.0000    0.0000    0.0000    0.0000    0.0000    0.0000    0.0000    0.0000    0.0000    0.0000    0.0000 
 45    0.0562    0.0040    0.0002    0.0000    0.0000    0.0000    0.0000    0.0000    0.0000    0.0000    0.0000    0.0000    0.0000    0.0000    0.0000 
 46   -0.0003    0.0000    0.0000    0.0000    0.0000    0.0000    0.0000    0.0000    0.0000    0.0000    0.0000    0.0000    0.0000    0.0000    0.0000 
 47    0.0434    0.0032    0.0002    0.0000    0.0000    0.0000    0.0000    0.0000    0.0000    0.0000    0.0000    0.0000    0.0000    0.0000    0.0000 
 48    0.0770    0.0051    0.0003    0.0000    0.0000    0.0000    0.0000    0.0000    0.0000    0.0000    0.0000    0.0000    0.0000    0.0000    0.0000 
 49    0.1206    0.0066    0.0003    0.0000    0.0000    0.0000    0.0000    0.0000    0.0000    0.0000    0.0000    0.0000    0.0000    0.0000    0.0000 
 50    0.0841    0.0054    0.0003    0.0000    0.0000    0.0000    0.0000    0.0000    0.0000    0.0000    0.0000    0.0000    0.0000    0.0000    0.0000 
 51    0.0677    0.0046    0.0002    0.0000    0.0000    0.0000    0.0000    0.0000    0.0000    0.0000    0.0000    0.0000    0.0000    0.0000    0.0000 
 52    0.0814    0.0053    0.0003    0.0000    0.0000    0.0000    0.0000    0.0000    0.0000    0.0000    0.0000    0.0000    0.0000    0.0000    0.0000 
 53    0.0949    0.0058    0.0003    0.0000    0.0000    0.0000    0.0000    0.0000    0.0000    0.0000    0.0000    0.0000    0.0000    0.0000    0.0000 
 54    0.0585    0.0041    0.0002    0.0000    0.0000    0.0000    0.0000    0.0000    0.0000    0.0000    0.0000    0.0000    0.0000    0.0000    0.0000 
 55    0.0821    0.0053    0.0003    0.0000    0.0000    0.0000    0.0000    0.0000    0.0000    0.0000    0.0000    0.0000    0.0000    0.0000    0.0000 
 56    0.0457    0.0034    0.0002    0.0000    0.0000    0.0000    0.0000    0.0000    0.0000    0.0000    0.0000    0.0000    0.0000    0.0000    0.0000 
 57    0.0393    0.0030    0.0002    0.0000    0.0000    0.0000    0.0000    0.0000    0.0000    0.0000    0.0000    0.0000    0.0000    0.0000    0.0000 
 58    0.0729    0.0049    0.0002    0.0000    0.0000    0.0000    0.0000    0.0000    0.0000    0.0000    0.0000    0.0000    0.0000    0.0000    0.0000 
 59    0.0665    0.0046    0.0002    0.0000    0.0000    0.0000    0.0000    0.0000    0.0000    0.0000    0.0000    0.0000    0.0000    0.0000    0.0000 
 60   -0.0299   -0.0028   -0.0002    0.0000    0.0000    0.0000    0.0000    0.0000    0.0000    0.0000    0.0000    0.0000    0.0000    0.0000    0.0000 
 61   -0.0563   -0.0058   -0.0005    0.0000    0.0000    0.0000    0.0000    0.0000    0.0000    0.0000    0.0000    0.0000    0.0000    0.0000    0.0000 
 62   -0.1227   -0.0149   -0.0015   -0.0001    0.0000    0.0000    0.0000    0.0000    0.0000    0.0000    0.0000    0.0000    0.0000    0.0000    0.0000 
 63   -0.4690   -0.1028   -0.0194   -0.0031   -0.0004    0.0000    0.0000    0.0000    0.0000    0.0000    0.0000    0.0000    0.0000    0.0000    0.0000 
 64   -0.5255   -0.1231   -0.0250   -0.0043   -0.0006   -0.0001    0.0000    0.0000    0.0000    0.0000    0.0000    0.0000    0.0000    0.0000    0.0000 
Topography damping parameter
   0.6460
Blocks sensitivity and uncertainity values (with smoothness constrain)
                     Resistivity      
Block No.  Sensitivity  % Uncertainity
     1       0.9425        4.03
     2       1.1969        3.05
     3       1.5886        2.56
     4       1.9878        2.23
     5       2.4365        2.02
     6       2.7771        1.84
     7       3.0804        1.70
     8       3.4104        1.63
     9       3.5495        1.62
    10       3.8510        1.57
    11       3.8786        1.56
    12       4.0425        1.56
    13       4.1202        1.52
    14       4.3241        1.52
    15       4.5895        1.39
    16       4.5177        1.49
    17       4.5548        1.48
    18       4.8728        1.49
    19       4.9068        1.47
    20       5.1090        1.49
    21       5.0441        1.48
    22       5.1036        1.49
    23       5.1353        1.49
    24       5.2281        1.49
    25       5.1993        1.49
    26       5.2746        1.50
    27       5.0943        1.50
    28       5.0763        1.51
    29       5.2290        1.51
    30       5.3904        1.47
    31       5.7872        1.37
    32       5.5604        1.43
    33       5.6675        1.46
    34       5.7339        1.44
    35       5.7963        1.42
    36       5.6749        1.39
    37       5.8386        1.42
    38       5.3200        1.46
    39       5.1257        1.50
    40       4.9539        1.48
    41       4.8204        1.50
    42       4.7117        1.54
    43       4.5357        1.56
    44       4.5575        1.60
    45       4.3086        1.57
    46       4.5827        1.53
    47       4.9369        1.43
    48       4.4550        1.52
    49       4.3183        1.55
    50       4.1235        1.53
    51       4.0963        1.51
    52       4.0425        1.52
    53       3.7367        1.58
    54       3.5862        1.65
    55       3.0698        1.69
    56       2.7684        1.81
    57       2.6741        2.00
    58       2.2128        2.19
    59       1.7656        2.55
    60       1.2542        3.07
    61       0.7524        4.19
    62       0.6660        4.57
    63       0.4956        4.67
    64       0.6222        4.55
    65       0.7498        4.40
    66       0.9076        4.23
    67       1.0083        4.08
    68       1.1212        3.90
    69       1.2668        3.71
    70       1.3237        3.68
    71       1.4894        3.51
    72       1.4678        3.53
    73       1.5359        3.53
    74       1.5261        3.59
    75       1.5413        3.61
    76       1.6349        3.44
    77       1.6124        3.62
    78       1.6438        3.64
    79       1.7825        3.61
    80       1.7802        3.64
    81       1.9013        3.59
    82       1.8788        3.60
    83       1.9629        3.56
    84       2.0190        3.54
    85       2.1208        3.49
    86       2.1271        3.48
    87       2.1808        3.47
    88       2.0309        3.54
    89       1.9846        3.57
    90       2.0102        3.58
    91       2.0200        3.57
    92       2.2073        3.37
    93       2.0362        3.58
    94       2.1021        3.56
    95       2.0730        3.60
    96       2.0097        3.64
    97       1.8657        3.74
    98       1.9407        3.72
    99       1.7828        3.74
   100       1.7416        3.73
   101       1.7055        3.73
   102       1.7082        3.70
   103       1.7339        3.67
   104       1.6696        3.69
   105       1.7411        3.67
   106       1.6312        3.65
   107       1.7576        3.61
   108       1.8833        3.42
   109       1.5811        3.68
   110       1.5531        3.70
   111       1.3960        3.76
   112       1.3393        3.79
   113       1.3087        3.79
   114       1.1796        3.94
   115       1.1504        3.92
   116       0.9898        4.07
   117       0.8939        4.23
   118       0.8818        4.35
   119       0.7417        4.48
   120       0.6352        4.57
   121       0.4851        4.65
   122       0.6186        4.50
   123       0.7408        5.46
   124       0.3586        7.26
   125       0.4324        7.22
   126       0.5105        7.11
   127       0.5675        7.04
   128       0.6177        6.96
   129       0.6704        6.81
   130       0.7023        6.80
   131       0.7550        6.66
   132       0.7589        6.70
   133       0.7867        6.68
   134       0.8065        6.68
   135       0.8463        6.62
   136       0.8982        6.45
   137       0.9122        6.55
   138       0.9283        6.58
   139       0.9902        6.51
   140       1.0209        6.50
   141       1.0802        6.41
   142       1.0978        6.40
   143       1.1467        6.32
   144       1.1877        6.27
   145       1.2403        6.20
   146       1.2554        6.19
   147       1.3099        6.09
   148       1.2780        6.12
   149       1.2622        6.13
   150       1.2544        6.16
   151       1.2410        6.21
   152       1.2549        6.10
   153       1.1577        6.40
   154       1.1224        6.47
   155       1.0940        6.53
   156       1.0416        6.64
   157       1.0144        6.70
   158       1.0710        6.55
   159       1.0777        6.46
   160       1.0840        6.40
   161       1.0885        6.37
   162       1.1003        6.31
   163       1.1307        6.22
   164       1.1223        6.21
   165       1.1802        6.07
   166       1.1187        6.13
   167       1.1945        6.01
   168       1.2371        5.85
   169       1.0541        6.27
   170       0.9854        6.34
   171       0.8774        6.52
   172       0.8104        6.64
   173       0.7598        6.73
   174       0.7128        6.85
   175       0.6769        6.83
   176       0.6212        6.95
   177       0.5573        7.08
   178       0.5096        7.15
   179       0.4527        7.22
   180       0.3839        7.20
   181       0.7709        5.20
   182       0.7535        7.60
   183       0.2685        11.80
   184       0.3122        11.77
   185       0.3526        11.69
   186       0.3911        11.59
   187       0.4275        11.49
   188       0.4593        11.39
   189       0.4871        11.27
   190       0.5163        11.22
   191       0.5385        11.17
   192       0.5644        11.10
   193       0.6111        10.91
   194       0.6500        10.69
   195       0.6577        10.72
   196       0.6640        10.75
   197       0.6888        10.66
   198       0.7183        10.57
   199       0.7501        10.45
   200       0.7777        10.38
   201       0.7995        10.31
   202       0.8133        10.29
   203       0.8153        10.30
   204       0.8173        10.32
   205       0.8410        10.16
   206       0.8664        10.02
   207       0.8915        9.88
   208       0.9005        9.88
   209       0.9010        9.92
   210       0.8865        9.97
   211       0.8743        10.16
   212       0.9029        10.00
   213       0.8952        10.01
   214       0.8643        10.11
   215       0.7992        10.38
   216       0.8023        10.35
   217       0.8636        10.03
   218       0.8664        9.95
   219       0.8360        9.97
   220       0.8430        9.90
   221       0.8481        9.80
   222       0.8471        9.75
   223       0.8570        9.56
   224       0.8246        9.73
   225       0.8059        9.83
   226       0.7987        9.79
   227       0.7318        10.27
   228       0.7076        10.29
   229       0.6819        10.43
   230       0.6301        10.63
   231       0.5785        10.84
   232       0.5443        10.96
   233       0.5266        10.92
   234       0.4815        11.03
   235       0.4196        11.30
   236       0.3570        11.54
   237       0.2988        11.65
   238       0.8941        6.59
   239       1.1207        7.47
   240       0.2585        15.05
   241       0.2816        15.20
   242       0.3192        15.11
   243       0.3497        15.22
   244       0.3780        15.28
   245       0.4040        15.18
   246       0.4273        15.07
   247       0.4551        14.92
   248       0.4932        14.65
   249       0.5208        14.40
   250       0.5308        14.36
   251       0.5382        14.37
   252       0.5550        14.24
   253       0.5767        14.12
   254       0.6000        14.00
   255       0.6196        13.94
   256       0.6308        13.91
   257       0.6358        13.95
   258       0.6307        14.03
   259       0.6258        14.09
   260       0.6312        14.03
   261       0.6573        13.85
   262       0.7015        13.52
   263       0.7362        13.26
   264       0.7508        13.11
   265       0.7332        13.23
   266       0.7001        13.59
   267       0.6786        13.76
   268       0.6400        14.04
   269       0.5987        14.33
   270       0.5916        14.29
   271       0.6379        13.77
   272       0.7014        13.19
   273       0.7195        12.96
   274       0.7297        12.65
   275       0.7193        12.71
   276       0.6864        13.05
   277       0.6667        13.26
   278       0.6506        13.34
   279       0.6270        13.69
   280       0.5522        14.24
   281       0.5239        14.37
   282       0.5319        14.42
   283       0.5475        14.16
   284       0.5395        14.08
   285       0.4975        14.30
   286       0.4507        14.59
   287       0.4181        14.58
   288       0.3941        14.43
   289       0.3540        14.58
   290       0.3144        14.62
   291       1.2345        6.33
   292       1.3929        6.73
   293       0.2466        14.11
   294       0.2644        14.37
   295       0.2922        14.46
   296       0.3190        14.73
   297       0.3455        14.90
   298       0.3725        14.77
   299       0.3983        14.62
   300       0.4148        14.52
   301       0.4241        14.48
   302       0.4332        14.45
   303       0.4444        14.39
   304       0.4587        14.34
   305       0.4762        14.29
   306       0.4942        14.25
   307       0.5048        14.22
   308       0.5073        14.25
   309       0.5020        14.31
   310       0.4970        14.34
   311       0.5028        14.32
   312       0.5263        14.21
   313       0.5626        14.01
   314       0.5896        13.81
   315       0.5968        13.69
   316       0.5797        13.76
   317       0.5521        13.97
   318       0.5311        14.13
   319       0.5181        14.15
   320       0.5272        13.98
   321       0.5672        13.57
   322       0.5965        13.31
   323       0.5946        13.37
   324       0.5717        13.56
   325       0.5648        13.48
   326       0.5516        13.57
   327       0.5291        13.85
   328       0.5257        13.98
   329       0.5267        14.05
   330       0.5031        14.21
   331       0.4380        14.53
   332       0.4026        14.64
   333       0.4001        14.64
   334       0.4091        14.56
   335       0.4017        14.53
   336       0.3758        14.33
   337       0.3484        14.08
   338       0.3240        14.00
   339       0.3046        13.78
   340       1.3893        6.62
   341       1.3889        7.15
   342       0.2306        13.03
   343       0.2499        13.33
   344       0.2721        13.47
   345       0.2925        13.81
   346       0.3089        14.07
   347       0.3192        14.03
   348       0.3261        14.00
   349       0.3345        13.96
   350       0.3451        13.93
   351       0.3590        13.90
   352       0.3786        13.85
   353       0.4001        13.79
   354       0.4157        13.75
   355       0.4193        13.75
   356       0.4121        13.79
   357       0.4033        13.83
   358       0.4027        13.85
   359       0.4166        13.82
   360       0.4367        13.74
   361       0.4500        13.66
   362       0.4525        13.60
   363       0.4469        13.59
   364       0.4424        13.61
   365       0.4417        13.61
   366       0.4427        13.56
   367       0.4526        13.44
   368       0.4666        13.31
   369       0.4622        13.34
   370       0.4412        13.51
   371       0.4213        13.62
   372       0.4162        13.61
   373       0.4127        13.64
   374       0.4117        13.72
   375       0.4202        13.72
   376       0.4185        13.72
   377       0.3899        13.82
   378       0.3395        13.99
   379       0.3098        14.06
   380       0.3047        14.04
   381       0.3106        13.68
   382       0.3076        13.30
   383       0.2890        13.16
   384       0.2695        12.87
   385       1.5985        6.39
   386       1.4693        7.12
   387       0.2175        11.88
   388       0.2314        12.20
   389       0.2428        12.37
   390       0.2511        12.76
   391       0.2563        13.08
   392       0.2632        13.06
   393       0.2736        13.04
   394       0.2885        13.01
   395       0.3081        12.97
   396       0.3302        12.93
   397       0.3472        12.89
   398       0.3523        12.88
   399       0.3463        12.90
   400       0.3358        12.93
   401       0.3300        12.96
   402       0.3327        12.96
   403       0.3410        12.94
   404       0.3503        12.91
   405       0.3570        12.88
   406       0.3622        12.86
   407       0.3676        12.84
   408       0.3704        12.82
   409       0.3681        12.82
   410       0.3613        12.81
   411       0.3529        12.82
   412       0.3428        12.86
   413       0.3310        12.92
   414       0.3234        12.94
   415       0.3205        12.94
   416       0.3206        12.94
   417       0.3248        12.95
   418       0.3301        12.94
   419       0.3233        12.95
   420       0.2973        13.00
   421       0.2650        13.07
   422       0.2451        12.75
   423       0.2419        12.33
   424       0.2419        12.12
   425       0.2455        11.79
   426       1.8916        5.80
   427       1.6164        6.72
   428       0.2019        10.74
   429       0.2080        11.05
   430       0.2124        11.23
   431       0.2174        11.63
   432       0.2248        11.96
   433       0.2366        11.95
   434       0.2524        11.93
   435       0.2700        11.90
   436       0.2843        11.88
   437       0.2908        11.87
   438       0.2885        11.88
   439       0.2810        11.89
   440       0.2738        11.91
   441       0.2713        11.91
   442       0.2747        11.91
   443       0.2832        11.90
   444       0.2927        11.88
   445       0.3022        11.87
   446       0.3094        11.86
   447       0.3117        11.85
   448       0.3074        11.86
   449       0.2978        11.88
   450       0.2858        11.89
   451       0.2736        11.91
   452       0.2630        11.93
   453       0.2558        11.93
   454       0.2521        11.93
   455       0.2518        11.94
   456       0.2552        11.94
   457       0.2578        11.93
   458       0.2514        11.94
   459       0.2324        11.62
   460       0.2097        11.24
   461       0.1980        11.06
   462       0.1976        10.74
   463       1.9732        5.58
   464       1.9683        5.61
   465       0.1791        9.68
   466       0.1825        9.95
   467       0.1914        10.12
   468       0.2019        10.50
   469       0.2149        10.83
   470       0.2260        10.82
   471       0.2328        10.81
   472       0.2338        10.81
   473       0.2306        10.82
   474       0.2261        10.82
   475       0.2232        10.83
   476       0.2252        10.83
   477       0.2315        10.83
   478       0.2394        10.82
   479       0.2471        10.81
   480       0.2523        10.81
   481       0.2528        10.81
   482       0.2480        10.82
   483       0.2390        10.82
   484       0.2281        10.83
   485       0.2173        10.84
   486       0.2082        10.85
   487       0.2017        10.85
   488       0.1983        10.85
   489       0.1981        10.85
   490       0.2008        10.51
   491       0.2017        10.12
   492       0.1986        9.94
   493       0.1882        9.67
   494       1.9070        5.61
   495       1.9402        5.56
   496       0.1508        8.65
   497       0.1565        8.91
   498       0.1659        9.08
   499       0.1743        9.44
   500       0.1808        9.77
   501       0.1837        9.76
   502       0.1838        9.76
   503       0.1823        9.77
   504       0.1808        9.77
   505       0.1827        9.77
   506       0.1865        9.77
   507       0.1911        9.77
   508       0.1953        9.76
   509       0.1972        9.76
   510       0.1959        9.77
   511       0.1913        9.77
   512       0.1841        9.77
   513       0.1758        9.77
   514       0.1678        9.78
   515       0.1610        9.78
   516       0.1577        9.78
   517       0.1569        9.45
   518       0.1581        9.08
   519       0.1604        8.91
   520       0.1596        8.64
   521       1.7928        5.85
   522       1.6580        5.80
   523       0.1237        7.71
   524       0.1304        7.95
   525       0.1358        8.10
   526       0.1394        8.45
   527       0.1417        8.76
   528       0.1423        8.76
   529       0.1428        8.76
   530       0.1445        8.76
   531       0.1465        8.76
   532       0.1485        8.76
   533       0.1498        8.76
   534       0.1496        8.76
   535       0.1475        8.76
   536       0.1436        8.76
   537       0.1386        8.76
   538       0.1331        8.76
   539       0.1283        8.76
   540       0.1263        8.45
   541       0.1252        8.10
   542       0.1255        7.95
   543       0.1271        7.70
   544       1.6994        5.73
   545       1.2933        6.29
   546       0.0938        6.81
   547       0.0987        7.03
   548       0.1027        7.18
   549       0.1055        7.50
   550       0.1080        7.79
   551       0.1097        7.79
   552       0.1111        7.79
   553       0.1122        7.79
   554       0.1128        7.79
   555       0.1127        7.79
   556       0.1118        7.79
   557       0.1099        7.79
   558       0.1073        7.79
   559       0.1043        7.79
   560       0.1017        7.79
   561       0.1010        7.50
   562       0.1003        7.18
   563       0.0998        7.03
   564       0.1000        6.81
   565       1.3954        6.09
   566       3.8399        3.09
   567       0.2540        6.61
   568       0.2598        6.83
   569       0.2656        6.98
   570       0.2709        7.32
   571       0.2756        7.65
   572       0.2791        7.65
   573       0.2812        7.64
   574       0.2819        7.64
   575       0.2816        7.64
   576       0.2806        7.64
   577       0.2796        7.64
   578       0.2789        7.64
   579       0.2784        7.63
   580       0.2791        7.31
   581       0.2781        6.96
   582       0.2744        6.82
   583       0.2680        6.60
   584       3.9750        2.95
Average Sensitivity 3.7936
Model inversion constraint
0
Data inversion constraint
0
INITIAL DAMPING FACTOR  0.150
MINIMUM DAMPING FACTOR  0.015
VERTICAL TO HORIZONTAL FILTER RATIO   1.00
Flatness filter is directly used on model parameters.
Jacobian matrix is recalculated for first 2 iterations only.
Finer mesh used.
Factor to increase damping factor with depth is   1.20
Damping factor is optimised for each iteration
Normal least-sqaures constrain used on data
Normal least-squares constrain used on model
Finite-element method was used in forward modelling.
Logarithm of apparent resistivity values used as inversion parameter.
Limit imposed on range of model resistivity values
Average model resistivity used as reference resistivity
Upper and lower range limits are 10.000 and 0.100
Effect of side blocks is slightly reduced
Relative change in RMS error for convergence is 1.0000
Minimum change in RMS error for line search is 0.5000
Ratio of maximum number of model blocks to data points 30.00
Factor to increase model depth range is 1.05
Position of electrodes are not rounded to nearest unit electrode spacing.
Position of electrodes for dipole-dipole array are automatically switched
Recalculation of Jacobian matrix is not restarted in quasi-Newton steps.
Standard Gauss-Newton inversion method used
Width of model cells is 1.00 times the unit electrode spacing
REFERENCE MODEL USED
CONSTANT REFERENCE MODEL METHOD
Reference resistivity is 1080.3529 with multiplication factor 1.00
Number of nodes between adjacent electrodes is 4


Mean Error -0.0002
Average absolute error 0.0231
Standard deviation of error distribution 0.0309
Error Distribution
      0.0000,      5.0000,  1.00000,   740.09,   794.70, -0.0712
      5.0000,      5.0000,  1.00000,   778.34,   820.56, -0.0528
     10.0000,      5.0000,  1.00000,   783.03,   823.72, -0.0507
     15.0000,      5.0000,  1.00000,   797.66,   824.68, -0.0333
     20.0000,      5.0000,  1.00000,   834.49,   841.53, -0.0084
     25.0000,      5.0000,  1.00000,   796.94,   820.67, -0.0293
     30.0000,      5.0000,  1.00000,   754.09,   789.53, -0.0459
     35.0000,      5.0000,  1.00000,   754.67,   811.96, -0.0732
     40.0000,      5.0000,  1.00000,   704.38,   772.74, -0.0926   ***
     45.0000,      5.0000,  1.00000,   729.10,   810.27, -0.1056   ***
     50.0000,      5.0000,  1.00000,   699.13,   760.05, -0.0835   ***
     55.0000,      5.0000,  1.00000,   736.97,   786.70, -0.0653
     60.0000,      5.0000,  1.00000,   683.30,   738.97, -0.0783   ***
     65.0000,      5.0000,  1.00000,   733.81,   768.99, -0.0468
     70.0000,      5.0000,  1.00000,   708.17,   742.72, -0.0476
     75.0000,      5.0000,  1.00000,   771.44,   800.63, -0.0371
     80.0000,      5.0000,  1.00000,   776.78,   808.69, -0.0403
     85.0000,      5.0000,  1.00000,   895.66,   935.16, -0.0432
     90.0000,      5.0000,  1.00000,   905.46,   952.88, -0.0510
     95.0000,      5.0000,  1.00000,  1029.39,  1079.51, -0.0475
    100.0000,      5.0000,  1.00000,  1013.33,  1081.03, -0.0647
    105.0000,      5.0000,  1.00000,  1062.22,  1153.52, -0.0825   ***
    110.0000,      5.0000,  1.00000,  1052.85,  1164.78, -0.1010   ***
    115.0000,      5.0000,  1.00000,  1071.67,  1212.36, -0.1234   ***
    120.0000,      5.0000,  1.00000,  1052.09,  1199.03, -0.1307   ***
    125.0000,      5.0000,  1.00000,  1136.35,  1249.68, -0.0951   ***
    130.0000,      5.0000,  1.00000,  1160.55,  1220.87, -0.0507
    135.0000,      5.0000,  1.00000,  1290.32,  1269.78,  0.0160
    140.0000,      5.0000,  1.00000,  1382.97,  1327.96,  0.0406
    145.0000,      5.0000,  1.00000,  1458.57,  1359.84,  0.0701
    150.0000,      5.0000,  1.00000,  1519.00,  1475.65,  0.0290
    155.0000,      5.0000,  1.00000,  1428.81,  1486.61, -0.0397
    160.0000,      5.0000,  1.00000,  1595.30,  1650.86, -0.0342
    165.0000,      5.0000,  1.00000,  1597.13,  1683.10, -0.0524
    170.0000,      5.0000,  1.00000,  1824.76,  1785.05,  0.0220
    175.0000,      5.0000,  1.00000,  1827.31,  1695.36,  0.0749
    180.0000,      5.0000,  1.00000,  1857.68,  1809.79,  0.0261
    185.0000,      5.0000,  1.00000,  1747.48,  1624.63,  0.0729
    190.0000,      5.0000,  1.00000,  1702.11,  1624.02,  0.0470
    195.0000,      5.0000,  1.00000,  1520.05,  1494.94,  0.0167
    200.0000,      5.0000,  1.00000,  1579.81,  1484.97,  0.0619
    205.0000,      5.0000,  1.00000,  1577.46,  1564.71,  0.0081
    210.0000,      5.0000,  1.00000,  1443.97,  1544.88, -0.0676
    215.0000,      5.0000,  1.00000,  1477.69,  1678.32, -0.1273   ***
    220.0000,      5.0000,  1.00000,  1475.54,  1584.13, -0.0710
    225.0000,      5.0000,  1.00000,  1515.96,  1614.65, -0.0631
    230.0000,      5.0000,  1.00000,  1606.55,  1639.88, -0.0205
    235.0000,      5.0000,  1.00000,  1479.54,  1535.30, -0.0370
    240.0000,      5.0000,  1.00000,  1484.42,  1576.04, -0.0599
    245.0000,      5.0000,  1.00000,  1367.10,  1452.86, -0.0608
    250.0000,      5.0000,  1.00000,  1406.11,  1453.03, -0.0328
    255.0000,      5.0000,  1.00000,  1493.51,  1497.02, -0.0023
    260.0000,      5.0000,  1.00000,  1367.81,  1422.95, -0.0395
    265.0000,      5.0000,  1.00000,  1598.44,  1605.68, -0.0045
    270.0000,      5.0000,  1.00000,  1568.77,  1544.39,  0.0157
    275.0000,      5.0000,  1.00000,  1826.46,  1689.35,  0.0780   ***
    280.0000,      5.0000,  1.00000,  2397.92,  2093.49,  0.1358   ***
    285.0000,      5.0000,  1.00000,  2381.53,  2061.16,  0.1445   ***
    290.0000,      5.0000,  1.00000,  2557.50,  2238.00,  0.1334   ***
    295.0000,      5.0000,  1.00000,  1944.34,  2156.71, -0.1037   ***
    300.0000,      5.0000,  1.00000,  1798.48,  1960.61, -0.0863   ***
      0.0000,      5.0000,  2.00000,   926.70,   922.61,  0.0044
      5.0000,      5.0000,  2.00000,   934.99,   915.46,  0.0211
     10.0000,      5.0000,  2.00000,   943.81,   914.96,  0.0310
     15.0000,      5.0000,  2.00000,   998.89,   958.53,  0.0412
     20.0000,      5.0000,  2.00000,   956.16,   926.14,  0.0319
     25.0000,      5.0000,  2.00000,   907.23,   891.01,  0.0180
     30.0000,      5.0000,  2.00000,   940.68,   913.54,  0.0293
     35.0000,      5.0000,  2.00000,   897.81,   885.21,  0.0141
     40.0000,      5.0000,  2.00000,   913.16,   908.46,  0.0052
     45.0000,      5.0000,  2.00000,   869.97,   863.10,  0.0079
     50.0000,      5.0000,  2.00000,   878.57,   867.19,  0.0130
     55.0000,      5.0000,  2.00000,   848.48,   836.44,  0.0143
     60.0000,      5.0000,  2.00000,   884.09,   854.88,  0.0336
     65.0000,      5.0000,  2.00000,   889.48,   847.62,  0.0482
     70.0000,      5.0000,  2.00000,   915.07,   880.88,  0.0381
     75.0000,      5.0000,  2.00000,   932.99,   897.32,  0.0390
     80.0000,      5.0000,  2.00000,  1040.42,   992.75,  0.0469
     85.0000,      5.0000,  2.00000,  1061.06,  1015.41,  0.0440
     90.0000,      5.0000,  2.00000,  1171.83,  1111.76,  0.0526
     95.0000,      5.0000,  2.00000,  1149.61,  1122.49,  0.0239
    100.0000,      5.0000,  2.00000,  1179.79,  1169.77,  0.0085
    105.0000,      5.0000,  2.00000,  1222.13,  1213.04,  0.0075
    110.0000,      5.0000,  2.00000,  1230.24,  1241.10, -0.0088
    115.0000,      5.0000,  2.00000,  1233.08,  1246.48, -0.0108
    120.0000,      5.0000,  2.00000,  1270.59,  1297.17, -0.0207
    125.0000,      5.0000,  2.00000,  1252.25,  1258.45, -0.0049
    130.0000,      5.0000,  2.00000,  1321.40,  1305.33,  0.0122
    135.0000,      5.0000,  2.00000,  1433.01,  1378.88,  0.0385
    140.0000,      5.0000,  2.00000,  1463.38,  1420.44,  0.0298
    145.0000,      5.0000,  2.00000,  1507.14,  1503.99,  0.0021
    150.0000,      5.0000,  2.00000,  1537.39,  1516.82,  0.0135
    155.0000,      5.0000,  2.00000,  1695.63,  1678.22,  0.0103
    160.0000,      5.0000,  2.00000,  1843.32,  1773.59,  0.0386
    165.0000,      5.0000,  2.00000,  1834.70,  1744.50,  0.0504
    170.0000,      5.0000,  2.00000,  1631.32,  1669.77, -0.0233
    175.0000,      5.0000,  2.00000,  1841.38,  1793.88,  0.0261
    180.0000,      5.0000,  2.00000,  1816.55,  1668.41,  0.0851   ***
    185.0000,      5.0000,  2.00000,  1760.07,  1624.07,  0.0804   ***
    190.0000,      5.0000,  2.00000,  1522.62,  1490.20,  0.0215
    195.0000,      5.0000,  2.00000,  1430.73,  1432.19, -0.0010
    200.0000,      5.0000,  2.00000,  1521.19,  1461.63,  0.0399
    205.0000,      5.0000,  2.00000,  1493.94,  1473.53,  0.0138
    210.0000,      5.0000,  2.00000,  1582.51,  1593.13, -0.0067
    215.0000,      5.0000,  2.00000,  1387.41,  1450.85, -0.0447
    220.0000,      5.0000,  2.00000,  1417.94,  1500.13, -0.0563
    225.0000,      5.0000,  2.00000,  1535.06,  1573.99, -0.0250
    230.0000,      5.0000,  2.00000,  1462.53,  1495.19, -0.0221
    235.0000,      5.0000,  2.00000,  1546.07,  1565.41, -0.0124
    240.0000,      5.0000,  2.00000,  1449.41,  1457.68, -0.0057
    245.0000,      5.0000,  2.00000,  1459.22,  1470.09, -0.0074
    250.0000,      5.0000,  2.00000,  1510.64,  1511.33, -0.0005
    255.0000,      5.0000,  2.00000,  1501.71,  1513.67, -0.0079
    260.0000,      5.0000,  2.00000,  1783.34,  1751.35,  0.0181
    265.0000,      5.0000,  2.00000,  1630.10,  1568.26,  0.0387
    270.0000,      5.0000,  2.00000,  1654.09,  1666.85, -0.0077
    275.0000,      5.0000,  2.00000,  2163.78,  2085.52,  0.0368
    280.0000,      5.0000,  2.00000,  1939.30,  1931.11,  0.0042
    285.0000,      5.0000,  2.00000,  1816.20,  2004.77, -0.0988   ***
    290.0000,      5.0000,  2.00000,  1896.88,  2000.16, -0.0530
      0.0000,      5.0000,  3.00000,  1003.75,   998.30,  0.0054
      5.0000,      5.0000,  3.00000,  1032.94,  1010.21,  0.0223
     10.0000,      5.0000,  3.00000,  1063.89,  1040.26,  0.0225
     15.0000,      5.0000,  3.00000,  1038.31,  1010.69,  0.0270
     20.0000,      5.0000,  3.00000,   981.35,   953.82,  0.0285
     25.0000,      5.0000,  3.00000,  1009.50,   982.66,  0.0269
     30.0000,      5.0000,  3.00000,   987.99,   956.29,  0.0326
     35.0000,      5.0000,  3.00000,  1038.86,  1000.95,  0.0372
     40.0000,      5.0000,  3.00000,   954.66,   928.25,  0.0280
     45.0000,      5.0000,  3.00000,   970.88,   946.08,  0.0259
     50.0000,      5.0000,  3.00000,   919.02,   894.24,  0.0273
     55.0000,      5.0000,  3.00000,   974.94,   933.46,  0.0435
     60.0000,      5.0000,  3.00000,   929.60,   892.75,  0.0405
     65.0000,      5.0000,  3.00000,   978.30,   940.09,  0.0398
     70.0000,      5.0000,  3.00000,   956.40,   923.61,  0.0349
     75.0000,      5.0000,  3.00000,  1076.09,  1037.58,  0.0364
     80.0000,      5.0000,  3.00000,  1081.34,  1041.48,  0.0376
     85.0000,      5.0000,  3.00000,  1183.72,  1144.76,  0.0335
     90.0000,      5.0000,  3.00000,  1146.24,  1119.26,  0.0238
     95.0000,      5.0000,  3.00000,  1196.80,  1181.48,  0.0129
    100.0000,      5.0000,  3.00000,  1203.45,  1194.08,  0.0078
    105.0000,      5.0000,  3.00000,  1263.78,  1257.13,  0.0053
    110.0000,      5.0000,  3.00000,  1259.03,  1255.54,  0.0028
    115.0000,      5.0000,  3.00000,  1295.37,  1304.62, -0.0071
    120.0000,      5.0000,  3.00000,  1255.08,  1262.36, -0.0058
    125.0000,      5.0000,  3.00000,  1321.71,  1309.38,  0.0094
    130.0000,      5.0000,  3.00000,  1403.26,  1398.23,  0.0036
    135.0000,      5.0000,  3.00000,  1404.42,  1428.40, -0.0169
    140.0000,      5.0000,  3.00000,  1470.99,  1485.15, -0.0096
    145.0000,      5.0000,  3.00000,  1459.01,  1463.78, -0.0033
    150.0000,      5.0000,  3.00000,  1668.77,  1639.87,  0.0175
    155.0000,      5.0000,  3.00000,  1670.12,  1640.50,  0.0179
    160.0000,      5.0000,  3.00000,  1615.10,  1634.95, -0.0122
    165.0000,      5.0000,  3.00000,  1507.15,  1519.27, -0.0080
    170.0000,      5.0000,  3.00000,  1698.30,  1690.71,  0.0045
    175.0000,      5.0000,  3.00000,  1640.54,  1591.27,  0.0305
    180.0000,      5.0000,  3.00000,  1573.79,  1556.19,  0.0112
    185.0000,      5.0000,  3.00000,  1392.86,  1387.40,  0.0039
    190.0000,      5.0000,  3.00000,  1327.74,  1328.07, -0.0003
    195.0000,      5.0000,  3.00000,  1377.47,  1391.00, -0.0098
    200.0000,      5.0000,  3.00000,  1451.37,  1437.58,  0.0095
    205.0000,      5.0000,  3.00000,  1487.66,  1513.96, -0.0175
    210.0000,      5.0000,  3.00000,  1309.51,  1351.71, -0.0317
    215.0000,      5.0000,  3.00000,  1336.64,  1391.18, -0.0400
    220.0000,      5.0000,  3.00000,  1442.09,  1486.44, -0.0303
    225.0000,      5.0000,  3.00000,  1417.48,  1455.76, -0.0267
    230.0000,      5.0000,  3.00000,  1483.95,  1500.45, -0.0111
    235.0000,      5.0000,  3.00000,  1432.19,  1422.43,  0.0068
    240.0000,      5.0000,  3.00000,  1435.76,  1430.44,  0.0037
    245.0000,      5.0000,  3.00000,  1540.88,  1525.28,  0.0102
    250.0000,      5.0000,  3.00000,  1604.30,  1573.62,  0.0193
    255.0000,      5.0000,  3.00000,  1801.67,  1700.02,  0.0581
    260.0000,      5.0000,  3.00000,  1551.14,  1490.06,  0.0402
    265.0000,      5.0000,  3.00000,  1576.81,  1543.21,  0.0215
    270.0000,      5.0000,  3.00000,  1887.57,  1895.43, -0.0042
    275.0000,      5.0000,  3.00000,  1780.93,  1877.42, -0.0528
    280.0000,      5.0000,  3.00000,  1783.03,  1878.40, -0.0521
      0.0000,     15.0000,  1.00000,  1048.60,  1055.06, -0.0061
      5.0000,     15.0000,  1.00000,  1065.91,  1053.30,  0.0119
     10.0000,     15.0000,  1.00000,  1033.06,  1021.16,  0.0116
     15.0000,     15.0000,  1.00000,  1019.41,  1003.93,  0.0153
     20.0000,     15.0000,  1.00000,  1007.26,   982.07,  0.0253
     25.0000,     15.0000,  1.00000,  1036.43,  1005.63,  0.0302
     30.0000,     15.0000,  1.00000,  1021.74,   995.23,  0.0263
     35.0000,     15.0000,  1.00000,  1032.63,  1002.62,  0.0295
     40.0000,     15.0000,  1.00000,   983.55,   960.38,  0.0238
     45.0000,     15.0000,  1.00000,   985.18,   965.53,  0.0201
     50.0000,     15.0000,  1.00000,   958.57,   933.26,  0.0268
     55.0000,     15.0000,  1.00000,   976.98,   950.08,  0.0279
     60.0000,     15.0000,  1.00000,   950.03,   931.58,  0.0196
     65.0000,     15.0000,  1.00000,  1004.83,   983.88,  0.0211
     70.0000,     15.0000,  1.00000,  1028.47,  1011.49,  0.0167
     75.0000,     15.0000,  1.00000,  1106.15,  1088.88,  0.0157
     80.0000,     15.0000,  1.00000,  1119.78,  1104.04,  0.0142
     85.0000,     15.0000,  1.00000,  1156.39,  1147.47,  0.0077
     90.0000,     15.0000,  1.00000,  1143.30,  1143.51, -0.0002
     95.0000,     15.0000,  1.00000,  1188.13,  1190.65, -0.0021
    100.0000,     15.0000,  1.00000,  1209.19,  1210.90, -0.0014
    105.0000,     15.0000,  1.00000,  1248.03,  1250.53, -0.0020
    110.0000,     15.0000,  1.00000,  1244.83,  1248.81, -0.0032
    115.0000,     15.0000,  1.00000,  1283.97,  1273.48,  0.0082
    120.0000,     15.0000,  1.00000,  1315.63,  1317.28, -0.0013
    125.0000,     15.0000,  1.00000,  1342.17,  1368.04, -0.0191
    130.0000,     15.0000,  1.00000,  1399.71,  1415.77, -0.0114
    135.0000,     15.0000,  1.00000,  1397.22,  1422.97, -0.0183
    140.0000,     15.0000,  1.00000,  1478.28,  1481.95, -0.0025
    145.0000,     15.0000,  1.00000,  1514.42,  1473.82,  0.0272
    150.0000,     15.0000,  1.00000,  1503.99,  1498.14,  0.0039
    155.0000,     15.0000,  1.00000,  1462.05,  1453.63,  0.0058
    160.0000,     15.0000,  1.00000,  1516.59,  1493.19,  0.0155
    165.0000,     15.0000,  1.00000,  1479.15,  1482.00, -0.0019
    170.0000,     15.0000,  1.00000,  1544.35,  1525.79,  0.0121
    175.0000,     15.0000,  1.00000,  1469.56,  1447.75,  0.0149
    180.0000,     15.0000,  1.00000,  1326.96,  1358.38, -0.0234
    185.0000,     15.0000,  1.00000,  1292.12,  1316.14, -0.0184
    190.0000,     15.0000,  1.00000,  1353.58,  1368.23, -0.0108
    195.0000,     15.0000,  1.00000,  1384.38,  1418.77, -0.0245
    200.0000,     15.0000,  1.00000,  1387.43,  1404.55, -0.0123
    205.0000,     15.0000,  1.00000,  1354.93,  1377.45, -0.0165
    210.0000,     15.0000,  1.00000,  1317.63,  1350.34, -0.0245
    215.0000,     15.0000,  1.00000,  1340.99,  1375.11, -0.0251
    220.0000,     15.0000,  1.00000,  1402.86,  1418.28, -0.0109
    225.0000,     15.0000,  1.00000,  1417.87,  1425.18, -0.0051
    230.0000,     15.0000,  1.00000,  1393.33,  1403.00, -0.0069
    235.0000,     15.0000,  1.00000,  1447.64,  1445.10,  0.0018
    240.0000,     15.0000,  1.00000,  1539.46,  1529.71,  0.0064
    245.0000,     15.0000,  1.00000,  1624.73,  1570.04,  0.0342
    250.0000,     15.0000,  1.00000,  1586.75,  1518.44,  0.0440
    255.0000,     15.0000,  1.00000,  1538.07,  1480.42,  0.0382
    260.0000,     15.0000,  1.00000,  1539.90,  1531.91,  0.0052
    265.0000,     15.0000,  1.00000,  1591.16,  1654.79, -0.0392
    270.0000,     15.0000,  1.00000,  1714.87,  1772.23, -0.0329
      0.0000,      5.0000,  4.00000,  1054.40,  1071.50, -0.0161
      5.0000,      5.0000,  4.00000,  1112.93,  1107.00,  0.0053
     10.0000,      5.0000,  4.00000,  1066.78,  1049.96,  0.0159
     15.0000,      5.0000,  4.00000,  1017.61,   998.01,  0.0194
     20.0000,      5.0000,  4.00000,  1046.46,  1022.70,  0.0230
     25.0000,      5.0000,  4.00000,  1020.28,   999.34,  0.0207
     30.0000,      5.0000,  4.00000,  1079.99,  1052.90,  0.0254
     35.0000,      5.0000,  4.00000,  1018.03,   992.04,  0.0259
     40.0000,      5.0000,  4.00000,  1022.15,   997.94,  0.0240
     45.0000,      5.0000,  4.00000,   974.17,   951.07,  0.0240
     50.0000,      5.0000,  4.00000,   983.76,   960.34,  0.0241
     55.0000,      5.0000,  4.00000,   943.70,   924.90,  0.0201
     60.0000,      5.0000,  4.00000,   959.94,   947.34,  0.0132
     65.0000,      5.0000,  4.00000,   959.46,   944.98,  0.0152
     70.0000,      5.0000,  4.00000,  1069.81,  1053.14,  0.0157
     75.0000,      5.0000,  4.00000,  1071.12,  1063.57,  0.0071
     80.0000,      5.0000,  4.00000,  1161.77,  1150.61,  0.0096
     85.0000,      5.0000,  4.00000,  1131.23,  1125.35,  0.0052
     90.0000,      5.0000,  4.00000,  1147.20,  1150.37, -0.0028
     95.0000,      5.0000,  4.00000,  1171.93,  1181.81, -0.0084
    100.0000,      5.0000,  4.00000,  1218.16,  1232.29, -0.0115
    105.0000,      5.0000,  4.00000,  1233.14,  1240.65, -0.0061
    110.0000,      5.0000,  4.00000,  1275.36,  1287.13, -0.0092
    115.0000,      5.0000,  4.00000,  1233.42,  1234.27, -0.0007
    120.0000,      5.0000,  4.00000,  1270.35,  1286.56, -0.0127
    125.0000,      5.0000,  4.00000,  1323.85,  1362.08, -0.0285
    130.0000,      5.0000,  4.00000,  1355.56,  1379.94, -0.0178
    135.0000,      5.0000,  4.00000,  1417.67,  1434.16, -0.0116
    140.0000,      5.0000,  4.00000,  1408.65,  1401.93,  0.0048
    145.0000,      5.0000,  4.00000,  1494.13,  1481.07,  0.0088
    150.0000,      5.0000,  4.00000,  1464.02,  1486.38, -0.0152
    155.0000,      5.0000,  4.00000,  1465.49,  1471.34, -0.0040
    160.0000,      5.0000,  4.00000,  1443.88,  1414.28,  0.0207
    165.0000,      5.0000,  4.00000,  1583.53,  1554.94,  0.0182
    170.0000,      5.0000,  4.00000,  1431.72,  1448.25, -0.0115
    175.0000,      5.0000,  4.00000,  1412.07,  1426.13, -0.0099
    180.0000,      5.0000,  4.00000,  1262.52,  1276.91, -0.0113
    185.0000,      5.0000,  4.00000,  1249.64,  1248.72,  0.0007
    190.0000,      5.0000,  4.00000,  1338.55,  1348.11, -0.0071
    195.0000,      5.0000,  4.00000,  1309.84,  1350.41, -0.0305
    200.0000,      5.0000,  4.00000,  1409.97,  1446.07, -0.0253
    205.0000,      5.0000,  4.00000,  1245.16,  1271.71, -0.0211
    210.0000,      5.0000,  4.00000,  1310.20,  1340.99, -0.0232
    215.0000,      5.0000,  4.00000,  1393.22,  1439.53, -0.0327
    220.0000,      5.0000,  4.00000,  1335.66,  1363.17, -0.0204
    225.0000,      5.0000,  4.00000,  1434.22,  1445.94, -0.0081
    230.0000,      5.0000,  4.00000,  1329.45,  1328.34,  0.0008
    235.0000,      5.0000,  4.00000,  1427.28,  1403.73,  0.0166
    240.0000,      5.0000,  4.00000,  1572.43,  1541.67,  0.0198
    245.0000,      5.0000,  4.00000,  1551.56,  1483.42,  0.0449
    250.0000,      5.0000,  4.00000,  1695.90,  1607.12,  0.0538
    255.0000,      5.0000,  4.00000,  1406.50,  1352.43,  0.0392
    260.0000,      5.0000,  4.00000,  1405.27,  1390.87,  0.0103
    265.0000,      5.0000,  4.00000,  1759.05,  1792.53, -0.0189
    270.0000,      5.0000,  4.00000,  1710.38,  1732.23, -0.0127
      0.0000,     20.0000,  1.00000,  1041.53,  1066.68, -0.0239
      5.0000,     20.0000,  1.00000,  1052.36,  1052.39,  0.0000
     10.0000,     20.0000,  1.00000,  1035.92,  1028.27,  0.0074
     15.0000,     20.0000,  1.00000,  1043.16,  1030.85,  0.0119
     20.0000,     20.0000,  1.00000,  1049.82,  1040.32,  0.0091
     25.0000,     20.0000,  1.00000,  1055.46,  1043.88,  0.0110
     30.0000,     20.0000,  1.00000,  1061.80,  1049.20,  0.0119
     35.0000,     20.0000,  1.00000,  1028.90,  1018.10,  0.0106
     40.0000,     20.0000,  1.00000,   990.16,   988.13,  0.0020
     45.0000,     20.0000,  1.00000,   960.64,   960.06,  0.0006
     50.0000,     20.0000,  1.00000,   947.71,   951.01, -0.0035
     55.0000,     20.0000,  1.00000,   972.92,   977.56, -0.0048
     60.0000,     20.0000,  1.00000,   997.24,  1009.63, -0.0124
     65.0000,     20.0000,  1.00000,  1053.00,  1061.44, -0.0080
     70.0000,     20.0000,  1.00000,  1089.21,  1100.21, -0.0100
     75.0000,     20.0000,  1.00000,  1102.32,  1115.45, -0.0118
     80.0000,     20.0000,  1.00000,  1114.59,  1135.78, -0.0188
     85.0000,     20.0000,  1.00000,  1128.94,  1148.27, -0.0170
     90.0000,     20.0000,  1.00000,  1139.77,  1156.19, -0.0143
     95.0000,     20.0000,  1.00000,  1174.78,  1186.02, -0.0095
    100.0000,     20.0000,  1.00000,  1182.57,  1186.09, -0.0030
    105.0000,     20.0000,  1.00000,  1208.18,  1215.35, -0.0059
    110.0000,     20.0000,  1.00000,  1224.19,  1241.85, -0.0143
    115.0000,     20.0000,  1.00000,  1244.46,  1256.49, -0.0096
    120.0000,     20.0000,  1.00000,  1282.68,  1290.53, -0.0061
    125.0000,     20.0000,  1.00000,  1318.98,  1320.34, -0.0010
    130.0000,     20.0000,  1.00000,  1324.47,  1319.87,  0.0035
    135.0000,     20.0000,  1.00000,  1326.77,  1326.20,  0.0004
    140.0000,     20.0000,  1.00000,  1329.70,  1301.42,  0.0215
    145.0000,     20.0000,  1.00000,  1352.51,  1307.18,  0.0341
    150.0000,     20.0000,  1.00000,  1373.38,  1344.37,  0.0213
    155.0000,     20.0000,  1.00000,  1331.86,  1332.63, -0.0006
    160.0000,     20.0000,  1.00000,  1337.74,  1327.41,  0.0078
    165.0000,     20.0000,  1.00000,  1290.89,  1291.87, -0.0008
    170.0000,     20.0000,  1.00000,  1238.69,  1259.72, -0.0168
    175.0000,     20.0000,  1.00000,  1217.66,  1265.96, -0.0389
    180.0000,     20.0000,  1.00000,  1212.08,  1248.55, -0.0296
    185.0000,     20.0000,  1.00000,  1261.52,  1282.91, -0.0168
    190.0000,     20.0000,  1.00000,  1287.49,  1295.42, -0.0061
    195.0000,     20.0000,  1.00000,  1287.22,  1313.69, -0.0204
    200.0000,     20.0000,  1.00000,  1338.77,  1347.25, -0.0063
    205.0000,     20.0000,  1.00000,  1293.21,  1296.35, -0.0024
    210.0000,     20.0000,  1.00000,  1332.13,  1322.75,  0.0071
    215.0000,     20.0000,  1.00000,  1306.34,  1308.86, -0.0019
    220.0000,     20.0000,  1.00000,  1330.90,  1324.07,  0.0052
    225.0000,     20.0000,  1.00000,  1406.09,  1404.21,  0.0013
    230.0000,     20.0000,  1.00000,  1404.65,  1369.60,  0.0253
    235.0000,     20.0000,  1.00000,  1445.38,  1412.74,  0.0228
    240.0000,     20.0000,  1.00000,  1393.51,  1364.20,  0.0213
    245.0000,     20.0000,  1.00000,  1296.22,  1316.06, -0.0152
    250.0000,     20.0000,  1.00000,  1389.29,  1428.22, -0.0276
    255.0000,     20.0000,  1.00000,  1428.98,  1437.83, -0.0062
      0.0000,      5.0000,  5.00000,  1105.05,  1132.36, -0.0244
      5.0000,      5.0000,  5.00000,  1081.88,  1081.48,  0.0004
     10.0000,      5.0000,  5.00000,  1028.81,  1016.20,  0.0123
     15.0000,      5.0000,  5.00000,  1066.06,  1050.72,  0.0145
     20.0000,      5.0000,  5.00000,  1032.19,  1023.43,  0.0085
     25.0000,      5.0000,  5.00000,  1099.81,  1085.18,  0.0134
     30.0000,      5.0000,  5.00000,  1044.47,  1029.16,  0.0148
     35.0000,      5.0000,  5.00000,  1065.78,  1047.92,  0.0169
     40.0000,      5.0000,  5.00000,   987.73,   973.38,  0.0146
     45.0000,      5.0000,  5.00000,   987.43,   982.82,  0.0047
     50.0000,      5.0000,  5.00000,   916.41,   919.22, -0.0031
     55.0000,      5.0000,  5.00000,   950.99,   955.18, -0.0044
     60.0000,      5.0000,  5.00000,   940.29,   945.56, -0.0056
     65.0000,      5.0000,  5.00000,  1061.00,  1065.54, -0.0043
     70.0000,      5.0000,  5.00000,  1052.93,  1064.73, -0.0111
     75.0000,      5.0000,  5.00000,  1139.35,  1156.91, -0.0153
     80.0000,      5.0000,  5.00000,  1091.97,  1106.21, -0.0130
     85.0000,      5.0000,  5.00000,  1117.28,  1139.21, -0.0194
     90.0000,      5.0000,  5.00000,  1125.96,  1151.02, -0.0220
     95.0000,      5.0000,  5.00000,  1184.02,  1203.12, -0.0160
    100.0000,      5.0000,  5.00000,  1183.85,  1202.63, -0.0157
    105.0000,      5.0000,  5.00000,  1248.03,  1251.74, -0.0030
    110.0000,      5.0000,  5.00000,  1187.30,  1198.22, -0.0092
    115.0000,      5.0000,  5.00000,  1197.60,  1226.72, -0.0240
    120.0000,      5.0000,  5.00000,  1253.76,  1286.41, -0.0257
    125.0000,      5.0000,  5.00000,  1287.63,  1300.23, -0.0097
    130.0000,      5.0000,  5.00000,  1367.87,  1356.61,  0.0083
    135.0000,      5.0000,  5.00000,  1311.72,  1287.55,  0.0186
    140.0000,      5.0000,  5.00000,  1367.35,  1355.59,  0.0086
    145.0000,      5.0000,  5.00000,  1364.63,  1346.23,  0.0136
    150.0000,      5.0000,  5.00000,  1388.97,  1362.11,  0.0195
    155.0000,      5.0000,  5.00000,  1350.36,  1309.45,  0.0308
    160.0000,      5.0000,  5.00000,  1470.65,  1436.57,  0.0234
    165.0000,      5.0000,  5.00000,  1299.00,  1306.68, -0.0059
    170.0000,      5.0000,  5.00000,  1256.33,  1276.46, -0.0159
    175.0000,      5.0000,  5.00000,  1177.97,  1194.19, -0.0137
    180.0000,      5.0000,  5.00000,  1181.67,  1196.98, -0.0129
    185.0000,      5.0000,  5.00000,  1238.07,  1250.82, -0.0102
    190.0000,      5.0000,  5.00000,  1256.23,  1280.40, -0.0191
    195.0000,      5.0000,  5.00000,  1316.80,  1353.72, -0.0276
    200.0000,      5.0000,  5.00000,  1215.06,  1232.28, -0.0141
    205.0000,      5.0000,  5.00000,  1294.57,  1320.41, -0.0198
    210.0000,      5.0000,  5.00000,  1362.25,  1396.63, -0.0249
    215.0000,      5.0000,  5.00000,  1291.33,  1312.73, -0.0164
    220.0000,      5.0000,  5.00000,  1327.39,  1335.34, -0.0060
    225.0000,      5.0000,  5.00000,  1302.21,  1288.95,  0.0102
    230.0000,      5.0000,  5.00000,  1390.04,  1360.72,  0.0213
    235.0000,      5.0000,  5.00000,  1474.66,  1429.32,  0.0312
    240.0000,      5.0000,  5.00000,  1468.60,  1389.82,  0.0551
    245.0000,      5.0000,  5.00000,  1520.43,  1457.00,  0.0426
    250.0000,      5.0000,  5.00000,  1242.26,  1237.30,  0.0040
    255.0000,      5.0000,  5.00000,  1292.51,  1302.85, -0.0080
    260.0000,      5.0000,  5.00000,  1703.97,  1665.74,  0.0227
      0.0000,      5.0000,  6.00000,  1066.01,  1092.16, -0.0242
      5.0000,      5.0000,  6.00000,  1037.26,  1034.91,  0.0023
     10.0000,      5.0000,  6.00000,  1065.14,  1062.46,  0.0025
     15.0000,      5.0000,  6.00000,  1048.28,  1044.48,  0.0036
     20.0000,      5.0000,  6.00000,  1116.69,  1106.29,  0.0094
     25.0000,      5.0000,  6.00000,  1054.21,  1049.65,  0.0043
     30.0000,      5.0000,  6.00000,  1065.59,  1062.12,  0.0033
     35.0000,      5.0000,  6.00000,   993.77,   991.07,  0.0027
     40.0000,      5.0000,  6.00000,   968.53,   978.69, -0.0104
     45.0000,      5.0000,  6.00000,   903.95,   920.68, -0.0183
     50.0000,      5.0000,  6.00000,   929.00,   946.94, -0.0191
     55.0000,      5.0000,  6.00000,   928.28,   946.59, -0.0195
     60.0000,      5.0000,  6.00000,  1035.84,  1058.53, -0.0217
     65.0000,      5.0000,  6.00000,  1042.85,  1064.72, -0.0208
     70.0000,      5.0000,  6.00000,  1111.82,  1138.96, -0.0241
     75.0000,      5.0000,  6.00000,  1071.48,  1098.31, -0.0247
     80.0000,      5.0000,  6.00000,  1090.98,  1120.43, -0.0266
     85.0000,      5.0000,  6.00000,  1103.92,  1127.70, -0.0213
     90.0000,      5.0000,  6.00000,  1148.46,  1165.20, -0.0145
     95.0000,      5.0000,  6.00000,  1157.22,  1163.48, -0.0054
    100.0000,      5.0000,  6.00000,  1198.67,  1205.45, -0.0056
    105.0000,      5.0000,  6.00000,  1129.43,  1142.41, -0.0114
    110.0000,      5.0000,  6.00000,  1135.90,  1152.59, -0.0146
    115.0000,      5.0000,  6.00000,  1186.77,  1197.09, -0.0087
    120.0000,      5.0000,  6.00000,  1219.89,  1211.66,  0.0068
    125.0000,      5.0000,  6.00000,  1257.30,  1234.70,  0.0181
    130.0000,      5.0000,  6.00000,  1217.33,  1183.12,  0.0285
    135.0000,      5.0000,  6.00000,  1308.86,  1264.22,  0.0347
    140.0000,      5.0000,  6.00000,  1317.93,  1272.78,  0.0349
    145.0000,      5.0000,  6.00000,  1326.75,  1281.73,  0.0345
    150.0000,      5.0000,  6.00000,  1260.49,  1216.38,  0.0356
    155.0000,      5.0000,  6.00000,  1357.54,  1322.90,  0.0259
    160.0000,      5.0000,  6.00000,  1195.51,  1194.82,  0.0006
    165.0000,      5.0000,  6.00000,  1168.31,  1182.67, -0.0122
    170.0000,      5.0000,  6.00000,  1100.57,  1115.55, -0.0135
    175.0000,      5.0000,  6.00000,  1089.76,  1107.86, -0.0165
    180.0000,      5.0000,  6.00000,  1166.50,  1180.28, -0.0117
    185.0000,      5.0000,  6.00000,  1180.30,  1186.22, -0.0050
    190.0000,      5.0000,  6.00000,  1296.08,  1302.51, -0.0049
    195.0000,      5.0000,  6.00000,  1167.67,  1191.02, -0.0198
    200.0000,      5.0000,  6.00000,  1282.56,  1292.63, -0.0078
    205.0000,      5.0000,  6.00000,  1345.43,  1380.20, -0.0255
    210.0000,      5.0000,  6.00000,  1240.20,  1254.92, -0.0118
    215.0000,      5.0000,  6.00000,  1299.54,  1297.04,  0.0019
    220.0000,      5.0000,  6.00000,  1245.61,  1231.33,  0.0115
    225.0000,      5.0000,  6.00000,  1283.80,  1257.80,  0.0205
    230.0000,      5.0000,  6.00000,  1344.18,  1303.10,  0.0310
    235.0000,      5.0000,  6.00000,  1313.52,  1249.11,  0.0503
    240.0000,      5.0000,  6.00000,  1329.45,  1341.52, -0.0090
    245.0000,      5.0000,  6.00000,  1116.07,  1159.95, -0.0386
    250.0000,      5.0000,  6.00000,  1240.24,  1226.78,  0.0109
      0.0000,     25.0000,  1.00000,  1030.09,  1063.29, -0.0317
      5.0000,     25.0000,  1.00000,  1057.00,  1062.89, -0.0056
     10.0000,     25.0000,  1.00000,  1055.75,  1054.13,  0.0015
     15.0000,     25.0000,  1.00000,  1077.53,  1073.02,  0.0042
     20.0000,     25.0000,  1.00000,  1052.89,  1056.16, -0.0031
     25.0000,     25.0000,  1.00000,  1040.29,  1049.89, -0.0092
     30.0000,     25.0000,  1.00000,   996.93,  1008.16, -0.0112
     35.0000,     25.0000,  1.00000,   975.67,   988.82, -0.0134
     40.0000,     25.0000,  1.00000,   944.17,   958.66, -0.0152
     45.0000,     25.0000,  1.00000,   956.55,   977.93, -0.0221
     50.0000,     25.0000,  1.00000,   959.44,   986.49, -0.0278
     55.0000,     25.0000,  1.00000,  1010.50,  1036.27, -0.0252
     60.0000,     25.0000,  1.00000,  1029.06,  1053.66, -0.0236
     65.0000,     25.0000,  1.00000,  1073.13,  1095.90, -0.0210
     70.0000,     25.0000,  1.00000,  1085.35,  1109.71, -0.0222
     75.0000,     25.0000,  1.00000,  1110.66,  1130.97, -0.0181
     80.0000,     25.0000,  1.00000,  1109.25,  1122.95, -0.0123
     85.0000,     25.0000,  1.00000,  1127.95,  1130.01, -0.0018
     90.0000,     25.0000,  1.00000,  1122.03,  1123.61, -0.0014
     95.0000,     25.0000,  1.00000,  1121.78,  1130.66, -0.0079
    100.0000,     25.0000,  1.00000,  1133.27,  1138.13, -0.0043
    105.0000,     25.0000,  1.00000,  1156.76,  1153.92,  0.0025
    110.0000,     25.0000,  1.00000,  1183.57,  1166.09,  0.0149
    115.0000,     25.0000,  1.00000,  1169.16,  1153.77,  0.0133
    120.0000,     25.0000,  1.00000,  1180.62,  1173.33,  0.0062
    125.0000,     25.0000,  1.00000,  1212.85,  1187.45,  0.0212
    130.0000,     25.0000,  1.00000,  1249.21,  1212.73,  0.0296
    135.0000,     25.0000,  1.00000,  1267.41,  1218.42,  0.0394
    140.0000,     25.0000,  1.00000,  1265.29,  1236.97,  0.0226
    145.0000,     25.0000,  1.00000,  1218.50,  1215.61,  0.0024
    150.0000,     25.0000,  1.00000,  1186.44,  1191.99, -0.0047
    155.0000,     25.0000,  1.00000,  1165.60,  1178.29, -0.0108
    160.0000,     25.0000,  1.00000,  1166.24,  1185.15, -0.0161
    165.0000,     25.0000,  1.00000,  1106.26,  1142.02, -0.0318
    170.0000,     25.0000,  1.00000,  1103.80,  1143.78, -0.0356
    175.0000,     25.0000,  1.00000,  1138.23,  1159.27, -0.0183
    180.0000,     25.0000,  1.00000,  1187.01,  1187.40, -0.0003
    185.0000,     25.0000,  1.00000,  1249.01,  1235.02,  0.0113
    190.0000,     25.0000,  1.00000,  1288.03,  1279.10,  0.0070
    195.0000,     25.0000,  1.00000,  1284.48,  1278.08,  0.0050
    200.0000,     25.0000,  1.00000,  1272.60,  1250.09,  0.0178
    205.0000,     25.0000,  1.00000,  1296.06,  1266.04,  0.0234
    210.0000,     25.0000,  1.00000,  1311.19,  1289.38,  0.0168
    215.0000,     25.0000,  1.00000,  1283.29,  1259.79,  0.0185
    220.0000,     25.0000,  1.00000,  1257.25,  1234.20,  0.0185
    225.0000,     25.0000,  1.00000,  1237.31,  1221.82,  0.0126
    230.0000,     25.0000,  1.00000,  1149.11,  1181.75, -0.0280
    235.0000,     25.0000,  1.00000,  1141.09,  1209.48, -0.0582
    240.0000,     25.0000,  1.00000,  1256.98,  1293.90, -0.0289
      0.0000,      5.0000,  7.00000,  1015.99,  1042.44, -0.0257
      5.0000,      5.0000,  7.00000,  1078.88,  1080.14, -0.0012
     10.0000,      5.0000,  7.00000,  1052.78,  1055.25, -0.0023
     15.0000,      5.0000,  7.00000,  1128.76,  1121.95,  0.0061
     20.0000,      5.0000,  7.00000,  1048.09,  1050.25, -0.0021
     25.0000,      5.0000,  7.00000,  1052.06,  1058.02, -0.0057
     30.0000,      5.0000,  7.00000,   973.74,   981.74, -0.0082
     35.0000,      5.0000,  7.00000,   959.01,   978.96, -0.0206
     40.0000,      5.0000,  7.00000,   891.88,   913.78, -0.0243
     45.0000,      5.0000,  7.00000,   917.84,   943.44, -0.0275
     50.0000,      5.0000,  7.00000,   906.21,   933.15, -0.0293
     55.0000,      5.0000,  7.00000,  1023.62,  1051.70, -0.0271
     60.0000,      5.0000,  7.00000,  1020.71,  1044.23, -0.0228
     65.0000,      5.0000,  7.00000,  1097.69,  1129.62, -0.0287
     70.0000,      5.0000,  7.00000,  1056.11,  1082.55, -0.0247
     75.0000,      5.0000,  7.00000,  1081.99,  1102.60, -0.0189
     80.0000,      5.0000,  7.00000,  1084.87,  1103.41, -0.0169
     85.0000,      5.0000,  7.00000,  1135.00,  1134.99,  0.0000
     90.0000,      5.0000,  7.00000,  1126.21,  1124.51,  0.0015
     95.0000,      5.0000,  7.00000,  1155.17,  1152.23,  0.0026
    100.0000,      5.0000,  7.00000,  1073.86,  1072.19,  0.0016
    105.0000,      5.0000,  7.00000,  1078.74,  1078.51,  0.0002
    110.0000,      5.0000,  7.00000,  1124.60,  1117.66,  0.0062
    115.0000,      5.0000,  7.00000,  1119.25,  1101.85,  0.0157
    120.0000,      5.0000,  7.00000,  1163.30,  1133.11,  0.0263
    125.0000,      5.0000,  7.00000,  1151.01,  1099.32,  0.0460
    130.0000,      5.0000,  7.00000,  1257.67,  1198.90,  0.0479
    135.0000,      5.0000,  7.00000,  1289.30,  1227.82,  0.0489
    140.0000,      5.0000,  7.00000,  1265.00,  1218.67,  0.0373
    145.0000,      5.0000,  7.00000,  1178.89,  1142.16,  0.0317
    150.0000,      5.0000,  7.00000,  1257.73,  1224.96,  0.0264
    155.0000,      5.0000,  7.00000,  1111.17,  1123.61, -0.0111
    160.0000,      5.0000,  7.00000,  1099.85,  1118.14, -0.0165
    165.0000,      5.0000,  7.00000,  1014.33,  1025.74, -0.0112
    170.0000,      5.0000,  7.00000,  1004.01,  1028.47, -0.0241
    175.0000,      5.0000,  7.00000,  1090.23,  1097.58, -0.0067
    180.0000,      5.0000,  7.00000,  1144.27,  1135.96,  0.0073
    185.0000,      5.0000,  7.00000,  1257.29,  1241.44,  0.0127
    190.0000,      5.0000,  7.00000,  1152.78,  1150.11,  0.0023
    195.0000,      5.0000,  7.00000,  1254.76,  1262.90, -0.0065
    200.0000,      5.0000,  7.00000,  1311.07,  1343.93, -0.0248
    205.0000,      5.0000,  7.00000,  1240.42,  1245.99, -0.0045
    210.0000,      5.0000,  7.00000,  1271.32,  1268.21,  0.0024
    215.0000,      5.0000,  7.00000,  1159.56,  1142.15,  0.0151
    220.0000,      5.0000,  7.00000,  1168.32,  1142.58,  0.0223
    225.0000,      5.0000,  7.00000,  1205.91,  1179.43,  0.0222
    230.0000,      5.0000,  7.00000,  1124.96,  1127.05, -0.0019
    235.0000,      5.0000,  7.00000,  1200.94,  1245.28, -0.0363
    240.0000,      5.0000,  7.00000,  1067.96,  1092.69, -0.0229
      0.0000,      5.0000,  8.00000,  1061.49,  1089.27, -0.0258
      5.0000,      5.0000,  8.00000,  1062.78,  1067.82, -0.0047
     10.0000,      5.0000,  8.00000,  1117.88,  1116.92,  0.0009
     15.0000,      5.0000,  8.00000,  1038.24,  1043.65, -0.0052
     20.0000,      5.0000,  8.00000,  1026.40,  1039.20, -0.0124
     25.0000,      5.0000,  8.00000,   950.32,   964.99, -0.0153
     30.0000,      5.0000,  8.00000,   939.87,   967.19, -0.0287
     35.0000,      5.0000,  8.00000,   878.63,   908.71, -0.0337
     40.0000,      5.0000,  8.00000,   905.38,   931.17, -0.0281
     45.0000,      5.0000,  8.00000,   892.82,   923.53, -0.0338
     50.0000,      5.0000,  8.00000,   991.23,  1027.14, -0.0356
     55.0000,      5.0000,  8.00000,   998.21,  1032.21, -0.0335
     60.0000,      5.0000,  8.00000,  1074.72,  1111.74, -0.0339
     65.0000,      5.0000,  8.00000,  1047.33,  1066.10, -0.0178
     70.0000,      5.0000,  8.00000,  1075.97,  1081.99, -0.0056
     75.0000,      5.0000,  8.00000,  1083.18,  1080.35,  0.0026
     80.0000,      5.0000,  8.00000,  1121.70,  1109.99,  0.0105
     85.0000,      5.0000,  8.00000,  1101.48,  1086.40,  0.0138
     90.0000,      5.0000,  8.00000,  1114.39,  1092.99,  0.0194
     95.0000,      5.0000,  8.00000,  1029.64,  1011.76,  0.0175
    100.0000,      5.0000,  8.00000,  1020.05,  1010.24,  0.0097
    105.0000,      5.0000,  8.00000,  1049.51,  1030.39,  0.0184
    110.0000,      5.0000,  8.00000,  1046.41,  1021.95,  0.0237
    115.0000,      5.0000,  8.00000,  1095.77,  1056.79,  0.0362
    120.0000,      5.0000,  8.00000,  1092.96,  1040.23,  0.0495
    125.0000,      5.0000,  8.00000,  1204.45,  1147.22,  0.0487
    130.0000,      5.0000,  8.00000,  1227.81,  1168.16,  0.0498
    135.0000,      5.0000,  8.00000,  1215.45,  1170.75,  0.0375
    140.0000,      5.0000,  8.00000,  1115.46,  1080.99,  0.0314
    145.0000,      5.0000,  8.00000,  1191.32,  1171.74,  0.0166
    150.0000,      5.0000,  8.00000,  1040.48,  1065.36, -0.0236
    155.0000,      5.0000,  8.00000,  1005.81,  1037.38, -0.0309
    160.0000,      5.0000,  8.00000,   954.14,   964.06, -0.0103
    165.0000,      5.0000,  8.00000,   943.73,   956.06, -0.0130
    170.0000,      5.0000,  8.00000,  1031.64,  1039.74, -0.0078
    175.0000,      5.0000,  8.00000,  1087.90,  1083.56,  0.0040
    180.0000,      5.0000,  8.00000,  1198.77,  1192.64,  0.0051
    185.0000,      5.0000,  8.00000,  1115.89,  1104.39,  0.0104
    190.0000,      5.0000,  8.00000,  1224.03,  1220.05,  0.0033
    195.0000,      5.0000,  8.00000,  1303.85,  1328.55, -0.0188
    200.0000,      5.0000,  8.00000,  1229.60,  1234.12, -0.0037
    205.0000,      5.0000,  8.00000,  1212.04,  1202.09,  0.0082
    210.0000,      5.0000,  8.00000,  1073.30,  1063.06,  0.0096
    215.0000,      5.0000,  8.00000,  1059.82,  1042.21,  0.0167
    220.0000,      5.0000,  8.00000,  1050.83,  1068.29, -0.0165
    225.0000,      5.0000,  8.00000,  1015.79,  1054.53, -0.0374
    230.0000,      5.0000,  8.00000,  1133.58,  1149.27, -0.0137
      0.0000,     35.0000,  1.00000,  1009.88,  1039.39, -0.0288
      5.0000,     35.0000,  1.00000,  1006.51,  1025.60, -0.0188
     10.0000,     35.0000,  1.00000,   980.04,   996.79, -0.0169
     15.0000,     35.0000,  1.00000,   968.46,   985.07, -0.0170
     20.0000,     35.0000,  1.00000,   937.19,   958.40, -0.0224
     25.0000,     35.0000,  1.00000,   937.53,   962.25, -0.0260
     30.0000,     35.0000,  1.00000,   933.61,   957.96, -0.0258
     35.0000,     35.0000,  1.00000,   951.20,   977.84, -0.0276
     40.0000,     35.0000,  1.00000,   959.00,   984.54, -0.0263
     45.0000,     35.0000,  1.00000,   992.36,  1009.03, -0.0167
     50.0000,     35.0000,  1.00000,  1023.30,  1031.46, -0.0079
     55.0000,     35.0000,  1.00000,  1074.33,  1064.48,  0.0092
     60.0000,     35.0000,  1.00000,  1089.06,  1073.10,  0.0148
     65.0000,     35.0000,  1.00000,  1100.16,  1074.97,  0.0232
     70.0000,     35.0000,  1.00000,  1069.11,  1039.04,  0.0285
     75.0000,     35.0000,  1.00000,  1043.60,  1014.49,  0.0283
     80.0000,     35.0000,  1.00000,  1031.88,  1000.24,  0.0311
     85.0000,     35.0000,  1.00000,  1006.64,   978.04,  0.0288
     90.0000,     35.0000,  1.00000,   995.41,   966.91,  0.0290
     95.0000,     35.0000,  1.00000,   996.40,   965.54,  0.0315
    100.0000,     35.0000,  1.00000,  1010.19,   980.18,  0.0302
    105.0000,     35.0000,  1.00000,  1045.00,  1015.34,  0.0288
    110.0000,     35.0000,  1.00000,  1054.30,  1036.13,  0.0174
    115.0000,     35.0000,  1.00000,  1053.19,  1043.43,  0.0093
    120.0000,     35.0000,  1.00000,  1049.09,  1058.86, -0.0093
    125.0000,     35.0000,  1.00000,  1044.13,  1071.96, -0.0263
    130.0000,     35.0000,  1.00000,  1043.40,  1083.58, -0.0378
    135.0000,     35.0000,  1.00000,  1014.47,  1053.26, -0.0375
    140.0000,     35.0000,  1.00000,   978.15,  1015.54, -0.0375
    145.0000,     35.0000,  1.00000,   958.54,   988.98, -0.0313
    150.0000,     35.0000,  1.00000,   976.03,   998.05, -0.0223
    155.0000,     35.0000,  1.00000,   990.72,  1007.51, -0.0168
    160.0000,     35.0000,  1.00000,  1011.46,  1016.57, -0.0050
    165.0000,     35.0000,  1.00000,  1052.90,  1047.18,  0.0054
    170.0000,     35.0000,  1.00000,  1107.46,  1093.54,  0.0126
    175.0000,     35.0000,  1.00000,  1179.28,  1138.42,  0.0353
    180.0000,     35.0000,  1.00000,  1231.31,  1172.81,  0.0487
    185.0000,     35.0000,  1.00000,  1221.47,  1141.80,  0.0675
    190.0000,     35.0000,  1.00000,  1180.89,  1110.27,  0.0617
    195.0000,     35.0000,  1.00000,  1141.34,  1088.89,  0.0470
    200.0000,     35.0000,  1.00000,  1067.56,  1058.34,  0.0087
    205.0000,     35.0000,  1.00000,  1006.72,  1034.89, -0.0276
    210.0000,     35.0000,  1.00000,   978.81,   993.84, -0.0152
      0.0000,      5.0000, 10.00000,  1067.96,  1090.34, -0.0207
      5.0000,      5.0000, 10.00000,   992.20,  1006.84, -0.0146
     10.0000,      5.0000, 10.00000,   989.71,  1000.07, -0.0104
     15.0000,      5.0000, 10.00000,   920.17,   927.25, -0.0077
     20.0000,      5.0000, 10.00000,   903.60,   924.59, -0.0230
     25.0000,      5.0000, 10.00000,   847.63,   869.35, -0.0253
     30.0000,      5.0000, 10.00000,   877.12,   896.85, -0.0222
     35.0000,      5.0000, 10.00000,   870.64,   891.00, -0.0231
     40.0000,      5.0000, 10.00000,   963.94,   997.48, -0.0342
     45.0000,      5.0000, 10.00000,   969.39,   996.83, -0.0279
     50.0000,      5.0000, 10.00000,  1043.66,  1071.46, -0.0263
     55.0000,      5.0000, 10.00000,  1022.24,  1024.96, -0.0027
     60.0000,      5.0000, 10.00000,  1058.94,  1039.50,  0.0185
     65.0000,      5.0000, 10.00000,  1063.51,  1032.10,  0.0300
     70.0000,      5.0000, 10.00000,  1082.64,  1045.33,  0.0351
     75.0000,      5.0000, 10.00000,  1051.83,  1013.59,  0.0370
     80.0000,      5.0000, 10.00000,  1055.42,  1015.86,  0.0382
     85.0000,      5.0000, 10.00000,   945.59,   917.93,  0.0297
     90.0000,      5.0000, 10.00000,   914.61,   898.43,  0.0179
     95.0000,      5.0000, 10.00000,   943.52,   922.31,  0.0227
    100.0000,      5.0000, 10.00000,   967.01,   927.29,  0.0419
    105.0000,      5.0000, 10.00000,  1015.83,   975.38,  0.0406
    110.0000,      5.0000, 10.00000,   986.72,   951.93,  0.0359
    115.0000,      5.0000, 10.00000,  1064.48,  1038.02,  0.0252
    120.0000,      5.0000, 10.00000,  1075.34,  1050.88,  0.0230
    125.0000,      5.0000, 10.00000,  1076.59,  1067.18,  0.0088
    130.0000,      5.0000, 10.00000,  1000.53,  1006.44, -0.0059
    135.0000,      5.0000, 10.00000,  1068.43,  1071.61, -0.0030
    140.0000,      5.0000, 10.00000,   914.78,   949.50, -0.0373
    145.0000,      5.0000, 10.00000,   910.63,   922.39, -0.0128
    150.0000,      5.0000, 10.00000,   867.03,   869.15, -0.0024
    155.0000,      5.0000, 10.00000,   865.48,   883.59, -0.0207
    160.0000,      5.0000, 10.00000,   933.35,   956.73, -0.0247
    165.0000,      5.0000, 10.00000,   981.60,   989.39, -0.0079
    170.0000,      5.0000, 10.00000,  1099.80,  1088.15,  0.0107
    175.0000,      5.0000, 10.00000,  1028.47,  1030.40, -0.0019
    180.0000,      5.0000, 10.00000,  1182.35,  1169.75,  0.0107
    185.0000,      5.0000, 10.00000,  1236.44,  1236.52, -0.0001
    190.0000,      5.0000, 10.00000,  1135.76,  1110.14,  0.0228
    195.0000,      5.0000, 10.00000,  1076.97,  1064.03,  0.0121
    200.0000,      5.0000, 10.00000,   914.00,   934.32, -0.0220
    205.0000,      5.0000, 10.00000,   907.50,   926.66, -0.0209
    210.0000,      5.0000, 10.00000,   956.27,   952.32,  0.0041
      0.0000,     45.0000,  1.00000,   911.54,   927.54, -0.0174
      5.0000,     45.0000,  1.00000,   921.11,   925.87, -0.0052
     10.0000,     45.0000,  1.00000,   910.91,   914.20, -0.0036
     15.0000,     45.0000,  1.00000,   920.47,   922.44, -0.0021
     20.0000,     45.0000,  1.00000,   927.75,   924.07,  0.0040
     25.0000,     45.0000,  1.00000,   947.80,   936.21,  0.0123
     30.0000,     45.0000,  1.00000,   969.62,   954.42,  0.0158
     35.0000,     45.0000,  1.00000,   997.85,   973.39,  0.0248
     40.0000,     45.0000,  1.00000,  1013.07,   979.28,  0.0339
     45.0000,     45.0000,  1.00000,  1028.87,   988.71,  0.0398
     50.0000,     45.0000,  1.00000,  1017.00,   975.67,  0.0415
     55.0000,     45.0000,  1.00000,   992.61,   958.25,  0.0352
     60.0000,     45.0000,  1.00000,   967.30,   938.07,  0.0307
     65.0000,     45.0000,  1.00000,   958.64,   929.03,  0.0314
     70.0000,     45.0000,  1.00000,   956.63,   926.39,  0.0321
     75.0000,     45.0000,  1.00000,   948.89,   923.88,  0.0267
     80.0000,     45.0000,  1.00000,   937.23,   920.51,  0.0180
     85.0000,     45.0000,  1.00000,   933.82,   921.68,  0.0131
     90.0000,     45.0000,  1.00000,   908.16,   910.35, -0.0024
     95.0000,     45.0000,  1.00000,   899.95,   920.25, -0.0223
    100.0000,     45.0000,  1.00000,   888.03,   934.56, -0.0511
    105.0000,     45.0000,  1.00000,   862.75,   925.81, -0.0705
    110.0000,     45.0000,  1.00000,   851.02,   919.96, -0.0779   ***
    115.0000,     45.0000,  1.00000,   846.70,   906.02, -0.0677
    120.0000,     45.0000,  1.00000,   860.78,   910.29, -0.0559
    125.0000,     45.0000,  1.00000,   874.61,   916.97, -0.0473
    130.0000,     45.0000,  1.00000,   889.21,   918.14, -0.0320
    135.0000,     45.0000,  1.00000,   920.12,   933.77, -0.0147
    140.0000,     45.0000,  1.00000,   925.39,   931.47, -0.0066
    145.0000,     45.0000,  1.00000,   945.41,   948.35, -0.0031
    150.0000,     45.0000,  1.00000,   985.65,   985.58,  0.0001
    155.0000,     45.0000,  1.00000,  1001.36,   975.03,  0.0266
    160.0000,     45.0000,  1.00000,  1025.18,   973.80,  0.0514
    165.0000,     45.0000,  1.00000,  1018.34,   951.08,  0.0683
    170.0000,     45.0000,  1.00000,  1011.26,   937.42,  0.0758
    175.0000,     45.0000,  1.00000,  1009.97,   941.62,  0.0701
    180.0000,     45.0000,  1.00000,  1010.96,   927.23,  0.0865   ***
     15.0000,      5.0000, 12.00000,   818.94,   821.83, -0.0035
     95.0000,      5.0000, 12.00000,   931.44,   905.11,  0.0287
    175.0000,      5.0000, 12.00000,  1098.68,  1100.33, -0.0015
      0.0000,     15.0000,  4.00000,   881.16,   885.83, -0.0053
      5.0000,     15.0000,  4.00000,   849.33,   841.71,  0.0090
     10.0000,     15.0000,  4.00000,   838.84,   832.02,  0.0082
     15.0000,     15.0000,  4.00000,   830.54,   823.24,  0.0088
     20.0000,     15.0000,  4.00000,   875.51,   868.65,  0.0079
     25.0000,     15.0000,  4.00000,   913.53,   903.42,  0.0111
     30.0000,     15.0000,  4.00000,   971.04,   969.68,  0.0014
     35.0000,     15.0000,  4.00000,   981.41,   974.43,  0.0071
     40.0000,     15.0000,  4.00000,   998.39,   977.06,  0.0216
     45.0000,     15.0000,  4.00000,   986.05,   955.01,  0.0320
     50.0000,     15.0000,  4.00000,   998.68,   959.35,  0.0402
     55.0000,     15.0000,  4.00000,   988.37,   950.33,  0.0392
     60.0000,     15.0000,  4.00000,   979.36,   951.05,  0.0293
     65.0000,     15.0000,  4.00000,   945.42,   922.45,  0.0246
     70.0000,     15.0000,  4.00000,   916.68,   897.10,  0.0216
     75.0000,     15.0000,  4.00000,   892.33,   873.04,  0.0219
     80.0000,     15.0000,  4.00000,   887.91,   863.99,  0.0273
     85.0000,     15.0000,  4.00000,   895.93,   870.57,  0.0287
     90.0000,     15.0000,  4.00000,   870.58,   856.84,  0.0159
     95.0000,     15.0000,  4.00000,   879.55,   887.36, -0.0088
    100.0000,     15.0000,  4.00000,   888.62,   904.25, -0.0174
    105.0000,     15.0000,  4.00000,   896.32,   922.19, -0.0285
    110.0000,     15.0000,  4.00000,   858.58,   897.22, -0.0440
    115.0000,     15.0000,  4.00000,   855.06,   893.27, -0.0437
    120.0000,     15.0000,  4.00000,   826.84,   870.52, -0.0515
    125.0000,     15.0000,  4.00000,   853.87,   871.12, -0.0200
    130.0000,     15.0000,  4.00000,   823.76,   827.14, -0.0041
    135.0000,     15.0000,  4.00000,   825.79,   819.72,  0.0074
    140.0000,     15.0000,  4.00000,   813.57,   824.52, -0.0134
    145.0000,     15.0000,  4.00000,   840.56,   866.37, -0.0303
    150.0000,     15.0000,  4.00000,   903.51,   936.32, -0.0357
    155.0000,     15.0000,  4.00000,   912.67,   934.46, -0.0236
    160.0000,     15.0000,  4.00000,   962.34,   959.55,  0.0029
    165.0000,     15.0000,  4.00000,   972.33,   967.65,  0.0048
    170.0000,     15.0000,  4.00000,  1010.37,   979.06,  0.0315
    175.0000,     15.0000,  4.00000,  1007.45,   970.19,  0.0377
    180.0000,     15.0000,  4.00000,   954.93,   897.09,  0.0625
      0.0000,     55.0000,  1.00000,   892.35,   879.00,  0.0151
      5.0000,     55.0000,  1.00000,   906.60,   875.91,  0.0344
     10.0000,     55.0000,  1.00000,   912.43,   870.73,  0.0468
     15.0000,     55.0000,  1.00000,   923.11,   877.26,  0.0509
     20.0000,     55.0000,  1.00000,   932.68,   885.62,  0.0518
     25.0000,     55.0000,  1.00000,   937.75,   895.32,  0.0463
     30.0000,     55.0000,  1.00000,   935.83,   903.86,  0.0348
     35.0000,     55.0000,  1.00000,   935.44,   912.87,  0.0244
     40.0000,     55.0000,  1.00000,   929.25,   914.22,  0.0163
     45.0000,     55.0000,  1.00000,   929.01,   916.98,  0.0130
     50.0000,     55.0000,  1.00000,   915.62,   907.20,  0.0092
     55.0000,     55.0000,  1.00000,   905.14,   901.33,  0.0042
     60.0000,     55.0000,  1.00000,   889.26,   893.33, -0.0046
     65.0000,     55.0000,  1.00000,   885.60,   896.84, -0.0126
     70.0000,     55.0000,  1.00000,   863.95,   887.18, -0.0265
     75.0000,     55.0000,  1.00000,   826.06,   862.47, -0.0431
     80.0000,     55.0000,  1.00000,   796.37,   843.78, -0.0578
     85.0000,     55.0000,  1.00000,   771.70,   825.75, -0.0677
     90.0000,     55.0000,  1.00000,   762.83,   820.13, -0.0724
     95.0000,     55.0000,  1.00000,   762.08,   817.88, -0.0707
    100.0000,     55.0000,  1.00000,   758.94,   815.77, -0.0722
    105.0000,     55.0000,  1.00000,   771.54,   825.18, -0.0672
    110.0000,     55.0000,  1.00000,   786.75,   832.13, -0.0561
    115.0000,     55.0000,  1.00000,   819.04,   854.84, -0.0428
    120.0000,     55.0000,  1.00000,   843.64,   867.40, -0.0278
    125.0000,     55.0000,  1.00000,   870.17,   870.65, -0.0006
    130.0000,     55.0000,  1.00000,   898.46,   878.00,  0.0230
    135.0000,     55.0000,  1.00000,   890.94,   853.99,  0.0424
    140.0000,     55.0000,  1.00000,   893.79,   838.23,  0.0642
    145.0000,     55.0000,  1.00000,   879.66,   827.13,  0.0616
    150.0000,     55.0000,  1.00000,   903.36,   824.66,  0.0912   ***
      0.0000,      5.0000, 15.00000,   774.46,   767.07,  0.0096
     80.0000,      5.0000, 15.00000,   843.85,   839.51,  0.0052
    160.0000,      5.0000, 15.00000,   995.14,   962.79,  0.0330
      0.0000,     15.0000,  5.00000,   786.78,   770.42,  0.0210
      5.0000,     15.0000,  5.00000,   835.41,   808.54,  0.0327
     10.0000,     15.0000,  5.00000,   860.47,   836.18,  0.0286
     15.0000,     15.0000,  5.00000,   910.23,   888.16,  0.0245
     20.0000,     15.0000,  5.00000,   918.76,   895.67,  0.0254
     25.0000,     15.0000,  5.00000,   922.98,   901.48,  0.0236
     30.0000,     15.0000,  5.00000,   908.49,   891.39,  0.0190
     35.0000,     15.0000,  5.00000,   918.81,   903.23,  0.0171
     40.0000,     15.0000,  5.00000,   918.28,   908.67,  0.0105
     45.0000,     15.0000,  5.00000,   922.93,   921.67,  0.0014
     50.0000,     15.0000,  5.00000,   888.47,   894.37, -0.0066
     55.0000,     15.0000,  5.00000,   864.74,   868.38, -0.0042
     60.0000,     15.0000,  5.00000,   840.01,   832.88,  0.0085
     65.0000,     15.0000,  5.00000,   844.78,   826.94,  0.0213
     70.0000,     15.0000,  5.00000,   842.03,   825.19,  0.0202
     75.0000,     15.0000,  5.00000,   802.33,   801.92,  0.0005
     80.0000,     15.0000,  5.00000,   784.19,   803.96, -0.0249
     85.0000,     15.0000,  5.00000,   791.63,   802.99, -0.0142
     90.0000,     15.0000,  5.00000,   800.55,   817.38, -0.0208
     95.0000,     15.0000,  5.00000,   775.61,   802.12, -0.0336
    100.0000,     15.0000,  5.00000,   765.73,   802.45, -0.0468
    105.0000,     15.0000,  5.00000,   745.58,   784.09, -0.0504
    110.0000,     15.0000,  5.00000,   754.82,   777.34, -0.0294
    115.0000,     15.0000,  5.00000,   740.60,   748.34, -0.0104
    120.0000,     15.0000,  5.00000,   753.32,   748.93,  0.0059
    125.0000,     15.0000,  5.00000,   745.55,   754.71, -0.0122
    130.0000,     15.0000,  5.00000,   766.49,   776.86, -0.0134
    135.0000,     15.0000,  5.00000,   804.34,   814.27, -0.0123
    140.0000,     15.0000,  5.00000,   817.23,   807.38,  0.0121
    145.0000,     15.0000,  5.00000,   847.48,   834.05,  0.0160
    150.0000,     15.0000,  5.00000,   889.00,   857.04,  0.0366
      0.0000,     65.0000,  1.00000,   853.15,   822.48,  0.0366
      5.0000,     65.0000,  1.00000,   864.82,   831.76,  0.0390
     10.0000,     65.0000,  1.00000,   865.89,   838.02,  0.0327
     15.0000,     65.0000,  1.00000,   875.04,   851.42,  0.0274
     20.0000,     65.0000,  1.00000,   878.92,   861.81,  0.0197
     25.0000,     65.0000,  1.00000,   879.13,   872.73,  0.0073
     30.0000,     65.0000,  1.00000,   874.30,   873.86,  0.0005
     35.0000,     65.0000,  1.00000,   865.00,   874.82, -0.0113
     40.0000,     65.0000,  1.00000,   846.49,   865.78, -0.0225
     45.0000,     65.0000,  1.00000,   828.04,   854.39, -0.0313
     50.0000,     65.0000,  1.00000,   806.35,   842.37, -0.0437
     55.0000,     65.0000,  1.00000,   787.72,   828.22, -0.0501
     60.0000,     65.0000,  1.00000,   776.58,   821.26, -0.0559
     65.0000,     65.0000,  1.00000,   754.24,   809.69, -0.0709
     70.0000,     65.0000,  1.00000,   745.15,   792.39, -0.0615
     75.0000,     65.0000,  1.00000,   735.27,   781.74, -0.0613
     80.0000,     65.0000,  1.00000,   722.20,   768.46, -0.0621
     85.0000,     65.0000,  1.00000,   727.94,   771.28, -0.0578
     90.0000,     65.0000,  1.00000,   733.87,   776.79, -0.0568
     95.0000,     65.0000,  1.00000,   754.24,   778.14, -0.0312
    100.0000,     65.0000,  1.00000,   754.81,   773.92, -0.0250
    105.0000,     65.0000,  1.00000,   769.70,   772.03, -0.0030
    110.0000,     65.0000,  1.00000,   787.22,   771.83,  0.0197
    115.0000,     65.0000,  1.00000,   796.71,   768.24,  0.0364
    120.0000,     65.0000,  1.00000,   828.26,   765.96,  0.0782   ***
      0.0000,     15.0000,  6.00000,   845.34,   835.70,  0.0115
      5.0000,     15.0000,  6.00000,   852.77,   843.21,  0.0113
     10.0000,     15.0000,  6.00000,   861.91,   855.55,  0.0074
     15.0000,     15.0000,  6.00000,   860.18,   847.25,  0.0151
     20.0000,     15.0000,  6.00000,   868.67,   858.87,  0.0113
     25.0000,     15.0000,  6.00000,   859.21,   863.84, -0.0054
     30.0000,     15.0000,  6.00000,   860.59,   872.68, -0.0139
     35.0000,     15.0000,  6.00000,   843.17,   851.86, -0.0103
     40.0000,     15.0000,  6.00000,   824.60,   821.73,  0.0035
     45.0000,     15.0000,  6.00000,   794.75,   784.39,  0.0131
     50.0000,     15.0000,  6.00000,   781.19,   768.35,  0.0166
     55.0000,     15.0000,  6.00000,   780.03,   766.13,  0.0180
     60.0000,     15.0000,  6.00000,   755.31,   753.68,  0.0022
     65.0000,     15.0000,  6.00000,   743.03,   765.35, -0.0296
     70.0000,     15.0000,  6.00000,   755.71,   768.14, -0.0163
     75.0000,     15.0000,  6.00000,   773.92,   781.00, -0.0091
     80.0000,     15.0000,  6.00000,   746.68,   753.36, -0.0089
     85.0000,     15.0000,  6.00000,   744.40,   753.04, -0.0115
     90.0000,     15.0000,  6.00000,   710.37,   729.68, -0.0268
     95.0000,     15.0000,  6.00000,   714.07,   716.25, -0.0031
    100.0000,     15.0000,  6.00000,   679.17,   672.96,  0.0092
    105.0000,     15.0000,  6.00000,   677.99,   658.24,  0.0296
    110.0000,     15.0000,  6.00000,   672.36,   661.70,  0.0160
    115.0000,     15.0000,  6.00000,   680.98,   686.89, -0.0086
    120.0000,     15.0000,  6.00000,   733.78,   726.56,  0.0099
      0.0000,     30.0000,  3.00000,   828.04,   829.53, -0.0018
      5.0000,     30.0000,  3.00000,   841.69,   838.62,  0.0037
     10.0000,     30.0000,  3.00000,   845.99,   844.10,  0.0022
     15.0000,     30.0000,  3.00000,   837.76,   838.53, -0.0009
     20.0000,     30.0000,  3.00000,   833.94,   833.65,  0.0003
     25.0000,     30.0000,  3.00000,   818.61,   821.51, -0.0035
     30.0000,     30.0000,  3.00000,   805.65,   807.87, -0.0027
     35.0000,     30.0000,  3.00000,   790.10,   788.61,  0.0019
     40.0000,     30.0000,  3.00000,   771.77,   771.52,  0.0003
     45.0000,     30.0000,  3.00000,   753.74,   752.44,  0.0017
     50.0000,     30.0000,  3.00000,   740.68,   753.65, -0.0174
     55.0000,     30.0000,  3.00000,   750.90,   758.75, -0.0104
     60.0000,     30.0000,  3.00000,   739.74,   759.69, -0.0266
     65.0000,     30.0000,  3.00000,   729.58,   751.41, -0.0295
     70.0000,     30.0000,  3.00000,   738.86,   754.24, -0.0206
     75.0000,     30.0000,  3.00000,   732.06,   749.59, -0.0237
     80.0000,     30.0000,  3.00000,   720.33,   723.13, -0.0039
     85.0000,     30.0000,  3.00000,   710.63,   692.61,  0.0257
     90.0000,     30.0000,  3.00000,   682.53,   663.60,  0.0281
     95.0000,     30.0000,  3.00000,   678.60,   658.68,  0.0298
    100.0000,     30.0000,  3.00000,   661.15,   651.47,  0.0147
    105.0000,     30.0000,  3.00000,   693.09,   667.18,  0.0381
      0.0000,     25.0000,  4.00000,   802.73,   817.61, -0.0184
      5.0000,     25.0000,  4.00000,   810.39,   812.46, -0.0026
     10.0000,     25.0000,  4.00000,   808.88,   814.22, -0.0066
     15.0000,     25.0000,  4.00000,   788.85,   796.93, -0.0102
     20.0000,     25.0000,  4.00000,   778.44,   781.09, -0.0034
     25.0000,     25.0000,  4.00000,   767.71,   763.69,  0.0052
     30.0000,     25.0000,  4.00000,   764.86,   752.14,  0.0168
     35.0000,     25.0000,  4.00000,   739.34,   738.57,  0.0010
     40.0000,     25.0000,  4.00000,   724.50,   729.44, -0.0068
     45.0000,     25.0000,  4.00000,   716.22,   736.70, -0.0282
     50.0000,     25.0000,  4.00000,   712.99,   738.60, -0.0353
     55.0000,     25.0000,  4.00000,   732.17,   748.64, -0.0222
     60.0000,     25.0000,  4.00000,   725.77,   740.73, -0.0204
     65.0000,     25.0000,  4.00000,   747.82,   739.20,  0.0116
     70.0000,     25.0000,  4.00000,   718.04,   710.32,  0.0108
     75.0000,     25.0000,  4.00000,   704.56,   680.84,  0.0343
     80.0000,     25.0000,  4.00000,   682.33,   648.99,  0.0501
     85.0000,     25.0000,  4.00000,   665.24,   636.64,  0.0439
     90.0000,     25.0000,  4.00000,   656.72,   622.08,  0.0542
     30.0000,     15.0000,  8.00000,   672.44,   699.45, -0.0394
      0.0000,     15.0000, 10.00000,   607.27,   631.56, -0.0392

Iteration  Time for this iteration  Total Time   RMS Error
     1              13.19              13.19        4.793
     2               7.47              20.66        3.392
     3               2.41              23.06        3.094
     4               2.06              25.13        3.089

RES2DINV ver. 3.56.22
Windows XP Version 5.1
Key ID number is K3-043E043E-043E
