# Supplementary material for: Electrical resistivity tomography data across the Hockai Fault Zone (Ardenne, Belgium)
Source: Data Brief. 2016 Dec 21;11:1–4. doi: 10.1016/j.dib.2016.12.028 (PMC5220259; doi:10.1016/j.dib.2016.12.028)
Supplement: Supplementary file 2 — Supplementary material [file mmc2.zip › output/INV/20090813-1_normal.INV]

C:\__DATA__\__DATA__\Active Faults\HockaiFZ\Donn�es\ERT\working_dir\20090813-1.DAT
      5.0000
7
909
1
0
      7.5000,       5.0000,   1.00000,    740.0911
     12.5000,       5.0000,   1.00000,    778.3412
     17.5000,       5.0000,   1.00000,    783.0276
     22.5000,       5.0000,   1.00000,    797.6550
     27.5000,       5.0000,   1.00000,    834.4894
     32.5000,       5.0000,   1.00000,    796.9417
     37.5000,       5.0000,   1.00000,    754.0915
     42.5000,       5.0000,   1.00000,    754.6661
     47.5000,       5.0000,   1.00000,    704.3813
     52.5000,       5.0000,   1.00000,    729.0987
     57.5000,       5.0000,   1.00000,    699.1342
     62.5000,       5.0000,   1.00000,    736.9673
     67.5000,       5.0000,   1.00000,    683.3038
     72.5000,       5.0000,   1.00000,    733.8077
     77.5000,       5.0000,   1.00000,    708.1679
     82.5000,       5.0000,   1.00000,    771.4387
     87.5000,       5.0000,   1.00000,    776.7818
     92.5000,       5.0000,   1.00000,    895.6586
     97.5000,       5.0000,   1.00000,    905.4642
    102.5000,       5.0000,   1.00000,   1029.3929
    107.5000,       5.0000,   1.00000,   1013.3270
    112.5000,       5.0000,   1.00000,   1062.2227
    117.5000,       5.0000,   1.00000,   1052.8501
    122.5000,       5.0000,   1.00000,   1071.6705
    127.5000,       5.0000,   1.00000,   1052.0922
    132.5000,       5.0000,   1.00000,   1136.3512
    137.5000,       5.0000,   1.00000,   1160.5464
    142.5000,       5.0000,   1.00000,   1290.3196
    147.5000,       5.0000,   1.00000,   1382.9708
    152.5000,       5.0000,   1.00000,   1458.5737
    157.5000,       5.0000,   1.00000,   1519.0021
    162.5000,       5.0000,   1.00000,   1428.8060
    167.5000,       5.0000,   1.00000,   1595.2961
    172.5000,       5.0000,   1.00000,   1597.1254
    177.5000,       5.0000,   1.00000,   1824.7582
    182.5000,       5.0000,   1.00000,   1827.3115
    187.5000,       5.0000,   1.00000,   1857.6832
    192.5000,       5.0000,   1.00000,   1747.4841
    197.5000,       5.0000,   1.00000,   1702.1117
    202.5000,       5.0000,   1.00000,   1520.0483
    207.5000,       5.0000,   1.00000,   1579.8066
    212.5000,       5.0000,   1.00000,   1577.4565
    217.5000,       5.0000,   1.00000,   1443.9700
    222.5000,       5.0000,   1.00000,   1477.6859
    227.5000,       5.0000,   1.00000,   1475.5394
    232.5000,       5.0000,   1.00000,   1515.9644
    237.5000,       5.0000,   1.00000,   1606.5474
    242.5000,       5.0000,   1.00000,   1479.5403
    247.5000,       5.0000,   1.00000,   1484.4226
    252.5000,       5.0000,   1.00000,   1367.1033
    257.5000,       5.0000,   1.00000,   1406.1134
    262.5000,       5.0000,   1.00000,   1493.5060
    267.5000,       5.0000,   1.00000,   1367.8066
    272.5000,       5.0000,   1.00000,   1598.4369
    277.5000,       5.0000,   1.00000,   1568.7697
    282.5000,       5.0000,   1.00000,   1826.4556
    287.5000,       5.0000,   1.00000,   2397.9158
    292.5000,       5.0000,   1.00000,   2381.5288
    297.5000,       5.0000,   1.00000,   2557.4990
    302.5000,       5.0000,   1.00000,   1944.3358
    307.5000,       5.0000,   1.00000,   1798.4764
     12.5000,       5.0000,   2.00000,    926.7001
     17.5000,       5.0000,   2.00000,    934.9927
     22.5000,       5.0000,   2.00000,    943.8054
     27.5000,       5.0000,   2.00000,    998.8875
     32.5000,       5.0000,   2.00000,    956.1583
     37.5000,       5.0000,   2.00000,    907.2317
     42.5000,       5.0000,   2.00000,    940.6816
     47.5000,       5.0000,   2.00000,    897.8096
     52.5000,       5.0000,   2.00000,    913.1554
     57.5000,       5.0000,   2.00000,    869.9743
     62.5000,       5.0000,   2.00000,    878.5731
     67.5000,       5.0000,   2.00000,    848.4758
     72.5000,       5.0000,   2.00000,    884.0867
     77.5000,       5.0000,   2.00000,    889.4753
     82.5000,       5.0000,   2.00000,    915.0725
     87.5000,       5.0000,   2.00000,    932.9894
     92.5000,       5.0000,   2.00000,   1040.4161
     97.5000,       5.0000,   2.00000,   1061.0615
    102.5000,       5.0000,   2.00000,   1171.8320
    107.5000,       5.0000,   2.00000,   1149.6113
    112.5000,       5.0000,   2.00000,   1179.7917
    117.5000,       5.0000,   2.00000,   1222.1288
    122.5000,       5.0000,   2.00000,   1230.2401
    127.5000,       5.0000,   2.00000,   1233.0757
    132.5000,       5.0000,   2.00000,   1270.5857
    137.5000,       5.0000,   2.00000,   1252.2468
    142.5000,       5.0000,   2.00000,   1321.3967
    147.5000,       5.0000,   2.00000,   1433.0112
    152.5000,       5.0000,   2.00000,   1463.3761
    157.5000,       5.0000,   2.00000,   1507.1398
    162.5000,       5.0000,   2.00000,   1537.3885
    167.5000,       5.0000,   2.00000,   1695.6321
    172.5000,       5.0000,   2.00000,   1843.3242
    177.5000,       5.0000,   2.00000,   1834.6986
    182.5000,       5.0000,   2.00000,   1631.3151
    187.5000,       5.0000,   2.00000,   1841.3802
    192.5000,       5.0000,   2.00000,   1816.5530
    197.5000,       5.0000,   2.00000,   1760.0709
    202.5000,       5.0000,   2.00000,   1522.6165
    207.5000,       5.0000,   2.00000,   1430.7316
    212.5000,       5.0000,   2.00000,   1521.1895
    217.5000,       5.0000,   2.00000,   1493.9368
    222.5000,       5.0000,   2.00000,   1582.5074
    227.5000,       5.0000,   2.00000,   1387.4137
    232.5000,       5.0000,   2.00000,   1417.9448
    237.5000,       5.0000,   2.00000,   1535.0642
    242.5000,       5.0000,   2.00000,   1462.5288
    247.5000,       5.0000,   2.00000,   1546.0734
    252.5000,       5.0000,   2.00000,   1449.4093
    257.5000,       5.0000,   2.00000,   1459.2177
    262.5000,       5.0000,   2.00000,   1510.6379
    267.5000,       5.0000,   2.00000,   1501.7092
    272.5000,       5.0000,   2.00000,   1783.3438
    277.5000,       5.0000,   2.00000,   1630.0995
    282.5000,       5.0000,   2.00000,   1654.0916
    287.5000,       5.0000,   2.00000,   2163.7766
    292.5000,       5.0000,   2.00000,   1939.3046
    297.5000,       5.0000,   2.00000,   1816.1992
    302.5000,       5.0000,   2.00000,   1896.8784
     17.5000,       5.0000,   3.00000,   1003.7473
     22.5000,       5.0000,   3.00000,   1032.9409
     27.5000,       5.0000,   3.00000,   1063.8940
     32.5000,       5.0000,   3.00000,   1038.3087
     37.5000,       5.0000,   3.00000,    981.3542
     42.5000,       5.0000,   3.00000,   1009.5015
     47.5000,       5.0000,   3.00000,    987.9882
     52.5000,       5.0000,   3.00000,   1038.8617
     57.5000,       5.0000,   3.00000,    954.6572
     62.5000,       5.0000,   3.00000,    970.8799
     67.5000,       5.0000,   3.00000,    919.0198
     72.5000,       5.0000,   3.00000,    974.9400
     77.5000,       5.0000,   3.00000,    929.6010
     82.5000,       5.0000,   3.00000,    978.3046
     87.5000,       5.0000,   3.00000,    956.3990
     92.5000,       5.0000,   3.00000,   1076.0863
     97.5000,       5.0000,   3.00000,   1081.3353
    102.5000,       5.0000,   3.00000,   1183.7240
    107.5000,       5.0000,   3.00000,   1146.2438
    112.5000,       5.0000,   3.00000,   1196.8021
    117.5000,       5.0000,   3.00000,   1203.4540
    122.5000,       5.0000,   3.00000,   1263.7792
    127.5000,       5.0000,   3.00000,   1259.0295
    132.5000,       5.0000,   3.00000,   1295.3744
    137.5000,       5.0000,   3.00000,   1255.0765
    142.5000,       5.0000,   3.00000,   1321.7087
    147.5000,       5.0000,   3.00000,   1403.2620
    152.5000,       5.0000,   3.00000,   1404.4150
    157.5000,       5.0000,   3.00000,   1470.9940
    162.5000,       5.0000,   3.00000,   1459.0098
    167.5000,       5.0000,   3.00000,   1668.7747
    172.5000,       5.0000,   3.00000,   1670.1183
    177.5000,       5.0000,   3.00000,   1615.1014
    182.5000,       5.0000,   3.00000,   1507.1545
    187.5000,       5.0000,   3.00000,   1698.3014
    192.5000,       5.0000,   3.00000,   1640.5380
    197.5000,       5.0000,   3.00000,   1573.7869
    202.5000,       5.0000,   3.00000,   1392.8649
    207.5000,       5.0000,   3.00000,   1327.7365
    212.5000,       5.0000,   3.00000,   1377.4686
    217.5000,       5.0000,   3.00000,   1451.3710
    222.5000,       5.0000,   3.00000,   1487.6564
    227.5000,       5.0000,   3.00000,   1309.5106
    232.5000,       5.0000,   3.00000,   1336.6412
    237.5000,       5.0000,   3.00000,   1442.0856
    242.5000,       5.0000,   3.00000,   1417.4752
    247.5000,       5.0000,   3.00000,   1483.9470
    252.5000,       5.0000,   3.00000,   1432.1940
    257.5000,       5.0000,   3.00000,   1435.7605
    262.5000,       5.0000,   3.00000,   1540.8838
    267.5000,       5.0000,   3.00000,   1604.3002
    272.5000,       5.0000,   3.00000,   1801.6709
    277.5000,       5.0000,   3.00000,   1551.1442
    282.5000,       5.0000,   3.00000,   1576.8126
    287.5000,       5.0000,   3.00000,   1887.5693
    292.5000,       5.0000,   3.00000,   1780.9302
    297.5000,       5.0000,   3.00000,   1783.0287
     22.5000,      15.0000,   1.00000,   1048.5986
     27.5000,      15.0000,   1.00000,   1065.9093
     32.5000,      15.0000,   1.00000,   1033.0597
     37.5000,      15.0000,   1.00000,   1019.4081
     42.5000,      15.0000,   1.00000,   1007.2634
     47.5000,      15.0000,   1.00000,   1036.4272
     52.5000,      15.0000,   1.00000,   1021.7443
     57.5000,      15.0000,   1.00000,   1032.6288
     62.5000,      15.0000,   1.00000,    983.5535
     67.5000,      15.0000,   1.00000,    985.1794
     72.5000,      15.0000,   1.00000,    958.5717
     77.5000,      15.0000,   1.00000,    976.9791
     82.5000,      15.0000,   1.00000,    950.0264
     87.5000,      15.0000,   1.00000,   1004.8320
     92.5000,      15.0000,   1.00000,   1028.4736
     97.5000,      15.0000,   1.00000,   1106.1509
    102.5000,      15.0000,   1.00000,   1119.7816
    107.5000,      15.0000,   1.00000,   1156.3851
    112.5000,      15.0000,   1.00000,   1143.2982
    117.5000,      15.0000,   1.00000,   1188.1261
    122.5000,      15.0000,   1.00000,   1209.1875
    127.5000,      15.0000,   1.00000,   1248.0292
    132.5000,      15.0000,   1.00000,   1244.8309
    137.5000,      15.0000,   1.00000,   1283.9697
    142.5000,      15.0000,   1.00000,   1315.6334
    147.5000,      15.0000,   1.00000,   1342.1729
    152.5000,      15.0000,   1.00000,   1399.7129
    157.5000,      15.0000,   1.00000,   1397.2162
    162.5000,      15.0000,   1.00000,   1478.2820
    167.5000,      15.0000,   1.00000,   1514.4156
    172.5000,      15.0000,   1.00000,   1503.9921
    177.5000,      15.0000,   1.00000,   1462.0475
    182.5000,      15.0000,   1.00000,   1516.5916
    187.5000,      15.0000,   1.00000,   1479.1498
    192.5000,      15.0000,   1.00000,   1544.3525
    197.5000,      15.0000,   1.00000,   1469.5554
    202.5000,      15.0000,   1.00000,   1326.9578
    207.5000,      15.0000,   1.00000,   1292.1168
    212.5000,      15.0000,   1.00000,   1353.5775
    217.5000,      15.0000,   1.00000,   1384.3820
    222.5000,      15.0000,   1.00000,   1387.4257
    227.5000,      15.0000,   1.00000,   1354.9327
    232.5000,      15.0000,   1.00000,   1317.6307
    237.5000,      15.0000,   1.00000,   1340.9869
    242.5000,      15.0000,   1.00000,   1402.8635
    247.5000,      15.0000,   1.00000,   1417.8676
    252.5000,      15.0000,   1.00000,   1393.3314
    257.5000,      15.0000,   1.00000,   1447.6378
    262.5000,      15.0000,   1.00000,   1539.4573
    267.5000,      15.0000,   1.00000,   1624.7256
    272.5000,      15.0000,   1.00000,   1586.7518
    277.5000,      15.0000,   1.00000,   1538.0662
    282.5000,      15.0000,   1.00000,   1539.8971
    287.5000,      15.0000,   1.00000,   1591.1569
    292.5000,      15.0000,   1.00000,   1714.8685
     22.5000,       5.0000,   4.00000,   1054.4026
     27.5000,       5.0000,   4.00000,   1112.9266
     32.5000,       5.0000,   4.00000,   1066.7772
     37.5000,       5.0000,   4.00000,   1017.6060
     42.5000,       5.0000,   4.00000,   1046.4567
     47.5000,       5.0000,   4.00000,   1020.2810
     52.5000,       5.0000,   4.00000,   1079.9938
     57.5000,       5.0000,   4.00000,   1018.0319
     62.5000,       5.0000,   4.00000,   1022.1535
     67.5000,       5.0000,   4.00000,    974.1712
     72.5000,       5.0000,   4.00000,    983.7617
     77.5000,       5.0000,   4.00000,    943.6956
     82.5000,       5.0000,   4.00000,    959.9439
     87.5000,       5.0000,   4.00000,    959.4585
     92.5000,       5.0000,   4.00000,   1069.8090
     97.5000,       5.0000,   4.00000,   1071.1167
    102.5000,       5.0000,   4.00000,   1161.7709
    107.5000,       5.0000,   4.00000,   1131.2260
    112.5000,       5.0000,   4.00000,   1147.1968
    117.5000,       5.0000,   4.00000,   1171.9261
    122.5000,       5.0000,   4.00000,   1218.1647
    127.5000,       5.0000,   4.00000,   1233.1350
    132.5000,       5.0000,   4.00000,   1275.3611
    137.5000,       5.0000,   4.00000,   1233.4224
    142.5000,       5.0000,   4.00000,   1270.3479
    147.5000,       5.0000,   4.00000,   1323.8488
    152.5000,       5.0000,   4.00000,   1355.5627
    157.5000,       5.0000,   4.00000,   1417.6735
    162.5000,       5.0000,   4.00000,   1408.6477
    167.5000,       5.0000,   4.00000,   1494.1301
    172.5000,       5.0000,   4.00000,   1464.0211
    177.5000,       5.0000,   4.00000,   1465.4873
    182.5000,       5.0000,   4.00000,   1443.8789
    187.5000,       5.0000,   4.00000,   1583.5260
    192.5000,       5.0000,   4.00000,   1431.7223
    197.5000,       5.0000,   4.00000,   1412.0657
    202.5000,       5.0000,   4.00000,   1262.5209
    207.5000,       5.0000,   4.00000,   1249.6410
    212.5000,       5.0000,   4.00000,   1338.5516
    217.5000,       5.0000,   4.00000,   1309.8394
    222.5000,       5.0000,   4.00000,   1409.9653
    227.5000,       5.0000,   4.00000,   1245.1630
    232.5000,       5.0000,   4.00000,   1310.1960
    237.5000,       5.0000,   4.00000,   1393.2214
    242.5000,       5.0000,   4.00000,   1335.6584
    247.5000,       5.0000,   4.00000,   1434.2190
    252.5000,       5.0000,   4.00000,   1329.4464
    257.5000,       5.0000,   4.00000,   1427.2837
    262.5000,       5.0000,   4.00000,   1572.4294
    267.5000,       5.0000,   4.00000,   1551.5642
    272.5000,       5.0000,   4.00000,   1695.8977
    277.5000,       5.0000,   4.00000,   1406.4977
    282.5000,       5.0000,   4.00000,   1405.2690
    287.5000,       5.0000,   4.00000,   1759.0486
    292.5000,       5.0000,   4.00000,   1710.3824
     30.0000,      20.0000,   1.00000,   1041.5306
     35.0000,      20.0000,   1.00000,   1052.3617
     40.0000,      20.0000,   1.00000,   1035.9150
     45.0000,      20.0000,   1.00000,   1043.1595
     50.0000,      20.0000,   1.00000,   1049.8174
     55.0000,      20.0000,   1.00000,   1055.4607
     60.0000,      20.0000,   1.00000,   1061.8016
     65.0000,      20.0000,   1.00000,   1028.9005
     70.0000,      20.0000,   1.00000,    990.1580
     75.0000,      20.0000,   1.00000,    960.6414
     80.0000,      20.0000,   1.00000,    947.7061
     85.0000,      20.0000,   1.00000,    972.9189
     90.0000,      20.0000,   1.00000,    997.2360
     95.0000,      20.0000,   1.00000,   1052.9996
    100.0000,      20.0000,   1.00000,   1089.2059
    105.0000,      20.0000,   1.00000,   1102.3196
    110.0000,      20.0000,   1.00000,   1114.5852
    115.0000,      20.0000,   1.00000,   1128.9352
    120.0000,      20.0000,   1.00000,   1139.7703
    125.0000,      20.0000,   1.00000,   1174.7834
    130.0000,      20.0000,   1.00000,   1182.5669
    135.0000,      20.0000,   1.00000,   1208.1799
    140.0000,      20.0000,   1.00000,   1224.1906
    145.0000,      20.0000,   1.00000,   1244.4614
    150.0000,      20.0000,   1.00000,   1282.6848
    155.0000,      20.0000,   1.00000,   1318.9822
    160.0000,      20.0000,   1.00000,   1324.4670
    165.0000,      20.0000,   1.00000,   1326.7656
    170.0000,      20.0000,   1.00000,   1329.7023
    175.0000,      20.0000,   1.00000,   1352.5133
    180.0000,      20.0000,   1.00000,   1373.3787
    185.0000,      20.0000,   1.00000,   1331.8621
    190.0000,      20.0000,   1.00000,   1337.7352
    195.0000,      20.0000,   1.00000,   1290.8923
    200.0000,      20.0000,   1.00000,   1238.6874
    205.0000,      20.0000,   1.00000,   1217.6635
    210.0000,      20.0000,   1.00000,   1212.0834
    215.0000,      20.0000,   1.00000,   1261.5182
    220.0000,      20.0000,   1.00000,   1287.4921
    225.0000,      20.0000,   1.00000,   1287.2225
    230.0000,      20.0000,   1.00000,   1338.7656
    235.0000,      20.0000,   1.00000,   1293.2065
    240.0000,      20.0000,   1.00000,   1332.1315
    245.0000,      20.0000,   1.00000,   1306.3402
    250.0000,      20.0000,   1.00000,   1330.9031
    255.0000,      20.0000,   1.00000,   1406.0895
    260.0000,      20.0000,   1.00000,   1404.6548
    265.0000,      20.0000,   1.00000,   1445.3788
    270.0000,      20.0000,   1.00000,   1393.5109
    275.0000,      20.0000,   1.00000,   1296.2185
    280.0000,      20.0000,   1.00000,   1389.2942
    285.0000,      20.0000,   1.00000,   1428.9800
     27.5000,       5.0000,   5.00000,   1105.0452
     32.5000,       5.0000,   5.00000,   1081.8763
     37.5000,       5.0000,   5.00000,   1028.8065
     42.5000,       5.0000,   5.00000,   1066.0637
     47.5000,       5.0000,   5.00000,   1032.1948
     52.5000,       5.0000,   5.00000,   1099.8140
     57.5000,       5.0000,   5.00000,   1044.4702
     62.5000,       5.0000,   5.00000,   1065.7814
     67.5000,       5.0000,   5.00000,    987.7296
     72.5000,       5.0000,   5.00000,    987.4324
     77.5000,       5.0000,   5.00000,    916.4101
     82.5000,       5.0000,   5.00000,    950.9924
     87.5000,       5.0000,   5.00000,    940.2923
     92.5000,       5.0000,   5.00000,   1060.9961
     97.5000,       5.0000,   5.00000,   1052.9264
    102.5000,       5.0000,   5.00000,   1139.3451
    107.5000,       5.0000,   5.00000,   1091.9672
    112.5000,       5.0000,   5.00000,   1117.2760
    117.5000,       5.0000,   5.00000,   1125.9551
    122.5000,       5.0000,   5.00000,   1184.0183
    127.5000,       5.0000,   5.00000,   1183.8549
    132.5000,       5.0000,   5.00000,   1248.0262
    137.5000,       5.0000,   5.00000,   1187.3026
    142.5000,       5.0000,   5.00000,   1197.6016
    147.5000,       5.0000,   5.00000,   1253.7627
    152.5000,       5.0000,   5.00000,   1287.6317
    157.5000,       5.0000,   5.00000,   1367.8682
    162.5000,       5.0000,   5.00000,   1311.7219
    167.5000,       5.0000,   5.00000,   1367.3480
    172.5000,       5.0000,   5.00000,   1364.6284
    177.5000,       5.0000,   5.00000,   1388.9712
    182.5000,       5.0000,   5.00000,   1350.3615
    187.5000,       5.0000,   5.00000,   1470.6490
    192.5000,       5.0000,   5.00000,   1299.0006
    197.5000,       5.0000,   5.00000,   1256.3335
    202.5000,       5.0000,   5.00000,   1177.9698
    207.5000,       5.0000,   5.00000,   1181.6702
    212.5000,       5.0000,   5.00000,   1238.0692
    217.5000,       5.0000,   5.00000,   1256.2296
    222.5000,       5.0000,   5.00000,   1316.8046
    227.5000,       5.0000,   5.00000,   1215.0638
    232.5000,       5.0000,   5.00000,   1294.5718
    237.5000,       5.0000,   5.00000,   1362.2505
    242.5000,       5.0000,   5.00000,   1291.3323
    247.5000,       5.0000,   5.00000,   1327.3857
    252.5000,       5.0000,   5.00000,   1302.2106
    257.5000,       5.0000,   5.00000,   1390.0413
    262.5000,       5.0000,   5.00000,   1474.6617
    267.5000,       5.0000,   5.00000,   1468.5981
    272.5000,       5.0000,   5.00000,   1520.4347
    277.5000,       5.0000,   5.00000,   1242.2600
    282.5000,       5.0000,   5.00000,   1292.5062
    287.5000,       5.0000,   5.00000,   1703.9723
     32.5000,       5.0000,   6.00000,   1066.0104
     37.5000,       5.0000,   6.00000,   1037.2566
     42.5000,       5.0000,   6.00000,   1065.1365
     47.5000,       5.0000,   6.00000,   1048.2837
     52.5000,       5.0000,   6.00000,   1116.6935
     57.5000,       5.0000,   6.00000,   1054.2133
     62.5000,       5.0000,   6.00000,   1065.5941
     67.5000,       5.0000,   6.00000,    993.7722
     72.5000,       5.0000,   6.00000,    968.5348
     77.5000,       5.0000,   6.00000,    903.9533
     82.5000,       5.0000,   6.00000,    929.0035
     87.5000,       5.0000,   6.00000,    928.2754
     92.5000,       5.0000,   6.00000,   1035.8418
     97.5000,       5.0000,   6.00000,   1042.8534
    102.5000,       5.0000,   6.00000,   1111.8250
    107.5000,       5.0000,   6.00000,   1071.4822
    112.5000,       5.0000,   6.00000,   1090.9774
    117.5000,       5.0000,   6.00000,   1103.9186
    122.5000,       5.0000,   6.00000,   1148.4640
    127.5000,       5.0000,   6.00000,   1157.2234
    132.5000,       5.0000,   6.00000,   1198.6686
    137.5000,       5.0000,   6.00000,   1129.4268
    142.5000,       5.0000,   6.00000,   1135.8973
    147.5000,       5.0000,   6.00000,   1186.7676
    152.5000,       5.0000,   6.00000,   1219.8907
    157.5000,       5.0000,   6.00000,   1257.2997
    162.5000,       5.0000,   6.00000,   1217.3315
    167.5000,       5.0000,   6.00000,   1308.8566
    172.5000,       5.0000,   6.00000,   1317.9280
    177.5000,       5.0000,   6.00000,   1326.7495
    182.5000,       5.0000,   6.00000,   1260.4929
    187.5000,       5.0000,   6.00000,   1357.5424
    192.5000,       5.0000,   6.00000,   1195.5062
    197.5000,       5.0000,   6.00000,   1168.3129
    202.5000,       5.0000,   6.00000,   1100.5688
    207.5000,       5.0000,   6.00000,   1089.7574
    212.5000,       5.0000,   6.00000,   1166.5028
    217.5000,       5.0000,   6.00000,   1180.3030
    222.5000,       5.0000,   6.00000,   1296.0818
    227.5000,       5.0000,   6.00000,   1167.6678
    232.5000,       5.0000,   6.00000,   1282.5580
    237.5000,       5.0000,   6.00000,   1345.4335
    242.5000,       5.0000,   6.00000,   1240.1971
    247.5000,       5.0000,   6.00000,   1299.5355
    252.5000,       5.0000,   6.00000,   1245.6067
    257.5000,       5.0000,   6.00000,   1283.7990
    262.5000,       5.0000,   6.00000,   1344.1835
    267.5000,       5.0000,   6.00000,   1313.5172
    272.5000,       5.0000,   6.00000,   1329.4545
    277.5000,       5.0000,   6.00000,   1116.0692
    282.5000,       5.0000,   6.00000,   1240.2388
     37.5000,      25.0000,   1.00000,   1030.0895
     42.5000,      25.0000,   1.00000,   1056.9984
     47.5000,      25.0000,   1.00000,   1055.7451
     52.5000,      25.0000,   1.00000,   1077.5317
     57.5000,      25.0000,   1.00000,   1052.8868
     62.5000,      25.0000,   1.00000,   1040.2943
     67.5000,      25.0000,   1.00000,    996.9289
     72.5000,      25.0000,   1.00000,    975.6722
     77.5000,      25.0000,   1.00000,    944.1711
     82.5000,      25.0000,   1.00000,    956.5457
     87.5000,      25.0000,   1.00000,    959.4435
     92.5000,      25.0000,   1.00000,   1010.4973
     97.5000,      25.0000,   1.00000,   1029.0641
    102.5000,      25.0000,   1.00000,   1073.1329
    107.5000,      25.0000,   1.00000,   1085.3538
    112.5000,      25.0000,   1.00000,   1110.6578
    117.5000,      25.0000,   1.00000,   1109.2458
    122.5000,      25.0000,   1.00000,   1127.9514
    127.5000,      25.0000,   1.00000,   1122.0267
    132.5000,      25.0000,   1.00000,   1121.7839
    137.5000,      25.0000,   1.00000,   1133.2717
    142.5000,      25.0000,   1.00000,   1156.7577
    147.5000,      25.0000,   1.00000,   1183.5676
    152.5000,      25.0000,   1.00000,   1169.1570
    157.5000,      25.0000,   1.00000,   1180.6151
    162.5000,      25.0000,   1.00000,   1212.8542
    167.5000,      25.0000,   1.00000,   1249.2052
    172.5000,      25.0000,   1.00000,   1267.4055
    177.5000,      25.0000,   1.00000,   1265.2902
    182.5000,      25.0000,   1.00000,   1218.5016
    187.5000,      25.0000,   1.00000,   1186.4407
    192.5000,      25.0000,   1.00000,   1165.5953
    197.5000,      25.0000,   1.00000,   1166.2391
    202.5000,      25.0000,   1.00000,   1106.2588
    207.5000,      25.0000,   1.00000,   1103.8016
    212.5000,      25.0000,   1.00000,   1138.2305
    217.5000,      25.0000,   1.00000,   1187.0054
    222.5000,      25.0000,   1.00000,   1249.0070
    227.5000,      25.0000,   1.00000,   1288.0328
    232.5000,      25.0000,   1.00000,   1284.4811
    237.5000,      25.0000,   1.00000,   1272.5969
    242.5000,      25.0000,   1.00000,   1296.0581
    247.5000,      25.0000,   1.00000,   1311.1869
    252.5000,      25.0000,   1.00000,   1283.2871
    257.5000,      25.0000,   1.00000,   1257.2500
    262.5000,      25.0000,   1.00000,   1237.3062
    267.5000,      25.0000,   1.00000,   1149.1090
    272.5000,      25.0000,   1.00000,   1141.0938
    277.5000,      25.0000,   1.00000,   1256.9827
     37.5000,       5.0000,   7.00000,   1015.9930
     42.5000,       5.0000,   7.00000,   1078.8823
     47.5000,       5.0000,   7.00000,   1052.7778
     52.5000,       5.0000,   7.00000,   1128.7607
     57.5000,       5.0000,   7.00000,   1048.0896
     62.5000,       5.0000,   7.00000,   1052.0565
     67.5000,       5.0000,   7.00000,    973.7432
     72.5000,       5.0000,   7.00000,    959.0126
     77.5000,       5.0000,   7.00000,    891.8790
     82.5000,       5.0000,   7.00000,    917.8447
     87.5000,       5.0000,   7.00000,    906.2118
     92.5000,       5.0000,   7.00000,   1023.6218
     97.5000,       5.0000,   7.00000,   1020.7090
    102.5000,       5.0000,   7.00000,   1097.6908
    107.5000,       5.0000,   7.00000,   1056.1068
    112.5000,       5.0000,   7.00000,   1081.9893
    117.5000,       5.0000,   7.00000,   1084.8744
    122.5000,       5.0000,   7.00000,   1135.0026
    127.5000,       5.0000,   7.00000,   1126.2089
    132.5000,       5.0000,   7.00000,   1155.1704
    137.5000,       5.0000,   7.00000,   1073.8610
    142.5000,       5.0000,   7.00000,   1078.7435
    147.5000,       5.0000,   7.00000,   1124.5997
    152.5000,       5.0000,   7.00000,   1119.2457
    157.5000,       5.0000,   7.00000,   1163.2987
    162.5000,       5.0000,   7.00000,   1151.0092
    167.5000,       5.0000,   7.00000,   1257.6743
    172.5000,       5.0000,   7.00000,   1289.2992
    177.5000,       5.0000,   7.00000,   1264.9977
    182.5000,       5.0000,   7.00000,   1178.8892
    187.5000,       5.0000,   7.00000,   1257.7296
    192.5000,       5.0000,   7.00000,   1111.1693
    197.5000,       5.0000,   7.00000,   1099.8512
    202.5000,       5.0000,   7.00000,   1014.3311
    207.5000,       5.0000,   7.00000,   1004.0088
    212.5000,       5.0000,   7.00000,   1090.2284
    217.5000,       5.0000,   7.00000,   1144.2682
    222.5000,       5.0000,   7.00000,   1257.2858
    227.5000,       5.0000,   7.00000,   1152.7760
    232.5000,       5.0000,   7.00000,   1254.7614
    237.5000,       5.0000,   7.00000,   1311.0669
    242.5000,       5.0000,   7.00000,   1240.4192
    247.5000,       5.0000,   7.00000,   1271.3228
    252.5000,       5.0000,   7.00000,   1159.5605
    257.5000,       5.0000,   7.00000,   1168.3182
    262.5000,       5.0000,   7.00000,   1205.9092
    267.5000,       5.0000,   7.00000,   1124.9604
    272.5000,       5.0000,   7.00000,   1200.9435
    277.5000,       5.0000,   7.00000,   1067.9612
     42.5000,       5.0000,   8.00000,   1061.4878
     47.5000,       5.0000,   8.00000,   1062.7765
     52.5000,       5.0000,   8.00000,   1117.8823
     57.5000,       5.0000,   8.00000,   1038.2374
     62.5000,       5.0000,   8.00000,   1026.3960
     67.5000,       5.0000,   8.00000,    950.3177
     72.5000,       5.0000,   8.00000,    939.8672
     77.5000,       5.0000,   8.00000,    878.6285
     82.5000,       5.0000,   8.00000,    905.3770
     87.5000,       5.0000,   8.00000,    892.8221
     92.5000,       5.0000,   8.00000,    991.2280
     97.5000,       5.0000,   8.00000,    998.2115
    102.5000,       5.0000,   8.00000,   1074.7250
    107.5000,       5.0000,   8.00000,   1047.3325
    112.5000,       5.0000,   8.00000,   1075.9734
    117.5000,       5.0000,   8.00000,   1083.1782
    122.5000,       5.0000,   8.00000,   1121.6987
    127.5000,       5.0000,   8.00000,   1101.4755
    132.5000,       5.0000,   8.00000,   1114.3870
    137.5000,       5.0000,   8.00000,   1029.6416
    142.5000,       5.0000,   8.00000,   1020.0472
    147.5000,       5.0000,   8.00000,   1049.5083
    152.5000,       5.0000,   8.00000,   1046.4053
    157.5000,       5.0000,   8.00000,   1095.7687
    162.5000,       5.0000,   8.00000,   1092.9611
    167.5000,       5.0000,   8.00000,   1204.4468
    172.5000,       5.0000,   8.00000,   1227.8088
    177.5000,       5.0000,   8.00000,   1215.4515
    182.5000,       5.0000,   8.00000,   1115.4569
    187.5000,       5.0000,   8.00000,   1191.3213
    192.5000,       5.0000,   8.00000,   1040.4845
    197.5000,       5.0000,   8.00000,   1005.8065
    202.5000,       5.0000,   8.00000,    954.1361
    207.5000,       5.0000,   8.00000,    943.7343
    212.5000,       5.0000,   8.00000,   1031.6389
    217.5000,       5.0000,   8.00000,   1087.9045
    222.5000,       5.0000,   8.00000,   1198.7710
    227.5000,       5.0000,   8.00000,   1115.8850
    232.5000,       5.0000,   8.00000,   1224.0291
    237.5000,       5.0000,   8.00000,   1303.8513
    242.5000,       5.0000,   8.00000,   1229.6018
    247.5000,       5.0000,   8.00000,   1212.0380
    252.5000,       5.0000,   8.00000,   1073.2983
    257.5000,       5.0000,   8.00000,   1059.8162
    262.5000,       5.0000,   8.00000,   1050.8280
    267.5000,       5.0000,   8.00000,   1015.7889
    272.5000,       5.0000,   8.00000,   1133.5759
     52.5000,      35.0000,   1.00000,   1009.8831
     57.5000,      35.0000,   1.00000,   1006.5125
     62.5000,      35.0000,   1.00000,    980.0403
     67.5000,      35.0000,   1.00000,    968.4585
     72.5000,      35.0000,   1.00000,    937.1872
     77.5000,      35.0000,   1.00000,    937.5270
     82.5000,      35.0000,   1.00000,    933.6085
     87.5000,      35.0000,   1.00000,    951.2034
     92.5000,      35.0000,   1.00000,    958.9988
     97.5000,      35.0000,   1.00000,    992.3645
    102.5000,      35.0000,   1.00000,   1023.3029
    107.5000,      35.0000,   1.00000,   1074.3326
    112.5000,      35.0000,   1.00000,   1089.0632
    117.5000,      35.0000,   1.00000,   1100.1598
    122.5000,      35.0000,   1.00000,   1069.1105
    127.5000,      35.0000,   1.00000,   1043.6023
    132.5000,      35.0000,   1.00000,   1031.8817
    137.5000,      35.0000,   1.00000,   1006.6373
    142.5000,      35.0000,   1.00000,    995.4091
    147.5000,      35.0000,   1.00000,    996.4007
    152.5000,      35.0000,   1.00000,   1010.1882
    157.5000,      35.0000,   1.00000,   1045.0033
    162.5000,      35.0000,   1.00000,   1054.3035
    167.5000,      35.0000,   1.00000,   1053.1938
    172.5000,      35.0000,   1.00000,   1049.0883
    177.5000,      35.0000,   1.00000,   1044.1295
    182.5000,      35.0000,   1.00000,   1043.4014
    187.5000,      35.0000,   1.00000,   1014.4672
    192.5000,      35.0000,   1.00000,    978.1540
    197.5000,      35.0000,   1.00000,    958.5411
    202.5000,      35.0000,   1.00000,    976.0318
    207.5000,      35.0000,   1.00000,    990.7206
    212.5000,      35.0000,   1.00000,   1011.4573
    217.5000,      35.0000,   1.00000,   1052.9027
    222.5000,      35.0000,   1.00000,   1107.4625
    227.5000,      35.0000,   1.00000,   1179.2776
    232.5000,      35.0000,   1.00000,   1231.3062
    237.5000,      35.0000,   1.00000,   1221.4719
    242.5000,      35.0000,   1.00000,   1180.8866
    247.5000,      35.0000,   1.00000,   1141.3416
    252.5000,      35.0000,   1.00000,   1067.5638
    257.5000,      35.0000,   1.00000,   1006.7205
    262.5000,      35.0000,   1.00000,    978.8059
     52.5000,       5.0000,  10.00000,   1067.9590
     57.5000,       5.0000,  10.00000,    992.1979
     62.5000,       5.0000,  10.00000,    989.7053
     67.5000,       5.0000,  10.00000,    920.1749
     72.5000,       5.0000,  10.00000,    903.5977
     77.5000,       5.0000,  10.00000,    847.6292
     82.5000,       5.0000,  10.00000,    877.1226
     87.5000,       5.0000,  10.00000,    870.6358
     92.5000,       5.0000,  10.00000,    963.9448
     97.5000,       5.0000,  10.00000,    969.3912
    102.5000,       5.0000,  10.00000,   1043.6575
    107.5000,       5.0000,  10.00000,   1022.2415
    112.5000,       5.0000,  10.00000,   1058.9354
    117.5000,       5.0000,  10.00000,   1063.5127
    122.5000,       5.0000,  10.00000,   1082.6353
    127.5000,       5.0000,  10.00000,   1051.8279
    132.5000,       5.0000,  10.00000,   1055.4167
    137.5000,       5.0000,  10.00000,    945.5865
    142.5000,       5.0000,  10.00000,    914.6095
    147.5000,       5.0000,  10.00000,    943.5183
    152.5000,       5.0000,  10.00000,    967.0081
    157.5000,       5.0000,  10.00000,   1015.8325
    162.5000,       5.0000,  10.00000,    986.7227
    167.5000,       5.0000,  10.00000,   1064.4850
    172.5000,       5.0000,  10.00000,   1075.3374
    177.5000,       5.0000,  10.00000,   1076.5907
    182.5000,       5.0000,  10.00000,   1000.5270
    187.5000,       5.0000,  10.00000,   1068.4299
    192.5000,       5.0000,  10.00000,    914.7806
    197.5000,       5.0000,  10.00000,    910.6305
    202.5000,       5.0000,  10.00000,    867.0290
    207.5000,       5.0000,  10.00000,    865.4769
    212.5000,       5.0000,  10.00000,    933.3495
    217.5000,       5.0000,  10.00000,    981.5967
    222.5000,       5.0000,  10.00000,   1099.8041
    227.5000,       5.0000,  10.00000,   1028.4695
    232.5000,       5.0000,  10.00000,   1182.3513
    237.5000,       5.0000,  10.00000,   1236.4376
    242.5000,       5.0000,  10.00000,   1135.7606
    247.5000,       5.0000,  10.00000,   1076.9739
    252.5000,       5.0000,  10.00000,    913.9977
    257.5000,       5.0000,  10.00000,    907.5014
    262.5000,       5.0000,  10.00000,    956.2686
     67.5000,      45.0000,   1.00000,    911.5386
     72.5000,      45.0000,   1.00000,    921.1063
     77.5000,      45.0000,   1.00000,    910.9055
     82.5000,      45.0000,   1.00000,    920.4731
     87.5000,      45.0000,   1.00000,    927.7493
     92.5000,      45.0000,   1.00000,    947.8032
     97.5000,      45.0000,   1.00000,    969.6226
    102.5000,      45.0000,   1.00000,    997.8532
    107.5000,      45.0000,   1.00000,   1013.0742
    112.5000,      45.0000,   1.00000,   1028.8660
    117.5000,      45.0000,   1.00000,   1016.9976
    122.5000,      45.0000,   1.00000,    992.6101
    127.5000,      45.0000,   1.00000,    967.2953
    132.5000,      45.0000,   1.00000,    958.6370
    137.5000,      45.0000,   1.00000,    956.6308
    142.5000,      45.0000,   1.00000,    948.8909
    147.5000,      45.0000,   1.00000,    937.2278
    152.5000,      45.0000,   1.00000,    933.8217
    157.5000,      45.0000,   1.00000,    908.1591
    162.5000,      45.0000,   1.00000,    899.9467
    167.5000,      45.0000,   1.00000,    888.0338
    172.5000,      45.0000,   1.00000,    862.7546
    177.5000,      45.0000,   1.00000,    851.0201
    182.5000,      45.0000,   1.00000,    846.7045
    187.5000,      45.0000,   1.00000,    860.7751
    192.5000,      45.0000,   1.00000,    874.6140
    197.5000,      45.0000,   1.00000,    889.2109
    202.5000,      45.0000,   1.00000,    920.1165
    207.5000,      45.0000,   1.00000,    925.3863
    212.5000,      45.0000,   1.00000,    945.4135
    217.5000,      45.0000,   1.00000,    985.6461
    222.5000,      45.0000,   1.00000,   1001.3575
    227.5000,      45.0000,   1.00000,   1025.1832
    232.5000,      45.0000,   1.00000,   1018.3351
    237.5000,      45.0000,   1.00000,   1011.2552
    242.5000,      45.0000,   1.00000,   1009.9711
    247.5000,      45.0000,   1.00000,   1010.9609
     77.5000,       5.0000,  12.00000,    818.9362
    157.5000,       5.0000,  12.00000,    931.4438
    237.5000,       5.0000,  12.00000,   1098.6754
     67.5000,      15.0000,   4.00000,    881.1590
     72.5000,      15.0000,   4.00000,    849.3260
     77.5000,      15.0000,   4.00000,    838.8403
     82.5000,      15.0000,   4.00000,    830.5412
     87.5000,      15.0000,   4.00000,    875.5117
     92.5000,      15.0000,   4.00000,    913.5270
     97.5000,      15.0000,   4.00000,    971.0404
    102.5000,      15.0000,   4.00000,    981.4136
    107.5000,      15.0000,   4.00000,    998.3853
    112.5000,      15.0000,   4.00000,    986.0503
    117.5000,      15.0000,   4.00000,    998.6825
    122.5000,      15.0000,   4.00000,    988.3687
    127.5000,      15.0000,   4.00000,    979.3628
    132.5000,      15.0000,   4.00000,    945.4194
    137.5000,      15.0000,   4.00000,    916.6776
    142.5000,      15.0000,   4.00000,    892.3348
    147.5000,      15.0000,   4.00000,    887.9060
    152.5000,      15.0000,   4.00000,    895.9311
    157.5000,      15.0000,   4.00000,    870.5776
    162.5000,      15.0000,   4.00000,    879.5540
    167.5000,      15.0000,   4.00000,    888.6194
    172.5000,      15.0000,   4.00000,    896.3175
    177.5000,      15.0000,   4.00000,    858.5784
    182.5000,      15.0000,   4.00000,    855.0624
    187.5000,      15.0000,   4.00000,    826.8370
    192.5000,      15.0000,   4.00000,    853.8735
    197.5000,      15.0000,   4.00000,    823.7644
    202.5000,      15.0000,   4.00000,    825.7856
    207.5000,      15.0000,   4.00000,    813.5695
    212.5000,      15.0000,   4.00000,    840.5577
    217.5000,      15.0000,   4.00000,    903.5104
    222.5000,      15.0000,   4.00000,    912.6674
    227.5000,      15.0000,   4.00000,    962.3410
    232.5000,      15.0000,   4.00000,    972.3263
    237.5000,      15.0000,   4.00000,   1010.3661
    242.5000,      15.0000,   4.00000,   1007.4507
    247.5000,      15.0000,   4.00000,    954.9307
     82.5000,      55.0000,   1.00000,    892.3545
     87.5000,      55.0000,   1.00000,    906.5986
     92.5000,      55.0000,   1.00000,    912.4293
     97.5000,      55.0000,   1.00000,    923.1096
    102.5000,      55.0000,   1.00000,    932.6783
    107.5000,      55.0000,   1.00000,    937.7460
    112.5000,      55.0000,   1.00000,    935.8279
    117.5000,      55.0000,   1.00000,    935.4356
    122.5000,      55.0000,   1.00000,    929.2453
    127.5000,      55.0000,   1.00000,    929.0056
    132.5000,      55.0000,   1.00000,    915.6224
    137.5000,      55.0000,   1.00000,    905.1383
    142.5000,      55.0000,   1.00000,    889.2595
    147.5000,      55.0000,   1.00000,    885.5975
    152.5000,      55.0000,   1.00000,    863.9535
    157.5000,      55.0000,   1.00000,    826.0601
    162.5000,      55.0000,   1.00000,    796.3730
    167.5000,      55.0000,   1.00000,    771.6992
    172.5000,      55.0000,   1.00000,    762.8280
    177.5000,      55.0000,   1.00000,    762.0760
    182.5000,      55.0000,   1.00000,    758.9372
    187.5000,      55.0000,   1.00000,    771.5357
    192.5000,      55.0000,   1.00000,    786.7498
    197.5000,      55.0000,   1.00000,    819.0415
    202.5000,      55.0000,   1.00000,    843.6390
    207.5000,      55.0000,   1.00000,    870.1655
    212.5000,      55.0000,   1.00000,    898.4576
    217.5000,      55.0000,   1.00000,    890.9377
    222.5000,      55.0000,   1.00000,    893.7930
    227.5000,      55.0000,   1.00000,    879.6580
    232.5000,      55.0000,   1.00000,    903.3618
     77.5000,       5.0000,  15.00000,    774.4576
    157.5000,       5.0000,  15.00000,    843.8537
    237.5000,       5.0000,  15.00000,    995.1352
     82.5000,      15.0000,   5.00000,    786.7827
     87.5000,      15.0000,   5.00000,    835.4106
     92.5000,      15.0000,   5.00000,    860.4719
     97.5000,      15.0000,   5.00000,    910.2278
    102.5000,      15.0000,   5.00000,    918.7584
    107.5000,      15.0000,   5.00000,    922.9782
    112.5000,      15.0000,   5.00000,    908.4931
    117.5000,      15.0000,   5.00000,    918.8065
    122.5000,      15.0000,   5.00000,    918.2778
    127.5000,      15.0000,   5.00000,    922.9254
    132.5000,      15.0000,   5.00000,    888.4708
    137.5000,      15.0000,   5.00000,    864.7357
    142.5000,      15.0000,   5.00000,    840.0079
    147.5000,      15.0000,   5.00000,    844.7766
    152.5000,      15.0000,   5.00000,    842.0260
    157.5000,      15.0000,   5.00000,    802.3344
    162.5000,      15.0000,   5.00000,    784.1887
    167.5000,      15.0000,   5.00000,    791.6342
    172.5000,      15.0000,   5.00000,    800.5510
    177.5000,      15.0000,   5.00000,    775.6127
    182.5000,      15.0000,   5.00000,    765.7309
    187.5000,      15.0000,   5.00000,    745.5843
    192.5000,      15.0000,   5.00000,    754.8202
    197.5000,      15.0000,   5.00000,    740.6040
    202.5000,      15.0000,   5.00000,    753.3241
    207.5000,      15.0000,   5.00000,    745.5518
    212.5000,      15.0000,   5.00000,    766.4888
    217.5000,      15.0000,   5.00000,    804.3408
    222.5000,      15.0000,   5.00000,    817.2255
    227.5000,      15.0000,   5.00000,    847.4834
    232.5000,      15.0000,   5.00000,    889.0021
     97.5000,      65.0000,   1.00000,    853.1473
    102.5000,      65.0000,   1.00000,    864.8163
    107.5000,      65.0000,   1.00000,    865.8854
    112.5000,      65.0000,   1.00000,    875.0430
    117.5000,      65.0000,   1.00000,    878.9199
    122.5000,      65.0000,   1.00000,    879.1259
    127.5000,      65.0000,   1.00000,    874.2960
    132.5000,      65.0000,   1.00000,    864.9967
    137.5000,      65.0000,   1.00000,    846.4885
    142.5000,      65.0000,   1.00000,    828.0445
    147.5000,      65.0000,   1.00000,    806.3549
    152.5000,      65.0000,   1.00000,    787.7178
    157.5000,      65.0000,   1.00000,    776.5767
    162.5000,      65.0000,   1.00000,    754.2430
    167.5000,      65.0000,   1.00000,    745.1500
    172.5000,      65.0000,   1.00000,    735.2711
    177.5000,      65.0000,   1.00000,    722.1981
    182.5000,      65.0000,   1.00000,    727.9424
    187.5000,      65.0000,   1.00000,    733.8672
    192.5000,      65.0000,   1.00000,    754.2430
    197.5000,      65.0000,   1.00000,    754.8063
    202.5000,      65.0000,   1.00000,    769.6989
    207.5000,      65.0000,   1.00000,    787.2155
    212.5000,      65.0000,   1.00000,    796.7079
    217.5000,      65.0000,   1.00000,    828.2635
     97.5000,      15.0000,   6.00000,    845.3425
    102.5000,      15.0000,   6.00000,    852.7728
    107.5000,      15.0000,   6.00000,    861.9104
    112.5000,      15.0000,   6.00000,    860.1777
    117.5000,      15.0000,   6.00000,    868.6665
    122.5000,      15.0000,   6.00000,    859.2104
    127.5000,      15.0000,   6.00000,    860.5886
    132.5000,      15.0000,   6.00000,    843.1664
    137.5000,      15.0000,   6.00000,    824.5997
    142.5000,      15.0000,   6.00000,    794.7548
    147.5000,      15.0000,   6.00000,    781.1895
    152.5000,      15.0000,   6.00000,    780.0338
    157.5000,      15.0000,   6.00000,    755.3146
    162.5000,      15.0000,   6.00000,    743.0302
    167.5000,      15.0000,   6.00000,    755.7050
    172.5000,      15.0000,   6.00000,    773.9165
    177.5000,      15.0000,   6.00000,    746.6818
    182.5000,      15.0000,   6.00000,    744.3973
    187.5000,      15.0000,   6.00000,    710.3680
    192.5000,      15.0000,   6.00000,    714.0651
    197.5000,      15.0000,   6.00000,    679.1703
    202.5000,      15.0000,   6.00000,    677.9911
    207.5000,      15.0000,   6.00000,    672.3630
    212.5000,      15.0000,   6.00000,    680.9766
    217.5000,      15.0000,   6.00000,    733.7781
    105.0000,      30.0000,   3.00000,    828.0441
    110.0000,      30.0000,   3.00000,    841.6919
    115.0000,      30.0000,   3.00000,    845.9911
    120.0000,      30.0000,   3.00000,    837.7640
    125.0000,      30.0000,   3.00000,    833.9355
    130.0000,      30.0000,   3.00000,    818.6063
    135.0000,      30.0000,   3.00000,    805.6528
    140.0000,      30.0000,   3.00000,    790.1005
    145.0000,      30.0000,   3.00000,    771.7676
    150.0000,      30.0000,   3.00000,    753.7371
    155.0000,      30.0000,   3.00000,    740.6779
    160.0000,      30.0000,   3.00000,    750.8970
    165.0000,      30.0000,   3.00000,    739.7384
    170.0000,      30.0000,   3.00000,    729.5827
    175.0000,      30.0000,   3.00000,    738.8601
    180.0000,      30.0000,   3.00000,    732.0591
    185.0000,      30.0000,   3.00000,    720.3348
    190.0000,      30.0000,   3.00000,    710.6339
    195.0000,      30.0000,   3.00000,    682.5281
    200.0000,      30.0000,   3.00000,    678.6047
    205.0000,      30.0000,   3.00000,    661.1468
    210.0000,      30.0000,   3.00000,    693.0857
    112.5000,      25.0000,   4.00000,    802.7322
    117.5000,      25.0000,   4.00000,    810.3892
    122.5000,      25.0000,   4.00000,    808.8770
    127.5000,      25.0000,   4.00000,    788.8454
    132.5000,      25.0000,   4.00000,    778.4373
    137.5000,      25.0000,   4.00000,    767.7050
    142.5000,      25.0000,   4.00000,    764.8640
    147.5000,      25.0000,   4.00000,    739.3425
    152.5000,      25.0000,   4.00000,    724.4974
    157.5000,      25.0000,   4.00000,    716.2161
    162.5000,      25.0000,   4.00000,    712.9933
    167.5000,      25.0000,   4.00000,    732.1690
    172.5000,      25.0000,   4.00000,    725.7715
    177.5000,      25.0000,   4.00000,    747.8229
    182.5000,      25.0000,   4.00000,    718.0416
    187.5000,      25.0000,   4.00000,    704.5628
    192.5000,      25.0000,   4.00000,    682.3287
    197.5000,      25.0000,   4.00000,    665.2400
    202.5000,      25.0000,   4.00000,    656.7229
    157.5000,      15.0000,   8.00000,    672.4399
    157.5000,      15.0000,  10.00000,    607.2658
INVERSION RESULTS
INITIAL RMS ERROR
 23.61
NUMBER OF LAYERS
14
NUMBER OF BLOCKS
584
ITERATION 1
MODEL RESISTIVITY
LAYER 1
61,     2.5000
     10.0000,     788.21
     15.0000,     799.05
     20.0000,     816.03
     25.0000,     840.32
     30.0000,     866.12
     35.0000,     831.22
     40.0000,     789.02
     45.0000,     802.26
     50.0000,     782.53
     55.0000,     810.47
     60.0000,     762.11
     65.0000,     767.02
     70.0000,     740.01
     75.0000,     756.16
     80.0000,     729.81
     85.0000,     777.83
     90.0000,     807.19
     95.0000,     940.06
    100.0000,     1001.5
    105.0000,     1122.6
    110.0000,     1120.9
    115.0000,     1167.8
    120.0000,     1208.9
    125.0000,     1263.2
    130.0000,     1255.9
    135.0000,     1306.3
    140.0000,     1273.8
    145.0000,     1319.1
    150.0000,     1410.3
    155.0000,     1468.5
    160.0000,     1572.3
    165.0000,     1597.2
    170.0000,     1783.4
    175.0000,     1853.8
    180.0000,     1881.4
    185.0000,     1795.7
    190.0000,     1939.4
    195.0000,     1775.0
    200.0000,     1708.4
    205.0000,     1540.8
    210.0000,     1508.3
    215.0000,     1600.5
    220.0000,     1656.5
    225.0000,     1765.4
    230.0000,     1607.5
    235.0000,     1686.7
    240.0000,     1784.0
    245.0000,     1638.4
    250.0000,     1615.5
    255.0000,     1476.3
    260.0000,     1486.5
    265.0000,     1547.1
    270.0000,     1539.3
    275.0000,     1695.3
    280.0000,     1539.9
    285.0000,     1716.7
    290.0000,     2288.3
    295.0000,     2360.1
    300.0000,     2464.3
    305.0000,     2444.4
             2324.7
LAYER 2
61,     5.2500
     10.0000,     802.73
     15.0000,     809.38
     20.0000,     832.78
     25.0000,     863.59
     30.0000,     888.49
     35.0000,     858.81
     40.0000,     818.86
     45.0000,     824.50
     50.0000,     809.46
     55.0000,     829.24
     60.0000,     786.41
     65.0000,     784.92
     70.0000,     762.80
     75.0000,     769.63
     80.0000,     748.91
     85.0000,     790.56
     90.0000,     828.79
     95.0000,     950.99
    100.0000,     1020.9
    105.0000,     1125.1
    110.0000,     1131.8
    115.0000,     1171.7
    120.0000,     1212.7
    125.0000,     1262.4
    130.0000,     1265.4
    135.0000,     1305.3
    140.0000,     1279.6
    145.0000,     1318.8
    150.0000,     1407.3
    155.0000,     1472.9
    160.0000,     1573.6
    165.0000,     1616.6
    170.0000,     1783.5
    175.0000,     1867.2
    180.0000,     1891.9
    185.0000,     1831.8
    190.0000,     1930.4
    195.0000,     1763.9
    200.0000,     1676.1
    205.0000,     1534.4
    210.0000,     1495.2
    215.0000,     1563.0
    220.0000,     1614.3
    225.0000,     1694.5
    230.0000,     1574.7
    235.0000,     1655.7
    240.0000,     1744.6
    245.0000,     1622.3
    250.0000,     1580.2
    255.0000,     1464.0
    260.0000,     1474.2
    265.0000,     1531.2
    270.0000,     1542.8
    275.0000,     1654.9
    280.0000,     1542.3
    285.0000,     1725.1
    290.0000,     2239.4
    295.0000,     2356.1
    300.0000,     2430.1
    305.0000,     2394.5
             2272.0
LAYER 3
59,     8.2750
     15.0000,     853.63
     20.0000,     892.09
     25.0000,     938.26
     30.0000,     966.57
     35.0000,     948.12
     40.0000,     913.79
     45.0000,     911.21
     50.0000,     899.97
     55.0000,     907.20
     60.0000,     867.25
     65.0000,     853.76
     70.0000,     829.91
     75.0000,     821.09
     80.0000,     802.22
     85.0000,     835.16
     90.0000,     881.21
     95.0000,     987.98
    100.0000,     1061.5
    105.0000,     1143.3
    110.0000,     1159.2
    115.0000,     1195.8
    120.0000,     1242.0
    125.0000,     1294.5
    130.0000,     1313.1
    135.0000,     1339.5
    140.0000,     1312.6
    145.0000,     1333.1
    150.0000,     1403.8
    155.0000,     1470.4
    160.0000,     1562.1
    165.0000,     1621.3
    170.0000,     1758.9
    175.0000,     1842.9
    180.0000,     1859.5
    185.0000,     1813.5
    190.0000,     1832.4
    195.0000,     1667.4
    200.0000,     1568.5
    205.0000,     1470.3
    210.0000,     1435.0
    215.0000,     1471.5
    220.0000,     1511.1
    225.0000,     1563.4
    230.0000,     1507.2
    235.0000,     1596.4
    240.0000,     1678.2
    245.0000,     1582.6
    250.0000,     1515.7
    255.0000,     1423.2
    260.0000,     1430.1
    265.0000,     1478.9
    270.0000,     1500.2
    275.0000,     1558.9
    280.0000,     1501.6
    285.0000,     1682.6
    290.0000,     2084.0
    295.0000,     2235.8
    300.0000,     2282.3
             2221.6
LAYER 4
57,    11.6025
     20.0000,     983.23
     25.0000,     1059.0
     30.0000,     1092.4
     35.0000,     1087.4
     40.0000,     1058.9
     45.0000,     1047.5
     50.0000,     1032.2
     55.0000,     1023.8
     60.0000,     976.59
     65.0000,     947.23
     70.0000,     912.30
     75.0000,     887.19
     80.0000,     864.02
     85.0000,     889.15
     90.0000,     935.93
     95.0000,     1028.8
    100.0000,     1097.5
    105.0000,     1163.5
    110.0000,     1185.8
    115.0000,     1227.9
    120.0000,     1286.7
    125.0000,     1352.1
    130.0000,     1386.6
    135.0000,     1404.6
    140.0000,     1366.5
    145.0000,     1359.6
    150.0000,     1398.3
    155.0000,     1443.6
    160.0000,     1509.7
    165.0000,     1559.0
    170.0000,     1660.6
    175.0000,     1725.1
    180.0000,     1726.0
    185.0000,     1673.2
    190.0000,     1637.1
    195.0000,     1489.0
    200.0000,     1408.1
    205.0000,     1355.0
    210.0000,     1338.4
    215.0000,     1362.7
    220.0000,     1396.3
    225.0000,     1443.8
    230.0000,     1440.3
    235.0000,     1545.0
    240.0000,     1625.2
    245.0000,     1539.2
    250.0000,     1448.6
    255.0000,     1357.8
    260.0000,     1351.1
    265.0000,     1383.3
    270.0000,     1398.1
    275.0000,     1427.3
    280.0000,     1408.0
    285.0000,     1567.0
    290.0000,     1892.9
    295.0000,     2023.4
             2044.8
LAYER 5
53,    15.2628
     30.0000,     1374.7
     35.0000,     1407.6
     40.0000,     1394.9
     45.0000,     1347.3
     50.0000,     1300.0
     55.0000,     1238.2
     60.0000,     1164.5
     65.0000,     1097.4
     70.0000,     1037.4
     75.0000,     991.10
     80.0000,     964.50
     85.0000,     974.26
     90.0000,     1009.7
     95.0000,     1067.5
    100.0000,     1119.3
    105.0000,     1167.1
    110.0000,     1207.9
    115.0000,     1266.3
    120.0000,     1342.6
    125.0000,     1421.1
    130.0000,     1470.1
    135.0000,     1473.6
    140.0000,     1422.2
    145.0000,     1362.8
    150.0000,     1318.9
    155.0000,     1286.1
    160.0000,     1268.8
    165.0000,     1260.5
    170.0000,     1273.6
    175.0000,     1278.1
    180.0000,     1256.1
    185.0000,     1211.0
    190.0000,     1163.3
    195.0000,     1106.4
    200.0000,     1091.6
    205.0000,     1108.5
    210.0000,     1139.0
    215.0000,     1177.6
    220.0000,     1224.3
    225.0000,     1286.2
    230.0000,     1352.3
    235.0000,     1448.0
    240.0000,     1495.2
    245.0000,     1428.5
    250.0000,     1321.4
    255.0000,     1224.3
    260.0000,     1175.8
    265.0000,     1162.1
    270.0000,     1159.7
    275.0000,     1174.8
    280.0000,     1214.2
    285.0000,     1308.2
             1520.9
LAYER 6
49,    19.2890
     40.0000,     1577.9
     45.0000,     1475.2
     50.0000,     1410.5
     55.0000,     1310.8
     60.0000,     1223.6
     65.0000,     1138.2
     70.0000,     1071.1
     75.0000,     1022.2
     80.0000,     996.84
     85.0000,     998.71
     90.0000,     1021.6
     95.0000,     1058.2
    100.0000,     1097.0
    105.0000,     1136.5
    110.0000,     1179.3
    115.0000,     1233.7
    120.0000,     1297.8
    125.0000,     1357.6
    130.0000,     1391.1
    135.0000,     1382.4
    140.0000,     1329.8
    145.0000,     1256.0
    150.0000,     1181.0
    155.0000,     1113.8
    160.0000,     1060.7
    165.0000,     1023.2
    170.0000,     1001.7
    175.0000,     985.17
    180.0000,     964.84
    185.0000,     941.33
    190.0000,     922.63
    195.0000,     915.02
    200.0000,     933.47
    205.0000,     973.89
    210.0000,     1024.1
    215.0000,     1077.9
    220.0000,     1136.8
    225.0000,     1204.7
    230.0000,     1277.3
    235.0000,     1345.4
    240.0000,     1366.8
    245.0000,     1316.1
    250.0000,     1227.7
    255.0000,     1143.1
    260.0000,     1085.5
    265.0000,     1059.6
    270.0000,     1053.6
    275.0000,     1071.5
             1141.3
LAYER 7
45,    23.7179
     50.0000,     1484.2
     55.0000,     1327.2
     60.0000,     1241.0
     65.0000,     1150.3
     70.0000,     1084.5
     75.0000,     1034.1
     80.0000,     1008.0
     85.0000,     1002.8
     90.0000,     1013.4
     95.0000,     1033.9
    100.0000,     1059.0
    105.0000,     1087.0
    110.0000,     1118.6
    115.0000,     1155.5
    120.0000,     1194.1
    125.0000,     1225.1
    130.0000,     1235.6
    135.0000,     1216.3
    140.0000,     1167.2
    145.0000,     1099.4
    150.0000,     1026.0
    155.0000,     957.10
    160.0000,     899.61
    165.0000,     856.38
    170.0000,     827.17
    175.0000,     807.64
    180.0000,     794.01
    185.0000,     786.12
    190.0000,     787.14
    195.0000,     800.94
    200.0000,     831.69
    205.0000,     877.05
    210.0000,     930.53
    215.0000,     987.60
    220.0000,     1047.4
    225.0000,     1109.8
    230.0000,     1169.7
    235.0000,     1214.7
    240.0000,     1224.3
    245.0000,     1191.3
    250.0000,     1131.6
    255.0000,     1074.9
    260.0000,     1031.0
    265.0000,     1010.9
             1007.4
LAYER 8
41,    28.5897
     60.0000,     1274.5
     65.0000,     1154.5
     70.0000,     1092.8
     75.0000,     1042.0
     80.0000,     1013.1
     85.0000,     999.79
     90.0000,     997.39
     95.0000,     1002.5
    100.0000,     1012.4
    105.0000,     1025.2
    110.0000,     1040.2
    115.0000,     1056.5
    120.0000,     1070.9
    125.0000,     1077.9
    130.0000,     1070.8
    135.0000,     1045.6
    140.0000,     1002.6
    145.0000,     947.31
    150.0000,     887.61
    155.0000,     830.68
    160.0000,     781.83
    165.0000,     743.81
    170.0000,     717.07
    175.0000,     700.21
    180.0000,     691.75
    185.0000,     691.46
    190.0000,     700.42
    195.0000,     720.05
    200.0000,     751.20
    205.0000,     792.30
    210.0000,     839.99
    215.0000,     891.22
    220.0000,     943.88
    225.0000,     996.10
    230.0000,     1043.1
    235.0000,     1075.6
    240.0000,     1082.8
    245.0000,     1067.1
    250.0000,     1039.2
    255.0000,     1009.5
           981.4693
LAYER 9
37,    33.9487
     70.0000,     1104.2
     75.0000,     1037.7
     80.0000,     1007.5
     85.0000,     991.64
     90.0000,     975.73
     95.0000,     965.61
    100.0000,     960.28
    105.0000,     958.13
    110.0000,     957.25
    115.0000,     956.50
    120.0000,     953.55
    125.0000,     945.40
    130.0000,     928.97
    135.0000,     902.48
    140.0000,     866.46
    145.0000,     823.78
    150.0000,     778.70
    155.0000,     735.58
    160.0000,     697.89
    165.0000,     667.76
    170.0000,     645.99
    175.0000,     632.40
    180.0000,     626.52
    185.0000,     628.23
    190.0000,     637.78
    195.0000,     655.52
    200.0000,     681.42
    205.0000,     714.57
    210.0000,     753.20
    215.0000,     795.50
    220.0000,     838.71
    225.0000,     881.95
    230.0000,     922.11
    235.0000,     951.76
    240.0000,     960.18
    245.0000,     958.28
           956.8117
LAYER 10
31,    39.8436
     85.0000,     987.07
     90.0000,     945.64
     95.0000,     924.54
    100.0000,     906.16
    105.0000,     892.36
    110.0000,     878.98
    115.0000,     866.75
    120.0000,     853.54
    125.0000,     837.90
    130.0000,     818.15
    135.0000,     793.45
    140.0000,     764.13
    145.0000,     731.68
    150.0000,     698.31
    155.0000,     666.47
    160.0000,     638.22
    165.0000,     615.02
    170.0000,     597.63
    175.0000,     586.25
    180.0000,     580.84
    185.0000,     581.38
    190.0000,     587.93
    195.0000,     600.61
    200.0000,     619.48
    205.0000,     644.33
    210.0000,     674.19
    215.0000,     709.23
    220.0000,     743.31
    225.0000,     780.61
    230.0000,     814.74
           865.3877
LAYER 11
27,    46.3279
     95.0000,     883.53
    100.0000,     850.26
    105.0000,     829.58
    110.0000,     809.17
    115.0000,     791.24
    120.0000,     772.80
    125.0000,     754.92
    130.0000,     735.49
    135.0000,     713.96
    140.0000,     690.42
    145.0000,     665.56
    150.0000,     640.55
    155.0000,     616.68
    160.0000,     595.14
    165.0000,     576.83
    170.0000,     562.29
    175.0000,     551.78
    180.0000,     545.38
    185.0000,     543.13
    190.0000,     545.19
    195.0000,     551.84
    200.0000,     563.57
    205.0000,     581.47
    210.0000,     602.97
    215.0000,     629.89
    220.0000,     658.70
           702.1553
LAYER 12
23,    53.4607
    105.0000,     777.36
    110.0000,     746.76
    115.0000,     724.58
    120.0000,     707.17
    125.0000,     691.91
    130.0000,     674.75
    135.0000,     656.89
    140.0000,     638.08
    145.0000,     618.63
    150.0000,     599.19
    155.0000,     580.47
    160.0000,     563.15
    165.0000,     547.75
    170.0000,     534.59
    175.0000,     523.82
    180.0000,     515.48
    185.0000,     509.60
    190.0000,     506.40
    195.0000,     506.51
    200.0000,     510.21
    205.0000,     519.24
    210.0000,     536.17
           564.2524
LAYER 13
21,    61.3068
    110.0000,     675.75
    115.0000,     660.84
    120.0000,     650.34
    125.0000,     640.53
    130.0000,     629.83
    135.0000,     616.09
    140.0000,     601.09
    145.0000,     585.31
    150.0000,     569.32
    155.0000,     553.63
    160.0000,     538.66
    165.0000,     524.71
    170.0000,     511.90
    175.0000,     500.19
    180.0000,     489.43
    185.0000,     479.39
    190.0000,     470.03
    195.0000,     462.38
    200.0000,     455.94
    205.0000,     452.88
           458.3145
LAYER 14
19, 
    115.0000,     599.40
    120.0000,     605.30
    125.0000,     604.44
    130.0000,     598.79
    135.0000,     589.81
    140.0000,     576.98
    145.0000,     563.05
    150.0000,     548.67
    155.0000,     534.34
    160.0000,     520.40
    165.0000,     507.03
    170.0000,     494.23
    175.0000,     481.75
    180.0000,     469.13
    185.0000,     455.54
    190.0000,     442.39
    195.0000,     426.81
    200.0000,     407.29
           382.1708
CALCULATED APPARENT RESISTIVITY
      7.5000,       5.0000,   1.00000,    821.2325
     12.5000,       5.0000,   1.00000,    834.7114
     17.5000,       5.0000,   1.00000,    850.4982
     22.5000,       5.0000,   1.00000,    858.7946
     27.5000,       5.0000,   1.00000,    877.6165
     32.5000,       5.0000,   1.00000,    864.5470
     37.5000,       5.0000,   1.00000,    837.5369
     42.5000,       5.0000,   1.00000,    850.5045
     47.5000,       5.0000,   1.00000,    814.5244
     52.5000,       5.0000,   1.00000,    838.5401
     57.5000,       5.0000,   1.00000,    792.3493
     62.5000,       5.0000,   1.00000,    810.0602
     67.5000,       5.0000,   1.00000,    768.2645
     72.5000,       5.0000,   1.00000,    791.2410
     77.5000,       5.0000,   1.00000,    775.1480
     82.5000,       5.0000,   1.00000,    828.2385
     87.5000,       5.0000,   1.00000,    846.0106
     92.5000,       5.0000,   1.00000,    961.8566
     97.5000,       5.0000,   1.00000,    988.8898
    102.5000,       5.0000,   1.00000,   1101.6737
    107.5000,       5.0000,   1.00000,   1113.3400
    112.5000,       5.0000,   1.00000,   1183.2224
    117.5000,       5.0000,   1.00000,   1201.3646
    122.5000,       5.0000,   1.00000,   1251.6067
    127.5000,       5.0000,   1.00000,   1255.4075
    132.5000,       5.0000,   1.00000,   1307.4883
    137.5000,       5.0000,   1.00000,   1291.4976
    142.5000,       5.0000,   1.00000,   1342.8778
    147.5000,       5.0000,   1.00000,   1408.8022
    152.5000,       5.0000,   1.00000,   1447.0511
    157.5000,       5.0000,   1.00000,   1565.6412
    162.5000,       5.0000,   1.00000,   1586.5315
    167.5000,       5.0000,   1.00000,   1729.5670
    172.5000,       5.0000,   1.00000,   1751.3698
    177.5000,       5.0000,   1.00000,   1827.7201
    182.5000,       5.0000,   1.00000,   1745.9331
    187.5000,       5.0000,   1.00000,   1831.9432
    192.5000,       5.0000,   1.00000,   1670.4706
    197.5000,       5.0000,   1.00000,   1662.3074
    202.5000,       5.0000,   1.00000,   1553.3354
    207.5000,       5.0000,   1.00000,   1528.9176
    212.5000,       5.0000,   1.00000,   1573.1321
    217.5000,       5.0000,   1.00000,   1550.7582
    222.5000,       5.0000,   1.00000,   1658.4009
    227.5000,       5.0000,   1.00000,   1586.7507
    232.5000,       5.0000,   1.00000,   1634.8481
    237.5000,       5.0000,   1.00000,   1668.5674
    242.5000,       5.0000,   1.00000,   1561.2344
    247.5000,       5.0000,   1.00000,   1592.6073
    252.5000,       5.0000,   1.00000,   1488.3359
    257.5000,       5.0000,   1.00000,   1489.8453
    262.5000,       5.0000,   1.00000,   1535.4442
    267.5000,       5.0000,   1.00000,   1490.7657
    272.5000,       5.0000,   1.00000,   1647.7589
    277.5000,       5.0000,   1.00000,   1626.9623
    282.5000,       5.0000,   1.00000,   1769.8655
    287.5000,       5.0000,   1.00000,   2092.9121
    292.5000,       5.0000,   1.00000,   2131.1284
    297.5000,       5.0000,   1.00000,   2312.8723
    302.5000,       5.0000,   1.00000,   2280.3181
    307.5000,       5.0000,   1.00000,   2250.8162
     12.5000,       5.0000,   2.00000,    896.6223
     17.5000,       5.0000,   2.00000,    902.5035
     22.5000,       5.0000,   2.00000,    911.5112
     27.5000,       5.0000,   2.00000,    944.4598
     32.5000,       5.0000,   2.00000,    920.7917
     37.5000,       5.0000,   2.00000,    892.1442
     42.5000,       5.0000,   2.00000,    905.0110
     47.5000,       5.0000,   2.00000,    881.3710
     52.5000,       5.0000,   2.00000,    894.0240
     57.5000,       5.0000,   2.00000,    856.3369
     62.5000,       5.0000,   2.00000,    857.7124
     67.5000,       5.0000,   2.00000,    829.5322
     72.5000,       5.0000,   2.00000,    842.3013
     77.5000,       5.0000,   2.00000,    841.8675
     82.5000,       5.0000,   2.00000,    873.5507
     87.5000,       5.0000,   2.00000,    898.1712
     92.5000,       5.0000,   2.00000,    986.9526
     97.5000,       5.0000,   2.00000,   1017.5982
    102.5000,       5.0000,   2.00000,   1105.2970
    107.5000,       5.0000,   2.00000,   1127.4524
    112.5000,       5.0000,   2.00000,   1176.2444
    117.5000,       5.0000,   2.00000,   1216.1306
    122.5000,       5.0000,   2.00000,   1249.1328
    127.5000,       5.0000,   2.00000,   1274.7162
    132.5000,       5.0000,   2.00000,   1326.9330
    137.5000,       5.0000,   2.00000,   1298.3738
    142.5000,       5.0000,   2.00000,   1344.0175
    147.5000,       5.0000,   2.00000,   1414.0735
    152.5000,       5.0000,   2.00000,   1451.8557
    157.5000,       5.0000,   2.00000,   1522.0006
    162.5000,       5.0000,   2.00000,   1524.2223
    167.5000,       5.0000,   2.00000,   1638.7046
    172.5000,       5.0000,   2.00000,   1699.2083
    177.5000,       5.0000,   2.00000,   1672.9442
    182.5000,       5.0000,   2.00000,   1621.9308
    187.5000,       5.0000,   2.00000,   1712.8038
    192.5000,       5.0000,   2.00000,   1606.5887
    197.5000,       5.0000,   2.00000,   1580.9320
    202.5000,       5.0000,   2.00000,   1507.1388
    207.5000,       5.0000,   2.00000,   1480.1674
    212.5000,       5.0000,   2.00000,   1509.6819
    217.5000,       5.0000,   2.00000,   1517.4022
    222.5000,       5.0000,   2.00000,   1599.2601
    227.5000,       5.0000,   2.00000,   1487.3247
    232.5000,       5.0000,   2.00000,   1547.0026
    237.5000,       5.0000,   2.00000,   1613.3630
    242.5000,       5.0000,   2.00000,   1507.2633
    247.5000,       5.0000,   2.00000,   1544.3624
    252.5000,       5.0000,   2.00000,   1464.8314
    257.5000,       5.0000,   2.00000,   1469.6467
    262.5000,       5.0000,   2.00000,   1496.8695
    267.5000,       5.0000,   2.00000,   1494.0673
    272.5000,       5.0000,   2.00000,   1674.2747
    277.5000,       5.0000,   2.00000,   1561.3931
    282.5000,       5.0000,   2.00000,   1660.3123
    287.5000,       5.0000,   2.00000,   2012.9625
    292.5000,       5.0000,   2.00000,   1988.8538
    297.5000,       5.0000,   2.00000,   2060.6875
    302.5000,       5.0000,   2.00000,   2075.6665
     17.5000,       5.0000,   3.00000,    954.4381
     22.5000,       5.0000,   3.00000,    975.3038
     27.5000,       5.0000,   3.00000,   1002.1417
     32.5000,       5.0000,   3.00000,    976.4761
     37.5000,       5.0000,   3.00000,    929.7854
     42.5000,       5.0000,   3.00000,    948.7040
     47.5000,       5.0000,   3.00000,    929.6823
     52.5000,       5.0000,   3.00000,    962.1284
     57.5000,       5.0000,   3.00000,    907.8077
     62.5000,       5.0000,   3.00000,    919.5978
     67.5000,       5.0000,   3.00000,    875.7433
     72.5000,       5.0000,   3.00000,    904.2225
     77.5000,       5.0000,   3.00000,    877.6149
     82.5000,       5.0000,   3.00000,    920.1790
     87.5000,       5.0000,   3.00000,    919.4028
     92.5000,       5.0000,   3.00000,   1021.2928
     97.5000,       5.0000,   3.00000,   1036.3049
    102.5000,       5.0000,   3.00000,   1126.1190
    107.5000,       5.0000,   3.00000,   1114.6366
    112.5000,       5.0000,   3.00000,   1169.7574
    117.5000,       5.0000,   3.00000,   1187.2437
    122.5000,       5.0000,   3.00000,   1250.9163
    127.5000,       5.0000,   3.00000,   1268.6919
    132.5000,       5.0000,   3.00000,   1313.9647
    137.5000,       5.0000,   3.00000,   1278.9696
    142.5000,       5.0000,   3.00000,   1314.1794
    147.5000,       5.0000,   3.00000,   1388.5544
    152.5000,       5.0000,   3.00000,   1410.4742
    157.5000,       5.0000,   3.00000,   1449.5842
    162.5000,       5.0000,   3.00000,   1419.0972
    167.5000,       5.0000,   3.00000,   1542.8170
    172.5000,       5.0000,   3.00000,   1537.3939
    177.5000,       5.0000,   3.00000,   1537.2366
    182.5000,       5.0000,   3.00000,   1454.4456
    187.5000,       5.0000,   3.00000,   1580.3933
    192.5000,       5.0000,   3.00000,   1503.2722
    197.5000,       5.0000,   3.00000,   1493.4349
    202.5000,       5.0000,   3.00000,   1397.4287
    207.5000,       5.0000,   3.00000,   1382.6111
    212.5000,       5.0000,   3.00000,   1445.2854
    217.5000,       5.0000,   3.00000,   1468.4313
    222.5000,       5.0000,   3.00000,   1511.2465
    227.5000,       5.0000,   3.00000,   1396.2019
    232.5000,       5.0000,   3.00000,   1444.3318
    237.5000,       5.0000,   3.00000,   1526.9235
    242.5000,       5.0000,   3.00000,   1464.5248
    247.5000,       5.0000,   3.00000,   1469.1606
    252.5000,       5.0000,   3.00000,   1396.5363
    257.5000,       5.0000,   3.00000,   1405.3796
    262.5000,       5.0000,   3.00000,   1473.4901
    267.5000,       5.0000,   3.00000,   1505.0505
    272.5000,       5.0000,   3.00000,   1596.7279
    277.5000,       5.0000,   3.00000,   1454.2197
    282.5000,       5.0000,   3.00000,   1530.7241
    287.5000,       5.0000,   3.00000,   1845.1338
    292.5000,       5.0000,   3.00000,   1866.8242
    297.5000,       5.0000,   3.00000,   1862.5122
     22.5000,      15.0000,   1.00000,   1008.4723
     27.5000,      15.0000,   1.00000,   1013.1580
     32.5000,      15.0000,   1.00000,    989.5297
     37.5000,      15.0000,   1.00000,    970.8783
     42.5000,      15.0000,   1.00000,    951.5568
     47.5000,      15.0000,   1.00000,    970.1745
     52.5000,      15.0000,   1.00000,    965.1608
     57.5000,      15.0000,   1.00000,    971.4581
     62.5000,      15.0000,   1.00000,    938.5327
     67.5000,      15.0000,   1.00000,    940.3527
     72.5000,      15.0000,   1.00000,    915.2437
     77.5000,      15.0000,   1.00000,    931.5792
     82.5000,      15.0000,   1.00000,    926.3779
     87.5000,      15.0000,   1.00000,    977.8923
     92.5000,      15.0000,   1.00000,   1010.6304
     97.5000,      15.0000,   1.00000,   1079.5334
    102.5000,      15.0000,   1.00000,   1096.1115
    107.5000,      15.0000,   1.00000,   1131.9530
    112.5000,      15.0000,   1.00000,   1133.9126
    117.5000,      15.0000,   1.00000,   1181.4919
    122.5000,      15.0000,   1.00000,   1212.7399
    127.5000,      15.0000,   1.00000,   1256.1959
    132.5000,      15.0000,   1.00000,   1259.2002
    137.5000,      15.0000,   1.00000,   1272.7087
    142.5000,      15.0000,   1.00000,   1300.6716
    147.5000,      15.0000,   1.00000,   1334.1880
    152.5000,      15.0000,   1.00000,   1367.5970
    157.5000,      15.0000,   1.00000,   1369.3878
    162.5000,      15.0000,   1.00000,   1409.2782
    167.5000,      15.0000,   1.00000,   1402.4363
    172.5000,      15.0000,   1.00000,   1429.6213
    177.5000,      15.0000,   1.00000,   1401.3605
    182.5000,      15.0000,   1.00000,   1431.5188
    187.5000,      15.0000,   1.00000,   1419.4333
    192.5000,      15.0000,   1.00000,   1450.0652
    197.5000,      15.0000,   1.00000,   1400.9830
    202.5000,      15.0000,   1.00000,   1357.6429
    207.5000,      15.0000,   1.00000,   1348.3118
    212.5000,      15.0000,   1.00000,   1390.8619
    217.5000,      15.0000,   1.00000,   1419.5143
    222.5000,      15.0000,   1.00000,   1405.8782
    227.5000,      15.0000,   1.00000,   1392.3105
    232.5000,      15.0000,   1.00000,   1391.3879
    237.5000,      15.0000,   1.00000,   1414.0472
    242.5000,      15.0000,   1.00000,   1428.4681
    247.5000,      15.0000,   1.00000,   1404.0922
    252.5000,      15.0000,   1.00000,   1368.5662
    257.5000,      15.0000,   1.00000,   1393.0858
    262.5000,      15.0000,   1.00000,   1463.8960
    267.5000,      15.0000,   1.00000,   1499.9862
    272.5000,      15.0000,   1.00000,   1467.3129
    277.5000,      15.0000,   1.00000,   1461.6036
    282.5000,      15.0000,   1.00000,   1537.5322
    287.5000,      15.0000,   1.00000,   1644.9376
    292.5000,      15.0000,   1.00000,   1731.8898
     22.5000,       5.0000,   4.00000,   1023.6007
     27.5000,       5.0000,   4.00000,   1055.5292
     32.5000,       5.0000,   4.00000,   1013.0817
     37.5000,       5.0000,   4.00000,    966.9519
     42.5000,       5.0000,   4.00000,    981.3670
     47.5000,       5.0000,   4.00000,    967.9138
     52.5000,       5.0000,   4.00000,   1010.0934
     57.5000,       5.0000,   4.00000,    966.1393
     62.5000,       5.0000,   4.00000,    969.9519
     67.5000,       5.0000,   4.00000,    929.5087
     72.5000,       5.0000,   4.00000,    936.0507
     77.5000,       5.0000,   4.00000,    913.3189
     82.5000,       5.0000,   4.00000,    936.8377
     87.5000,       5.0000,   4.00000,    945.5836
     92.5000,       5.0000,   4.00000,   1042.6897
     97.5000,       5.0000,   4.00000,   1060.7590
    102.5000,       5.0000,   4.00000,   1134.5017
    107.5000,       5.0000,   4.00000,   1116.8302
    112.5000,       5.0000,   4.00000,   1140.6580
    117.5000,       5.0000,   4.00000,   1172.9598
    122.5000,       5.0000,   4.00000,   1223.6558
    127.5000,       5.0000,   4.00000,   1243.3103
    132.5000,       5.0000,   4.00000,   1282.1753
    137.5000,       5.0000,   4.00000,   1236.7623
    142.5000,       5.0000,   4.00000,   1274.0172
    147.5000,       5.0000,   4.00000,   1327.2789
    152.5000,       5.0000,   4.00000,   1331.2789
    157.5000,       5.0000,   4.00000,   1368.1879
    162.5000,       5.0000,   4.00000,   1336.9569
    167.5000,       5.0000,   4.00000,   1401.5487
    172.5000,       5.0000,   4.00000,   1407.7185
    177.5000,       5.0000,   4.00000,   1394.2816
    182.5000,       5.0000,   4.00000,   1347.0070
    187.5000,       5.0000,   4.00000,   1455.1768
    192.5000,       5.0000,   4.00000,   1383.2595
    197.5000,       5.0000,   4.00000,   1383.9037
    202.5000,       5.0000,   4.00000,   1292.0955
    207.5000,       5.0000,   4.00000,   1286.4044
    212.5000,       5.0000,   4.00000,   1371.2419
    217.5000,       5.0000,   4.00000,   1370.7552
    222.5000,       5.0000,   4.00000,   1442.2009
    227.5000,       5.0000,   4.00000,   1314.8097
    232.5000,       5.0000,   4.00000,   1370.0010
    237.5000,       5.0000,   4.00000,   1457.1129
    242.5000,       5.0000,   4.00000,   1375.4401
    247.5000,       5.0000,   4.00000,   1417.5990
    252.5000,       5.0000,   4.00000,   1307.7712
    257.5000,       5.0000,   4.00000,   1351.4019
    262.5000,       5.0000,   4.00000,   1458.2079
    267.5000,       5.0000,   4.00000,   1423.0929
    272.5000,       5.0000,   4.00000,   1515.4427
    277.5000,       5.0000,   4.00000,   1344.2847
    282.5000,       5.0000,   4.00000,   1404.9845
    287.5000,       5.0000,   4.00000,   1711.5153
    292.5000,       5.0000,   4.00000,   1686.0200
     30.0000,      20.0000,   1.00000,   1033.5410
     35.0000,      20.0000,   1.00000,   1022.7757
     40.0000,      20.0000,   1.00000,   1004.0470
     45.0000,      20.0000,   1.00000,   1002.7458
     50.0000,      20.0000,   1.00000,   1009.8152
     55.0000,      20.0000,   1.00000,   1015.0545
     60.0000,      20.0000,   1.00000,   1019.4896
     65.0000,      20.0000,   1.00000,    996.2223
     70.0000,      20.0000,   1.00000,    973.8843
     75.0000,      20.0000,   1.00000,    954.3311
     80.0000,      20.0000,   1.00000,    953.6085
     85.0000,      20.0000,   1.00000,    983.8529
     90.0000,      20.0000,   1.00000,   1018.2202
     95.0000,      20.0000,   1.00000,   1065.3934
    100.0000,      20.0000,   1.00000,   1097.8441
    105.0000,      20.0000,   1.00000,   1110.7419
    110.0000,      20.0000,   1.00000,   1128.4869
    115.0000,      20.0000,   1.00000,   1140.5242
    120.0000,      20.0000,   1.00000,   1150.8367
    125.0000,      20.0000,   1.00000,   1179.4426
    130.0000,      20.0000,   1.00000,   1182.3334
    135.0000,      20.0000,   1.00000,   1204.3534
    140.0000,      20.0000,   1.00000,   1216.7142
    145.0000,      20.0000,   1.00000,   1217.4786
    150.0000,      20.0000,   1.00000,   1236.4570
    155.0000,      20.0000,   1.00000,   1256.9810
    160.0000,      20.0000,   1.00000,   1262.7922
    165.0000,      20.0000,   1.00000,   1277.9789
    170.0000,      20.0000,   1.00000,   1266.0640
    175.0000,      20.0000,   1.00000,   1273.9526
    180.0000,      20.0000,   1.00000,   1304.2804
    185.0000,      20.0000,   1.00000,   1295.0100
    190.0000,      20.0000,   1.00000,   1289.6764
    195.0000,      20.0000,   1.00000,   1262.9434
    200.0000,      20.0000,   1.00000,   1242.7327
    205.0000,      20.0000,   1.00000,   1252.4529
    210.0000,      20.0000,   1.00000,   1240.8147
    215.0000,      20.0000,   1.00000,   1269.3627
    220.0000,      20.0000,   1.00000,   1283.4786
    225.0000,      20.0000,   1.00000,   1302.3785
    230.0000,      20.0000,   1.00000,   1337.6875
    235.0000,      20.0000,   1.00000,   1303.0862
    240.0000,      20.0000,   1.00000,   1319.1049
    245.0000,      20.0000,   1.00000,   1300.6495
    250.0000,      20.0000,   1.00000,   1298.5288
    255.0000,      20.0000,   1.00000,   1350.7616
    260.0000,      20.0000,   1.00000,   1323.2872
    265.0000,      20.0000,   1.00000,   1357.2841
    270.0000,      20.0000,   1.00000,   1343.9175
    275.0000,      20.0000,   1.00000,   1332.5593
    280.0000,      20.0000,   1.00000,   1418.1501
    285.0000,      20.0000,   1.00000,   1421.9224
     27.5000,       5.0000,   5.00000,   1083.8289
     32.5000,       5.0000,   5.00000,   1046.2115
     37.5000,       5.0000,   5.00000,    992.9669
     42.5000,       5.0000,   5.00000,   1013.7256
     47.5000,       5.0000,   5.00000,    996.7876
     52.5000,       5.0000,   5.00000,   1045.8594
     57.5000,       5.0000,   5.00000,   1006.3693
     62.5000,       5.0000,   5.00000,   1020.5902
     67.5000,       5.0000,   5.00000,    959.3734
     72.5000,       5.0000,   5.00000,    966.4027
     77.5000,       5.0000,   5.00000,    922.2521
     82.5000,       5.0000,   5.00000,    955.1627
     87.5000,       5.0000,   5.00000,    957.1228
     92.5000,       5.0000,   5.00000,   1062.6664
     97.5000,       5.0000,   5.00000,   1069.8187
    102.5000,       5.0000,   5.00000,   1145.0685
    107.5000,       5.0000,   5.00000,   1107.2611
    112.5000,       5.0000,   5.00000,   1135.4733
    117.5000,       5.0000,   5.00000,   1146.6821
    122.5000,       5.0000,   5.00000,   1190.5536
    127.5000,       5.0000,   5.00000,   1197.7037
    132.5000,       5.0000,   5.00000,   1235.3796
    137.5000,       5.0000,   5.00000,   1191.7456
    142.5000,       5.0000,   5.00000,   1209.3159
    147.5000,       5.0000,   5.00000,   1247.4841
    152.5000,       5.0000,   5.00000,   1246.3096
    157.5000,       5.0000,   5.00000,   1285.7725
    162.5000,       5.0000,   5.00000,   1237.3774
    167.5000,       5.0000,   5.00000,   1301.0337
    172.5000,       5.0000,   5.00000,   1294.8716
    177.5000,       5.0000,   5.00000,   1299.5081
    182.5000,       5.0000,   5.00000,   1255.1611
    187.5000,       5.0000,   5.00000,   1357.1101
    192.5000,       5.0000,   5.00000,   1270.5156
    197.5000,       5.0000,   5.00000,   1260.8171
    202.5000,       5.0000,   5.00000,   1203.7804
    207.5000,       5.0000,   5.00000,   1207.9495
    212.5000,       5.0000,   5.00000,   1254.5332
    217.5000,       5.0000,   5.00000,   1289.1957
    222.5000,       5.0000,   5.00000,   1350.6163
    227.5000,       5.0000,   5.00000,   1261.7703
    232.5000,       5.0000,   5.00000,   1317.8441
    237.5000,       5.0000,   5.00000,   1382.2560
    242.5000,       5.0000,   5.00000,   1310.0588
    247.5000,       5.0000,   5.00000,   1320.1458
    252.5000,       5.0000,   5.00000,   1269.8876
    257.5000,       5.0000,   5.00000,   1307.3922
    262.5000,       5.0000,   5.00000,   1357.7704
    267.5000,       5.0000,   5.00000,   1339.9828
    272.5000,       5.0000,   5.00000,   1406.4388
    277.5000,       5.0000,   5.00000,   1257.3049
    282.5000,       5.0000,   5.00000,   1307.1198
    287.5000,       5.0000,   5.00000,   1568.8898
     32.5000,       5.0000,   6.00000,   1064.9961
     37.5000,       5.0000,   6.00000,   1018.7411
     42.5000,       5.0000,   6.00000,   1038.1738
     47.5000,       5.0000,   6.00000,   1025.6835
     52.5000,       5.0000,   6.00000,   1073.3855
     57.5000,       5.0000,   6.00000,   1033.3148
     62.5000,       5.0000,   6.00000,   1043.0149
     67.5000,       5.0000,   6.00000,    984.3489
     72.5000,       5.0000,   6.00000,    975.3955
     77.5000,       5.0000,   6.00000,    933.9077
     82.5000,       5.0000,   6.00000,    958.6125
     87.5000,       5.0000,   6.00000,    965.9116
     92.5000,       5.0000,   6.00000,   1064.2783
     97.5000,       5.0000,   6.00000,   1075.5585
    102.5000,       5.0000,   6.00000,   1138.8365
    107.5000,       5.0000,   6.00000,   1108.9863
    112.5000,       5.0000,   6.00000,   1125.3878
    117.5000,       5.0000,   6.00000,   1125.5542
    122.5000,       5.0000,   6.00000,   1150.1998
    127.5000,       5.0000,   6.00000,   1149.9749
    132.5000,       5.0000,   6.00000,   1180.8186
    137.5000,       5.0000,   6.00000,   1130.4884
    142.5000,       5.0000,   6.00000,   1135.9730
    147.5000,       5.0000,   6.00000,   1166.5908
    152.5000,       5.0000,   6.00000,   1169.8066
    157.5000,       5.0000,   6.00000,   1188.4675
    162.5000,       5.0000,   6.00000,   1151.3602
    167.5000,       5.0000,   6.00000,   1221.9432
    172.5000,       5.0000,   6.00000,   1226.2881
    177.5000,       5.0000,   6.00000,   1228.3765
    182.5000,       5.0000,   6.00000,   1178.7554
    187.5000,       5.0000,   6.00000,   1266.5790
    192.5000,       5.0000,   6.00000,   1175.4508
    197.5000,       5.0000,   6.00000,   1169.4248
    202.5000,       5.0000,   6.00000,   1114.6013
    207.5000,       5.0000,   6.00000,   1108.1747
    212.5000,       5.0000,   6.00000,   1172.7637
    217.5000,       5.0000,   6.00000,   1187.9617
    222.5000,       5.0000,   6.00000,   1283.0741
    227.5000,       5.0000,   6.00000,   1203.1927
    232.5000,       5.0000,   6.00000,   1264.6577
    237.5000,       5.0000,   6.00000,   1332.5096
    242.5000,       5.0000,   6.00000,   1234.7852
    247.5000,       5.0000,   6.00000,   1269.6969
    252.5000,       5.0000,   6.00000,   1214.8108
    257.5000,       5.0000,   6.00000,   1229.5688
    262.5000,       5.0000,   6.00000,   1261.5819
    267.5000,       5.0000,   6.00000,   1229.5739
    272.5000,       5.0000,   6.00000,   1314.0399
    277.5000,       5.0000,   6.00000,   1171.7045
    282.5000,       5.0000,   6.00000,   1218.2476
     37.5000,      25.0000,   1.00000,   1045.8259
     42.5000,      25.0000,   1.00000,   1045.7035
     47.5000,      25.0000,   1.00000,   1038.1820
     52.5000,      25.0000,   1.00000,   1049.3679
     57.5000,      25.0000,   1.00000,   1035.6447
     62.5000,      25.0000,   1.00000,   1031.4724
     67.5000,      25.0000,   1.00000,   1001.4137
     72.5000,      25.0000,   1.00000,    988.4608
     77.5000,      25.0000,   1.00000,    968.6567
     82.5000,      25.0000,   1.00000,    990.2845
     87.5000,      25.0000,   1.00000,   1004.4909
     92.5000,      25.0000,   1.00000,   1048.8170
     97.5000,      25.0000,   1.00000,   1066.9896
    102.5000,      25.0000,   1.00000,   1103.2009
    107.5000,      25.0000,   1.00000,   1113.2538
    112.5000,      25.0000,   1.00000,   1125.4515
    117.5000,      25.0000,   1.00000,   1115.2434
    122.5000,      25.0000,   1.00000,   1116.5730
    127.5000,      25.0000,   1.00000,   1109.6083
    132.5000,      25.0000,   1.00000,   1112.2811
    137.5000,      25.0000,   1.00000,   1113.3495
    142.5000,      25.0000,   1.00000,   1119.9580
    147.5000,      25.0000,   1.00000,   1127.2527
    152.5000,      25.0000,   1.00000,   1124.0278
    157.5000,      25.0000,   1.00000,   1146.1563
    162.5000,      25.0000,   1.00000,   1159.8914
    167.5000,      25.0000,   1.00000,   1180.3763
    172.5000,      25.0000,   1.00000,   1188.1478
    177.5000,      25.0000,   1.00000,   1211.6749
    182.5000,      25.0000,   1.00000,   1199.4841
    187.5000,      25.0000,   1.00000,   1177.8722
    192.5000,      25.0000,   1.00000,   1156.1526
    197.5000,      25.0000,   1.00000,   1151.9208
    202.5000,      25.0000,   1.00000,   1119.8400
    207.5000,      25.0000,   1.00000,   1127.2136
    212.5000,      25.0000,   1.00000,   1140.0938
    217.5000,      25.0000,   1.00000,   1158.5028
    222.5000,      25.0000,   1.00000,   1192.9565
    227.5000,      25.0000,   1.00000,   1236.9977
    232.5000,      25.0000,   1.00000,   1245.4152
    237.5000,      25.0000,   1.00000,   1227.0485
    242.5000,      25.0000,   1.00000,   1232.8556
    247.5000,      25.0000,   1.00000,   1245.5419
    252.5000,      25.0000,   1.00000,   1227.3989
    257.5000,      25.0000,   1.00000,   1216.7701
    262.5000,      25.0000,   1.00000,   1218.4916
    267.5000,      25.0000,   1.00000,   1196.5027
    272.5000,      25.0000,   1.00000,   1210.7556
    277.5000,      25.0000,   1.00000,   1271.7258
     37.5000,       5.0000,   7.00000,   1034.9518
     42.5000,       5.0000,   7.00000,   1062.4443
     47.5000,       5.0000,   7.00000,   1047.5721
     52.5000,       5.0000,   7.00000,   1097.3599
     57.5000,       5.0000,   7.00000,   1043.3112
     62.5000,       5.0000,   7.00000,   1049.2358
     67.5000,       5.0000,   7.00000,    985.7968
     72.5000,       5.0000,   7.00000,    983.7120
     77.5000,       5.0000,   7.00000,    935.4114
     82.5000,       5.0000,   7.00000,    960.9306
     87.5000,       5.0000,   7.00000,    958.6539
     92.5000,       5.0000,   7.00000,   1061.3721
     97.5000,       5.0000,   7.00000,   1063.7216
    102.5000,       5.0000,   7.00000,   1137.9635
    107.5000,       5.0000,   7.00000,   1101.5621
    112.5000,       5.0000,   7.00000,   1112.3666
    117.5000,       5.0000,   7.00000,   1103.3540
    122.5000,       5.0000,   7.00000,   1117.5576
    127.5000,       5.0000,   7.00000,   1105.6687
    132.5000,       5.0000,   7.00000,   1121.6691
    137.5000,       5.0000,   7.00000,   1058.8910
    142.5000,       5.0000,   7.00000,   1065.9915
    147.5000,       5.0000,   7.00000,   1097.9238
    152.5000,       5.0000,   7.00000,   1084.8726
    157.5000,       5.0000,   7.00000,   1109.8793
    162.5000,       5.0000,   7.00000,   1080.0303
    167.5000,       5.0000,   7.00000,   1159.1583
    172.5000,       5.0000,   7.00000,   1178.9601
    177.5000,       5.0000,   7.00000,   1170.9399
    182.5000,       5.0000,   7.00000,   1114.4536
    187.5000,       5.0000,   7.00000,   1183.6406
    192.5000,       5.0000,   7.00000,   1105.5090
    197.5000,       5.0000,   7.00000,   1097.1005
    202.5000,       5.0000,   7.00000,   1020.7216
    207.5000,       5.0000,   7.00000,   1025.0460
    212.5000,       5.0000,   7.00000,   1085.2615
    217.5000,       5.0000,   7.00000,   1124.1555
    222.5000,       5.0000,   7.00000,   1207.2982
    227.5000,       5.0000,   7.00000,   1144.1270
    232.5000,       5.0000,   7.00000,   1211.4287
    237.5000,       5.0000,   7.00000,   1274.4324
    242.5000,       5.0000,   7.00000,   1201.5957
    247.5000,       5.0000,   7.00000,   1225.0880
    252.5000,       5.0000,   7.00000,   1134.6461
    257.5000,       5.0000,   7.00000,   1135.5829
    262.5000,       5.0000,   7.00000,   1172.1060
    267.5000,       5.0000,   7.00000,   1137.4980
    272.5000,       5.0000,   7.00000,   1214.3345
    277.5000,       5.0000,   7.00000,   1090.0602
     42.5000,       5.0000,   8.00000,   1077.8220
     47.5000,       5.0000,   8.00000,   1066.1666
     52.5000,       5.0000,   8.00000,   1105.3398
     57.5000,       5.0000,   8.00000,   1047.4557
     62.5000,       5.0000,   8.00000,   1041.6592
     67.5000,       5.0000,   8.00000,    977.9254
     72.5000,       5.0000,   8.00000,    978.5741
     77.5000,       5.0000,   8.00000,    933.8745
     82.5000,       5.0000,   8.00000,    952.0538
     87.5000,       5.0000,   8.00000,    950.1292
     92.5000,       5.0000,   8.00000,   1042.1875
     97.5000,       5.0000,   8.00000,   1055.4877
    102.5000,       5.0000,   8.00000,   1125.1533
    107.5000,       5.0000,   8.00000,   1088.0713
    112.5000,       5.0000,   8.00000,   1094.1888
    117.5000,       5.0000,   8.00000,   1081.1432
    122.5000,       5.0000,   8.00000,   1091.9241
    127.5000,       5.0000,   8.00000,   1065.6107
    132.5000,       5.0000,   8.00000,   1061.9531
    137.5000,       5.0000,   8.00000,    998.9114
    142.5000,       5.0000,   8.00000,   1002.7039
    147.5000,       5.0000,   8.00000,   1025.2805
    152.5000,       5.0000,   8.00000,   1019.0618
    157.5000,       5.0000,   8.00000,   1045.2657
    162.5000,       5.0000,   8.00000,   1026.2991
    167.5000,       5.0000,   8.00000,   1110.5509
    172.5000,       5.0000,   8.00000,   1124.5487
    177.5000,       5.0000,   8.00000,   1123.8047
    182.5000,       5.0000,   8.00000,   1055.5518
    187.5000,       5.0000,   8.00000,   1126.7048
    192.5000,       5.0000,   8.00000,   1044.3390
    197.5000,       5.0000,   8.00000,   1018.5845
    202.5000,       5.0000,   8.00000,    956.4110
    207.5000,       5.0000,   8.00000,    948.3734
    212.5000,       5.0000,   8.00000,   1018.7465
    217.5000,       5.0000,   8.00000,   1061.7510
    222.5000,       5.0000,   8.00000,   1146.4705
    227.5000,       5.0000,   8.00000,   1083.1174
    232.5000,       5.0000,   8.00000,   1151.4122
    237.5000,       5.0000,   8.00000,   1235.3087
    242.5000,       5.0000,   8.00000,   1172.2550
    247.5000,       5.0000,   8.00000,   1159.1448
    252.5000,       5.0000,   8.00000,   1059.2340
    257.5000,       5.0000,   8.00000,   1050.5697
    262.5000,       5.0000,   8.00000,   1080.5092
    267.5000,       5.0000,   8.00000,   1063.8070
    272.5000,       5.0000,   8.00000,   1122.3549
     52.5000,      35.0000,   1.00000,   1043.2845
     57.5000,      35.0000,   1.00000,   1030.0485
     62.5000,      35.0000,   1.00000,   1005.5993
     67.5000,      35.0000,   1.00000,    991.9322
     72.5000,      35.0000,   1.00000,    969.7287
     77.5000,      35.0000,   1.00000,    974.2563
     82.5000,      35.0000,   1.00000,    974.8993
     87.5000,      35.0000,   1.00000,    996.5294
     92.5000,      35.0000,   1.00000,   1005.9095
     97.5000,      35.0000,   1.00000,   1025.4298
    102.5000,      35.0000,   1.00000,   1040.5132
    107.5000,      35.0000,   1.00000,   1061.2731
    112.5000,      35.0000,   1.00000,   1063.0714
    117.5000,      35.0000,   1.00000,   1058.6456
    122.5000,      35.0000,   1.00000,   1024.9009
    127.5000,      35.0000,   1.00000,   1000.3737
    132.5000,      35.0000,   1.00000,    984.2279
    137.5000,      35.0000,   1.00000,    964.1191
    142.5000,      35.0000,   1.00000,    954.5337
    147.5000,      35.0000,   1.00000,    954.6285
    152.5000,      35.0000,   1.00000,    970.3240
    157.5000,      35.0000,   1.00000,   1004.8329
    162.5000,      35.0000,   1.00000,   1028.2206
    167.5000,      35.0000,   1.00000,   1038.3074
    172.5000,      35.0000,   1.00000,   1052.0132
    177.5000,      35.0000,   1.00000,   1055.9500
    182.5000,      35.0000,   1.00000,   1057.1942
    187.5000,      35.0000,   1.00000,   1026.4971
    192.5000,      35.0000,   1.00000,    994.3890
    197.5000,      35.0000,   1.00000,    972.1908
    202.5000,      35.0000,   1.00000,    976.4962
    207.5000,      35.0000,   1.00000,    979.3254
    212.5000,      35.0000,   1.00000,    979.5713
    217.5000,      35.0000,   1.00000,    993.8807
    222.5000,      35.0000,   1.00000,   1026.9901
    227.5000,      35.0000,   1.00000,   1064.6354
    232.5000,      35.0000,   1.00000,   1097.6061
    237.5000,      35.0000,   1.00000,   1083.2656
    242.5000,      35.0000,   1.00000,   1067.7079
    247.5000,      35.0000,   1.00000,   1058.6289
    252.5000,      35.0000,   1.00000,   1042.0754
    257.5000,      35.0000,   1.00000,   1020.8904
    262.5000,      35.0000,   1.00000,    988.4890
     52.5000,       5.0000,  10.00000,   1095.9971
     57.5000,       5.0000,  10.00000,   1030.6481
     62.5000,       5.0000,  10.00000,   1021.0096
     67.5000,       5.0000,  10.00000,    951.2183
     72.5000,       5.0000,  10.00000,    942.9024
     77.5000,       5.0000,  10.00000,    897.0291
     82.5000,       5.0000,  10.00000,    917.9684
     87.5000,       5.0000,  10.00000,    917.3672
     92.5000,       5.0000,  10.00000,   1009.7266
     97.5000,       5.0000,  10.00000,   1015.3812
    102.5000,       5.0000,  10.00000,   1079.3273
    107.5000,       5.0000,  10.00000,   1042.5945
    112.5000,       5.0000,  10.00000,   1050.1643
    117.5000,       5.0000,  10.00000,   1034.6361
    122.5000,       5.0000,  10.00000,   1032.4254
    127.5000,       5.0000,  10.00000,    998.9020
    132.5000,       5.0000,  10.00000,    990.5139
    137.5000,       5.0000,  10.00000,    912.7876
    142.5000,       5.0000,  10.00000,    900.5396
    147.5000,       5.0000,  10.00000,    921.9387
    152.5000,       5.0000,  10.00000,    923.4758
    157.5000,       5.0000,  10.00000,    961.6122
    162.5000,       5.0000,  10.00000,    943.1384
    167.5000,       5.0000,  10.00000,   1015.4946
    172.5000,       5.0000,  10.00000,   1021.2656
    177.5000,       5.0000,  10.00000,   1022.2537
    182.5000,       5.0000,  10.00000,    969.4130
    187.5000,       5.0000,  10.00000,   1021.9653
    192.5000,       5.0000,  10.00000,    933.9600
    197.5000,       5.0000,  10.00000,    909.0645
    202.5000,       5.0000,  10.00000,    855.8353
    207.5000,       5.0000,  10.00000,    859.7835
    212.5000,       5.0000,  10.00000,    918.8148
    217.5000,       5.0000,  10.00000,    954.1057
    222.5000,       5.0000,  10.00000,   1031.7001
    227.5000,       5.0000,  10.00000,    991.4501
    232.5000,       5.0000,  10.00000,   1071.2095
    237.5000,       5.0000,  10.00000,   1124.8325
    242.5000,       5.0000,  10.00000,   1045.4703
    247.5000,       5.0000,  10.00000,   1029.3180
    252.5000,       5.0000,  10.00000,    938.7357
    257.5000,       5.0000,  10.00000,    925.0593
    262.5000,       5.0000,  10.00000,    939.6539
     67.5000,      45.0000,   1.00000,    941.6605
     72.5000,      45.0000,   1.00000,    939.6667
     77.5000,      45.0000,   1.00000,    930.2648
     82.5000,      45.0000,   1.00000,    933.7694
     87.5000,      45.0000,   1.00000,    932.3608
     92.5000,      45.0000,   1.00000,    939.7518
     97.5000,      45.0000,   1.00000,    951.7207
    102.5000,      45.0000,   1.00000,    962.5757
    107.5000,      45.0000,   1.00000,    964.0775
    112.5000,      45.0000,   1.00000,    970.0590
    117.5000,      45.0000,   1.00000,    960.5665
    122.5000,      45.0000,   1.00000,    948.4265
    127.5000,      45.0000,   1.00000,    932.2644
    132.5000,      45.0000,   1.00000,    922.3961
    137.5000,      45.0000,   1.00000,    916.4036
    142.5000,      45.0000,   1.00000,    912.0912
    147.5000,      45.0000,   1.00000,    909.5471
    152.5000,      45.0000,   1.00000,    911.2668
    157.5000,      45.0000,   1.00000,    904.5112
    162.5000,      45.0000,   1.00000,    913.2693
    167.5000,      45.0000,   1.00000,    926.6646
    172.5000,      45.0000,   1.00000,    923.0174
    177.5000,      45.0000,   1.00000,    919.3467
    182.5000,      45.0000,   1.00000,    904.9709
    187.5000,      45.0000,   1.00000,    902.9185
    192.5000,      45.0000,   1.00000,    902.1483
    197.5000,      45.0000,   1.00000,    898.1558
    202.5000,      45.0000,   1.00000,    905.0337
    207.5000,      45.0000,   1.00000,    897.4053
    212.5000,      45.0000,   1.00000,    901.7069
    217.5000,      45.0000,   1.00000,    924.2969
    222.5000,      45.0000,   1.00000,    915.4439
    227.5000,      45.0000,   1.00000,    915.4675
    232.5000,      45.0000,   1.00000,    903.3373
    237.5000,      45.0000,   1.00000,    898.6402
    242.5000,      45.0000,   1.00000,    899.4914
    247.5000,      45.0000,   1.00000,    885.4251
     77.5000,       5.0000,  12.00000,    850.3342
    157.5000,       5.0000,  12.00000,    891.3976
    237.5000,       5.0000,  12.00000,   1001.0543
     67.5000,      15.0000,   4.00000,    910.7712
     72.5000,      15.0000,   4.00000,    867.6993
     77.5000,      15.0000,   4.00000,    853.7351
     82.5000,      15.0000,   4.00000,    840.8382
     87.5000,      15.0000,   4.00000,    874.4488
     92.5000,      15.0000,   4.00000,    903.7267
     97.5000,      15.0000,   4.00000,    960.5038
    102.5000,      15.0000,   4.00000,    968.6367
    107.5000,      15.0000,   4.00000,    973.7520
    112.5000,      15.0000,   4.00000,    957.4108
    117.5000,      15.0000,   4.00000,    958.7819
    122.5000,      15.0000,   4.00000,    948.0891
    127.5000,      15.0000,   4.00000,    941.4307
    132.5000,      15.0000,   4.00000,    911.9357
    137.5000,      15.0000,   4.00000,    886.9763
    142.5000,      15.0000,   4.00000,    867.5632
    147.5000,      15.0000,   4.00000,    860.7100
    152.5000,      15.0000,   4.00000,    864.0785
    157.5000,      15.0000,   4.00000,    849.7125
    162.5000,      15.0000,   4.00000,    869.8574
    167.5000,      15.0000,   4.00000,    880.8208
    172.5000,      15.0000,   4.00000,    896.2404
    177.5000,      15.0000,   4.00000,    877.2155
    182.5000,      15.0000,   4.00000,    874.4364
    187.5000,      15.0000,   4.00000,    855.8283
    192.5000,      15.0000,   4.00000,    852.1868
    197.5000,      15.0000,   4.00000,    810.0422
    202.5000,      15.0000,   4.00000,    794.6249
    207.5000,      15.0000,   4.00000,    792.5129
    212.5000,      15.0000,   4.00000,    826.5612
    217.5000,      15.0000,   4.00000,    884.7927
    222.5000,      15.0000,   4.00000,    888.3511
    227.5000,      15.0000,   4.00000,    901.4615
    232.5000,      15.0000,   4.00000,    904.6434
    237.5000,      15.0000,   4.00000,    909.8365
    242.5000,      15.0000,   4.00000,    901.5128
    247.5000,      15.0000,   4.00000,    848.8504
     82.5000,      55.0000,   1.00000,    879.2606
     87.5000,      55.0000,   1.00000,    872.7796
     92.5000,      55.0000,   1.00000,    864.1060
     97.5000,      55.0000,   1.00000,    864.1616
    102.5000,      55.0000,   1.00000,    868.0125
    107.5000,      55.0000,   1.00000,    874.7745
    112.5000,      55.0000,   1.00000,    882.0339
    117.5000,      55.0000,   1.00000,    890.2751
    122.5000,      55.0000,   1.00000,    893.3386
    127.5000,      55.0000,   1.00000,    898.7795
    132.5000,      55.0000,   1.00000,    895.4101
    137.5000,      55.0000,   1.00000,    894.3458
    142.5000,      55.0000,   1.00000,    889.8447
    147.5000,      55.0000,   1.00000,    889.9551
    152.5000,      55.0000,   1.00000,    879.2890
    157.5000,      55.0000,   1.00000,    859.4667
    162.5000,      55.0000,   1.00000,    845.9588
    167.5000,      55.0000,   1.00000,    832.6629
    172.5000,      55.0000,   1.00000,    826.1956
    177.5000,      55.0000,   1.00000,    821.1038
    182.5000,      55.0000,   1.00000,    816.9905
    187.5000,      55.0000,   1.00000,    823.1865
    192.5000,      55.0000,   1.00000,    828.2813
    197.5000,      55.0000,   1.00000,    843.0123
    202.5000,      55.0000,   1.00000,    847.3156
    207.5000,      55.0000,   1.00000,    842.2468
    212.5000,      55.0000,   1.00000,    842.8905
    217.5000,      55.0000,   1.00000,    823.1055
    222.5000,      55.0000,   1.00000,    809.0140
    227.5000,      55.0000,   1.00000,    791.5568
    232.5000,      55.0000,   1.00000,    781.5170
     77.5000,       5.0000,  15.00000,    785.8317
    157.5000,       5.0000,  15.00000,    826.7634
    237.5000,       5.0000,  15.00000,    865.0153
     82.5000,      15.0000,   5.00000,    774.2884
     87.5000,      15.0000,   5.00000,    800.7366
     92.5000,      15.0000,   5.00000,    823.2875
     97.5000,      15.0000,   5.00000,    867.1660
    102.5000,      15.0000,   5.00000,    879.5217
    107.5000,      15.0000,   5.00000,    891.0685
    112.5000,      15.0000,   5.00000,    887.9138
    117.5000,      15.0000,   5.00000,    897.2708
    122.5000,      15.0000,   5.00000,    898.8927
    127.5000,      15.0000,   5.00000,    905.1504
    132.5000,      15.0000,   5.00000,    882.7391
    137.5000,      15.0000,   5.00000,    863.1701
    142.5000,      15.0000,   5.00000,    837.4083
    147.5000,      15.0000,   5.00000,    830.3952
    152.5000,      15.0000,   5.00000,    823.7705
    157.5000,      15.0000,   5.00000,    799.8190
    162.5000,      15.0000,   5.00000,    797.3271
    167.5000,      15.0000,   5.00000,    792.4304
    172.5000,      15.0000,   5.00000,    800.1136
    177.5000,      15.0000,   5.00000,    785.1514
    182.5000,      15.0000,   5.00000,    785.3162
    187.5000,      15.0000,   5.00000,    772.5768
    192.5000,      15.0000,   5.00000,    766.2708
    197.5000,      15.0000,   5.00000,    737.0162
    202.5000,      15.0000,   5.00000,    728.6824
    207.5000,      15.0000,   5.00000,    728.5420
    212.5000,      15.0000,   5.00000,    748.2086
    217.5000,      15.0000,   5.00000,    783.8834
    222.5000,      15.0000,   5.00000,    784.7798
    227.5000,      15.0000,   5.00000,    794.5289
    232.5000,      15.0000,   5.00000,    798.6024
     97.5000,      65.0000,   1.00000,    807.1939
    102.5000,      65.0000,   1.00000,    811.2535
    107.5000,      65.0000,   1.00000,    815.1474
    112.5000,      65.0000,   1.00000,    826.0433
    117.5000,      65.0000,   1.00000,    837.5640
    122.5000,      65.0000,   1.00000,    850.6757
    127.5000,      65.0000,   1.00000,    856.1707
    132.5000,      65.0000,   1.00000,    859.3804
    137.5000,      65.0000,   1.00000,    855.4333
    142.5000,      65.0000,   1.00000,    850.8034
    147.5000,      65.0000,   1.00000,    844.8072
    152.5000,      65.0000,   1.00000,    835.6323
    157.5000,      65.0000,   1.00000,    829.7725
    162.5000,      65.0000,   1.00000,    819.2336
    167.5000,      65.0000,   1.00000,    802.8423
    172.5000,      65.0000,   1.00000,    790.6332
    177.5000,      65.0000,   1.00000,    775.9788
    182.5000,      65.0000,   1.00000,    774.4337
    187.5000,      65.0000,   1.00000,    776.8883
    192.5000,      65.0000,   1.00000,    777.2137
    197.5000,      65.0000,   1.00000,    772.4675
    202.5000,      65.0000,   1.00000,    767.5255
    207.5000,      65.0000,   1.00000,    764.0967
    212.5000,      65.0000,   1.00000,    754.3452
    217.5000,      65.0000,   1.00000,    745.7374
     97.5000,      15.0000,   6.00000,    809.2960
    102.5000,      15.0000,   6.00000,    823.1729
    107.5000,      15.0000,   6.00000,    841.6854
    112.5000,      15.0000,   6.00000,    842.0139
    117.5000,      15.0000,   6.00000,    855.0541
    122.5000,      15.0000,   6.00000,    859.9318
    127.5000,      15.0000,   6.00000,    864.5566
    132.5000,      15.0000,   6.00000,    844.6298
    137.5000,      15.0000,   6.00000,    820.4075
    142.5000,      15.0000,   6.00000,    794.6312
    147.5000,      15.0000,   6.00000,    783.8665
    152.5000,      15.0000,   6.00000,    779.8740
    157.5000,      15.0000,   6.00000,    762.8576
    162.5000,      15.0000,   6.00000,    765.6360
    167.5000,      15.0000,   6.00000,    761.3815
    172.5000,      15.0000,   6.00000,    766.3166
    177.5000,      15.0000,   6.00000,    739.8300
    182.5000,      15.0000,   6.00000,    736.9838
    187.5000,      15.0000,   6.00000,    718.5331
    192.5000,      15.0000,   6.00000,    706.9942
    197.5000,      15.0000,   6.00000,    667.1541
    202.5000,      15.0000,   6.00000,    648.7161
    207.5000,      15.0000,   6.00000,    647.9116
    212.5000,      15.0000,   6.00000,    668.6409
    217.5000,      15.0000,   6.00000,    704.1458
    105.0000,      30.0000,   3.00000,    812.1802
    110.0000,      30.0000,   3.00000,    826.3970
    115.0000,      30.0000,   3.00000,    836.0809
    120.0000,      30.0000,   3.00000,    833.5858
    125.0000,      30.0000,   3.00000,    829.4980
    130.0000,      30.0000,   3.00000,    820.8105
    135.0000,      30.0000,   3.00000,    811.9872
    140.0000,      30.0000,   3.00000,    797.2800
    145.0000,      30.0000,   3.00000,    782.6569
    150.0000,      30.0000,   3.00000,    765.5681
    155.0000,      30.0000,   3.00000,    764.4759
    160.0000,      30.0000,   3.00000,    765.0167
    165.0000,      30.0000,   3.00000,    760.2296
    170.0000,      30.0000,   3.00000,    748.8368
    175.0000,      30.0000,   3.00000,    746.3878
    180.0000,      30.0000,   3.00000,    739.7501
    185.0000,      30.0000,   3.00000,    715.4132
    190.0000,      30.0000,   3.00000,    686.3704
    195.0000,      30.0000,   3.00000,    659.7242
    200.0000,      30.0000,   3.00000,    653.3733
    205.0000,      30.0000,   3.00000,    644.0090
    210.0000,      30.0000,   3.00000,    653.1688
    112.5000,      25.0000,   4.00000,    815.7574
    117.5000,      25.0000,   4.00000,    814.7473
    122.5000,      25.0000,   4.00000,    816.7308
    127.5000,      25.0000,   4.00000,    803.0330
    132.5000,      25.0000,   4.00000,    790.6318
    137.5000,      25.0000,   4.00000,    776.9461
    142.5000,      25.0000,   4.00000,    766.3594
    147.5000,      25.0000,   4.00000,    753.9371
    152.5000,      25.0000,   4.00000,    743.9327
    157.5000,      25.0000,   4.00000,    745.5240
    162.5000,      25.0000,   4.00000,    741.6860
    167.5000,      25.0000,   4.00000,    744.1084
    172.5000,      25.0000,   4.00000,    733.4267
    177.5000,      25.0000,   4.00000,    730.8211
    182.5000,      25.0000,   4.00000,    705.6714
    187.5000,      25.0000,   4.00000,    679.0409
    192.5000,      25.0000,   4.00000,    648.0952
    197.5000,      25.0000,   4.00000,    629.2868
    202.5000,      25.0000,   4.00000,    610.2830
    157.5000,      15.0000,   8.00000,    708.8533
    157.5000,      15.0000,  10.00000,    649.9583
   4.78
ITERATION 2
MODEL RESISTIVITY
LAYER 1
61,     2.5000
     10.0000,     778.34
     15.0000,     790.54
     20.0000,     801.55
     25.0000,     820.39
     30.0000,     845.01
     35.0000,     806.13
     40.0000,     762.19
     45.0000,     778.86
     50.0000,     759.06
     55.0000,     791.11
     60.0000,     741.82
     65.0000,     749.26
     70.0000,     721.75
     75.0000,     740.41
     80.0000,     710.70
     85.0000,     756.99
     90.0000,     781.79
     95.0000,     917.66
    100.0000,     979.45
    105.0000,     1108.9
    110.0000,     1105.9
    115.0000,     1154.8
    120.0000,     1195.4
    125.0000,     1248.5
    130.0000,     1234.3
    135.0000,     1284.7
    140.0000,     1248.5
    145.0000,     1293.6
    150.0000,     1379.0
    155.0000,     1424.0
    160.0000,     1512.0
    165.0000,     1520.2
    170.0000,     1699.8
    175.0000,     1759.2
    180.0000,     1775.6
    185.0000,     1686.1
    190.0000,     1852.3
    195.0000,     1716.0
    200.0000,     1670.3
    205.0000,     1500.9
    210.0000,     1481.2
    215.0000,     1605.6
    220.0000,     1688.6
    225.0000,     1822.0
    230.0000,     1634.7
    235.0000,     1700.5
    240.0000,     1788.1
    245.0000,     1629.0
    250.0000,     1602.1
    255.0000,     1444.0
    260.0000,     1444.9
    265.0000,     1499.7
    270.0000,     1483.5
    275.0000,     1644.1
    280.0000,     1466.4
    285.0000,     1639.9
    290.0000,     2242.6
    295.0000,     2303.6
    300.0000,     2427.6
    305.0000,     2397.5
             2215.2
LAYER 2
61,     5.2500
     10.0000,     798.72
     15.0000,     805.01
     20.0000,     826.64
     25.0000,     854.15
     30.0000,     878.04
     35.0000,     846.73
     40.0000,     805.08
     45.0000,     811.78
     50.0000,     796.20
     55.0000,     819.98
     60.0000,     775.90
     65.0000,     777.26
     70.0000,     757.12
     75.0000,     763.32
     80.0000,     740.66
     85.0000,     782.14
     90.0000,     818.53
     95.0000,     943.89
    100.0000,     1012.9
    105.0000,     1120.7
    110.0000,     1124.0
    115.0000,     1163.0
    120.0000,     1199.0
    125.0000,     1246.4
    130.0000,     1243.9
    135.0000,     1285.3
    140.0000,     1253.1
    145.0000,     1290.3
    150.0000,     1380.3
    155.0000,     1441.3
    160.0000,     1542.0
    165.0000,     1577.5
    170.0000,     1733.0
    175.0000,     1820.6
    180.0000,     1852.4
    185.0000,     1810.1
    190.0000,     1922.9
    195.0000,     1737.9
    200.0000,     1652.1
    205.0000,     1524.1
    210.0000,     1487.1
    215.0000,     1560.0
    220.0000,     1613.0
    225.0000,     1705.7
    230.0000,     1553.6
    235.0000,     1645.6
    240.0000,     1735.6
    245.0000,     1595.4
    250.0000,     1558.0
    255.0000,     1437.0
    260.0000,     1451.2
    265.0000,     1509.5
    270.0000,     1518.6
    275.0000,     1626.3
    280.0000,     1506.9
    285.0000,     1697.3
    290.0000,     2240.6
    295.0000,     2357.2
    300.0000,     2406.4
    305.0000,     2313.7
             2102.1
LAYER 3
59,     8.2750
     15.0000,     869.31
     20.0000,     912.35
     25.0000,     958.66
     30.0000,     987.66
     35.0000,     971.06
     40.0000,     937.37
     45.0000,     935.00
     50.0000,     923.28
     55.0000,     932.88
     60.0000,     888.66
     65.0000,     875.40
     70.0000,     851.00
     75.0000,     835.07
     80.0000,     813.66
     85.0000,     849.31
     90.0000,     898.75
     95.0000,     1010.2
    100.0000,     1080.7
    105.0000,     1160.4
    110.0000,     1170.8
    115.0000,     1208.5
    120.0000,     1253.9
    125.0000,     1312.1
    130.0000,     1331.0
    135.0000,     1357.3
    140.0000,     1307.6
    145.0000,     1313.7
    150.0000,     1389.8
    155.0000,     1471.5
    160.0000,     1594.1
    165.0000,     1668.6
    170.0000,     1802.7
    175.0000,     1910.1
    180.0000,     1960.5
    185.0000,     1946.8
    190.0000,     1927.5
    195.0000,     1681.8
    200.0000,     1557.3
    205.0000,     1487.2
    210.0000,     1449.5
    215.0000,     1458.0
    220.0000,     1471.7
    225.0000,     1524.7
    230.0000,     1447.9
    235.0000,     1585.9
    240.0000,     1695.5
    245.0000,     1568.4
    250.0000,     1503.6
    255.0000,     1418.1
    260.0000,     1446.4
    265.0000,     1510.1
    270.0000,     1531.0
    275.0000,     1578.7
    280.0000,     1535.1
    285.0000,     1739.3
    290.0000,     2160.6
    295.0000,     2312.6
    300.0000,     2266.4
             2064.2
LAYER 4
57,    11.6025
     20.0000,     1037.6
     25.0000,     1117.5
     30.0000,     1153.5
     35.0000,     1152.9
     40.0000,     1126.6
     45.0000,     1113.5
     50.0000,     1094.6
     55.0000,     1082.3
     60.0000,     1024.2
     65.0000,     988.43
     70.0000,     946.40
     75.0000,     908.10
     80.0000,     882.29
     85.0000,     913.78
     90.0000,     969.67
     95.0000,     1068.4
    100.0000,     1130.8
    105.0000,     1188.5
    110.0000,     1203.1
    115.0000,     1251.8
    120.0000,     1322.6
    125.0000,     1410.8
    130.0000,     1457.7
    135.0000,     1475.2
    140.0000,     1395.4
    145.0000,     1358.1
    150.0000,     1401.6
    155.0000,     1478.0
    160.0000,     1597.8
    165.0000,     1681.9
    170.0000,     1790.1
    175.0000,     1891.2
    180.0000,     1938.5
    185.0000,     1905.1
    190.0000,     1771.2
    195.0000,     1510.8
    200.0000,     1390.5
    205.0000,     1370.5
    210.0000,     1354.7
    215.0000,     1336.2
    220.0000,     1329.9
    225.0000,     1375.7
    230.0000,     1372.4
    235.0000,     1569.7
    240.0000,     1711.0
    245.0000,     1573.1
    250.0000,     1462.0
    255.0000,     1369.8
    260.0000,     1386.9
    265.0000,     1439.6
    270.0000,     1454.4
    275.0000,     1476.3
    280.0000,     1491.4
    285.0000,     1688.7
    290.0000,     2036.8
    295.0000,     2164.7
             1996.4
LAYER 5
53,    15.2628
     30.0000,     1482.4
     35.0000,     1517.8
     40.0000,     1501.4
     45.0000,     1434.4
     50.0000,     1365.1
     55.0000,     1278.0
     60.0000,     1181.8
     65.0000,     1099.4
     70.0000,     1029.4
     75.0000,     977.20
     80.0000,     957.24
     85.0000,     982.19
     90.0000,     1033.7
     95.0000,     1097.7
    100.0000,     1139.6
    105.0000,     1170.2
    110.0000,     1197.0
    115.0000,     1259.8
    120.0000,     1358.4
    125.0000,     1474.9
    130.0000,     1556.2
    135.0000,     1568.3
    140.0000,     1482.8
    145.0000,     1389.5
    150.0000,     1339.6
    155.0000,     1324.0
    160.0000,     1333.3
    165.0000,     1336.8
    170.0000,     1341.9
    175.0000,     1349.4
    180.0000,     1332.4
    185.0000,     1268.0
    190.0000,     1153.3
    195.0000,     1051.0
    200.0000,     1030.8
    205.0000,     1077.9
    210.0000,     1123.1
    215.0000,     1141.0
    220.0000,     1163.1
    225.0000,     1231.0
    230.0000,     1339.0
    235.0000,     1555.2
    240.0000,     1683.9
    245.0000,     1564.1
    250.0000,     1388.3
    255.0000,     1247.9
    260.0000,     1187.9
    265.0000,     1174.9
    270.0000,     1172.4
    275.0000,     1197.2
    280.0000,     1276.1
    285.0000,     1406.0
             1664.2
LAYER 6
49,    19.2890
     40.0000,     1637.1
     45.0000,     1501.4
     50.0000,     1412.5
     55.0000,     1287.2
     60.0000,     1181.8
     65.0000,     1087.3
     70.0000,     1019.6
     75.0000,     977.63
     80.0000,     967.93
     85.0000,     990.20
     90.0000,     1031.2
     95.0000,     1075.1
    100.0000,     1105.9
    105.0000,     1127.7
    110.0000,     1153.4
    115.0000,     1203.3
    120.0000,     1279.4
    125.0000,     1365.6
    130.0000,     1426.9
    135.0000,     1431.5
    140.0000,     1366.8
    145.0000,     1273.1
    150.0000,     1186.3
    155.0000,     1116.2
    160.0000,     1062.6
    165.0000,     1018.7
    170.0000,     985.34
    175.0000,     962.57
    180.0000,     940.01
    185.0000,     908.76
    190.0000,     872.44
    195.0000,     859.08
    200.0000,     888.04
    205.0000,     949.47
    210.0000,     1009.2
    215.0000,     1051.2
    220.0000,     1094.9
    225.0000,     1169.7
    230.0000,     1285.3
    235.0000,     1437.9
    240.0000,     1512.2
    245.0000,     1429.9
    250.0000,     1281.1
    255.0000,     1150.6
    260.0000,     1070.5
    265.0000,     1038.7
    270.0000,     1035.9
    275.0000,     1067.4
             1184.5
LAYER 7
45,    23.7179
     50.0000,     1433.9
     55.0000,     1259.4
     60.0000,     1164.5
     65.0000,     1075.4
     70.0000,     1016.7
     75.0000,     981.03
     80.0000,     974.17
     85.0000,     990.07
     90.0000,     1017.7
     95.0000,     1045.2
    100.0000,     1064.2
    105.0000,     1076.6
    110.0000,     1090.9
    115.0000,     1117.1
    120.0000,     1156.4
    125.0000,     1198.7
    130.0000,     1224.8
    135.0000,     1216.1
    140.0000,     1166.1
    145.0000,     1089.9
    150.0000,     1007.3
    155.0000,     930.99
    160.0000,     867.06
    165.0000,     817.17
    170.0000,     782.46
    175.0000,     762.43
    180.0000,     753.18
    185.0000,     751.32
    190.0000,     758.39
    195.0000,     782.81
    200.0000,     827.99
    205.0000,     885.69
    210.0000,     939.73
    215.0000,     983.54
    220.0000,     1027.6
    225.0000,     1087.8
    230.0000,     1168.3
    235.0000,     1251.1
    240.0000,     1282.0
    245.0000,     1233.1
    250.0000,     1139.4
    255.0000,     1056.8
    260.0000,     999.54
    265.0000,     977.65
           986.2630
LAYER 8
41,    28.5897
     60.0000,     1183.5
     65.0000,     1076.7
     70.0000,     1025.4
     75.0000,     991.45
     80.0000,     979.93
     85.0000,     984.68
     90.0000,     995.81
     95.0000,     1006.1
    100.0000,     1011.1
    105.0000,     1011.3
    110.0000,     1011.0
    115.0000,     1015.1
    120.0000,     1024.0
    125.0000,     1032.7
    130.0000,     1031.9
    135.0000,     1012.6
    140.0000,     971.85
    145.0000,     914.97
    150.0000,     851.87
    155.0000,     791.62
    160.0000,     740.58
    165.0000,     702.20
    170.0000,     678.19
    175.0000,     668.59
    180.0000,     671.92
    185.0000,     686.43
    190.0000,     711.45
    195.0000,     747.26
    200.0000,     791.49
    205.0000,     837.79
    210.0000,     878.79
    215.0000,     912.77
    220.0000,     945.24
    225.0000,     983.45
    230.0000,     1027.7
    235.0000,     1065.4
    240.0000,     1073.6
    245.0000,     1048.5
    250.0000,     1006.9
    255.0000,     968.94
           941.3148
LAYER 9
37,    33.9487
     70.0000,     1036.1
     75.0000,     990.03
     80.0000,     973.15
     85.0000,     968.34
     90.0000,     961.61
     95.0000,     955.25
    100.0000,     946.38
    105.0000,     935.16
    110.0000,     922.68
    115.0000,     911.52
    120.0000,     901.93
    125.0000,     891.71
    130.0000,     876.84
    135.0000,     853.46
    140.0000,     820.31
    145.0000,     779.64
    150.0000,     736.21
    155.0000,     695.33
    160.0000,     661.43
    165.0000,     637.49
    170.0000,     625.16
    175.0000,     624.85
    180.0000,     635.86
    185.0000,     656.73
    190.0000,     685.52
    195.0000,     719.70
    200.0000,     755.63
    205.0000,     789.08
    210.0000,     817.01
    215.0000,     839.69
    220.0000,     859.85
    225.0000,     881.33
    230.0000,     904.18
    235.0000,     921.67
    240.0000,     923.29
    245.0000,     914.69
           905.4005
LAYER 10
31,    39.8436
     85.0000,     948.71
     90.0000,     915.97
     95.0000,     898.00
    100.0000,     878.04
    105.0000,     859.30
    110.0000,     838.46
    115.0000,     819.19
    120.0000,     800.81
    125.0000,     782.72
    130.0000,     763.08
    135.0000,     740.35
    140.0000,     714.18
    145.0000,     685.69
    150.0000,     657.26
    155.0000,     631.75
    160.0000,     611.80
    165.0000,     599.39
    170.0000,     595.71
    175.0000,     601.06
    180.0000,     614.84
    185.0000,     635.62
    190.0000,     661.15
    195.0000,     688.60
    200.0000,     714.95
    205.0000,     737.91
    210.0000,     756.42
    215.0000,     771.91
    220.0000,     784.40
    225.0000,     798.32
    230.0000,     812.14
           835.9211
LAYER 11
27,    46.3279
     95.0000,     847.22
    100.0000,     813.16
    105.0000,     790.27
    110.0000,     766.47
    115.0000,     744.97
    120.0000,     723.31
    125.0000,     703.73
    130.0000,     684.29
    135.0000,     664.45
    140.0000,     644.22
    145.0000,     624.30
    150.0000,     605.93
    155.0000,     590.65
    160.0000,     579.88
    165.0000,     574.72
    170.0000,     575.80
    175.0000,     583.13
    180.0000,     596.05
    185.0000,     613.23
    190.0000,     632.80
    195.0000,     652.58
    200.0000,     670.61
    205.0000,     686.58
    210.0000,     699.10
    215.0000,     711.13
    220.0000,     722.10
           739.5280
LAYER 12
23,    53.4607
    105.0000,     738.68
    110.0000,     707.67
    115.0000,     684.25
    120.0000,     665.25
    125.0000,     648.85
    130.0000,     631.58
    135.0000,     615.17
    140.0000,     599.62
    145.0000,     585.40
    150.0000,     573.25
    155.0000,     563.98
    160.0000,     558.32
    165.0000,     556.76
    170.0000,     559.45
    175.0000,     566.15
    180.0000,     576.15
    185.0000,     588.34
    190.0000,     601.35
    195.0000,     613.92
    200.0000,     623.87
    205.0000,     633.42
    210.0000,     644.60
           660.3889
LAYER 13
21,    61.3068
    110.0000,     646.01
    115.0000,     631.32
    120.0000,     619.18
    125.0000,     607.72
    130.0000,     596.29
    135.0000,     583.44
    140.0000,     571.37
    145.0000,     560.71
    150.0000,     552.06
    155.0000,     545.91
    160.0000,     542.63
    165.0000,     542.32
    170.0000,     544.87
    175.0000,     549.81
    180.0000,     556.36
    185.0000,     563.46
    190.0000,     569.86
    195.0000,     573.82
    200.0000,     575.90
    205.0000,     577.46
           582.8586
LAYER 14
19, 
    115.0000,     585.88
    120.0000,     585.67
    125.0000,     580.80
    130.0000,     573.18
    135.0000,     564.28
    140.0000,     553.97
    145.0000,     544.95
    150.0000,     537.78
    155.0000,     532.88
    160.0000,     530.43
    165.0000,     530.41
    170.0000,     532.54
    175.0000,     536.23
    180.0000,     540.55
    185.0000,     544.22
    190.0000,     545.25
    195.0000,     542.48
    200.0000,     534.14
           518.4808
CALCULATED APPARENT RESISTIVITY
      7.5000,       5.0000,   1.00000,    817.7899
     12.5000,       5.0000,   1.00000,    832.0155
     17.5000,       5.0000,   1.00000,    844.5847
     22.5000,       5.0000,   1.00000,    850.1819
     27.5000,       5.0000,   1.00000,    868.5626
     32.5000,       5.0000,   1.00000,    852.8701
     37.5000,       5.0000,   1.00000,    824.1753
     42.5000,       5.0000,   1.00000,    839.8994
     47.5000,       5.0000,   1.00000,    802.0986
     52.5000,       5.0000,   1.00000,    830.2697
     57.5000,       5.0000,   1.00000,    781.9540
     62.5000,       5.0000,   1.00000,    802.4579
     67.5000,       5.0000,   1.00000,    758.4940
     72.5000,       5.0000,   1.00000,    783.3872
     77.5000,       5.0000,   1.00000,    763.8109
     82.5000,       5.0000,   1.00000,    818.3471
     87.5000,       5.0000,   1.00000,    832.7170
     92.5000,       5.0000,   1.00000,    952.7750
     97.5000,       5.0000,   1.00000,    976.9772
    102.5000,       5.0000,   1.00000,   1095.3715
    107.5000,       5.0000,   1.00000,   1103.9402
    112.5000,       5.0000,   1.00000,   1175.7758
    117.5000,       5.0000,   1.00000,   1191.8270
    122.5000,       5.0000,   1.00000,   1242.3831
    127.5000,       5.0000,   1.00000,   1240.7311
    132.5000,       5.0000,   1.00000,   1293.1807
    137.5000,       5.0000,   1.00000,   1271.3518
    142.5000,       5.0000,   1.00000,   1321.0479
    147.5000,       5.0000,   1.00000,   1383.7301
    152.5000,       5.0000,   1.00000,   1417.1656
    157.5000,       5.0000,   1.00000,   1532.3527
    162.5000,       5.0000,   1.00000,   1544.3682
    167.5000,       5.0000,   1.00000,   1687.2778
    172.5000,       5.0000,   1.00000,   1705.5044
    177.5000,       5.0000,   1.00000,   1784.2050
    182.5000,       5.0000,   1.00000,   1699.7189
    187.5000,       5.0000,   1.00000,   1798.8951
    192.5000,       5.0000,   1.00000,   1638.1772
    197.5000,       5.0000,   1.00000,   1640.0699
    202.5000,       5.0000,   1.00000,   1531.3337
    207.5000,       5.0000,   1.00000,   1515.2985
    212.5000,       5.0000,   1.00000,   1572.4607
    217.5000,       5.0000,   1.00000,   1551.0157
    222.5000,       5.0000,   1.00000,   1671.2740
    227.5000,       5.0000,   1.00000,   1588.7129
    232.5000,       5.0000,   1.00000,   1637.3734
    237.5000,       5.0000,   1.00000,   1667.1331
    242.5000,       5.0000,   1.00000,   1550.3024
    247.5000,       5.0000,   1.00000,   1581.2814
    252.5000,       5.0000,   1.00000,   1466.4984
    257.5000,       5.0000,   1.00000,   1466.4095
    262.5000,       5.0000,   1.00000,   1511.3075
    267.5000,       5.0000,   1.00000,   1457.7250
    272.5000,       5.0000,   1.00000,   1623.7705
    277.5000,       5.0000,   1.00000,   1590.3352
    282.5000,       5.0000,   1.00000,   1733.7615
    287.5000,       5.0000,   1.00000,   2079.7734
    292.5000,       5.0000,   1.00000,   2093.1108
    297.5000,       5.0000,   1.00000,   2269.6147
    302.5000,       5.0000,   1.00000,   2217.9038
    307.5000,       5.0000,   1.00000,   2141.1074
     12.5000,       5.0000,   2.00000,    904.2346
     17.5000,       5.0000,   2.00000,    906.5881
     22.5000,       5.0000,   2.00000,    913.3771
     27.5000,       5.0000,   2.00000,    949.0626
     32.5000,       5.0000,   2.00000,    921.9605
     37.5000,       5.0000,   2.00000,    890.9421
     42.5000,       5.0000,   2.00000,    906.4664
     47.5000,       5.0000,   2.00000,    880.6918
     52.5000,       5.0000,   2.00000,    895.9312
     57.5000,       5.0000,   2.00000,    855.1038
     62.5000,       5.0000,   2.00000,    856.9556
     67.5000,       5.0000,   2.00000,    827.6349
     72.5000,       5.0000,   2.00000,    841.5448
     77.5000,       5.0000,   2.00000,    838.9875
     82.5000,       5.0000,   2.00000,    871.2372
     87.5000,       5.0000,   2.00000,    893.7512
     92.5000,       5.0000,   2.00000,    985.7599
     97.5000,       5.0000,   2.00000,   1014.5792
    102.5000,       5.0000,   2.00000,   1106.4276
    107.5000,       5.0000,   2.00000,   1125.5435
    112.5000,       5.0000,   2.00000,   1174.3477
    117.5000,       5.0000,   2.00000,   1215.5613
    122.5000,       5.0000,   2.00000,   1247.9528
    127.5000,       5.0000,   2.00000,   1268.6520
    132.5000,       5.0000,   2.00000,   1321.6863
    137.5000,       5.0000,   2.00000,   1288.2528
    142.5000,       5.0000,   2.00000,   1333.7878
    147.5000,       5.0000,   2.00000,   1405.0162
    152.5000,       5.0000,   2.00000,   1442.1932
    157.5000,       5.0000,   2.00000,   1513.6676
    162.5000,       5.0000,   2.00000,   1513.5513
    167.5000,       5.0000,   2.00000,   1637.4526
    172.5000,       5.0000,   2.00000,   1703.4050
    177.5000,       5.0000,   2.00000,   1672.1622
    182.5000,       5.0000,   2.00000,   1613.0521
    187.5000,       5.0000,   2.00000,   1715.3312
    192.5000,       5.0000,   2.00000,   1607.1559
    197.5000,       5.0000,   2.00000,   1580.2053
    202.5000,       5.0000,   2.00000,   1494.2706
    207.5000,       5.0000,   2.00000,   1465.0709
    212.5000,       5.0000,   2.00000,   1500.1136
    217.5000,       5.0000,   2.00000,   1510.6932
    222.5000,       5.0000,   2.00000,   1602.4994
    227.5000,       5.0000,   2.00000,   1477.0173
    232.5000,       5.0000,   2.00000,   1540.7666
    237.5000,       5.0000,   2.00000,   1612.1827
    242.5000,       5.0000,   2.00000,   1501.8057
    247.5000,       5.0000,   2.00000,   1544.7998
    252.5000,       5.0000,   2.00000,   1457.1290
    257.5000,       5.0000,   2.00000,   1463.0358
    262.5000,       5.0000,   2.00000,   1491.2147
    267.5000,       5.0000,   2.00000,   1487.6901
    272.5000,       5.0000,   2.00000,   1685.1588
    277.5000,       5.0000,   2.00000,   1550.5640
    282.5000,       5.0000,   2.00000,   1649.5375
    287.5000,       5.0000,   2.00000,   2024.7218
    292.5000,       5.0000,   2.00000,   1963.9836
    297.5000,       5.0000,   2.00000,   2033.4695
    302.5000,       5.0000,   2.00000,   2040.2550
     17.5000,       5.0000,   3.00000,    965.7089
     22.5000,       5.0000,   3.00000,    984.9555
     27.5000,       5.0000,   3.00000,   1013.4684
     32.5000,       5.0000,   3.00000,    985.4029
     37.5000,       5.0000,   3.00000,    934.8956
     42.5000,       5.0000,   3.00000,    956.5868
     47.5000,       5.0000,   3.00000,    934.7767
     52.5000,       5.0000,   3.00000,    970.3922
     57.5000,       5.0000,   3.00000,    909.9973
     62.5000,       5.0000,   3.00000,    923.4709
     67.5000,       5.0000,   3.00000,    876.9749
     72.5000,       5.0000,   3.00000,    908.5155
     77.5000,       5.0000,   3.00000,    877.6935
     82.5000,       5.0000,   3.00000,    921.8903
     87.5000,       5.0000,   3.00000,    916.8182
     92.5000,       5.0000,   3.00000,   1024.0469
     97.5000,       5.0000,   3.00000,   1036.6281
    102.5000,       5.0000,   3.00000,   1132.3590
    107.5000,       5.0000,   3.00000,   1116.2129
    112.5000,       5.0000,   3.00000,   1173.7460
    117.5000,       5.0000,   3.00000,   1190.0261
    122.5000,       5.0000,   3.00000,   1255.4091
    127.5000,       5.0000,   3.00000,   1268.2672
    132.5000,       5.0000,   3.00000,   1315.7760
    137.5000,       5.0000,   3.00000,   1277.2192
    142.5000,       5.0000,   3.00000,   1315.2688
    147.5000,       5.0000,   3.00000,   1393.8055
    152.5000,       5.0000,   3.00000,   1416.9270
    157.5000,       5.0000,   3.00000,   1459.5442
    162.5000,       5.0000,   3.00000,   1427.8392
    167.5000,       5.0000,   3.00000,   1564.0087
    172.5000,       5.0000,   3.00000,   1557.6040
    177.5000,       5.0000,   3.00000,   1553.9155
    182.5000,       5.0000,   3.00000,   1461.1307
    187.5000,       5.0000,   3.00000,   1600.7330
    192.5000,       5.0000,   3.00000,   1518.2330
    197.5000,       5.0000,   3.00000,   1503.8394
    202.5000,       5.0000,   3.00000,   1390.5138
    207.5000,       5.0000,   3.00000,   1367.7301
    212.5000,       5.0000,   3.00000,   1436.1526
    217.5000,       5.0000,   3.00000,   1465.5599
    222.5000,       5.0000,   3.00000,   1517.1177
    227.5000,       5.0000,   3.00000,   1386.9290
    232.5000,       5.0000,   3.00000,   1438.6820
    237.5000,       5.0000,   3.00000,   1528.4777
    242.5000,       5.0000,   3.00000,   1466.4337
    247.5000,       5.0000,   3.00000,   1476.6776
    252.5000,       5.0000,   3.00000,   1399.8522
    257.5000,       5.0000,   3.00000,   1410.2904
    262.5000,       5.0000,   3.00000,   1485.3849
    267.5000,       5.0000,   3.00000,   1519.5485
    272.5000,       5.0000,   3.00000,   1620.1512
    277.5000,       5.0000,   3.00000,   1455.3551
    282.5000,       5.0000,   3.00000,   1527.1968
    287.5000,       5.0000,   3.00000,   1860.6017
    292.5000,       5.0000,   3.00000,   1871.1689
    297.5000,       5.0000,   3.00000,   1864.8005
     22.5000,      15.0000,   1.00000,   1020.5216
     27.5000,      15.0000,   1.00000,   1023.8893
     32.5000,      15.0000,   1.00000,    997.8741
     37.5000,      15.0000,   1.00000,    978.6097
     42.5000,      15.0000,   1.00000,    957.7152
     47.5000,      15.0000,   1.00000,    977.4666
     52.5000,      15.0000,   1.00000,    970.6752
     57.5000,      15.0000,   1.00000,    977.2350
     62.5000,      15.0000,   1.00000,    941.6332
     67.5000,      15.0000,   1.00000,    944.7996
     72.5000,      15.0000,   1.00000,    917.6252
     77.5000,      15.0000,   1.00000,    934.2654
     82.5000,      15.0000,   1.00000,    925.2401
     87.5000,      15.0000,   1.00000,    977.7455
     92.5000,      15.0000,   1.00000,   1009.9178
     97.5000,      15.0000,   1.00000,   1082.8145
    102.5000,      15.0000,   1.00000,   1099.1796
    107.5000,      15.0000,   1.00000,   1137.3854
    112.5000,      15.0000,   1.00000,   1137.3350
    117.5000,      15.0000,   1.00000,   1185.8088
    122.5000,      15.0000,   1.00000,   1214.9685
    127.5000,      15.0000,   1.00000,   1258.8549
    132.5000,      15.0000,   1.00000,   1260.5098
    137.5000,      15.0000,   1.00000,   1276.4526
    142.5000,      15.0000,   1.00000,   1307.9175
    147.5000,      15.0000,   1.00000,   1345.3715
    152.5000,      15.0000,   1.00000,   1381.7798
    157.5000,      15.0000,   1.00000,   1383.9592
    162.5000,      15.0000,   1.00000,   1427.8523
    167.5000,      15.0000,   1.00000,   1419.1307
    172.5000,      15.0000,   1.00000,   1445.5199
    177.5000,      15.0000,   1.00000,   1412.5795
    182.5000,      15.0000,   1.00000,   1445.4520
    187.5000,      15.0000,   1.00000,   1433.8412
    192.5000,      15.0000,   1.00000,   1468.4535
    197.5000,      15.0000,   1.00000,   1411.5626
    202.5000,      15.0000,   1.00000,   1357.2211
    207.5000,      15.0000,   1.00000,   1342.0059
    212.5000,      15.0000,   1.00000,   1388.3466
    217.5000,      15.0000,   1.00000,   1423.8195
    222.5000,      15.0000,   1.00000,   1410.3737
    227.5000,      15.0000,   1.00000,   1394.9464
    232.5000,      15.0000,   1.00000,   1390.0392
    237.5000,      15.0000,   1.00000,   1413.8875
    242.5000,      15.0000,   1.00000,   1432.5680
    247.5000,      15.0000,   1.00000,   1411.5366
    252.5000,      15.0000,   1.00000,   1376.6320
    257.5000,      15.0000,   1.00000,   1406.4032
    262.5000,      15.0000,   1.00000,   1483.9490
    267.5000,      15.0000,   1.00000,   1521.6587
    272.5000,      15.0000,   1.00000,   1481.1549
    277.5000,      15.0000,   1.00000,   1465.3390
    282.5000,      15.0000,   1.00000,   1537.5232
    287.5000,      15.0000,   1.00000,   1651.4963
    292.5000,      15.0000,   1.00000,   1747.2725
     22.5000,       5.0000,   4.00000,   1035.6702
     27.5000,       5.0000,   4.00000,   1069.6464
     32.5000,       5.0000,   4.00000,   1022.6687
     37.5000,       5.0000,   4.00000,    973.7987
     42.5000,       5.0000,   4.00000,    990.8294
     47.5000,       5.0000,   4.00000,    974.0416
     52.5000,       5.0000,   4.00000,   1019.6609
     57.5000,       5.0000,   4.00000,    970.3469
     62.5000,       5.0000,   4.00000,    974.9993
     67.5000,       5.0000,   4.00000,    932.7863
     72.5000,       5.0000,   4.00000,    940.3936
     77.5000,       5.0000,   4.00000,    914.0952
     82.5000,       5.0000,   4.00000,    937.5208
     87.5000,       5.0000,   4.00000,    943.1716
     92.5000,       5.0000,   4.00000,   1045.5822
     97.5000,       5.0000,   4.00000,   1062.1581
    102.5000,       5.0000,   4.00000,   1141.4578
    107.5000,       5.0000,   4.00000,   1120.6544
    112.5000,       5.0000,   4.00000,   1144.8499
    117.5000,       5.0000,   4.00000,   1177.6874
    122.5000,       5.0000,   4.00000,   1229.6649
    127.5000,       5.0000,   4.00000,   1246.5397
    132.5000,       5.0000,   4.00000,   1288.7631
    137.5000,       5.0000,   4.00000,   1239.8687
    142.5000,       5.0000,   4.00000,   1281.0920
    147.5000,       5.0000,   4.00000,   1339.9554
    152.5000,       5.0000,   4.00000,   1346.4723
    157.5000,       5.0000,   4.00000,   1388.7687
    162.5000,       5.0000,   4.00000,   1355.2506
    167.5000,       5.0000,   4.00000,   1423.4606
    172.5000,       5.0000,   4.00000,   1428.3223
    177.5000,       5.0000,   4.00000,   1413.3741
    182.5000,       5.0000,   4.00000,   1362.3405
    187.5000,       5.0000,   4.00000,   1480.5048
    192.5000,       5.0000,   4.00000,   1399.0760
    197.5000,       5.0000,   4.00000,   1395.9237
    202.5000,       5.0000,   4.00000,   1289.6539
    207.5000,       5.0000,   4.00000,   1279.6857
    212.5000,       5.0000,   4.00000,   1370.5874
    217.5000,       5.0000,   4.00000,   1371.0133
    222.5000,       5.0000,   4.00000,   1452.5529
    227.5000,       5.0000,   4.00000,   1309.8948
    232.5000,       5.0000,   4.00000,   1371.7800
    237.5000,       5.0000,   4.00000,   1465.7318
    242.5000,       5.0000,   4.00000,   1379.5356
    247.5000,       5.0000,   4.00000,   1430.6333
    252.5000,       5.0000,   4.00000,   1313.7675
    257.5000,       5.0000,   4.00000,   1366.3059
    262.5000,       5.0000,   4.00000,   1484.0635
    267.5000,       5.0000,   4.00000,   1441.7289
    272.5000,       5.0000,   4.00000,   1542.5526
    277.5000,       5.0000,   4.00000,   1344.3685
    282.5000,       5.0000,   4.00000,   1402.2640
    287.5000,       5.0000,   4.00000,   1744.0359
    292.5000,       5.0000,   4.00000,   1707.5724
     30.0000,      20.0000,   1.00000,   1040.6858
     35.0000,      20.0000,   1.00000,   1029.0873
     40.0000,      20.0000,   1.00000,   1008.6826
     45.0000,      20.0000,   1.00000,   1007.8325
     50.0000,      20.0000,   1.00000,   1015.3391
     55.0000,      20.0000,   1.00000,   1020.2833
     60.0000,      20.0000,   1.00000,   1025.6121
     65.0000,      20.0000,   1.00000,   1000.6337
     70.0000,      20.0000,   1.00000,    976.7120
     75.0000,      20.0000,   1.00000,    955.0684
     80.0000,      20.0000,   1.00000,    952.2631
     85.0000,      20.0000,   1.00000,    982.2451
     90.0000,      20.0000,   1.00000,   1016.5195
     95.0000,      20.0000,   1.00000,   1065.5991
    100.0000,      20.0000,   1.00000,   1100.0267
    105.0000,      20.0000,   1.00000,   1113.5284
    110.0000,      20.0000,   1.00000,   1132.3665
    115.0000,      20.0000,   1.00000,   1144.6500
    120.0000,      20.0000,   1.00000,   1154.4597
    125.0000,      20.0000,   1.00000,   1184.5083
    130.0000,      20.0000,   1.00000,   1187.0000
    135.0000,      20.0000,   1.00000,   1211.2286
    140.0000,      20.0000,   1.00000,   1226.8492
    145.0000,      20.0000,   1.00000,   1230.5629
    150.0000,      20.0000,   1.00000,   1253.7867
    155.0000,      20.0000,   1.00000,   1276.6899
    160.0000,      20.0000,   1.00000,   1280.5396
    165.0000,      20.0000,   1.00000,   1294.1282
    170.0000,      20.0000,   1.00000,   1279.1195
    175.0000,      20.0000,   1.00000,   1286.4835
    180.0000,      20.0000,   1.00000,   1318.5657
    185.0000,      20.0000,   1.00000,   1308.8158
    190.0000,      20.0000,   1.00000,   1304.7938
    195.0000,      20.0000,   1.00000,   1276.0376
    200.0000,      20.0000,   1.00000,   1252.4194
    205.0000,      20.0000,   1.00000,   1261.5894
    210.0000,      20.0000,   1.00000,   1248.7843
    215.0000,      20.0000,   1.00000,   1280.5548
    220.0000,      20.0000,   1.00000,   1293.9233
    225.0000,      20.0000,   1.00000,   1313.2977
    230.0000,      20.0000,   1.00000,   1350.4835
    235.0000,      20.0000,   1.00000,   1310.8934
    240.0000,      20.0000,   1.00000,   1328.7845
    245.0000,      20.0000,   1.00000,   1309.5869
    250.0000,      20.0000,   1.00000,   1310.9052
    255.0000,      20.0000,   1.00000,   1371.7811
    260.0000,      20.0000,   1.00000,   1341.5920
    265.0000,      20.0000,   1.00000,   1378.9049
    270.0000,      20.0000,   1.00000,   1357.6177
    275.0000,      20.0000,   1.00000,   1337.6431
    280.0000,      20.0000,   1.00000,   1433.2158
    285.0000,      20.0000,   1.00000,   1438.0518
     27.5000,       5.0000,   5.00000,   1095.9287
     32.5000,       5.0000,   5.00000,   1054.3446
     37.5000,       5.0000,   5.00000,    997.4532
     42.5000,       5.0000,   5.00000,   1021.8678
     47.5000,       5.0000,   5.00000,   1001.5035
     52.5000,       5.0000,   5.00000,   1054.6079
     57.5000,       5.0000,   5.00000,   1010.2276
     62.5000,       5.0000,   5.00000,   1026.3716
     67.5000,       5.0000,   5.00000,    961.4560
     72.5000,       5.0000,   5.00000,    969.8822
     77.5000,       5.0000,   5.00000,    920.2488
     82.5000,       5.0000,   5.00000,    954.5538
     87.5000,       5.0000,   5.00000,    953.2592
     92.5000,       5.0000,   5.00000,   1064.9915
     97.5000,       5.0000,   5.00000,   1069.8986
    102.5000,       5.0000,   5.00000,   1151.6251
    107.5000,       5.0000,   5.00000,   1108.9791
    112.5000,       5.0000,   5.00000,   1138.9795
    117.5000,       5.0000,   5.00000,   1150.6426
    122.5000,       5.0000,   5.00000,   1197.7300
    127.5000,       5.0000,   5.00000,   1202.6367
    132.5000,       5.0000,   5.00000,   1244.7472
    137.5000,       5.0000,   5.00000,   1197.3706
    142.5000,       5.0000,   5.00000,   1217.6522
    147.5000,       5.0000,   5.00000,   1261.4297
    152.5000,       5.0000,   5.00000,   1264.0287
    157.5000,       5.0000,   5.00000,   1309.3118
    162.5000,       5.0000,   5.00000,   1254.2612
    167.5000,       5.0000,   5.00000,   1320.1981
    172.5000,       5.0000,   5.00000,   1312.7429
    177.5000,       5.0000,   5.00000,   1319.4109
    182.5000,       5.0000,   5.00000,   1271.5376
    187.5000,       5.0000,   5.00000,   1382.1221
    192.5000,       5.0000,   5.00000,   1283.8505
    197.5000,       5.0000,   5.00000,   1270.7166
    202.5000,       5.0000,   5.00000,   1206.9176
    207.5000,       5.0000,   5.00000,   1210.7625
    212.5000,       5.0000,   5.00000,   1260.5610
    217.5000,       5.0000,   5.00000,   1295.2650
    222.5000,       5.0000,   5.00000,   1363.1018
    227.5000,       5.0000,   5.00000,   1262.8336
    232.5000,       5.0000,   5.00000,   1328.2236
    237.5000,       5.0000,   5.00000,   1398.4515
    242.5000,       5.0000,   5.00000,   1319.7251
    247.5000,       5.0000,   5.00000,   1332.8545
    252.5000,       5.0000,   5.00000,   1281.2687
    257.5000,       5.0000,   5.00000,   1327.0747
    262.5000,       5.0000,   5.00000,   1382.5446
    267.5000,       5.0000,   5.00000,   1359.0620
    272.5000,       5.0000,   5.00000,   1428.3329
    277.5000,       5.0000,   5.00000,   1256.8342
    282.5000,       5.0000,   5.00000,   1313.8048
    287.5000,       5.0000,   5.00000,   1612.1575
     32.5000,       5.0000,   6.00000,   1069.5690
     37.5000,       5.0000,   6.00000,   1020.2386
     42.5000,       5.0000,   6.00000,   1042.8058
     47.5000,       5.0000,   6.00000,   1028.3154
     52.5000,       5.0000,   6.00000,   1080.4672
     57.5000,       5.0000,   6.00000,   1035.5853
     62.5000,       5.0000,   6.00000,   1046.8573
     67.5000,       5.0000,   6.00000,    984.8910
     72.5000,       5.0000,   6.00000,    975.6978
     77.5000,       5.0000,   6.00000,    929.8412
     82.5000,       5.0000,   6.00000,    955.7014
     87.5000,       5.0000,   6.00000,    960.8443
     92.5000,       5.0000,   6.00000,   1064.8197
     97.5000,       5.0000,   6.00000,   1074.3567
    102.5000,       5.0000,   6.00000,   1142.2167
    107.5000,       5.0000,   6.00000,   1108.4231
    112.5000,       5.0000,   6.00000,   1126.7037
    117.5000,       5.0000,   6.00000,   1128.8978
    122.5000,       5.0000,   6.00000,   1157.4633
    127.5000,       5.0000,   6.00000,   1156.1908
    132.5000,       5.0000,   6.00000,   1191.0215
    137.5000,       5.0000,   6.00000,   1136.5841
    142.5000,       5.0000,   6.00000,   1143.5887
    147.5000,       5.0000,   6.00000,   1178.6543
    152.5000,       5.0000,   6.00000,   1185.2709
    157.5000,       5.0000,   6.00000,   1206.5784
    162.5000,       5.0000,   6.00000,   1164.7291
    167.5000,       5.0000,   6.00000,   1239.7222
    172.5000,       5.0000,   6.00000,   1244.9458
    177.5000,       5.0000,   6.00000,   1248.2263
    182.5000,       5.0000,   6.00000,   1193.6127
    187.5000,       5.0000,   6.00000,   1288.7996
    192.5000,       5.0000,   6.00000,   1187.3776
    197.5000,       5.0000,   6.00000,   1181.1758
    202.5000,       5.0000,   6.00000,   1121.8982
    207.5000,       5.0000,   6.00000,   1115.1600
    212.5000,       5.0000,   6.00000,   1184.4459
    217.5000,       5.0000,   6.00000,   1197.9590
    222.5000,       5.0000,   6.00000,   1301.6211
    227.5000,       5.0000,   6.00000,   1209.6322
    232.5000,       5.0000,   6.00000,   1281.7408
    237.5000,       5.0000,   6.00000,   1357.6786
    242.5000,       5.0000,   6.00000,   1249.7963
    247.5000,       5.0000,   6.00000,   1288.4814
    252.5000,       5.0000,   6.00000,   1228.6040
    257.5000,       5.0000,   6.00000,   1246.5950
    262.5000,       5.0000,   6.00000,   1281.2881
    267.5000,       5.0000,   6.00000,   1242.4243
    272.5000,       5.0000,   6.00000,   1333.6155
    277.5000,       5.0000,   6.00000,   1177.5919
    282.5000,       5.0000,   6.00000,   1233.1201
     37.5000,      25.0000,   1.00000,   1047.2052
     42.5000,      25.0000,   1.00000,   1047.3215
     47.5000,      25.0000,   1.00000,   1039.7830
     52.5000,      25.0000,   1.00000,   1053.1531
     57.5000,      25.0000,   1.00000,   1038.7502
     62.5000,      25.0000,   1.00000,   1034.7430
     67.5000,      25.0000,   1.00000,   1002.0175
     72.5000,      25.0000,   1.00000,    987.9984
     77.5000,      25.0000,   1.00000,    965.7268
     82.5000,      25.0000,   1.00000,    987.5601
     87.5000,      25.0000,   1.00000,   1000.4177
     92.5000,      25.0000,   1.00000,   1046.7911
     97.5000,      25.0000,   1.00000,   1064.5614
    102.5000,      25.0000,   1.00000,   1102.7670
    107.5000,      25.0000,   1.00000,   1113.8199
    112.5000,      25.0000,   1.00000,   1128.5643
    117.5000,      25.0000,   1.00000,   1118.6915
    122.5000,      25.0000,   1.00000,   1121.8152
    127.5000,      25.0000,   1.00000,   1115.2664
    132.5000,      25.0000,   1.00000,   1119.4542
    137.5000,      25.0000,   1.00000,   1122.3490
    142.5000,      25.0000,   1.00000,   1132.1710
    147.5000,      25.0000,   1.00000,   1141.3397
    152.5000,      25.0000,   1.00000,   1136.1000
    157.5000,      25.0000,   1.00000,   1158.3372
    162.5000,      25.0000,   1.00000,   1172.8608
    167.5000,      25.0000,   1.00000,   1195.1469
    172.5000,      25.0000,   1.00000,   1202.2960
    177.5000,      25.0000,   1.00000,   1225.0919
    182.5000,      25.0000,   1.00000,   1210.9753
    187.5000,      25.0000,   1.00000,   1189.5613
    192.5000,      25.0000,   1.00000,   1170.1947
    197.5000,      25.0000,   1.00000,   1168.7535
    202.5000,      25.0000,   1.00000,   1133.6467
    207.5000,      25.0000,   1.00000,   1140.9286
    212.5000,      25.0000,   1.00000,   1155.7644
    217.5000,      25.0000,   1.00000,   1176.2760
    222.5000,      25.0000,   1.00000,   1213.3922
    227.5000,      25.0000,   1.00000,   1258.2499
    232.5000,      25.0000,   1.00000,   1264.7426
    237.5000,      25.0000,   1.00000,   1243.6067
    242.5000,      25.0000,   1.00000,   1251.7782
    247.5000,      25.0000,   1.00000,   1266.8204
    252.5000,      25.0000,   1.00000,   1245.5591
    257.5000,      25.0000,   1.00000,   1232.0049
    262.5000,      25.0000,   1.00000,   1231.8080
    267.5000,      25.0000,   1.00000,   1205.4905
    272.5000,      25.0000,   1.00000,   1224.1472
    277.5000,      25.0000,   1.00000,   1295.1025
     37.5000,       5.0000,   7.00000,   1032.8743
     42.5000,       5.0000,   7.00000,   1064.3678
     47.5000,       5.0000,   7.00000,   1047.1345
     52.5000,       5.0000,   7.00000,   1102.2611
     57.5000,       5.0000,   7.00000,   1042.7847
     62.5000,       5.0000,   7.00000,   1049.9803
     67.5000,       5.0000,   7.00000,    983.0851
     72.5000,       5.0000,   7.00000,    981.7399
     77.5000,       5.0000,   7.00000,    928.9955
     82.5000,       5.0000,   7.00000,    956.4429
     87.5000,       5.0000,   7.00000,    951.6091
     92.5000,       5.0000,   7.00000,   1060.6200
     97.5000,       5.0000,   7.00000,   1059.7938
    102.5000,       5.0000,   7.00000,   1138.9297
    107.5000,       5.0000,   7.00000,   1098.4025
    112.5000,       5.0000,   7.00000,   1111.9321
    117.5000,       5.0000,   7.00000,   1105.6501
    122.5000,       5.0000,   7.00000,   1124.5884
    127.5000,       5.0000,   7.00000,   1111.9576
    132.5000,       5.0000,   7.00000,   1131.8690
    137.5000,       5.0000,   7.00000,   1064.0381
    142.5000,       5.0000,   7.00000,   1072.1545
    147.5000,       5.0000,   7.00000,   1107.0839
    152.5000,       5.0000,   7.00000,   1093.8101
    157.5000,       5.0000,   7.00000,   1122.5002
    162.5000,       5.0000,   7.00000,   1090.9368
    167.5000,       5.0000,   7.00000,   1176.8536
    172.5000,       5.0000,   7.00000,   1199.1975
    177.5000,       5.0000,   7.00000,   1191.0256
    182.5000,       5.0000,   7.00000,   1129.1636
    187.5000,       5.0000,   7.00000,   1204.2644
    192.5000,       5.0000,   7.00000,   1118.5702
    197.5000,       5.0000,   7.00000,   1111.6827
    202.5000,       5.0000,   7.00000,   1029.6610
    207.5000,       5.0000,   7.00000,   1034.0834
    212.5000,       5.0000,   7.00000,   1098.7593
    217.5000,       5.0000,   7.00000,   1139.0543
    222.5000,       5.0000,   7.00000,   1231.0721
    227.5000,       5.0000,   7.00000,   1156.7429
    232.5000,       5.0000,   7.00000,   1235.4374
    237.5000,       5.0000,   7.00000,   1306.3356
    242.5000,       5.0000,   7.00000,   1225.6559
    247.5000,       5.0000,   7.00000,   1250.5739
    252.5000,       5.0000,   7.00000,   1147.8030
    257.5000,       5.0000,   7.00000,   1148.3903
    262.5000,       5.0000,   7.00000,   1186.1953
    267.5000,       5.0000,   7.00000,   1145.9545
    272.5000,       5.0000,   7.00000,   1236.5759
    277.5000,       5.0000,   7.00000,   1101.7772
     42.5000,       5.0000,   8.00000,   1076.9320
     47.5000,       5.0000,   8.00000,   1063.2338
     52.5000,       5.0000,   8.00000,   1106.3932
     57.5000,       5.0000,   8.00000,   1043.6403
     62.5000,       5.0000,   8.00000,   1038.6381
     67.5000,       5.0000,   8.00000,    972.0869
     72.5000,       5.0000,   8.00000,    974.1761
     77.5000,       5.0000,   8.00000,    925.8334
     82.5000,       5.0000,   8.00000,    945.6142
     87.5000,       5.0000,   8.00000,    941.8413
     92.5000,       5.0000,   8.00000,   1038.8740
     97.5000,       5.0000,   8.00000,   1049.9207
    102.5000,       5.0000,   8.00000,   1124.0608
    107.5000,       5.0000,   8.00000,   1083.3882
    112.5000,       5.0000,   8.00000,   1092.3608
    117.5000,       5.0000,   8.00000,   1082.3333
    122.5000,       5.0000,   8.00000,   1098.2080
    127.5000,       5.0000,   8.00000,   1071.4041
    132.5000,       5.0000,   8.00000,   1071.0557
    137.5000,       5.0000,   8.00000,   1003.2581
    142.5000,       5.0000,   8.00000,   1006.6965
    147.5000,       5.0000,   8.00000,   1029.7832
    152.5000,       5.0000,   8.00000,   1023.9178
    157.5000,       5.0000,   8.00000,   1054.7285
    162.5000,       5.0000,   8.00000,   1036.1064
    167.5000,       5.0000,   8.00000,   1128.2306
    172.5000,       5.0000,   8.00000,   1144.5739
    177.5000,       5.0000,   8.00000,   1145.6943
    182.5000,       5.0000,   8.00000,   1071.7598
    187.5000,       5.0000,   8.00000,   1150.0757
    192.5000,       5.0000,   8.00000,   1059.2122
    197.5000,       5.0000,   8.00000,   1033.2572
    202.5000,       5.0000,   8.00000,    967.0096
    207.5000,       5.0000,   8.00000,    958.4158
    212.5000,       5.0000,   8.00000,   1034.2767
    217.5000,       5.0000,   8.00000,   1079.5159
    222.5000,       5.0000,   8.00000,   1174.7869
    227.5000,       5.0000,   8.00000,   1101.9928
    232.5000,       5.0000,   8.00000,   1182.1694
    237.5000,       5.0000,   8.00000,   1276.3231
    242.5000,       5.0000,   8.00000,   1204.1277
    247.5000,       5.0000,   8.00000,   1187.0048
    252.5000,       5.0000,   8.00000,   1073.0627
    257.5000,       5.0000,   8.00000,   1061.1569
    262.5000,       5.0000,   8.00000,   1091.6564
    267.5000,       5.0000,   8.00000,   1075.6517
    272.5000,       5.0000,   8.00000,   1146.3557
     52.5000,      35.0000,   1.00000,   1037.3546
     57.5000,      35.0000,   1.00000,   1024.8730
     62.5000,      35.0000,   1.00000,   1000.0508
     67.5000,      35.0000,   1.00000,    987.2061
     72.5000,      35.0000,   1.00000,    963.7459
     77.5000,      35.0000,   1.00000,    968.5157
     82.5000,      35.0000,   1.00000,    968.0439
     87.5000,      35.0000,   1.00000,    989.8851
     92.5000,      35.0000,   1.00000,    998.8107
     97.5000,      35.0000,   1.00000,   1020.0175
    102.5000,      35.0000,   1.00000,   1037.2726
    107.5000,      35.0000,   1.00000,   1061.4178
    112.5000,      35.0000,   1.00000,   1064.7568
    117.5000,      35.0000,   1.00000,   1062.1400
    122.5000,      35.0000,   1.00000,   1028.0521
    127.5000,      35.0000,   1.00000,   1004.4114
    132.5000,      35.0000,   1.00000,    989.6093
    137.5000,      35.0000,   1.00000,    969.5535
    142.5000,      35.0000,   1.00000,    960.2854
    147.5000,      35.0000,   1.00000,    961.0321
    152.5000,      35.0000,   1.00000,    977.8444
    157.5000,      35.0000,   1.00000,   1014.7147
    162.5000,      35.0000,   1.00000,   1039.4829
    167.5000,      35.0000,   1.00000,   1050.4559
    172.5000,      35.0000,   1.00000,   1065.8673
    177.5000,      35.0000,   1.00000,   1072.1696
    182.5000,      35.0000,   1.00000,   1075.9711
    187.5000,      35.0000,   1.00000,   1045.0199
    192.5000,      35.0000,   1.00000,   1011.6877
    197.5000,      35.0000,   1.00000,    988.7872
    202.5000,      35.0000,   1.00000,    994.8745
    207.5000,      35.0000,   1.00000,    999.7233
    212.5000,      35.0000,   1.00000,   1001.7855
    217.5000,      35.0000,   1.00000,   1020.2021
    222.5000,      35.0000,   1.00000,   1058.4374
    227.5000,      35.0000,   1.00000,   1100.3772
    232.5000,      35.0000,   1.00000,   1135.8376
    237.5000,      35.0000,   1.00000,   1117.2069
    242.5000,      35.0000,   1.00000,   1096.7955
    247.5000,      35.0000,   1.00000,   1084.4224
    252.5000,      35.0000,   1.00000,   1064.7111
    257.5000,      35.0000,   1.00000,   1043.8258
    262.5000,      35.0000,   1.00000,   1009.9193
     52.5000,       5.0000,  10.00000,   1089.8711
     57.5000,       5.0000,  10.00000,   1019.5730
     62.5000,       5.0000,  10.00000,   1011.5741
     67.5000,       5.0000,  10.00000,    940.5605
     72.5000,       5.0000,  10.00000,    934.0463
     77.5000,       5.0000,  10.00000,    885.4452
     82.5000,       5.0000,  10.00000,    908.4999
     87.5000,       5.0000,  10.00000,    906.3232
     92.5000,       5.0000,  10.00000,   1004.3068
     97.5000,       5.0000,  10.00000,   1008.3638
    102.5000,       5.0000,  10.00000,   1077.1831
    107.5000,       5.0000,  10.00000,   1037.1042
    112.5000,       5.0000,  10.00000,   1047.1066
    117.5000,       5.0000,  10.00000,   1034.2014
    122.5000,       5.0000,  10.00000,   1036.5928
    127.5000,       5.0000,  10.00000,   1002.7708
    132.5000,       5.0000,  10.00000,    997.5527
    137.5000,       5.0000,  10.00000,    913.7117
    142.5000,       5.0000,  10.00000,    900.0888
    147.5000,       5.0000,  10.00000,    923.3311
    152.5000,       5.0000,  10.00000,    927.1966
    157.5000,       5.0000,  10.00000,    971.2975
    162.5000,       5.0000,  10.00000,    952.6141
    167.5000,       5.0000,  10.00000,   1032.1987
    172.5000,       5.0000,  10.00000,   1041.7301
    177.5000,       5.0000,  10.00000,   1048.0356
    182.5000,       5.0000,  10.00000,    992.7908
    187.5000,       5.0000,  10.00000,   1050.8824
    192.5000,       5.0000,  10.00000,    951.5854
    197.5000,       5.0000,  10.00000,    925.3639
    202.5000,       5.0000,  10.00000,    869.1926
    207.5000,       5.0000,  10.00000,    874.6047
    212.5000,       5.0000,  10.00000,    939.2267
    217.5000,       5.0000,  10.00000,    977.0514
    222.5000,       5.0000,  10.00000,   1066.2666
    227.5000,       5.0000,  10.00000,   1020.8329
    232.5000,       5.0000,  10.00000,   1117.2106
    237.5000,       5.0000,  10.00000,   1178.0186
    242.5000,       5.0000,  10.00000,   1084.1772
    247.5000,       5.0000,  10.00000,   1061.4810
    252.5000,       5.0000,  10.00000,    957.2408
    257.5000,       5.0000,  10.00000,    944.4128
    262.5000,       5.0000,  10.00000,    962.1619
     67.5000,      45.0000,   1.00000,    931.3582
     72.5000,      45.0000,   1.00000,    930.1620
     77.5000,      45.0000,   1.00000,    920.6635
     82.5000,      45.0000,   1.00000,    925.7931
     87.5000,      45.0000,   1.00000,    925.3934
     92.5000,      45.0000,   1.00000,    934.3188
     97.5000,      45.0000,   1.00000,    948.3953
    102.5000,      45.0000,   1.00000,    961.8812
    107.5000,      45.0000,   1.00000,    965.1609
    112.5000,      45.0000,   1.00000,    973.2012
    117.5000,      45.0000,   1.00000,    963.5926
    122.5000,      45.0000,   1.00000,    950.7772
    127.5000,      45.0000,   1.00000,    934.0623
    132.5000,      45.0000,   1.00000,    925.3022
    137.5000,      45.0000,   1.00000,    921.5178
    142.5000,      45.0000,   1.00000,    919.2606
    147.5000,      45.0000,   1.00000,    918.5699
    152.5000,      45.0000,   1.00000,    922.7677
    157.5000,      45.0000,   1.00000,    917.1777
    162.5000,      45.0000,   1.00000,    928.2217
    167.5000,      45.0000,   1.00000,    943.6159
    172.5000,      45.0000,   1.00000,    940.0473
    177.5000,      45.0000,   1.00000,    937.1458
    182.5000,      45.0000,   1.00000,    923.0632
    187.5000,      45.0000,   1.00000,    922.6805
    192.5000,      45.0000,   1.00000,    924.0055
    197.5000,      45.0000,   1.00000,    921.8906
    202.5000,      45.0000,   1.00000,    932.4087
    207.5000,      45.0000,   1.00000,    926.4285
    212.5000,      45.0000,   1.00000,    934.1760
    217.5000,      45.0000,   1.00000,    961.9345
    222.5000,      45.0000,   1.00000,    953.2084
    227.5000,      45.0000,   1.00000,    953.8461
    232.5000,      45.0000,   1.00000,    939.8998
    237.5000,      45.0000,   1.00000,    934.6560
    242.5000,      45.0000,   1.00000,    938.4673
    247.5000,      45.0000,   1.00000,    925.5610
     77.5000,       5.0000,  12.00000,    836.0298
    157.5000,       5.0000,  12.00000,    902.7766
    237.5000,       5.0000,  12.00000,   1058.1367
     67.5000,      15.0000,   4.00000,    896.2538
     72.5000,      15.0000,   4.00000,    853.1222
     77.5000,      15.0000,   4.00000,    840.6769
     82.5000,      15.0000,   4.00000,    828.7795
     87.5000,      15.0000,   4.00000,    866.0146
     92.5000,      15.0000,   4.00000,    897.2345
     97.5000,      15.0000,   4.00000,    958.0199
    102.5000,      15.0000,   4.00000,    966.3502
    107.5000,      15.0000,   4.00000,    972.4591
    112.5000,      15.0000,   4.00000,    956.1149
    117.5000,      15.0000,   4.00000,    959.7515
    122.5000,      15.0000,   4.00000,    949.9843
    127.5000,      15.0000,   4.00000,    945.1080
    132.5000,      15.0000,   4.00000,    915.1347
    137.5000,      15.0000,   4.00000,    890.0432
    142.5000,      15.0000,   4.00000,    870.1354
    147.5000,      15.0000,   4.00000,    864.6378
    152.5000,      15.0000,   4.00000,    871.7797
    157.5000,      15.0000,   4.00000,    860.1469
    162.5000,      15.0000,   4.00000,    886.1513
    167.5000,      15.0000,   4.00000,    901.5099
    172.5000,      15.0000,   4.00000,    921.1398
    177.5000,      15.0000,   4.00000,    902.9466
    182.5000,      15.0000,   4.00000,    902.1395
    187.5000,      15.0000,   4.00000,    882.7000
    192.5000,      15.0000,   4.00000,    879.7363
    197.5000,      15.0000,   4.00000,    834.3836
    202.5000,      15.0000,   4.00000,    819.2832
    207.5000,      15.0000,   4.00000,    818.5086
    212.5000,      15.0000,   4.00000,    856.7443
    217.5000,      15.0000,   4.00000,    922.7435
    222.5000,      15.0000,   4.00000,    927.2586
    227.5000,      15.0000,   4.00000,    945.5609
    232.5000,      15.0000,   4.00000,    952.2220
    237.5000,      15.0000,   4.00000,    961.1947
    242.5000,      15.0000,   4.00000,    954.5353
    247.5000,      15.0000,   4.00000,    895.4818
     82.5000,      55.0000,   1.00000,    873.0501
     87.5000,      55.0000,   1.00000,    868.3719
     92.5000,      55.0000,   1.00000,    861.6239
     97.5000,      55.0000,   1.00000,    864.1763
    102.5000,      55.0000,   1.00000,    869.7587
    107.5000,      55.0000,   1.00000,    877.7960
    112.5000,      55.0000,   1.00000,    886.0332
    117.5000,      55.0000,   1.00000,    895.3975
    122.5000,      55.0000,   1.00000,    899.2396
    127.5000,      55.0000,   1.00000,    905.8608
    132.5000,      55.0000,   1.00000,    903.1594
    137.5000,      55.0000,   1.00000,    903.4712
    142.5000,      55.0000,   1.00000,    900.6494
    147.5000,      55.0000,   1.00000,    903.8947
    152.5000,      55.0000,   1.00000,    895.4971
    157.5000,      55.0000,   1.00000,    876.2969
    162.5000,      55.0000,   1.00000,    863.5055
    167.5000,      55.0000,   1.00000,    850.4034
    172.5000,      55.0000,   1.00000,    845.4124
    177.5000,      55.0000,   1.00000,    842.0566
    182.5000,      55.0000,   1.00000,    839.5121
    187.5000,      55.0000,   1.00000,    848.1985
    192.5000,      55.0000,   1.00000,    855.7794
    197.5000,      55.0000,   1.00000,    875.2916
    202.5000,      55.0000,   1.00000,    883.2814
    207.5000,      55.0000,   1.00000,    880.8501
    212.5000,      55.0000,   1.00000,    884.0661
    217.5000,      55.0000,   1.00000,    863.4214
    222.5000,      55.0000,   1.00000,    849.6655
    227.5000,      55.0000,   1.00000,    834.0823
    232.5000,      55.0000,   1.00000,    826.5697
     77.5000,       5.0000,  15.00000,    771.8407
    157.5000,       5.0000,  15.00000,    841.8679
    237.5000,       5.0000,  15.00000,    935.8970
     82.5000,      15.0000,   5.00000,    764.6393
     87.5000,      15.0000,   5.00000,    795.1974
     92.5000,      15.0000,   5.00000,    820.3965
     97.5000,      15.0000,   5.00000,    868.2950
    102.5000,      15.0000,   5.00000,    880.8677
    107.5000,      15.0000,   5.00000,    892.6804
    112.5000,      15.0000,   5.00000,    889.3915
    117.5000,      15.0000,   5.00000,    901.2808
    122.5000,      15.0000,   5.00000,    905.0359
    127.5000,      15.0000,   5.00000,    913.9495
    132.5000,      15.0000,   5.00000,    890.6344
    137.5000,      15.0000,   5.00000,    870.3134
    142.5000,      15.0000,   5.00000,    842.9593
    147.5000,      15.0000,   5.00000,    837.6981
    152.5000,      15.0000,   5.00000,    834.6545
    157.5000,      15.0000,   5.00000,    813.2796
    162.5000,      15.0000,   5.00000,    815.5026
    167.5000,      15.0000,   5.00000,    814.9995
    172.5000,      15.0000,   5.00000,    828.6169
    177.5000,      15.0000,   5.00000,    816.7974
    182.5000,      15.0000,   5.00000,    820.7605
    187.5000,      15.0000,   5.00000,    808.1995
    192.5000,      15.0000,   5.00000,    802.5854
    197.5000,      15.0000,   5.00000,    771.5814
    202.5000,      15.0000,   5.00000,    764.4489
    207.5000,      15.0000,   5.00000,    765.4842
    212.5000,      15.0000,   5.00000,    787.7143
    217.5000,      15.0000,   5.00000,    828.7863
    222.5000,      15.0000,   5.00000,    831.1434
    227.5000,      15.0000,   5.00000,    848.5784
    232.5000,      15.0000,   5.00000,    859.9692
     97.5000,      65.0000,   1.00000,    809.6517
    102.5000,      65.0000,   1.00000,    815.8218
    107.5000,      65.0000,   1.00000,    821.2971
    112.5000,      65.0000,   1.00000,    834.0274
    117.5000,      65.0000,   1.00000,    846.9650
    122.5000,      65.0000,   1.00000,    861.6508
    127.5000,      65.0000,   1.00000,    868.3208
    132.5000,      65.0000,   1.00000,    873.0505
    137.5000,      65.0000,   1.00000,    870.1949
    142.5000,      65.0000,   1.00000,    866.6639
    147.5000,      65.0000,   1.00000,    861.9827
    152.5000,      65.0000,   1.00000,    853.6539
    157.5000,      65.0000,   1.00000,    849.4507
    162.5000,      65.0000,   1.00000,    840.0796
    167.5000,      65.0000,   1.00000,    824.8481
    172.5000,      65.0000,   1.00000,    814.5377
    177.5000,      65.0000,   1.00000,    801.7556
    182.5000,      65.0000,   1.00000,    803.6446
    187.5000,      65.0000,   1.00000,    809.4509
    192.5000,      65.0000,   1.00000,    812.4240
    197.5000,      65.0000,   1.00000,    809.4266
    202.5000,      65.0000,   1.00000,    807.0848
    207.5000,      65.0000,   1.00000,    807.1300
    212.5000,      65.0000,   1.00000,    801.0290
    217.5000,      65.0000,   1.00000,    795.5755
     97.5000,      15.0000,   6.00000,    813.9954
    102.5000,      15.0000,   6.00000,    828.1401
    107.5000,      15.0000,   6.00000,    847.7504
    112.5000,      15.0000,   6.00000,    848.3701
    117.5000,      15.0000,   6.00000,    864.0338
    122.5000,      15.0000,   6.00000,    870.9550
    127.5000,      15.0000,   6.00000,    877.8538
    132.5000,      15.0000,   6.00000,    857.3818
    137.5000,      15.0000,   6.00000,    831.7520
    142.5000,      15.0000,   6.00000,    803.6556
    147.5000,      15.0000,   6.00000,    793.2016
    152.5000,      15.0000,   6.00000,    792.0802
    157.5000,      15.0000,   6.00000,    778.4644
    162.5000,      15.0000,   6.00000,    787.1825
    167.5000,      15.0000,   6.00000,    788.8116
    172.5000,      15.0000,   6.00000,    801.2409
    177.5000,      15.0000,   6.00000,    778.7189
    182.5000,      15.0000,   6.00000,    781.7825
    187.5000,      15.0000,   6.00000,    764.1761
    192.5000,      15.0000,   6.00000,    752.7727
    197.5000,      15.0000,   6.00000,    709.4523
    202.5000,      15.0000,   6.00000,    690.8409
    207.5000,      15.0000,   6.00000,    691.9728
    212.5000,      15.0000,   6.00000,    717.6074
    217.5000,      15.0000,   6.00000,    761.0900
    105.0000,      30.0000,   3.00000,    820.2455
    110.0000,      30.0000,   3.00000,    835.9160
    115.0000,      30.0000,   3.00000,    847.1041
    120.0000,      30.0000,   3.00000,    845.6454
    125.0000,      30.0000,   3.00000,    842.5600
    130.0000,      30.0000,   3.00000,    833.9118
    135.0000,      30.0000,   3.00000,    824.7479
    140.0000,      30.0000,   3.00000,    809.6714
    145.0000,      30.0000,   3.00000,    795.7404
    150.0000,      30.0000,   3.00000,    779.6217
    155.0000,      30.0000,   3.00000,    781.9092
    160.0000,      30.0000,   3.00000,    787.1306
    165.0000,      30.0000,   3.00000,    787.9561
    170.0000,      30.0000,   3.00000,    781.3514
    175.0000,      30.0000,   3.00000,    785.0460
    180.0000,      30.0000,   3.00000,    782.5767
    185.0000,      30.0000,   3.00000,    759.8307
    190.0000,      30.0000,   3.00000,    731.3588
    195.0000,      30.0000,   3.00000,    704.5550
    200.0000,      30.0000,   3.00000,    699.9362
    205.0000,      30.0000,   3.00000,    692.4307
    210.0000,      30.0000,   3.00000,    706.7419
    112.5000,      25.0000,   4.00000,    827.4095
    117.5000,      25.0000,   4.00000,    827.3312
    122.5000,      25.0000,   4.00000,    831.1031
    127.5000,      25.0000,   4.00000,    817.2928
    132.5000,      25.0000,   4.00000,    804.4921
    137.5000,      25.0000,   4.00000,    790.0589
    142.5000,      25.0000,   4.00000,    779.9092
    147.5000,      25.0000,   4.00000,    768.6212
    152.5000,      25.0000,   4.00000,    760.9462
    157.5000,      25.0000,   4.00000,    767.4500
    162.5000,      25.0000,   4.00000,    769.1697
    167.5000,      25.0000,   4.00000,    778.6478
    172.5000,      25.0000,   4.00000,    773.1467
    177.5000,      25.0000,   4.00000,    775.7094
    182.5000,      25.0000,   4.00000,    752.4332
    187.5000,      25.0000,   4.00000,    727.2319
    192.5000,      25.0000,   4.00000,    696.8298
    197.5000,      25.0000,   4.00000,    680.1790
    202.5000,      25.0000,   4.00000,    662.5757
    157.5000,      15.0000,   8.00000,    735.0488
    157.5000,      15.0000,  10.00000,    679.5063
   4.33
ITERATION 3
MODEL RESISTIVITY
LAYER 1
61,     2.5000
     10.0000,     749.79
     15.0000,     764.98
     20.0000,     762.86
     25.0000,     770.75
     30.0000,     792.57
     35.0000,     748.16
     40.0000,     702.71
     45.0000,     725.23
     50.0000,     706.19
     55.0000,     744.15
     60.0000,     694.64
     65.0000,     705.83
     70.0000,     678.33
     75.0000,     702.92
     80.0000,     670.20
     85.0000,     714.07
     90.0000,     732.38
     95.0000,     872.98
    100.0000,     937.43
    105.0000,     1083.5
    110.0000,     1081.2
    115.0000,     1134.8
    120.0000,     1175.9
    125.0000,     1225.4
    130.0000,     1197.8
    135.0000,     1248.6
    140.0000,     1210.5
    145.0000,     1257.2
    150.0000,     1329.8
    155.0000,     1346.9
    160.0000,     1407.2
    165.0000,     1389.8
    170.0000,     1562.8
    175.0000,     1602.1
    180.0000,     1595.3
    185.0000,     1491.2
    190.0000,     1675.3
    195.0000,     1587.1
    200.0000,     1581.4
    205.0000,     1414.4
    210.0000,     1424.2
    215.0000,     1621.7
    220.0000,     1778.9
    225.0000,     1973.8
    230.0000,     1723.2
    235.0000,     1738.0
    240.0000,     1794.7
    245.0000,     1629.4
    250.0000,     1597.7
    255.0000,     1400.2
    260.0000,     1376.9
    265.0000,     1417.6
    270.0000,     1389.7
    275.0000,     1564.6
    280.0000,     1358.6
    285.0000,     1534.3
    290.0000,     2205.4
    295.0000,     2260.5
    300.0000,     2450.3
    305.0000,     2421.7
             2104.8
LAYER 2
61,     5.2500
     10.0000,     783.15
     15.0000,     788.70
     20.0000,     808.05
     25.0000,     829.60
     30.0000,     851.49
     35.0000,     820.56
     40.0000,     777.09
     45.0000,     784.26
     50.0000,     767.90
     55.0000,     799.07
     60.0000,     753.46
     65.0000,     760.77
     70.0000,     747.61
     75.0000,     751.80
     80.0000,     728.53
     85.0000,     770.69
     90.0000,     805.39
     95.0000,     936.56
    100.0000,     1004.0
    105.0000,     1117.2
    110.0000,     1115.4
    115.0000,     1153.0
    120.0000,     1175.8
    125.0000,     1216.7
    130.0000,     1203.0
    135.0000,     1248.2
    140.0000,     1205.3
    145.0000,     1241.8
    150.0000,     1340.3
    155.0000,     1389.4
    160.0000,     1494.3
    165.0000,     1511.6
    170.0000,     1642.3
    175.0000,     1740.4
    180.0000,     1790.3
    185.0000,     1788.8
    190.0000,     1927.3
    195.0000,     1689.2
    200.0000,     1599.8
    205.0000,     1510.6
    210.0000,     1479.4
    215.0000,     1559.2
    220.0000,     1613.2
    225.0000,     1734.1
    230.0000,     1501.4
    235.0000,     1620.9
    240.0000,     1701.1
    245.0000,     1537.0
    250.0000,     1522.8
    255.0000,     1399.4
    260.0000,     1423.4
    265.0000,     1481.9
    270.0000,     1489.1
    275.0000,     1587.2
    280.0000,     1466.5
    285.0000,     1680.5
    290.0000,     2290.6
    295.0000,     2429.7
    300.0000,     2442.4
    305.0000,     2239.1
             1820.7
LAYER 3
59,     8.2750
     15.0000,     903.22
     20.0000,     959.74
     25.0000,     1006.0
     30.0000,     1036.7
     35.0000,     1029.6
     40.0000,     1001.4
     45.0000,     998.89
     50.0000,     988.00
     55.0000,     1005.0
     60.0000,     952.20
     65.0000,     941.73
     70.0000,     919.06
     75.0000,     881.92
     80.0000,     853.87
     85.0000,     893.45
     90.0000,     949.52
     95.0000,     1069.1
    100.0000,     1130.4
    105.0000,     1201.1
    110.0000,     1199.7
    115.0000,     1241.1
    120.0000,     1280.0
    125.0000,     1352.5
    130.0000,     1370.8
    135.0000,     1393.9
    140.0000,     1282.3
    145.0000,     1257.8
    150.0000,     1353.1
    155.0000,     1466.1
    160.0000,     1659.4
    165.0000,     1759.8
    170.0000,     1889.7
    175.0000,     2069.3
    180.0000,     2225.6
    185.0000,     2317.2
    190.0000,     2218.1
    195.0000,     1755.3
    200.0000,     1543.1
    205.0000,     1528.5
    210.0000,     1484.6
    215.0000,     1423.0
    220.0000,     1372.5
    225.0000,     1425.3
    230.0000,     1285.2
    235.0000,     1560.9
    240.0000,     1726.8
    245.0000,     1510.1
    250.0000,     1465.5
    255.0000,     1412.6
    260.0000,     1505.7
    265.0000,     1608.8
    270.0000,     1627.6
    275.0000,     1643.7
    280.0000,     1630.4
    285.0000,     1884.6
    290.0000,     2343.4
    295.0000,     2508.4
    300.0000,     2250.3
             1749.6
LAYER 4
57,    11.6025
     20.0000,     1179.6
     25.0000,     1263.4
     30.0000,     1303.9
     35.0000,     1316.0
     40.0000,     1299.9
     45.0000,     1280.8
     50.0000,     1254.9
     55.0000,     1234.8
     60.0000,     1152.3
     65.0000,     1104.9
     70.0000,     1047.1
     75.0000,     968.50
     80.0000,     929.76
     85.0000,     967.52
     90.0000,     1038.5
     95.0000,     1146.5
    100.0000,     1190.7
    105.0000,     1223.3
    110.0000,     1215.7
    115.0000,     1276.5
    120.0000,     1365.2
    125.0000,     1512.3
    130.0000,     1593.5
    135.0000,     1610.0
    140.0000,     1409.0
    145.0000,     1301.9
    150.0000,     1364.9
    155.0000,     1511.8
    160.0000,     1766.2
    165.0000,     1951.0
    170.0000,     2127.5
    175.0000,     2393.7
    180.0000,     2632.1
    185.0000,     2673.6
    190.0000,     2260.1
    195.0000,     1660.6
    200.0000,     1392.1
    205.0000,     1406.7
    210.0000,     1380.5
    215.0000,     1257.4
    220.0000,     1157.4
    225.0000,     1190.9
    230.0000,     1158.4
    235.0000,     1634.0
    240.0000,     1945.0
    245.0000,     1597.0
    250.0000,     1438.9
    255.0000,     1366.6
    260.0000,     1476.0
    265.0000,     1603.3
    270.0000,     1623.3
    275.0000,     1621.8
    280.0000,     1703.7
    285.0000,     1982.7
    290.0000,     2360.7
    295.0000,     2458.0
             1803.7
LAYER 5
53,    15.2628
     30.0000,     1784.0
     35.0000,     1787.4
     40.0000,     1745.2
     45.0000,     1601.8
     50.0000,     1464.7
     55.0000,     1313.9
     60.0000,     1171.8
     65.0000,     1064.7
     70.0000,     978.72
     75.0000,     913.39
     80.0000,     902.88
     85.0000,     953.30
     90.0000,     1037.1
     95.0000,     1117.5
    100.0000,     1141.0
    105.0000,     1130.1
    110.0000,     1113.1
    115.0000,     1165.8
    120.0000,     1288.8
    125.0000,     1488.3
    130.0000,     1664.4
    135.0000,     1725.8
    140.0000,     1553.4
    145.0000,     1376.6
    150.0000,     1313.7
    155.0000,     1337.8
    160.0000,     1428.2
    165.0000,     1511.5
    170.0000,     1568.7
    175.0000,     1609.3
    180.0000,     1560.8
    185.0000,     1375.6
    190.0000,     1110.9
    195.0000,     939.79
    200.0000,     922.23
    205.0000,     1026.6
    210.0000,     1100.7
    215.0000,     1061.4
    220.0000,     1004.8
    225.0000,     1046.1
    230.0000,     1205.1
    235.0000,     1815.4
    240.0000,     2231.6
    245.0000,     1820.5
    250.0000,     1428.0
    255.0000,     1212.3
    260.0000,     1174.7
    265.0000,     1200.8
    270.0000,     1208.2
    275.0000,     1246.8
    280.0000,     1387.9
    285.0000,     1587.4
             1915.8
LAYER 6
49,    19.2890
     40.0000,     1763.9
     45.0000,     1496.8
     50.0000,     1337.2
     55.0000,     1156.6
     60.0000,     1023.1
     65.0000,     925.71
     70.0000,     869.38
     75.0000,     850.59
     80.0000,     878.03
     85.0000,     948.24
     90.0000,     1037.7
     95.0000,     1108.9
    100.0000,     1127.5
    105.0000,     1104.0
    110.0000,     1075.1
    115.0000,     1093.5
    120.0000,     1176.0
    125.0000,     1321.3
    130.0000,     1472.6
    135.0000,     1546.3
    140.0000,     1464.3
    145.0000,     1315.2
    150.0000,     1189.1
    155.0000,     1104.7
    160.0000,     1056.7
    165.0000,     1021.0
    170.0000,     978.99
    175.0000,     921.15
    180.0000,     838.69
    185.0000,     746.66
    190.0000,     686.43
    195.0000,     700.00
    200.0000,     795.67
    205.0000,     941.80
    210.0000,     1048.9
    215.0000,     1061.9
    220.0000,     1045.4
    225.0000,     1102.8
    230.0000,     1310.9
    235.0000,     1773.2
    240.0000,     2042.0
    245.0000,     1748.3
    250.0000,     1360.4
    255.0000,     1109.6
    260.0000,     993.99
    265.0000,     959.65
    270.0000,     954.35
    275.0000,     999.69
             1192.3
LAYER 7
45,    23.7179
     50.0000,     1279.2
     55.0000,     1067.5
     60.0000,     962.89
     65.0000,     893.37
     70.0000,     863.98
     75.0000,     874.11
     80.0000,     922.81
     85.0000,     1001.7
     90.0000,     1086.3
     95.0000,     1144.0
    100.0000,     1151.2
    105.0000,     1115.6
    110.0000,     1069.6
    115.0000,     1051.7
    120.0000,     1079.8
    125.0000,     1152.0
    130.0000,     1237.1
    135.0000,     1283.7
    140.0000,     1247.2
    145.0000,     1147.3
    150.0000,     1029.8
    155.0000,     923.39
    160.0000,     838.50
    165.0000,     770.92
    170.0000,     712.26
    175.0000,     657.53
    180.0000,     609.89
    185.0000,     583.40
    190.0000,     599.08
    195.0000,     672.96
    200.0000,     802.25
    205.0000,     951.09
    210.0000,     1056.1
    215.0000,     1087.8
    220.0000,     1091.9
    225.0000,     1144.1
    230.0000,     1296.8
    235.0000,     1536.4
    240.0000,     1634.4
    245.0000,     1458.2
    250.0000,     1192.6
    255.0000,     1007.3
    260.0000,     895.80
    265.0000,     856.11
           857.6609
LAYER 8
41,    28.5897
     60.0000,     994.41
     65.0000,     934.44
     70.0000,     919.52
     75.0000,     940.96
     80.0000,     987.63
     85.0000,     1055.9
     90.0000,     1118.5
     95.0000,     1152.3
    100.0000,     1142.4
    105.0000,     1096.1
    110.0000,     1037.6
    115.0000,     994.17
    120.0000,     980.27
    125.0000,     995.20
    130.0000,     1022.6
    135.0000,     1035.7
    140.0000,     1012.1
    145.0000,     951.47
    150.0000,     871.41
    155.0000,     790.55
    160.0000,     720.27
    165.0000,     663.55
    170.0000,     618.99
    175.0000,     585.91
    180.0000,     568.33
    185.0000,     575.65
    190.0000,     619.21
    195.0000,     704.37
    200.0000,     820.90
    205.0000,     937.19
    210.0000,     1014.4
    215.0000,     1041.1
    220.0000,     1046.4
    225.0000,     1073.0
    230.0000,     1142.0
    235.0000,     1224.4
    240.0000,     1228.9
    245.0000,     1131.9
    250.0000,     997.48
    255.0000,     896.63
           819.0658
LAYER 9
37,    33.9487
     70.0000,     966.50
     75.0000,     990.09
     80.0000,     1021.6
     85.0000,     1058.1
     90.0000,     1086.9
     95.0000,     1095.6
    100.0000,     1071.5
    105.0000,     1022.1
    110.0000,     961.47
    115.0000,     908.27
    120.0000,     872.49
    125.0000,     854.97
    130.0000,     848.04
    135.0000,     839.33
    140.0000,     818.32
    145.0000,     782.19
    150.0000,     736.12
    155.0000,     688.38
    160.0000,     645.77
    165.0000,     611.89
    170.0000,     588.17
    175.0000,     575.95
    180.0000,     578.47
    185.0000,     600.85
    190.0000,     647.37
    195.0000,     716.54
    200.0000,     796.69
    205.0000,     867.20
    210.0000,     909.52
    215.0000,     921.76
    220.0000,     919.90
    225.0000,     923.83
    230.0000,     941.12
    235.0000,     956.39
    240.0000,     941.86
    245.0000,     895.36
           831.3724
LAYER 10
31,    39.8436
     85.0000,     1004.8
     90.0000,     1002.6
     95.0000,     994.11
    100.0000,     962.32
    105.0000,     918.46
    110.0000,     862.34
    115.0000,     811.01
    120.0000,     769.14
    125.0000,     738.96
    130.0000,     717.26
    135.0000,     698.91
    140.0000,     679.39
    145.0000,     656.77
    150.0000,     632.13
    155.0000,     608.29
    160.0000,     588.19
    165.0000,     573.98
    170.0000,     567.13
    175.0000,     568.97
    180.0000,     581.23
    185.0000,     605.61
    190.0000,     642.18
    195.0000,     687.16
    200.0000,     732.15
    205.0000,     766.82
    210.0000,     784.31
    215.0000,     786.29
    220.0000,     781.29
    225.0000,     778.50
    230.0000,     780.07
           791.4770
LAYER 11
27,    46.3279
     95.0000,     904.07
    100.0000,     854.17
    105.0000,     814.30
    110.0000,     767.98
    115.0000,     724.89
    120.0000,     683.85
    125.0000,     651.94
    130.0000,     626.40
    135.0000,     605.60
    140.0000,     587.85
    145.0000,     572.17
    150.0000,     558.59
    155.0000,     547.76
    160.0000,     540.56
    165.0000,     537.76
    170.0000,     540.04
    175.0000,     547.91
    180.0000,     561.81
    185.0000,     581.67
    190.0000,     606.20
    195.0000,     632.22
    200.0000,     654.96
    205.0000,     670.59
    210.0000,     676.80
    215.0000,     677.97
    220.0000,     677.36
           682.8471
LAYER 12
23,    53.4607
    105.0000,     742.37
    110.0000,     692.74
    115.0000,     653.15
    120.0000,     620.18
    125.0000,     593.09
    130.0000,     567.85
    135.0000,     547.50
    140.0000,     531.38
    145.0000,     519.06
    150.0000,     510.33
    155.0000,     505.10
    160.0000,     503.35
    165.0000,     505.04
    170.0000,     510.15
    175.0000,     518.59
    180.0000,     530.14
    185.0000,     544.27
    190.0000,     559.84
    195.0000,     574.97
    200.0000,     585.91
    205.0000,     593.67
    210.0000,     599.59
           607.7706
LAYER 13
21,    61.3068
    110.0000,     619.34
    115.0000,     595.95
    120.0000,     573.06
    125.0000,     551.55
    130.0000,     532.21
    135.0000,     513.47
    140.0000,     498.66
    145.0000,     487.87
    150.0000,     480.94
    155.0000,     477.55
    160.0000,     477.32
    165.0000,     479.84
    170.0000,     484.73
    175.0000,     491.60
    180.0000,     500.06
    185.0000,     509.59
    190.0000,     519.40
    195.0000,     527.20
    200.0000,     533.31
    205.0000,     537.41
           540.5732
LAYER 14
19, 
    115.0000,     558.72
    120.0000,     544.68
    125.0000,     527.96
    130.0000,     511.14
    135.0000,     495.89
    140.0000,     481.53
    145.0000,     471.30
    150.0000,     464.96
    155.0000,     462.07
    160.0000,     462.10
    165.0000,     464.49
    170.0000,     468.74
    175.0000,     474.34
    180.0000,     480.90
    185.0000,     488.00
    190.0000,     493.90
    195.0000,     498.77
    200.0000,     501.75
           501.9899
CALCULATED APPARENT RESISTIVITY
      7.5000,       5.0000,   1.00000,    804.3989
     12.5000,       5.0000,   1.00000,    820.6003
     17.5000,       5.0000,   1.00000,    826.0168
     22.5000,       5.0000,   1.00000,    826.8466
     27.5000,       5.0000,   1.00000,    844.3572
     32.5000,       5.0000,   1.00000,    824.5952
     37.5000,       5.0000,   1.00000,    793.6270
     42.5000,       5.0000,   1.00000,    814.4654
     47.5000,       5.0000,   1.00000,    774.4340
     52.5000,       5.0000,   1.00000,    809.7463
     57.5000,       5.0000,   1.00000,    758.8885
     62.5000,       5.0000,   1.00000,    784.4389
     67.5000,       5.0000,   1.00000,    737.6687
     72.5000,       5.0000,   1.00000,    766.7087
     77.5000,       5.0000,   1.00000,    742.2407
     82.5000,       5.0000,   1.00000,    799.5663
     87.5000,       5.0000,   1.00000,    808.9874
     92.5000,       5.0000,   1.00000,    936.3942
     97.5000,       5.0000,   1.00000,    956.4894
    102.5000,       5.0000,   1.00000,   1085.0873
    107.5000,       5.0000,   1.00000,   1089.0050
    112.5000,       5.0000,   1.00000,   1164.1284
    117.5000,       5.0000,   1.00000,   1176.5151
    122.5000,       5.0000,   1.00000,   1226.4891
    127.5000,       5.0000,   1.00000,   1214.8746
    132.5000,       5.0000,   1.00000,   1266.9977
    137.5000,       5.0000,   1.00000,   1236.2679
    142.5000,       5.0000,   1.00000,   1283.2482
    147.5000,       5.0000,   1.00000,   1340.7358
    152.5000,       5.0000,   1.00000,   1365.3397
    157.5000,       5.0000,   1.00000,   1476.0186
    162.5000,       5.0000,   1.00000,   1472.6011
    167.5000,       5.0000,   1.00000,   1618.6093
    172.5000,       5.0000,   1.00000,   1630.9510
    177.5000,       5.0000,   1.00000,   1713.2098
    182.5000,       5.0000,   1.00000,   1622.2905
    187.5000,       5.0000,   1.00000,   1738.8112
    192.5000,       5.0000,   1.00000,   1578.0647
    197.5000,       5.0000,   1.00000,   1594.9926
    202.5000,       5.0000,   1.00000,   1486.5189
    207.5000,       5.0000,   1.00000,   1488.0292
    212.5000,       5.0000,   1.00000,   1572.0364
    217.5000,       5.0000,   1.00000,   1555.5953
    222.5000,       5.0000,   1.00000,   1696.8369
    227.5000,       5.0000,   1.00000,   1598.1841
    232.5000,       5.0000,   1.00000,   1642.2147
    237.5000,       5.0000,   1.00000,   1660.4978
    242.5000,       5.0000,   1.00000,   1535.3618
    247.5000,       5.0000,   1.00000,   1564.6399
    252.5000,       5.0000,   1.00000,   1434.6794
    257.5000,       5.0000,   1.00000,   1432.2666
    262.5000,       5.0000,   1.00000,   1476.8315
    267.5000,       5.0000,   1.00000,   1409.8514
    272.5000,       5.0000,   1.00000,   1595.5851
    277.5000,       5.0000,   1.00000,   1545.0283
    282.5000,       5.0000,   1.00000,   1695.4104
    287.5000,       5.0000,   1.00000,   2095.1353
    292.5000,       5.0000,   1.00000,   2067.2161
    297.5000,       5.0000,   1.00000,   2240.6548
    302.5000,       5.0000,   1.00000,   2154.2471
    307.5000,       5.0000,   1.00000,   1976.7437
     12.5000,       5.0000,   2.00000,    917.4972
     17.5000,       5.0000,   2.00000,    912.1267
     22.5000,       5.0000,   2.00000,    914.3824
     27.5000,       5.0000,   2.00000,    955.1707
     32.5000,       5.0000,   2.00000,    922.3240
     37.5000,       5.0000,   2.00000,    887.1077
     42.5000,       5.0000,   2.00000,    907.6833
     47.5000,       5.0000,   2.00000,    878.5721
     52.5000,       5.0000,   2.00000,    898.8683
     57.5000,       5.0000,   2.00000,    852.9499
     62.5000,       5.0000,   2.00000,    855.8686
     67.5000,       5.0000,   2.00000,    824.7713
     72.5000,       5.0000,   2.00000,    841.5398
     77.5000,       5.0000,   2.00000,    835.9243
     82.5000,       5.0000,   2.00000,    868.9606
     87.5000,       5.0000,   2.00000,    887.5948
     92.5000,       5.0000,   2.00000,    984.8689
     97.5000,       5.0000,   2.00000,   1010.0881
    102.5000,       5.0000,   2.00000,   1108.7367
    107.5000,       5.0000,   2.00000,   1122.1755
    112.5000,       5.0000,   2.00000,   1170.5072
    117.5000,       5.0000,   2.00000,   1213.6254
    122.5000,       5.0000,   2.00000,   1243.7009
    127.5000,       5.0000,   2.00000,   1253.8998
    132.5000,       5.0000,   2.00000,   1306.8145
    137.5000,       5.0000,   2.00000,   1266.0183
    142.5000,       5.0000,   2.00000,   1312.5128
    147.5000,       5.0000,   2.00000,   1386.3147
    152.5000,       5.0000,   2.00000,   1422.8076
    157.5000,       5.0000,   2.00000,   1500.3031
    162.5000,       5.0000,   2.00000,   1498.3358
    167.5000,       5.0000,   2.00000,   1644.3324
    172.5000,       5.0000,   2.00000,   1722.1858
    177.5000,       5.0000,   2.00000,   1683.1626
    182.5000,       5.0000,   2.00000,   1609.0629
    187.5000,       5.0000,   2.00000,   1731.3750
    192.5000,       5.0000,   2.00000,   1619.3247
    197.5000,       5.0000,   2.00000,   1586.8640
    202.5000,       5.0000,   2.00000,   1472.1548
    207.5000,       5.0000,   2.00000,   1433.1829
    212.5000,       5.0000,   2.00000,   1474.3456
    217.5000,       5.0000,   2.00000,   1488.4088
    222.5000,       5.0000,   2.00000,   1597.1208
    227.5000,       5.0000,   2.00000,   1452.7458
    232.5000,       5.0000,   2.00000,   1517.7607
    237.5000,       5.0000,   2.00000,   1592.6595
    242.5000,       5.0000,   2.00000,   1489.4681
    247.5000,       5.0000,   2.00000,   1547.1742
    252.5000,       5.0000,   2.00000,   1445.4115
    257.5000,       5.0000,   2.00000,   1455.1227
    262.5000,       5.0000,   2.00000,   1487.4438
    267.5000,       5.0000,   2.00000,   1486.0717
    272.5000,       5.0000,   2.00000,   1718.7318
    277.5000,       5.0000,   2.00000,   1546.7935
    282.5000,       5.0000,   2.00000,   1646.7157
    287.5000,       5.0000,   2.00000,   2061.3381
    292.5000,       5.0000,   2.00000,   1927.3054
    297.5000,       5.0000,   2.00000,   1996.1411
    302.5000,       5.0000,   2.00000,   1987.5094
     17.5000,       5.0000,   3.00000,    989.0212
     22.5000,       5.0000,   3.00000,   1004.1079
     27.5000,       5.0000,   3.00000,   1035.3345
     32.5000,       5.0000,   3.00000,   1003.4714
     37.5000,       5.0000,   3.00000,    945.9504
     42.5000,       5.0000,   3.00000,    972.5463
     47.5000,       5.0000,   3.00000,    945.7090
     52.5000,       5.0000,   3.00000,    987.1881
     57.5000,       5.0000,   3.00000,    915.7574
     62.5000,       5.0000,   3.00000,    931.9549
     67.5000,       5.0000,   3.00000,    880.9042
     72.5000,       5.0000,   3.00000,    918.4799
     77.5000,       5.0000,   3.00000,    880.8171
     82.5000,       5.0000,   3.00000,    927.4253
     87.5000,       5.0000,   3.00000,    913.9829
     92.5000,       5.0000,   3.00000,   1029.4495
     97.5000,       5.0000,   3.00000,   1036.9005
    102.5000,       5.0000,   3.00000,   1142.2015
    107.5000,       5.0000,   3.00000,   1117.9077
    112.5000,       5.0000,   3.00000,   1179.3383
    117.5000,       5.0000,   3.00000,   1192.5648
    122.5000,       5.0000,   3.00000,   1258.5226
    127.5000,       5.0000,   3.00000,   1260.6470
    132.5000,       5.0000,   3.00000,   1310.6299
    137.5000,       5.0000,   3.00000,   1267.6625
    142.5000,       5.0000,   3.00000,   1312.6207
    147.5000,       5.0000,   3.00000,   1400.8615
    152.5000,       5.0000,   3.00000,   1426.4963
    157.5000,       5.0000,   3.00000,   1479.8781
    162.5000,       5.0000,   3.00000,   1448.0468
    167.5000,       5.0000,   3.00000,   1612.7750
    172.5000,       5.0000,   3.00000,   1605.3512
    177.5000,       5.0000,   3.00000,   1595.3704
    182.5000,       5.0000,   3.00000,   1484.1082
    187.5000,       5.0000,   3.00000,   1651.5834
    192.5000,       5.0000,   3.00000,   1559.5253
    197.5000,       5.0000,   3.00000,   1532.3341
    202.5000,       5.0000,   3.00000,   1379.5793
    207.5000,       5.0000,   3.00000,   1335.5585
    212.5000,       5.0000,   3.00000,   1407.6514
    217.5000,       5.0000,   3.00000,   1447.9930
    222.5000,       5.0000,   3.00000,   1515.3942
    227.5000,       5.0000,   3.00000,   1359.7595
    232.5000,       5.0000,   3.00000,   1413.0277
    237.5000,       5.0000,   3.00000,   1509.5211
    242.5000,       5.0000,   3.00000,   1460.1295
    247.5000,       5.0000,   3.00000,   1487.5247
    252.5000,       5.0000,   3.00000,   1406.8541
    257.5000,       5.0000,   3.00000,   1417.6731
    262.5000,       5.0000,   3.00000,   1505.9835
    267.5000,       5.0000,   3.00000,   1547.4982
    272.5000,       5.0000,   3.00000,   1666.5579
    277.5000,       5.0000,   3.00000,   1461.7290
    282.5000,       5.0000,   3.00000,   1518.5759
    287.5000,       5.0000,   3.00000,   1874.6746
    292.5000,       5.0000,   3.00000,   1865.2306
    297.5000,       5.0000,   3.00000,   1857.5760
     22.5000,      15.0000,   1.00000,   1046.0482
     27.5000,      15.0000,   1.00000,   1046.4595
     32.5000,      15.0000,   1.00000,   1015.9833
     37.5000,      15.0000,   1.00000,    995.9883
     42.5000,      15.0000,   1.00000,    972.3489
     47.5000,      15.0000,   1.00000,    993.9581
     52.5000,      15.0000,   1.00000,    983.5619
     57.5000,      15.0000,   1.00000,    990.1715
     62.5000,      15.0000,   1.00000,    949.3469
     67.5000,      15.0000,   1.00000,    954.8228
     72.5000,      15.0000,   1.00000,    924.4199
     77.5000,      15.0000,   1.00000,    941.7136
     82.5000,      15.0000,   1.00000,    925.4691
     87.5000,      15.0000,   1.00000,    978.6514
     92.5000,      15.0000,   1.00000,   1008.6274
     97.5000,      15.0000,   1.00000,   1087.6514
    102.5000,      15.0000,   1.00000,   1103.8340
    107.5000,      15.0000,   1.00000,   1146.5233
    112.5000,      15.0000,   1.00000,   1142.7910
    117.5000,      15.0000,   1.00000,   1191.2831
    122.5000,      15.0000,   1.00000,   1214.4310
    127.5000,      15.0000,   1.00000,   1256.6099
    132.5000,      15.0000,   1.00000,   1255.8232
    137.5000,      15.0000,   1.00000,   1277.6642
    142.5000,      15.0000,   1.00000,   1318.3588
    147.5000,      15.0000,   1.00000,   1364.9613
    152.5000,      15.0000,   1.00000,   1409.1951
    157.5000,      15.0000,   1.00000,   1412.6351
    162.5000,      15.0000,   1.00000,   1466.4009
    167.5000,      15.0000,   1.00000,   1454.2877
    172.5000,      15.0000,   1.00000,   1478.1747
    177.5000,      15.0000,   1.00000,   1435.8762
    182.5000,      15.0000,   1.00000,   1475.3094
    187.5000,      15.0000,   1.00000,   1466.1862
    192.5000,      15.0000,   1.00000,   1510.1312
    197.5000,      15.0000,   1.00000,   1436.7185
    202.5000,      15.0000,   1.00000,   1356.7457
    207.5000,      15.0000,   1.00000,   1324.0393
    212.5000,      15.0000,   1.00000,   1373.9758
    217.5000,      15.0000,   1.00000,   1420.9342
    222.5000,      15.0000,   1.00000,   1407.6301
    227.5000,      15.0000,   1.00000,   1386.5115
    232.5000,      15.0000,   1.00000,   1369.9452
    237.5000,      15.0000,   1.00000,   1395.2640
    242.5000,      15.0000,   1.00000,   1425.2163
    247.5000,      15.0000,   1.00000,   1417.4111
    252.5000,      15.0000,   1.00000,   1387.0734
    257.5000,      15.0000,   1.00000,   1426.6370
    262.5000,      15.0000,   1.00000,   1513.4287
    267.5000,      15.0000,   1.00000,   1553.1318
    272.5000,      15.0000,   1.00000,   1498.4298
    277.5000,      15.0000,   1.00000,   1460.3701
    282.5000,      15.0000,   1.00000,   1517.0961
    287.5000,      15.0000,   1.00000,   1639.1349
    292.5000,      15.0000,   1.00000,   1750.0490
     22.5000,       5.0000,   4.00000,   1061.9280
     27.5000,       5.0000,   4.00000,   1099.0856
     32.5000,       5.0000,   4.00000,   1044.0200
     37.5000,       5.0000,   4.00000,    990.2615
     42.5000,       5.0000,   4.00000,   1012.0224
     47.5000,       5.0000,   4.00000,    988.6273
     52.5000,       5.0000,   4.00000,   1040.0488
     57.5000,       5.0000,   4.00000,    980.5559
     62.5000,       5.0000,   4.00000,    986.3183
     67.5000,       5.0000,   4.00000,    940.8593
     72.5000,       5.0000,   4.00000,    950.7037
     77.5000,       5.0000,   4.00000,    918.4135
     82.5000,       5.0000,   4.00000,    940.8834
     87.5000,       5.0000,   4.00000,    940.3062
     92.5000,       5.0000,   4.00000,   1050.7552
     97.5000,       5.0000,   4.00000,   1063.8727
    102.5000,       5.0000,   4.00000,   1152.5751
    107.5000,       5.0000,   4.00000,   1126.5604
    112.5000,       5.0000,   4.00000,   1151.0377
    117.5000,       5.0000,   4.00000,   1183.3519
    122.5000,       5.0000,   4.00000,   1235.4331
    127.5000,       5.0000,   4.00000,   1245.4513
    132.5000,       5.0000,   4.00000,   1292.8047
    137.5000,       5.0000,   4.00000,   1239.1909
    142.5000,       5.0000,   4.00000,   1289.6821
    147.5000,       5.0000,   4.00000,   1361.7223
    152.5000,       5.0000,   4.00000,   1374.0237
    157.5000,       5.0000,   4.00000,   1429.1736
    162.5000,       5.0000,   4.00000,   1391.4827
    167.5000,       5.0000,   4.00000,   1468.4532
    172.5000,       5.0000,   4.00000,   1469.9628
    177.5000,       5.0000,   4.00000,   1452.0680
    182.5000,       5.0000,   4.00000,   1396.3171
    187.5000,       5.0000,   4.00000,   1535.0212
    192.5000,       5.0000,   4.00000,   1437.1616
    197.5000,       5.0000,   4.00000,   1422.5963
    202.5000,       5.0000,   4.00000,   1284.3086
    207.5000,       5.0000,   4.00000,   1261.8530
    212.5000,       5.0000,   4.00000,   1358.6012
    217.5000,       5.0000,   4.00000,   1358.9025
    222.5000,       5.0000,   4.00000,   1454.4554
    227.5000,       5.0000,   4.00000,   1286.8013
    232.5000,       5.0000,   4.00000,   1359.2900
    237.5000,       5.0000,   4.00000,   1458.9263
    242.5000,       5.0000,   4.00000,   1373.3893
    247.5000,       5.0000,   4.00000,   1443.6543
    252.5000,       5.0000,   4.00000,   1318.8533
    257.5000,       5.0000,   4.00000,   1387.8861
    262.5000,       5.0000,   4.00000,   1522.7065
    267.5000,       5.0000,   4.00000,   1465.9418
    272.5000,       5.0000,   4.00000,   1579.9075
    277.5000,       5.0000,   4.00000,   1330.8320
    282.5000,       5.0000,   4.00000,   1375.2595
    287.5000,       5.0000,   4.00000,   1772.6350
    292.5000,       5.0000,   4.00000,   1716.5728
     30.0000,      20.0000,   1.00000,   1059.4761
     35.0000,      20.0000,   1.00000,   1046.4218
     40.0000,      20.0000,   1.00000,   1023.1166
     45.0000,      20.0000,   1.00000,   1023.3110
     50.0000,      20.0000,   1.00000,   1031.2858
     55.0000,      20.0000,   1.00000,   1035.0442
     60.0000,      20.0000,   1.00000,   1041.3269
     65.0000,      20.0000,   1.00000,   1012.7354
     70.0000,      20.0000,   1.00000,    985.5570
     75.0000,      20.0000,   1.00000,    959.6014
     80.0000,      20.0000,   1.00000,    952.4002
     85.0000,      20.0000,   1.00000,    980.9392
     90.0000,      20.0000,   1.00000,   1014.1696
     95.0000,      20.0000,   1.00000,   1066.2848
    100.0000,      20.0000,   1.00000,   1104.4276
    105.0000,      20.0000,   1.00000,   1119.3063
    110.0000,      20.0000,   1.00000,   1139.8950
    115.0000,      20.0000,   1.00000,   1151.9125
    120.0000,      20.0000,   1.00000,   1159.6722
    125.0000,      20.0000,   1.00000,   1190.8878
    130.0000,      20.0000,   1.00000,   1191.6434
    135.0000,      20.0000,   1.00000,   1219.9684
    140.0000,      20.0000,   1.00000,   1243.0773
    145.0000,      20.0000,   1.00000,   1253.8649
    150.0000,      20.0000,   1.00000,   1286.0948
    155.0000,      20.0000,   1.00000,   1312.9974
    160.0000,      20.0000,   1.00000,   1311.4652
    165.0000,      20.0000,   1.00000,   1318.9377
    170.0000,      20.0000,   1.00000,   1295.4281
    175.0000,      20.0000,   1.00000,   1301.4487
    180.0000,      20.0000,   1.00000,   1337.3052
    185.0000,      20.0000,   1.00000,   1328.1372
    190.0000,      20.0000,   1.00000,   1328.4253
    195.0000,      20.0000,   1.00000,   1297.4827
    200.0000,      20.0000,   1.00000,   1267.3590
    205.0000,      20.0000,   1.00000,   1271.7751
    210.0000,      20.0000,   1.00000,   1253.0110
    215.0000,      20.0000,   1.00000,   1286.1069
    220.0000,      20.0000,   1.00000,   1295.8125
    225.0000,      20.0000,   1.00000,   1313.8953
    230.0000,      20.0000,   1.00000,   1350.6693
    235.0000,      20.0000,   1.00000,   1302.8177
    240.0000,      20.0000,   1.00000,   1325.1437
    245.0000,      20.0000,   1.00000,   1306.2213
    250.0000,      20.0000,   1.00000,   1316.4387
    255.0000,      20.0000,   1.00000,   1392.8766
    260.0000,      20.0000,   1.00000,   1357.0811
    265.0000,      20.0000,   1.00000,   1396.9833
    270.0000,      20.0000,   1.00000,   1354.1929
    275.0000,      20.0000,   1.00000,   1312.5010
    280.0000,      20.0000,   1.00000,   1421.6031
    285.0000,      20.0000,   1.00000,   1426.8708
     27.5000,       5.0000,   5.00000,   1123.6477
     32.5000,       5.0000,   5.00000,   1074.9828
     37.5000,       5.0000,   5.00000,   1011.3067
     42.5000,       5.0000,   5.00000,   1042.5620
     47.5000,       5.0000,   5.00000,   1015.3377
     52.5000,       5.0000,   5.00000,   1075.0452
     57.5000,       5.0000,   5.00000,   1021.1446
     62.5000,       5.0000,   5.00000,   1040.3062
     67.5000,       5.0000,   5.00000,    968.5248
     72.5000,       5.0000,   5.00000,    979.3230
     77.5000,       5.0000,   5.00000,    919.8704
     82.5000,       5.0000,   5.00000,    955.6523
     87.5000,       5.0000,   5.00000,    947.9995
     92.5000,       5.0000,   5.00000,   1069.8817
     97.5000,       5.0000,   5.00000,   1070.5546
    102.5000,       5.0000,   5.00000,   1163.4468
    107.5000,       5.0000,   5.00000,   1112.3992
    112.5000,       5.0000,   5.00000,   1144.7555
    117.5000,       5.0000,   5.00000,   1156.1813
    122.5000,       5.0000,   5.00000,   1207.5775
    127.5000,       5.0000,   5.00000,   1207.5173
    132.5000,       5.0000,   5.00000,   1256.1606
    137.5000,       5.0000,   5.00000,   1202.8542
    142.5000,       5.0000,   5.00000,   1229.5903
    147.5000,       5.0000,   5.00000,   1286.1211
    152.5000,       5.0000,   5.00000,   1295.7365
    157.5000,       5.0000,   5.00000,   1353.4789
    162.5000,       5.0000,   5.00000,   1282.8181
    167.5000,       5.0000,   5.00000,   1352.1556
    172.5000,       5.0000,   5.00000,   1340.6379
    177.5000,       5.0000,   5.00000,   1351.8379
    182.5000,       5.0000,   5.00000,   1299.2891
    187.5000,       5.0000,   5.00000,   1427.8900
    192.5000,       5.0000,   5.00000,   1308.8763
    197.5000,       5.0000,   5.00000,   1287.3542
    202.5000,       5.0000,   5.00000,   1208.4438
    207.5000,       5.0000,   5.00000,   1208.6766
    212.5000,       5.0000,   5.00000,   1259.3606
    217.5000,       5.0000,   5.00000,   1288.8977
    222.5000,       5.0000,   5.00000,   1362.7050
    227.5000,       5.0000,   5.00000,   1245.4366
    232.5000,       5.0000,   5.00000,   1328.9261
    237.5000,       5.0000,   5.00000,   1404.2734
    242.5000,       5.0000,   5.00000,   1319.5854
    247.5000,       5.0000,   5.00000,   1337.8915
    252.5000,       5.0000,   5.00000,   1286.7694
    257.5000,       5.0000,   5.00000,   1348.8220
    262.5000,       5.0000,   5.00000,   1411.2545
    267.5000,       5.0000,   5.00000,   1372.8107
    272.5000,       5.0000,   5.00000,   1438.3822
    277.5000,       5.0000,   5.00000,   1225.5990
    282.5000,       5.0000,   5.00000,   1291.2905
    287.5000,       5.0000,   5.00000,   1647.0939
     32.5000,       5.0000,   6.00000,   1085.8743
     37.5000,       5.0000,   6.00000,   1030.6589
     42.5000,       5.0000,   6.00000,   1058.7230
     47.5000,       5.0000,   6.00000,   1040.2186
     52.5000,       5.0000,   6.00000,   1100.1003
     57.5000,       5.0000,   6.00000,   1045.6931
     62.5000,       5.0000,   6.00000,   1059.2291
     67.5000,       5.0000,   6.00000,    990.7868
     72.5000,       5.0000,   6.00000,    980.6280
     77.5000,       5.0000,   6.00000,    926.6752
     82.5000,       5.0000,   6.00000,    953.6098
     87.5000,       5.0000,   6.00000,    954.6285
     92.5000,       5.0000,   6.00000,   1068.3804
     97.5000,       5.0000,   6.00000,   1074.8723
    102.5000,       5.0000,   6.00000,   1150.4229
    107.5000,       5.0000,   6.00000,   1109.1212
    112.5000,       5.0000,   6.00000,   1129.9871
    117.5000,       5.0000,   6.00000,   1135.1229
    122.5000,       5.0000,   6.00000,   1170.4332
    127.5000,       5.0000,   6.00000,   1166.5714
    132.5000,       5.0000,   6.00000,   1207.3196
    137.5000,       5.0000,   6.00000,   1144.8441
    142.5000,       5.0000,   6.00000,   1154.7289
    147.5000,       5.0000,   6.00000,   1198.4961
    152.5000,       5.0000,   6.00000,   1209.9326
    157.5000,       5.0000,   6.00000,   1234.8918
    162.5000,       5.0000,   6.00000,   1180.4486
    167.5000,       5.0000,   6.00000,   1261.9966
    172.5000,       5.0000,   6.00000,   1267.3816
    177.5000,       5.0000,   6.00000,   1272.2660
    182.5000,       5.0000,   6.00000,   1209.6674
    187.5000,       5.0000,   6.00000,   1319.1874
    192.5000,       5.0000,   6.00000,   1202.5265
    197.5000,       5.0000,   6.00000,   1194.8209
    202.5000,       5.0000,   6.00000,   1126.6257
    207.5000,       5.0000,   6.00000,   1116.2396
    212.5000,       5.0000,   6.00000,   1186.6780
    217.5000,       5.0000,   6.00000,   1191.3306
    222.5000,       5.0000,   6.00000,   1304.3029
    227.5000,       5.0000,   6.00000,   1195.1584
    232.5000,       5.0000,   6.00000,   1288.4321
    237.5000,       5.0000,   6.00000,   1373.9087
    242.5000,       5.0000,   6.00000,   1253.2288
    247.5000,       5.0000,   6.00000,   1296.4312
    252.5000,       5.0000,   6.00000,   1229.5648
    257.5000,       5.0000,   6.00000,   1251.7413
    262.5000,       5.0000,   6.00000,   1288.1475
    267.5000,       5.0000,   6.00000,   1233.0764
    272.5000,       5.0000,   6.00000,   1325.7617
    277.5000,       5.0000,   6.00000,   1148.7424
    282.5000,       5.0000,   6.00000,   1215.6996
     37.5000,      25.0000,   1.00000,   1058.6208
     42.5000,      25.0000,   1.00000,   1059.1636
     47.5000,      25.0000,   1.00000,   1051.6306
     52.5000,      25.0000,   1.00000,   1069.1010
     57.5000,      25.0000,   1.00000,   1052.8878
     62.5000,      25.0000,   1.00000,   1048.1958
     67.5000,      25.0000,   1.00000,   1009.4982
     72.5000,      25.0000,   1.00000,    992.4522
     77.5000,      25.0000,   1.00000,    964.8074
     82.5000,      25.0000,   1.00000,    986.1268
     87.5000,      25.0000,   1.00000,    996.0460
     92.5000,      25.0000,   1.00000,   1045.5854
     97.5000,      25.0000,   1.00000,   1062.6774
    102.5000,      25.0000,   1.00000,   1104.3179
    107.5000,      25.0000,   1.00000,   1117.0811
    112.5000,      25.0000,   1.00000,   1136.2103
    117.5000,      25.0000,   1.00000,   1126.7681
    122.5000,      25.0000,   1.00000,   1132.1714
    127.5000,      25.0000,   1.00000,   1125.4686
    132.5000,      25.0000,   1.00000,   1131.6063
    137.5000,      25.0000,   1.00000,   1137.6334
    142.5000,      25.0000,   1.00000,   1152.4594
    147.5000,      25.0000,   1.00000,   1164.3496
    152.5000,      25.0000,   1.00000,   1152.0000
    157.5000,      25.0000,   1.00000,   1170.8574
    162.5000,      25.0000,   1.00000,   1183.4614
    167.5000,      25.0000,   1.00000,   1207.1523
    172.5000,      25.0000,   1.00000,   1211.6311
    177.5000,      25.0000,   1.00000,   1231.6816
    182.5000,      25.0000,   1.00000,   1214.2915
    187.5000,      25.0000,   1.00000,   1195.6049
    192.5000,      25.0000,   1.00000,   1183.5604
    197.5000,      25.0000,   1.00000,   1189.1803
    202.5000,      25.0000,   1.00000,   1146.2185
    207.5000,      25.0000,   1.00000,   1148.1693
    212.5000,      25.0000,   1.00000,   1161.0564
    217.5000,      25.0000,   1.00000,   1182.6577
    222.5000,      25.0000,   1.00000,   1222.2683
    227.5000,      25.0000,   1.00000,   1264.0327
    232.5000,      25.0000,   1.00000,   1265.0255
    237.5000,      25.0000,   1.00000,   1239.6169
    242.5000,      25.0000,   1.00000,   1254.2529
    247.5000,      25.0000,   1.00000,   1275.3654
    252.5000,      25.0000,   1.00000,   1248.2118
    257.5000,      25.0000,   1.00000,   1225.6394
    262.5000,      25.0000,   1.00000,   1216.1353
    267.5000,      25.0000,   1.00000,   1178.4855
    272.5000,      25.0000,   1.00000,   1204.0718
    277.5000,      25.0000,   1.00000,   1287.8414
     37.5000,       5.0000,   7.00000,   1039.0946
     42.5000,       5.0000,   7.00000,   1077.5231
     47.5000,       5.0000,   7.00000,   1055.4282
     52.5000,       5.0000,   7.00000,   1120.2571
     57.5000,       5.0000,   7.00000,   1050.2710
     62.5000,       5.0000,   7.00000,   1058.9636
     67.5000,       5.0000,   7.00000,    984.9045
     72.5000,       5.0000,   7.00000,    984.1888
     77.5000,       5.0000,   7.00000,    923.2367
     82.5000,       5.0000,   7.00000,    953.3712
     87.5000,       5.0000,   7.00000,    944.0717
     92.5000,       5.0000,   7.00000,   1064.2961
     97.5000,       5.0000,   7.00000,   1057.6754
    102.5000,       5.0000,   7.00000,   1144.6937
    107.5000,       5.0000,   7.00000,   1096.0751
    112.5000,       5.0000,   7.00000,   1113.5890
    117.5000,       5.0000,   7.00000,   1111.8876
    122.5000,       5.0000,   7.00000,   1139.0852
    127.5000,       5.0000,   7.00000,   1124.7510
    132.5000,       5.0000,   7.00000,   1150.0024
    137.5000,       5.0000,   7.00000,   1071.4576
    142.5000,       5.0000,   7.00000,   1079.6932
    147.5000,       5.0000,   7.00000,   1118.8976
    152.5000,       5.0000,   7.00000,   1101.0603
    157.5000,       5.0000,   7.00000,   1133.7223
    162.5000,       5.0000,   7.00000,   1095.8374
    167.5000,       5.0000,   7.00000,   1193.2477
    172.5000,       5.0000,   7.00000,   1218.2924
    177.5000,       5.0000,   7.00000,   1207.7742
    182.5000,       5.0000,   7.00000,   1136.4017
    187.5000,       5.0000,   7.00000,   1222.9589
    192.5000,       5.0000,   7.00000,   1127.9399
    197.5000,       5.0000,   7.00000,   1124.0244
    202.5000,       5.0000,   7.00000,   1030.5864
    207.5000,       5.0000,   7.00000,   1030.8109
    212.5000,       5.0000,   7.00000,   1095.7559
    217.5000,       5.0000,   7.00000,   1132.3489
    222.5000,       5.0000,   7.00000,   1233.7865
    227.5000,       5.0000,   7.00000,   1144.2765
    232.5000,       5.0000,   7.00000,   1245.3549
    237.5000,       5.0000,   7.00000,   1324.8374
    242.5000,       5.0000,   7.00000,   1235.6742
    247.5000,       5.0000,   7.00000,   1260.8724
    252.5000,       5.0000,   7.00000,   1137.4852
    257.5000,       5.0000,   7.00000,   1134.2780
    262.5000,       5.0000,   7.00000,   1168.1956
    267.5000,       5.0000,   7.00000,   1115.6774
    272.5000,       5.0000,   7.00000,   1226.1412
    277.5000,       5.0000,   7.00000,   1076.9424
     42.5000,       5.0000,   8.00000,   1087.4833
     47.5000,       5.0000,   8.00000,   1069.2875
     52.5000,       5.0000,   8.00000,   1119.4309
     57.5000,       5.0000,   8.00000,   1047.2012
     62.5000,       5.0000,   8.00000,   1042.8357
     67.5000,       5.0000,   8.00000,    970.1560
     72.5000,       5.0000,   8.00000,    974.1010
     77.5000,       5.0000,   8.00000,    919.1812
     82.5000,       5.0000,   8.00000,    941.4759
     87.5000,       5.0000,   8.00000,    934.4865
     92.5000,       5.0000,   8.00000,   1040.3752
     97.5000,       5.0000,   8.00000,   1046.7719
    102.5000,       5.0000,   8.00000,   1127.8038
    107.5000,       5.0000,   8.00000,   1079.7173
    112.5000,       5.0000,   8.00000,   1092.8206
    117.5000,       5.0000,   8.00000,   1087.3398
    122.5000,       5.0000,   8.00000,   1111.9690
    127.5000,       5.0000,   8.00000,   1083.2833
    132.5000,       5.0000,   8.00000,   1086.7650
    137.5000,       5.0000,   8.00000,   1008.0267
    142.5000,       5.0000,   8.00000,   1008.2859
    147.5000,       5.0000,   8.00000,   1028.8765
    152.5000,       5.0000,   8.00000,   1018.3293
    157.5000,       5.0000,   8.00000,   1054.3336
    162.5000,       5.0000,   8.00000,   1033.6676
    167.5000,       5.0000,   8.00000,   1138.4447
    172.5000,       5.0000,   8.00000,   1156.7523
    177.5000,       5.0000,   8.00000,   1158.9254
    182.5000,       5.0000,   8.00000,   1075.1193
    187.5000,       5.0000,   8.00000,   1165.7552
    192.5000,       5.0000,   8.00000,   1063.7472
    197.5000,       5.0000,   8.00000,   1036.8431
    202.5000,       5.0000,   8.00000,    961.9629
    207.5000,       5.0000,   8.00000,    947.9280
    212.5000,       5.0000,   8.00000,   1025.8047
    217.5000,       5.0000,   8.00000,   1068.5854
    222.5000,       5.0000,   8.00000,   1174.8871
    227.5000,       5.0000,   8.00000,   1090.2811
    232.5000,       5.0000,   8.00000,   1192.6846
    237.5000,       5.0000,   8.00000,   1298.7930
    242.5000,       5.0000,   8.00000,   1216.0410
    247.5000,       5.0000,   8.00000,   1189.1469
    252.5000,       5.0000,   8.00000,   1052.4967
    257.5000,       5.0000,   8.00000,   1030.5974
    262.5000,       5.0000,   8.00000,   1055.9001
    267.5000,       5.0000,   8.00000,   1041.7511
    272.5000,       5.0000,   8.00000,   1129.7354
     52.5000,      35.0000,   1.00000,   1040.6299
     57.5000,      35.0000,   1.00000,   1028.5283
     62.5000,      35.0000,   1.00000,   1001.9617
     67.5000,      35.0000,   1.00000,    989.8431
     72.5000,      35.0000,   1.00000,    963.1674
     77.5000,      35.0000,   1.00000,    967.3803
     82.5000,      35.0000,   1.00000,    963.8118
     87.5000,      35.0000,   1.00000,    984.7923
     92.5000,      35.0000,   1.00000,    991.8367
     97.5000,      35.0000,   1.00000,   1015.0234
    102.5000,      35.0000,   1.00000,   1035.6840
    107.5000,      35.0000,   1.00000,   1065.3257
    112.5000,      35.0000,   1.00000,   1070.6606
    117.5000,      35.0000,   1.00000,   1069.4564
    122.5000,      35.0000,   1.00000,   1032.2567
    127.5000,      35.0000,   1.00000,   1007.6002
    132.5000,      35.0000,   1.00000,    992.9738
    137.5000,      35.0000,   1.00000,    970.0072
    142.5000,      35.0000,   1.00000,    957.9579
    147.5000,      35.0000,   1.00000,    956.2487
    152.5000,      35.0000,   1.00000,    971.4376
    157.5000,      35.0000,   1.00000,   1008.3425
    162.5000,      35.0000,   1.00000,   1031.5992
    167.5000,      35.0000,   1.00000,   1041.5522
    172.5000,      35.0000,   1.00000,   1059.1172
    177.5000,      35.0000,   1.00000,   1070.5195
    182.5000,      35.0000,   1.00000,   1079.8865
    187.5000,      35.0000,   1.00000,   1048.3334
    192.5000,      35.0000,   1.00000,   1010.3778
    197.5000,      35.0000,   1.00000,    982.6991
    202.5000,      35.0000,   1.00000,    988.5773
    207.5000,      35.0000,   1.00000,    993.1722
    212.5000,      35.0000,   1.00000,    995.2132
    217.5000,      35.0000,   1.00000,   1017.2057
    222.5000,      35.0000,   1.00000,   1058.4177
    227.5000,      35.0000,   1.00000,   1102.6615
    232.5000,      35.0000,   1.00000,   1138.1614
    237.5000,      35.0000,   1.00000,   1110.1571
    242.5000,      35.0000,   1.00000,   1081.4093
    247.5000,      35.0000,   1.00000,   1062.3971
    252.5000,      35.0000,   1.00000,   1037.0345
    257.5000,      35.0000,   1.00000,   1017.5413
    262.5000,      35.0000,   1.00000,    981.6719
     52.5000,       5.0000,  10.00000,   1092.8995
     57.5000,       5.0000,  10.00000,   1012.3015
     62.5000,       5.0000,  10.00000,   1006.5443
     67.5000,       5.0000,  10.00000,    932.9699
     72.5000,       5.0000,  10.00000,    929.6100
     77.5000,       5.0000,  10.00000,    876.1669
     82.5000,       5.0000,  10.00000,    902.5315
     87.5000,       5.0000,  10.00000,    897.3761
     92.5000,       5.0000,  10.00000,   1005.3381
     97.5000,       5.0000,  10.00000,   1005.3730
    102.5000,       5.0000,  10.00000,   1081.1331
    107.5000,       5.0000,  10.00000,   1032.7343
    112.5000,       5.0000,  10.00000,   1044.5397
    117.5000,       5.0000,  10.00000,   1033.6748
    122.5000,       5.0000,  10.00000,   1041.8368
    127.5000,       5.0000,  10.00000,   1005.3802
    132.5000,       5.0000,  10.00000,   1003.1313
    137.5000,       5.0000,  10.00000,    905.8417
    142.5000,       5.0000,  10.00000,    886.0714
    147.5000,       5.0000,  10.00000,    908.6687
    152.5000,       5.0000,  10.00000,    911.7561
    157.5000,       5.0000,  10.00000,    962.7574
    162.5000,       5.0000,  10.00000,    940.0398
    167.5000,       5.0000,  10.00000,   1028.6483
    172.5000,       5.0000,  10.00000,   1042.3253
    177.5000,       5.0000,  10.00000,   1055.9940
    182.5000,       5.0000,  10.00000,    996.1409
    187.5000,       5.0000,  10.00000,   1059.1964
    192.5000,       5.0000,  10.00000,    941.1234
    197.5000,       5.0000,  10.00000,    910.3254
    202.5000,       5.0000,  10.00000,    849.9199
    207.5000,       5.0000,  10.00000,    854.8822
    212.5000,       5.0000,  10.00000,    920.7236
    217.5000,       5.0000,  10.00000,    955.4305
    222.5000,       5.0000,  10.00000,   1055.2074
    227.5000,       5.0000,  10.00000,   1006.0048
    232.5000,       5.0000,  10.00000,   1131.1799
    237.5000,       5.0000,  10.00000,   1195.2117
    242.5000,       5.0000,  10.00000,   1081.0193
    247.5000,       5.0000,  10.00000,   1042.2271
    252.5000,       5.0000,  10.00000,    918.3817
    257.5000,       5.0000,  10.00000,    906.7539
    262.5000,       5.0000,  10.00000,    927.7242
     67.5000,      45.0000,   1.00000,    924.7117
     72.5000,      45.0000,   1.00000,    923.5335
     77.5000,      45.0000,   1.00000,    912.2938
     82.5000,      45.0000,   1.00000,    918.7495
     87.5000,      45.0000,   1.00000,    918.6184
     92.5000,      45.0000,   1.00000,    928.4765
     97.5000,      45.0000,   1.00000,    944.5708
    102.5000,      45.0000,   1.00000,    960.4900
    107.5000,      45.0000,   1.00000,    964.2003
    112.5000,      45.0000,   1.00000,    972.5356
    117.5000,      45.0000,   1.00000,    959.3918
    122.5000,      45.0000,   1.00000,    941.9154
    127.5000,      45.0000,   1.00000,    920.7604
    132.5000,      45.0000,   1.00000,    910.7659
    137.5000,      45.0000,   1.00000,    907.8511
    142.5000,      45.0000,   1.00000,    906.2996
    147.5000,      45.0000,   1.00000,    905.6870
    152.5000,      45.0000,   1.00000,    910.8848
    157.5000,      45.0000,   1.00000,    904.3236
    162.5000,      45.0000,   1.00000,    916.8759
    167.5000,      45.0000,   1.00000,    932.6506
    172.5000,      45.0000,   1.00000,    926.4905
    177.5000,      45.0000,   1.00000,    921.9644
    182.5000,      45.0000,   1.00000,    905.9658
    187.5000,      45.0000,   1.00000,    906.1039
    192.5000,      45.0000,   1.00000,    907.7422
    197.5000,      45.0000,   1.00000,    904.7355
    202.5000,      45.0000,   1.00000,    916.4987
    207.5000,      45.0000,   1.00000,    909.5131
    212.5000,      45.0000,   1.00000,    919.7198
    217.5000,      45.0000,   1.00000,    950.6563
    222.5000,      45.0000,   1.00000,    936.9362
    227.5000,      45.0000,   1.00000,    932.9398
    232.5000,      45.0000,   1.00000,    911.1285
    237.5000,      45.0000,   1.00000,    901.3768
    242.5000,      45.0000,   1.00000,    908.6478
    247.5000,      45.0000,   1.00000,    898.5055
     77.5000,       5.0000,  12.00000,    822.4388
    157.5000,       5.0000,  12.00000,    889.2748
    237.5000,       5.0000,  12.00000,   1057.5251
     67.5000,      15.0000,   4.00000,    881.7223
     72.5000,      15.0000,   4.00000,    838.0512
     77.5000,      15.0000,   4.00000,    827.9553
     82.5000,      15.0000,   4.00000,    817.5155
     87.5000,      15.0000,   4.00000,    860.7153
     92.5000,      15.0000,   4.00000,    894.2300
     97.5000,      15.0000,   4.00000,    960.1107
    102.5000,      15.0000,   4.00000,    965.3432
    107.5000,      15.0000,   4.00000,    968.5662
    112.5000,      15.0000,   4.00000,    947.1488
    117.5000,      15.0000,   4.00000,    950.0374
    122.5000,      15.0000,   4.00000,    938.1462
    127.5000,      15.0000,   4.00000,    933.5494
    132.5000,      15.0000,   4.00000,    901.3002
    137.5000,      15.0000,   4.00000,    873.9876
    142.5000,      15.0000,   4.00000,    850.2455
    147.5000,      15.0000,   4.00000,    842.8933
    152.5000,      15.0000,   4.00000,    852.2681
    157.5000,      15.0000,   4.00000,    841.6872
    162.5000,      15.0000,   4.00000,    873.6645
    167.5000,      15.0000,   4.00000,    891.4206
    172.5000,      15.0000,   4.00000,    912.0673
    177.5000,      15.0000,   4.00000,    889.2479
    182.5000,      15.0000,   4.00000,    884.9635
    187.5000,      15.0000,   4.00000,    860.8583
    192.5000,      15.0000,   4.00000,    856.9705
    197.5000,      15.0000,   4.00000,    807.6107
    202.5000,      15.0000,   4.00000,    792.2001
    207.5000,      15.0000,   4.00000,    790.2000
    212.5000,      15.0000,   4.00000,    828.5891
    217.5000,      15.0000,   4.00000,    898.2806
    222.5000,      15.0000,   4.00000,    900.3454
    227.5000,      15.0000,   4.00000,    924.6075
    232.5000,      15.0000,   4.00000,    933.5756
    237.5000,      15.0000,   4.00000,    945.9049
    242.5000,      15.0000,   4.00000,    940.1469
    247.5000,      15.0000,   4.00000,    873.3812
     82.5000,      55.0000,   1.00000,    861.6013
     87.5000,      55.0000,   1.00000,    857.2200
     92.5000,      55.0000,   1.00000,    850.8915
     97.5000,      55.0000,   1.00000,    854.8970
    102.5000,      55.0000,   1.00000,    860.6868
    107.5000,      55.0000,   1.00000,    867.9271
    112.5000,      55.0000,   1.00000,    875.2615
    117.5000,      55.0000,   1.00000,    884.1288
    122.5000,      55.0000,   1.00000,    886.3823
    127.5000,      55.0000,   1.00000,    891.5899
    132.5000,      55.0000,   1.00000,    886.2733
    137.5000,      55.0000,   1.00000,    885.5541
    142.5000,      55.0000,   1.00000,    882.4670
    147.5000,      55.0000,   1.00000,    887.9926
    152.5000,      55.0000,   1.00000,    880.0001
    157.5000,      55.0000,   1.00000,    858.3044
    162.5000,      55.0000,   1.00000,    841.6406
    167.5000,      55.0000,   1.00000,    824.7080
    172.5000,      55.0000,   1.00000,    818.5594
    177.5000,      55.0000,   1.00000,    815.2997
    182.5000,      55.0000,   1.00000,    812.3768
    187.5000,      55.0000,   1.00000,    820.9487
    192.5000,      55.0000,   1.00000,    827.8716
    197.5000,      55.0000,   1.00000,    849.6978
    202.5000,      55.0000,   1.00000,    859.7294
    207.5000,      55.0000,   1.00000,    857.8921
    212.5000,      55.0000,   1.00000,    859.7521
    217.5000,      55.0000,   1.00000,    832.7222
    222.5000,      55.0000,   1.00000,    814.5648
    227.5000,      55.0000,   1.00000,    799.9984
    232.5000,      55.0000,   1.00000,    794.6099
     77.5000,       5.0000,  15.00000,    753.8173
    157.5000,       5.0000,  15.00000,    822.8741
    237.5000,       5.0000,  15.00000,    934.1202
     82.5000,      15.0000,   5.00000,    750.3380
     87.5000,      15.0000,   5.00000,    786.5132
     92.5000,      15.0000,   5.00000,    814.1201
     97.5000,      15.0000,   5.00000,    865.7602
    102.5000,      15.0000,   5.00000,    874.7871
    107.5000,      15.0000,   5.00000,    882.2362
    112.5000,      15.0000,   5.00000,    873.8783
    117.5000,      15.0000,   5.00000,    885.7417
    122.5000,      15.0000,   5.00000,    889.9810
    127.5000,      15.0000,   5.00000,    900.9810
    132.5000,      15.0000,   5.00000,    874.6563
    137.5000,      15.0000,   5.00000,    851.0410
    142.5000,      15.0000,   5.00000,    818.2042
    147.5000,      15.0000,   5.00000,    811.6288
    152.5000,      15.0000,   5.00000,    809.5145
    157.5000,      15.0000,   5.00000,    787.1929
    162.5000,      15.0000,   5.00000,    789.9810
    167.5000,      15.0000,   5.00000,    788.6077
    172.5000,      15.0000,   5.00000,    802.8813
    177.5000,      15.0000,   5.00000,    789.2279
    182.5000,      15.0000,   5.00000,    791.0777
    187.5000,      15.0000,   5.00000,    774.6544
    192.5000,      15.0000,   5.00000,    767.3983
    197.5000,      15.0000,   5.00000,    735.8918
    202.5000,      15.0000,   5.00000,    731.1854
    207.5000,      15.0000,   5.00000,    731.5995
    212.5000,      15.0000,   5.00000,    751.1447
    217.5000,      15.0000,   5.00000,    790.5695
    222.5000,      15.0000,   5.00000,    791.3712
    227.5000,      15.0000,   5.00000,    820.2053
    232.5000,      15.0000,   5.00000,    842.9253
     97.5000,      65.0000,   1.00000,    792.1129
    102.5000,      65.0000,   1.00000,    799.8082
    107.5000,      65.0000,   1.00000,    806.1810
    112.5000,      65.0000,   1.00000,    820.0893
    117.5000,      65.0000,   1.00000,    833.1670
    122.5000,      65.0000,   1.00000,    848.0105
    127.5000,      65.0000,   1.00000,    854.0960
    132.5000,      65.0000,   1.00000,    858.2553
    137.5000,      65.0000,   1.00000,    852.8412
    142.5000,      65.0000,   1.00000,    846.2866
    147.5000,      65.0000,   1.00000,    838.1945
    152.5000,      65.0000,   1.00000,    826.4479
    157.5000,      65.0000,   1.00000,    819.6027
    162.5000,      65.0000,   1.00000,    807.9655
    167.5000,      65.0000,   1.00000,    790.7700
    172.5000,      65.0000,   1.00000,    780.2960
    177.5000,      65.0000,   1.00000,    767.3735
    182.5000,      65.0000,   1.00000,    770.4340
    187.5000,      65.0000,   1.00000,    776.9815
    192.5000,      65.0000,   1.00000,    779.3120
    197.5000,      65.0000,   1.00000,    775.0318
    202.5000,      65.0000,   1.00000,    772.2681
    207.5000,      65.0000,   1.00000,    772.1940
    212.5000,      65.0000,   1.00000,    768.2617
    217.5000,      65.0000,   1.00000,    764.4655
     97.5000,      15.0000,   6.00000,    806.5697
    102.5000,      15.0000,   6.00000,    817.8431
    107.5000,      15.0000,   6.00000,    834.7545
    112.5000,      15.0000,   6.00000,    831.2173
    117.5000,      15.0000,   6.00000,    846.9093
    122.5000,      15.0000,   6.00000,    854.4968
    127.5000,      15.0000,   6.00000,    863.7116
    132.5000,      15.0000,   6.00000,    841.4974
    137.5000,      15.0000,   6.00000,    811.1528
    142.5000,      15.0000,   6.00000,    775.2936
    147.5000,      15.0000,   6.00000,    759.2593
    152.5000,      15.0000,   6.00000,    756.1417
    157.5000,      15.0000,   6.00000,    741.2377
    162.5000,      15.0000,   6.00000,    750.9154
    167.5000,      15.0000,   6.00000,    752.3337
    172.5000,      15.0000,   6.00000,    765.9647
    177.5000,      15.0000,   6.00000,    741.9182
    182.5000,      15.0000,   6.00000,    744.6135
    187.5000,      15.0000,   6.00000,    724.1783
    192.5000,      15.0000,   6.00000,    711.2041
    197.5000,      15.0000,   6.00000,    666.6695
    202.5000,      15.0000,   6.00000,    649.3023
    207.5000,      15.0000,   6.00000,    651.4295
    212.5000,      15.0000,   6.00000,    678.6201
    217.5000,      15.0000,   6.00000,    725.1561
    105.0000,      30.0000,   3.00000,    807.2563
    110.0000,      30.0000,   3.00000,    821.6669
    115.0000,      30.0000,   3.00000,    831.9710
    120.0000,      30.0000,   3.00000,    829.4335
    125.0000,      30.0000,   3.00000,    825.6168
    130.0000,      30.0000,   3.00000,    814.4813
    135.0000,      30.0000,   3.00000,    801.9043
    140.0000,      30.0000,   3.00000,    782.3845
    145.0000,      30.0000,   3.00000,    764.6696
    150.0000,      30.0000,   3.00000,    744.3842
    155.0000,      30.0000,   3.00000,    744.2964
    160.0000,      30.0000,   3.00000,    748.5071
    165.0000,      30.0000,   3.00000,    749.0354
    170.0000,      30.0000,   3.00000,    742.0208
    175.0000,      30.0000,   3.00000,    745.4675
    180.0000,      30.0000,   3.00000,    742.4117
    185.0000,      30.0000,   3.00000,    717.9445
    190.0000,      30.0000,   3.00000,    688.7880
    195.0000,      30.0000,   3.00000,    661.0211
    200.0000,      30.0000,   3.00000,    656.8470
    205.0000,      30.0000,   3.00000,    651.0516
    210.0000,      30.0000,   3.00000,    669.4393
    112.5000,      25.0000,   4.00000,    810.5452
    117.5000,      25.0000,   4.00000,    808.5806
    122.5000,      25.0000,   4.00000,    811.9815
    127.5000,      25.0000,   4.00000,    795.8613
    132.5000,      25.0000,   4.00000,    779.8586
    137.5000,      25.0000,   4.00000,    761.1355
    142.5000,      25.0000,   4.00000,    747.4772
    147.5000,      25.0000,   4.00000,    732.3849
    152.5000,      25.0000,   4.00000,    721.8389
    157.5000,      25.0000,   4.00000,    727.4573
    162.5000,      25.0000,   4.00000,    728.6075
    167.5000,      25.0000,   4.00000,    738.7066
    172.5000,      25.0000,   4.00000,    731.9255
    177.5000,      25.0000,   4.00000,    732.5543
    182.5000,      25.0000,   4.00000,    706.2347
    187.5000,      25.0000,   4.00000,    679.4863
    192.5000,      25.0000,   4.00000,    649.6158
    197.5000,      25.0000,   4.00000,    636.9316
    202.5000,      25.0000,   4.00000,    622.5162
    157.5000,      15.0000,   8.00000,    692.9863
    157.5000,      15.0000,  10.00000,    633.5902
   3.76
ITERATION 4
MODEL RESISTIVITY
LAYER 1
61,     2.5000
     10.0000,     753.64
     15.0000,     768.71
     20.0000,     766.16
     25.0000,     773.75
     30.0000,     795.54
     35.0000,     751.25
     40.0000,     705.97
     45.0000,     728.86
     50.0000,     709.93
     55.0000,     748.22
     60.0000,     698.47
     65.0000,     709.67
     70.0000,     681.98
     75.0000,     706.44
     80.0000,     673.42
     85.0000,     717.33
     90.0000,     735.58
     95.0000,     876.33
    100.0000,     940.48
    105.0000,     1086.1
    110.0000,     1083.0
    115.0000,     1136.1
    120.0000,     1176.8
    125.0000,     1226.3
    130.0000,     1199.0
    135.0000,     1250.3
    140.0000,     1212.8
    145.0000,     1260.3
    150.0000,     1333.8
    155.0000,     1352.8
    160.0000,     1414.9
    165.0000,     1400.9
    170.0000,     1577.6
    175.0000,     1620.2
    180.0000,     1614.7
    185.0000,     1508.7
    190.0000,     1691.3
    195.0000,     1597.5
    200.0000,     1588.4
    205.0000,     1419.1
    210.0000,     1427.7
    215.0000,     1624.8
    220.0000,     1782.3
    225.0000,     1976.6
    230.0000,     1722.9
    235.0000,     1735.7
    240.0000,     1793.0
    245.0000,     1629.5
    250.0000,     1600.4
    255.0000,     1404.1
    260.0000,     1382.0
    265.0000,     1424.2
    270.0000,     1396.1
    275.0000,     1571.4
    280.0000,     1364.1
    285.0000,     1538.7
    290.0000,     2208.3
    295.0000,     2259.1
    300.0000,     2443.3
    305.0000,     2408.7
             2091.5
LAYER 2
61,     5.2500
     10.0000,     785.07
     15.0000,     791.26
     20.0000,     810.14
     25.0000,     831.40
     30.0000,     853.33
     35.0000,     822.47
     40.0000,     779.20
     45.0000,     786.80
     50.0000,     770.51
     55.0000,     802.21
     60.0000,     756.35
     65.0000,     763.82
     70.0000,     750.35
     75.0000,     754.52
     80.0000,     730.73
     85.0000,     772.94
     90.0000,     807.41
     95.0000,     938.76
    100.0000,     1005.9
    105.0000,     1119.2
    110.0000,     1117.1
    115.0000,     1154.5
    120.0000,     1177.3
    125.0000,     1218.2
    130.0000,     1204.5
    135.0000,     1250.1
    140.0000,     1207.3
    145.0000,     1244.0
    150.0000,     1343.0
    155.0000,     1393.8
    160.0000,     1499.1
    165.0000,     1519.9
    170.0000,     1653.1
    175.0000,     1754.2
    180.0000,     1806.4
    185.0000,     1803.4
    190.0000,     1940.5
    195.0000,     1697.2
    200.0000,     1605.3
    205.0000,     1513.6
    210.0000,     1482.0
    215.0000,     1562.4
    220.0000,     1617.0
    225.0000,     1738.6
    230.0000,     1502.8
    235.0000,     1620.0
    240.0000,     1700.9
    245.0000,     1537.6
    250.0000,     1524.8
    255.0000,     1401.9
    260.0000,     1426.9
    265.0000,     1486.6
    270.0000,     1492.5
    275.0000,     1592.0
    280.0000,     1469.6
    285.0000,     1681.8
    290.0000,     2289.7
    295.0000,     2424.4
    300.0000,     2437.1
    305.0000,     2236.6
             1825.2
LAYER 3
59,     8.2750
     15.0000,     901.74
     20.0000,     958.35
     25.0000,     1004.7
     30.0000,     1035.2
     35.0000,     1028.1
     40.0000,     1000.0
     45.0000,     997.90
     50.0000,     987.39
     55.0000,     1005.5
     60.0000,     953.14
     65.0000,     943.39
     70.0000,     920.74
     75.0000,     883.46
     80.0000,     854.58
     85.0000,     893.94
     90.0000,     949.58
     95.0000,     1069.1
    100.0000,     1130.4
    105.0000,     1202.1
    110.0000,     1201.4
    115.0000,     1243.5
    120.0000,     1282.6
    125.0000,     1354.6
    130.0000,     1372.3
    135.0000,     1394.7
    140.0000,     1282.2
    145.0000,     1256.8
    150.0000,     1352.4
    155.0000,     1467.1
    160.0000,     1659.5
    165.0000,     1762.9
    170.0000,     1893.5
    175.0000,     2076.1
    180.0000,     2237.6
    185.0000,     2329.9
    190.0000,     2228.7
    195.0000,     1759.5
    200.0000,     1544.9
    205.0000,     1529.0
    210.0000,     1486.1
    215.0000,     1426.1
    220.0000,     1376.0
    225.0000,     1430.0
    230.0000,     1286.4
    235.0000,     1560.7
    240.0000,     1726.7
    245.0000,     1507.7
    250.0000,     1462.0
    255.0000,     1409.3
    260.0000,     1503.7
    265.0000,     1607.8
    270.0000,     1625.0
    275.0000,     1643.4
    280.0000,     1630.1
    285.0000,     1882.0
    290.0000,     2337.8
    295.0000,     2501.3
    300.0000,     2254.5
             1769.5
LAYER 4
57,    11.6025
     20.0000,     1173.4
     25.0000,     1260.9
     30.0000,     1301.3
     35.0000,     1314.6
     40.0000,     1298.6
     45.0000,     1279.3
     50.0000,     1253.7
     55.0000,     1234.9
     60.0000,     1153.3
     65.0000,     1107.1
     70.0000,     1049.6
     75.0000,     970.27
     80.0000,     930.40
     85.0000,     967.81
     90.0000,     1038.4
     95.0000,     1146.1
    100.0000,     1190.1
    105.0000,     1224.0
    110.0000,     1217.8
    115.0000,     1280.2
    120.0000,     1369.9
    125.0000,     1517.5
    130.0000,     1598.1
    135.0000,     1612.6
    140.0000,     1407.5
    145.0000,     1297.8
    150.0000,     1361.7
    155.0000,     1511.6
    160.0000,     1766.5
    165.0000,     1953.4
    170.0000,     2128.0
    175.0000,     2397.5
    180.0000,     2644.7
    185.0000,     2689.5
    190.0000,     2269.6
    195.0000,     1659.9
    200.0000,     1388.4
    205.0000,     1403.6
    210.0000,     1379.2
    215.0000,     1256.1
    220.0000,     1154.9
    225.0000,     1188.8
    230.0000,     1153.6
    235.0000,     1632.4
    240.0000,     1946.1
    245.0000,     1590.5
    250.0000,     1428.2
    255.0000,     1356.3
    260.0000,     1468.9
    265.0000,     1599.3
    270.0000,     1619.6
    275.0000,     1622.2
    280.0000,     1707.9
    285.0000,     1987.0
    290.0000,     2363.7
    295.0000,     2465.0
             1836.7
LAYER 5
53,    15.2628
     30.0000,     1785.7
     35.0000,     1802.2
     40.0000,     1761.1
     45.0000,     1612.6
     50.0000,     1469.9
     55.0000,     1313.9
     60.0000,     1168.9
     65.0000,     1061.0
     70.0000,     975.08
     75.0000,     909.93
     80.0000,     900.12
     85.0000,     951.93
     90.0000,     1036.9
     95.0000,     1116.9
    100.0000,     1138.5
    105.0000,     1125.5
    110.0000,     1107.4
    115.0000,     1160.5
    120.0000,     1285.8
    125.0000,     1489.9
    130.0000,     1670.9
    135.0000,     1732.7
    140.0000,     1554.0
    145.0000,     1372.4
    150.0000,     1310.3
    155.0000,     1338.2
    160.0000,     1431.2
    165.0000,     1514.7
    170.0000,     1568.0
    175.0000,     1606.1
    180.0000,     1556.6
    185.0000,     1368.0
    190.0000,     1099.0
    195.0000,     925.52
    200.0000,     908.65
    205.0000,     1015.7
    210.0000,     1091.0
    215.0000,     1047.9
    220.0000,     986.00
    225.0000,     1025.2
    230.0000,     1187.0
    235.0000,     1816.7
    240.0000,     2253.8
    245.0000,     1826.2
    250.0000,     1418.3
    255.0000,     1199.0
    260.0000,     1165.0
    265.0000,     1197.4
    270.0000,     1211.2
    275.0000,     1257.3
    280.0000,     1408.6
    285.0000,     1615.6
             1955.4
LAYER 6
49,    19.2890
     40.0000,     1780.1
     45.0000,     1507.2
     50.0000,     1341.2
     55.0000,     1152.5
     60.0000,     1014.6
     65.0000,     915.52
     70.0000,     859.69
     75.0000,     842.79
     80.0000,     873.12
     85.0000,     946.91
     90.0000,     1039.3
     95.0000,     1110.6
    100.0000,     1125.9
    105.0000,     1097.2
    110.0000,     1063.7
    115.0000,     1079.7
    120.0000,     1162.5
    125.0000,     1311.4
    130.0000,     1468.6
    135.0000,     1546.4
    140.0000,     1463.5
    145.0000,     1312.5
    150.0000,     1186.6
    155.0000,     1103.4
    160.0000,     1055.2
    165.0000,     1016.7
    170.0000,     969.79
    175.0000,     907.41
    180.0000,     822.04
    185.0000,     728.67
    190.0000,     668.39
    195.0000,     683.13
    200.0000,     781.98
    205.0000,     932.99
    210.0000,     1042.0
    215.0000,     1050.2
    220.0000,     1026.8
    225.0000,     1081.8
    230.0000,     1296.7
    235.0000,     1784.7
    240.0000,     2078.1
    245.0000,     1772.3
    250.0000,     1365.5
    255.0000,     1106.8
    260.0000,     991.91
    265.0000,     962.00
    270.0000,     962.95
    275.0000,     1014.8
             1218.7
LAYER 7
45,    23.7179
     50.0000,     1285.6
     55.0000,     1063.4
     60.0000,     954.53
     65.0000,     882.96
     70.0000,     854.02
     75.0000,     866.99
     80.0000,     920.10
     85.0000,     1004.3
     90.0000,     1093.1
     95.0000,     1151.4
    100.0000,     1154.4
    105.0000,     1111.5
    110.0000,     1058.5
    115.0000,     1035.7
    120.0000,     1062.2
    125.0000,     1136.1
    130.0000,     1225.6
    135.0000,     1277.2
    140.0000,     1243.9
    145.0000,     1145.4
    150.0000,     1028.6
    155.0000,     922.13
    160.0000,     835.67
    165.0000,     764.92
    170.0000,     702.18
    175.0000,     643.83
    180.0000,     593.96
    185.0000,     566.86
    190.0000,     583.52
    195.0000,     660.56
    200.0000,     796.07
    205.0000,     952.69
    210.0000,     1061.5
    215.0000,     1089.7
    220.0000,     1087.9
    225.0000,     1138.7
    230.0000,     1299.6
    235.0000,     1559.2
    240.0000,     1672.7
    245.0000,     1490.4
    250.0000,     1210.8
    255.0000,     1018.1
    260.0000,     905.12
    265.0000,     867.79
           875.6517
LAYER 8
41,    28.5897
     60.0000,     993.69
     65.0000,     929.90
     70.0000,     914.95
     75.0000,     939.28
     80.0000,     990.43
     85.0000,     1064.4
     90.0000,     1131.4
     95.0000,     1165.8
    100.0000,     1151.5
    105.0000,     1097.5
    110.0000,     1031.1
    115.0000,     981.80
    120.0000,     965.07
    125.0000,     980.23
    130.0000,     1010.4
    135.0000,     1027.8
    140.0000,     1008.2
    145.0000,     950.57
    150.0000,     872.13
    155.0000,     791.47
    160.0000,     719.99
    165.0000,     660.91
    170.0000,     613.47
    175.0000,     577.83
    180.0000,     558.79
    185.0000,     566.30
    190.0000,     612.30
    195.0000,     702.92
    200.0000,     827.92
    205.0000,     953.03
    210.0000,     1034.7
    215.0000,     1059.8
    220.0000,     1061.1
    225.0000,     1086.6
    230.0000,     1160.7
    235.0000,     1252.7
    240.0000,     1263.1
    245.0000,     1163.4
    250.0000,     1022.6
    255.0000,     917.70
           839.4429
LAYER 9
37,    33.9487
     70.0000,     969.24
     75.0000,     995.44
     80.0000,     1030.2
     85.0000,     1070.2
     90.0000,     1102.2
     95.0000,     1111.5
    100.0000,     1083.9
    105.0000,     1028.1
    110.0000,     960.55
    115.0000,     901.81
    120.0000,     862.83
    125.0000,     844.62
    130.0000,     839.13
    135.0000,     833.31
    140.0000,     815.71
    145.0000,     782.69
    150.0000,     738.85
    155.0000,     692.20
    160.0000,     649.58
    165.0000,     614.81
    170.0000,     589.80
    175.0000,     576.54
    180.0000,     578.96
    185.0000,     602.87
    190.0000,     653.19
    195.0000,     728.64
    200.0000,     816.65
    205.0000,     894.08
    210.0000,     939.60
    215.0000,     950.89
    220.0000,     946.38
    225.0000,     948.94
    230.0000,     967.60
    235.0000,     985.50
    240.0000,     972.33
    245.0000,     924.82
           858.8485
LAYER 10
31,    39.8436
     85.0000,     1015.4
     90.0000,     1016.3
     95.0000,     1008.5
    100.0000,     974.63
    105.0000,     926.86
    110.0000,     865.59
    115.0000,     809.90
    120.0000,     765.13
    125.0000,     733.79
    130.0000,     712.57
    135.0000,     695.92
    140.0000,     678.84
    145.0000,     658.83
    150.0000,     636.53
    155.0000,     614.50
    160.0000,     595.59
    165.0000,     582.06
    170.0000,     575.68
    175.0000,     578.19
    180.0000,     591.84
    185.0000,     618.82
    190.0000,     659.44
    195.0000,     709.66
    200.0000,     760.10
    205.0000,     798.85
    210.0000,     817.87
    215.0000,     818.96
    220.0000,     812.28
    225.0000,     808.18
    230.0000,     809.50
           821.3054
LAYER 11
27,    46.3279
     95.0000,     916.30
    100.0000,     865.08
    105.0000,     823.02
    110.0000,     773.67
    115.0000,     727.71
    120.0000,     684.25
    125.0000,     651.10
    130.0000,     625.46
    135.0000,     605.53
    140.0000,     589.37
    145.0000,     575.71
    150.0000,     564.28
    155.0000,     555.53
    160.0000,     550.24
    165.0000,     549.21
    170.0000,     553.23
    175.0000,     563.02
    180.0000,     579.27
    185.0000,     602.10
    190.0000,     630.19
    195.0000,     660.02
    200.0000,     686.10
    205.0000,     703.94
    210.0000,     710.78
    215.0000,     711.51
    220.0000,     710.02
           714.7364
LAYER 12
23,    53.4607
    105.0000,     751.44
    110.0000,     699.81
    115.0000,     658.28
    120.0000,     623.66
    125.0000,     595.52
    130.0000,     569.86
    135.0000,     549.88
    140.0000,     534.77
    145.0000,     523.96
    150.0000,     517.07
    155.0000,     513.88
    160.0000,     514.28
    165.0000,     518.21
    170.0000,     525.65
    175.0000,     536.58
    180.0000,     550.86
    185.0000,     567.96
    190.0000,     586.63
    195.0000,     604.74
    200.0000,     617.86
    205.0000,     627.11
    210.0000,     633.75
           642.0998
LAYER 13
21,    61.3068
    110.0000,     626.98
    115.0000,     602.50
    120.0000,     578.53
    125.0000,     556.20
    130.0000,     536.45
    135.0000,     517.82
    140.0000,     503.68
    145.0000,     494.05
    150.0000,     488.69
    155.0000,     487.18
    160.0000,     489.08
    165.0000,     493.92
    170.0000,     501.31
    175.0000,     510.85
    180.0000,     522.12
    185.0000,     534.58
    190.0000,     547.30
    195.0000,     557.48
    200.0000,     565.62
    205.0000,     571.24
           575.4216
LAYER 14
19, 
    115.0000,     566.45
    120.0000,     551.55
    125.0000,     534.12
    130.0000,     516.91
    135.0000,     501.68
    140.0000,     487.85
    145.0000,     478.63
    150.0000,     473.71
    155.0000,     472.60
    160.0000,     474.71
    165.0000,     479.42
    170.0000,     486.18
    175.0000,     494.47
    180.0000,     503.88
    185.0000,     513.96
    190.0000,     522.41
    195.0000,     529.64
    200.0000,     534.67
           536.4807
CALCULATED APPARENT RESISTIVITY
      7.5000,       5.0000,   1.00000,    806.8933
     12.5000,       5.0000,   1.00000,    823.1147
     17.5000,       5.0000,   1.00000,    828.3849
     22.5000,       5.0000,   1.00000,    829.1326
     27.5000,       5.0000,   1.00000,    846.6453
     32.5000,       5.0000,   1.00000,    826.9990
     37.5000,       5.0000,   1.00000,    796.1594
     42.5000,       5.0000,   1.00000,    817.2755
     47.5000,       5.0000,   1.00000,    777.2969
     52.5000,       5.0000,   1.00000,    812.8900
     57.5000,       5.0000,   1.00000,    761.9191
     62.5000,       5.0000,   1.00000,    787.5688
     67.5000,       5.0000,   1.00000,    740.5933
     72.5000,       5.0000,   1.00000,    769.5569
     77.5000,       5.0000,   1.00000,    744.8641
     82.5000,       5.0000,   1.00000,    802.1450
     87.5000,       5.0000,   1.00000,    811.4057
     92.5000,       5.0000,   1.00000,    938.8001
     97.5000,       5.0000,   1.00000,    958.6672
    102.5000,       5.0000,   1.00000,   1087.0914
    107.5000,       5.0000,   1.00000,   1090.7142
    112.5000,       5.0000,   1.00000,   1165.6447
    117.5000,       5.0000,   1.00000,   1177.8783
    122.5000,       5.0000,   1.00000,   1227.8243
    127.5000,       5.0000,   1.00000,   1216.3051
    132.5000,       5.0000,   1.00000,   1268.6295
    137.5000,       5.0000,   1.00000,   1238.1733
    142.5000,       5.0000,   1.00000,   1285.7540
    147.5000,       5.0000,   1.00000,   1343.8929
    152.5000,       5.0000,   1.00000,   1370.1655
    157.5000,       5.0000,   1.00000,   1482.1923
    162.5000,       5.0000,   1.00000,   1481.5394
    167.5000,       5.0000,   1.00000,   1629.8612
    172.5000,       5.0000,   1.00000,   1644.3160
    177.5000,       5.0000,   1.00000,   1727.9523
    182.5000,       5.0000,   1.00000,   1635.6991
    187.5000,       5.0000,   1.00000,   1751.0964
    192.5000,       5.0000,   1.00000,   1586.5699
    197.5000,       5.0000,   1.00000,   1601.1505
    202.5000,       5.0000,   1.00000,   1490.6801
    207.5000,       5.0000,   1.00000,   1491.1370
    212.5000,       5.0000,   1.00000,   1574.7573
    217.5000,       5.0000,   1.00000,   1557.9131
    222.5000,       5.0000,   1.00000,   1698.8140
    227.5000,       5.0000,   1.00000,   1598.9141
    232.5000,       5.0000,   1.00000,   1642.0881
    237.5000,       5.0000,   1.00000,   1660.5868
    242.5000,       5.0000,   1.00000,   1535.7350
    247.5000,       5.0000,   1.00000,   1566.2950
    252.5000,       5.0000,   1.00000,   1437.1733
    257.5000,       5.0000,   1.00000,   1435.6284
    262.5000,       5.0000,   1.00000,   1481.3246
    267.5000,       5.0000,   1.00000,   1414.2549
    272.5000,       5.0000,   1.00000,   1600.4517
    277.5000,       5.0000,   1.00000,   1549.2590
    282.5000,       5.0000,   1.00000,   1698.6182
    287.5000,       5.0000,   1.00000,   2097.1462
    292.5000,       5.0000,   1.00000,   2067.7686
    297.5000,       5.0000,   1.00000,   2240.5479
    302.5000,       5.0000,   1.00000,   2153.8586
    307.5000,       5.0000,   1.00000,   1977.7736
     12.5000,       5.0000,   2.00000,    919.2877
     17.5000,       5.0000,   2.00000,    913.8126
     22.5000,       5.0000,   2.00000,    916.0474
     27.5000,       5.0000,   2.00000,    956.9658
     32.5000,       5.0000,   2.00000,    924.2616
     37.5000,       5.0000,   2.00000,    889.1812
     42.5000,       5.0000,   2.00000,    909.9084
     47.5000,       5.0000,   2.00000,    880.8483
     52.5000,       5.0000,   2.00000,    901.3297
     57.5000,       5.0000,   2.00000,    855.3162
     62.5000,       5.0000,   2.00000,    858.2268
     67.5000,       5.0000,   2.00000,    827.0409
     72.5000,       5.0000,   2.00000,    843.6681
     77.5000,       5.0000,   2.00000,    837.8913
     82.5000,       5.0000,   2.00000,    870.8226
     87.5000,       5.0000,   2.00000,    889.3303
     92.5000,       5.0000,   2.00000,    986.4974
     97.5000,       5.0000,   2.00000,   1011.5997
    102.5000,       5.0000,   2.00000,   1110.1718
    107.5000,       5.0000,   2.00000,   1123.5524
    112.5000,       5.0000,   2.00000,   1171.8958
    117.5000,       5.0000,   2.00000,   1214.9856
    122.5000,       5.0000,   2.00000,   1244.9966
    127.5000,       5.0000,   2.00000,   1255.1970
    132.5000,       5.0000,   2.00000,   1308.1688
    137.5000,       5.0000,   2.00000,   1267.5658
    142.5000,       5.0000,   2.00000,   1314.2947
    147.5000,       5.0000,   2.00000,   1388.6826
    152.5000,       5.0000,   2.00000,   1426.3375
    157.5000,       5.0000,   2.00000,   1504.4935
    162.5000,       5.0000,   2.00000,   1504.6617
    167.5000,       5.0000,   2.00000,   1651.9523
    172.5000,       5.0000,   2.00000,   1731.2390
    177.5000,       5.0000,   2.00000,   1692.3937
    182.5000,       5.0000,   2.00000,   1617.6343
    187.5000,       5.0000,   2.00000,   1739.3398
    192.5000,       5.0000,   2.00000,   1624.9105
    197.5000,       5.0000,   2.00000,   1590.8702
    202.5000,       5.0000,   2.00000,   1475.0299
    207.5000,       5.0000,   2.00000,   1434.9547
    212.5000,       5.0000,   2.00000,   1475.4148
    217.5000,       5.0000,   2.00000,   1489.6772
    222.5000,       5.0000,   2.00000,   1598.8735
    227.5000,       5.0000,   2.00000,   1453.5117
    232.5000,       5.0000,   2.00000,   1517.9073
    237.5000,       5.0000,   2.00000,   1593.2660
    242.5000,       5.0000,   2.00000,   1490.1458
    247.5000,       5.0000,   2.00000,   1548.5139
    252.5000,       5.0000,   2.00000,   1446.9075
    257.5000,       5.0000,   2.00000,   1457.2371
    262.5000,       5.0000,   2.00000,   1490.7610
    267.5000,       5.0000,   2.00000,   1489.4921
    272.5000,       5.0000,   2.00000,   1723.0510
    277.5000,       5.0000,   2.00000,   1551.0284
    282.5000,       5.0000,   2.00000,   1651.1658
    287.5000,       5.0000,   2.00000,   2067.6462
    292.5000,       5.0000,   2.00000,   1934.4849
    297.5000,       5.0000,   2.00000,   2004.5797
    302.5000,       5.0000,   2.00000,   1996.1237
     17.5000,       5.0000,   3.00000,    990.6215
     22.5000,       5.0000,   3.00000,   1005.6435
     27.5000,       5.0000,   3.00000,   1036.9364
     32.5000,       5.0000,   3.00000,   1005.2922
     37.5000,       5.0000,   3.00000,    947.8631
     42.5000,       5.0000,   3.00000,    974.5823
     47.5000,       5.0000,   3.00000,    947.6982
     52.5000,       5.0000,   3.00000,    989.3077
     57.5000,       5.0000,   3.00000,    917.6719
     62.5000,       5.0000,   3.00000,    933.8336
     67.5000,       5.0000,   3.00000,    882.6163
     72.5000,       5.0000,   3.00000,    920.0520
     77.5000,       5.0000,   3.00000,    882.1635
     82.5000,       5.0000,   3.00000,    928.7177
     87.5000,       5.0000,   3.00000,    915.1840
     92.5000,       5.0000,   3.00000,   1030.5671
     97.5000,       5.0000,   3.00000,   1037.9122
    102.5000,       5.0000,   3.00000,   1143.1698
    107.5000,       5.0000,   3.00000,   1118.8762
    112.5000,       5.0000,   3.00000,   1180.3557
    117.5000,       5.0000,   3.00000,   1193.5410
    122.5000,       5.0000,   3.00000,   1259.4225
    127.5000,       5.0000,   3.00000,   1261.5640
    132.5000,       5.0000,   3.00000,   1311.7155
    137.5000,       5.0000,   3.00000,   1268.7974
    142.5000,       5.0000,   3.00000,   1314.0043
    147.5000,       5.0000,   3.00000,   1402.3679
    152.5000,       5.0000,   3.00000,   1428.8574
    157.5000,       5.0000,   3.00000,   1482.1927
    162.5000,       5.0000,   3.00000,   1451.7860
    167.5000,       5.0000,   3.00000,   1616.9296
    172.5000,       5.0000,   3.00000,   1610.0884
    177.5000,       5.0000,   3.00000,   1600.3875
    182.5000,       5.0000,   3.00000,   1488.7561
    187.5000,       5.0000,   3.00000,   1655.5811
    192.5000,       5.0000,   3.00000,   1561.9233
    197.5000,       5.0000,   3.00000,   1533.9814
    202.5000,       5.0000,   3.00000,   1380.6602
    207.5000,       5.0000,   3.00000,   1335.9540
    212.5000,       5.0000,   3.00000,   1407.7999
    217.5000,       5.0000,   3.00000,   1448.9596
    222.5000,       5.0000,   3.00000,   1517.1685
    227.5000,       5.0000,   3.00000,   1360.6945
    232.5000,       5.0000,   3.00000,   1413.3589
    237.5000,       5.0000,   3.00000,   1510.5681
    242.5000,       5.0000,   3.00000,   1461.5693
    247.5000,       5.0000,   3.00000,   1489.5657
    252.5000,       5.0000,   3.00000,   1408.9562
    257.5000,       5.0000,   3.00000,   1420.4241
    262.5000,       5.0000,   3.00000,   1509.9031
    267.5000,       5.0000,   3.00000,   1551.6953
    272.5000,       5.0000,   3.00000,   1672.1801
    277.5000,       5.0000,   3.00000,   1468.0592
    282.5000,       5.0000,   3.00000,   1526.7363
    287.5000,       5.0000,   3.00000,   1886.8519
    292.5000,       5.0000,   3.00000,   1878.0886
    297.5000,       5.0000,   3.00000,   1871.9253
     22.5000,      15.0000,   1.00000,   1047.7648
     27.5000,      15.0000,   1.00000,   1048.1544
     32.5000,      15.0000,   1.00000,   1017.7258
     37.5000,      15.0000,   1.00000,    997.8915
     42.5000,      15.0000,   1.00000,    974.3099
     47.5000,      15.0000,   1.00000,    995.9792
     52.5000,      15.0000,   1.00000,    985.5123
     57.5000,      15.0000,   1.00000,    992.0774
     62.5000,      15.0000,   1.00000,    951.0671
     67.5000,      15.0000,   1.00000,    956.3671
     72.5000,      15.0000,   1.00000,    925.7154
     77.5000,      15.0000,   1.00000,    942.8509
     82.5000,      15.0000,   1.00000,    926.4656
     87.5000,      15.0000,   1.00000,    979.5931
     92.5000,      15.0000,   1.00000,   1009.5173
     97.5000,      15.0000,   1.00000,   1088.5042
    102.5000,      15.0000,   1.00000,   1104.6575
    107.5000,      15.0000,   1.00000,   1147.3624
    112.5000,      15.0000,   1.00000,   1143.5952
    117.5000,      15.0000,   1.00000,   1192.0122
    122.5000,      15.0000,   1.00000,   1215.1265
    127.5000,      15.0000,   1.00000,   1257.4106
    132.5000,      15.0000,   1.00000,   1256.6923
    137.5000,      15.0000,   1.00000,   1278.8013
    142.5000,      15.0000,   1.00000,   1319.5699
    147.5000,      15.0000,   1.00000,   1366.4084
    152.5000,      15.0000,   1.00000,   1410.6449
    157.5000,      15.0000,   1.00000,   1414.4630
    162.5000,      15.0000,   1.00000,   1468.3942
    167.5000,      15.0000,   1.00000,   1456.6189
    172.5000,      15.0000,   1.00000,   1480.7772
    177.5000,      15.0000,   1.00000,   1438.7751
    182.5000,      15.0000,   1.00000,   1477.9865
    187.5000,      15.0000,   1.00000,   1468.2803
    192.5000,      15.0000,   1.00000,   1511.6046
    197.5000,      15.0000,   1.00000,   1437.5370
    202.5000,      15.0000,   1.00000,   1357.2302
    207.5000,      15.0000,   1.00000,   1324.4741
    212.5000,      15.0000,   1.00000,   1374.9440
    217.5000,      15.0000,   1.00000,   1422.6226
    222.5000,      15.0000,   1.00000,   1409.5704
    227.5000,      15.0000,   1.00000,   1388.3188
    232.5000,      15.0000,   1.00000,   1371.6271
    237.5000,      15.0000,   1.00000,   1397.1085
    242.5000,      15.0000,   1.00000,   1427.7716
    247.5000,      15.0000,   1.00000,   1420.7052
    252.5000,      15.0000,   1.00000,   1391.0884
    257.5000,      15.0000,   1.00000,   1431.2511
    262.5000,      15.0000,   1.00000,   1518.7227
    267.5000,      15.0000,   1.00000,   1559.4570
    272.5000,      15.0000,   1.00000,   1505.7208
    277.5000,      15.0000,   1.00000,   1469.3873
    282.5000,      15.0000,   1.00000,   1529.0220
    287.5000,      15.0000,   1.00000,   1653.5309
    292.5000,      15.0000,   1.00000,   1766.1978
     22.5000,       5.0000,   4.00000,   1063.6057
     27.5000,       5.0000,   4.00000,   1100.7617
     32.5000,       5.0000,   4.00000,   1045.8181
     37.5000,       5.0000,   4.00000,    992.1973
     42.5000,       5.0000,   4.00000,   1014.0560
     47.5000,       5.0000,   4.00000,    990.5599
     52.5000,       5.0000,   4.00000,   1042.0457
     57.5000,       5.0000,   4.00000,    982.3113
     62.5000,       5.0000,   4.00000,    987.9599
     67.5000,       5.0000,   4.00000,    942.2904
     72.5000,       5.0000,   4.00000,    951.8586
     77.5000,       5.0000,   4.00000,    919.3434
     82.5000,       5.0000,   4.00000,    941.7310
     87.5000,       5.0000,   4.00000,    941.1298
     92.5000,       5.0000,   4.00000,   1051.5057
     97.5000,       5.0000,   4.00000,   1064.5514
    102.5000,       5.0000,   4.00000,   1153.1866
    107.5000,       5.0000,   4.00000,   1127.1799
    112.5000,       5.0000,   4.00000,   1151.6765
    117.5000,       5.0000,   4.00000,   1183.9523
    122.5000,       5.0000,   4.00000,   1236.0104
    127.5000,       5.0000,   4.00000,   1246.1733
    132.5000,       5.0000,   4.00000,   1293.5608
    137.5000,       5.0000,   4.00000,   1240.0560
    142.5000,       5.0000,   4.00000,   1290.4486
    147.5000,       5.0000,   4.00000,   1362.4115
    152.5000,       5.0000,   4.00000,   1375.2297
    157.5000,       5.0000,   4.00000,   1429.7933
    162.5000,       5.0000,   4.00000,   1393.1359
    167.5000,       5.0000,   4.00000,   1469.7678
    172.5000,       5.0000,   4.00000,   1472.0197
    177.5000,       5.0000,   4.00000,   1454.7848
    182.5000,       5.0000,   4.00000,   1398.7709
    187.5000,       5.0000,   4.00000,   1536.6212
    192.5000,       5.0000,   4.00000,   1437.1858
    197.5000,       5.0000,   4.00000,   1422.1295
    202.5000,       5.0000,   4.00000,   1283.9771
    207.5000,       5.0000,   4.00000,   1261.7244
    212.5000,       5.0000,   4.00000,   1359.0675
    217.5000,       5.0000,   4.00000,   1360.3546
    222.5000,       5.0000,   4.00000,   1456.8262
    227.5000,       5.0000,   4.00000,   1288.4701
    232.5000,       5.0000,   4.00000,   1360.9060
    237.5000,       5.0000,   4.00000,   1461.5015
    242.5000,       5.0000,   4.00000,   1376.0679
    247.5000,       5.0000,   4.00000,   1447.2869
    252.5000,       5.0000,   4.00000,   1322.6971
    257.5000,       5.0000,   4.00000,   1392.4889
    262.5000,       5.0000,   4.00000,   1528.8396
    267.5000,       5.0000,   4.00000,   1472.3390
    272.5000,       5.0000,   4.00000,   1588.6296
    277.5000,       5.0000,   4.00000,   1340.4047
    282.5000,       5.0000,   4.00000,   1387.1152
    287.5000,       5.0000,   4.00000,   1789.2456
    292.5000,       5.0000,   4.00000,   1733.1323
     30.0000,      20.0000,   1.00000,   1061.3180
     35.0000,      20.0000,   1.00000,   1048.2947
     40.0000,      20.0000,   1.00000,   1025.0784
     45.0000,      20.0000,   1.00000,   1025.4025
     50.0000,      20.0000,   1.00000,   1033.3931
     55.0000,      20.0000,   1.00000,   1037.0695
     60.0000,      20.0000,   1.00000,   1043.2034
     65.0000,      20.0000,   1.00000,   1014.3124
     70.0000,      20.0000,   1.00000,    986.8329
     75.0000,      20.0000,   1.00000,    960.5978
     80.0000,      20.0000,   1.00000,    953.1854
     85.0000,      20.0000,   1.00000,    981.5944
     90.0000,      20.0000,   1.00000,   1014.7764
     95.0000,      20.0000,   1.00000,   1066.8973
    100.0000,      20.0000,   1.00000,   1105.0637
    105.0000,      20.0000,   1.00000,   1119.9436
    110.0000,      20.0000,   1.00000,   1140.5125
    115.0000,      20.0000,   1.00000,   1152.5540
    120.0000,      20.0000,   1.00000,   1160.4447
    125.0000,      20.0000,   1.00000,   1191.6646
    130.0000,      20.0000,   1.00000,   1192.4730
    135.0000,      20.0000,   1.00000,   1220.6476
    140.0000,      20.0000,   1.00000,   1243.6208
    145.0000,      20.0000,   1.00000,   1254.3076
    150.0000,      20.0000,   1.00000,   1286.1315
    155.0000,      20.0000,   1.00000,   1312.9750
    160.0000,      20.0000,   1.00000,   1311.4574
    165.0000,      20.0000,   1.00000,   1319.3207
    170.0000,      20.0000,   1.00000,   1296.5819
    175.0000,      20.0000,   1.00000,   1303.0022
    180.0000,      20.0000,   1.00000,   1339.0126
    185.0000,      20.0000,   1.00000,   1329.5291
    190.0000,      20.0000,   1.00000,   1329.0579
    195.0000,      20.0000,   1.00000,   1297.6300
    200.0000,      20.0000,   1.00000,   1267.2379
    205.0000,      20.0000,   1.00000,   1272.2947
    210.0000,      20.0000,   1.00000,   1254.6122
    215.0000,      20.0000,   1.00000,   1288.8785
    220.0000,      20.0000,   1.00000,   1299.1655
    225.0000,      20.0000,   1.00000,   1317.6930
    230.0000,      20.0000,   1.00000,   1355.0364
    235.0000,      20.0000,   1.00000,   1307.3438
    240.0000,      20.0000,   1.00000,   1330.2516
    245.0000,      20.0000,   1.00000,   1311.9623
    250.0000,      20.0000,   1.00000,   1322.8413
    255.0000,      20.0000,   1.00000,   1400.4897
    260.0000,      20.0000,   1.00000,   1365.5289
    265.0000,      20.0000,   1.00000,   1407.0836
    270.0000,      20.0000,   1.00000,   1365.6527
    275.0000,      20.0000,   1.00000,   1325.2780
    280.0000,      20.0000,   1.00000,   1436.9913
    285.0000,      20.0000,   1.00000,   1443.8372
     27.5000,       5.0000,   5.00000,   1125.4838
     32.5000,       5.0000,   5.00000,   1076.9178
     37.5000,       5.0000,   5.00000,   1013.3350
     42.5000,       5.0000,   5.00000,   1044.7224
     47.5000,       5.0000,   5.00000,   1017.3836
     52.5000,       5.0000,   5.00000,   1077.1395
     57.5000,       5.0000,   5.00000,   1022.9302
     62.5000,       5.0000,   5.00000,   1041.9216
     67.5000,       5.0000,   5.00000,    969.8518
     72.5000,       5.0000,   5.00000,    980.3202
     77.5000,       5.0000,   5.00000,    920.5832
     82.5000,       5.0000,   5.00000,    956.2943
     87.5000,       5.0000,   5.00000,    948.6232
     92.5000,       5.0000,   5.00000,   1070.4435
     97.5000,       5.0000,   5.00000,   1071.0649
    102.5000,       5.0000,   5.00000,   1163.8651
    107.5000,       5.0000,   5.00000,   1112.7878
    112.5000,       5.0000,   5.00000,   1145.1667
    117.5000,       5.0000,   5.00000,   1156.6670
    122.5000,       5.0000,   5.00000,   1208.1942
    127.5000,       5.0000,   5.00000,   1208.2053
    132.5000,       5.0000,   5.00000,   1256.8910
    137.5000,       5.0000,   5.00000,   1203.3171
    142.5000,       5.0000,   5.00000,   1229.7711
    147.5000,       5.0000,   5.00000,   1285.9690
    152.5000,       5.0000,   5.00000,   1295.8092
    157.5000,       5.0000,   5.00000,   1352.7976
    162.5000,       5.0000,   5.00000,   1283.0742
    167.5000,       5.0000,   5.00000,   1352.2958
    172.5000,       5.0000,   5.00000,   1341.6877
    177.5000,       5.0000,   5.00000,   1353.6569
    182.5000,       5.0000,   5.00000,   1301.0625
    187.5000,       5.0000,   5.00000,   1428.4667
    192.5000,       5.0000,   5.00000,   1307.9227
    197.5000,       5.0000,   5.00000,   1285.9762
    202.5000,       5.0000,   5.00000,   1207.7794
    207.5000,       5.0000,   5.00000,   1208.9332
    212.5000,       5.0000,   5.00000,   1260.6853
    217.5000,       5.0000,   5.00000,   1291.4031
    222.5000,       5.0000,   5.00000,   1366.3108
    227.5000,       5.0000,   5.00000,   1248.6027
    232.5000,       5.0000,   5.00000,   1332.7017
    237.5000,       5.0000,   5.00000,   1409.3694
    242.5000,       5.0000,   5.00000,   1324.4883
    247.5000,       5.0000,   5.00000,   1343.5850
    252.5000,       5.0000,   5.00000,   1292.5770
    257.5000,       5.0000,   5.00000,   1355.7952
    262.5000,       5.0000,   5.00000,   1420.1133
    267.5000,       5.0000,   5.00000,   1382.4442
    272.5000,       5.0000,   5.00000,   1450.8445
    277.5000,       5.0000,   5.00000,   1238.2997
    282.5000,       5.0000,   5.00000,   1305.9825
    287.5000,       5.0000,   5.00000,   1666.6184
     32.5000,       5.0000,   6.00000,   1088.0518
     37.5000,       5.0000,   6.00000,   1032.9218
     42.5000,       5.0000,   6.00000,   1061.1073
     47.5000,       5.0000,   6.00000,   1042.5012
     52.5000,       5.0000,   6.00000,   1102.4153
     57.5000,       5.0000,   6.00000,   1047.6156
     62.5000,       5.0000,   6.00000,   1060.9126
     67.5000,       5.0000,   6.00000,    992.1388
     72.5000,       5.0000,   6.00000,    981.6248
     77.5000,       5.0000,   6.00000,    927.3910
     82.5000,       5.0000,   6.00000,    954.2619
     87.5000,       5.0000,   6.00000,    955.2842
     92.5000,       5.0000,   6.00000,   1068.9755
     97.5000,       5.0000,   6.00000,   1075.3805
    102.5000,       5.0000,   6.00000,   1150.8124
    107.5000,       5.0000,   6.00000,   1109.4583
    112.5000,       5.0000,   6.00000,   1130.4109
    117.5000,       5.0000,   6.00000,   1135.7762
    122.5000,       5.0000,   6.00000,   1171.2375
    127.5000,       5.0000,   6.00000,   1167.5232
    132.5000,       5.0000,   6.00000,   1208.0386
    137.5000,       5.0000,   6.00000,   1145.1219
    142.5000,       5.0000,   6.00000,   1154.4689
    147.5000,       5.0000,   6.00000,   1197.6691
    152.5000,       5.0000,   6.00000,   1209.2444
    157.5000,       5.0000,   6.00000,   1233.6122
    162.5000,       5.0000,   6.00000,   1180.4773
    167.5000,       5.0000,   6.00000,   1262.2419
    172.5000,       5.0000,   6.00000,   1268.6110
    177.5000,       5.0000,   6.00000,   1274.3115
    182.5000,       5.0000,   6.00000,   1211.5801
    187.5000,       5.0000,   6.00000,   1320.0332
    192.5000,       5.0000,   6.00000,   1201.7690
    197.5000,       5.0000,   6.00000,   1194.0986
    202.5000,       5.0000,   6.00000,   1126.8613
    207.5000,       5.0000,   6.00000,   1117.4827
    212.5000,       5.0000,   6.00000,   1189.1201
    217.5000,       5.0000,   6.00000,   1195.2108
    222.5000,       5.0000,   6.00000,   1309.8406
    227.5000,       5.0000,   6.00000,   1200.5321
    232.5000,       5.0000,   6.00000,   1294.9041
    237.5000,       5.0000,   6.00000,   1382.2296
    242.5000,       5.0000,   6.00000,   1261.0670
    247.5000,       5.0000,   6.00000,   1304.6074
    252.5000,       5.0000,   6.00000,   1237.4763
    257.5000,       5.0000,   6.00000,   1261.0673
    262.5000,       5.0000,   6.00000,   1299.9480
    267.5000,       5.0000,   6.00000,   1245.7640
    272.5000,       5.0000,   6.00000,   1341.5348
    277.5000,       5.0000,   6.00000,   1163.9817
    282.5000,       5.0000,   6.00000,   1232.5778
     37.5000,      25.0000,   1.00000,   1060.8490
     42.5000,      25.0000,   1.00000,   1061.5044
     47.5000,      25.0000,   1.00000,   1054.0223
     52.5000,      25.0000,   1.00000,   1071.4890
     57.5000,      25.0000,   1.00000,   1055.1021
     62.5000,      25.0000,   1.00000,   1050.1477
     67.5000,      25.0000,   1.00000,   1011.0777
     72.5000,      25.0000,   1.00000,    993.7400
     77.5000,      25.0000,   1.00000,    965.8477
     82.5000,      25.0000,   1.00000,    986.9771
     87.5000,      25.0000,   1.00000,    996.7858
     92.5000,      25.0000,   1.00000,   1046.2861
     97.5000,      25.0000,   1.00000,   1063.3816
    102.5000,      25.0000,   1.00000,   1105.0608
    107.5000,      25.0000,   1.00000,   1117.9128
    112.5000,      25.0000,   1.00000,   1137.2180
    117.5000,      25.0000,   1.00000,   1127.8652
    122.5000,      25.0000,   1.00000,   1133.3956
    127.5000,      25.0000,   1.00000,   1126.5297
    132.5000,      25.0000,   1.00000,   1132.4063
    137.5000,      25.0000,   1.00000,   1138.0625
    142.5000,      25.0000,   1.00000,   1152.4613
    147.5000,      25.0000,   1.00000,   1163.7896
    152.5000,      25.0000,   1.00000,   1151.3397
    157.5000,      25.0000,   1.00000,   1170.4552
    162.5000,      25.0000,   1.00000,   1183.8577
    167.5000,      25.0000,   1.00000,   1208.3912
    172.5000,      25.0000,   1.00000,   1213.6902
    177.5000,      25.0000,   1.00000,   1233.9688
    182.5000,      25.0000,   1.00000,   1216.4298
    187.5000,      25.0000,   1.00000,   1197.4584
    192.5000,      25.0000,   1.00000,   1185.2113
    197.5000,      25.0000,   1.00000,   1190.7078
    202.5000,      25.0000,   1.00000,   1148.0179
    207.5000,      25.0000,   1.00000,   1150.7201
    212.5000,      25.0000,   1.00000,   1164.8882
    217.5000,      25.0000,   1.00000,   1187.6564
    222.5000,      25.0000,   1.00000,   1228.5385
    227.5000,      25.0000,   1.00000,   1271.4578
    232.5000,      25.0000,   1.00000,   1273.1090
    237.5000,      25.0000,   1.00000,   1248.1595
    242.5000,      25.0000,   1.00000,   1263.2831
    247.5000,      25.0000,   1.00000,   1285.0277
    252.5000,      25.0000,   1.00000,   1258.6017
    257.5000,      25.0000,   1.00000,   1237.1774
    262.5000,      25.0000,   1.00000,   1229.4176
    267.5000,      25.0000,   1.00000,   1193.0342
    272.5000,      25.0000,   1.00000,   1219.8906
    277.5000,      25.0000,   1.00000,   1305.7008
     37.5000,       5.0000,   7.00000,   1041.7327
     42.5000,       5.0000,   7.00000,   1080.2841
     47.5000,       5.0000,   7.00000,   1058.0100
     52.5000,       5.0000,   7.00000,   1122.8408
     57.5000,       5.0000,   7.00000,   1052.3870
     62.5000,       5.0000,   7.00000,   1060.7935
     67.5000,       5.0000,   7.00000,    986.3683
     72.5000,       5.0000,   7.00000,    985.3170
     77.5000,       5.0000,   7.00000,    924.1229
     82.5000,       5.0000,   7.00000,    954.2550
     87.5000,       5.0000,   7.00000,    944.9839
     92.5000,       5.0000,   7.00000,   1065.1636
     97.5000,       5.0000,   7.00000,   1058.4022
    102.5000,       5.0000,   7.00000,   1145.2585
    107.5000,       5.0000,   7.00000,   1096.6096
    112.5000,       5.0000,   7.00000,   1114.3074
    117.5000,       5.0000,   7.00000,   1112.7969
    122.5000,       5.0000,   7.00000,   1140.2600
    127.5000,       5.0000,   7.00000,   1125.9319
    132.5000,       5.0000,   7.00000,   1150.9330
    137.5000,       5.0000,   7.00000,   1071.8118
    142.5000,       5.0000,   7.00000,   1079.3074
    147.5000,       5.0000,   7.00000,   1117.8677
    152.5000,       5.0000,   7.00000,   1100.3273
    157.5000,       5.0000,   7.00000,   1132.8281
    162.5000,       5.0000,   7.00000,   1096.4569
    167.5000,       5.0000,   7.00000,   1194.2515
    172.5000,       5.0000,   7.00000,   1220.3735
    177.5000,       5.0000,   7.00000,   1210.6901
    182.5000,       5.0000,   7.00000,   1139.1270
    187.5000,       5.0000,   7.00000,   1224.7946
    192.5000,       5.0000,   7.00000,   1128.5211
    197.5000,       5.0000,   7.00000,   1124.8364
    202.5000,       5.0000,   7.00000,   1032.4552
    207.5000,       5.0000,   7.00000,   1033.5446
    212.5000,       5.0000,   7.00000,   1099.6895
    217.5000,       5.0000,   7.00000,   1137.9093
    222.5000,       5.0000,   7.00000,   1241.6304
    227.5000,       5.0000,   7.00000,   1152.1469
    232.5000,       5.0000,   7.00000,   1255.0135
    237.5000,       5.0000,   7.00000,   1336.6119
    242.5000,       5.0000,   7.00000,   1246.5201
    247.5000,       5.0000,   7.00000,   1271.8667
    252.5000,       5.0000,   7.00000,   1147.7087
    257.5000,       5.0000,   7.00000,   1145.9375
    262.5000,       5.0000,   7.00000,   1182.4575
    267.5000,       5.0000,   7.00000,   1130.7362
    272.5000,       5.0000,   7.00000,   1244.2952
    277.5000,       5.0000,   7.00000,   1094.0842
     42.5000,       5.0000,   8.00000,   1090.6995
     47.5000,       5.0000,   8.00000,   1072.2242
     52.5000,       5.0000,   8.00000,   1122.2880
     57.5000,       5.0000,   8.00000,   1049.5360
     62.5000,       5.0000,   8.00000,   1044.8735
     67.5000,       5.0000,   8.00000,    971.8291
     72.5000,       5.0000,   8.00000,    975.4762
     77.5000,       5.0000,   8.00000,    920.3610
     82.5000,       5.0000,   8.00000,    942.7476
     87.5000,       5.0000,   8.00000,    935.8239
     92.5000,       5.0000,   8.00000,   1041.7273
     97.5000,       5.0000,   8.00000,   1047.9438
    102.5000,       5.0000,   8.00000,   1128.8344
    107.5000,       5.0000,   8.00000,   1080.7133
    112.5000,       5.0000,   8.00000,   1093.9200
    117.5000,       5.0000,   8.00000,   1088.6760
    122.5000,       5.0000,   8.00000,   1113.4261
    127.5000,       5.0000,   8.00000,   1084.7863
    132.5000,       5.0000,   8.00000,   1088.0563
    137.5000,       5.0000,   8.00000,   1008.6874
    142.5000,       5.0000,   8.00000,   1008.2495
    147.5000,       5.0000,   8.00000,   1028.3989
    152.5000,       5.0000,   8.00000,   1018.4102
    157.5000,       5.0000,   8.00000,   1054.5145
    162.5000,       5.0000,   8.00000,   1035.2772
    167.5000,       5.0000,   8.00000,   1140.5454
    172.5000,       5.0000,   8.00000,   1159.9993
    177.5000,       5.0000,   8.00000,   1163.0558
    182.5000,       5.0000,   8.00000,   1079.1094
    187.5000,       5.0000,   8.00000,   1169.2209
    192.5000,       5.0000,   8.00000,   1066.0757
    197.5000,       5.0000,   8.00000,   1039.6472
    202.5000,       5.0000,   8.00000,    965.6093
    207.5000,       5.0000,   8.00000,    952.5630
    212.5000,       5.0000,   8.00000,   1031.7220
    217.5000,       5.0000,   8.00000,   1076.1779
    222.5000,       5.0000,   8.00000,   1185.0543
    227.5000,       5.0000,   8.00000,   1100.8029
    232.5000,       5.0000,   8.00000,   1205.5182
    237.5000,       5.0000,   8.00000,   1314.0176
    242.5000,       5.0000,   8.00000,   1229.8743
    247.5000,       5.0000,   8.00000,   1202.8741
    252.5000,       5.0000,   8.00000,   1065.1720
    257.5000,       5.0000,   8.00000,   1044.4191
    262.5000,       5.0000,   8.00000,   1072.0024
    267.5000,       5.0000,   8.00000,   1058.5021
    272.5000,       5.0000,   8.00000,   1149.4672
     52.5000,      35.0000,   1.00000,   1043.7241
     57.5000,      35.0000,   1.00000,   1031.4539
     62.5000,      35.0000,   1.00000,   1004.6649
     67.5000,      35.0000,   1.00000,    992.3742
     72.5000,      35.0000,   1.00000,    965.4687
     77.5000,      35.0000,   1.00000,    969.4997
     82.5000,      35.0000,   1.00000,    965.7749
     87.5000,      35.0000,   1.00000,    986.6790
     92.5000,      35.0000,   1.00000,    993.7734
     97.5000,      35.0000,   1.00000,   1017.1583
    102.5000,      35.0000,   1.00000,   1037.9736
    107.5000,      35.0000,   1.00000,   1067.8000
    112.5000,      35.0000,   1.00000,   1073.0911
    117.5000,      35.0000,   1.00000,   1071.8046
    122.5000,      35.0000,   1.00000,   1034.3915
    127.5000,      35.0000,   1.00000,   1009.4611
    132.5000,      35.0000,   1.00000,    994.5696
    137.5000,      35.0000,   1.00000,    971.5717
    142.5000,      35.0000,   1.00000,    959.6048
    147.5000,      35.0000,   1.00000,    958.2065
    152.5000,      35.0000,   1.00000,    973.6702
    157.5000,      35.0000,   1.00000,   1011.0623
    162.5000,      35.0000,   1.00000,   1035.0784
    167.5000,      35.0000,   1.00000,   1045.8221
    172.5000,      35.0000,   1.00000,   1064.0583
    177.5000,      35.0000,   1.00000,   1076.0259
    182.5000,      35.0000,   1.00000,   1085.8418
    187.5000,      35.0000,   1.00000,   1054.5969
    192.5000,      35.0000,   1.00000,   1016.8146
    197.5000,      35.0000,   1.00000,    989.3148
    202.5000,      35.0000,   1.00000,    995.6628
    207.5000,      35.0000,   1.00000,   1001.3132
    212.5000,      35.0000,   1.00000,   1004.4617
    217.5000,      35.0000,   1.00000,   1028.0991
    222.5000,      35.0000,   1.00000,   1071.0033
    227.5000,      35.0000,   1.00000,   1116.5073
    232.5000,      35.0000,   1.00000,   1153.0677
    237.5000,      35.0000,   1.00000,   1125.5431
    242.5000,      35.0000,   1.00000,   1097.2893
    247.5000,      35.0000,   1.00000,   1079.1012
    252.5000,      35.0000,   1.00000,   1054.2719
    257.5000,      35.0000,   1.00000,   1035.4309
    262.5000,      35.0000,   1.00000,    999.6572
     52.5000,       5.0000,  10.00000,   1096.4294
     57.5000,       5.0000,  10.00000,   1015.1914
     62.5000,       5.0000,  10.00000,   1009.1725
     67.5000,       5.0000,  10.00000,    935.3102
     72.5000,       5.0000,  10.00000,    931.7993
     77.5000,       5.0000,  10.00000,    878.2319
     82.5000,       5.0000,  10.00000,    904.8260
     87.5000,       5.0000,  10.00000,    899.8541
     92.5000,       5.0000,  10.00000,   1008.1146
     97.5000,       5.0000,  10.00000,   1008.0757
    102.5000,       5.0000,  10.00000,   1083.7306
    107.5000,       5.0000,  10.00000,   1035.0488
    112.5000,       5.0000,  10.00000,   1046.7141
    117.5000,       5.0000,  10.00000,   1035.8651
    122.5000,       5.0000,  10.00000,   1044.1797
    127.5000,       5.0000,  10.00000,   1007.8121
    132.5000,       5.0000,  10.00000,   1005.5823
    137.5000,       5.0000,  10.00000,    908.0458
    142.5000,       5.0000,  10.00000,    888.2122
    147.5000,       5.0000,  10.00000,    910.9747
    152.5000,       5.0000,  10.00000,    914.7601
    157.5000,       5.0000,  10.00000,    965.8850
    162.5000,       5.0000,  10.00000,    944.3120
    167.5000,       5.0000,  10.00000,   1033.5459
    172.5000,       5.0000,  10.00000,   1048.3494
    177.5000,       5.0000,  10.00000,   1063.0754
    182.5000,       5.0000,  10.00000,   1003.1982
    187.5000,       5.0000,  10.00000,   1066.1625
    192.5000,       5.0000,  10.00000,    946.8895
    197.5000,       5.0000,  10.00000,    916.8495
    202.5000,       5.0000,  10.00000,    857.5148
    207.5000,       5.0000,  10.00000,    863.7693
    212.5000,       5.0000,  10.00000,    931.2502
    217.5000,       5.0000,  10.00000,    967.7141
    222.5000,       5.0000,  10.00000,   1070.3822
    227.5000,       5.0000,  10.00000,   1021.3138
    232.5000,       5.0000,  10.00000,   1149.6149
    237.5000,       5.0000,  10.00000,   1216.3063
    242.5000,       5.0000,  10.00000,   1100.1334
    247.5000,       5.0000,  10.00000,   1060.8525
    252.5000,       5.0000,  10.00000,    934.9493
    257.5000,       5.0000,  10.00000,    923.9335
    262.5000,       5.0000,  10.00000,    946.6295
     67.5000,      45.0000,   1.00000,    928.6793
     72.5000,      45.0000,   1.00000,    927.4056
     77.5000,      45.0000,   1.00000,    916.0618
     82.5000,      45.0000,   1.00000,    922.5582
     87.5000,      45.0000,   1.00000,    922.4498
     92.5000,      45.0000,   1.00000,    932.4561
     97.5000,      45.0000,   1.00000,    948.6619
    102.5000,      45.0000,   1.00000,    964.7840
    107.5000,      45.0000,   1.00000,    968.6276
    112.5000,      45.0000,   1.00000,    976.9938
    117.5000,      45.0000,   1.00000,    963.7278
    122.5000,      45.0000,   1.00000,    946.2344
    127.5000,      45.0000,   1.00000,    925.1960
    132.5000,      45.0000,   1.00000,    915.5201
    137.5000,      45.0000,   1.00000,    912.9142
    142.5000,      45.0000,   1.00000,    911.7764
    147.5000,      45.0000,   1.00000,    911.6176
    152.5000,      45.0000,   1.00000,    917.3703
    157.5000,      45.0000,   1.00000,    911.4493
    162.5000,      45.0000,   1.00000,    924.6207
    167.5000,      45.0000,   1.00000,    941.0375
    172.5000,      45.0000,   1.00000,    935.2084
    177.5000,      45.0000,   1.00000,    931.0588
    182.5000,      45.0000,   1.00000,    915.5302
    187.5000,      45.0000,   1.00000,    916.2255
    192.5000,      45.0000,   1.00000,    918.5987
    197.5000,      45.0000,   1.00000,    916.3994
    202.5000,      45.0000,   1.00000,    929.3278
    207.5000,      45.0000,   1.00000,    923.3308
    212.5000,      45.0000,   1.00000,    934.9712
    217.5000,      45.0000,   1.00000,    967.7076
    222.5000,      45.0000,   1.00000,    954.9794
    227.5000,      45.0000,   1.00000,    951.7880
    232.5000,      45.0000,   1.00000,    930.3821
    237.5000,      45.0000,   1.00000,    920.9933
    242.5000,      45.0000,   1.00000,    928.8824
    247.5000,      45.0000,   1.00000,    919.0529
     77.5000,       5.0000,  12.00000,    825.6063
    157.5000,       5.0000,  12.00000,    895.6504
    237.5000,       5.0000,  12.00000,   1082.7941
     67.5000,      15.0000,   4.00000,    885.5903
     72.5000,      15.0000,   4.00000,    841.7899
     77.5000,      15.0000,   4.00000,    831.8495
     82.5000,      15.0000,   4.00000,    821.7107
     87.5000,      15.0000,   4.00000,    865.3857
     92.5000,      15.0000,   4.00000,    899.2228
     97.5000,      15.0000,   4.00000,    965.2603
    102.5000,      15.0000,   4.00000,    970.2975
    107.5000,      15.0000,   4.00000,    973.3040
    112.5000,      15.0000,   4.00000,    951.6267
    117.5000,      15.0000,   4.00000,    954.5645
    122.5000,      15.0000,   4.00000,    943.0130
    127.5000,      15.0000,   4.00000,    939.0016
    132.5000,      15.0000,   4.00000,    907.1431
    137.5000,      15.0000,   4.00000,    880.0190
    142.5000,      15.0000,   4.00000,    856.3752
    147.5000,      15.0000,   4.00000,    849.4598
    152.5000,      15.0000,   4.00000,    859.3801
    157.5000,      15.0000,   4.00000,    849.5317
    162.5000,      15.0000,   4.00000,    882.2742
    167.5000,      15.0000,   4.00000,    900.9749
    172.5000,      15.0000,   4.00000,    922.3801
    177.5000,      15.0000,   4.00000,    899.9084
    182.5000,      15.0000,   4.00000,    895.8914
    187.5000,      15.0000,   4.00000,    871.5307
    192.5000,      15.0000,   4.00000,    867.9221
    197.5000,      15.0000,   4.00000,    819.0240
    202.5000,      15.0000,   4.00000,    804.9890
    207.5000,      15.0000,   4.00000,    804.6542
    212.5000,      15.0000,   4.00000,    844.9534
    217.5000,      15.0000,   4.00000,    917.1532
    222.5000,      15.0000,   4.00000,    920.4717
    227.5000,      15.0000,   4.00000,    946.6021
    232.5000,      15.0000,   4.00000,    957.3292
    237.5000,      15.0000,   4.00000,    970.5296
    242.5000,      15.0000,   4.00000,    964.5088
    247.5000,      15.0000,   4.00000,    895.6175
     82.5000,      55.0000,   1.00000,    867.3546
     87.5000,      55.0000,   1.00000,    862.9980
     92.5000,      55.0000,   1.00000,    856.7587
     97.5000,      55.0000,   1.00000,    860.9795
    102.5000,      55.0000,   1.00000,    867.0602
    107.5000,      55.0000,   1.00000,    874.7719
    112.5000,      55.0000,   1.00000,    882.5812
    117.5000,      55.0000,   1.00000,    891.8788
    122.5000,      55.0000,   1.00000,    894.3877
    127.5000,      55.0000,   1.00000,    899.8082
    132.5000,      55.0000,   1.00000,    894.6307
    137.5000,      55.0000,   1.00000,    894.1554
    142.5000,      55.0000,   1.00000,    891.4198
    147.5000,      55.0000,   1.00000,    897.4864
    152.5000,      55.0000,   1.00000,    890.0937
    157.5000,      55.0000,   1.00000,    868.7910
    162.5000,      55.0000,   1.00000,    852.5947
    167.5000,      55.0000,   1.00000,    836.0172
    172.5000,      55.0000,   1.00000,    830.4776
    177.5000,      55.0000,   1.00000,    827.8777
    182.5000,      55.0000,   1.00000,    825.5923
    187.5000,      55.0000,   1.00000,    835.0021
    192.5000,      55.0000,   1.00000,    842.7460
    197.5000,      55.0000,   1.00000,    865.8074
    202.5000,      55.0000,   1.00000,    876.8298
    207.5000,      55.0000,   1.00000,    875.9704
    212.5000,      55.0000,   1.00000,    879.1329
    217.5000,      55.0000,   1.00000,    852.8943
    222.5000,      55.0000,   1.00000,    835.5571
    227.5000,      55.0000,   1.00000,    821.4744
    232.5000,      55.0000,   1.00000,    816.4302
     77.5000,       5.0000,  15.00000,    758.8851
    157.5000,       5.0000,  15.00000,    833.1066
    237.5000,       5.0000,  15.00000,    963.7093
     82.5000,      15.0000,   5.00000,    756.5186
     87.5000,      15.0000,   5.00000,    793.3372
     92.5000,      15.0000,   5.00000,    821.3637
     97.5000,      15.0000,   5.00000,    873.3960
    102.5000,      15.0000,   5.00000,    882.3046
    107.5000,      15.0000,   5.00000,    889.7625
    112.5000,      15.0000,   5.00000,    881.4526
    117.5000,      15.0000,   5.00000,    893.8133
    122.5000,      15.0000,   5.00000,    898.6430
    127.5000,      15.0000,   5.00000,    910.2935
    132.5000,      15.0000,   5.00000,    884.1410
    137.5000,      15.0000,   5.00000,    860.5151
    142.5000,      15.0000,   5.00000,    827.6308
    147.5000,      15.0000,   5.00000,    821.4935
    152.5000,      15.0000,   5.00000,    819.9604
    157.5000,      15.0000,   5.00000,    798.1909
    162.5000,      15.0000,   5.00000,    801.7200
    167.5000,      15.0000,   5.00000,    801.2623
    172.5000,      15.0000,   5.00000,    816.5831
    177.5000,      15.0000,   5.00000,    803.4498
    182.5000,      15.0000,   5.00000,    805.8422
    187.5000,      15.0000,   5.00000,    789.2552
    192.5000,      15.0000,   5.00000,    782.3552
    197.5000,      15.0000,   5.00000,    751.2955
    202.5000,      15.0000,   5.00000,    747.9157
    207.5000,      15.0000,   5.00000,    749.7590
    212.5000,      15.0000,   5.00000,    771.0448
    217.5000,      15.0000,   5.00000,    812.8365
    222.5000,      15.0000,   5.00000,    814.8872
    227.5000,      15.0000,   5.00000,    845.7476
    232.5000,      15.0000,   5.00000,    870.2935
     97.5000,      65.0000,   1.00000,    800.7717
    102.5000,      65.0000,   1.00000,    809.0864
    107.5000,      65.0000,   1.00000,    815.9702
    112.5000,      65.0000,   1.00000,    830.3455
    117.5000,      65.0000,   1.00000,    843.7961
    122.5000,      65.0000,   1.00000,    858.9596
    127.5000,      65.0000,   1.00000,    865.2190
    132.5000,      65.0000,   1.00000,    869.5978
    137.5000,      65.0000,   1.00000,    864.3809
    142.5000,      65.0000,   1.00000,    858.0358
    147.5000,      65.0000,   1.00000,    850.2775
    152.5000,      65.0000,   1.00000,    838.8375
    157.5000,      65.0000,   1.00000,    832.5456
    162.5000,      65.0000,   1.00000,    821.3649
    167.5000,      65.0000,   1.00000,    804.7225
    172.5000,      65.0000,   1.00000,    794.9298
    177.5000,      65.0000,   1.00000,    782.7136
    182.5000,      65.0000,   1.00000,    786.7405
    187.5000,      65.0000,   1.00000,    794.2521
    192.5000,      65.0000,   1.00000,    797.5305
    197.5000,      65.0000,   1.00000,    793.9460
    202.5000,      65.0000,   1.00000,    792.0328
    207.5000,      65.0000,   1.00000,    792.9816
    212.5000,      65.0000,   1.00000,    789.6648
    217.5000,      65.0000,   1.00000,    786.3198
     97.5000,      15.0000,   6.00000,    816.9946
    102.5000,      15.0000,   6.00000,    828.3613
    107.5000,      15.0000,   6.00000,    845.3470
    112.5000,      15.0000,   6.00000,    841.7487
    117.5000,      15.0000,   6.00000,    857.8458
    122.5000,      15.0000,   6.00000,    865.9251
    127.5000,      15.0000,   6.00000,    875.7079
    132.5000,      15.0000,   6.00000,    853.5742
    137.5000,      15.0000,   6.00000,    823.0764
    142.5000,      15.0000,   6.00000,    786.9297
    147.5000,      15.0000,   6.00000,    771.1397
    152.5000,      15.0000,   6.00000,    768.5372
    157.5000,      15.0000,   6.00000,    754.3373
    162.5000,      15.0000,   6.00000,    765.0004
    167.5000,      15.0000,   6.00000,    767.5291
    172.5000,      15.0000,   6.00000,    782.3701
    177.5000,      15.0000,   6.00000,    758.7997
    182.5000,      15.0000,   6.00000,    762.2597
    187.5000,      15.0000,   6.00000,    741.7364
    192.5000,      15.0000,   6.00000,    728.9938
    197.5000,      15.0000,   6.00000,    684.5419
    202.5000,      15.0000,   6.00000,    668.1144
    207.5000,      15.0000,   6.00000,    671.5912
    212.5000,      15.0000,   6.00000,    700.4723
    217.5000,      15.0000,   6.00000,    749.3488
    105.0000,      30.0000,   3.00000,    818.9298
    110.0000,      30.0000,   3.00000,    833.5724
    115.0000,      30.0000,   3.00000,    844.1299
    120.0000,      30.0000,   3.00000,    841.7788
    125.0000,      30.0000,   3.00000,    838.1144
    130.0000,      30.0000,   3.00000,    827.0107
    135.0000,      30.0000,   3.00000,    814.4078
    140.0000,      30.0000,   3.00000,    794.9413
    145.0000,      30.0000,   3.00000,    777.3881
    150.0000,      30.0000,   3.00000,    757.4036
    155.0000,      30.0000,   3.00000,    758.0500
    160.0000,      30.0000,   3.00000,    763.1796
    165.0000,      30.0000,   3.00000,    764.7579
    170.0000,      30.0000,   3.00000,    758.4594
    175.0000,      30.0000,   3.00000,    762.9092
    180.0000,      30.0000,   3.00000,    760.3771
    185.0000,      30.0000,   3.00000,    736.1609
    190.0000,      30.0000,   3.00000,    707.2070
    195.0000,      30.0000,   3.00000,    679.6791
    200.0000,      30.0000,   3.00000,    676.2783
    205.0000,      30.0000,   3.00000,    671.4335
    210.0000,      30.0000,   3.00000,    691.5548
    112.5000,      25.0000,   4.00000,    823.4086
    117.5000,      25.0000,   4.00000,    821.5410
    122.5000,      25.0000,   4.00000,    825.2240
    127.5000,      25.0000,   4.00000,    809.0208
    132.5000,      25.0000,   4.00000,    792.9491
    137.5000,      25.0000,   4.00000,    774.1907
    142.5000,      25.0000,   4.00000,    760.7313
    147.5000,      25.0000,   4.00000,    745.9557
    152.5000,      25.0000,   4.00000,    735.9771
    157.5000,      25.0000,   4.00000,    742.5549
    162.5000,      25.0000,   4.00000,    744.6920
    167.5000,      25.0000,   4.00000,    755.8902
    172.5000,      25.0000,   4.00000,    749.8583
    177.5000,      25.0000,   4.00000,    751.1481
    182.5000,      25.0000,   4.00000,    724.8837
    187.5000,      25.0000,   4.00000,    698.2620
    192.5000,      25.0000,   4.00000,    668.5253
    197.5000,      25.0000,   4.00000,    656.4550
    202.5000,      25.0000,   4.00000,    642.8484
    157.5000,      15.0000,   8.00000,    709.2655
    157.5000,      15.0000,  10.00000,    650.2589
   3.64
ITERATION 5
MODEL RESISTIVITY
LAYER 1
61,     2.5000
     10.0000,     756.28
     15.0000,     771.56
     20.0000,     768.76
     25.0000,     776.09
     30.0000,     797.81
     35.0000,     753.57
     40.0000,     708.36
     45.0000,     731.49
     50.0000,     712.63
     55.0000,     751.11
     60.0000,     701.19
     65.0000,     712.33
     70.0000,     684.42
     75.0000,     708.68
     80.0000,     675.29
     85.0000,     719.16
     90.0000,     737.29
     95.0000,     878.14
    100.0000,     942.26
    105.0000,     1087.9
    110.0000,     1084.7
    115.0000,     1137.7
    120.0000,     1178.3
    125.0000,     1228.0
    130.0000,     1200.9
    135.0000,     1252.5
    140.0000,     1215.3
    145.0000,     1263.4
    150.0000,     1337.7
    155.0000,     1357.9
    160.0000,     1421.5
    165.0000,     1409.5
    170.0000,     1589.0
    175.0000,     1633.7
    180.0000,     1629.0
    185.0000,     1521.4
    190.0000,     1702.7
    195.0000,     1604.6
    200.0000,     1592.8
    205.0000,     1421.9
    210.0000,     1429.8
    215.0000,     1627.0
    220.0000,     1784.9
    225.0000,     1978.8
    230.0000,     1722.5
    235.0000,     1733.4
    240.0000,     1791.0
    245.0000,     1628.4
    250.0000,     1601.1
    255.0000,     1405.9
    260.0000,     1384.7
    265.0000,     1427.9
    270.0000,     1399.9
    275.0000,     1575.5
    280.0000,     1367.6
    285.0000,     1542.0
    290.0000,     2211.8
    295.0000,     2261.4
    300.0000,     2443.9
    305.0000,     2406.1
             2087.0
LAYER 2
61,     5.2500
     10.0000,     785.99
     15.0000,     793.08
     20.0000,     811.82
     25.0000,     832.93
     30.0000,     854.92
     35.0000,     824.14
     40.0000,     780.95
     45.0000,     788.85
     50.0000,     772.60
     55.0000,     804.59
     60.0000,     758.53
     65.0000,     766.05
     70.0000,     752.31
     75.0000,     756.39
     80.0000,     732.09
     85.0000,     774.40
     90.0000,     808.69
     95.0000,     940.19
    100.0000,     1007.3
    105.0000,     1120.9
    110.0000,     1118.5
    115.0000,     1156.1
    120.0000,     1179.0
    125.0000,     1220.1
    130.0000,     1206.4
    135.0000,     1252.2
    140.0000,     1209.4
    145.0000,     1246.4
    150.0000,     1345.8
    155.0000,     1397.5
    160.0000,     1503.7
    165.0000,     1526.1
    170.0000,     1661.4
    175.0000,     1764.3
    180.0000,     1817.8
    185.0000,     1813.4
    190.0000,     1949.2
    195.0000,     1701.9
    200.0000,     1608.2
    205.0000,     1514.9
    210.0000,     1483.1
    215.0000,     1564.1
    220.0000,     1619.0
    225.0000,     1741.1
    230.0000,     1503.2
    235.0000,     1618.7
    240.0000,     1700.5
    245.0000,     1537.6
    250.0000,     1525.6
    255.0000,     1403.1
    260.0000,     1428.7
    265.0000,     1489.3
    270.0000,     1494.7
    275.0000,     1595.2
    280.0000,     1471.7
    285.0000,     1683.2
    290.0000,     2290.9
    295.0000,     2423.5
    300.0000,     2437.0
    305.0000,     2238.4
             1829.2
LAYER 3
59,     8.2750
     15.0000,     899.94
     20.0000,     957.40
     25.0000,     1004.5
     30.0000,     1035.1
     35.0000,     1028.1
     40.0000,     1000.2
     45.0000,     998.29
     50.0000,     987.93
     55.0000,     1006.5
     60.0000,     954.23
     65.0000,     944.79
     70.0000,     922.04
     75.0000,     884.53
     80.0000,     855.05
     85.0000,     894.54
     90.0000,     950.05
     95.0000,     1069.6
    100.0000,     1130.8
    105.0000,     1202.8
    110.0000,     1202.1
    115.0000,     1244.3
    120.0000,     1283.5
    125.0000,     1355.6
    130.0000,     1373.0
    135.0000,     1395.3
    140.0000,     1282.0
    145.0000,     1256.1
    150.0000,     1351.8
    155.0000,     1467.2
    160.0000,     1659.8
    165.0000,     1763.4
    170.0000,     1894.2
    175.0000,     2077.8
    180.0000,     2241.1
    185.0000,     2332.6
    190.0000,     2230.0
    195.0000,     1758.0
    200.0000,     1542.7
    205.0000,     1526.4
    210.0000,     1484.5
    215.0000,     1425.6
    220.0000,     1375.9
    225.0000,     1430.7
    230.0000,     1285.8
    235.0000,     1559.6
    240.0000,     1726.5
    245.0000,     1506.4
    250.0000,     1459.8
    255.0000,     1407.2
    260.0000,     1502.2
    265.0000,     1607.1
    270.0000,     1623.8
    275.0000,     1644.0
    280.0000,     1630.7
    285.0000,     1881.9
    290.0000,     2336.7
    295.0000,     2498.2
    300.0000,     2255.6
             1779.4
LAYER 4
57,    11.6025
     20.0000,     1168.0
     25.0000,     1259.6
     30.0000,     1300.7
     35.0000,     1315.1
     40.0000,     1299.2
     45.0000,     1279.8
     50.0000,     1254.1
     55.0000,     1235.6
     60.0000,     1154.0
     65.0000,     1108.2
     70.0000,     1050.7
     75.0000,     970.76
     80.0000,     930.25
     85.0000,     967.86
     90.0000,     1038.5
     95.0000,     1145.9
    100.0000,     1189.6
    105.0000,     1223.2
    110.0000,     1216.7
    115.0000,     1279.2
    120.0000,     1368.9
    125.0000,     1516.5
    130.0000,     1597.1
    135.0000,     1611.0
    140.0000,     1404.0
    145.0000,     1293.3
    150.0000,     1357.3
    155.0000,     1508.2
    160.0000,     1763.3
    165.0000,     1948.7
    170.0000,     2120.8
    175.0000,     2389.9
    180.0000,     2639.2
    185.0000,     2684.6
    190.0000,     2263.6
    195.0000,     1652.1
    200.0000,     1381.0
    205.0000,     1397.2
    210.0000,     1374.4
    215.0000,     1252.0
    220.0000,     1150.6
    225.0000,     1185.2
    230.0000,     1149.5
    235.0000,     1630.6
    240.0000,     1946.8
    245.0000,     1587.2
    250.0000,     1422.4
    255.0000,     1350.8
    260.0000,     1464.7
    265.0000,     1596.8
    270.0000,     1618.1
    275.0000,     1623.2
    280.0000,     1711.7
    285.0000,     1991.7
    290.0000,     2367.3
    295.0000,     2467.8
             1849.1
LAYER 5
53,    15.2628
     30.0000,     1781.7
     35.0000,     1806.5
     40.0000,     1766.3
     45.0000,     1615.2
     50.0000,     1470.0
     55.0000,     1311.6
     60.0000,     1165.4
     65.0000,     1057.2
     70.0000,     971.30
     75.0000,     906.04
     80.0000,     896.43
     85.0000,     948.93
     90.0000,     1034.5
     95.0000,     1114.2
    100.0000,     1134.7
    105.0000,     1120.0
    110.0000,     1100.4
    115.0000,     1152.6
    120.0000,     1277.7
    125.0000,     1482.6
    130.0000,     1665.2
    135.0000,     1727.7
    140.0000,     1547.4
    145.0000,     1364.8
    150.0000,     1303.5
    155.0000,     1333.3
    160.0000,     1427.8
    165.0000,     1510.9
    170.0000,     1562.8
    175.0000,     1600.4
    180.0000,     1551.0
    185.0000,     1361.8
    190.0000,     1092.1
    195.0000,     918.44
    200.0000,     902.36
    205.0000,     1011.1
    210.0000,     1087.6
    215.0000,     1043.4
    220.0000,     979.61
    225.0000,     1018.3
    230.0000,     1181.5
    235.0000,     1820.6
    240.0000,     2266.7
    245.0000,     1830.1
    250.0000,     1414.6
    255.0000,     1193.5
    260.0000,     1160.5
    265.0000,     1195.1
    270.0000,     1211.8
    275.0000,     1262.0
    280.0000,     1419.3
    285.0000,     1630.3
             1973.4
LAYER 6
49,    19.2890
     40.0000,     1782.0
     45.0000,     1506.9
     50.0000,     1338.3
     55.0000,     1146.8
     60.0000,     1007.7
     65.0000,     908.50
     70.0000,     853.10
     75.0000,     836.89
     80.0000,     868.20
     85.0000,     943.32
     90.0000,     1037.0
     95.0000,     1108.7
    100.0000,     1123.1
    105.0000,     1092.6
    110.0000,     1057.3
    115.0000,     1072.1
    120.0000,     1154.7
    125.0000,     1304.7
    130.0000,     1464.2
    135.0000,     1544.0
    140.0000,     1461.3
    145.0000,     1310.0
    150.0000,     1184.7
    155.0000,     1102.6
    160.0000,     1055.2
    165.0000,     1016.7
    170.0000,     969.11
    175.0000,     905.93
    180.0000,     819.78
    185.0000,     725.83
    190.0000,     665.52
    195.0000,     681.07
    200.0000,     781.88
    205.0000,     935.79
    210.0000,     1046.4
    215.0000,     1053.0
    220.0000,     1026.7
    225.0000,     1080.6
    230.0000,     1298.1
    235.0000,     1796.5
    240.0000,     2097.6
    245.0000,     1784.0
    250.0000,     1368.0
    255.0000,     1105.6
    260.0000,     990.41
    265.0000,     961.98
    270.0000,     966.00
    275.0000,     1021.4
             1232.9
LAYER 7
45,    23.7179
     50.0000,     1284.5
     55.0000,     1058.3
     60.0000,     948.22
     65.0000,     876.51
     70.0000,     848.18
     75.0000,     862.45
     80.0000,     917.29
     85.0000,     1003.6
     90.0000,     1094.6
     95.0000,     1154.1
    100.0000,     1156.7
    105.0000,     1112.2
    110.0000,     1057.3
    115.0000,     1033.4
    120.0000,     1059.8
    125.0000,     1134.7
    130.0000,     1226.4
    135.0000,     1280.1
    140.0000,     1247.8
    145.0000,     1149.4
    150.0000,     1032.5
    155.0000,     925.95
    160.0000,     839.33
    165.0000,     768.12
    170.0000,     704.61
    175.0000,     645.41
    180.0000,     594.82
    185.0000,     567.48
    190.0000,     584.76
    195.0000,     663.71
    200.0000,     802.64
    205.0000,     963.21
    210.0000,     1074.0
    215.0000,     1100.7
    220.0000,     1095.9
    225.0000,     1145.4
    230.0000,     1308.3
    235.0000,     1573.8
    240.0000,     1690.4
    245.0000,     1503.3
    250.0000,     1217.3
    255.0000,     1021.6
    260.0000,     908.36
    265.0000,     872.30
           884.8343
LAYER 8
41,    28.5897
     60.0000,     992.03
     65.0000,     927.36
     70.0000,     912.87
     75.0000,     938.84
     80.0000,     992.15
     85.0000,     1068.8
     90.0000,     1138.4
     95.0000,     1174.3
    100.0000,     1159.9
    105.0000,     1104.5
    110.0000,     1036.2
    115.0000,     985.53
    120.0000,     968.29
    125.0000,     983.94
    130.0000,     1015.3
    135.0000,     1034.0
    140.0000,     1015.2
    145.0000,     957.65
    150.0000,     878.88
    155.0000,     797.71
    160.0000,     725.65
    165.0000,     665.92
    170.0000,     617.76
    175.0000,     581.45
    180.0000,     561.98
    185.0000,     569.62
    190.0000,     616.69
    195.0000,     709.62
    200.0000,     837.95
    205.0000,     966.25
    210.0000,     1049.2
    215.0000,     1072.9
    220.0000,     1071.9
    225.0000,     1096.1
    230.0000,     1170.7
    235.0000,     1264.5
    240.0000,     1275.4
    245.0000,     1173.9
    250.0000,     1031.2
    255.0000,     925.42
           849.0045
LAYER 9
37,    33.9487
     70.0000,     972.17
     75.0000,     1000.3
     80.0000,     1036.9
     85.0000,     1078.9
     90.0000,     1113.1
     95.0000,     1123.8
    100.0000,     1096.1
    105.0000,     1039.0
    110.0000,     969.64
    115.0000,     909.28
    120.0000,     869.28
    125.0000,     850.70
    130.0000,     845.32
    135.0000,     839.80
    140.0000,     822.36
    145.0000,     789.23
    150.0000,     745.04
    155.0000,     697.93
    160.0000,     654.80
    165.0000,     619.49
    170.0000,     593.96
    175.0000,     580.24
    180.0000,     582.42
    185.0000,     606.51
    190.0000,     657.62
    195.0000,     734.53
    200.0000,     824.35
    205.0000,     903.21
    210.0000,     949.05
    215.0000,     959.54
    220.0000,     953.87
    225.0000,     955.82
    230.0000,     974.85
    235.0000,     993.85
    240.0000,     981.00
    245.0000,     933.82
           869.7683
LAYER 10
31,    39.8436
     85.0000,     1025.0
     90.0000,     1028.3
     95.0000,     1021.4
    100.0000,     987.31
    105.0000,     938.48
    110.0000,     875.52
    115.0000,     818.17
    120.0000,     772.04
    125.0000,     739.75
    130.0000,     717.88
    135.0000,     700.78
    140.0000,     683.29
    145.0000,     662.86
    150.0000,     640.11
    155.0000,     617.60
    160.0000,     598.19
    165.0000,     584.15
    170.0000,     577.26
    175.0000,     579.30
    180.0000,     592.57
    185.0000,     619.36
    190.0000,     660.06
    195.0000,     710.64
    200.0000,     761.58
    205.0000,     800.81
    210.0000,     820.10
    215.0000,     821.37
    220.0000,     814.99
    225.0000,     811.82
    230.0000,     814.44
           829.4592
LAYER 11
27,    46.3279
     95.0000,     928.54
    100.0000,     876.53
    105.0000,     833.46
    110.0000,     782.62
    115.0000,     735.13
    120.0000,     690.13
    125.0000,     655.72
    130.0000,     629.01
    135.0000,     608.17
    140.0000,     591.21
    145.0000,     576.81
    150.0000,     564.66
    155.0000,     555.22
    160.0000,     549.24
    165.0000,     547.51
    170.0000,     550.80
    175.0000,     559.87
    180.0000,     575.45
    185.0000,     597.71
    190.0000,     625.42
    195.0000,     655.14
    200.0000,     681.44
    205.0000,     699.92
    210.0000,     707.72
    215.0000,     709.83
    220.0000,     709.93
           717.7814
LAYER 12
23,    53.4607
    105.0000,     760.96
    110.0000,     707.50
    115.0000,     664.32
    120.0000,     628.22
    125.0000,     598.76
    130.0000,     571.77
    135.0000,     550.59
    140.0000,     534.40
    145.0000,     522.57
    150.0000,     514.70
    155.0000,     510.55
    160.0000,     510.00
    165.0000,     512.96
    170.0000,     519.44
    175.0000,     529.43
    180.0000,     542.87
    185.0000,     559.30
    190.0000,     577.58
    195.0000,     595.74
    200.0000,     609.41
    205.0000,     619.85
    210.0000,     628.46
           639.8015
LAYER 13
21,    61.3068
    110.0000,     633.38
    115.0000,     607.54
    120.0000,     582.15
    125.0000,     558.44
    130.0000,     537.39
    135.0000,     517.38
    140.0000,     501.95
    145.0000,     491.11
    150.0000,     484.58
    155.0000,     481.92
    160.0000,     482.68
    165.0000,     486.40
    170.0000,     492.70
    175.0000,     501.24
    180.0000,     511.69
    185.0000,     523.59
    190.0000,     536.18
    195.0000,     546.73
    200.0000,     555.79
    205.0000,     562.94
           569.1605
LAYER 14
19, 
    115.0000,     571.44
    120.0000,     555.14
    125.0000,     536.30
    130.0000,     517.73
    135.0000,     501.19
    140.0000,     485.94
    145.0000,     475.41
    150.0000,     469.25
    155.0000,     466.91
    160.0000,     467.81
    165.0000,     471.36
    170.0000,     477.02
    175.0000,     484.35
    180.0000,     493.02
    185.0000,     502.72
    190.0000,     511.27
    195.0000,     519.12
    200.0000,     525.37
           528.9491
CALCULATED APPARENT RESISTIVITY
      7.5000,       5.0000,   1.00000,    808.3635
     12.5000,       5.0000,   1.00000,    824.8453
     17.5000,       5.0000,   1.00000,    830.0988
     22.5000,       5.0000,   1.00000,    830.8858
     27.5000,       5.0000,   1.00000,    848.4425
     32.5000,       5.0000,   1.00000,    828.9020
     37.5000,       5.0000,   1.00000,    798.1294
     42.5000,       5.0000,   1.00000,    819.4311
     47.5000,       5.0000,   1.00000,    779.4616
     52.5000,       5.0000,   1.00000,    815.1964
     57.5000,       5.0000,   1.00000,    764.1009
     62.5000,       5.0000,   1.00000,    789.7492
     67.5000,       5.0000,   1.00000,    742.5430
     72.5000,       5.0000,   1.00000,    771.3970
     77.5000,       5.0000,   1.00000,    746.4298
     82.5000,       5.0000,   1.00000,    803.6799
     87.5000,       5.0000,   1.00000,    812.7974
     92.5000,       5.0000,   1.00000,    940.2336
     97.5000,       5.0000,   1.00000,    960.0234
    102.5000,       5.0000,   1.00000,   1088.4751
    107.5000,       5.0000,   1.00000,   1092.0405
    112.5000,       5.0000,   1.00000,   1167.0165
    117.5000,       5.0000,   1.00000,   1179.2693
    122.5000,       5.0000,   1.00000,   1229.3140
    127.5000,       5.0000,   1.00000,   1217.8835
    132.5000,       5.0000,   1.00000,   1270.4033
    137.5000,       5.0000,   1.00000,   1240.0983
    142.5000,       5.0000,   1.00000,   1288.0837
    147.5000,       5.0000,   1.00000,   1346.7667
    152.5000,       5.0000,   1.00000,   1373.9852
    157.5000,       5.0000,   1.00000,   1487.2003
    162.5000,       5.0000,   1.00000,   1488.0586
    167.5000,       5.0000,   1.00000,   1638.0452
    172.5000,       5.0000,   1.00000,   1653.6431
    177.5000,       5.0000,   1.00000,   1738.0668
    182.5000,       5.0000,   1.00000,   1644.6729
    187.5000,       5.0000,   1.00000,   1758.9753
    192.5000,       5.0000,   1.00000,   1591.6492
    197.5000,       5.0000,   1.00000,   1604.5129
    202.5000,       5.0000,   1.00000,   1492.7548
    207.5000,       5.0000,   1.00000,   1492.5869
    212.5000,       5.0000,   1.00000,   1576.0386
    217.5000,       5.0000,   1.00000,   1558.9843
    222.5000,       5.0000,   1.00000,   1699.6742
    227.5000,       5.0000,   1.00000,   1598.8463
    232.5000,       5.0000,   1.00000,   1641.3190
    237.5000,       5.0000,   1.00000,   1660.0192
    242.5000,       5.0000,   1.00000,   1535.2432
    247.5000,       5.0000,   1.00000,   1566.6737
    252.5000,       5.0000,   1.00000,   1438.1410
    257.5000,       5.0000,   1.00000,   1437.2421
    262.5000,       5.0000,   1.00000,   1483.7510
    267.5000,       5.0000,   1.00000,   1416.7953
    272.5000,       5.0000,   1.00000,   1603.4449
    277.5000,       5.0000,   1.00000,   1552.1057
    282.5000,       5.0000,   1.00000,   1701.1761
    287.5000,       5.0000,   1.00000,   2099.6104
    292.5000,       5.0000,   1.00000,   2069.6941
    297.5000,       5.0000,   1.00000,   2242.4854
    302.5000,       5.0000,   1.00000,   2155.6858
    307.5000,       5.0000,   1.00000,   1979.5660
     12.5000,       5.0000,   2.00000,    920.2330
     17.5000,       5.0000,   2.00000,    914.8183
     22.5000,       5.0000,   2.00000,    917.0961
     27.5000,       5.0000,   2.00000,    958.2216
     32.5000,       5.0000,   2.00000,    925.7159
     37.5000,       5.0000,   2.00000,    890.7453
     42.5000,       5.0000,   2.00000,    911.5898
     47.5000,       5.0000,   2.00000,    882.5537
     52.5000,       5.0000,   2.00000,    903.0873
     57.5000,       5.0000,   2.00000,    856.9693
     62.5000,       5.0000,   2.00000,    859.8015
     67.5000,       5.0000,   2.00000,    828.5084
     72.5000,       5.0000,   2.00000,    844.9982
     77.5000,       5.0000,   2.00000,    839.0147
     82.5000,       5.0000,   2.00000,    871.9229
     87.5000,       5.0000,   2.00000,    890.3291
     92.5000,       5.0000,   2.00000,    987.4222
     97.5000,       5.0000,   2.00000,   1012.4586
    102.5000,       5.0000,   2.00000,   1110.9904
    107.5000,       5.0000,   2.00000,   1124.3420
    112.5000,       5.0000,   2.00000,   1172.7157
    117.5000,       5.0000,   2.00000,   1215.8401
    122.5000,       5.0000,   2.00000,   1245.8525
    127.5000,       5.0000,   2.00000,   1256.1069
    132.5000,       5.0000,   2.00000,   1309.1802
    137.5000,       5.0000,   2.00000,   1268.6705
    142.5000,       5.0000,   2.00000,   1315.6145
    147.5000,       5.0000,   2.00000,   1390.3710
    152.5000,       5.0000,   2.00000,   1428.6365
    157.5000,       5.0000,   2.00000,   1507.4371
    162.5000,       5.0000,   2.00000,   1508.6263
    167.5000,       5.0000,   2.00000,   1656.7131
    172.5000,       5.0000,   2.00000,   1736.7891
    177.5000,       5.0000,   2.00000,   1697.8979
    182.5000,       5.0000,   2.00000,   1622.6809
    187.5000,       5.0000,   2.00000,   1743.6766
    192.5000,       5.0000,   2.00000,   1627.4502
    197.5000,       5.0000,   2.00000,   1592.3647
    202.5000,       5.0000,   2.00000,   1475.9871
    207.5000,       5.0000,   2.00000,   1435.3176
    212.5000,       5.0000,   2.00000,   1475.3645
    217.5000,       5.0000,   2.00000,   1489.8650
    222.5000,       5.0000,   2.00000,   1599.4392
    227.5000,       5.0000,   2.00000,   1453.3003
    232.5000,       5.0000,   2.00000,   1517.2529
    237.5000,       5.0000,   2.00000,   1593.1250
    242.5000,       5.0000,   2.00000,   1489.9808
    247.5000,       5.0000,   2.00000,   1548.7504
    252.5000,       5.0000,   2.00000,   1447.3243
    257.5000,       5.0000,   2.00000,   1458.0602
    262.5000,       5.0000,   2.00000,   1492.3796
    267.5000,       5.0000,   2.00000,   1491.3237
    272.5000,       5.0000,   2.00000,   1725.5659
    277.5000,       5.0000,   2.00000,   1553.5874
    282.5000,       5.0000,   2.00000,   1653.8457
    287.5000,       5.0000,   2.00000,   2071.3113
    292.5000,       5.0000,   2.00000,   1938.4601
    297.5000,       5.0000,   2.00000,   2009.5182
    302.5000,       5.0000,   2.00000,   2001.1150
     17.5000,       5.0000,   3.00000,    991.2755
     22.5000,       5.0000,   3.00000,   1006.3365
     27.5000,       5.0000,   3.00000,   1037.7145
     32.5000,       5.0000,   3.00000,   1006.3515
     37.5000,       5.0000,   3.00000,    949.0496
     42.5000,       5.0000,   3.00000,    975.8945
     47.5000,       5.0000,   3.00000,    949.0015
     52.5000,       5.0000,   3.00000,    990.6436
     57.5000,       5.0000,   3.00000,    918.8503
     62.5000,       5.0000,   3.00000,    934.9677
     67.5000,       5.0000,   3.00000,    883.6191
     72.5000,       5.0000,   3.00000,    920.9399
     77.5000,       5.0000,   3.00000,    882.8154
     82.5000,       5.0000,   3.00000,    929.3985
     87.5000,       5.0000,   3.00000,    915.7753
     92.5000,       5.0000,   3.00000,   1031.0870
     97.5000,       5.0000,   3.00000,   1038.3242
    102.5000,       5.0000,   3.00000,   1143.5226
    107.5000,       5.0000,   3.00000,   1119.1801
    112.5000,       5.0000,   3.00000,   1180.6689
    117.5000,       5.0000,   3.00000,   1193.8358
    122.5000,       5.0000,   3.00000,   1259.6981
    127.5000,       5.0000,   3.00000,   1261.8784
    132.5000,       5.0000,   3.00000,   1312.1493
    137.5000,       5.0000,   3.00000,   1269.2714
    142.5000,       5.0000,   3.00000,   1314.5845
    147.5000,       5.0000,   3.00000,   1403.0259
    152.5000,       5.0000,   3.00000,   1429.8872
    157.5000,       5.0000,   3.00000,   1483.4047
    162.5000,       5.0000,   3.00000,   1453.5310
    167.5000,       5.0000,   3.00000,   1618.9305
    172.5000,       5.0000,   3.00000,   1612.4314
    177.5000,       5.0000,   3.00000,   1603.0732
    182.5000,       5.0000,   3.00000,   1491.2236
    187.5000,       5.0000,   3.00000,   1657.3151
    192.5000,       5.0000,   3.00000,   1562.3298
    197.5000,       5.0000,   3.00000,   1533.9008
    202.5000,       5.0000,   3.00000,   1380.5215
    207.5000,       5.0000,   3.00000,   1335.5667
    212.5000,       5.0000,   3.00000,   1407.3600
    217.5000,       5.0000,   3.00000,   1449.1008
    222.5000,       5.0000,   3.00000,   1517.7535
    227.5000,       5.0000,   3.00000,   1360.5441
    232.5000,       5.0000,   3.00000,   1412.6788
    237.5000,       5.0000,   3.00000,   1510.5004
    242.5000,       5.0000,   3.00000,   1461.7301
    247.5000,       5.0000,   3.00000,   1490.0840
    252.5000,       5.0000,   3.00000,   1409.5071
    257.5000,       5.0000,   3.00000,   1421.3799
    262.5000,       5.0000,   3.00000,   1511.5751
    267.5000,       5.0000,   3.00000,   1553.6619
    272.5000,       5.0000,   3.00000,   1674.8884
    277.5000,       5.0000,   3.00000,   1471.0865
    282.5000,       5.0000,   3.00000,   1530.4674
    287.5000,       5.0000,   3.00000,   1892.3401
    292.5000,       5.0000,   3.00000,   1884.1165
    297.5000,       5.0000,   3.00000,   1878.8917
     22.5000,      15.0000,   1.00000,   1048.3871
     27.5000,      15.0000,   1.00000,   1048.8143
     32.5000,      15.0000,   1.00000,   1018.4531
     37.5000,      15.0000,   1.00000,    998.8248
     42.5000,      15.0000,   1.00000,    975.3492
     47.5000,      15.0000,   1.00000,    997.0846
     52.5000,      15.0000,   1.00000,    986.5827
     57.5000,      15.0000,   1.00000,    993.1299
     62.5000,      15.0000,   1.00000,    952.0078
     67.5000,      15.0000,   1.00000,    957.2003
     72.5000,      15.0000,   1.00000,    926.3698
     77.5000,      15.0000,   1.00000,    943.4048
     82.5000,      15.0000,   1.00000,    926.9052
     87.5000,      15.0000,   1.00000,    979.9995
     92.5000,      15.0000,   1.00000,   1009.8615
     97.5000,      15.0000,   1.00000,   1088.7889
    102.5000,      15.0000,   1.00000,   1104.8738
    107.5000,      15.0000,   1.00000,   1147.5701
    112.5000,      15.0000,   1.00000,   1143.7714
    117.5000,      15.0000,   1.00000,   1192.1606
    122.5000,      15.0000,   1.00000,   1215.2817
    127.5000,      15.0000,   1.00000,   1257.6381
    132.5000,      15.0000,   1.00000,   1256.9738
    137.5000,      15.0000,   1.00000,   1279.1720
    142.5000,      15.0000,   1.00000,   1319.9376
    147.5000,      15.0000,   1.00000,   1366.8264
    152.5000,      15.0000,   1.00000,   1411.0643
    157.5000,      15.0000,   1.00000,   1414.9868
    162.5000,      15.0000,   1.00000,   1469.0143
    167.5000,      15.0000,   1.00000,   1457.4519
    172.5000,      15.0000,   1.00000,   1481.9989
    177.5000,      15.0000,   1.00000,   1440.3527
    182.5000,      15.0000,   1.00000,   1479.4252
    187.5000,      15.0000,   1.00000,   1469.0707
    192.5000,      15.0000,   1.00000,   1511.6919
    197.5000,      15.0000,   1.00000,   1437.0831
    202.5000,      15.0000,   1.00000,   1356.6716
    207.5000,      15.0000,   1.00000,   1324.1180
    212.5000,      15.0000,   1.00000,   1375.0432
    217.5000,      15.0000,   1.00000,   1423.1058
    222.5000,      15.0000,   1.00000,   1410.0308
    227.5000,      15.0000,   1.00000,   1388.4531
    232.5000,      15.0000,   1.00000,   1371.5388
    237.5000,      15.0000,   1.00000,   1397.0629
    242.5000,      15.0000,   1.00000,   1428.2286
    247.5000,      15.0000,   1.00000,   1421.6553
    252.5000,      15.0000,   1.00000,   1392.4503
    257.5000,      15.0000,   1.00000,   1432.9523
    262.5000,      15.0000,   1.00000,   1520.8741
    267.5000,      15.0000,   1.00000,   1562.1039
    272.5000,      15.0000,   1.00000,   1508.7466
    277.5000,      15.0000,   1.00000,   1473.0469
    282.5000,      15.0000,   1.00000,   1533.8507
    287.5000,      15.0000,   1.00000,   1659.5568
    292.5000,      15.0000,   1.00000,   1773.2382
     22.5000,       5.0000,   4.00000,   1064.1311
     27.5000,       5.0000,   4.00000,   1101.3203
     32.5000,       5.0000,   4.00000,   1046.5344
     37.5000,       5.0000,   4.00000,    993.0870
     42.5000,       5.0000,   4.00000,   1015.0730
     47.5000,       5.0000,   4.00000,    991.5740
     52.5000,       5.0000,   4.00000,   1043.0640
     57.5000,       5.0000,   4.00000,    983.2259
     62.5000,       5.0000,   4.00000,    988.7963
     67.5000,       5.0000,   4.00000,    943.0045
     72.5000,       5.0000,   4.00000,    952.3954
     77.5000,       5.0000,   4.00000,    919.6559
     82.5000,       5.0000,   4.00000,    942.0687
     87.5000,       5.0000,   4.00000,    941.4337
     92.5000,       5.0000,   4.00000,   1051.7527
     97.5000,       5.0000,   4.00000,   1064.7246
    102.5000,       5.0000,   4.00000,   1153.2495
    107.5000,       5.0000,   4.00000,   1127.1917
    112.5000,       5.0000,   4.00000,   1151.6652
    117.5000,       5.0000,   4.00000,   1183.9354
    122.5000,       5.0000,   4.00000,   1236.0157
    127.5000,       5.0000,   4.00000,   1246.2842
    132.5000,       5.0000,   4.00000,   1293.7251
    137.5000,       5.0000,   4.00000,   1240.1810
    142.5000,       5.0000,   4.00000,   1290.4570
    147.5000,       5.0000,   4.00000,   1362.3121
    152.5000,       5.0000,   4.00000,   1375.2717
    157.5000,       5.0000,   4.00000,   1429.6920
    162.5000,       5.0000,   4.00000,   1393.3694
    167.5000,       5.0000,   4.00000,   1469.9568
    172.5000,       5.0000,   4.00000,   1472.8739
    177.5000,       5.0000,   4.00000,   1456.2643
    182.5000,       5.0000,   4.00000,   1400.1466
    187.5000,       5.0000,   4.00000,   1537.0869
    192.5000,       5.0000,   4.00000,   1436.3038
    197.5000,       5.0000,   4.00000,   1420.8542
    202.5000,       5.0000,   4.00000,   1283.0253
    207.5000,       5.0000,   4.00000,   1261.1302
    212.5000,       5.0000,   4.00000,   1358.9523
    217.5000,       5.0000,   4.00000,   1360.8087
    222.5000,       5.0000,   4.00000,   1457.6744
    227.5000,       5.0000,   4.00000,   1288.5438
    232.5000,       5.0000,   4.00000,   1360.6305
    237.5000,       5.0000,   4.00000,   1461.8713
    242.5000,       5.0000,   4.00000,   1376.5117
    247.5000,       5.0000,   4.00000,   1448.3374
    252.5000,       5.0000,   4.00000,   1323.8792
    257.5000,       5.0000,   4.00000,   1394.0355
    262.5000,       5.0000,   4.00000,   1531.2745
    267.5000,       5.0000,   4.00000,   1474.9039
    272.5000,       5.0000,   4.00000,   1592.2037
    277.5000,       5.0000,   4.00000,   1344.3140
    282.5000,       5.0000,   4.00000,   1391.8623
    287.5000,       5.0000,   4.00000,   1796.1058
    292.5000,       5.0000,   4.00000,   1740.1119
     30.0000,      20.0000,   1.00000,   1061.8508
     35.0000,      20.0000,   1.00000,   1048.8815
     40.0000,      20.0000,   1.00000,   1025.7551
     45.0000,      20.0000,   1.00000,   1026.2120
     50.0000,      20.0000,   1.00000,   1034.2933
     55.0000,      20.0000,   1.00000,   1037.9800
     60.0000,      20.0000,   1.00000,   1044.0665
     65.0000,      20.0000,   1.00000,   1015.0389
     70.0000,      20.0000,   1.00000,    987.3842
     75.0000,      20.0000,   1.00000,    961.0081
     80.0000,      20.0000,   1.00000,    953.4778
     85.0000,      20.0000,   1.00000,    981.8040
     90.0000,      20.0000,   1.00000,   1014.9711
     95.0000,      20.0000,   1.00000,   1067.0657
    100.0000,      20.0000,   1.00000,   1105.2030
    105.0000,      20.0000,   1.00000,   1120.0405
    110.0000,      20.0000,   1.00000,   1140.5741
    115.0000,      20.0000,   1.00000,   1152.6505
    120.0000,      20.0000,   1.00000,   1160.6508
    125.0000,      20.0000,   1.00000,   1191.9365
    130.0000,      20.0000,   1.00000,   1192.7421
    135.0000,      20.0000,   1.00000,   1220.7709
    140.0000,      20.0000,   1.00000,   1243.5520
    145.0000,      20.0000,   1.00000,   1254.0155
    150.0000,      20.0000,   1.00000,   1285.5150
    155.0000,      20.0000,   1.00000,   1312.2074
    160.0000,      20.0000,   1.00000,   1310.7628
    165.0000,      20.0000,   1.00000,   1319.1263
    170.0000,      20.0000,   1.00000,   1297.0939
    175.0000,      20.0000,   1.00000,   1303.9558
    180.0000,      20.0000,   1.00000,   1340.0514
    185.0000,      20.0000,   1.00000,   1330.1454
    190.0000,      20.0000,   1.00000,   1328.8964
    195.0000,      20.0000,   1.00000,   1296.7870
    200.0000,      20.0000,   1.00000,   1266.0713
    205.0000,      20.0000,   1.00000,   1271.5176
    210.0000,      20.0000,   1.00000,   1254.5446
    215.0000,      20.0000,   1.00000,   1289.5055
    220.0000,      20.0000,   1.00000,   1299.9781
    225.0000,      20.0000,   1.00000,   1318.4568
    230.0000,      20.0000,   1.00000,   1355.8275
    235.0000,      20.0000,   1.00000,   1308.0166
    240.0000,      20.0000,   1.00000,   1331.1846
    245.0000,      20.0000,   1.00000,   1313.3612
    250.0000,      20.0000,   1.00000,   1324.7102
    255.0000,      20.0000,   1.00000,   1403.1086
    260.0000,      20.0000,   1.00000,   1368.5299
    265.0000,      20.0000,   1.00000,   1410.7247
    270.0000,      20.0000,   1.00000,   1369.7827
    275.0000,      20.0000,   1.00000,   1329.8134
    280.0000,      20.0000,   1.00000,   1442.5836
    285.0000,      20.0000,   1.00000,   1450.0627
     27.5000,       5.0000,   5.00000,   1125.9512
     32.5000,       5.0000,   5.00000,   1077.5383
     37.5000,       5.0000,   5.00000,   1014.0420
     42.5000,       5.0000,   5.00000,   1045.5680
     47.5000,       5.0000,   5.00000,   1018.2451
     52.5000,       5.0000,   5.00000,   1078.0392
     57.5000,       5.0000,   5.00000,   1023.7194
     62.5000,       5.0000,   5.00000,   1042.6335
     67.5000,       5.0000,   5.00000,    970.4206
     72.5000,       5.0000,   5.00000,    980.6941
     77.5000,       5.0000,   5.00000,    920.7191
     82.5000,       5.0000,   5.00000,    956.4844
     87.5000,       5.0000,   5.00000,    948.8143
     92.5000,       5.0000,   5.00000,   1070.6079
     97.5000,       5.0000,   5.00000,   1071.1809
    102.5000,       5.0000,   5.00000,   1163.8657
    107.5000,       5.0000,   5.00000,   1112.6871
    112.5000,       5.0000,   5.00000,   1145.0546
    117.5000,       5.0000,   5.00000,   1156.6287
    122.5000,       5.0000,   5.00000,   1208.2865
    127.5000,       5.0000,   5.00000,   1208.4104
    132.5000,       5.0000,   5.00000,   1257.0907
    137.5000,       5.0000,   5.00000,   1203.2506
    142.5000,       5.0000,   5.00000,   1229.4135
    147.5000,       5.0000,   5.00000,   1285.2976
    152.5000,       5.0000,   5.00000,   1295.0728
    157.5000,       5.0000,   5.00000,   1351.8215
    162.5000,       5.0000,   5.00000,   1282.5352
    167.5000,       5.0000,   5.00000,   1352.0057
    172.5000,       5.0000,   5.00000,   1342.2509
    177.5000,       5.0000,   5.00000,   1354.8876
    182.5000,       5.0000,   5.00000,   1302.2115
    187.5000,       5.0000,   5.00000,   1428.5237
    192.5000,       5.0000,   5.00000,   1306.5603
    197.5000,       5.0000,   5.00000,   1284.1526
    202.5000,       5.0000,   5.00000,   1206.5393
    207.5000,       5.0000,   5.00000,   1208.3964
    212.5000,       5.0000,   5.00000,   1260.8197
    217.5000,       5.0000,   5.00000,   1292.2334
    222.5000,       5.0000,   5.00000,   1367.5336
    227.5000,       5.0000,   5.00000,   1249.1229
    232.5000,       5.0000,   5.00000,   1333.0790
    237.5000,       5.0000,   5.00000,   1410.4724
    242.5000,       5.0000,   5.00000,   1325.5339
    247.5000,       5.0000,   5.00000,   1345.1360
    252.5000,       5.0000,   5.00000,   1294.3330
    257.5000,       5.0000,   5.00000,   1358.1111
    262.5000,       5.0000,   5.00000,   1423.2985
    267.5000,       5.0000,   5.00000,   1385.9583
    272.5000,       5.0000,   5.00000,   1455.4436
    277.5000,       5.0000,   5.00000,   1243.0469
    282.5000,       5.0000,   5.00000,   1311.5056
    287.5000,       5.0000,   5.00000,   1673.9979
     32.5000,       5.0000,   6.00000,   1088.7363
     37.5000,       5.0000,   6.00000,   1033.6936
     42.5000,       5.0000,   6.00000,   1061.9457
     47.5000,       5.0000,   6.00000,   1043.3816
     52.5000,       5.0000,   6.00000,   1103.3282
     57.5000,       5.0000,   6.00000,   1048.4023
     62.5000,       5.0000,   6.00000,   1061.6041
     67.5000,       5.0000,   6.00000,    992.6846
     72.5000,       5.0000,   6.00000,    981.9731
     77.5000,       5.0000,   6.00000,    927.5190
     82.5000,       5.0000,   6.00000,    954.4826
     87.5000,       5.0000,   6.00000,    955.5361
     92.5000,       5.0000,   6.00000,   1069.2267
     97.5000,       5.0000,   6.00000,   1075.5690
    102.5000,       5.0000,   6.00000,   1150.8811
    107.5000,       5.0000,   6.00000,   1109.4185
    112.5000,       5.0000,   6.00000,   1130.3837
    117.5000,       5.0000,   6.00000,   1135.9174
    122.5000,       5.0000,   6.00000,   1171.5516
    127.5000,       5.0000,   6.00000,   1167.9445
    132.5000,       5.0000,   6.00000,   1208.3280
    137.5000,       5.0000,   6.00000,   1145.0170
    142.5000,       5.0000,   6.00000,   1153.8850
    147.5000,       5.0000,   6.00000,   1196.5791
    152.5000,       5.0000,   6.00000,   1208.0225
    157.5000,       5.0000,   6.00000,   1232.3158
    162.5000,       5.0000,   6.00000,   1179.9481
    167.5000,       5.0000,   6.00000,   1262.2130
    172.5000,       5.0000,   6.00000,   1269.4465
    177.5000,       5.0000,   6.00000,   1275.7798
    182.5000,       5.0000,   6.00000,   1212.8452
    187.5000,       5.0000,   6.00000,   1320.1600
    192.5000,       5.0000,   6.00000,   1200.3884
    197.5000,       5.0000,   6.00000,   1192.4321
    202.5000,       5.0000,   6.00000,   1125.7882
    207.5000,       5.0000,   6.00000,   1116.9841
    212.5000,       5.0000,   6.00000,   1189.3016
    217.5000,       5.0000,   6.00000,   1196.2043
    222.5000,       5.0000,   6.00000,   1311.5212
    227.5000,       5.0000,   6.00000,   1201.6536
    232.5000,       5.0000,   6.00000,   1295.9800
    237.5000,       5.0000,   6.00000,   1384.1936
    242.5000,       5.0000,   6.00000,   1262.8755
    247.5000,       5.0000,   6.00000,   1306.6786
    252.5000,       5.0000,   6.00000,   1239.6243
    257.5000,       5.0000,   6.00000,   1263.8967
    262.5000,       5.0000,   6.00000,   1303.8610
    267.5000,       5.0000,   6.00000,   1249.9822
    272.5000,       5.0000,   6.00000,   1346.9355
    277.5000,       5.0000,   6.00000,   1169.3613
    282.5000,       5.0000,   6.00000,   1238.4835
     37.5000,      25.0000,   1.00000,   1061.5948
     42.5000,      25.0000,   1.00000,   1062.3578
     47.5000,      25.0000,   1.00000,   1054.9272
     52.5000,      25.0000,   1.00000,   1072.4597
     57.5000,      25.0000,   1.00000,   1056.0505
     62.5000,      25.0000,   1.00000,   1050.9995
     67.5000,      25.0000,   1.00000,   1011.7506
     72.5000,      25.0000,   1.00000,    994.2927
     77.5000,      25.0000,   1.00000,    966.2928
     82.5000,      25.0000,   1.00000,    987.3367
     87.5000,      25.0000,   1.00000,    997.0862
     92.5000,      25.0000,   1.00000,   1046.5590
     97.5000,      25.0000,   1.00000,   1063.6156
    102.5000,      25.0000,   1.00000,   1105.2783
    107.5000,      25.0000,   1.00000,   1118.1630
    112.5000,      25.0000,   1.00000,   1137.5648
    117.5000,      25.0000,   1.00000,   1128.2914
    122.5000,      25.0000,   1.00000,   1133.8949
    127.5000,      25.0000,   1.00000,   1126.9277
    132.5000,      25.0000,   1.00000,   1132.5968
    137.5000,      25.0000,   1.00000,   1137.9255
    142.5000,      25.0000,   1.00000,   1151.9003
    147.5000,      25.0000,   1.00000,   1162.7728
    152.5000,      25.0000,   1.00000,   1150.1931
    157.5000,      25.0000,   1.00000,   1169.5657
    162.5000,      25.0000,   1.00000,   1183.6476
    167.5000,      25.0000,   1.00000,   1208.9281
    172.5000,      25.0000,   1.00000,   1214.8237
    177.5000,      25.0000,   1.00000,   1235.2087
    182.5000,      25.0000,   1.00000,   1217.3450
    187.5000,      25.0000,   1.00000,   1197.8130
    192.5000,      25.0000,   1.00000,   1185.0508
    197.5000,      25.0000,   1.00000,   1190.0979
    202.5000,      25.0000,   1.00000,   1147.2155
    207.5000,      25.0000,   1.00000,   1150.1967
    212.5000,      25.0000,   1.00000,   1165.0076
    217.5000,      25.0000,   1.00000,   1188.3286
    222.5000,      25.0000,   1.00000,   1229.6863
    227.5000,      25.0000,   1.00000,   1272.9900
    232.5000,      25.0000,   1.00000,   1274.7368
    237.5000,      25.0000,   1.00000,   1249.8533
    242.5000,      25.0000,   1.00000,   1265.2255
    247.5000,      25.0000,   1.00000,   1287.4319
    252.5000,      25.0000,   1.00000,   1261.4697
    257.5000,      25.0000,   1.00000,   1240.6477
    262.5000,      25.0000,   1.00000,   1233.6439
    267.5000,      25.0000,   1.00000,   1197.7076
    272.5000,      25.0000,   1.00000,   1225.0369
    277.5000,      25.0000,   1.00000,   1311.5536
     37.5000,       5.0000,   7.00000,   1042.7269
     42.5000,       5.0000,   7.00000,   1081.3658
     47.5000,       5.0000,   7.00000,   1059.0300
     52.5000,       5.0000,   7.00000,   1123.8687
     57.5000,       5.0000,   7.00000,   1053.2625
     62.5000,       5.0000,   7.00000,   1061.5625
     67.5000,       5.0000,   7.00000,    986.9803
     72.5000,       5.0000,   7.00000,    985.7535
     77.5000,       5.0000,   7.00000,    924.3726
     82.5000,       5.0000,   7.00000,    954.6432
     87.5000,       5.0000,   7.00000,    945.4308
     92.5000,       5.0000,   7.00000,   1065.6243
     97.5000,       5.0000,   7.00000,   1058.7733
    102.5000,       5.0000,   7.00000,   1145.5031
    107.5000,       5.0000,   7.00000,   1096.7649
    112.5000,       5.0000,   7.00000,   1114.5358
    117.5000,       5.0000,   7.00000,   1113.1675
    122.5000,       5.0000,   7.00000,   1140.8094
    127.5000,       5.0000,   7.00000,   1126.5096
    132.5000,       5.0000,   7.00000,   1151.3386
    137.5000,       5.0000,   7.00000,   1071.7257
    142.5000,       5.0000,   7.00000,   1078.6063
    147.5000,       5.0000,   7.00000,   1116.6017
    152.5000,       5.0000,   7.00000,   1099.0740
    157.5000,       5.0000,   7.00000,   1131.7891
    162.5000,       5.0000,   7.00000,   1096.3136
    167.5000,       5.0000,   7.00000,   1194.6361
    172.5000,       5.0000,   7.00000,   1221.6324
    177.5000,       5.0000,   7.00000,   1212.5134
    182.5000,       5.0000,   7.00000,   1140.6320
    187.5000,       5.0000,   7.00000,   1225.1398
    192.5000,       5.0000,   7.00000,   1127.5343
    197.5000,       5.0000,   7.00000,   1123.5741
    202.5000,       5.0000,   7.00000,   1031.6469
    207.5000,       5.0000,   7.00000,   1033.1399
    212.5000,       5.0000,   7.00000,   1099.8333
    217.5000,       5.0000,   7.00000,   1138.9558
    222.5000,       5.0000,   7.00000,   1243.6190
    227.5000,       5.0000,   7.00000,   1153.7787
    232.5000,       5.0000,   7.00000,   1256.8246
    237.5000,       5.0000,   7.00000,   1339.3350
    242.5000,       5.0000,   7.00000,   1248.9351
    247.5000,       5.0000,   7.00000,   1274.4425
    252.5000,       5.0000,   7.00000,   1150.1628
    257.5000,       5.0000,   7.00000,   1149.0481
    262.5000,       5.0000,   7.00000,   1186.7157
    267.5000,       5.0000,   7.00000,   1135.3250
    272.5000,       5.0000,   7.00000,   1250.0754
    277.5000,       5.0000,   7.00000,   1099.7054
     42.5000,       5.0000,   8.00000,   1092.1322
     47.5000,       5.0000,   8.00000,   1073.5389
     52.5000,       5.0000,   8.00000,   1123.5148
     57.5000,       5.0000,   8.00000,   1050.5624
     62.5000,       5.0000,   8.00000,   1045.7908
     67.5000,       5.0000,   8.00000,    972.5955
     72.5000,       5.0000,   8.00000,    976.0851
     77.5000,       5.0000,   8.00000,    920.8038
     82.5000,       5.0000,   8.00000,    943.3759
     87.5000,       5.0000,   8.00000,    936.5198
     92.5000,       5.0000,   8.00000,   1042.4666
     97.5000,       5.0000,   8.00000,   1048.5802
    102.5000,       5.0000,   8.00000,   1129.3691
    107.5000,       5.0000,   8.00000,   1081.1595
    112.5000,       5.0000,   8.00000,   1094.4110
    117.5000,       5.0000,   8.00000,   1089.2832
    122.5000,       5.0000,   8.00000,   1114.1016
    127.5000,       5.0000,   8.00000,   1085.4567
    132.5000,       5.0000,   8.00000,   1088.5132
    137.5000,       5.0000,   8.00000,   1008.5989
    142.5000,       5.0000,   8.00000,   1007.5681
    147.5000,       5.0000,   8.00000,   1027.3153
    152.5000,       5.0000,   8.00000,   1017.5493
    157.5000,       5.0000,   8.00000,   1053.9904
    162.5000,       5.0000,   8.00000,   1035.5583
    167.5000,       5.0000,   8.00000,   1141.3224
    172.5000,       5.0000,   8.00000,   1161.5908
    177.5000,       5.0000,   8.00000,   1165.1620
    182.5000,       5.0000,   8.00000,   1080.8408
    187.5000,       5.0000,   8.00000,   1169.9614
    192.5000,       5.0000,   8.00000,   1065.5227
    197.5000,       5.0000,   8.00000,   1038.7539
    202.5000,       5.0000,   8.00000,    965.0198
    207.5000,       5.0000,   8.00000,    952.3120
    212.5000,       5.0000,   8.00000,   1031.9360
    217.5000,       5.0000,   8.00000,   1077.2512
    222.5000,       5.0000,   8.00000,   1187.1237
    227.5000,       5.0000,   8.00000,   1102.7675
    232.5000,       5.0000,   8.00000,   1207.8623
    237.5000,       5.0000,   8.00000,   1317.2916
    242.5000,       5.0000,   8.00000,   1232.7109
    247.5000,       5.0000,   8.00000,   1205.7488
    252.5000,       5.0000,   8.00000,   1067.8816
    257.5000,       5.0000,   8.00000,   1047.6323
    262.5000,       5.0000,   8.00000,   1076.1902
    267.5000,       5.0000,   8.00000,   1063.1281
    272.5000,       5.0000,   8.00000,   1155.1843
     52.5000,      35.0000,   1.00000,   1045.2969
     57.5000,      35.0000,   1.00000,   1032.9127
     62.5000,      35.0000,   1.00000,   1005.9619
     67.5000,      35.0000,   1.00000,    993.5900
     72.5000,      35.0000,   1.00000,    966.5797
     77.5000,      35.0000,   1.00000,    970.5142
     82.5000,      35.0000,   1.00000,    966.6746
     87.5000,      35.0000,   1.00000,    987.4971
     92.5000,      35.0000,   1.00000,    994.5661
     97.5000,      35.0000,   1.00000,   1018.0168
    102.5000,      35.0000,   1.00000,   1038.8881
    107.5000,      35.0000,   1.00000,   1068.7537
    112.5000,      35.0000,   1.00000,   1073.9822
    117.5000,      35.0000,   1.00000,   1072.5682
    122.5000,      35.0000,   1.00000,   1034.9127
    127.5000,      35.0000,   1.00000,   1009.6611
    132.5000,      35.0000,   1.00000,    994.4359
    137.5000,      35.0000,   1.00000,    971.2874
    142.5000,      35.0000,   1.00000,    959.3514
    147.5000,      35.0000,   1.00000,    958.1573
    152.5000,      35.0000,   1.00000,    973.8237
    157.5000,      35.0000,   1.00000,   1011.5424
    162.5000,      35.0000,   1.00000,   1035.9873
    167.5000,      35.0000,   1.00000,   1047.1052
    172.5000,      35.0000,   1.00000,   1065.5181
    177.5000,      35.0000,   1.00000,   1077.5259
    182.5000,      35.0000,   1.00000,   1087.2570
    187.5000,      35.0000,   1.00000,   1055.7618
    192.5000,      35.0000,   1.00000,   1017.5960
    197.5000,      35.0000,   1.00000,    989.6319
    202.5000,      35.0000,   1.00000,    995.6757
    207.5000,      35.0000,   1.00000,   1001.3771
    212.5000,      35.0000,   1.00000,   1004.7289
    217.5000,      35.0000,   1.00000,   1028.8250
    222.5000,      35.0000,   1.00000,   1072.2500
    227.5000,      35.0000,   1.00000,   1118.2053
    232.5000,      35.0000,   1.00000,   1155.2217
    237.5000,      35.0000,   1.00000,   1127.9513
    242.5000,      35.0000,   1.00000,   1099.9696
    247.5000,      35.0000,   1.00000,   1082.1746
    252.5000,      35.0000,   1.00000,   1057.7218
    257.5000,      35.0000,   1.00000,   1039.3062
    262.5000,      35.0000,   1.00000,   1003.6943
     52.5000,       5.0000,  10.00000,   1098.3165
     57.5000,       5.0000,  10.00000,   1016.7272
     62.5000,       5.0000,  10.00000,   1010.5373
     67.5000,       5.0000,  10.00000,    936.5088
     72.5000,       5.0000,  10.00000,    932.8724
     77.5000,       5.0000,  10.00000,    879.1264
     82.5000,       5.0000,  10.00000,    905.9132
     87.5000,       5.0000,  10.00000,    901.0442
     92.5000,       5.0000,  10.00000,   1009.4771
     97.5000,       5.0000,  10.00000,   1009.3897
    102.5000,       5.0000,  10.00000,   1084.9629
    107.5000,       5.0000,  10.00000,   1036.0408
    112.5000,       5.0000,  10.00000,   1047.5752
    117.5000,       5.0000,  10.00000,   1036.6659
    122.5000,       5.0000,  10.00000,   1044.9430
    127.5000,       5.0000,  10.00000,   1008.4534
    132.5000,       5.0000,  10.00000,   1006.0005
    137.5000,       5.0000,  10.00000,    908.1398
    142.5000,       5.0000,  10.00000,    888.0992
    147.5000,       5.0000,  10.00000,    910.8317
    152.5000,       5.0000,  10.00000,    914.9147
    157.5000,       5.0000,  10.00000,    966.2858
    162.5000,       5.0000,  10.00000,    945.2753
    167.5000,       5.0000,  10.00000,   1034.8480
    172.5000,       5.0000,  10.00000,   1050.2405
    177.5000,       5.0000,  10.00000,   1065.4690
    182.5000,       5.0000,  10.00000,   1005.3358
    187.5000,       5.0000,  10.00000,   1067.3123
    192.5000,       5.0000,  10.00000,    946.7092
    197.5000,       5.0000,  10.00000,    916.3199
    202.5000,       5.0000,  10.00000,    857.3019
    207.5000,       5.0000,  10.00000,    863.8958
    212.5000,       5.0000,  10.00000,    931.7562
    217.5000,       5.0000,  10.00000,    968.9002
    222.5000,       5.0000,  10.00000,   1072.3926
    227.5000,       5.0000,  10.00000,   1023.2506
    232.5000,       5.0000,  10.00000,   1152.0537
    237.5000,       5.0000,  10.00000,   1219.6803
    242.5000,       5.0000,  10.00000,   1103.1270
    247.5000,       5.0000,  10.00000,   1063.7863
    252.5000,       5.0000,  10.00000,    937.5272
    257.5000,       5.0000,  10.00000,    926.8453
    262.5000,       5.0000,  10.00000,    950.2465
     67.5000,      45.0000,   1.00000,    930.5692
     72.5000,      45.0000,   1.00000,    929.1169
     77.5000,      45.0000,   1.00000,    917.5974
     82.5000,      45.0000,   1.00000,    924.0074
     87.5000,      45.0000,   1.00000,    923.8095
     92.5000,      45.0000,   1.00000,    933.7522
     97.5000,      45.0000,   1.00000,    949.8902
    102.5000,      45.0000,   1.00000,    965.9755
    107.5000,      45.0000,   1.00000,    969.7119
    112.5000,      45.0000,   1.00000,    977.8815
    117.5000,      45.0000,   1.00000,    964.3586
    122.5000,      45.0000,   1.00000,    946.6768
    127.5000,      45.0000,   1.00000,    925.5777
    132.5000,      45.0000,   1.00000,    915.9836
    137.5000,      45.0000,   1.00000,    913.4852
    142.5000,      45.0000,   1.00000,    912.5156
    147.5000,      45.0000,   1.00000,    912.5251
    152.5000,      45.0000,   1.00000,    918.4961
    157.5000,      45.0000,   1.00000,    912.7924
    162.5000,      45.0000,   1.00000,    926.1863
    167.5000,      45.0000,   1.00000,    942.7334
    172.5000,      45.0000,   1.00000,    936.7839
    177.5000,      45.0000,   1.00000,    932.4623
    182.5000,      45.0000,   1.00000,    916.7686
    187.5000,      45.0000,   1.00000,    917.3267
    192.5000,      45.0000,   1.00000,    919.5978
    197.5000,      45.0000,   1.00000,    917.2846
    202.5000,      45.0000,   1.00000,    930.1525
    207.5000,      45.0000,   1.00000,    924.0002
    212.5000,      45.0000,   1.00000,    935.6369
    217.5000,      45.0000,   1.00000,    968.5797
    222.5000,      45.0000,   1.00000,    955.9154
    227.5000,      45.0000,   1.00000,    952.8082
    232.5000,      45.0000,   1.00000,    931.4894
    237.5000,      45.0000,   1.00000,    922.2831
    242.5000,      45.0000,   1.00000,    930.5404
    247.5000,      45.0000,   1.00000,    921.0466
     77.5000,       5.0000,  12.00000,    826.8719
    157.5000,       5.0000,  12.00000,    896.5548
    237.5000,       5.0000,  12.00000,   1085.1478
     67.5000,      15.0000,   4.00000,    887.4658
     72.5000,      15.0000,   4.00000,    843.4092
     77.5000,      15.0000,   4.00000,    833.4009
     82.5000,      15.0000,   4.00000,    823.3220
     87.5000,      15.0000,   4.00000,    867.1850
     92.5000,      15.0000,   4.00000,    901.0858
     97.5000,      15.0000,   4.00000,    967.0818
    102.5000,      15.0000,   4.00000,    971.8882
    107.5000,      15.0000,   4.00000,    974.6077
    112.5000,      15.0000,   4.00000,    952.6162
    117.5000,      15.0000,   4.00000,    955.3620
    122.5000,      15.0000,   4.00000,    943.7800
    127.5000,      15.0000,   4.00000,    939.8765
    132.5000,      15.0000,   4.00000,    908.0865
    137.5000,      15.0000,   4.00000,    880.8883
    142.5000,      15.0000,   4.00000,    857.0839
    147.5000,      15.0000,   4.00000,    850.1409
    152.5000,      15.0000,   4.00000,    860.1653
    157.5000,      15.0000,   4.00000,    850.5853
    162.5000,      15.0000,   4.00000,    883.6508
    167.5000,      15.0000,   4.00000,    902.7591
    172.5000,      15.0000,   4.00000,    924.4119
    177.5000,      15.0000,   4.00000,    901.9330
    182.5000,      15.0000,   4.00000,    897.5009
    187.5000,      15.0000,   4.00000,    872.3552
    192.5000,      15.0000,   4.00000,    868.0480
    197.5000,      15.0000,   4.00000,    818.8282
    202.5000,      15.0000,   4.00000,    804.9468
    207.5000,      15.0000,   4.00000,    804.9260
    212.5000,      15.0000,   4.00000,    845.5758
    217.5000,      15.0000,   4.00000,    918.2115
    222.5000,      15.0000,   4.00000,    921.6359
    227.5000,      15.0000,   4.00000,    947.8127
    232.5000,      15.0000,   4.00000,    958.6267
    237.5000,      15.0000,   4.00000,    971.8693
    242.5000,      15.0000,   4.00000,    966.0140
    247.5000,      15.0000,   4.00000,    897.0482
     82.5000,      55.0000,   1.00000,    869.1037
     87.5000,      55.0000,   1.00000,    864.4921
     92.5000,      55.0000,   1.00000,    858.0079
     97.5000,      55.0000,   1.00000,    862.0374
    102.5000,      55.0000,   1.00000,    867.9828
    107.5000,      55.0000,   1.00000,    875.6670
    112.5000,      55.0000,   1.00000,    883.5327
    117.5000,      55.0000,   1.00000,    892.9072
    122.5000,      55.0000,   1.00000,    895.4258
    127.5000,      55.0000,   1.00000,    900.8517
    132.5000,      55.0000,   1.00000,    895.6640
    137.5000,      55.0000,   1.00000,    895.2389
    142.5000,      55.0000,   1.00000,    892.5819
    147.5000,      55.0000,   1.00000,    898.8303
    152.5000,      55.0000,   1.00000,    891.6462
    157.5000,      55.0000,   1.00000,    870.4020
    162.5000,      55.0000,   1.00000,    854.1306
    167.5000,      55.0000,   1.00000,    837.3900
    172.5000,      55.0000,   1.00000,    831.7527
    177.5000,      55.0000,   1.00000,    829.1187
    182.5000,      55.0000,   1.00000,    826.7718
    187.5000,      55.0000,   1.00000,    836.1316
    192.5000,      55.0000,   1.00000,    843.7860
    197.5000,      55.0000,   1.00000,    866.8230
    202.5000,      55.0000,   1.00000,    877.7056
    207.5000,      55.0000,   1.00000,    876.5818
    212.5000,      55.0000,   1.00000,    879.5544
    217.5000,      55.0000,   1.00000,    853.0842
    222.5000,      55.0000,   1.00000,    835.6347
    227.5000,      55.0000,   1.00000,    821.5172
    232.5000,      55.0000,   1.00000,    816.4413
     77.5000,       5.0000,  15.00000,    760.6195
    157.5000,       5.0000,  15.00000,    834.1689
    237.5000,       5.0000,  15.00000,    964.1868
     82.5000,      15.0000,   5.00000,    758.4156
     87.5000,      15.0000,   5.00000,    795.3165
     92.5000,      15.0000,   5.00000,    823.2844
     97.5000,      15.0000,   5.00000,    875.1963
    102.5000,      15.0000,   5.00000,    883.8207
    107.5000,      15.0000,   5.00000,    891.0417
    112.5000,      15.0000,   5.00000,    882.5978
    117.5000,      15.0000,   5.00000,    895.0078
    122.5000,      15.0000,   5.00000,    899.9477
    127.5000,      15.0000,   5.00000,    911.7155
    132.5000,      15.0000,   5.00000,    885.5253
    137.5000,      15.0000,   5.00000,    861.7240
    142.5000,      15.0000,   5.00000,    828.5784
    147.5000,      15.0000,   5.00000,    822.3607
    152.5000,      15.0000,   5.00000,    820.8821
    157.5000,      15.0000,   5.00000,    799.2689
    162.5000,      15.0000,   5.00000,    802.9236
    167.5000,      15.0000,   5.00000,    802.6563
    172.5000,      15.0000,   5.00000,    818.1552
    177.5000,      15.0000,   5.00000,    805.0572
    182.5000,      15.0000,   5.00000,    807.1049
    187.5000,      15.0000,   5.00000,    789.7961
    192.5000,      15.0000,   5.00000,    782.1978
    197.5000,      15.0000,   5.00000,    750.8136
    202.5000,      15.0000,   5.00000,    747.5018
    207.5000,      15.0000,   5.00000,    749.4860
    212.5000,      15.0000,   5.00000,    770.9299
    217.5000,      15.0000,   5.00000,    812.8757
    222.5000,      15.0000,   5.00000,    814.8933
    227.5000,      15.0000,   5.00000,    845.6455
    232.5000,      15.0000,   5.00000,    870.0969
     97.5000,      65.0000,   1.00000,    801.9052
    102.5000,      65.0000,   1.00000,    810.2330
    107.5000,      65.0000,   1.00000,    817.1332
    112.5000,      65.0000,   1.00000,    831.5528
    117.5000,      65.0000,   1.00000,    845.0189
    122.5000,      65.0000,   1.00000,    860.1974
    127.5000,      65.0000,   1.00000,    866.4532
    132.5000,      65.0000,   1.00000,    870.8805
    137.5000,      65.0000,   1.00000,    865.7154
    142.5000,      65.0000,   1.00000,    859.4333
    147.5000,      65.0000,   1.00000,    851.7383
    152.5000,      65.0000,   1.00000,    840.3158
    157.5000,      65.0000,   1.00000,    833.9763
    162.5000,      65.0000,   1.00000,    822.6666
    167.5000,      65.0000,   1.00000,    805.8647
    172.5000,      65.0000,   1.00000,    795.9763
    177.5000,      65.0000,   1.00000,    783.6694
    182.5000,      65.0000,   1.00000,    787.6520
    187.5000,      65.0000,   1.00000,    795.1227
    192.5000,      65.0000,   1.00000,    798.3228
    197.5000,      65.0000,   1.00000,    794.5558
    202.5000,      65.0000,   1.00000,    792.3881
    207.5000,      65.0000,   1.00000,    793.0493
    212.5000,      65.0000,   1.00000,    789.3655
    217.5000,      65.0000,   1.00000,    785.6485
     97.5000,      15.0000,   6.00000,    818.9560
    102.5000,      15.0000,   6.00000,    830.1705
    107.5000,      15.0000,   6.00000,    846.9592
    112.5000,      15.0000,   6.00000,    843.1675
    117.5000,      15.0000,   6.00000,    859.2122
    122.5000,      15.0000,   6.00000,    867.3232
    127.5000,      15.0000,   6.00000,    877.1826
    132.5000,      15.0000,   6.00000,    855.0166
    137.5000,      15.0000,   6.00000,    824.3528
    142.5000,      15.0000,   6.00000,    787.9184
    147.5000,      15.0000,   6.00000,    771.9510
    152.5000,      15.0000,   6.00000,    769.2811
    157.5000,      15.0000,   6.00000,    755.1557
    162.5000,      15.0000,   6.00000,    765.8896
    167.5000,      15.0000,   6.00000,    768.5316
    172.5000,      15.0000,   6.00000,    783.4618
    177.5000,      15.0000,   6.00000,    759.8192
    182.5000,      15.0000,   6.00000,    762.9000
    187.5000,      15.0000,   6.00000,    741.6626
    192.5000,      15.0000,   6.00000,    728.2086
    197.5000,      15.0000,   6.00000,    683.4116
    202.5000,      15.0000,   6.00000,    666.9349
    207.5000,      15.0000,   6.00000,    670.4468
    212.5000,      15.0000,   6.00000,    699.3441
    217.5000,      15.0000,   6.00000,    748.2104
    105.0000,      30.0000,   3.00000,    820.6980
    110.0000,      30.0000,   3.00000,    835.2081
    115.0000,      30.0000,   3.00000,    845.6429
    120.0000,      30.0000,   3.00000,    843.1945
    125.0000,      30.0000,   3.00000,    839.4730
    130.0000,      30.0000,   3.00000,    828.3127
    135.0000,      30.0000,   3.00000,    815.6187
    140.0000,      30.0000,   3.00000,    796.0439
    145.0000,      30.0000,   3.00000,    778.3503
    150.0000,      30.0000,   3.00000,    758.2521
    155.0000,      30.0000,   3.00000,    758.8334
    160.0000,      30.0000,   3.00000,    763.9849
    165.0000,      30.0000,   3.00000,    765.6324
    170.0000,      30.0000,   3.00000,    759.3167
    175.0000,      30.0000,   3.00000,    763.5926
    180.0000,      30.0000,   3.00000,    760.7031
    185.0000,      30.0000,   3.00000,    736.0573
    190.0000,      30.0000,   3.00000,    706.7119
    195.0000,      30.0000,   3.00000,    678.7748
    200.0000,      30.0000,   3.00000,    675.0082
    205.0000,      30.0000,   3.00000,    669.9775
    210.0000,      30.0000,   3.00000,    690.0530
    112.5000,      25.0000,   4.00000,    825.0279
    117.5000,      25.0000,   4.00000,    823.0110
    122.5000,      25.0000,   4.00000,    826.6323
    127.5000,      25.0000,   4.00000,    810.3547
    132.5000,      25.0000,   4.00000,    794.1638
    137.5000,      25.0000,   4.00000,    775.2342
    142.5000,      25.0000,   4.00000,    761.6138
    147.5000,      25.0000,   4.00000,    746.6567
    152.5000,      25.0000,   4.00000,    736.5875
    157.5000,      25.0000,   4.00000,    743.1238
    162.5000,      25.0000,   4.00000,    745.2706
    167.5000,      25.0000,   4.00000,    756.4783
    172.5000,      25.0000,   4.00000,    750.3650
    177.5000,      25.0000,   4.00000,    751.3314
    182.5000,      25.0000,   4.00000,    724.5941
    187.5000,      25.0000,   4.00000,    697.4312
    192.5000,      25.0000,   4.00000,    667.1957
    197.5000,      25.0000,   4.00000,    654.7404
    202.5000,      25.0000,   4.00000,    640.9135
    157.5000,      15.0000,   8.00000,    709.3088
    157.5000,      15.0000,  10.00000,    649.3671
   3.64
REFERENCE MODEL USED
CONSTANT REFERENCE MODEL METHOD
Reference resistivity is
1080.353
TOPOGRAPHICAL DATA
2
64
      0.0000     554.4700
      5.0000     554.5000
     10.0000     554.5100
     15.0000     554.5400
     20.0000     554.5800
     25.0000     554.6200
     30.0000     554.5900
     35.0000     554.6100
     40.0000     554.5700
     45.0000     554.5400
     50.0000     554.4800
     55.0000     554.4500
     60.0000     554.4400
     65.0000     554.5200
     70.0000     554.6700
     75.0000     554.6700
     80.0000     554.7200
     85.0000     554.7700
     90.0000     554.7800
     95.0000     554.8300
    100.0000     554.8700
    105.0000     554.8700
    110.0000     554.8800
    115.0000     554.9000
    120.0000     554.9900
    125.0000     554.9500
    130.0000     554.9400
    135.0000     554.9800
    140.0000     554.9900
    145.0000     554.9600
    150.0000     554.9800
    155.0000     554.9900
    160.0000     555.0200
    165.0000     555.0600
    170.0000     555.0800
    175.0000     555.1400
    180.0000     555.1600
    185.0000     555.1800
    190.0000     555.1900
    195.0000     555.1900
    200.0000     555.1900
    205.0000     555.1700
    210.0000     555.2000
    215.0000     555.2000
    220.0000     555.2600
    225.0000     555.2200
    230.0000     555.2800
    235.0000     555.3300
    240.0000     555.3900
    245.0000     555.3700
    250.0000     555.3700
    255.0000     555.4000
    260.0000     555.4300
    265.0000     555.4100
    270.0000     555.4500
    275.0000     555.4300
    280.0000     555.4400
    285.0000     555.4900
    290.0000     555.5000
    295.0000     555.4200
    300.0000     555.4100
    305.0000     555.3600
    310.0000     555.0300
    315.0000     554.9900
1
DAMPED FINITE-ELEMENT METHOD USED FOR TOPOGRAPHIC MODELLING WITH DAMPING FACTOR OF 0.75
      -0.00004
     554.48206
       0.00328
COORDINATES FOR ELECTRODES
       0.00000       -0.01209
       4.99998        0.00154
       9.99998       -0.00485
      14.99996        0.00871
      19.99990        0.03234
      24.99985        0.05592
      29.99963        0.00955
      34.99963        0.01310
      39.99931       -0.04328
      44.99910       -0.08972
      49.99851       -0.16612
      54.99829       -0.21249
      59.99822       -0.23890
      64.99783       -0.17529
      69.99604       -0.04172
      74.99601       -0.05813
      79.99590       -0.02454
      84.99578        0.00910
      89.99578        0.00271
      94.99567        0.03629
      99.99561        0.05986
     104.99558        0.04346
     109.99558        0.03707
     114.99558        0.04068
     119.99504        0.11424
     124.99472        0.05786
     129.99466        0.03145
     134.99461        0.05502
     139.99460        0.04863
     144.99438        0.00225
     149.99437        0.00581
     154.99437       -0.00059
     159.99434        0.01304
     164.99429        0.03661
     169.99429        0.04023
     174.99409        0.08382
     179.99408        0.08738
     184.99408        0.09099
     189.99406        0.08460
     194.99405        0.06819
     199.99402        0.05179
     204.99388        0.01536
     209.99387        0.02899
     214.99384        0.01258
     219.99364        0.05618
     224.99332       -0.00026
     229.99312        0.04339
     234.99301        0.07697
     239.99281        0.12057
     244.99268        0.08414
     249.99265        0.06774
     254.99263        0.08136
     259.99258        0.09493
     264.99246        0.05850
     269.99243        0.08214
     274.99231        0.04572
     279.99231        0.03932
     284.99219        0.07290
     289.99219        0.06651
     294.99127       -0.02991
     299.99121       -0.05632
     304.99078       -0.12271
     309.97876       -0.46904
     314.97845       -0.52548
Shift matrix
  0    0.0000    2.5000    5.2500    8.2750   11.6025   15.2628   19.2890   23.7179   28.5897   33.9487   39.8436   46.3279   53.4607   61.3068   69.9375 
  1   -0.0121   -0.0011   -0.0001    0.0000    0.0000    0.0000    0.0000    0.0000    0.0000    0.0000    0.0000    0.0000    0.0000    0.0000    0.0000 
  2    0.0015    0.0001    0.0000    0.0000    0.0000    0.0000    0.0000    0.0000    0.0000    0.0000    0.0000    0.0000    0.0000    0.0000    0.0000 
  3   -0.0049   -0.0004    0.0000    0.0000    0.0000    0.0000    0.0000    0.0000    0.0000    0.0000    0.0000    0.0000    0.0000    0.0000    0.0000 
  4    0.0087    0.0007    0.0000    0.0000    0.0000    0.0000    0.0000    0.0000    0.0000    0.0000    0.0000    0.0000    0.0000    0.0000    0.0000 
  5    0.0323    0.0025    0.0002    0.0000    0.0000    0.0000    0.0000    0.0000    0.0000    0.0000    0.0000    0.0000    0.0000    0.0000    0.0000 
  6    0.0559    0.0040    0.0002    0.0000    0.0000    0.0000    0.0000    0.0000    0.0000    0.0000    0.0000    0.0000    0.0000    0.0000    0.0000 
  7    0.0095    0.0008    0.0001    0.0000    0.0000    0.0000    0.0000    0.0000    0.0000    0.0000    0.0000    0.0000    0.0000    0.0000    0.0000 
  8    0.0131    0.0011    0.0001    0.0000    0.0000    0.0000    0.0000    0.0000    0.0000    0.0000    0.0000    0.0000    0.0000    0.0000    0.0000 
  9   -0.0433   -0.0043   -0.0003    0.0000    0.0000    0.0000    0.0000    0.0000    0.0000    0.0000    0.0000    0.0000    0.0000    0.0000    0.0000 
 10   -0.0897   -0.0100   -0.0009   -0.0001    0.0000    0.0000    0.0000    0.0000    0.0000    0.0000    0.0000    0.0000    0.0000    0.0000    0.0000 
 11   -0.1661   -0.0223   -0.0024   -0.0002    0.0000    0.0000    0.0000    0.0000    0.0000    0.0000    0.0000    0.0000    0.0000    0.0000    0.0000 
 12   -0.2125   -0.0313   -0.0038   -0.0004    0.0000    0.0000    0.0000    0.0000    0.0000    0.0000    0.0000    0.0000    0.0000    0.0000    0.0000 
 13   -0.2389   -0.0370   -0.0048   -0.0005    0.0000    0.0000    0.0000    0.0000    0.0000    0.0000    0.0000    0.0000    0.0000    0.0000    0.0000 
 14   -0.1753   -0.0239   -0.0027   -0.0002    0.0000    0.0000    0.0000    0.0000    0.0000    0.0000    0.0000    0.0000    0.0000    0.0000    0.0000 
 15   -0.0417   -0.0041   -0.0003    0.0000    0.0000    0.0000    0.0000    0.0000    0.0000    0.0000    0.0000    0.0000    0.0000    0.0000    0.0000 
 16   -0.0581   -0.0060   -0.0005    0.0000    0.0000    0.0000    0.0000    0.0000    0.0000    0.0000    0.0000    0.0000    0.0000    0.0000    0.0000 
 17   -0.0245   -0.0023   -0.0002    0.0000    0.0000    0.0000    0.0000    0.0000    0.0000    0.0000    0.0000    0.0000    0.0000    0.0000    0.0000 
 18    0.0091    0.0008    0.0001    0.0000    0.0000    0.0000    0.0000    0.0000    0.0000    0.0000    0.0000    0.0000    0.0000    0.0000    0.0000 
 19    0.0027    0.0002    0.0000    0.0000    0.0000    0.0000    0.0000    0.0000    0.0000    0.0000    0.0000    0.0000    0.0000    0.0000    0.0000 
 20    0.0363    0.0028    0.0002    0.0000    0.0000    0.0000    0.0000    0.0000    0.0000    0.0000    0.0000    0.0000    0.0000    0.0000    0.0000 
 21    0.0599    0.0042    0.0002    0.0000    0.0000    0.0000    0.0000    0.0000    0.0000    0.0000    0.0000    0.0000    0.0000    0.0000    0.0000 
 22    0.0435    0.0033    0.0002    0.0000    0.0000    0.0000    0.0000    0.0000    0.0000    0.0000    0.0000    0.0000    0.0000    0.0000    0.0000 
 23    0.0371    0.0028    0.0002    0.0000    0.0000    0.0000    0.0000    0.0000    0.0000    0.0000    0.0000    0.0000    0.0000    0.0000    0.0000 
 24    0.0407    0.0031    0.0002    0.0000    0.0000    0.0000    0.0000    0.0000    0.0000    0.0000    0.0000    0.0000    0.0000    0.0000    0.0000 
 25    0.1142    0.0065    0.0003    0.0000    0.0000    0.0000    0.0000    0.0000    0.0000    0.0000    0.0000    0.0000    0.0000    0.0000    0.0000 
 26    0.0579    0.0041    0.0002    0.0000    0.0000    0.0000    0.0000    0.0000    0.0000    0.0000    0.0000    0.0000    0.0000    0.0000    0.0000 
 27    0.0314    0.0025    0.0001    0.0000    0.0000    0.0000    0.0000    0.0000    0.0000    0.0000    0.0000    0.0000    0.0000    0.0000    0.0000 
 28    0.0550    0.0039    0.0002    0.0000    0.0000    0.0000    0.0000    0.0000    0.0000    0.0000    0.0000    0.0000    0.0000    0.0000    0.0000 
 29    0.0486    0.0036    0.0002    0.0000    0.0000    0.0000    0.0000    0.0000    0.0000    0.0000    0.0000    0.0000    0.0000    0.0000    0.0000 
 30    0.0023    0.0002    0.0000    0.0000    0.0000    0.0000    0.0000    0.0000    0.0000    0.0000    0.0000    0.0000    0.0000    0.0000    0.0000 
 31    0.0058    0.0005    0.0000    0.0000    0.0000    0.0000    0.0000    0.0000    0.0000    0.0000    0.0000    0.0000    0.0000    0.0000    0.0000 
 32   -0.0006   -0.0001    0.0000    0.0000    0.0000    0.0000    0.0000    0.0000    0.0000    0.0000    0.0000    0.0000    0.0000    0.0000    0.0000 
 33    0.0130    0.0011    0.0001    0.0000    0.0000    0.0000    0.0000    0.0000    0.0000    0.0000    0.0000    0.0000    0.0000    0.0000    0.0000 
 34    0.0366    0.0028    0.0002    0.0000    0.0000    0.0000    0.0000    0.0000    0.0000    0.0000    0.0000    0.0000    0.0000    0.0000    0.0000 
 35    0.0402    0.0030    0.0002    0.0000    0.0000    0.0000    0.0000    0.0000    0.0000    0.0000    0.0000    0.0000    0.0000    0.0000    0.0000 
 36    0.0838    0.0054    0.0003    0.0000    0.0000    0.0000    0.0000    0.0000    0.0000    0.0000    0.0000    0.0000    0.0000    0.0000    0.0000 
 37    0.0874    0.0055    0.0003    0.0000    0.0000    0.0000    0.0000    0.0000    0.0000    0.0000    0.0000    0.0000    0.0000    0.0000    0.0000 
 38    0.0910    0.0057    0.0003    0.0000    0.0000    0.0000    0.0000    0.0000    0.0000    0.0000    0.0000    0.0000    0.0000    0.0000    0.0000 
 39    0.0846    0.0054    0.0003    0.0000    0.0000    0.0000    0.0000    0.0000    0.0000    0.0000    0.0000    0.0000    0.0000    0.0000    0.0000 
 40    0.0682    0.0047    0.0002    0.0000    0.0000    0.0000    0.0000    0.0000    0.0000    0.0000    0.0000    0.0000    0.0000    0.0000    0.0000 
 41    0.0518    0.0038    0.0002    0.0000    0.0000    0.0000    0.0000    0.0000    0.0000    0.0000    0.0000    0.0000    0.0000    0.0000    0.0000 
 42    0.0154    0.0013    0.0001    0.0000    0.0000    0.0000    0.0000    0.0000    0.0000    0.0000    0.0000    0.0000    0.0000    0.0000    0.0000 
 43    0.0290    0.0023    0.0001    0.0000    0.0000    0.0000    0.0000    0.0000    0.0000    0.0000    0.0000    0.0000    0.0000    0.0000    0.0000 
 44    0.0126    0.0010    0.0001    0.0000    0.0000    0.0000    0.0000    0.0000    0.0000    0.0000    0.0000    0.0000    0.0000    0.0000    0.0000 
 45    0.0562    0.0040    0.0002    0.0000    0.0000    0.0000    0.0000    0.0000    0.0000    0.0000    0.0000    0.0000    0.0000    0.0000    0.0000 
 46   -0.0003    0.0000    0.0000    0.0000    0.0000    0.0000    0.0000    0.0000    0.0000    0.0000    0.0000    0.0000    0.0000    0.0000    0.0000 
 47    0.0434    0.0032    0.0002    0.0000    0.0000    0.0000    0.0000    0.0000    0.0000    0.0000    0.0000    0.0000    0.0000    0.0000    0.0000 
 48    0.0770    0.0051    0.0003    0.0000    0.0000    0.0000    0.0000    0.0000    0.0000    0.0000    0.0000    0.0000    0.0000    0.0000    0.0000 
 49    0.1206    0.0066    0.0003    0.0000    0.0000    0.0000    0.0000    0.0000    0.0000    0.0000    0.0000    0.0000    0.0000    0.0000    0.0000 
 50    0.0841    0.0054    0.0003    0.0000    0.0000    0.0000    0.0000    0.0000    0.0000    0.0000    0.0000    0.0000    0.0000    0.0000    0.0000 
 51    0.0677    0.0046    0.0002    0.0000    0.0000    0.0000    0.0000    0.0000    0.0000    0.0000    0.0000    0.0000    0.0000    0.0000    0.0000 
 52    0.0814    0.0053    0.0003    0.0000    0.0000    0.0000    0.0000    0.0000    0.0000    0.0000    0.0000    0.0000    0.0000    0.0000    0.0000 
 53    0.0949    0.0058    0.0003    0.0000    0.0000    0.0000    0.0000    0.0000    0.0000    0.0000    0.0000    0.0000    0.0000    0.0000    0.0000 
 54    0.0585    0.0041    0.0002    0.0000    0.0000    0.0000    0.0000    0.0000    0.0000    0.0000    0.0000    0.0000    0.0000    0.0000    0.0000 
 55    0.0821    0.0053    0.0003    0.0000    0.0000    0.0000    0.0000    0.0000    0.0000    0.0000    0.0000    0.0000    0.0000    0.0000    0.0000 
 56    0.0457    0.0034    0.0002    0.0000    0.0000    0.0000    0.0000    0.0000    0.0000    0.0000    0.0000    0.0000    0.0000    0.0000    0.0000 
 57    0.0393    0.0030    0.0002    0.0000    0.0000    0.0000    0.0000    0.0000    0.0000    0.0000    0.0000    0.0000    0.0000    0.0000    0.0000 
 58    0.0729    0.0049    0.0002    0.0000    0.0000    0.0000    0.0000    0.0000    0.0000    0.0000    0.0000    0.0000    0.0000    0.0000    0.0000 
 59    0.0665    0.0046    0.0002    0.0000    0.0000    0.0000    0.0000    0.0000    0.0000    0.0000    0.0000    0.0000    0.0000    0.0000    0.0000 
 60   -0.0299   -0.0028   -0.0002    0.0000    0.0000    0.0000    0.0000    0.0000    0.0000    0.0000    0.0000    0.0000    0.0000    0.0000    0.0000 
 61   -0.0563   -0.0058   -0.0005    0.0000    0.0000    0.0000    0.0000    0.0000    0.0000    0.0000    0.0000    0.0000    0.0000    0.0000    0.0000 
 62   -0.1227   -0.0149   -0.0015   -0.0001    0.0000    0.0000    0.0000    0.0000    0.0000    0.0000    0.0000    0.0000    0.0000    0.0000    0.0000 
 63   -0.4690   -0.1028   -0.0194   -0.0031   -0.0004    0.0000    0.0000    0.0000    0.0000    0.0000    0.0000    0.0000    0.0000    0.0000    0.0000 
 64   -0.5255   -0.1231   -0.0250   -0.0043   -0.0006   -0.0001    0.0000    0.0000    0.0000    0.0000    0.0000    0.0000    0.0000    0.0000    0.0000 
Topography damping parameter
   0.6460
Blocks sensitivity and uncertainity values (with smoothness constrain)
                     Resistivity      
Block No.  Sensitivity  % Uncertainity
     1       0.9596        4.05
     2       1.2029        3.22
     3       1.5925        2.81
     4       1.9929        2.51
     5       2.4281        2.30
     6       2.7642        2.13
     7       3.0702        1.98
     8       3.3844        1.90
     9       3.5288        1.89
    10       3.7917        1.84
    11       3.8343        1.82
    12       3.9711        1.83
    13       4.0403        1.79
    14       4.2511        1.77
    15       4.5189        1.63
    16       4.4265        1.75
    17       4.4662        1.74
    18       4.7530        1.74
    19       4.8222        1.72
    20       5.0273        1.73
    21       5.0001        1.72
    22       5.0712        1.73
    23       5.1370        1.71
    24       5.2392        1.71
    25       5.2281        1.71
    26       5.2907        1.72
    27       5.1628        1.72
    28       5.1613        1.73
    29       5.2605        1.73
    30       5.3502        1.71
    31       5.6339        1.61
    32       5.3951        1.69
    33       5.4900        1.71
    34       5.5027        1.69
    35       5.5055        1.69
    36       5.3570        1.67
    37       5.4708        1.70
    38       5.1745        1.71
    39       5.0680        1.73
    40       4.8866        1.73
    41       4.8188        1.74
    42       4.8308        1.75
    43       4.7711        1.75
    44       4.8298        1.77
    45       4.5940        1.75
    46       4.7373        1.74
    47       5.0414        1.63
    48       4.5766        1.72
    49       4.3904        1.77
    50       4.1468        1.75
    51       4.0540        1.76
    52       3.9593        1.78
    53       3.6614        1.84
    54       3.5158        1.90
    55       3.0372        1.97
    56       2.7234        2.10
    57       2.5735        2.29
    58       2.1357        2.48
    59       1.7325        2.79
    60       1.2867        3.19
    61       0.8633        4.03
    62       0.6324        4.31
    63       0.4937        4.33
    64       0.6165        4.31
    65       0.7483        4.24
    66       0.9034        4.16
    67       1.0059        4.06
    68       1.1196        3.93
    69       1.2536        3.80
    70       1.3113        3.78
    71       1.4659        3.65
    72       1.4629        3.65
    73       1.5299        3.65
    74       1.5280        3.68
    75       1.5517        3.69
    76       1.6558        3.55
    77       1.6175        3.70
    78       1.6526        3.71
    79       1.7742        3.70
    80       1.7835        3.71
    81       1.8919        3.69
    82       1.8733        3.70
    83       1.9286        3.68
    84       1.9617        3.69
    85       2.0267        3.67
    86       2.0353        3.66
    87       2.0823        3.65
    88       2.0014        3.67
    89       2.0013        3.67
    90       2.0246        3.67
    91       2.0068        3.67
    92       2.1496        3.53
    93       1.9734        3.70
    94       2.0329        3.70
    95       2.0034        3.72
    96       1.9649        3.73
    97       1.8615        3.77
    98       1.9289        3.75
    99       1.8023        3.78
   100       1.7990        3.76
   101       1.7422        3.76
   102       1.7289        3.75
   103       1.7488        3.74
   104       1.7161        3.75
   105       1.7666        3.74
   106       1.6518        3.75
   107       1.6779        3.75
   108       1.7846        3.62
   109       1.5409        3.80
   110       1.5194        3.79
   111       1.3831        3.83
   112       1.3208        3.84
   113       1.2875        3.85
   114       1.1684        3.94
   115       1.1436        3.94
   116       0.9934        4.03
   117       0.8952        4.14
   118       0.8668        4.21
   119       0.7295        4.27
   120       0.6202        4.31
   121       0.4953        4.31
   122       0.6720        4.24
   123       0.7132        5.18
   124       0.3738        6.66
   125       0.4579        6.68
   126       0.5491        6.63
   127       0.6227        6.60
   128       0.6901        6.53
   129       0.7586        6.41
   130       0.8034        6.39
   131       0.8703        6.26
   132       0.8822        6.28
   133       0.9190        6.25
   134       0.9373        6.25
   135       0.9744        6.22
   136       1.0188        6.10
   137       1.0266        6.20
   138       1.0400        6.23
   139       1.1029        6.19
   140       1.1236        6.20
   141       1.1781        6.15
   142       1.1824        6.17
   143       1.2156        6.14
   144       1.2442        6.12
   145       1.2781        6.10
   146       1.2824        6.10
   147       1.3066        6.07
   148       1.2778        6.10
   149       1.2770        6.10
   150       1.2682        6.11
   151       1.2693        6.11
   152       1.3003        6.01
   153       1.2169        6.20
   154       1.2011        6.23
   155       1.1890        6.25
   156       1.1632        6.28
   157       1.1413        6.31
   158       1.1650        6.26
   159       1.1289        6.26
   160       1.1350        6.21
   161       1.1265        6.20
   162       1.1225        6.18
   163       1.1336        6.16
   164       1.1273        6.17
   165       1.1432        6.14
   166       1.0956        6.19
   167       1.0951        6.18
   168       1.1256        6.06
   169       1.0150        6.27
   170       0.9691        6.28
   171       0.8976        6.34
   172       0.8540        6.37
   173       0.8153        6.41
   174       0.7598        6.50
   175       0.7149        6.50
   176       0.6499        6.59
   177       0.5889        6.65
   178       0.5359        6.67
   179       0.4568        6.69
   180       0.3832        6.63
   181       0.8631        4.97
   182       0.6678        7.71
   183       0.3197        10.77
   184       0.3719        10.80
   185       0.4228        10.76
   186       0.4722        10.70
   187       0.5138        10.63
   188       0.5468        10.55
   189       0.5758        10.42
   190       0.5962        10.40
   191       0.6187        10.33
   192       0.6448        10.27
   193       0.6811        10.14
   194       0.7152        10.01
   195       0.7269        10.07
   196       0.7377        10.12
   197       0.7683        10.07
   198       0.7895        10.04
   199       0.8159        9.97
   200       0.8348        9.96
   201       0.8552        9.92
   202       0.8692        9.90
   203       0.8809        9.89
   204       0.8868        9.91
   205       0.8975        9.86
   206       0.8965        9.84
   207       0.9058        9.81
   208       0.9115        9.81
   209       0.9219        9.77
   210       0.9263        9.74
   211       0.9021        9.93
   212       0.8796        10.01
   213       0.8768        10.05
   214       0.8667        10.08
   215       0.8589        10.09
   216       0.8488        10.05
   217       0.8552        9.97
   218       0.8575        9.88
   219       0.8535        9.85
   220       0.8470        9.83
   221       0.8464        9.81
   222       0.8434        9.82
   223       0.8341        9.81
   224       0.8111        9.89
   225       0.7812        9.97
   226       0.7771        9.92
   227       0.7300        10.12
   228       0.6955        10.16
   229       0.6739        10.22
   230       0.6439        10.28
   231       0.6067        10.37
   232       0.5676        10.49
   233       0.5220        10.54
   234       0.4852        10.58
   235       0.4327        10.67
   236       0.3718        10.75
   237       0.3196        10.67
   238       0.8927        6.97
   239       0.6939        9.97
   240       0.2792        13.78
   241       0.3093        13.99
   242       0.3375        14.05
   243       0.3631        14.26
   244       0.3907        14.37
   245       0.4185        14.26
   246       0.4485        14.15
   247       0.4808        14.02
   248       0.5170        13.86
   249       0.5415        13.74
   250       0.5506        13.74
   251       0.5549        13.76
   252       0.5718        13.70
   253       0.5926        13.63
   254       0.6154        13.55
   255       0.6372        13.51
   256       0.6518        13.47
   257       0.6571        13.47
   258       0.6536        13.48
   259       0.6584        13.48
   260       0.6694        13.44
   261       0.6836        13.36
   262       0.7052        13.24
   263       0.7273        13.12
   264       0.7394        13.02
   265       0.7358        13.03
   266       0.7182        13.24
   267       0.6960        13.40
   268       0.6821        13.48
   269       0.6702        13.52
   270       0.6634        13.49
   271       0.6693        13.36
   272       0.6863        13.25
   273       0.6938        13.15
   274       0.6864        13.11
   275       0.6755        13.13
   276       0.6638        13.19
   277       0.6514        13.28
   278       0.6358        13.36
   279       0.6101        13.51
   280       0.5884        13.63
   281       0.5777        13.64
   282       0.5519        13.76
   283       0.5324        13.80
   284       0.5192        13.80
   285       0.4956        13.84
   286       0.4624        13.93
   287       0.4325        13.82
   288       0.4120        13.60
   289       0.3947        13.57
   290       0.3663        13.44
   291       0.8417        9.19
   292       0.7238        9.76
   293       0.2928        12.78
   294       0.3074        13.08
   295       0.3201        13.22
   296       0.3377        13.54
   297       0.3612        13.76
   298       0.3856        13.69
   299       0.4089        13.62
   300       0.4273        13.56
   301       0.4380        13.53
   302       0.4432        13.52
   303       0.4520        13.50
   304       0.4651        13.46
   305       0.4818        13.43
   306       0.4999        13.41
   307       0.5120        13.39
   308       0.5165        13.37
   309       0.5163        13.37
   310       0.5208        13.36
   311       0.5297        13.33
   312       0.5430        13.29
   313       0.5608        13.22
   314       0.5775        13.13
   315       0.5889        13.06
   316       0.5839        13.06
   317       0.5671        13.16
   318       0.5484        13.26
   319       0.5332        13.30
   320       0.5319        13.29
   321       0.5399        13.25
   322       0.5498        13.20
   323       0.5506        13.17
   324       0.5442        13.16
   325       0.5370        13.15
   326       0.5290        13.17
   327       0.5109        13.25
   328       0.4905        13.34
   329       0.4744        13.41
   330       0.4623        13.47
   331       0.4543        13.49
   332       0.4471        13.49
   333       0.4314        13.52
   334       0.4127        13.54
   335       0.4010        13.54
   336       0.3926        13.28
   337       0.3841        12.96
   338       0.3904        12.79
   339       0.3991        12.50
   340       0.8772        9.27
   341       0.7271        9.58
   342       0.2845        11.74
   343       0.2847        12.05
   344       0.2916        12.22
   345       0.3060        12.57
   346       0.3215        12.83
   347       0.3369        12.80
   348       0.3509        12.78
   349       0.3633        12.76
   350       0.3702        12.75
   351       0.3759        12.74
   352       0.3849        12.73
   353       0.3960        12.72
   354       0.4067        12.71
   355       0.4114        12.70
   356       0.4111        12.70
   357       0.4121        12.69
   358       0.4173        12.68
   359       0.4267        12.66
   360       0.4392        12.62
   361       0.4525        12.57
   362       0.4619        12.53
   363       0.4624        12.53
   364       0.4509        12.56
   365       0.4368        12.60
   366       0.4279        12.62
   367       0.4265        12.62
   368       0.4311        12.60
   369       0.4334        12.59
   370       0.4319        12.59
   371       0.4298        12.57
   372       0.4336        12.55
   373       0.4280        12.57
   374       0.4099        12.62
   375       0.3881        12.68
   376       0.3727        12.72
   377       0.3654        12.74
   378       0.3660        12.73
   379       0.3685        12.71
   380       0.3694        12.70
   381       0.3684        12.40
   382       0.3751        12.04
   383       0.3871        11.85
   384       0.3968        11.53
   385       0.9000        9.06
   386       0.6755        9.24
   387       0.2561        10.68
   388       0.2567        10.98
   389       0.2665        11.14
   390       0.2802        11.50
   391       0.2988        11.80
   392       0.3127        11.78
   393       0.3177        11.78
   394       0.3151        11.77
   395       0.3123        11.77
   396       0.3150        11.77
   397       0.3201        11.77
   398       0.3234        11.77
   399       0.3231        11.77
   400       0.3225        11.77
   401       0.3259        11.76
   402       0.3349        11.75
   403       0.3477        11.73
   404       0.3623        11.70
   405       0.3751        11.68
   406       0.3798        11.67
   407       0.3731        11.68
   408       0.3608        11.70
   409       0.3517        11.71
   410       0.3485        11.71
   411       0.3521        11.70
   412       0.3606        11.69
   413       0.3729        11.67
   414       0.3867        11.64
   415       0.3996        11.62
   416       0.3981        11.62
   417       0.3815        11.65
   418       0.3588        11.69
   419       0.3415        11.72
   420       0.3360        11.72
   421       0.3421        11.71
   422       0.3550        11.39
   423       0.3672        11.01
   424       0.3836        10.82
   425       0.3975        10.51
   426       0.8825        8.78
   427       0.6186        8.75
   428       0.2362        9.64
   429       0.2455        9.92
   430       0.2578        10.08
   431       0.2705        10.44
   432       0.2760        10.75
   433       0.2725        10.75
   434       0.2632        10.75
   435       0.2544        10.75
   436       0.2512        10.76
   437       0.2517        10.76
   438       0.2523        10.76
   439       0.2532        10.75
   440       0.2586        10.75
   441       0.2701        10.74
   442       0.2893        10.72
   443       0.3142        10.70
   444       0.3343        10.69
   445       0.3455        10.68
   446       0.3476        10.68
   447       0.3440        10.68
   448       0.3406        10.68
   449       0.3427        10.68
   450       0.3523        10.67
   451       0.3682        10.65
   452       0.3867        10.62
   453       0.4034        10.59
   454       0.4139        10.58
   455       0.4128        10.58
   456       0.4008        10.59
   457       0.3842        10.61
   458       0.3706        10.63
   459       0.3646        10.34
   460       0.3649        9.98
   461       0.3729        9.80
   462       0.3872        9.52
   463       0.8239        8.42
   464       0.5888        7.66
   465       0.2306        8.67
   466       0.2368        8.92
   467       0.2372        9.08
   468       0.2313        9.43
   469       0.2198        9.73
   470       0.2098        9.74
   471       0.2063        9.74
   472       0.2067        9.74
   473       0.2115        9.74
   474       0.2238        9.73
   475       0.2438        9.72
   476       0.2680        9.71
   477       0.2930        9.70
   478       0.3153        9.68
   479       0.3326        9.67
   480       0.3445        9.66
   481       0.3525        9.66
   482       0.3599        9.65
   483       0.3696        9.64
   484       0.3829        9.62
   485       0.3991        9.60
   486       0.4157        9.58
   487       0.4293        9.57
   488       0.4368        9.55
   489       0.4364        9.55
   490       0.4292        9.27
   491       0.4195        8.95
   492       0.4103        8.80
   493       0.4049        8.57
   494       0.7620        7.50
   495       0.5147        7.65
   496       0.2070        7.74
   497       0.2067        7.98
   498       0.2039        8.13
   499       0.2001        8.47
   500       0.1968        8.76
   501       0.1976        8.76
   502       0.2042        8.76
   503       0.2168        8.76
   504       0.2349        8.75
   505       0.2569        8.74
   506       0.2807        8.73
   507       0.3039        8.72
   508       0.3250        8.71
   509       0.3435        8.70
   510       0.3599        8.68
   511       0.3754        8.67
   512       0.3913        8.66
   513       0.4078        8.65
   514       0.4244        8.63
   515       0.4393        8.62
   516       0.4507        8.60
   517       0.4573        8.32
   518       0.4580        8.00
   519       0.4541        7.86
   520       0.4475        7.64
   521       0.7487        7.45
   522       0.4459        7.08
   523       0.1914        6.90
   524       0.1921        7.12
   525       0.1925        7.25
   526       0.1950        7.57
   527       0.2017        7.84
   528       0.2131        7.84
   529       0.2291        7.83
   530       0.2487        7.83
   531       0.2706        7.82
   532       0.2935        7.81
   533       0.3164        7.80
   534       0.3386        7.79
   535       0.3601        7.78
   536       0.3809        7.77
   537       0.4012        7.76
   538       0.4207        7.75
   539       0.4385        7.73
   540       0.4537        7.46
   541       0.4637        7.15
   542       0.4702        7.02
   543       0.4723        6.81
   544       0.7328        6.91
   545       0.3849        6.93
   546       0.1834        6.10
   547       0.1863        6.30
   548       0.1906        6.43
   549       0.1973        6.71
   550       0.2082        6.97
   551       0.2226        6.96
   552       0.2403        6.96
   553       0.2607        6.95
   554       0.2828        6.95
   555       0.3062        6.94
   556       0.3302        6.93
   557       0.3543        6.93
   558       0.3784        6.92
   559       0.4018        6.91
   560       0.4240        6.90
   561       0.4438        6.64
   562       0.4580        6.36
   563       0.4687        6.22
   564       0.4763        6.03
   565       0.6926        6.76
   566       0.4435        7.00
   567       0.2132        5.96
   568       0.2200        6.16
   569       0.2284        6.29
   570       0.2389        6.60
   571       0.2536        6.90
   572       0.2710        6.89
   573       0.2909        6.89
   574       0.3128        6.88
   575       0.3363        6.87
   576       0.3610        6.87
   577       0.3863        6.86
   578       0.4118        6.84
   579       0.4370        6.83
   580       0.4612        6.53
   581       0.4791        6.22
   582       0.4928        6.09
   583       0.5011        5.89
   584       0.7471        6.81
Average Sensitivity 3.7613
Model inversion constraint
0
Data inversion constraint
0
INITIAL DAMPING FACTOR  0.150
MINIMUM DAMPING FACTOR  0.015
VERTICAL TO HORIZONTAL FILTER RATIO   1.00
Flatness filter is directly used on model parameters.
Jacobian matrix is recalculated for first 2 iterations only.
Finer mesh used.
Factor to increase damping factor with depth is   1.20
Damping factor is optimised for each iteration
Normal least-sqaures constrain used on data
Normal least-squares constrain used on model
Finite-element method was used in forward modelling.
Logarithm of apparent resistivity values used as inversion parameter.
No limit imposed on range of model resistivity values
Effect of side blocks is severely reduced
Relative change in RMS error for convergence is 1.0000
Minimum change in RMS error for line search is 0.5000
Ratio of maximum number of model blocks to data points 30.00
Factor to increase model depth range is 1.05
Position of electrodes are not rounded to nearest unit electrode spacing.
Position of electrodes for dipole-dipole array are automatically switched
Recalculation of Jacobian matrix is not restarted in quasi-Newton steps.
Standard Gauss-Newton inversion method used
Width of model cells is 1.00 times the unit electrode spacing
REFERENCE MODEL USED
CONSTANT REFERENCE MODEL METHOD
Reference resistivity is 1080.3529 with multiplication factor 1.00
Number of nodes between adjacent electrodes is 4


Mean Error -0.0006
Average absolute error 0.0280
Standard deviation of error distribution 0.0364
Error Distribution
      0.0000,      5.0000,  1.00000,   740.09,   808.36, -0.0882
      5.0000,      5.0000,  1.00000,   778.34,   824.85, -0.0580
     10.0000,      5.0000,  1.00000,   783.03,   830.10, -0.0584
     15.0000,      5.0000,  1.00000,   797.66,   830.89, -0.0408
     20.0000,      5.0000,  1.00000,   834.49,   848.44, -0.0166
     25.0000,      5.0000,  1.00000,   796.94,   828.90, -0.0393
     30.0000,      5.0000,  1.00000,   754.09,   798.13, -0.0568
     35.0000,      5.0000,  1.00000,   754.67,   819.43, -0.0823
     40.0000,      5.0000,  1.00000,   704.38,   779.46, -0.1013   ***
     45.0000,      5.0000,  1.00000,   729.10,   815.20, -0.1116   ***
     50.0000,      5.0000,  1.00000,   699.13,   764.10, -0.0889
     55.0000,      5.0000,  1.00000,   736.97,   789.75, -0.0692
     60.0000,      5.0000,  1.00000,   683.30,   742.54, -0.0831
     65.0000,      5.0000,  1.00000,   733.81,   771.40, -0.0500
     70.0000,      5.0000,  1.00000,   708.17,   746.43, -0.0526
     75.0000,      5.0000,  1.00000,   771.44,   803.68, -0.0409
     80.0000,      5.0000,  1.00000,   776.78,   812.80, -0.0453
     85.0000,      5.0000,  1.00000,   895.66,   940.23, -0.0486
     90.0000,      5.0000,  1.00000,   905.46,   960.02, -0.0585
     95.0000,      5.0000,  1.00000,  1029.39,  1088.48, -0.0558
    100.0000,      5.0000,  1.00000,  1013.33,  1092.04, -0.0748
    105.0000,      5.0000,  1.00000,  1062.22,  1167.02, -0.0941   ***
    110.0000,      5.0000,  1.00000,  1052.85,  1179.27, -0.1134   ***
    115.0000,      5.0000,  1.00000,  1071.67,  1229.31, -0.1372   ***
    120.0000,      5.0000,  1.00000,  1052.09,  1217.88, -0.1463   ***
    125.0000,      5.0000,  1.00000,  1136.35,  1270.40, -0.1115   ***
    130.0000,      5.0000,  1.00000,  1160.55,  1240.10, -0.0663
    135.0000,      5.0000,  1.00000,  1290.32,  1288.08,  0.0017
    140.0000,      5.0000,  1.00000,  1382.97,  1346.77,  0.0265
    145.0000,      5.0000,  1.00000,  1458.57,  1373.99,  0.0597
    150.0000,      5.0000,  1.00000,  1519.00,  1487.20,  0.0212
    155.0000,      5.0000,  1.00000,  1428.81,  1488.06, -0.0406
    160.0000,      5.0000,  1.00000,  1595.30,  1638.05, -0.0264
    165.0000,      5.0000,  1.00000,  1597.13,  1653.64, -0.0348
    170.0000,      5.0000,  1.00000,  1824.76,  1738.07,  0.0487
    175.0000,      5.0000,  1.00000,  1827.31,  1644.67,  0.1053   ***
    180.0000,      5.0000,  1.00000,  1857.68,  1758.98,  0.0546
    185.0000,      5.0000,  1.00000,  1747.48,  1591.65,  0.0934   ***
    190.0000,      5.0000,  1.00000,  1702.11,  1604.51,  0.0590
    195.0000,      5.0000,  1.00000,  1520.05,  1492.75,  0.0181
    200.0000,      5.0000,  1.00000,  1579.81,  1492.59,  0.0568
    205.0000,      5.0000,  1.00000,  1577.46,  1576.04,  0.0009
    210.0000,      5.0000,  1.00000,  1443.97,  1558.98, -0.0766
    215.0000,      5.0000,  1.00000,  1477.69,  1699.67, -0.1400   ***
    220.0000,      5.0000,  1.00000,  1475.54,  1598.85, -0.0803
    225.0000,      5.0000,  1.00000,  1515.96,  1641.32, -0.0794
    230.0000,      5.0000,  1.00000,  1606.55,  1660.02, -0.0327
    235.0000,      5.0000,  1.00000,  1479.54,  1535.24, -0.0370
    240.0000,      5.0000,  1.00000,  1484.42,  1566.67, -0.0539
    245.0000,      5.0000,  1.00000,  1367.10,  1438.14, -0.0507
    250.0000,      5.0000,  1.00000,  1406.11,  1437.24, -0.0219
    255.0000,      5.0000,  1.00000,  1493.51,  1483.75,  0.0066
    260.0000,      5.0000,  1.00000,  1367.81,  1416.80, -0.0352
    265.0000,      5.0000,  1.00000,  1598.44,  1603.44, -0.0031
    270.0000,      5.0000,  1.00000,  1568.77,  1552.11,  0.0107
    275.0000,      5.0000,  1.00000,  1826.46,  1701.18,  0.0711
    280.0000,      5.0000,  1.00000,  2397.92,  2099.61,  0.1328   ***
    285.0000,      5.0000,  1.00000,  2381.53,  2069.69,  0.1403   ***
    290.0000,      5.0000,  1.00000,  2557.50,  2242.49,  0.1314   ***
    295.0000,      5.0000,  1.00000,  1944.34,  2155.69, -0.1032   ***
    300.0000,      5.0000,  1.00000,  1798.48,  1979.57, -0.0959   ***
      0.0000,      5.0000,  2.00000,   926.70,   920.23,  0.0070
      5.0000,      5.0000,  2.00000,   934.99,   914.82,  0.0218
     10.0000,      5.0000,  2.00000,   943.81,   917.10,  0.0287
     15.0000,      5.0000,  2.00000,   998.89,   958.22,  0.0416
     20.0000,      5.0000,  2.00000,   956.16,   925.72,  0.0324
     25.0000,      5.0000,  2.00000,   907.23,   890.75,  0.0183
     30.0000,      5.0000,  2.00000,   940.68,   911.59,  0.0314
     35.0000,      5.0000,  2.00000,   897.81,   882.55,  0.0171
     40.0000,      5.0000,  2.00000,   913.16,   903.09,  0.0111
     45.0000,      5.0000,  2.00000,   869.97,   856.97,  0.0151
     50.0000,      5.0000,  2.00000,   878.57,   859.80,  0.0216
     55.0000,      5.0000,  2.00000,   848.48,   828.51,  0.0238
     60.0000,      5.0000,  2.00000,   884.09,   845.00,  0.0452
     65.0000,      5.0000,  2.00000,   889.48,   839.01,  0.0584
     70.0000,      5.0000,  2.00000,   915.07,   871.92,  0.0483
     75.0000,      5.0000,  2.00000,   932.99,   890.33,  0.0468
     80.0000,      5.0000,  2.00000,  1040.42,   987.42,  0.0523
     85.0000,      5.0000,  2.00000,  1061.06,  1012.46,  0.0469
     90.0000,      5.0000,  2.00000,  1171.83,  1110.99,  0.0533
     95.0000,      5.0000,  2.00000,  1149.61,  1124.34,  0.0222
    100.0000,      5.0000,  2.00000,  1179.79,  1172.72,  0.0060
    105.0000,      5.0000,  2.00000,  1222.13,  1215.84,  0.0052
    110.0000,      5.0000,  2.00000,  1230.24,  1245.85, -0.0126
    115.0000,      5.0000,  2.00000,  1233.08,  1256.11, -0.0185
    120.0000,      5.0000,  2.00000,  1270.59,  1309.18, -0.0299
    125.0000,      5.0000,  2.00000,  1252.25,  1268.67, -0.0130
    130.0000,      5.0000,  2.00000,  1321.40,  1315.61,  0.0044
    135.0000,      5.0000,  2.00000,  1433.01,  1390.37,  0.0302
    140.0000,      5.0000,  2.00000,  1463.38,  1428.64,  0.0240
    145.0000,      5.0000,  2.00000,  1507.14,  1507.44, -0.0002
    150.0000,      5.0000,  2.00000,  1537.39,  1508.63,  0.0189
    155.0000,      5.0000,  2.00000,  1695.63,  1656.71,  0.0232
    160.0000,      5.0000,  2.00000,  1843.32,  1736.79,  0.0595
    165.0000,      5.0000,  2.00000,  1834.70,  1697.90,  0.0775
    170.0000,      5.0000,  2.00000,  1631.32,  1622.68,  0.0053
    175.0000,      5.0000,  2.00000,  1841.38,  1743.68,  0.0545
    180.0000,      5.0000,  2.00000,  1816.55,  1627.45,  0.1099   ***
    185.0000,      5.0000,  2.00000,  1760.07,  1592.36,  0.1001   ***
    190.0000,      5.0000,  2.00000,  1522.62,  1475.99,  0.0311
    195.0000,      5.0000,  2.00000,  1430.73,  1435.32, -0.0032
    200.0000,      5.0000,  2.00000,  1521.19,  1475.36,  0.0306
    205.0000,      5.0000,  2.00000,  1493.94,  1489.86,  0.0027
    210.0000,      5.0000,  2.00000,  1582.51,  1599.44, -0.0106
    215.0000,      5.0000,  2.00000,  1387.41,  1453.30, -0.0464
    220.0000,      5.0000,  2.00000,  1417.94,  1517.25, -0.0677
    225.0000,      5.0000,  2.00000,  1535.06,  1593.13, -0.0371
    230.0000,      5.0000,  2.00000,  1462.53,  1489.98, -0.0186
    235.0000,      5.0000,  2.00000,  1546.07,  1548.75, -0.0017
    240.0000,      5.0000,  2.00000,  1449.41,  1447.32,  0.0014
    245.0000,      5.0000,  2.00000,  1459.22,  1458.06,  0.0008
    250.0000,      5.0000,  2.00000,  1510.64,  1492.38,  0.0122
    255.0000,      5.0000,  2.00000,  1501.71,  1491.32,  0.0069
    260.0000,      5.0000,  2.00000,  1783.34,  1725.57,  0.0329
    265.0000,      5.0000,  2.00000,  1630.10,  1553.59,  0.0481
    270.0000,      5.0000,  2.00000,  1654.09,  1653.85,  0.0001
    275.0000,      5.0000,  2.00000,  2163.78,  2071.31,  0.0437
    280.0000,      5.0000,  2.00000,  1939.30,  1938.46,  0.0004
    285.0000,      5.0000,  2.00000,  1816.20,  2009.52, -0.1011   ***
    290.0000,      5.0000,  2.00000,  1896.88,  2001.11, -0.0535
      0.0000,      5.0000,  3.00000,  1003.75,   991.28,  0.0125
      5.0000,      5.0000,  3.00000,  1032.94,  1006.34,  0.0261
     10.0000,      5.0000,  3.00000,  1063.89,  1037.71,  0.0249
     15.0000,      5.0000,  3.00000,  1038.31,  1006.35,  0.0313
     20.0000,      5.0000,  3.00000,   981.35,   949.05,  0.0335
     25.0000,      5.0000,  3.00000,  1009.50,   975.89,  0.0339
     30.0000,      5.0000,  3.00000,   987.99,   949.00,  0.0403
     35.0000,      5.0000,  3.00000,  1038.86,   990.64,  0.0475
     40.0000,      5.0000,  3.00000,   954.66,   918.85,  0.0382
     45.0000,      5.0000,  3.00000,   970.88,   934.97,  0.0377
     50.0000,      5.0000,  3.00000,   919.02,   883.62,  0.0393
     55.0000,      5.0000,  3.00000,   974.94,   920.94,  0.0570
     60.0000,      5.0000,  3.00000,   929.60,   882.82,  0.0516
     65.0000,      5.0000,  3.00000,   978.30,   929.40,  0.0513
     70.0000,      5.0000,  3.00000,   956.40,   915.78,  0.0434
     75.0000,      5.0000,  3.00000,  1076.09,  1031.09,  0.0427
     80.0000,      5.0000,  3.00000,  1081.34,  1038.32,  0.0406
     85.0000,      5.0000,  3.00000,  1183.72,  1143.52,  0.0346
     90.0000,      5.0000,  3.00000,  1146.24,  1119.18,  0.0239
     95.0000,      5.0000,  3.00000,  1196.80,  1180.67,  0.0136
    100.0000,      5.0000,  3.00000,  1203.45,  1193.84,  0.0080
    105.0000,      5.0000,  3.00000,  1263.78,  1259.70,  0.0032
    110.0000,      5.0000,  3.00000,  1259.03,  1261.88, -0.0023
    115.0000,      5.0000,  3.00000,  1295.37,  1312.15, -0.0129
    120.0000,      5.0000,  3.00000,  1255.08,  1269.27, -0.0112
    125.0000,      5.0000,  3.00000,  1321.71,  1314.58,  0.0054
    130.0000,      5.0000,  3.00000,  1403.26,  1403.03,  0.0002
    135.0000,      5.0000,  3.00000,  1404.42,  1429.89, -0.0180
    140.0000,      5.0000,  3.00000,  1470.99,  1483.40, -0.0084
    145.0000,      5.0000,  3.00000,  1459.01,  1453.53,  0.0038
    150.0000,      5.0000,  3.00000,  1668.77,  1618.93,  0.0303
    155.0000,      5.0000,  3.00000,  1670.12,  1612.43,  0.0352
    160.0000,      5.0000,  3.00000,  1615.10,  1603.07,  0.0075
    165.0000,      5.0000,  3.00000,  1507.15,  1491.22,  0.0106
    170.0000,      5.0000,  3.00000,  1698.30,  1657.32,  0.0244
    175.0000,      5.0000,  3.00000,  1640.54,  1562.33,  0.0488
    180.0000,      5.0000,  3.00000,  1573.79,  1533.90,  0.0257
    185.0000,      5.0000,  3.00000,  1392.86,  1380.52,  0.0089
    190.0000,      5.0000,  3.00000,  1327.74,  1335.57, -0.0059
    195.0000,      5.0000,  3.00000,  1377.47,  1407.36, -0.0215
    200.0000,      5.0000,  3.00000,  1451.37,  1449.10,  0.0016
    205.0000,      5.0000,  3.00000,  1487.66,  1517.75, -0.0200
    210.0000,      5.0000,  3.00000,  1309.51,  1360.54, -0.0382
    215.0000,      5.0000,  3.00000,  1336.64,  1412.68, -0.0553
    220.0000,      5.0000,  3.00000,  1442.09,  1510.50, -0.0464
    225.0000,      5.0000,  3.00000,  1417.48,  1461.73, -0.0307
    230.0000,      5.0000,  3.00000,  1483.95,  1490.08, -0.0041
    235.0000,      5.0000,  3.00000,  1432.19,  1409.51,  0.0160
    240.0000,      5.0000,  3.00000,  1435.76,  1421.38,  0.0101
    245.0000,      5.0000,  3.00000,  1540.88,  1511.58,  0.0192
    250.0000,      5.0000,  3.00000,  1604.30,  1553.66,  0.0321
    255.0000,      5.0000,  3.00000,  1801.67,  1674.89,  0.0730
    260.0000,      5.0000,  3.00000,  1551.14,  1471.09,  0.0530
    265.0000,      5.0000,  3.00000,  1576.81,  1530.47,  0.0298
    270.0000,      5.0000,  3.00000,  1887.57,  1892.34, -0.0025
    275.0000,      5.0000,  3.00000,  1780.93,  1884.12, -0.0563
    280.0000,      5.0000,  3.00000,  1783.03,  1878.89, -0.0524
      0.0000,     15.0000,  1.00000,  1048.60,  1048.39,  0.0002
      5.0000,     15.0000,  1.00000,  1065.91,  1048.81,  0.0162
     10.0000,     15.0000,  1.00000,  1033.06,  1018.45,  0.0142
     15.0000,     15.0000,  1.00000,  1019.41,   998.82,  0.0204
     20.0000,     15.0000,  1.00000,  1007.26,   975.35,  0.0322
     25.0000,     15.0000,  1.00000,  1036.43,   997.08,  0.0387
     30.0000,     15.0000,  1.00000,  1021.74,   986.58,  0.0350
     35.0000,     15.0000,  1.00000,  1032.63,   993.13,  0.0390
     40.0000,     15.0000,  1.00000,   983.55,   952.01,  0.0326
     45.0000,     15.0000,  1.00000,   985.18,   957.20,  0.0288
     50.0000,     15.0000,  1.00000,   958.57,   926.37,  0.0342
     55.0000,     15.0000,  1.00000,   976.98,   943.40,  0.0350
[truncated: 47,255 more chars]
