# Supplementary material for: Electrical resistivity tomography data across the Hockai Fault Zone (Ardenne, Belgium)
Source: Data Brief. 2016 Dec 21;11:1–4. doi: 10.1016/j.dib.2016.12.028 (PMC5220259; doi:10.1016/j.dib.2016.12.028)
Supplement: Supplementary file 2 — Supplementary material [file mmc2.zip › output/INV/20090813-1_robust.INV]

C:\__DATA__\__DATA__\Active Faults\HockaiFZ\Donn�es\ERT\working_dir\20090813-1.DAT
      5.0000
7
909
1
0
      7.5000,       5.0000,   1.00000,    740.0911
     12.5000,       5.0000,   1.00000,    778.3412
     17.5000,       5.0000,   1.00000,    783.0276
     22.5000,       5.0000,   1.00000,    797.6550
     27.5000,       5.0000,   1.00000,    834.4894
     32.5000,       5.0000,   1.00000,    796.9417
     37.5000,       5.0000,   1.00000,    754.0915
     42.5000,       5.0000,   1.00000,    754.6661
     47.5000,       5.0000,   1.00000,    704.3813
     52.5000,       5.0000,   1.00000,    729.0987
     57.5000,       5.0000,   1.00000,    699.1342
     62.5000,       5.0000,   1.00000,    736.9673
     67.5000,       5.0000,   1.00000,    683.3038
     72.5000,       5.0000,   1.00000,    733.8077
     77.5000,       5.0000,   1.00000,    708.1679
     82.5000,       5.0000,   1.00000,    771.4387
     87.5000,       5.0000,   1.00000,    776.7818
     92.5000,       5.0000,   1.00000,    895.6586
     97.5000,       5.0000,   1.00000,    905.4642
    102.5000,       5.0000,   1.00000,   1029.3929
    107.5000,       5.0000,   1.00000,   1013.3270
    112.5000,       5.0000,   1.00000,   1062.2227
    117.5000,       5.0000,   1.00000,   1052.8501
    122.5000,       5.0000,   1.00000,   1071.6705
    127.5000,       5.0000,   1.00000,   1052.0922
    132.5000,       5.0000,   1.00000,   1136.3512
    137.5000,       5.0000,   1.00000,   1160.5464
    142.5000,       5.0000,   1.00000,   1290.3196
    147.5000,       5.0000,   1.00000,   1382.9708
    152.5000,       5.0000,   1.00000,   1458.5737
    157.5000,       5.0000,   1.00000,   1519.0021
    162.5000,       5.0000,   1.00000,   1428.8060
    167.5000,       5.0000,   1.00000,   1595.2961
    172.5000,       5.0000,   1.00000,   1597.1254
    177.5000,       5.0000,   1.00000,   1824.7582
    182.5000,       5.0000,   1.00000,   1827.3115
    187.5000,       5.0000,   1.00000,   1857.6832
    192.5000,       5.0000,   1.00000,   1747.4841
    197.5000,       5.0000,   1.00000,   1702.1117
    202.5000,       5.0000,   1.00000,   1520.0483
    207.5000,       5.0000,   1.00000,   1579.8066
    212.5000,       5.0000,   1.00000,   1577.4565
    217.5000,       5.0000,   1.00000,   1443.9700
    222.5000,       5.0000,   1.00000,   1477.6859
    227.5000,       5.0000,   1.00000,   1475.5394
    232.5000,       5.0000,   1.00000,   1515.9644
    237.5000,       5.0000,   1.00000,   1606.5474
    242.5000,       5.0000,   1.00000,   1479.5403
    247.5000,       5.0000,   1.00000,   1484.4226
    252.5000,       5.0000,   1.00000,   1367.1033
    257.5000,       5.0000,   1.00000,   1406.1134
    262.5000,       5.0000,   1.00000,   1493.5060
    267.5000,       5.0000,   1.00000,   1367.8066
    272.5000,       5.0000,   1.00000,   1598.4369
    277.5000,       5.0000,   1.00000,   1568.7697
    282.5000,       5.0000,   1.00000,   1826.4556
    287.5000,       5.0000,   1.00000,   2397.9158
    292.5000,       5.0000,   1.00000,   2381.5288
    297.5000,       5.0000,   1.00000,   2557.4990
    302.5000,       5.0000,   1.00000,   1944.3358
    307.5000,       5.0000,   1.00000,   1798.4764
     12.5000,       5.0000,   2.00000,    926.7001
     17.5000,       5.0000,   2.00000,    934.9927
     22.5000,       5.0000,   2.00000,    943.8054
     27.5000,       5.0000,   2.00000,    998.8875
     32.5000,       5.0000,   2.00000,    956.1583
     37.5000,       5.0000,   2.00000,    907.2317
     42.5000,       5.0000,   2.00000,    940.6816
     47.5000,       5.0000,   2.00000,    897.8096
     52.5000,       5.0000,   2.00000,    913.1554
     57.5000,       5.0000,   2.00000,    869.9743
     62.5000,       5.0000,   2.00000,    878.5731
     67.5000,       5.0000,   2.00000,    848.4758
     72.5000,       5.0000,   2.00000,    884.0867
     77.5000,       5.0000,   2.00000,    889.4753
     82.5000,       5.0000,   2.00000,    915.0725
     87.5000,       5.0000,   2.00000,    932.9894
     92.5000,       5.0000,   2.00000,   1040.4161
     97.5000,       5.0000,   2.00000,   1061.0615
    102.5000,       5.0000,   2.00000,   1171.8320
    107.5000,       5.0000,   2.00000,   1149.6113
    112.5000,       5.0000,   2.00000,   1179.7917
    117.5000,       5.0000,   2.00000,   1222.1288
    122.5000,       5.0000,   2.00000,   1230.2401
    127.5000,       5.0000,   2.00000,   1233.0757
    132.5000,       5.0000,   2.00000,   1270.5857
    137.5000,       5.0000,   2.00000,   1252.2468
    142.5000,       5.0000,   2.00000,   1321.3967
    147.5000,       5.0000,   2.00000,   1433.0112
    152.5000,       5.0000,   2.00000,   1463.3761
    157.5000,       5.0000,   2.00000,   1507.1398
    162.5000,       5.0000,   2.00000,   1537.3885
    167.5000,       5.0000,   2.00000,   1695.6321
    172.5000,       5.0000,   2.00000,   1843.3242
    177.5000,       5.0000,   2.00000,   1834.6986
    182.5000,       5.0000,   2.00000,   1631.3151
    187.5000,       5.0000,   2.00000,   1841.3802
    192.5000,       5.0000,   2.00000,   1816.5530
    197.5000,       5.0000,   2.00000,   1760.0709
    202.5000,       5.0000,   2.00000,   1522.6165
    207.5000,       5.0000,   2.00000,   1430.7316
    212.5000,       5.0000,   2.00000,   1521.1895
    217.5000,       5.0000,   2.00000,   1493.9368
    222.5000,       5.0000,   2.00000,   1582.5074
    227.5000,       5.0000,   2.00000,   1387.4137
    232.5000,       5.0000,   2.00000,   1417.9448
    237.5000,       5.0000,   2.00000,   1535.0642
    242.5000,       5.0000,   2.00000,   1462.5288
    247.5000,       5.0000,   2.00000,   1546.0734
    252.5000,       5.0000,   2.00000,   1449.4093
    257.5000,       5.0000,   2.00000,   1459.2177
    262.5000,       5.0000,   2.00000,   1510.6379
    267.5000,       5.0000,   2.00000,   1501.7092
    272.5000,       5.0000,   2.00000,   1783.3438
    277.5000,       5.0000,   2.00000,   1630.0995
    282.5000,       5.0000,   2.00000,   1654.0916
    287.5000,       5.0000,   2.00000,   2163.7766
    292.5000,       5.0000,   2.00000,   1939.3046
    297.5000,       5.0000,   2.00000,   1816.1992
    302.5000,       5.0000,   2.00000,   1896.8784
     17.5000,       5.0000,   3.00000,   1003.7473
     22.5000,       5.0000,   3.00000,   1032.9409
     27.5000,       5.0000,   3.00000,   1063.8940
     32.5000,       5.0000,   3.00000,   1038.3087
     37.5000,       5.0000,   3.00000,    981.3542
     42.5000,       5.0000,   3.00000,   1009.5015
     47.5000,       5.0000,   3.00000,    987.9882
     52.5000,       5.0000,   3.00000,   1038.8617
     57.5000,       5.0000,   3.00000,    954.6572
     62.5000,       5.0000,   3.00000,    970.8799
     67.5000,       5.0000,   3.00000,    919.0198
     72.5000,       5.0000,   3.00000,    974.9400
     77.5000,       5.0000,   3.00000,    929.6010
     82.5000,       5.0000,   3.00000,    978.3046
     87.5000,       5.0000,   3.00000,    956.3990
     92.5000,       5.0000,   3.00000,   1076.0863
     97.5000,       5.0000,   3.00000,   1081.3353
    102.5000,       5.0000,   3.00000,   1183.7240
    107.5000,       5.0000,   3.00000,   1146.2438
    112.5000,       5.0000,   3.00000,   1196.8021
    117.5000,       5.0000,   3.00000,   1203.4540
    122.5000,       5.0000,   3.00000,   1263.7792
    127.5000,       5.0000,   3.00000,   1259.0295
    132.5000,       5.0000,   3.00000,   1295.3744
    137.5000,       5.0000,   3.00000,   1255.0765
    142.5000,       5.0000,   3.00000,   1321.7087
    147.5000,       5.0000,   3.00000,   1403.2620
    152.5000,       5.0000,   3.00000,   1404.4150
    157.5000,       5.0000,   3.00000,   1470.9940
    162.5000,       5.0000,   3.00000,   1459.0098
    167.5000,       5.0000,   3.00000,   1668.7747
    172.5000,       5.0000,   3.00000,   1670.1183
    177.5000,       5.0000,   3.00000,   1615.1014
    182.5000,       5.0000,   3.00000,   1507.1545
    187.5000,       5.0000,   3.00000,   1698.3014
    192.5000,       5.0000,   3.00000,   1640.5380
    197.5000,       5.0000,   3.00000,   1573.7869
    202.5000,       5.0000,   3.00000,   1392.8649
    207.5000,       5.0000,   3.00000,   1327.7365
    212.5000,       5.0000,   3.00000,   1377.4686
    217.5000,       5.0000,   3.00000,   1451.3710
    222.5000,       5.0000,   3.00000,   1487.6564
    227.5000,       5.0000,   3.00000,   1309.5106
    232.5000,       5.0000,   3.00000,   1336.6412
    237.5000,       5.0000,   3.00000,   1442.0856
    242.5000,       5.0000,   3.00000,   1417.4752
    247.5000,       5.0000,   3.00000,   1483.9470
    252.5000,       5.0000,   3.00000,   1432.1940
    257.5000,       5.0000,   3.00000,   1435.7605
    262.5000,       5.0000,   3.00000,   1540.8838
    267.5000,       5.0000,   3.00000,   1604.3002
    272.5000,       5.0000,   3.00000,   1801.6709
    277.5000,       5.0000,   3.00000,   1551.1442
    282.5000,       5.0000,   3.00000,   1576.8126
    287.5000,       5.0000,   3.00000,   1887.5693
    292.5000,       5.0000,   3.00000,   1780.9302
    297.5000,       5.0000,   3.00000,   1783.0287
     22.5000,      15.0000,   1.00000,   1048.5986
     27.5000,      15.0000,   1.00000,   1065.9093
     32.5000,      15.0000,   1.00000,   1033.0597
     37.5000,      15.0000,   1.00000,   1019.4081
     42.5000,      15.0000,   1.00000,   1007.2634
     47.5000,      15.0000,   1.00000,   1036.4272
     52.5000,      15.0000,   1.00000,   1021.7443
     57.5000,      15.0000,   1.00000,   1032.6288
     62.5000,      15.0000,   1.00000,    983.5535
     67.5000,      15.0000,   1.00000,    985.1794
     72.5000,      15.0000,   1.00000,    958.5717
     77.5000,      15.0000,   1.00000,    976.9791
     82.5000,      15.0000,   1.00000,    950.0264
     87.5000,      15.0000,   1.00000,   1004.8320
     92.5000,      15.0000,   1.00000,   1028.4736
     97.5000,      15.0000,   1.00000,   1106.1509
    102.5000,      15.0000,   1.00000,   1119.7816
    107.5000,      15.0000,   1.00000,   1156.3851
    112.5000,      15.0000,   1.00000,   1143.2982
    117.5000,      15.0000,   1.00000,   1188.1261
    122.5000,      15.0000,   1.00000,   1209.1875
    127.5000,      15.0000,   1.00000,   1248.0292
    132.5000,      15.0000,   1.00000,   1244.8309
    137.5000,      15.0000,   1.00000,   1283.9697
    142.5000,      15.0000,   1.00000,   1315.6334
    147.5000,      15.0000,   1.00000,   1342.1729
    152.5000,      15.0000,   1.00000,   1399.7129
    157.5000,      15.0000,   1.00000,   1397.2162
    162.5000,      15.0000,   1.00000,   1478.2820
    167.5000,      15.0000,   1.00000,   1514.4156
    172.5000,      15.0000,   1.00000,   1503.9921
    177.5000,      15.0000,   1.00000,   1462.0475
    182.5000,      15.0000,   1.00000,   1516.5916
    187.5000,      15.0000,   1.00000,   1479.1498
    192.5000,      15.0000,   1.00000,   1544.3525
    197.5000,      15.0000,   1.00000,   1469.5554
    202.5000,      15.0000,   1.00000,   1326.9578
    207.5000,      15.0000,   1.00000,   1292.1168
    212.5000,      15.0000,   1.00000,   1353.5775
    217.5000,      15.0000,   1.00000,   1384.3820
    222.5000,      15.0000,   1.00000,   1387.4257
    227.5000,      15.0000,   1.00000,   1354.9327
    232.5000,      15.0000,   1.00000,   1317.6307
    237.5000,      15.0000,   1.00000,   1340.9869
    242.5000,      15.0000,   1.00000,   1402.8635
    247.5000,      15.0000,   1.00000,   1417.8676
    252.5000,      15.0000,   1.00000,   1393.3314
    257.5000,      15.0000,   1.00000,   1447.6378
    262.5000,      15.0000,   1.00000,   1539.4573
    267.5000,      15.0000,   1.00000,   1624.7256
    272.5000,      15.0000,   1.00000,   1586.7518
    277.5000,      15.0000,   1.00000,   1538.0662
    282.5000,      15.0000,   1.00000,   1539.8971
    287.5000,      15.0000,   1.00000,   1591.1569
    292.5000,      15.0000,   1.00000,   1714.8685
     22.5000,       5.0000,   4.00000,   1054.4026
     27.5000,       5.0000,   4.00000,   1112.9266
     32.5000,       5.0000,   4.00000,   1066.7772
     37.5000,       5.0000,   4.00000,   1017.6060
     42.5000,       5.0000,   4.00000,   1046.4567
     47.5000,       5.0000,   4.00000,   1020.2810
     52.5000,       5.0000,   4.00000,   1079.9938
     57.5000,       5.0000,   4.00000,   1018.0319
     62.5000,       5.0000,   4.00000,   1022.1535
     67.5000,       5.0000,   4.00000,    974.1712
     72.5000,       5.0000,   4.00000,    983.7617
     77.5000,       5.0000,   4.00000,    943.6956
     82.5000,       5.0000,   4.00000,    959.9439
     87.5000,       5.0000,   4.00000,    959.4585
     92.5000,       5.0000,   4.00000,   1069.8090
     97.5000,       5.0000,   4.00000,   1071.1167
    102.5000,       5.0000,   4.00000,   1161.7709
    107.5000,       5.0000,   4.00000,   1131.2260
    112.5000,       5.0000,   4.00000,   1147.1968
    117.5000,       5.0000,   4.00000,   1171.9261
    122.5000,       5.0000,   4.00000,   1218.1647
    127.5000,       5.0000,   4.00000,   1233.1350
    132.5000,       5.0000,   4.00000,   1275.3611
    137.5000,       5.0000,   4.00000,   1233.4224
    142.5000,       5.0000,   4.00000,   1270.3479
    147.5000,       5.0000,   4.00000,   1323.8488
    152.5000,       5.0000,   4.00000,   1355.5627
    157.5000,       5.0000,   4.00000,   1417.6735
    162.5000,       5.0000,   4.00000,   1408.6477
    167.5000,       5.0000,   4.00000,   1494.1301
    172.5000,       5.0000,   4.00000,   1464.0211
    177.5000,       5.0000,   4.00000,   1465.4873
    182.5000,       5.0000,   4.00000,   1443.8789
    187.5000,       5.0000,   4.00000,   1583.5260
    192.5000,       5.0000,   4.00000,   1431.7223
    197.5000,       5.0000,   4.00000,   1412.0657
    202.5000,       5.0000,   4.00000,   1262.5209
    207.5000,       5.0000,   4.00000,   1249.6410
    212.5000,       5.0000,   4.00000,   1338.5516
    217.5000,       5.0000,   4.00000,   1309.8394
    222.5000,       5.0000,   4.00000,   1409.9653
    227.5000,       5.0000,   4.00000,   1245.1630
    232.5000,       5.0000,   4.00000,   1310.1960
    237.5000,       5.0000,   4.00000,   1393.2214
    242.5000,       5.0000,   4.00000,   1335.6584
    247.5000,       5.0000,   4.00000,   1434.2190
    252.5000,       5.0000,   4.00000,   1329.4464
    257.5000,       5.0000,   4.00000,   1427.2837
    262.5000,       5.0000,   4.00000,   1572.4294
    267.5000,       5.0000,   4.00000,   1551.5642
    272.5000,       5.0000,   4.00000,   1695.8977
    277.5000,       5.0000,   4.00000,   1406.4977
    282.5000,       5.0000,   4.00000,   1405.2690
    287.5000,       5.0000,   4.00000,   1759.0486
    292.5000,       5.0000,   4.00000,   1710.3824
     30.0000,      20.0000,   1.00000,   1041.5306
     35.0000,      20.0000,   1.00000,   1052.3617
     40.0000,      20.0000,   1.00000,   1035.9150
     45.0000,      20.0000,   1.00000,   1043.1595
     50.0000,      20.0000,   1.00000,   1049.8174
     55.0000,      20.0000,   1.00000,   1055.4607
     60.0000,      20.0000,   1.00000,   1061.8016
     65.0000,      20.0000,   1.00000,   1028.9005
     70.0000,      20.0000,   1.00000,    990.1580
     75.0000,      20.0000,   1.00000,    960.6414
     80.0000,      20.0000,   1.00000,    947.7061
     85.0000,      20.0000,   1.00000,    972.9189
     90.0000,      20.0000,   1.00000,    997.2360
     95.0000,      20.0000,   1.00000,   1052.9996
    100.0000,      20.0000,   1.00000,   1089.2059
    105.0000,      20.0000,   1.00000,   1102.3196
    110.0000,      20.0000,   1.00000,   1114.5852
    115.0000,      20.0000,   1.00000,   1128.9352
    120.0000,      20.0000,   1.00000,   1139.7703
    125.0000,      20.0000,   1.00000,   1174.7834
    130.0000,      20.0000,   1.00000,   1182.5669
    135.0000,      20.0000,   1.00000,   1208.1799
    140.0000,      20.0000,   1.00000,   1224.1906
    145.0000,      20.0000,   1.00000,   1244.4614
    150.0000,      20.0000,   1.00000,   1282.6848
    155.0000,      20.0000,   1.00000,   1318.9822
    160.0000,      20.0000,   1.00000,   1324.4670
    165.0000,      20.0000,   1.00000,   1326.7656
    170.0000,      20.0000,   1.00000,   1329.7023
    175.0000,      20.0000,   1.00000,   1352.5133
    180.0000,      20.0000,   1.00000,   1373.3787
    185.0000,      20.0000,   1.00000,   1331.8621
    190.0000,      20.0000,   1.00000,   1337.7352
    195.0000,      20.0000,   1.00000,   1290.8923
    200.0000,      20.0000,   1.00000,   1238.6874
    205.0000,      20.0000,   1.00000,   1217.6635
    210.0000,      20.0000,   1.00000,   1212.0834
    215.0000,      20.0000,   1.00000,   1261.5182
    220.0000,      20.0000,   1.00000,   1287.4921
    225.0000,      20.0000,   1.00000,   1287.2225
    230.0000,      20.0000,   1.00000,   1338.7656
    235.0000,      20.0000,   1.00000,   1293.2065
    240.0000,      20.0000,   1.00000,   1332.1315
    245.0000,      20.0000,   1.00000,   1306.3402
    250.0000,      20.0000,   1.00000,   1330.9031
    255.0000,      20.0000,   1.00000,   1406.0895
    260.0000,      20.0000,   1.00000,   1404.6548
    265.0000,      20.0000,   1.00000,   1445.3788
    270.0000,      20.0000,   1.00000,   1393.5109
    275.0000,      20.0000,   1.00000,   1296.2185
    280.0000,      20.0000,   1.00000,   1389.2942
    285.0000,      20.0000,   1.00000,   1428.9800
     27.5000,       5.0000,   5.00000,   1105.0452
     32.5000,       5.0000,   5.00000,   1081.8763
     37.5000,       5.0000,   5.00000,   1028.8065
     42.5000,       5.0000,   5.00000,   1066.0637
     47.5000,       5.0000,   5.00000,   1032.1948
     52.5000,       5.0000,   5.00000,   1099.8140
     57.5000,       5.0000,   5.00000,   1044.4702
     62.5000,       5.0000,   5.00000,   1065.7814
     67.5000,       5.0000,   5.00000,    987.7296
     72.5000,       5.0000,   5.00000,    987.4324
     77.5000,       5.0000,   5.00000,    916.4101
     82.5000,       5.0000,   5.00000,    950.9924
     87.5000,       5.0000,   5.00000,    940.2923
     92.5000,       5.0000,   5.00000,   1060.9961
     97.5000,       5.0000,   5.00000,   1052.9264
    102.5000,       5.0000,   5.00000,   1139.3451
    107.5000,       5.0000,   5.00000,   1091.9672
    112.5000,       5.0000,   5.00000,   1117.2760
    117.5000,       5.0000,   5.00000,   1125.9551
    122.5000,       5.0000,   5.00000,   1184.0183
    127.5000,       5.0000,   5.00000,   1183.8549
    132.5000,       5.0000,   5.00000,   1248.0262
    137.5000,       5.0000,   5.00000,   1187.3026
    142.5000,       5.0000,   5.00000,   1197.6016
    147.5000,       5.0000,   5.00000,   1253.7627
    152.5000,       5.0000,   5.00000,   1287.6317
    157.5000,       5.0000,   5.00000,   1367.8682
    162.5000,       5.0000,   5.00000,   1311.7219
    167.5000,       5.0000,   5.00000,   1367.3480
    172.5000,       5.0000,   5.00000,   1364.6284
    177.5000,       5.0000,   5.00000,   1388.9712
    182.5000,       5.0000,   5.00000,   1350.3615
    187.5000,       5.0000,   5.00000,   1470.6490
    192.5000,       5.0000,   5.00000,   1299.0006
    197.5000,       5.0000,   5.00000,   1256.3335
    202.5000,       5.0000,   5.00000,   1177.9698
    207.5000,       5.0000,   5.00000,   1181.6702
    212.5000,       5.0000,   5.00000,   1238.0692
    217.5000,       5.0000,   5.00000,   1256.2296
    222.5000,       5.0000,   5.00000,   1316.8046
    227.5000,       5.0000,   5.00000,   1215.0638
    232.5000,       5.0000,   5.00000,   1294.5718
    237.5000,       5.0000,   5.00000,   1362.2505
    242.5000,       5.0000,   5.00000,   1291.3323
    247.5000,       5.0000,   5.00000,   1327.3857
    252.5000,       5.0000,   5.00000,   1302.2106
    257.5000,       5.0000,   5.00000,   1390.0413
    262.5000,       5.0000,   5.00000,   1474.6617
    267.5000,       5.0000,   5.00000,   1468.5981
    272.5000,       5.0000,   5.00000,   1520.4347
    277.5000,       5.0000,   5.00000,   1242.2600
    282.5000,       5.0000,   5.00000,   1292.5062
    287.5000,       5.0000,   5.00000,   1703.9723
     32.5000,       5.0000,   6.00000,   1066.0104
     37.5000,       5.0000,   6.00000,   1037.2566
     42.5000,       5.0000,   6.00000,   1065.1365
     47.5000,       5.0000,   6.00000,   1048.2837
     52.5000,       5.0000,   6.00000,   1116.6935
     57.5000,       5.0000,   6.00000,   1054.2133
     62.5000,       5.0000,   6.00000,   1065.5941
     67.5000,       5.0000,   6.00000,    993.7722
     72.5000,       5.0000,   6.00000,    968.5348
     77.5000,       5.0000,   6.00000,    903.9533
     82.5000,       5.0000,   6.00000,    929.0035
     87.5000,       5.0000,   6.00000,    928.2754
     92.5000,       5.0000,   6.00000,   1035.8418
     97.5000,       5.0000,   6.00000,   1042.8534
    102.5000,       5.0000,   6.00000,   1111.8250
    107.5000,       5.0000,   6.00000,   1071.4822
    112.5000,       5.0000,   6.00000,   1090.9774
    117.5000,       5.0000,   6.00000,   1103.9186
    122.5000,       5.0000,   6.00000,   1148.4640
    127.5000,       5.0000,   6.00000,   1157.2234
    132.5000,       5.0000,   6.00000,   1198.6686
    137.5000,       5.0000,   6.00000,   1129.4268
    142.5000,       5.0000,   6.00000,   1135.8973
    147.5000,       5.0000,   6.00000,   1186.7676
    152.5000,       5.0000,   6.00000,   1219.8907
    157.5000,       5.0000,   6.00000,   1257.2997
    162.5000,       5.0000,   6.00000,   1217.3315
    167.5000,       5.0000,   6.00000,   1308.8566
    172.5000,       5.0000,   6.00000,   1317.9280
    177.5000,       5.0000,   6.00000,   1326.7495
    182.5000,       5.0000,   6.00000,   1260.4929
    187.5000,       5.0000,   6.00000,   1357.5424
    192.5000,       5.0000,   6.00000,   1195.5062
    197.5000,       5.0000,   6.00000,   1168.3129
    202.5000,       5.0000,   6.00000,   1100.5688
    207.5000,       5.0000,   6.00000,   1089.7574
    212.5000,       5.0000,   6.00000,   1166.5028
    217.5000,       5.0000,   6.00000,   1180.3030
    222.5000,       5.0000,   6.00000,   1296.0818
    227.5000,       5.0000,   6.00000,   1167.6678
    232.5000,       5.0000,   6.00000,   1282.5580
    237.5000,       5.0000,   6.00000,   1345.4335
    242.5000,       5.0000,   6.00000,   1240.1971
    247.5000,       5.0000,   6.00000,   1299.5355
    252.5000,       5.0000,   6.00000,   1245.6067
    257.5000,       5.0000,   6.00000,   1283.7990
    262.5000,       5.0000,   6.00000,   1344.1835
    267.5000,       5.0000,   6.00000,   1313.5172
    272.5000,       5.0000,   6.00000,   1329.4545
    277.5000,       5.0000,   6.00000,   1116.0692
    282.5000,       5.0000,   6.00000,   1240.2388
     37.5000,      25.0000,   1.00000,   1030.0895
     42.5000,      25.0000,   1.00000,   1056.9984
     47.5000,      25.0000,   1.00000,   1055.7451
     52.5000,      25.0000,   1.00000,   1077.5317
     57.5000,      25.0000,   1.00000,   1052.8868
     62.5000,      25.0000,   1.00000,   1040.2943
     67.5000,      25.0000,   1.00000,    996.9289
     72.5000,      25.0000,   1.00000,    975.6722
     77.5000,      25.0000,   1.00000,    944.1711
     82.5000,      25.0000,   1.00000,    956.5457
     87.5000,      25.0000,   1.00000,    959.4435
     92.5000,      25.0000,   1.00000,   1010.4973
     97.5000,      25.0000,   1.00000,   1029.0641
    102.5000,      25.0000,   1.00000,   1073.1329
    107.5000,      25.0000,   1.00000,   1085.3538
    112.5000,      25.0000,   1.00000,   1110.6578
    117.5000,      25.0000,   1.00000,   1109.2458
    122.5000,      25.0000,   1.00000,   1127.9514
    127.5000,      25.0000,   1.00000,   1122.0267
    132.5000,      25.0000,   1.00000,   1121.7839
    137.5000,      25.0000,   1.00000,   1133.2717
    142.5000,      25.0000,   1.00000,   1156.7577
    147.5000,      25.0000,   1.00000,   1183.5676
    152.5000,      25.0000,   1.00000,   1169.1570
    157.5000,      25.0000,   1.00000,   1180.6151
    162.5000,      25.0000,   1.00000,   1212.8542
    167.5000,      25.0000,   1.00000,   1249.2052
    172.5000,      25.0000,   1.00000,   1267.4055
    177.5000,      25.0000,   1.00000,   1265.2902
    182.5000,      25.0000,   1.00000,   1218.5016
    187.5000,      25.0000,   1.00000,   1186.4407
    192.5000,      25.0000,   1.00000,   1165.5953
    197.5000,      25.0000,   1.00000,   1166.2391
    202.5000,      25.0000,   1.00000,   1106.2588
    207.5000,      25.0000,   1.00000,   1103.8016
    212.5000,      25.0000,   1.00000,   1138.2305
    217.5000,      25.0000,   1.00000,   1187.0054
    222.5000,      25.0000,   1.00000,   1249.0070
    227.5000,      25.0000,   1.00000,   1288.0328
    232.5000,      25.0000,   1.00000,   1284.4811
    237.5000,      25.0000,   1.00000,   1272.5969
    242.5000,      25.0000,   1.00000,   1296.0581
    247.5000,      25.0000,   1.00000,   1311.1869
    252.5000,      25.0000,   1.00000,   1283.2871
    257.5000,      25.0000,   1.00000,   1257.2500
    262.5000,      25.0000,   1.00000,   1237.3062
    267.5000,      25.0000,   1.00000,   1149.1090
    272.5000,      25.0000,   1.00000,   1141.0938
    277.5000,      25.0000,   1.00000,   1256.9827
     37.5000,       5.0000,   7.00000,   1015.9930
     42.5000,       5.0000,   7.00000,   1078.8823
     47.5000,       5.0000,   7.00000,   1052.7778
     52.5000,       5.0000,   7.00000,   1128.7607
     57.5000,       5.0000,   7.00000,   1048.0896
     62.5000,       5.0000,   7.00000,   1052.0565
     67.5000,       5.0000,   7.00000,    973.7432
     72.5000,       5.0000,   7.00000,    959.0126
     77.5000,       5.0000,   7.00000,    891.8790
     82.5000,       5.0000,   7.00000,    917.8447
     87.5000,       5.0000,   7.00000,    906.2118
     92.5000,       5.0000,   7.00000,   1023.6218
     97.5000,       5.0000,   7.00000,   1020.7090
    102.5000,       5.0000,   7.00000,   1097.6908
    107.5000,       5.0000,   7.00000,   1056.1068
    112.5000,       5.0000,   7.00000,   1081.9893
    117.5000,       5.0000,   7.00000,   1084.8744
    122.5000,       5.0000,   7.00000,   1135.0026
    127.5000,       5.0000,   7.00000,   1126.2089
    132.5000,       5.0000,   7.00000,   1155.1704
    137.5000,       5.0000,   7.00000,   1073.8610
    142.5000,       5.0000,   7.00000,   1078.7435
    147.5000,       5.0000,   7.00000,   1124.5997
    152.5000,       5.0000,   7.00000,   1119.2457
    157.5000,       5.0000,   7.00000,   1163.2987
    162.5000,       5.0000,   7.00000,   1151.0092
    167.5000,       5.0000,   7.00000,   1257.6743
    172.5000,       5.0000,   7.00000,   1289.2992
    177.5000,       5.0000,   7.00000,   1264.9977
    182.5000,       5.0000,   7.00000,   1178.8892
    187.5000,       5.0000,   7.00000,   1257.7296
    192.5000,       5.0000,   7.00000,   1111.1693
    197.5000,       5.0000,   7.00000,   1099.8512
    202.5000,       5.0000,   7.00000,   1014.3311
    207.5000,       5.0000,   7.00000,   1004.0088
    212.5000,       5.0000,   7.00000,   1090.2284
    217.5000,       5.0000,   7.00000,   1144.2682
    222.5000,       5.0000,   7.00000,   1257.2858
    227.5000,       5.0000,   7.00000,   1152.7760
    232.5000,       5.0000,   7.00000,   1254.7614
    237.5000,       5.0000,   7.00000,   1311.0669
    242.5000,       5.0000,   7.00000,   1240.4192
    247.5000,       5.0000,   7.00000,   1271.3228
    252.5000,       5.0000,   7.00000,   1159.5605
    257.5000,       5.0000,   7.00000,   1168.3182
    262.5000,       5.0000,   7.00000,   1205.9092
    267.5000,       5.0000,   7.00000,   1124.9604
    272.5000,       5.0000,   7.00000,   1200.9435
    277.5000,       5.0000,   7.00000,   1067.9612
     42.5000,       5.0000,   8.00000,   1061.4878
     47.5000,       5.0000,   8.00000,   1062.7765
     52.5000,       5.0000,   8.00000,   1117.8823
     57.5000,       5.0000,   8.00000,   1038.2374
     62.5000,       5.0000,   8.00000,   1026.3960
     67.5000,       5.0000,   8.00000,    950.3177
     72.5000,       5.0000,   8.00000,    939.8672
     77.5000,       5.0000,   8.00000,    878.6285
     82.5000,       5.0000,   8.00000,    905.3770
     87.5000,       5.0000,   8.00000,    892.8221
     92.5000,       5.0000,   8.00000,    991.2280
     97.5000,       5.0000,   8.00000,    998.2115
    102.5000,       5.0000,   8.00000,   1074.7250
    107.5000,       5.0000,   8.00000,   1047.3325
    112.5000,       5.0000,   8.00000,   1075.9734
    117.5000,       5.0000,   8.00000,   1083.1782
    122.5000,       5.0000,   8.00000,   1121.6987
    127.5000,       5.0000,   8.00000,   1101.4755
    132.5000,       5.0000,   8.00000,   1114.3870
    137.5000,       5.0000,   8.00000,   1029.6416
    142.5000,       5.0000,   8.00000,   1020.0472
    147.5000,       5.0000,   8.00000,   1049.5083
    152.5000,       5.0000,   8.00000,   1046.4053
    157.5000,       5.0000,   8.00000,   1095.7687
    162.5000,       5.0000,   8.00000,   1092.9611
    167.5000,       5.0000,   8.00000,   1204.4468
    172.5000,       5.0000,   8.00000,   1227.8088
    177.5000,       5.0000,   8.00000,   1215.4515
    182.5000,       5.0000,   8.00000,   1115.4569
    187.5000,       5.0000,   8.00000,   1191.3213
    192.5000,       5.0000,   8.00000,   1040.4845
    197.5000,       5.0000,   8.00000,   1005.8065
    202.5000,       5.0000,   8.00000,    954.1361
    207.5000,       5.0000,   8.00000,    943.7343
    212.5000,       5.0000,   8.00000,   1031.6389
    217.5000,       5.0000,   8.00000,   1087.9045
    222.5000,       5.0000,   8.00000,   1198.7710
    227.5000,       5.0000,   8.00000,   1115.8850
    232.5000,       5.0000,   8.00000,   1224.0291
    237.5000,       5.0000,   8.00000,   1303.8513
    242.5000,       5.0000,   8.00000,   1229.6018
    247.5000,       5.0000,   8.00000,   1212.0380
    252.5000,       5.0000,   8.00000,   1073.2983
    257.5000,       5.0000,   8.00000,   1059.8162
    262.5000,       5.0000,   8.00000,   1050.8280
    267.5000,       5.0000,   8.00000,   1015.7889
    272.5000,       5.0000,   8.00000,   1133.5759
     52.5000,      35.0000,   1.00000,   1009.8831
     57.5000,      35.0000,   1.00000,   1006.5125
     62.5000,      35.0000,   1.00000,    980.0403
     67.5000,      35.0000,   1.00000,    968.4585
     72.5000,      35.0000,   1.00000,    937.1872
     77.5000,      35.0000,   1.00000,    937.5270
     82.5000,      35.0000,   1.00000,    933.6085
     87.5000,      35.0000,   1.00000,    951.2034
     92.5000,      35.0000,   1.00000,    958.9988
     97.5000,      35.0000,   1.00000,    992.3645
    102.5000,      35.0000,   1.00000,   1023.3029
    107.5000,      35.0000,   1.00000,   1074.3326
    112.5000,      35.0000,   1.00000,   1089.0632
    117.5000,      35.0000,   1.00000,   1100.1598
    122.5000,      35.0000,   1.00000,   1069.1105
    127.5000,      35.0000,   1.00000,   1043.6023
    132.5000,      35.0000,   1.00000,   1031.8817
    137.5000,      35.0000,   1.00000,   1006.6373
    142.5000,      35.0000,   1.00000,    995.4091
    147.5000,      35.0000,   1.00000,    996.4007
    152.5000,      35.0000,   1.00000,   1010.1882
    157.5000,      35.0000,   1.00000,   1045.0033
    162.5000,      35.0000,   1.00000,   1054.3035
    167.5000,      35.0000,   1.00000,   1053.1938
    172.5000,      35.0000,   1.00000,   1049.0883
    177.5000,      35.0000,   1.00000,   1044.1295
    182.5000,      35.0000,   1.00000,   1043.4014
    187.5000,      35.0000,   1.00000,   1014.4672
    192.5000,      35.0000,   1.00000,    978.1540
    197.5000,      35.0000,   1.00000,    958.5411
    202.5000,      35.0000,   1.00000,    976.0318
    207.5000,      35.0000,   1.00000,    990.7206
    212.5000,      35.0000,   1.00000,   1011.4573
    217.5000,      35.0000,   1.00000,   1052.9027
    222.5000,      35.0000,   1.00000,   1107.4625
    227.5000,      35.0000,   1.00000,   1179.2776
    232.5000,      35.0000,   1.00000,   1231.3062
    237.5000,      35.0000,   1.00000,   1221.4719
    242.5000,      35.0000,   1.00000,   1180.8866
    247.5000,      35.0000,   1.00000,   1141.3416
    252.5000,      35.0000,   1.00000,   1067.5638
    257.5000,      35.0000,   1.00000,   1006.7205
    262.5000,      35.0000,   1.00000,    978.8059
     52.5000,       5.0000,  10.00000,   1067.9590
     57.5000,       5.0000,  10.00000,    992.1979
     62.5000,       5.0000,  10.00000,    989.7053
     67.5000,       5.0000,  10.00000,    920.1749
     72.5000,       5.0000,  10.00000,    903.5977
     77.5000,       5.0000,  10.00000,    847.6292
     82.5000,       5.0000,  10.00000,    877.1226
     87.5000,       5.0000,  10.00000,    870.6358
     92.5000,       5.0000,  10.00000,    963.9448
     97.5000,       5.0000,  10.00000,    969.3912
    102.5000,       5.0000,  10.00000,   1043.6575
    107.5000,       5.0000,  10.00000,   1022.2415
    112.5000,       5.0000,  10.00000,   1058.9354
    117.5000,       5.0000,  10.00000,   1063.5127
    122.5000,       5.0000,  10.00000,   1082.6353
    127.5000,       5.0000,  10.00000,   1051.8279
    132.5000,       5.0000,  10.00000,   1055.4167
    137.5000,       5.0000,  10.00000,    945.5865
    142.5000,       5.0000,  10.00000,    914.6095
    147.5000,       5.0000,  10.00000,    943.5183
    152.5000,       5.0000,  10.00000,    967.0081
    157.5000,       5.0000,  10.00000,   1015.8325
    162.5000,       5.0000,  10.00000,    986.7227
    167.5000,       5.0000,  10.00000,   1064.4850
    172.5000,       5.0000,  10.00000,   1075.3374
    177.5000,       5.0000,  10.00000,   1076.5907
    182.5000,       5.0000,  10.00000,   1000.5270
    187.5000,       5.0000,  10.00000,   1068.4299
    192.5000,       5.0000,  10.00000,    914.7806
    197.5000,       5.0000,  10.00000,    910.6305
    202.5000,       5.0000,  10.00000,    867.0290
    207.5000,       5.0000,  10.00000,    865.4769
    212.5000,       5.0000,  10.00000,    933.3495
    217.5000,       5.0000,  10.00000,    981.5967
    222.5000,       5.0000,  10.00000,   1099.8041
    227.5000,       5.0000,  10.00000,   1028.4695
    232.5000,       5.0000,  10.00000,   1182.3513
    237.5000,       5.0000,  10.00000,   1236.4376
    242.5000,       5.0000,  10.00000,   1135.7606
    247.5000,       5.0000,  10.00000,   1076.9739
    252.5000,       5.0000,  10.00000,    913.9977
    257.5000,       5.0000,  10.00000,    907.5014
    262.5000,       5.0000,  10.00000,    956.2686
     67.5000,      45.0000,   1.00000,    911.5386
     72.5000,      45.0000,   1.00000,    921.1063
     77.5000,      45.0000,   1.00000,    910.9055
     82.5000,      45.0000,   1.00000,    920.4731
     87.5000,      45.0000,   1.00000,    927.7493
     92.5000,      45.0000,   1.00000,    947.8032
     97.5000,      45.0000,   1.00000,    969.6226
    102.5000,      45.0000,   1.00000,    997.8532
    107.5000,      45.0000,   1.00000,   1013.0742
    112.5000,      45.0000,   1.00000,   1028.8660
    117.5000,      45.0000,   1.00000,   1016.9976
    122.5000,      45.0000,   1.00000,    992.6101
    127.5000,      45.0000,   1.00000,    967.2953
    132.5000,      45.0000,   1.00000,    958.6370
    137.5000,      45.0000,   1.00000,    956.6308
    142.5000,      45.0000,   1.00000,    948.8909
    147.5000,      45.0000,   1.00000,    937.2278
    152.5000,      45.0000,   1.00000,    933.8217
    157.5000,      45.0000,   1.00000,    908.1591
    162.5000,      45.0000,   1.00000,    899.9467
    167.5000,      45.0000,   1.00000,    888.0338
    172.5000,      45.0000,   1.00000,    862.7546
    177.5000,      45.0000,   1.00000,    851.0201
    182.5000,      45.0000,   1.00000,    846.7045
    187.5000,      45.0000,   1.00000,    860.7751
    192.5000,      45.0000,   1.00000,    874.6140
    197.5000,      45.0000,   1.00000,    889.2109
    202.5000,      45.0000,   1.00000,    920.1165
    207.5000,      45.0000,   1.00000,    925.3863
    212.5000,      45.0000,   1.00000,    945.4135
    217.5000,      45.0000,   1.00000,    985.6461
    222.5000,      45.0000,   1.00000,   1001.3575
    227.5000,      45.0000,   1.00000,   1025.1832
    232.5000,      45.0000,   1.00000,   1018.3351
    237.5000,      45.0000,   1.00000,   1011.2552
    242.5000,      45.0000,   1.00000,   1009.9711
    247.5000,      45.0000,   1.00000,   1010.9609
     77.5000,       5.0000,  12.00000,    818.9362
    157.5000,       5.0000,  12.00000,    931.4438
    237.5000,       5.0000,  12.00000,   1098.6754
     67.5000,      15.0000,   4.00000,    881.1590
     72.5000,      15.0000,   4.00000,    849.3260
     77.5000,      15.0000,   4.00000,    838.8403
     82.5000,      15.0000,   4.00000,    830.5412
     87.5000,      15.0000,   4.00000,    875.5117
     92.5000,      15.0000,   4.00000,    913.5270
     97.5000,      15.0000,   4.00000,    971.0404
    102.5000,      15.0000,   4.00000,    981.4136
    107.5000,      15.0000,   4.00000,    998.3853
    112.5000,      15.0000,   4.00000,    986.0503
    117.5000,      15.0000,   4.00000,    998.6825
    122.5000,      15.0000,   4.00000,    988.3687
    127.5000,      15.0000,   4.00000,    979.3628
    132.5000,      15.0000,   4.00000,    945.4194
    137.5000,      15.0000,   4.00000,    916.6776
    142.5000,      15.0000,   4.00000,    892.3348
    147.5000,      15.0000,   4.00000,    887.9060
    152.5000,      15.0000,   4.00000,    895.9311
    157.5000,      15.0000,   4.00000,    870.5776
    162.5000,      15.0000,   4.00000,    879.5540
    167.5000,      15.0000,   4.00000,    888.6194
    172.5000,      15.0000,   4.00000,    896.3175
    177.5000,      15.0000,   4.00000,    858.5784
    182.5000,      15.0000,   4.00000,    855.0624
    187.5000,      15.0000,   4.00000,    826.8370
    192.5000,      15.0000,   4.00000,    853.8735
    197.5000,      15.0000,   4.00000,    823.7644
    202.5000,      15.0000,   4.00000,    825.7856
    207.5000,      15.0000,   4.00000,    813.5695
    212.5000,      15.0000,   4.00000,    840.5577
    217.5000,      15.0000,   4.00000,    903.5104
    222.5000,      15.0000,   4.00000,    912.6674
    227.5000,      15.0000,   4.00000,    962.3410
    232.5000,      15.0000,   4.00000,    972.3263
    237.5000,      15.0000,   4.00000,   1010.3661
    242.5000,      15.0000,   4.00000,   1007.4507
    247.5000,      15.0000,   4.00000,    954.9307
     82.5000,      55.0000,   1.00000,    892.3545
     87.5000,      55.0000,   1.00000,    906.5986
     92.5000,      55.0000,   1.00000,    912.4293
     97.5000,      55.0000,   1.00000,    923.1096
    102.5000,      55.0000,   1.00000,    932.6783
    107.5000,      55.0000,   1.00000,    937.7460
    112.5000,      55.0000,   1.00000,    935.8279
    117.5000,      55.0000,   1.00000,    935.4356
    122.5000,      55.0000,   1.00000,    929.2453
    127.5000,      55.0000,   1.00000,    929.0056
    132.5000,      55.0000,   1.00000,    915.6224
    137.5000,      55.0000,   1.00000,    905.1383
    142.5000,      55.0000,   1.00000,    889.2595
    147.5000,      55.0000,   1.00000,    885.5975
    152.5000,      55.0000,   1.00000,    863.9535
    157.5000,      55.0000,   1.00000,    826.0601
    162.5000,      55.0000,   1.00000,    796.3730
    167.5000,      55.0000,   1.00000,    771.6992
    172.5000,      55.0000,   1.00000,    762.8280
    177.5000,      55.0000,   1.00000,    762.0760
    182.5000,      55.0000,   1.00000,    758.9372
    187.5000,      55.0000,   1.00000,    771.5357
    192.5000,      55.0000,   1.00000,    786.7498
    197.5000,      55.0000,   1.00000,    819.0415
    202.5000,      55.0000,   1.00000,    843.6390
    207.5000,      55.0000,   1.00000,    870.1655
    212.5000,      55.0000,   1.00000,    898.4576
    217.5000,      55.0000,   1.00000,    890.9377
    222.5000,      55.0000,   1.00000,    893.7930
    227.5000,      55.0000,   1.00000,    879.6580
    232.5000,      55.0000,   1.00000,    903.3618
     77.5000,       5.0000,  15.00000,    774.4576
    157.5000,       5.0000,  15.00000,    843.8537
    237.5000,       5.0000,  15.00000,    995.1352
     82.5000,      15.0000,   5.00000,    786.7827
     87.5000,      15.0000,   5.00000,    835.4106
     92.5000,      15.0000,   5.00000,    860.4719
     97.5000,      15.0000,   5.00000,    910.2278
    102.5000,      15.0000,   5.00000,    918.7584
    107.5000,      15.0000,   5.00000,    922.9782
    112.5000,      15.0000,   5.00000,    908.4931
    117.5000,      15.0000,   5.00000,    918.8065
    122.5000,      15.0000,   5.00000,    918.2778
    127.5000,      15.0000,   5.00000,    922.9254
    132.5000,      15.0000,   5.00000,    888.4708
    137.5000,      15.0000,   5.00000,    864.7357
    142.5000,      15.0000,   5.00000,    840.0079
    147.5000,      15.0000,   5.00000,    844.7766
    152.5000,      15.0000,   5.00000,    842.0260
    157.5000,      15.0000,   5.00000,    802.3344
    162.5000,      15.0000,   5.00000,    784.1887
    167.5000,      15.0000,   5.00000,    791.6342
    172.5000,      15.0000,   5.00000,    800.5510
    177.5000,      15.0000,   5.00000,    775.6127
    182.5000,      15.0000,   5.00000,    765.7309
    187.5000,      15.0000,   5.00000,    745.5843
    192.5000,      15.0000,   5.00000,    754.8202
    197.5000,      15.0000,   5.00000,    740.6040
    202.5000,      15.0000,   5.00000,    753.3241
    207.5000,      15.0000,   5.00000,    745.5518
    212.5000,      15.0000,   5.00000,    766.4888
    217.5000,      15.0000,   5.00000,    804.3408
    222.5000,      15.0000,   5.00000,    817.2255
    227.5000,      15.0000,   5.00000,    847.4834
    232.5000,      15.0000,   5.00000,    889.0021
     97.5000,      65.0000,   1.00000,    853.1473
    102.5000,      65.0000,   1.00000,    864.8163
    107.5000,      65.0000,   1.00000,    865.8854
    112.5000,      65.0000,   1.00000,    875.0430
    117.5000,      65.0000,   1.00000,    878.9199
    122.5000,      65.0000,   1.00000,    879.1259
    127.5000,      65.0000,   1.00000,    874.2960
    132.5000,      65.0000,   1.00000,    864.9967
    137.5000,      65.0000,   1.00000,    846.4885
    142.5000,      65.0000,   1.00000,    828.0445
    147.5000,      65.0000,   1.00000,    806.3549
    152.5000,      65.0000,   1.00000,    787.7178
    157.5000,      65.0000,   1.00000,    776.5767
    162.5000,      65.0000,   1.00000,    754.2430
    167.5000,      65.0000,   1.00000,    745.1500
    172.5000,      65.0000,   1.00000,    735.2711
    177.5000,      65.0000,   1.00000,    722.1981
    182.5000,      65.0000,   1.00000,    727.9424
    187.5000,      65.0000,   1.00000,    733.8672
    192.5000,      65.0000,   1.00000,    754.2430
    197.5000,      65.0000,   1.00000,    754.8063
    202.5000,      65.0000,   1.00000,    769.6989
    207.5000,      65.0000,   1.00000,    787.2155
    212.5000,      65.0000,   1.00000,    796.7079
    217.5000,      65.0000,   1.00000,    828.2635
     97.5000,      15.0000,   6.00000,    845.3425
    102.5000,      15.0000,   6.00000,    852.7728
    107.5000,      15.0000,   6.00000,    861.9104
    112.5000,      15.0000,   6.00000,    860.1777
    117.5000,      15.0000,   6.00000,    868.6665
    122.5000,      15.0000,   6.00000,    859.2104
    127.5000,      15.0000,   6.00000,    860.5886
    132.5000,      15.0000,   6.00000,    843.1664
    137.5000,      15.0000,   6.00000,    824.5997
    142.5000,      15.0000,   6.00000,    794.7548
    147.5000,      15.0000,   6.00000,    781.1895
    152.5000,      15.0000,   6.00000,    780.0338
    157.5000,      15.0000,   6.00000,    755.3146
    162.5000,      15.0000,   6.00000,    743.0302
    167.5000,      15.0000,   6.00000,    755.7050
    172.5000,      15.0000,   6.00000,    773.9165
    177.5000,      15.0000,   6.00000,    746.6818
    182.5000,      15.0000,   6.00000,    744.3973
    187.5000,      15.0000,   6.00000,    710.3680
    192.5000,      15.0000,   6.00000,    714.0651
    197.5000,      15.0000,   6.00000,    679.1703
    202.5000,      15.0000,   6.00000,    677.9911
    207.5000,      15.0000,   6.00000,    672.3630
    212.5000,      15.0000,   6.00000,    680.9766
    217.5000,      15.0000,   6.00000,    733.7781
    105.0000,      30.0000,   3.00000,    828.0441
    110.0000,      30.0000,   3.00000,    841.6919
    115.0000,      30.0000,   3.00000,    845.9911
    120.0000,      30.0000,   3.00000,    837.7640
    125.0000,      30.0000,   3.00000,    833.9355
    130.0000,      30.0000,   3.00000,    818.6063
    135.0000,      30.0000,   3.00000,    805.6528
    140.0000,      30.0000,   3.00000,    790.1005
    145.0000,      30.0000,   3.00000,    771.7676
    150.0000,      30.0000,   3.00000,    753.7371
    155.0000,      30.0000,   3.00000,    740.6779
    160.0000,      30.0000,   3.00000,    750.8970
    165.0000,      30.0000,   3.00000,    739.7384
    170.0000,      30.0000,   3.00000,    729.5827
    175.0000,      30.0000,   3.00000,    738.8601
    180.0000,      30.0000,   3.00000,    732.0591
    185.0000,      30.0000,   3.00000,    720.3348
    190.0000,      30.0000,   3.00000,    710.6339
    195.0000,      30.0000,   3.00000,    682.5281
    200.0000,      30.0000,   3.00000,    678.6047
    205.0000,      30.0000,   3.00000,    661.1468
    210.0000,      30.0000,   3.00000,    693.0857
    112.5000,      25.0000,   4.00000,    802.7322
    117.5000,      25.0000,   4.00000,    810.3892
    122.5000,      25.0000,   4.00000,    808.8770
    127.5000,      25.0000,   4.00000,    788.8454
    132.5000,      25.0000,   4.00000,    778.4373
    137.5000,      25.0000,   4.00000,    767.7050
    142.5000,      25.0000,   4.00000,    764.8640
    147.5000,      25.0000,   4.00000,    739.3425
    152.5000,      25.0000,   4.00000,    724.4974
    157.5000,      25.0000,   4.00000,    716.2161
    162.5000,      25.0000,   4.00000,    712.9933
    167.5000,      25.0000,   4.00000,    732.1690
    172.5000,      25.0000,   4.00000,    725.7715
    177.5000,      25.0000,   4.00000,    747.8229
    182.5000,      25.0000,   4.00000,    718.0416
    187.5000,      25.0000,   4.00000,    704.5628
    192.5000,      25.0000,   4.00000,    682.3287
    197.5000,      25.0000,   4.00000,    665.2400
    202.5000,      25.0000,   4.00000,    656.7229
    157.5000,      15.0000,   8.00000,    672.4399
    157.5000,      15.0000,  10.00000,    607.2658
INVERSION RESULTS
INITIAL RMS ERROR
 23.61
NUMBER OF LAYERS
14
NUMBER OF BLOCKS
584
ITERATION 1
MODEL RESISTIVITY
LAYER 1
61,     2.5000
     10.0000,     788.21
     15.0000,     799.05
     20.0000,     816.03
     25.0000,     840.32
     30.0000,     866.12
     35.0000,     831.22
     40.0000,     789.02
     45.0000,     802.26
     50.0000,     782.53
     55.0000,     810.47
     60.0000,     762.11
     65.0000,     767.02
     70.0000,     740.01
     75.0000,     756.16
     80.0000,     729.81
     85.0000,     777.83
     90.0000,     807.19
     95.0000,     940.06
    100.0000,     1001.5
    105.0000,     1122.6
    110.0000,     1120.9
    115.0000,     1167.8
    120.0000,     1208.9
    125.0000,     1263.2
    130.0000,     1255.9
    135.0000,     1306.3
    140.0000,     1273.8
    145.0000,     1319.1
    150.0000,     1410.3
    155.0000,     1468.5
    160.0000,     1572.3
    165.0000,     1597.2
    170.0000,     1783.4
    175.0000,     1853.8
    180.0000,     1881.4
    185.0000,     1795.7
    190.0000,     1939.4
    195.0000,     1775.0
    200.0000,     1708.4
    205.0000,     1540.8
    210.0000,     1508.3
    215.0000,     1600.5
    220.0000,     1656.5
    225.0000,     1765.4
    230.0000,     1607.5
    235.0000,     1686.7
    240.0000,     1784.0
    245.0000,     1638.4
    250.0000,     1615.5
    255.0000,     1476.3
    260.0000,     1486.5
    265.0000,     1547.1
    270.0000,     1539.3
    275.0000,     1695.3
    280.0000,     1539.9
    285.0000,     1716.7
    290.0000,     2288.3
    295.0000,     2360.1
    300.0000,     2464.3
    305.0000,     2444.4
             2324.7
LAYER 2
61,     5.2500
     10.0000,     802.73
     15.0000,     809.38
     20.0000,     832.78
     25.0000,     863.59
     30.0000,     888.49
     35.0000,     858.81
     40.0000,     818.86
     45.0000,     824.50
     50.0000,     809.46
     55.0000,     829.24
     60.0000,     786.41
     65.0000,     784.92
     70.0000,     762.80
     75.0000,     769.63
     80.0000,     748.91
     85.0000,     790.56
     90.0000,     828.79
     95.0000,     950.99
    100.0000,     1020.9
    105.0000,     1125.1
    110.0000,     1131.8
    115.0000,     1171.7
    120.0000,     1212.7
    125.0000,     1262.4
    130.0000,     1265.4
    135.0000,     1305.3
    140.0000,     1279.6
    145.0000,     1318.8
    150.0000,     1407.3
    155.0000,     1472.9
    160.0000,     1573.6
    165.0000,     1616.6
    170.0000,     1783.5
    175.0000,     1867.2
    180.0000,     1891.9
    185.0000,     1831.8
    190.0000,     1930.4
    195.0000,     1763.9
    200.0000,     1676.1
    205.0000,     1534.4
    210.0000,     1495.2
    215.0000,     1563.0
    220.0000,     1614.3
    225.0000,     1694.5
    230.0000,     1574.7
    235.0000,     1655.7
    240.0000,     1744.6
    245.0000,     1622.3
    250.0000,     1580.2
    255.0000,     1464.0
    260.0000,     1474.2
    265.0000,     1531.2
    270.0000,     1542.8
    275.0000,     1654.9
    280.0000,     1542.3
    285.0000,     1725.1
    290.0000,     2239.4
    295.0000,     2356.1
    300.0000,     2430.1
    305.0000,     2394.5
             2272.0
LAYER 3
59,     8.2750
     15.0000,     853.63
     20.0000,     892.09
     25.0000,     938.26
     30.0000,     966.57
     35.0000,     948.12
     40.0000,     913.79
     45.0000,     911.21
     50.0000,     899.97
     55.0000,     907.20
     60.0000,     867.25
     65.0000,     853.76
     70.0000,     829.91
     75.0000,     821.09
     80.0000,     802.22
     85.0000,     835.16
     90.0000,     881.21
     95.0000,     987.98
    100.0000,     1061.5
    105.0000,     1143.3
    110.0000,     1159.2
    115.0000,     1195.8
    120.0000,     1242.0
    125.0000,     1294.5
    130.0000,     1313.1
    135.0000,     1339.5
    140.0000,     1312.6
    145.0000,     1333.1
    150.0000,     1403.8
    155.0000,     1470.4
    160.0000,     1562.1
    165.0000,     1621.3
    170.0000,     1758.9
    175.0000,     1842.9
    180.0000,     1859.5
    185.0000,     1813.5
    190.0000,     1832.4
    195.0000,     1667.4
    200.0000,     1568.5
    205.0000,     1470.3
    210.0000,     1435.0
    215.0000,     1471.5
    220.0000,     1511.1
    225.0000,     1563.4
    230.0000,     1507.2
    235.0000,     1596.4
    240.0000,     1678.2
    245.0000,     1582.6
    250.0000,     1515.7
    255.0000,     1423.2
    260.0000,     1430.1
    265.0000,     1478.9
    270.0000,     1500.2
    275.0000,     1558.9
    280.0000,     1501.6
    285.0000,     1682.6
    290.0000,     2084.0
    295.0000,     2235.8
    300.0000,     2282.3
             2221.6
LAYER 4
57,    11.6025
     20.0000,     983.23
     25.0000,     1059.0
     30.0000,     1092.4
     35.0000,     1087.4
     40.0000,     1058.9
     45.0000,     1047.5
     50.0000,     1032.2
     55.0000,     1023.8
     60.0000,     976.59
     65.0000,     947.23
     70.0000,     912.30
     75.0000,     887.19
     80.0000,     864.02
     85.0000,     889.15
     90.0000,     935.93
     95.0000,     1028.8
    100.0000,     1097.5
    105.0000,     1163.5
    110.0000,     1185.8
    115.0000,     1227.9
    120.0000,     1286.7
    125.0000,     1352.1
    130.0000,     1386.6
    135.0000,     1404.6
    140.0000,     1366.5
    145.0000,     1359.6
    150.0000,     1398.3
    155.0000,     1443.6
    160.0000,     1509.7
    165.0000,     1559.0
    170.0000,     1660.6
    175.0000,     1725.1
    180.0000,     1726.0
    185.0000,     1673.2
    190.0000,     1637.1
    195.0000,     1489.0
    200.0000,     1408.1
    205.0000,     1355.0
    210.0000,     1338.4
    215.0000,     1362.7
    220.0000,     1396.3
    225.0000,     1443.8
    230.0000,     1440.3
    235.0000,     1545.0
    240.0000,     1625.2
    245.0000,     1539.2
    250.0000,     1448.6
    255.0000,     1357.8
    260.0000,     1351.1
    265.0000,     1383.3
    270.0000,     1398.1
    275.0000,     1427.3
    280.0000,     1408.0
    285.0000,     1567.0
    290.0000,     1892.9
    295.0000,     2023.4
             2044.8
LAYER 5
53,    15.2628
     30.0000,     1374.7
     35.0000,     1407.6
     40.0000,     1394.9
     45.0000,     1347.3
     50.0000,     1300.0
     55.0000,     1238.2
     60.0000,     1164.5
     65.0000,     1097.4
     70.0000,     1037.4
     75.0000,     991.10
     80.0000,     964.50
     85.0000,     974.26
     90.0000,     1009.7
     95.0000,     1067.5
    100.0000,     1119.3
    105.0000,     1167.1
    110.0000,     1207.9
    115.0000,     1266.3
    120.0000,     1342.6
    125.0000,     1421.1
    130.0000,     1470.1
    135.0000,     1473.6
    140.0000,     1422.2
    145.0000,     1362.8
    150.0000,     1318.9
    155.0000,     1286.1
    160.0000,     1268.8
    165.0000,     1260.5
    170.0000,     1273.6
    175.0000,     1278.1
    180.0000,     1256.1
    185.0000,     1211.0
    190.0000,     1163.3
    195.0000,     1106.4
    200.0000,     1091.6
    205.0000,     1108.5
    210.0000,     1139.0
    215.0000,     1177.6
    220.0000,     1224.3
    225.0000,     1286.2
    230.0000,     1352.3
    235.0000,     1448.0
    240.0000,     1495.2
    245.0000,     1428.5
    250.0000,     1321.4
    255.0000,     1224.3
    260.0000,     1175.8
    265.0000,     1162.1
    270.0000,     1159.7
    275.0000,     1174.8
    280.0000,     1214.2
    285.0000,     1308.2
             1520.9
LAYER 6
49,    19.2890
     40.0000,     1577.9
     45.0000,     1475.2
     50.0000,     1410.5
     55.0000,     1310.8
     60.0000,     1223.6
     65.0000,     1138.2
     70.0000,     1071.1
     75.0000,     1022.2
     80.0000,     996.84
     85.0000,     998.71
     90.0000,     1021.6
     95.0000,     1058.2
    100.0000,     1097.0
    105.0000,     1136.5
    110.0000,     1179.3
    115.0000,     1233.7
    120.0000,     1297.8
    125.0000,     1357.6
    130.0000,     1391.1
    135.0000,     1382.4
    140.0000,     1329.8
    145.0000,     1256.0
    150.0000,     1181.0
    155.0000,     1113.8
    160.0000,     1060.7
    165.0000,     1023.2
    170.0000,     1001.7
    175.0000,     985.17
    180.0000,     964.84
    185.0000,     941.33
    190.0000,     922.63
    195.0000,     915.02
    200.0000,     933.47
    205.0000,     973.89
    210.0000,     1024.1
    215.0000,     1077.9
    220.0000,     1136.8
    225.0000,     1204.7
    230.0000,     1277.3
    235.0000,     1345.4
    240.0000,     1366.8
    245.0000,     1316.1
    250.0000,     1227.7
    255.0000,     1143.1
    260.0000,     1085.5
    265.0000,     1059.6
    270.0000,     1053.6
    275.0000,     1071.5
             1141.3
LAYER 7
45,    23.7179
     50.0000,     1484.2
     55.0000,     1327.2
     60.0000,     1241.0
     65.0000,     1150.3
     70.0000,     1084.5
     75.0000,     1034.1
     80.0000,     1008.0
     85.0000,     1002.8
     90.0000,     1013.4
     95.0000,     1033.9
    100.0000,     1059.0
    105.0000,     1087.0
    110.0000,     1118.6
    115.0000,     1155.5
    120.0000,     1194.1
    125.0000,     1225.1
    130.0000,     1235.6
    135.0000,     1216.3
    140.0000,     1167.2
    145.0000,     1099.4
    150.0000,     1026.0
    155.0000,     957.10
    160.0000,     899.61
    165.0000,     856.38
    170.0000,     827.17
    175.0000,     807.64
    180.0000,     794.01
    185.0000,     786.12
    190.0000,     787.14
    195.0000,     800.94
    200.0000,     831.69
    205.0000,     877.05
    210.0000,     930.53
    215.0000,     987.60
    220.0000,     1047.4
    225.0000,     1109.8
    230.0000,     1169.7
    235.0000,     1214.7
    240.0000,     1224.3
    245.0000,     1191.3
    250.0000,     1131.6
    255.0000,     1074.9
    260.0000,     1031.0
    265.0000,     1010.9
             1007.4
LAYER 8
41,    28.5897
     60.0000,     1274.5
     65.0000,     1154.5
     70.0000,     1092.8
     75.0000,     1042.0
     80.0000,     1013.1
     85.0000,     999.79
     90.0000,     997.39
     95.0000,     1002.5
    100.0000,     1012.4
    105.0000,     1025.2
    110.0000,     1040.2
    115.0000,     1056.5
    120.0000,     1070.9
    125.0000,     1077.9
    130.0000,     1070.8
    135.0000,     1045.6
    140.0000,     1002.6
    145.0000,     947.31
    150.0000,     887.61
    155.0000,     830.68
    160.0000,     781.83
    165.0000,     743.81
    170.0000,     717.07
    175.0000,     700.21
    180.0000,     691.75
    185.0000,     691.46
    190.0000,     700.42
    195.0000,     720.05
    200.0000,     751.20
    205.0000,     792.30
    210.0000,     839.99
    215.0000,     891.22
    220.0000,     943.88
    225.0000,     996.10
    230.0000,     1043.1
    235.0000,     1075.6
    240.0000,     1082.8
    245.0000,     1067.1
    250.0000,     1039.2
    255.0000,     1009.5
           981.4693
LAYER 9
37,    33.9487
     70.0000,     1104.2
     75.0000,     1037.7
     80.0000,     1007.5
     85.0000,     991.64
     90.0000,     975.73
     95.0000,     965.61
    100.0000,     960.28
    105.0000,     958.13
    110.0000,     957.25
    115.0000,     956.50
    120.0000,     953.55
    125.0000,     945.40
    130.0000,     928.97
    135.0000,     902.48
    140.0000,     866.46
    145.0000,     823.78
    150.0000,     778.70
    155.0000,     735.58
    160.0000,     697.89
    165.0000,     667.76
    170.0000,     645.99
    175.0000,     632.40
    180.0000,     626.52
    185.0000,     628.23
    190.0000,     637.78
    195.0000,     655.52
    200.0000,     681.42
    205.0000,     714.57
    210.0000,     753.20
    215.0000,     795.50
    220.0000,     838.71
    225.0000,     881.95
    230.0000,     922.11
    235.0000,     951.76
    240.0000,     960.18
    245.0000,     958.28
           956.8117
LAYER 10
31,    39.8436
     85.0000,     987.07
     90.0000,     945.64
     95.0000,     924.54
    100.0000,     906.16
    105.0000,     892.36
    110.0000,     878.98
    115.0000,     866.75
    120.0000,     853.54
    125.0000,     837.90
    130.0000,     818.15
    135.0000,     793.45
    140.0000,     764.13
    145.0000,     731.68
    150.0000,     698.31
    155.0000,     666.47
    160.0000,     638.22
    165.0000,     615.02
    170.0000,     597.63
    175.0000,     586.25
    180.0000,     580.84
    185.0000,     581.38
    190.0000,     587.93
    195.0000,     600.61
    200.0000,     619.48
    205.0000,     644.33
    210.0000,     674.19
    215.0000,     709.23
    220.0000,     743.31
    225.0000,     780.61
    230.0000,     814.74
           865.3877
LAYER 11
27,    46.3279
     95.0000,     883.53
    100.0000,     850.26
    105.0000,     829.58
    110.0000,     809.17
    115.0000,     791.24
    120.0000,     772.80
    125.0000,     754.92
    130.0000,     735.49
    135.0000,     713.96
    140.0000,     690.42
    145.0000,     665.56
    150.0000,     640.55
    155.0000,     616.68
    160.0000,     595.14
    165.0000,     576.83
    170.0000,     562.29
    175.0000,     551.78
    180.0000,     545.38
    185.0000,     543.13
    190.0000,     545.19
    195.0000,     551.84
    200.0000,     563.57
    205.0000,     581.47
    210.0000,     602.97
    215.0000,     629.89
    220.0000,     658.70
           702.1553
LAYER 12
23,    53.4607
    105.0000,     777.36
    110.0000,     746.76
    115.0000,     724.58
    120.0000,     707.17
    125.0000,     691.91
    130.0000,     674.75
    135.0000,     656.89
    140.0000,     638.08
    145.0000,     618.63
    150.0000,     599.19
    155.0000,     580.47
    160.0000,     563.15
    165.0000,     547.75
    170.0000,     534.59
    175.0000,     523.82
    180.0000,     515.48
    185.0000,     509.60
    190.0000,     506.40
    195.0000,     506.51
    200.0000,     510.21
    205.0000,     519.24
    210.0000,     536.17
           564.2524
LAYER 13
21,    61.3068
    110.0000,     675.75
    115.0000,     660.84
    120.0000,     650.34
    125.0000,     640.53
    130.0000,     629.83
    135.0000,     616.09
    140.0000,     601.09
    145.0000,     585.31
    150.0000,     569.32
    155.0000,     553.63
    160.0000,     538.66
    165.0000,     524.71
    170.0000,     511.90
    175.0000,     500.19
    180.0000,     489.43
    185.0000,     479.39
    190.0000,     470.03
    195.0000,     462.38
    200.0000,     455.94
    205.0000,     452.88
           458.3145
LAYER 14
19, 
    115.0000,     599.40
    120.0000,     605.30
    125.0000,     604.44
    130.0000,     598.79
    135.0000,     589.81
    140.0000,     576.98
    145.0000,     563.05
    150.0000,     548.67
    155.0000,     534.34
    160.0000,     520.40
    165.0000,     507.03
    170.0000,     494.23
    175.0000,     481.75
    180.0000,     469.13
    185.0000,     455.54
    190.0000,     442.39
    195.0000,     426.81
    200.0000,     407.29
           382.1708
CALCULATED APPARENT RESISTIVITY
      7.5000,       5.0000,   1.00000,    821.2325
     12.5000,       5.0000,   1.00000,    834.7114
     17.5000,       5.0000,   1.00000,    850.4982
     22.5000,       5.0000,   1.00000,    858.7946
     27.5000,       5.0000,   1.00000,    877.6165
     32.5000,       5.0000,   1.00000,    864.5470
     37.5000,       5.0000,   1.00000,    837.5369
     42.5000,       5.0000,   1.00000,    850.5045
     47.5000,       5.0000,   1.00000,    814.5244
     52.5000,       5.0000,   1.00000,    838.5401
     57.5000,       5.0000,   1.00000,    792.3493
     62.5000,       5.0000,   1.00000,    810.0602
     67.5000,       5.0000,   1.00000,    768.2645
     72.5000,       5.0000,   1.00000,    791.2410
     77.5000,       5.0000,   1.00000,    775.1480
     82.5000,       5.0000,   1.00000,    828.2385
     87.5000,       5.0000,   1.00000,    846.0106
     92.5000,       5.0000,   1.00000,    961.8566
     97.5000,       5.0000,   1.00000,    988.8898
    102.5000,       5.0000,   1.00000,   1101.6737
    107.5000,       5.0000,   1.00000,   1113.3400
    112.5000,       5.0000,   1.00000,   1183.2224
    117.5000,       5.0000,   1.00000,   1201.3646
    122.5000,       5.0000,   1.00000,   1251.6067
    127.5000,       5.0000,   1.00000,   1255.4075
    132.5000,       5.0000,   1.00000,   1307.4883
    137.5000,       5.0000,   1.00000,   1291.4976
    142.5000,       5.0000,   1.00000,   1342.8778
    147.5000,       5.0000,   1.00000,   1408.8022
    152.5000,       5.0000,   1.00000,   1447.0511
    157.5000,       5.0000,   1.00000,   1565.6412
    162.5000,       5.0000,   1.00000,   1586.5315
    167.5000,       5.0000,   1.00000,   1729.5670
    172.5000,       5.0000,   1.00000,   1751.3698
    177.5000,       5.0000,   1.00000,   1827.7201
    182.5000,       5.0000,   1.00000,   1745.9331
    187.5000,       5.0000,   1.00000,   1831.9432
    192.5000,       5.0000,   1.00000,   1670.4706
    197.5000,       5.0000,   1.00000,   1662.3074
    202.5000,       5.0000,   1.00000,   1553.3354
    207.5000,       5.0000,   1.00000,   1528.9176
    212.5000,       5.0000,   1.00000,   1573.1321
    217.5000,       5.0000,   1.00000,   1550.7582
    222.5000,       5.0000,   1.00000,   1658.4009
    227.5000,       5.0000,   1.00000,   1586.7507
    232.5000,       5.0000,   1.00000,   1634.8481
    237.5000,       5.0000,   1.00000,   1668.5674
    242.5000,       5.0000,   1.00000,   1561.2344
    247.5000,       5.0000,   1.00000,   1592.6073
    252.5000,       5.0000,   1.00000,   1488.3359
    257.5000,       5.0000,   1.00000,   1489.8453
    262.5000,       5.0000,   1.00000,   1535.4442
    267.5000,       5.0000,   1.00000,   1490.7657
    272.5000,       5.0000,   1.00000,   1647.7589
    277.5000,       5.0000,   1.00000,   1626.9623
    282.5000,       5.0000,   1.00000,   1769.8655
    287.5000,       5.0000,   1.00000,   2092.9121
    292.5000,       5.0000,   1.00000,   2131.1284
    297.5000,       5.0000,   1.00000,   2312.8723
    302.5000,       5.0000,   1.00000,   2280.3181
    307.5000,       5.0000,   1.00000,   2250.8162
     12.5000,       5.0000,   2.00000,    896.6223
     17.5000,       5.0000,   2.00000,    902.5035
     22.5000,       5.0000,   2.00000,    911.5112
     27.5000,       5.0000,   2.00000,    944.4598
     32.5000,       5.0000,   2.00000,    920.7917
     37.5000,       5.0000,   2.00000,    892.1442
     42.5000,       5.0000,   2.00000,    905.0110
     47.5000,       5.0000,   2.00000,    881.3710
     52.5000,       5.0000,   2.00000,    894.0240
     57.5000,       5.0000,   2.00000,    856.3369
     62.5000,       5.0000,   2.00000,    857.7124
     67.5000,       5.0000,   2.00000,    829.5322
     72.5000,       5.0000,   2.00000,    842.3013
     77.5000,       5.0000,   2.00000,    841.8675
     82.5000,       5.0000,   2.00000,    873.5507
     87.5000,       5.0000,   2.00000,    898.1712
     92.5000,       5.0000,   2.00000,    986.9526
     97.5000,       5.0000,   2.00000,   1017.5982
    102.5000,       5.0000,   2.00000,   1105.2970
    107.5000,       5.0000,   2.00000,   1127.4524
    112.5000,       5.0000,   2.00000,   1176.2444
    117.5000,       5.0000,   2.00000,   1216.1306
    122.5000,       5.0000,   2.00000,   1249.1328
    127.5000,       5.0000,   2.00000,   1274.7162
    132.5000,       5.0000,   2.00000,   1326.9330
    137.5000,       5.0000,   2.00000,   1298.3738
    142.5000,       5.0000,   2.00000,   1344.0175
    147.5000,       5.0000,   2.00000,   1414.0735
    152.5000,       5.0000,   2.00000,   1451.8557
    157.5000,       5.0000,   2.00000,   1522.0006
    162.5000,       5.0000,   2.00000,   1524.2223
    167.5000,       5.0000,   2.00000,   1638.7046
    172.5000,       5.0000,   2.00000,   1699.2083
    177.5000,       5.0000,   2.00000,   1672.9442
    182.5000,       5.0000,   2.00000,   1621.9308
    187.5000,       5.0000,   2.00000,   1712.8038
    192.5000,       5.0000,   2.00000,   1606.5887
    197.5000,       5.0000,   2.00000,   1580.9320
    202.5000,       5.0000,   2.00000,   1507.1388
    207.5000,       5.0000,   2.00000,   1480.1674
    212.5000,       5.0000,   2.00000,   1509.6819
    217.5000,       5.0000,   2.00000,   1517.4022
    222.5000,       5.0000,   2.00000,   1599.2601
    227.5000,       5.0000,   2.00000,   1487.3247
    232.5000,       5.0000,   2.00000,   1547.0026
    237.5000,       5.0000,   2.00000,   1613.3630
    242.5000,       5.0000,   2.00000,   1507.2633
    247.5000,       5.0000,   2.00000,   1544.3624
    252.5000,       5.0000,   2.00000,   1464.8314
    257.5000,       5.0000,   2.00000,   1469.6467
    262.5000,       5.0000,   2.00000,   1496.8695
    267.5000,       5.0000,   2.00000,   1494.0673
    272.5000,       5.0000,   2.00000,   1674.2747
    277.5000,       5.0000,   2.00000,   1561.3931
    282.5000,       5.0000,   2.00000,   1660.3123
    287.5000,       5.0000,   2.00000,   2012.9625
    292.5000,       5.0000,   2.00000,   1988.8538
    297.5000,       5.0000,   2.00000,   2060.6875
    302.5000,       5.0000,   2.00000,   2075.6665
     17.5000,       5.0000,   3.00000,    954.4381
     22.5000,       5.0000,   3.00000,    975.3038
     27.5000,       5.0000,   3.00000,   1002.1417
     32.5000,       5.0000,   3.00000,    976.4761
     37.5000,       5.0000,   3.00000,    929.7854
     42.5000,       5.0000,   3.00000,    948.7040
     47.5000,       5.0000,   3.00000,    929.6823
     52.5000,       5.0000,   3.00000,    962.1284
     57.5000,       5.0000,   3.00000,    907.8077
     62.5000,       5.0000,   3.00000,    919.5978
     67.5000,       5.0000,   3.00000,    875.7433
     72.5000,       5.0000,   3.00000,    904.2225
     77.5000,       5.0000,   3.00000,    877.6149
     82.5000,       5.0000,   3.00000,    920.1790
     87.5000,       5.0000,   3.00000,    919.4028
     92.5000,       5.0000,   3.00000,   1021.2928
     97.5000,       5.0000,   3.00000,   1036.3049
    102.5000,       5.0000,   3.00000,   1126.1190
    107.5000,       5.0000,   3.00000,   1114.6366
    112.5000,       5.0000,   3.00000,   1169.7574
    117.5000,       5.0000,   3.00000,   1187.2437
    122.5000,       5.0000,   3.00000,   1250.9163
    127.5000,       5.0000,   3.00000,   1268.6919
    132.5000,       5.0000,   3.00000,   1313.9647
    137.5000,       5.0000,   3.00000,   1278.9696
    142.5000,       5.0000,   3.00000,   1314.1794
    147.5000,       5.0000,   3.00000,   1388.5544
    152.5000,       5.0000,   3.00000,   1410.4742
    157.5000,       5.0000,   3.00000,   1449.5842
    162.5000,       5.0000,   3.00000,   1419.0972
    167.5000,       5.0000,   3.00000,   1542.8170
    172.5000,       5.0000,   3.00000,   1537.3939
    177.5000,       5.0000,   3.00000,   1537.2366
    182.5000,       5.0000,   3.00000,   1454.4456
    187.5000,       5.0000,   3.00000,   1580.3933
    192.5000,       5.0000,   3.00000,   1503.2722
    197.5000,       5.0000,   3.00000,   1493.4349
    202.5000,       5.0000,   3.00000,   1397.4287
    207.5000,       5.0000,   3.00000,   1382.6111
    212.5000,       5.0000,   3.00000,   1445.2854
    217.5000,       5.0000,   3.00000,   1468.4313
    222.5000,       5.0000,   3.00000,   1511.2465
    227.5000,       5.0000,   3.00000,   1396.2019
    232.5000,       5.0000,   3.00000,   1444.3318
    237.5000,       5.0000,   3.00000,   1526.9235
    242.5000,       5.0000,   3.00000,   1464.5248
    247.5000,       5.0000,   3.00000,   1469.1606
    252.5000,       5.0000,   3.00000,   1396.5363
    257.5000,       5.0000,   3.00000,   1405.3796
    262.5000,       5.0000,   3.00000,   1473.4901
    267.5000,       5.0000,   3.00000,   1505.0505
    272.5000,       5.0000,   3.00000,   1596.7279
    277.5000,       5.0000,   3.00000,   1454.2197
    282.5000,       5.0000,   3.00000,   1530.7241
    287.5000,       5.0000,   3.00000,   1845.1338
    292.5000,       5.0000,   3.00000,   1866.8242
    297.5000,       5.0000,   3.00000,   1862.5122
     22.5000,      15.0000,   1.00000,   1008.4723
     27.5000,      15.0000,   1.00000,   1013.1580
     32.5000,      15.0000,   1.00000,    989.5297
     37.5000,      15.0000,   1.00000,    970.8783
     42.5000,      15.0000,   1.00000,    951.5568
     47.5000,      15.0000,   1.00000,    970.1745
     52.5000,      15.0000,   1.00000,    965.1608
     57.5000,      15.0000,   1.00000,    971.4581
     62.5000,      15.0000,   1.00000,    938.5327
     67.5000,      15.0000,   1.00000,    940.3527
     72.5000,      15.0000,   1.00000,    915.2437
     77.5000,      15.0000,   1.00000,    931.5792
     82.5000,      15.0000,   1.00000,    926.3779
     87.5000,      15.0000,   1.00000,    977.8923
     92.5000,      15.0000,   1.00000,   1010.6304
     97.5000,      15.0000,   1.00000,   1079.5334
    102.5000,      15.0000,   1.00000,   1096.1115
    107.5000,      15.0000,   1.00000,   1131.9530
    112.5000,      15.0000,   1.00000,   1133.9126
    117.5000,      15.0000,   1.00000,   1181.4919
    122.5000,      15.0000,   1.00000,   1212.7399
    127.5000,      15.0000,   1.00000,   1256.1959
    132.5000,      15.0000,   1.00000,   1259.2002
    137.5000,      15.0000,   1.00000,   1272.7087
    142.5000,      15.0000,   1.00000,   1300.6716
    147.5000,      15.0000,   1.00000,   1334.1880
    152.5000,      15.0000,   1.00000,   1367.5970
    157.5000,      15.0000,   1.00000,   1369.3878
    162.5000,      15.0000,   1.00000,   1409.2782
    167.5000,      15.0000,   1.00000,   1402.4363
    172.5000,      15.0000,   1.00000,   1429.6213
    177.5000,      15.0000,   1.00000,   1401.3605
    182.5000,      15.0000,   1.00000,   1431.5188
    187.5000,      15.0000,   1.00000,   1419.4333
    192.5000,      15.0000,   1.00000,   1450.0652
    197.5000,      15.0000,   1.00000,   1400.9830
    202.5000,      15.0000,   1.00000,   1357.6429
    207.5000,      15.0000,   1.00000,   1348.3118
    212.5000,      15.0000,   1.00000,   1390.8619
    217.5000,      15.0000,   1.00000,   1419.5143
    222.5000,      15.0000,   1.00000,   1405.8782
    227.5000,      15.0000,   1.00000,   1392.3105
    232.5000,      15.0000,   1.00000,   1391.3879
    237.5000,      15.0000,   1.00000,   1414.0472
    242.5000,      15.0000,   1.00000,   1428.4681
    247.5000,      15.0000,   1.00000,   1404.0922
    252.5000,      15.0000,   1.00000,   1368.5662
    257.5000,      15.0000,   1.00000,   1393.0858
    262.5000,      15.0000,   1.00000,   1463.8960
    267.5000,      15.0000,   1.00000,   1499.9862
    272.5000,      15.0000,   1.00000,   1467.3129
    277.5000,      15.0000,   1.00000,   1461.6036
    282.5000,      15.0000,   1.00000,   1537.5322
    287.5000,      15.0000,   1.00000,   1644.9376
    292.5000,      15.0000,   1.00000,   1731.8898
     22.5000,       5.0000,   4.00000,   1023.6007
     27.5000,       5.0000,   4.00000,   1055.5292
     32.5000,       5.0000,   4.00000,   1013.0817
     37.5000,       5.0000,   4.00000,    966.9519
     42.5000,       5.0000,   4.00000,    981.3670
     47.5000,       5.0000,   4.00000,    967.9138
     52.5000,       5.0000,   4.00000,   1010.0934
     57.5000,       5.0000,   4.00000,    966.1393
     62.5000,       5.0000,   4.00000,    969.9519
     67.5000,       5.0000,   4.00000,    929.5087
     72.5000,       5.0000,   4.00000,    936.0507
     77.5000,       5.0000,   4.00000,    913.3189
     82.5000,       5.0000,   4.00000,    936.8377
     87.5000,       5.0000,   4.00000,    945.5836
     92.5000,       5.0000,   4.00000,   1042.6897
     97.5000,       5.0000,   4.00000,   1060.7590
    102.5000,       5.0000,   4.00000,   1134.5017
    107.5000,       5.0000,   4.00000,   1116.8302
    112.5000,       5.0000,   4.00000,   1140.6580
    117.5000,       5.0000,   4.00000,   1172.9598
    122.5000,       5.0000,   4.00000,   1223.6558
    127.5000,       5.0000,   4.00000,   1243.3103
    132.5000,       5.0000,   4.00000,   1282.1753
    137.5000,       5.0000,   4.00000,   1236.7623
    142.5000,       5.0000,   4.00000,   1274.0172
    147.5000,       5.0000,   4.00000,   1327.2789
    152.5000,       5.0000,   4.00000,   1331.2789
    157.5000,       5.0000,   4.00000,   1368.1879
    162.5000,       5.0000,   4.00000,   1336.9569
    167.5000,       5.0000,   4.00000,   1401.5487
    172.5000,       5.0000,   4.00000,   1407.7185
    177.5000,       5.0000,   4.00000,   1394.2816
    182.5000,       5.0000,   4.00000,   1347.0070
    187.5000,       5.0000,   4.00000,   1455.1768
    192.5000,       5.0000,   4.00000,   1383.2595
    197.5000,       5.0000,   4.00000,   1383.9037
    202.5000,       5.0000,   4.00000,   1292.0955
    207.5000,       5.0000,   4.00000,   1286.4044
    212.5000,       5.0000,   4.00000,   1371.2419
    217.5000,       5.0000,   4.00000,   1370.7552
    222.5000,       5.0000,   4.00000,   1442.2009
    227.5000,       5.0000,   4.00000,   1314.8097
    232.5000,       5.0000,   4.00000,   1370.0010
    237.5000,       5.0000,   4.00000,   1457.1129
    242.5000,       5.0000,   4.00000,   1375.4401
    247.5000,       5.0000,   4.00000,   1417.5990
    252.5000,       5.0000,   4.00000,   1307.7712
    257.5000,       5.0000,   4.00000,   1351.4019
    262.5000,       5.0000,   4.00000,   1458.2079
    267.5000,       5.0000,   4.00000,   1423.0929
    272.5000,       5.0000,   4.00000,   1515.4427
    277.5000,       5.0000,   4.00000,   1344.2847
    282.5000,       5.0000,   4.00000,   1404.9845
    287.5000,       5.0000,   4.00000,   1711.5153
    292.5000,       5.0000,   4.00000,   1686.0200
     30.0000,      20.0000,   1.00000,   1033.5410
     35.0000,      20.0000,   1.00000,   1022.7757
     40.0000,      20.0000,   1.00000,   1004.0470
     45.0000,      20.0000,   1.00000,   1002.7458
     50.0000,      20.0000,   1.00000,   1009.8152
     55.0000,      20.0000,   1.00000,   1015.0545
     60.0000,      20.0000,   1.00000,   1019.4896
     65.0000,      20.0000,   1.00000,    996.2223
     70.0000,      20.0000,   1.00000,    973.8843
     75.0000,      20.0000,   1.00000,    954.3311
     80.0000,      20.0000,   1.00000,    953.6085
     85.0000,      20.0000,   1.00000,    983.8529
     90.0000,      20.0000,   1.00000,   1018.2202
     95.0000,      20.0000,   1.00000,   1065.3934
    100.0000,      20.0000,   1.00000,   1097.8441
    105.0000,      20.0000,   1.00000,   1110.7419
    110.0000,      20.0000,   1.00000,   1128.4869
    115.0000,      20.0000,   1.00000,   1140.5242
    120.0000,      20.0000,   1.00000,   1150.8367
    125.0000,      20.0000,   1.00000,   1179.4426
    130.0000,      20.0000,   1.00000,   1182.3334
    135.0000,      20.0000,   1.00000,   1204.3534
    140.0000,      20.0000,   1.00000,   1216.7142
    145.0000,      20.0000,   1.00000,   1217.4786
    150.0000,      20.0000,   1.00000,   1236.4570
    155.0000,      20.0000,   1.00000,   1256.9810
    160.0000,      20.0000,   1.00000,   1262.7922
    165.0000,      20.0000,   1.00000,   1277.9789
    170.0000,      20.0000,   1.00000,   1266.0640
    175.0000,      20.0000,   1.00000,   1273.9526
    180.0000,      20.0000,   1.00000,   1304.2804
    185.0000,      20.0000,   1.00000,   1295.0100
    190.0000,      20.0000,   1.00000,   1289.6764
    195.0000,      20.0000,   1.00000,   1262.9434
    200.0000,      20.0000,   1.00000,   1242.7327
    205.0000,      20.0000,   1.00000,   1252.4529
    210.0000,      20.0000,   1.00000,   1240.8147
    215.0000,      20.0000,   1.00000,   1269.3627
    220.0000,      20.0000,   1.00000,   1283.4786
    225.0000,      20.0000,   1.00000,   1302.3785
    230.0000,      20.0000,   1.00000,   1337.6875
    235.0000,      20.0000,   1.00000,   1303.0862
    240.0000,      20.0000,   1.00000,   1319.1049
    245.0000,      20.0000,   1.00000,   1300.6495
    250.0000,      20.0000,   1.00000,   1298.5288
    255.0000,      20.0000,   1.00000,   1350.7616
    260.0000,      20.0000,   1.00000,   1323.2872
    265.0000,      20.0000,   1.00000,   1357.2841
    270.0000,      20.0000,   1.00000,   1343.9175
    275.0000,      20.0000,   1.00000,   1332.5593
    280.0000,      20.0000,   1.00000,   1418.1501
    285.0000,      20.0000,   1.00000,   1421.9224
     27.5000,       5.0000,   5.00000,   1083.8289
     32.5000,       5.0000,   5.00000,   1046.2115
     37.5000,       5.0000,   5.00000,    992.9669
     42.5000,       5.0000,   5.00000,   1013.7256
     47.5000,       5.0000,   5.00000,    996.7876
     52.5000,       5.0000,   5.00000,   1045.8594
     57.5000,       5.0000,   5.00000,   1006.3693
     62.5000,       5.0000,   5.00000,   1020.5902
     67.5000,       5.0000,   5.00000,    959.3734
     72.5000,       5.0000,   5.00000,    966.4027
     77.5000,       5.0000,   5.00000,    922.2521
     82.5000,       5.0000,   5.00000,    955.1627
     87.5000,       5.0000,   5.00000,    957.1228
     92.5000,       5.0000,   5.00000,   1062.6664
     97.5000,       5.0000,   5.00000,   1069.8187
    102.5000,       5.0000,   5.00000,   1145.0685
    107.5000,       5.0000,   5.00000,   1107.2611
    112.5000,       5.0000,   5.00000,   1135.4733
    117.5000,       5.0000,   5.00000,   1146.6821
    122.5000,       5.0000,   5.00000,   1190.5536
    127.5000,       5.0000,   5.00000,   1197.7037
    132.5000,       5.0000,   5.00000,   1235.3796
    137.5000,       5.0000,   5.00000,   1191.7456
    142.5000,       5.0000,   5.00000,   1209.3159
    147.5000,       5.0000,   5.00000,   1247.4841
    152.5000,       5.0000,   5.00000,   1246.3096
    157.5000,       5.0000,   5.00000,   1285.7725
    162.5000,       5.0000,   5.00000,   1237.3774
    167.5000,       5.0000,   5.00000,   1301.0337
    172.5000,       5.0000,   5.00000,   1294.8716
    177.5000,       5.0000,   5.00000,   1299.5081
    182.5000,       5.0000,   5.00000,   1255.1611
    187.5000,       5.0000,   5.00000,   1357.1101
    192.5000,       5.0000,   5.00000,   1270.5156
    197.5000,       5.0000,   5.00000,   1260.8171
    202.5000,       5.0000,   5.00000,   1203.7804
    207.5000,       5.0000,   5.00000,   1207.9495
    212.5000,       5.0000,   5.00000,   1254.5332
    217.5000,       5.0000,   5.00000,   1289.1957
    222.5000,       5.0000,   5.00000,   1350.6163
    227.5000,       5.0000,   5.00000,   1261.7703
    232.5000,       5.0000,   5.00000,   1317.8441
    237.5000,       5.0000,   5.00000,   1382.2560
    242.5000,       5.0000,   5.00000,   1310.0588
    247.5000,       5.0000,   5.00000,   1320.1458
    252.5000,       5.0000,   5.00000,   1269.8876
    257.5000,       5.0000,   5.00000,   1307.3922
    262.5000,       5.0000,   5.00000,   1357.7704
    267.5000,       5.0000,   5.00000,   1339.9828
    272.5000,       5.0000,   5.00000,   1406.4388
    277.5000,       5.0000,   5.00000,   1257.3049
    282.5000,       5.0000,   5.00000,   1307.1198
    287.5000,       5.0000,   5.00000,   1568.8898
     32.5000,       5.0000,   6.00000,   1064.9961
     37.5000,       5.0000,   6.00000,   1018.7411
     42.5000,       5.0000,   6.00000,   1038.1738
     47.5000,       5.0000,   6.00000,   1025.6835
     52.5000,       5.0000,   6.00000,   1073.3855
     57.5000,       5.0000,   6.00000,   1033.3148
     62.5000,       5.0000,   6.00000,   1043.0149
     67.5000,       5.0000,   6.00000,    984.3489
     72.5000,       5.0000,   6.00000,    975.3955
     77.5000,       5.0000,   6.00000,    933.9077
     82.5000,       5.0000,   6.00000,    958.6125
     87.5000,       5.0000,   6.00000,    965.9116
     92.5000,       5.0000,   6.00000,   1064.2783
     97.5000,       5.0000,   6.00000,   1075.5585
    102.5000,       5.0000,   6.00000,   1138.8365
    107.5000,       5.0000,   6.00000,   1108.9863
    112.5000,       5.0000,   6.00000,   1125.3878
    117.5000,       5.0000,   6.00000,   1125.5542
    122.5000,       5.0000,   6.00000,   1150.1998
    127.5000,       5.0000,   6.00000,   1149.9749
    132.5000,       5.0000,   6.00000,   1180.8186
    137.5000,       5.0000,   6.00000,   1130.4884
    142.5000,       5.0000,   6.00000,   1135.9730
    147.5000,       5.0000,   6.00000,   1166.5908
    152.5000,       5.0000,   6.00000,   1169.8066
    157.5000,       5.0000,   6.00000,   1188.4675
    162.5000,       5.0000,   6.00000,   1151.3602
    167.5000,       5.0000,   6.00000,   1221.9432
    172.5000,       5.0000,   6.00000,   1226.2881
    177.5000,       5.0000,   6.00000,   1228.3765
    182.5000,       5.0000,   6.00000,   1178.7554
    187.5000,       5.0000,   6.00000,   1266.5790
    192.5000,       5.0000,   6.00000,   1175.4508
    197.5000,       5.0000,   6.00000,   1169.4248
    202.5000,       5.0000,   6.00000,   1114.6013
    207.5000,       5.0000,   6.00000,   1108.1747
    212.5000,       5.0000,   6.00000,   1172.7637
    217.5000,       5.0000,   6.00000,   1187.9617
    222.5000,       5.0000,   6.00000,   1283.0741
    227.5000,       5.0000,   6.00000,   1203.1927
    232.5000,       5.0000,   6.00000,   1264.6577
    237.5000,       5.0000,   6.00000,   1332.5096
    242.5000,       5.0000,   6.00000,   1234.7852
    247.5000,       5.0000,   6.00000,   1269.6969
    252.5000,       5.0000,   6.00000,   1214.8108
    257.5000,       5.0000,   6.00000,   1229.5688
    262.5000,       5.0000,   6.00000,   1261.5819
    267.5000,       5.0000,   6.00000,   1229.5739
    272.5000,       5.0000,   6.00000,   1314.0399
    277.5000,       5.0000,   6.00000,   1171.7045
    282.5000,       5.0000,   6.00000,   1218.2476
     37.5000,      25.0000,   1.00000,   1045.8259
     42.5000,      25.0000,   1.00000,   1045.7035
     47.5000,      25.0000,   1.00000,   1038.1820
     52.5000,      25.0000,   1.00000,   1049.3679
     57.5000,      25.0000,   1.00000,   1035.6447
     62.5000,      25.0000,   1.00000,   1031.4724
     67.5000,      25.0000,   1.00000,   1001.4137
     72.5000,      25.0000,   1.00000,    988.4608
     77.5000,      25.0000,   1.00000,    968.6567
     82.5000,      25.0000,   1.00000,    990.2845
     87.5000,      25.0000,   1.00000,   1004.4909
     92.5000,      25.0000,   1.00000,   1048.8170
     97.5000,      25.0000,   1.00000,   1066.9896
    102.5000,      25.0000,   1.00000,   1103.2009
    107.5000,      25.0000,   1.00000,   1113.2538
    112.5000,      25.0000,   1.00000,   1125.4515
    117.5000,      25.0000,   1.00000,   1115.2434
    122.5000,      25.0000,   1.00000,   1116.5730
    127.5000,      25.0000,   1.00000,   1109.6083
    132.5000,      25.0000,   1.00000,   1112.2811
    137.5000,      25.0000,   1.00000,   1113.3495
    142.5000,      25.0000,   1.00000,   1119.9580
    147.5000,      25.0000,   1.00000,   1127.2527
    152.5000,      25.0000,   1.00000,   1124.0278
    157.5000,      25.0000,   1.00000,   1146.1563
    162.5000,      25.0000,   1.00000,   1159.8914
    167.5000,      25.0000,   1.00000,   1180.3763
    172.5000,      25.0000,   1.00000,   1188.1478
    177.5000,      25.0000,   1.00000,   1211.6749
    182.5000,      25.0000,   1.00000,   1199.4841
    187.5000,      25.0000,   1.00000,   1177.8722
    192.5000,      25.0000,   1.00000,   1156.1526
    197.5000,      25.0000,   1.00000,   1151.9208
    202.5000,      25.0000,   1.00000,   1119.8400
    207.5000,      25.0000,   1.00000,   1127.2136
    212.5000,      25.0000,   1.00000,   1140.0938
    217.5000,      25.0000,   1.00000,   1158.5028
    222.5000,      25.0000,   1.00000,   1192.9565
    227.5000,      25.0000,   1.00000,   1236.9977
    232.5000,      25.0000,   1.00000,   1245.4152
    237.5000,      25.0000,   1.00000,   1227.0485
    242.5000,      25.0000,   1.00000,   1232.8556
    247.5000,      25.0000,   1.00000,   1245.5419
    252.5000,      25.0000,   1.00000,   1227.3989
    257.5000,      25.0000,   1.00000,   1216.7701
    262.5000,      25.0000,   1.00000,   1218.4916
    267.5000,      25.0000,   1.00000,   1196.5027
    272.5000,      25.0000,   1.00000,   1210.7556
    277.5000,      25.0000,   1.00000,   1271.7258
     37.5000,       5.0000,   7.00000,   1034.9518
     42.5000,       5.0000,   7.00000,   1062.4443
     47.5000,       5.0000,   7.00000,   1047.5721
     52.5000,       5.0000,   7.00000,   1097.3599
     57.5000,       5.0000,   7.00000,   1043.3112
     62.5000,       5.0000,   7.00000,   1049.2358
     67.5000,       5.0000,   7.00000,    985.7968
     72.5000,       5.0000,   7.00000,    983.7120
     77.5000,       5.0000,   7.00000,    935.4114
     82.5000,       5.0000,   7.00000,    960.9306
     87.5000,       5.0000,   7.00000,    958.6539
     92.5000,       5.0000,   7.00000,   1061.3721
     97.5000,       5.0000,   7.00000,   1063.7216
    102.5000,       5.0000,   7.00000,   1137.9635
    107.5000,       5.0000,   7.00000,   1101.5621
    112.5000,       5.0000,   7.00000,   1112.3666
    117.5000,       5.0000,   7.00000,   1103.3540
    122.5000,       5.0000,   7.00000,   1117.5576
    127.5000,       5.0000,   7.00000,   1105.6687
    132.5000,       5.0000,   7.00000,   1121.6691
    137.5000,       5.0000,   7.00000,   1058.8910
    142.5000,       5.0000,   7.00000,   1065.9915
    147.5000,       5.0000,   7.00000,   1097.9238
    152.5000,       5.0000,   7.00000,   1084.8726
    157.5000,       5.0000,   7.00000,   1109.8793
    162.5000,       5.0000,   7.00000,   1080.0303
    167.5000,       5.0000,   7.00000,   1159.1583
    172.5000,       5.0000,   7.00000,   1178.9601
    177.5000,       5.0000,   7.00000,   1170.9399
    182.5000,       5.0000,   7.00000,   1114.4536
    187.5000,       5.0000,   7.00000,   1183.6406
    192.5000,       5.0000,   7.00000,   1105.5090
    197.5000,       5.0000,   7.00000,   1097.1005
    202.5000,       5.0000,   7.00000,   1020.7216
    207.5000,       5.0000,   7.00000,   1025.0460
    212.5000,       5.0000,   7.00000,   1085.2615
    217.5000,       5.0000,   7.00000,   1124.1555
    222.5000,       5.0000,   7.00000,   1207.2982
    227.5000,       5.0000,   7.00000,   1144.1270
    232.5000,       5.0000,   7.00000,   1211.4287
    237.5000,       5.0000,   7.00000,   1274.4324
    242.5000,       5.0000,   7.00000,   1201.5957
    247.5000,       5.0000,   7.00000,   1225.0880
    252.5000,       5.0000,   7.00000,   1134.6461
    257.5000,       5.0000,   7.00000,   1135.5829
    262.5000,       5.0000,   7.00000,   1172.1060
    267.5000,       5.0000,   7.00000,   1137.4980
    272.5000,       5.0000,   7.00000,   1214.3345
    277.5000,       5.0000,   7.00000,   1090.0602
     42.5000,       5.0000,   8.00000,   1077.8220
     47.5000,       5.0000,   8.00000,   1066.1666
     52.5000,       5.0000,   8.00000,   1105.3398
     57.5000,       5.0000,   8.00000,   1047.4557
     62.5000,       5.0000,   8.00000,   1041.6592
     67.5000,       5.0000,   8.00000,    977.9254
     72.5000,       5.0000,   8.00000,    978.5741
     77.5000,       5.0000,   8.00000,    933.8745
     82.5000,       5.0000,   8.00000,    952.0538
     87.5000,       5.0000,   8.00000,    950.1292
     92.5000,       5.0000,   8.00000,   1042.1875
     97.5000,       5.0000,   8.00000,   1055.4877
    102.5000,       5.0000,   8.00000,   1125.1533
    107.5000,       5.0000,   8.00000,   1088.0713
    112.5000,       5.0000,   8.00000,   1094.1888
    117.5000,       5.0000,   8.00000,   1081.1432
    122.5000,       5.0000,   8.00000,   1091.9241
    127.5000,       5.0000,   8.00000,   1065.6107
    132.5000,       5.0000,   8.00000,   1061.9531
    137.5000,       5.0000,   8.00000,    998.9114
    142.5000,       5.0000,   8.00000,   1002.7039
    147.5000,       5.0000,   8.00000,   1025.2805
    152.5000,       5.0000,   8.00000,   1019.0618
    157.5000,       5.0000,   8.00000,   1045.2657
    162.5000,       5.0000,   8.00000,   1026.2991
    167.5000,       5.0000,   8.00000,   1110.5509
    172.5000,       5.0000,   8.00000,   1124.5487
    177.5000,       5.0000,   8.00000,   1123.8047
    182.5000,       5.0000,   8.00000,   1055.5518
    187.5000,       5.0000,   8.00000,   1126.7048
    192.5000,       5.0000,   8.00000,   1044.3390
    197.5000,       5.0000,   8.00000,   1018.5845
    202.5000,       5.0000,   8.00000,    956.4110
    207.5000,       5.0000,   8.00000,    948.3734
    212.5000,       5.0000,   8.00000,   1018.7465
    217.5000,       5.0000,   8.00000,   1061.7510
    222.5000,       5.0000,   8.00000,   1146.4705
    227.5000,       5.0000,   8.00000,   1083.1174
    232.5000,       5.0000,   8.00000,   1151.4122
    237.5000,       5.0000,   8.00000,   1235.3087
    242.5000,       5.0000,   8.00000,   1172.2550
    247.5000,       5.0000,   8.00000,   1159.1448
    252.5000,       5.0000,   8.00000,   1059.2340
    257.5000,       5.0000,   8.00000,   1050.5697
    262.5000,       5.0000,   8.00000,   1080.5092
    267.5000,       5.0000,   8.00000,   1063.8070
    272.5000,       5.0000,   8.00000,   1122.3549
     52.5000,      35.0000,   1.00000,   1043.2845
     57.5000,      35.0000,   1.00000,   1030.0485
     62.5000,      35.0000,   1.00000,   1005.5993
     67.5000,      35.0000,   1.00000,    991.9322
     72.5000,      35.0000,   1.00000,    969.7287
     77.5000,      35.0000,   1.00000,    974.2563
     82.5000,      35.0000,   1.00000,    974.8993
     87.5000,      35.0000,   1.00000,    996.5294
     92.5000,      35.0000,   1.00000,   1005.9095
     97.5000,      35.0000,   1.00000,   1025.4298
    102.5000,      35.0000,   1.00000,   1040.5132
    107.5000,      35.0000,   1.00000,   1061.2731
    112.5000,      35.0000,   1.00000,   1063.0714
    117.5000,      35.0000,   1.00000,   1058.6456
    122.5000,      35.0000,   1.00000,   1024.9009
    127.5000,      35.0000,   1.00000,   1000.3737
    132.5000,      35.0000,   1.00000,    984.2279
    137.5000,      35.0000,   1.00000,    964.1191
    142.5000,      35.0000,   1.00000,    954.5337
    147.5000,      35.0000,   1.00000,    954.6285
    152.5000,      35.0000,   1.00000,    970.3240
    157.5000,      35.0000,   1.00000,   1004.8329
    162.5000,      35.0000,   1.00000,   1028.2206
    167.5000,      35.0000,   1.00000,   1038.3074
    172.5000,      35.0000,   1.00000,   1052.0132
    177.5000,      35.0000,   1.00000,   1055.9500
    182.5000,      35.0000,   1.00000,   1057.1942
    187.5000,      35.0000,   1.00000,   1026.4971
    192.5000,      35.0000,   1.00000,    994.3890
    197.5000,      35.0000,   1.00000,    972.1908
    202.5000,      35.0000,   1.00000,    976.4962
    207.5000,      35.0000,   1.00000,    979.3254
    212.5000,      35.0000,   1.00000,    979.5713
    217.5000,      35.0000,   1.00000,    993.8807
    222.5000,      35.0000,   1.00000,   1026.9901
    227.5000,      35.0000,   1.00000,   1064.6354
    232.5000,      35.0000,   1.00000,   1097.6061
    237.5000,      35.0000,   1.00000,   1083.2656
    242.5000,      35.0000,   1.00000,   1067.7079
    247.5000,      35.0000,   1.00000,   1058.6289
    252.5000,      35.0000,   1.00000,   1042.0754
    257.5000,      35.0000,   1.00000,   1020.8904
    262.5000,      35.0000,   1.00000,    988.4890
     52.5000,       5.0000,  10.00000,   1095.9971
     57.5000,       5.0000,  10.00000,   1030.6481
     62.5000,       5.0000,  10.00000,   1021.0096
     67.5000,       5.0000,  10.00000,    951.2183
     72.5000,       5.0000,  10.00000,    942.9024
     77.5000,       5.0000,  10.00000,    897.0291
     82.5000,       5.0000,  10.00000,    917.9684
     87.5000,       5.0000,  10.00000,    917.3672
     92.5000,       5.0000,  10.00000,   1009.7266
     97.5000,       5.0000,  10.00000,   1015.3812
    102.5000,       5.0000,  10.00000,   1079.3273
    107.5000,       5.0000,  10.00000,   1042.5945
    112.5000,       5.0000,  10.00000,   1050.1643
    117.5000,       5.0000,  10.00000,   1034.6361
    122.5000,       5.0000,  10.00000,   1032.4254
    127.5000,       5.0000,  10.00000,    998.9020
    132.5000,       5.0000,  10.00000,    990.5139
    137.5000,       5.0000,  10.00000,    912.7876
    142.5000,       5.0000,  10.00000,    900.5396
    147.5000,       5.0000,  10.00000,    921.9387
    152.5000,       5.0000,  10.00000,    923.4758
    157.5000,       5.0000,  10.00000,    961.6122
    162.5000,       5.0000,  10.00000,    943.1384
    167.5000,       5.0000,  10.00000,   1015.4946
    172.5000,       5.0000,  10.00000,   1021.2656
    177.5000,       5.0000,  10.00000,   1022.2537
    182.5000,       5.0000,  10.00000,    969.4130
    187.5000,       5.0000,  10.00000,   1021.9653
    192.5000,       5.0000,  10.00000,    933.9600
    197.5000,       5.0000,  10.00000,    909.0645
    202.5000,       5.0000,  10.00000,    855.8353
    207.5000,       5.0000,  10.00000,    859.7835
    212.5000,       5.0000,  10.00000,    918.8148
    217.5000,       5.0000,  10.00000,    954.1057
    222.5000,       5.0000,  10.00000,   1031.7001
    227.5000,       5.0000,  10.00000,    991.4501
    232.5000,       5.0000,  10.00000,   1071.2095
    237.5000,       5.0000,  10.00000,   1124.8325
    242.5000,       5.0000,  10.00000,   1045.4703
    247.5000,       5.0000,  10.00000,   1029.3180
    252.5000,       5.0000,  10.00000,    938.7357
    257.5000,       5.0000,  10.00000,    925.0593
    262.5000,       5.0000,  10.00000,    939.6539
     67.5000,      45.0000,   1.00000,    941.6605
     72.5000,      45.0000,   1.00000,    939.6667
     77.5000,      45.0000,   1.00000,    930.2648
     82.5000,      45.0000,   1.00000,    933.7694
     87.5000,      45.0000,   1.00000,    932.3608
     92.5000,      45.0000,   1.00000,    939.7518
     97.5000,      45.0000,   1.00000,    951.7207
    102.5000,      45.0000,   1.00000,    962.5757
    107.5000,      45.0000,   1.00000,    964.0775
    112.5000,      45.0000,   1.00000,    970.0590
    117.5000,      45.0000,   1.00000,    960.5665
    122.5000,      45.0000,   1.00000,    948.4265
    127.5000,      45.0000,   1.00000,    932.2644
    132.5000,      45.0000,   1.00000,    922.3961
    137.5000,      45.0000,   1.00000,    916.4036
    142.5000,      45.0000,   1.00000,    912.0912
    147.5000,      45.0000,   1.00000,    909.5471
    152.5000,      45.0000,   1.00000,    911.2668
    157.5000,      45.0000,   1.00000,    904.5112
    162.5000,      45.0000,   1.00000,    913.2693
    167.5000,      45.0000,   1.00000,    926.6646
    172.5000,      45.0000,   1.00000,    923.0174
    177.5000,      45.0000,   1.00000,    919.3467
    182.5000,      45.0000,   1.00000,    904.9709
    187.5000,      45.0000,   1.00000,    902.9185
    192.5000,      45.0000,   1.00000,    902.1483
    197.5000,      45.0000,   1.00000,    898.1558
    202.5000,      45.0000,   1.00000,    905.0337
    207.5000,      45.0000,   1.00000,    897.4053
    212.5000,      45.0000,   1.00000,    901.7069
    217.5000,      45.0000,   1.00000,    924.2969
    222.5000,      45.0000,   1.00000,    915.4439
    227.5000,      45.0000,   1.00000,    915.4675
    232.5000,      45.0000,   1.00000,    903.3373
    237.5000,      45.0000,   1.00000,    898.6402
    242.5000,      45.0000,   1.00000,    899.4914
    247.5000,      45.0000,   1.00000,    885.4251
     77.5000,       5.0000,  12.00000,    850.3342
    157.5000,       5.0000,  12.00000,    891.3976
    237.5000,       5.0000,  12.00000,   1001.0543
     67.5000,      15.0000,   4.00000,    910.7712
     72.5000,      15.0000,   4.00000,    867.6993
     77.5000,      15.0000,   4.00000,    853.7351
     82.5000,      15.0000,   4.00000,    840.8382
     87.5000,      15.0000,   4.00000,    874.4488
     92.5000,      15.0000,   4.00000,    903.7267
     97.5000,      15.0000,   4.00000,    960.5038
    102.5000,      15.0000,   4.00000,    968.6367
    107.5000,      15.0000,   4.00000,    973.7520
    112.5000,      15.0000,   4.00000,    957.4108
    117.5000,      15.0000,   4.00000,    958.7819
    122.5000,      15.0000,   4.00000,    948.0891
    127.5000,      15.0000,   4.00000,    941.4307
    132.5000,      15.0000,   4.00000,    911.9357
    137.5000,      15.0000,   4.00000,    886.9763
    142.5000,      15.0000,   4.00000,    867.5632
    147.5000,      15.0000,   4.00000,    860.7100
    152.5000,      15.0000,   4.00000,    864.0785
    157.5000,      15.0000,   4.00000,    849.7125
    162.5000,      15.0000,   4.00000,    869.8574
    167.5000,      15.0000,   4.00000,    880.8208
    172.5000,      15.0000,   4.00000,    896.2404
    177.5000,      15.0000,   4.00000,    877.2155
    182.5000,      15.0000,   4.00000,    874.4364
    187.5000,      15.0000,   4.00000,    855.8283
    192.5000,      15.0000,   4.00000,    852.1868
    197.5000,      15.0000,   4.00000,    810.0422
    202.5000,      15.0000,   4.00000,    794.6249
    207.5000,      15.0000,   4.00000,    792.5129
    212.5000,      15.0000,   4.00000,    826.5612
    217.5000,      15.0000,   4.00000,    884.7927
    222.5000,      15.0000,   4.00000,    888.3511
    227.5000,      15.0000,   4.00000,    901.4615
    232.5000,      15.0000,   4.00000,    904.6434
    237.5000,      15.0000,   4.00000,    909.8365
    242.5000,      15.0000,   4.00000,    901.5128
    247.5000,      15.0000,   4.00000,    848.8504
     82.5000,      55.0000,   1.00000,    879.2606
     87.5000,      55.0000,   1.00000,    872.7796
     92.5000,      55.0000,   1.00000,    864.1060
     97.5000,      55.0000,   1.00000,    864.1616
    102.5000,      55.0000,   1.00000,    868.0125
    107.5000,      55.0000,   1.00000,    874.7745
    112.5000,      55.0000,   1.00000,    882.0339
    117.5000,      55.0000,   1.00000,    890.2751
    122.5000,      55.0000,   1.00000,    893.3386
    127.5000,      55.0000,   1.00000,    898.7795
    132.5000,      55.0000,   1.00000,    895.4101
    137.5000,      55.0000,   1.00000,    894.3458
    142.5000,      55.0000,   1.00000,    889.8447
    147.5000,      55.0000,   1.00000,    889.9551
    152.5000,      55.0000,   1.00000,    879.2890
    157.5000,      55.0000,   1.00000,    859.4667
    162.5000,      55.0000,   1.00000,    845.9588
    167.5000,      55.0000,   1.00000,    832.6629
    172.5000,      55.0000,   1.00000,    826.1956
    177.5000,      55.0000,   1.00000,    821.1038
    182.5000,      55.0000,   1.00000,    816.9905
    187.5000,      55.0000,   1.00000,    823.1865
    192.5000,      55.0000,   1.00000,    828.2813
    197.5000,      55.0000,   1.00000,    843.0123
    202.5000,      55.0000,   1.00000,    847.3156
    207.5000,      55.0000,   1.00000,    842.2468
    212.5000,      55.0000,   1.00000,    842.8905
    217.5000,      55.0000,   1.00000,    823.1055
    222.5000,      55.0000,   1.00000,    809.0140
    227.5000,      55.0000,   1.00000,    791.5568
    232.5000,      55.0000,   1.00000,    781.5170
     77.5000,       5.0000,  15.00000,    785.8317
    157.5000,       5.0000,  15.00000,    826.7634
    237.5000,       5.0000,  15.00000,    865.0153
     82.5000,      15.0000,   5.00000,    774.2884
     87.5000,      15.0000,   5.00000,    800.7366
     92.5000,      15.0000,   5.00000,    823.2875
     97.5000,      15.0000,   5.00000,    867.1660
    102.5000,      15.0000,   5.00000,    879.5217
    107.5000,      15.0000,   5.00000,    891.0685
    112.5000,      15.0000,   5.00000,    887.9138
    117.5000,      15.0000,   5.00000,    897.2708
    122.5000,      15.0000,   5.00000,    898.8927
    127.5000,      15.0000,   5.00000,    905.1504
    132.5000,      15.0000,   5.00000,    882.7391
    137.5000,      15.0000,   5.00000,    863.1701
    142.5000,      15.0000,   5.00000,    837.4083
    147.5000,      15.0000,   5.00000,    830.3952
    152.5000,      15.0000,   5.00000,    823.7705
    157.5000,      15.0000,   5.00000,    799.8190
    162.5000,      15.0000,   5.00000,    797.3271
    167.5000,      15.0000,   5.00000,    792.4304
    172.5000,      15.0000,   5.00000,    800.1136
    177.5000,      15.0000,   5.00000,    785.1514
    182.5000,      15.0000,   5.00000,    785.3162
    187.5000,      15.0000,   5.00000,    772.5768
    192.5000,      15.0000,   5.00000,    766.2708
    197.5000,      15.0000,   5.00000,    737.0162
    202.5000,      15.0000,   5.00000,    728.6824
    207.5000,      15.0000,   5.00000,    728.5420
    212.5000,      15.0000,   5.00000,    748.2086
    217.5000,      15.0000,   5.00000,    783.8834
    222.5000,      15.0000,   5.00000,    784.7798
    227.5000,      15.0000,   5.00000,    794.5289
    232.5000,      15.0000,   5.00000,    798.6024
     97.5000,      65.0000,   1.00000,    807.1939
    102.5000,      65.0000,   1.00000,    811.2535
    107.5000,      65.0000,   1.00000,    815.1474
    112.5000,      65.0000,   1.00000,    826.0433
    117.5000,      65.0000,   1.00000,    837.5640
    122.5000,      65.0000,   1.00000,    850.6757
    127.5000,      65.0000,   1.00000,    856.1707
    132.5000,      65.0000,   1.00000,    859.3804
    137.5000,      65.0000,   1.00000,    855.4333
    142.5000,      65.0000,   1.00000,    850.8034
    147.5000,      65.0000,   1.00000,    844.8072
    152.5000,      65.0000,   1.00000,    835.6323
    157.5000,      65.0000,   1.00000,    829.7725
    162.5000,      65.0000,   1.00000,    819.2336
    167.5000,      65.0000,   1.00000,    802.8423
    172.5000,      65.0000,   1.00000,    790.6332
    177.5000,      65.0000,   1.00000,    775.9788
    182.5000,      65.0000,   1.00000,    774.4337
    187.5000,      65.0000,   1.00000,    776.8883
    192.5000,      65.0000,   1.00000,    777.2137
    197.5000,      65.0000,   1.00000,    772.4675
    202.5000,      65.0000,   1.00000,    767.5255
    207.5000,      65.0000,   1.00000,    764.0967
    212.5000,      65.0000,   1.00000,    754.3452
    217.5000,      65.0000,   1.00000,    745.7374
     97.5000,      15.0000,   6.00000,    809.2960
    102.5000,      15.0000,   6.00000,    823.1729
    107.5000,      15.0000,   6.00000,    841.6854
    112.5000,      15.0000,   6.00000,    842.0139
    117.5000,      15.0000,   6.00000,    855.0541
    122.5000,      15.0000,   6.00000,    859.9318
    127.5000,      15.0000,   6.00000,    864.5566
    132.5000,      15.0000,   6.00000,    844.6298
    137.5000,      15.0000,   6.00000,    820.4075
    142.5000,      15.0000,   6.00000,    794.6312
    147.5000,      15.0000,   6.00000,    783.8665
    152.5000,      15.0000,   6.00000,    779.8740
    157.5000,      15.0000,   6.00000,    762.8576
    162.5000,      15.0000,   6.00000,    765.6360
    167.5000,      15.0000,   6.00000,    761.3815
    172.5000,      15.0000,   6.00000,    766.3166
    177.5000,      15.0000,   6.00000,    739.8300
    182.5000,      15.0000,   6.00000,    736.9838
    187.5000,      15.0000,   6.00000,    718.5331
    192.5000,      15.0000,   6.00000,    706.9942
    197.5000,      15.0000,   6.00000,    667.1541
    202.5000,      15.0000,   6.00000,    648.7161
    207.5000,      15.0000,   6.00000,    647.9116
    212.5000,      15.0000,   6.00000,    668.6409
    217.5000,      15.0000,   6.00000,    704.1458
    105.0000,      30.0000,   3.00000,    812.1802
    110.0000,      30.0000,   3.00000,    826.3970
    115.0000,      30.0000,   3.00000,    836.0809
    120.0000,      30.0000,   3.00000,    833.5858
    125.0000,      30.0000,   3.00000,    829.4980
    130.0000,      30.0000,   3.00000,    820.8105
    135.0000,      30.0000,   3.00000,    811.9872
    140.0000,      30.0000,   3.00000,    797.2800
    145.0000,      30.0000,   3.00000,    782.6569
    150.0000,      30.0000,   3.00000,    765.5681
    155.0000,      30.0000,   3.00000,    764.4759
    160.0000,      30.0000,   3.00000,    765.0167
    165.0000,      30.0000,   3.00000,    760.2296
    170.0000,      30.0000,   3.00000,    748.8368
    175.0000,      30.0000,   3.00000,    746.3878
    180.0000,      30.0000,   3.00000,    739.7501
    185.0000,      30.0000,   3.00000,    715.4132
    190.0000,      30.0000,   3.00000,    686.3704
    195.0000,      30.0000,   3.00000,    659.7242
    200.0000,      30.0000,   3.00000,    653.3733
    205.0000,      30.0000,   3.00000,    644.0090
    210.0000,      30.0000,   3.00000,    653.1688
    112.5000,      25.0000,   4.00000,    815.7574
    117.5000,      25.0000,   4.00000,    814.7473
    122.5000,      25.0000,   4.00000,    816.7308
    127.5000,      25.0000,   4.00000,    803.0330
    132.5000,      25.0000,   4.00000,    790.6318
    137.5000,      25.0000,   4.00000,    776.9461
    142.5000,      25.0000,   4.00000,    766.3594
    147.5000,      25.0000,   4.00000,    753.9371
    152.5000,      25.0000,   4.00000,    743.9327
    157.5000,      25.0000,   4.00000,    745.5240
    162.5000,      25.0000,   4.00000,    741.6860
    167.5000,      25.0000,   4.00000,    744.1084
    172.5000,      25.0000,   4.00000,    733.4267
    177.5000,      25.0000,   4.00000,    730.8211
    182.5000,      25.0000,   4.00000,    705.6714
    187.5000,      25.0000,   4.00000,    679.0409
    192.5000,      25.0000,   4.00000,    648.0952
    197.5000,      25.0000,   4.00000,    629.2868
    202.5000,      25.0000,   4.00000,    610.2830
    157.5000,      15.0000,   8.00000,    708.8533
    157.5000,      15.0000,  10.00000,    649.9583
   4.78
ITERATION 2
MODEL RESISTIVITY
LAYER 1
61,     2.5000
     10.0000,     805.03
     15.0000,     813.13
     20.0000,     826.96
     25.0000,     849.36
     30.0000,     874.09
     35.0000,     841.94
     40.0000,     800.88
     45.0000,     813.26
     50.0000,     795.23
     55.0000,     822.90
     60.0000,     773.99
     65.0000,     777.80
     70.0000,     750.70
     75.0000,     764.24
     80.0000,     736.34
     85.0000,     784.60
     90.0000,     812.36
     95.0000,     951.33
    100.0000,     1012.1
    105.0000,     1136.5
    110.0000,     1135.2
    115.0000,     1182.0
    120.0000,     1223.6
    125.0000,     1278.2
    130.0000,     1272.2
    135.0000,     1317.5
    140.0000,     1284.6
    145.0000,     1323.1
    150.0000,     1409.4
    155.0000,     1463.6
    160.0000,     1564.0
    165.0000,     1585.3
    170.0000,     1770.6
    175.0000,     1836.8
    180.0000,     1858.7
    185.0000,     1774.4
    190.0000,     1910.5
    195.0000,     1744.8
    200.0000,     1679.9
    205.0000,     1512.9
    210.0000,     1486.0
    215.0000,     1582.3
    220.0000,     1643.0
    225.0000,     1760.5
    230.0000,     1599.3
    235.0000,     1680.6
    240.0000,     1780.3
    245.0000,     1628.5
    250.0000,     1604.9
    255.0000,     1459.8
    260.0000,     1467.1
    265.0000,     1523.6
    270.0000,     1517.8
    275.0000,     1667.8
    280.0000,     1512.4
    285.0000,     1680.3
    290.0000,     2265.0
    295.0000,     2318.5
    300.0000,     2394.7
    305.0000,     2376.1
             2256.5
LAYER 2
61,     5.2500
     10.0000,     816.39
     15.0000,     821.16
     20.0000,     840.64
     25.0000,     868.96
     30.0000,     891.36
     35.0000,     865.35
     40.0000,     827.69
     45.0000,     831.67
     50.0000,     819.54
     55.0000,     836.91
     60.0000,     794.05
     65.0000,     792.61
     70.0000,     770.46
     75.0000,     774.58
     80.0000,     754.19
     85.0000,     794.60
     90.0000,     831.02
     95.0000,     959.93
    100.0000,     1028.6
    105.0000,     1138.2
    110.0000,     1143.6
    115.0000,     1184.7
    120.0000,     1226.5
    125.0000,     1277.7
    130.0000,     1279.8
    135.0000,     1316.7
    140.0000,     1289.6
    145.0000,     1323.0
    150.0000,     1407.3
    155.0000,     1467.1
    160.0000,     1565.0
    165.0000,     1603.8
    170.0000,     1770.8
    175.0000,     1848.6
    180.0000,     1867.5
    185.0000,     1818.0
    190.0000,     1904.9
    195.0000,     1738.7
    200.0000,     1656.2
    205.0000,     1509.3
    210.0000,     1478.8
    215.0000,     1551.9
    220.0000,     1607.2
    225.0000,     1688.8
    230.0000,     1574.4
    235.0000,     1656.4
    240.0000,     1745.4
    245.0000,     1617.9
    250.0000,     1576.2
    255.0000,     1452.7
    260.0000,     1459.9
    265.0000,     1512.9
    270.0000,     1520.7
    275.0000,     1632.2
    280.0000,     1514.9
    285.0000,     1687.4
    290.0000,     2231.5
    295.0000,     2316.5
    300.0000,     2370.3
    305.0000,     2337.6
             2216.7
LAYER 3
59,     8.2750
     15.0000,     862.17
     20.0000,     898.43
     25.0000,     942.73
     30.0000,     967.56
     35.0000,     954.85
     40.0000,     926.46
     45.0000,     924.26
     50.0000,     914.81
     55.0000,     918.31
     60.0000,     877.23
     65.0000,     862.65
     70.0000,     836.58
     75.0000,     827.10
     80.0000,     810.42
     85.0000,     838.41
     90.0000,     883.23
     95.0000,     993.75
    100.0000,     1066.6
    105.0000,     1151.3
    110.0000,     1166.4
    115.0000,     1204.6
    120.0000,     1252.9
    125.0000,     1307.1
    130.0000,     1323.9
    135.0000,     1344.7
    140.0000,     1321.0
    145.0000,     1336.2
    150.0000,     1405.1
    155.0000,     1465.9
    160.0000,     1558.7
    165.0000,     1608.8
    170.0000,     1759.8
    175.0000,     1839.8
    180.0000,     1853.5
    185.0000,     1816.3
    190.0000,     1835.3
    195.0000,     1671.9
    200.0000,     1568.8
    205.0000,     1466.0
    210.0000,     1437.8
    215.0000,     1471.1
    220.0000,     1509.4
    225.0000,     1557.0
    230.0000,     1516.3
    235.0000,     1608.3
    240.0000,     1686.3
    245.0000,     1591.1
    250.0000,     1523.7
    255.0000,     1427.5
    260.0000,     1432.4
    265.0000,     1477.5
    270.0000,     1495.7
    275.0000,     1550.3
    280.0000,     1499.8
    285.0000,     1668.7
    290.0000,     2110.9
    295.0000,     2230.2
    300.0000,     2254.4
             2188.3
LAYER 4
57,    11.6025
     20.0000,     988.85
     25.0000,     1062.6
     30.0000,     1093.7
     35.0000,     1091.2
     40.0000,     1071.9
     45.0000,     1062.7
     50.0000,     1048.6
     55.0000,     1039.5
     60.0000,     987.88
     65.0000,     955.01
     70.0000,     916.81
     75.0000,     891.25
     80.0000,     871.71
     85.0000,     891.45
     90.0000,     935.99
     95.0000,     1029.3
    100.0000,     1096.8
    105.0000,     1163.5
    110.0000,     1186.5
    115.0000,     1229.9
    120.0000,     1290.7
    125.0000,     1356.9
    130.0000,     1387.4
    135.0000,     1399.4
    140.0000,     1366.1
    145.0000,     1359.7
    150.0000,     1401.3
    155.0000,     1449.4
    160.0000,     1525.3
    165.0000,     1577.9
    170.0000,     1701.3
    175.0000,     1771.7
    180.0000,     1773.4
    185.0000,     1731.5
    190.0000,     1694.8
    195.0000,     1523.8
    200.0000,     1428.3
    205.0000,     1369.2
    210.0000,     1354.1
    215.0000,     1371.0
    220.0000,     1400.6
    225.0000,     1448.7
    230.0000,     1449.1
    235.0000,     1563.7
    240.0000,     1639.6
    245.0000,     1557.8
    250.0000,     1467.2
    255.0000,     1376.6
    260.0000,     1372.1
    265.0000,     1402.5
    270.0000,     1417.1
    275.0000,     1445.4
    280.0000,     1436.3
    285.0000,     1594.3
    290.0000,     1954.1
    295.0000,     2058.4
             2067.7
LAYER 5
53,    15.2628
     30.0000,     1366.1
     35.0000,     1389.0
     40.0000,     1380.1
     45.0000,     1340.4
     50.0000,     1297.8
     55.0000,     1234.1
     60.0000,     1159.7
     65.0000,     1090.7
     70.0000,     1032.8
     75.0000,     990.28
     80.0000,     968.99
     85.0000,     975.68
     90.0000,     1005.1
     95.0000,     1058.4
    100.0000,     1111.3
    105.0000,     1164.2
    110.0000,     1199.3
    115.0000,     1253.0
    120.0000,     1325.2
    125.0000,     1398.0
    130.0000,     1438.5
    135.0000,     1441.1
    140.0000,     1402.7
    145.0000,     1360.9
    150.0000,     1329.2
    155.0000,     1307.7
    160.0000,     1298.7
    165.0000,     1295.1
    170.0000,     1306.6
    175.0000,     1309.9
    180.0000,     1290.9
    185.0000,     1243.4
    190.0000,     1186.4
    195.0000,     1118.8
    200.0000,     1102.8
    205.0000,     1111.4
    210.0000,     1134.2
    215.0000,     1167.6
    220.0000,     1212.5
    225.0000,     1277.5
    230.0000,     1350.4
    235.0000,     1454.2
    240.0000,     1495.7
    245.0000,     1441.3
    250.0000,     1336.0
    255.0000,     1240.4
    260.0000,     1198.6
    265.0000,     1189.6
    270.0000,     1188.7
    275.0000,     1203.8
    280.0000,     1247.6
    285.0000,     1350.5
             1597.5
LAYER 6
49,    19.2890
     40.0000,     1505.7
     45.0000,     1422.4
     50.0000,     1373.5
     55.0000,     1277.3
     60.0000,     1199.5
     65.0000,     1116.9
     70.0000,     1057.1
     75.0000,     1013.2
     80.0000,     992.57
     85.0000,     993.65
     90.0000,     1013.0
     95.0000,     1050.5
    100.0000,     1090.9
    105.0000,     1132.0
    110.0000,     1172.1
    115.0000,     1222.8
    120.0000,     1282.8
    125.0000,     1336.3
    130.0000,     1362.4
    135.0000,     1356.5
    140.0000,     1314.4
    145.0000,     1249.8
    150.0000,     1179.7
    155.0000,     1115.8
    160.0000,     1065.6
    165.0000,     1030.5
    170.0000,     1010.3
    175.0000,     994.71
    180.0000,     975.16
    185.0000,     951.87
    190.0000,     933.27
    195.0000,     926.38
    200.0000,     938.24
    205.0000,     970.50
    210.0000,     1014.9
    215.0000,     1065.5
    220.0000,     1122.8
    225.0000,     1192.6
    230.0000,     1269.0
    235.0000,     1337.2
    240.0000,     1354.3
    245.0000,     1316.5
    250.0000,     1236.0
    255.0000,     1156.5
    260.0000,     1106.2
    265.0000,     1087.1
    270.0000,     1083.7
    275.0000,     1101.0
             1179.2
LAYER 7
45,    23.7179
     50.0000,     1426.0
     55.0000,     1283.7
     60.0000,     1210.1
     65.0000,     1122.8
     70.0000,     1065.7
     75.0000,     1020.5
     80.0000,     998.98
     85.0000,     995.43
     90.0000,     1005.6
     95.0000,     1026.5
    100.0000,     1051.8
    105.0000,     1079.0
    110.0000,     1108.1
    115.0000,     1140.6
    120.0000,     1173.1
    125.0000,     1196.6
    130.0000,     1203.2
    135.0000,     1188.2
    140.0000,     1145.6
    145.0000,     1082.5
    150.0000,     1011.8
    155.0000,     945.49
    160.0000,     891.59
    165.0000,     852.77
    170.0000,     827.85
    175.0000,     812.11
    180.0000,     801.74
    185.0000,     796.17
    190.0000,     796.92
    195.0000,     808.09
    200.0000,     834.43
    205.0000,     874.59
    210.0000,     923.42
    215.0000,     977.06
    220.0000,     1034.9
    225.0000,     1096.8
    230.0000,     1156.0
    235.0000,     1197.3
    240.0000,     1204.7
    245.0000,     1182.4
    250.0000,     1134.1
    255.0000,     1086.6
    260.0000,     1052.0
    265.0000,     1037.6
             1035.9
LAYER 8
41,    28.5897
     60.0000,     1232.8
     65.0000,     1124.4
     70.0000,     1070.8
     75.0000,     1024.7
     80.0000,     1001.1
     85.0000,     991.53
     90.0000,     989.86
     95.0000,     993.89
    100.0000,     1002.1
    105.0000,     1012.8
    110.0000,     1024.7
    115.0000,     1036.5
    120.0000,     1045.7
    125.0000,     1049.3
    130.0000,     1043.1
    135.0000,     1019.6
    140.0000,     978.92
    145.0000,     926.34
    150.0000,     869.84
    155.0000,     817.24
    160.0000,     774.05
    165.0000,     742.48
    170.0000,     722.03
    175.0000,     710.39
    180.0000,     705.22
    185.0000,     705.18
    190.0000,     712.90
    195.0000,     730.34
    200.0000,     758.35
    205.0000,     795.59
    210.0000,     839.27
    215.0000,     886.94
    220.0000,     936.96
    225.0000,     987.54
    230.0000,     1033.1
    235.0000,     1063.4
    240.0000,     1069.5
    245.0000,     1060.3
    250.0000,     1041.5
    255.0000,     1020.8
             1004.2
LAYER 9
37,    33.9487
     70.0000,     1078.0
     75.0000,     1020.9
     80.0000,     995.49
     85.0000,     981.43
     90.0000,     964.75
     95.0000,     952.86
    100.0000,     946.13
    105.0000,     943.12
    110.0000,     941.52
    115.0000,     940.08
    120.0000,     936.27
    125.0000,     926.78
    130.0000,     909.13
    135.0000,     882.27
    140.0000,     847.23
    145.0000,     807.03
    150.0000,     765.92
    155.0000,     728.19
    160.0000,     696.99
    165.0000,     673.81
    170.0000,     658.54
    175.0000,     650.01
    180.0000,     646.75
    185.0000,     648.24
    190.0000,     656.71
    195.0000,     672.72
    200.0000,     696.23
    205.0000,     726.38
    210.0000,     761.66
    215.0000,     800.69
    220.0000,     841.32
    225.0000,     883.33
    230.0000,     924.30
    235.0000,     955.81
    240.0000,     965.48
    245.0000,     965.54
           965.8582
LAYER 10
31,    39.8436
     85.0000,     976.77
     90.0000,     933.59
     95.0000,     911.59
    100.0000,     892.45
    105.0000,     878.24
    110.0000,     864.25
    115.0000,     851.67
    120.0000,     838.25
    125.0000,     822.63
    130.0000,     803.30
    135.0000,     779.71
    140.0000,     752.50
    145.0000,     723.30
    150.0000,     694.38
    155.0000,     668.02
    160.0000,     645.97
    165.0000,     629.15
    170.0000,     617.64
    175.0000,     610.88
    180.0000,     608.00
    185.0000,     608.54
    190.0000,     614.47
    195.0000,     626.04
    200.0000,     643.26
    205.0000,     665.88
    210.0000,     693.04
    215.0000,     725.18
    220.0000,     756.39
    225.0000,     791.45
    230.0000,     824.73
           876.3934
LAYER 11
27,    46.3279
     95.0000,     871.80
    100.0000,     838.31
    105.0000,     817.85
    110.0000,     797.99
    115.0000,     780.85
    120.0000,     763.12
    125.0000,     746.29
    130.0000,     728.34
    135.0000,     708.87
    140.0000,     688.10
    145.0000,     666.80
    150.0000,     646.11
    155.0000,     627.20
    160.0000,     611.03
    165.0000,     598.16
    170.0000,     588.70
    175.0000,     582.44
    180.0000,     578.97
    185.0000,     577.86
    190.0000,     579.78
    195.0000,     585.95
    200.0000,     596.74
    205.0000,     613.12
    210.0000,     632.35
    215.0000,     656.35
    220.0000,     682.03
           720.9100
LAYER 12
23,    53.4607
    105.0000,     769.11
    110.0000,     740.74
    115.0000,     720.58
    120.0000,     704.96
    125.0000,     691.48
    130.0000,     676.32
    135.0000,     660.88
    140.0000,     644.95
    145.0000,     628.90
    150.0000,     613.32
    155.0000,     598.86
    160.0000,     586.04
    165.0000,     575.19
    170.0000,     566.39
    175.0000,     559.56
    180.0000,     554.55
    185.0000,     551.23
    190.0000,     549.58
    195.0000,     549.76
    200.0000,     553.20
    205.0000,     561.39
    210.0000,     576.32
           600.5266
LAYER 13
21,    61.3068
    110.0000,     676.71
    115.0000,     664.99
    120.0000,     656.43
    125.0000,     648.37
    130.0000,     639.59
    135.0000,     628.23
    140.0000,     615.96
    145.0000,     603.25
    150.0000,     590.64
    155.0000,     578.60
    160.0000,     567.47
    165.0000,     557.43
    170.0000,     548.47
    175.0000,     540.44
    180.0000,     533.13
    185.0000,     526.32
    190.0000,     519.93
    195.0000,     514.68
    200.0000,     510.28
    205.0000,     508.18
           512.4216
LAYER 14
19, 
    115.0000,     616.63
    120.0000,     620.43
    125.0000,     619.79
    130.0000,     615.44
    135.0000,     608.34
    140.0000,     597.99
    145.0000,     586.83
    150.0000,     575.49
    155.0000,     564.45
    160.0000,     553.99
    165.0000,     544.20
    170.0000,     535.02
    175.0000,     526.16
    180.0000,     517.19
    185.0000,     507.44
    190.0000,     497.84
    195.0000,     486.21
    200.0000,     471.28
           451.5320
CALCULATED APPARENT RESISTIVITY
      7.5000,       5.0000,   1.00000,    834.1354
     12.5000,       5.0000,   1.00000,    845.7813
     17.5000,       5.0000,   1.00000,    859.5613
     22.5000,       5.0000,   1.00000,    866.8102
     27.5000,       5.0000,   1.00000,    884.3884
     32.5000,       5.0000,   1.00000,    872.8694
     37.5000,       5.0000,   1.00000,    847.0148
     42.5000,       5.0000,   1.00000,    859.6877
     47.5000,       5.0000,   1.00000,    825.1785
     52.5000,       5.0000,   1.00000,    848.2291
     57.5000,       5.0000,   1.00000,    802.0315
     62.5000,       5.0000,   1.00000,    818.5038
     67.5000,       5.0000,   1.00000,    776.6894
     72.5000,       5.0000,   1.00000,    797.9534
     77.5000,       5.0000,   1.00000,    780.9922
     82.5000,       5.0000,   1.00000,    834.7325
     87.5000,       5.0000,   1.00000,    850.4784
     92.5000,       5.0000,   1.00000,    971.0195
     97.5000,       5.0000,   1.00000,    996.5522
    102.5000,       5.0000,   1.00000,   1112.7760
    107.5000,       5.0000,   1.00000,   1124.6460
    112.5000,       5.0000,   1.00000,   1195.3323
    117.5000,       5.0000,   1.00000,   1214.1852
    122.5000,       5.0000,   1.00000,   1263.5349
    127.5000,       5.0000,   1.00000,   1268.4854
    132.5000,       5.0000,   1.00000,   1316.0480
    137.5000,       5.0000,   1.00000,   1300.2562
    142.5000,       5.0000,   1.00000,   1346.2831
    147.5000,       5.0000,   1.00000,   1409.4066
    152.5000,       5.0000,   1.00000,   1444.0007
    157.5000,       5.0000,   1.00000,   1560.1219
    162.5000,       5.0000,   1.00000,   1577.7981
    167.5000,       5.0000,   1.00000,   1719.8636
    172.5000,       5.0000,   1.00000,   1739.7037
    177.5000,       5.0000,   1.00000,   1812.1544
    182.5000,       5.0000,   1.00000,   1731.7455
    187.5000,       5.0000,   1.00000,   1813.4960
    192.5000,       5.0000,   1.00000,   1651.6564
    197.5000,       5.0000,   1.00000,   1644.1887
    202.5000,       5.0000,   1.00000,   1534.4122
    207.5000,       5.0000,   1.00000,   1513.9893
    212.5000,       5.0000,   1.00000,   1561.1797
    217.5000,       5.0000,   1.00000,   1540.9196
    222.5000,       5.0000,   1.00000,   1654.7803
    227.5000,       5.0000,   1.00000,   1581.9480
    232.5000,       5.0000,   1.00000,   1632.4465
    237.5000,       5.0000,   1.00000,   1667.6508
    242.5000,       5.0000,   1.00000,   1555.6119
    247.5000,       5.0000,   1.00000,   1587.5922
    252.5000,       5.0000,   1.00000,   1477.9812
    257.5000,       5.0000,   1.00000,   1478.3656
    262.5000,       5.0000,   1.00000,   1519.2731
    267.5000,       5.0000,   1.00000,   1475.4403
    272.5000,       5.0000,   1.00000,   1626.9418
    277.5000,       5.0000,   1.00000,   1608.2703
    282.5000,       5.0000,   1.00000,   1741.5979
    287.5000,       5.0000,   1.00000,   2072.3860
    292.5000,       5.0000,   1.00000,   2098.5027
    297.5000,       5.0000,   1.00000,   2268.1208
    302.5000,       5.0000,   1.00000,   2236.1501
    307.5000,       5.0000,   1.00000,   2201.0405
     12.5000,       5.0000,   2.00000,    904.5632
     17.5000,       5.0000,   2.00000,    908.9767
     22.5000,       5.0000,   2.00000,    917.1703
     27.5000,       5.0000,   2.00000,    948.7145
     32.5000,       5.0000,   2.00000,    927.7439
     37.5000,       5.0000,   2.00000,    900.0314
     42.5000,       5.0000,   2.00000,    911.4752
     47.5000,       5.0000,   2.00000,    889.9388
     52.5000,       5.0000,   2.00000,    901.9621
     57.5000,       5.0000,   2.00000,    863.6517
     62.5000,       5.0000,   2.00000,    864.5469
     67.5000,       5.0000,   2.00000,    836.7065
     72.5000,       5.0000,   2.00000,    847.4235
     77.5000,       5.0000,   2.00000,    847.1884
     82.5000,       5.0000,   2.00000,    878.6680
     87.5000,       5.0000,   2.00000,    901.3180
     92.5000,       5.0000,   2.00000,    994.3543
     97.5000,       5.0000,   2.00000,   1023.1246
    102.5000,       5.0000,   2.00000,   1112.5264
    107.5000,       5.0000,   2.00000,   1135.7623
    112.5000,       5.0000,   2.00000,   1184.3878
    117.5000,       5.0000,   2.00000,   1224.3701
    122.5000,       5.0000,   2.00000,   1257.4969
    127.5000,       5.0000,   2.00000,   1283.6520
    132.5000,       5.0000,   2.00000,   1332.2358
    137.5000,       5.0000,   2.00000,   1304.8070
    142.5000,       5.0000,   2.00000,   1347.1167
    147.5000,       5.0000,   2.00000,   1414.8805
    152.5000,       5.0000,   2.00000,   1452.0216
    157.5000,       5.0000,   2.00000,   1520.8229
    162.5000,       5.0000,   2.00000,   1520.9503
    167.5000,       5.0000,   2.00000,   1637.8348
    172.5000,       5.0000,   2.00000,   1696.0715
    177.5000,       5.0000,   2.00000,   1667.1978
    182.5000,       5.0000,   2.00000,   1619.7209
    187.5000,       5.0000,   2.00000,   1706.6895
    192.5000,       5.0000,   2.00000,   1599.2349
    197.5000,       5.0000,   2.00000,   1575.2708
    202.5000,       5.0000,   2.00000,   1497.6659
    207.5000,       5.0000,   2.00000,   1473.2577
    212.5000,       5.0000,   2.00000,   1503.7761
    217.5000,       5.0000,   2.00000,   1512.5995
    222.5000,       5.0000,   2.00000,   1599.5405
    227.5000,       5.0000,   2.00000,   1484.7750
    232.5000,       5.0000,   2.00000,   1547.0249
    237.5000,       5.0000,   2.00000,   1616.4354
    242.5000,       5.0000,   2.00000,   1506.4861
    247.5000,       5.0000,   2.00000,   1545.0641
    252.5000,       5.0000,   2.00000,   1462.4882
    257.5000,       5.0000,   2.00000,   1465.5654
    262.5000,       5.0000,   2.00000,   1491.0507
    267.5000,       5.0000,   2.00000,   1488.8823
    272.5000,       5.0000,   2.00000,   1668.9180
    277.5000,       5.0000,   2.00000,   1551.3805
    282.5000,       5.0000,   2.00000,   1642.6432
    287.5000,       5.0000,   2.00000,   2013.7676
    292.5000,       5.0000,   2.00000,   1977.5601
    297.5000,       5.0000,   2.00000,   2033.8959
    302.5000,       5.0000,   2.00000,   2057.3630
     17.5000,       5.0000,   3.00000,    957.6793
     22.5000,       5.0000,   3.00000,    977.1677
     27.5000,       5.0000,   3.00000,   1003.2383
     32.5000,       5.0000,   3.00000,    980.7446
     37.5000,       5.0000,   3.00000,    935.5020
     42.5000,       5.0000,   3.00000,    952.8210
     47.5000,       5.0000,   3.00000,    935.4724
     52.5000,       5.0000,   3.00000,    966.8562
     57.5000,       5.0000,   3.00000,    913.0300
     62.5000,       5.0000,   3.00000,    924.2287
     67.5000,       5.0000,   3.00000,    881.1721
     72.5000,       5.0000,   3.00000,    908.3110
     77.5000,       5.0000,   3.00000,    881.1996
     82.5000,       5.0000,   3.00000,    923.6983
     87.5000,       5.0000,   3.00000,    920.6122
     92.5000,       5.0000,   3.00000,   1026.8054
     97.5000,       5.0000,   3.00000,   1039.6373
    102.5000,       5.0000,   3.00000,   1131.1545
    107.5000,       5.0000,   3.00000,   1118.8103
    112.5000,       5.0000,   3.00000,   1173.6104
    117.5000,       5.0000,   3.00000,   1191.3977
    122.5000,       5.0000,   3.00000,   1255.0089
    127.5000,       5.0000,   3.00000,   1274.3346
    132.5000,       5.0000,   3.00000,   1316.4941
    137.5000,       5.0000,   3.00000,   1283.8962
    142.5000,       5.0000,   3.00000,   1316.3630
    147.5000,       5.0000,   3.00000,   1390.8765
    152.5000,       5.0000,   3.00000,   1412.1069
    157.5000,       5.0000,   3.00000,   1452.2206
    162.5000,       5.0000,   3.00000,   1421.8636
    167.5000,       5.0000,   3.00000,   1548.3396
    172.5000,       5.0000,   3.00000,   1541.8083
    177.5000,       5.0000,   3.00000,   1539.9570
    182.5000,       5.0000,   3.00000,   1459.6958
    187.5000,       5.0000,   3.00000,   1584.1564
    192.5000,       5.0000,   3.00000,   1504.9071
    197.5000,       5.0000,   3.00000,   1494.9108
    202.5000,       5.0000,   3.00000,   1395.3209
    207.5000,       5.0000,   3.00000,   1381.3884
    212.5000,       5.0000,   3.00000,   1445.1136
    217.5000,       5.0000,   3.00000,   1468.4155
    222.5000,       5.0000,   3.00000,   1513.6595
    227.5000,       5.0000,   3.00000,   1396.7599
    232.5000,       5.0000,   3.00000,   1446.7432
    237.5000,       5.0000,   3.00000,   1532.2000
    242.5000,       5.0000,   3.00000,   1467.6505
    247.5000,       5.0000,   3.00000,   1474.9525
    252.5000,       5.0000,   3.00000,   1398.9445
    257.5000,       5.0000,   3.00000,   1408.7729
    262.5000,       5.0000,   3.00000,   1475.8213
    267.5000,       5.0000,   3.00000,   1512.1530
    272.5000,       5.0000,   3.00000,   1600.1901
    277.5000,       5.0000,   3.00000,   1453.5585
    282.5000,       5.0000,   3.00000,   1526.8392
    287.5000,       5.0000,   3.00000,   1863.7153
    292.5000,       5.0000,   3.00000,   1874.3094
    297.5000,       5.0000,   3.00000,   1856.7273
     22.5000,      15.0000,   1.00000,   1008.0709
     27.5000,      15.0000,   1.00000,   1013.0877
     32.5000,      15.0000,   1.00000,    990.9402
     37.5000,      15.0000,   1.00000,    973.5995
     42.5000,      15.0000,   1.00000,    955.0380
     47.5000,      15.0000,   1.00000,    972.8485
     52.5000,      15.0000,   1.00000,    968.0619
     57.5000,      15.0000,   1.00000,    974.3226
     62.5000,      15.0000,   1.00000,    941.9208
     67.5000,      15.0000,   1.00000,    943.7776
     72.5000,      15.0000,   1.00000,    918.3408
     77.5000,      15.0000,   1.00000,    933.9578
     82.5000,      15.0000,   1.00000,    927.7415
     87.5000,      15.0000,   1.00000,    980.0651
     92.5000,      15.0000,   1.00000,   1012.6951
     97.5000,      15.0000,   1.00000,   1082.9133
    102.5000,      15.0000,   1.00000,   1098.8604
    107.5000,      15.0000,   1.00000,   1134.1471
    112.5000,      15.0000,   1.00000,   1135.5238
    117.5000,      15.0000,   1.00000,   1183.2632
    122.5000,      15.0000,   1.00000,   1215.2612
    127.5000,      15.0000,   1.00000,   1258.9150
    132.5000,      15.0000,   1.00000,   1262.9746
    137.5000,      15.0000,   1.00000,   1275.5138
    142.5000,      15.0000,   1.00000,   1303.9897
    147.5000,      15.0000,   1.00000,   1336.6051
    152.5000,      15.0000,   1.00000,   1370.5765
    157.5000,      15.0000,   1.00000,   1373.1920
    162.5000,      15.0000,   1.00000,   1414.9954
    167.5000,      15.0000,   1.00000,   1408.5510
    172.5000,      15.0000,   1.00000,   1436.2788
    177.5000,      15.0000,   1.00000,   1407.9048
    182.5000,      15.0000,   1.00000,   1437.7875
    187.5000,      15.0000,   1.00000,   1425.6072
    192.5000,      15.0000,   1.00000,   1455.3207
    197.5000,      15.0000,   1.00000,   1404.0918
    202.5000,      15.0000,   1.00000,   1359.7109
    207.5000,      15.0000,   1.00000,   1350.4404
    212.5000,      15.0000,   1.00000,   1393.5875
    217.5000,      15.0000,   1.00000,   1423.1450
    222.5000,      15.0000,   1.00000,   1409.6957
    227.5000,      15.0000,   1.00000,   1395.9827
    232.5000,      15.0000,   1.00000,   1395.9663
    237.5000,      15.0000,   1.00000,   1419.3420
    242.5000,      15.0000,   1.00000,   1434.9962
    247.5000,      15.0000,   1.00000,   1409.8811
    252.5000,      15.0000,   1.00000,   1374.7958
    257.5000,      15.0000,   1.00000,   1398.8828
    262.5000,      15.0000,   1.00000,   1473.5585
    267.5000,      15.0000,   1.00000,   1507.9725
    272.5000,      15.0000,   1.00000,   1473.8352
    277.5000,      15.0000,   1.00000,   1466.9675
    282.5000,      15.0000,   1.00000,   1550.0775
    287.5000,      15.0000,   1.00000,   1658.9784
    292.5000,      15.0000,   1.00000,   1746.5635
     22.5000,       5.0000,   4.00000,   1021.7943
     27.5000,       5.0000,   4.00000,   1052.0970
     32.5000,       5.0000,   4.00000,   1013.8013
     37.5000,       5.0000,   4.00000,    970.0033
     42.5000,       5.0000,   4.00000,    983.0397
     47.5000,       5.0000,   4.00000,    971.2968
     52.5000,       5.0000,   4.00000,   1011.7955
     57.5000,       5.0000,   4.00000,    968.5294
     62.5000,       5.0000,   4.00000,    972.0848
     67.5000,       5.0000,   4.00000,    933.1940
     72.5000,       5.0000,   4.00000,    937.9274
     77.5000,       5.0000,   4.00000,    915.2560
     82.5000,       5.0000,   4.00000,    938.3228
     87.5000,       5.0000,   4.00000,    944.4041
     92.5000,       5.0000,   4.00000,   1046.2476
     97.5000,       5.0000,   4.00000,   1061.9260
    102.5000,       5.0000,   4.00000,   1137.1082
    107.5000,       5.0000,   4.00000,   1118.2064
    112.5000,       5.0000,   4.00000,   1141.0812
    117.5000,       5.0000,   4.00000,   1174.0057
    122.5000,       5.0000,   4.00000,   1224.8978
    127.5000,       5.0000,   4.00000,   1246.8209
    132.5000,       5.0000,   4.00000,   1283.2109
    137.5000,       5.0000,   4.00000,   1240.7582
    142.5000,       5.0000,   4.00000,   1276.3816
    147.5000,       5.0000,   4.00000,   1329.6566
    152.5000,       5.0000,   4.00000,   1334.2799
    157.5000,       5.0000,   4.00000,   1373.0121
    162.5000,       5.0000,   4.00000,   1342.3550
    167.5000,       5.0000,   4.00000,   1410.7489
    172.5000,       5.0000,   4.00000,   1416.6772
    177.5000,       5.0000,   4.00000,   1401.3179
    182.5000,       5.0000,   4.00000,   1357.6079
    187.5000,       5.0000,   4.00000,   1463.8265
    192.5000,       5.0000,   4.00000,   1389.6678
    197.5000,       5.0000,   4.00000,   1390.0952
    202.5000,       5.0000,   4.00000,   1293.1814
    207.5000,       5.0000,   4.00000,   1289.8365
    212.5000,       5.0000,   4.00000,   1375.2404
    217.5000,       5.0000,   4.00000,   1373.6503
    222.5000,       5.0000,   4.00000,   1448.6193
    227.5000,       5.0000,   4.00000,   1317.8943
    232.5000,       5.0000,   4.00000,   1375.6609
    237.5000,       5.0000,   4.00000,   1465.6661
    242.5000,       5.0000,   4.00000,   1381.2258
    247.5000,       5.0000,   4.00000,   1426.8827
    252.5000,       5.0000,   4.00000,   1314.3125
    257.5000,       5.0000,   4.00000,   1359.6099
    262.5000,       5.0000,   4.00000,   1468.9729
    267.5000,       5.0000,   4.00000,   1434.3428
    272.5000,       5.0000,   4.00000,   1525.3507
    277.5000,       5.0000,   4.00000,   1353.0559
    282.5000,       5.0000,   4.00000,   1411.8070
    287.5000,       5.0000,   4.00000,   1742.8436
    292.5000,       5.0000,   4.00000,   1707.1915
     30.0000,      20.0000,   1.00000,   1029.6105
     35.0000,      20.0000,   1.00000,   1019.8634
     40.0000,      20.0000,   1.00000,   1003.3974
     45.0000,      20.0000,   1.00000,   1002.9483
     50.0000,      20.0000,   1.00000,   1009.9333
     55.0000,      20.0000,   1.00000,   1015.1128
     60.0000,      20.0000,   1.00000,   1019.5646
     65.0000,      20.0000,   1.00000,    996.1484
     70.0000,      20.0000,   1.00000,    974.0046
     75.0000,      20.0000,   1.00000,    954.1190
     80.0000,      20.0000,   1.00000,    952.3272
     85.0000,      20.0000,   1.00000,    983.2719
     90.0000,      20.0000,   1.00000,   1017.4340
     95.0000,      20.0000,   1.00000,   1064.7999
    100.0000,      20.0000,   1.00000,   1097.8591
    105.0000,      20.0000,   1.00000,   1110.4047
    110.0000,      20.0000,   1.00000,   1128.1991
    115.0000,      20.0000,   1.00000,   1140.3119
    120.0000,      20.0000,   1.00000,   1151.1820
    125.0000,      20.0000,   1.00000,   1180.8434
    130.0000,      20.0000,   1.00000,   1184.9573
    135.0000,      20.0000,   1.00000,   1207.8796
    140.0000,      20.0000,   1.00000,   1219.8175
    145.0000,      20.0000,   1.00000,   1220.9114
    150.0000,      20.0000,   1.00000,   1240.3586
    155.0000,      20.0000,   1.00000,   1261.2429
    160.0000,      20.0000,   1.00000,   1268.8109
    165.0000,      20.0000,   1.00000,   1285.1938
    170.0000,      20.0000,   1.00000,   1274.1298
    175.0000,      20.0000,   1.00000,   1284.0956
    180.0000,      20.0000,   1.00000,   1314.3854
    185.0000,      20.0000,   1.00000,   1304.1588
    190.0000,      20.0000,   1.00000,   1298.8170
    195.0000,      20.0000,   1.00000,   1269.8303
    200.0000,      20.0000,   1.00000,   1249.4139
    205.0000,      20.0000,   1.00000,   1259.0967
    210.0000,      20.0000,   1.00000,   1246.5647
    215.0000,      20.0000,   1.00000,   1277.8043
    220.0000,      20.0000,   1.00000,   1292.1707
    225.0000,      20.0000,   1.00000,   1311.7251
    230.0000,      20.0000,   1.00000,   1348.4391
    235.0000,      20.0000,   1.00000,   1313.0690
    240.0000,      20.0000,   1.00000,   1330.1228
    245.0000,      20.0000,   1.00000,   1311.3712
    250.0000,      20.0000,   1.00000,   1308.9122
    255.0000,      20.0000,   1.00000,   1363.9882
    260.0000,      20.0000,   1.00000,   1335.1190
    265.0000,      20.0000,   1.00000,   1369.1134
    270.0000,      20.0000,   1.00000,   1357.5051
    275.0000,      20.0000,   1.00000,   1346.8199
    280.0000,      20.0000,   1.00000,   1439.9868
    285.0000,      20.0000,   1.00000,   1445.5436
     27.5000,       5.0000,   5.00000,   1076.2853
     32.5000,       5.0000,   5.00000,   1043.0873
     37.5000,       5.0000,   5.00000,    993.0868
     42.5000,       5.0000,   5.00000,   1012.7980
     47.5000,       5.0000,   5.00000,    998.2933
     52.5000,       5.0000,   5.00000,   1045.5613
     57.5000,       5.0000,   5.00000,   1006.0231
     62.5000,       5.0000,   5.00000,   1020.4083
     67.5000,       5.0000,   5.00000,    960.6224
     72.5000,       5.0000,   5.00000,    966.0259
     77.5000,       5.0000,   5.00000,    922.1799
     82.5000,       5.0000,   5.00000,    954.5615
     87.5000,       5.0000,   5.00000,    953.9187
     92.5000,       5.0000,   5.00000,   1063.9384
     97.5000,       5.0000,   5.00000,   1068.8970
    102.5000,       5.0000,   5.00000,   1145.2001
    107.5000,       5.0000,   5.00000,   1107.0287
    112.5000,       5.0000,   5.00000,   1134.3191
    117.5000,       5.0000,   5.00000,   1145.7999
    122.5000,       5.0000,   5.00000,   1190.7996
    127.5000,       5.0000,   5.00000,   1200.1361
    132.5000,       5.0000,   5.00000,   1235.8400
    137.5000,       5.0000,   5.00000,   1195.8020
    142.5000,       5.0000,   5.00000,   1211.5531
    147.5000,       5.0000,   5.00000,   1250.0480
    152.5000,       5.0000,   5.00000,   1249.9761
    157.5000,       5.0000,   5.00000,   1291.2902
    162.5000,       5.0000,   5.00000,   1243.1576
    167.5000,       5.0000,   5.00000,   1311.8022
    172.5000,       5.0000,   5.00000,   1305.4664
    177.5000,       5.0000,   5.00000,   1309.5140
    182.5000,       5.0000,   5.00000,   1268.3464
    187.5000,       5.0000,   5.00000,   1368.4838
    192.5000,       5.0000,   5.00000,   1278.9841
    197.5000,       5.0000,   5.00000,   1269.0426
    202.5000,       5.0000,   5.00000,   1207.7886
    207.5000,       5.0000,   5.00000,   1213.5034
    212.5000,       5.0000,   5.00000,   1261.0953
    217.5000,       5.0000,   5.00000,   1295.6764
    222.5000,       5.0000,   5.00000,   1360.0524
    227.5000,       5.0000,   5.00000,   1268.9520
    232.5000,       5.0000,   5.00000,   1327.1373
    237.5000,       5.0000,   5.00000,   1394.6060
    242.5000,       5.0000,   5.00000,   1319.0948
    247.5000,       5.0000,   5.00000,   1332.0977
    252.5000,       5.0000,   5.00000,   1280.1366
    257.5000,       5.0000,   5.00000,   1320.9128
    262.5000,       5.0000,   5.00000,   1370.1509
    267.5000,       5.0000,   5.00000,   1354.1942
    272.5000,       5.0000,   5.00000,   1422.2562
    277.5000,       5.0000,   5.00000,   1272.3208
    282.5000,       5.0000,   5.00000,   1321.3312
    287.5000,       5.0000,   5.00000,   1608.7179
     32.5000,       5.0000,   6.00000,   1058.7834
     37.5000,       5.0000,   6.00000,   1015.9270
     42.5000,       5.0000,   6.00000,   1034.9941
     47.5000,       5.0000,   6.00000,   1025.5289
     52.5000,       5.0000,   6.00000,   1071.4099
     57.5000,       5.0000,   6.00000,   1031.8733
     62.5000,       5.0000,   6.00000,   1040.3154
     67.5000,       5.0000,   6.00000,    983.3719
     72.5000,       5.0000,   6.00000,    972.8192
     77.5000,       5.0000,   6.00000,    931.6630
     82.5000,       5.0000,   6.00000,    956.1630
     87.5000,       5.0000,   6.00000,    960.7673
     92.5000,       5.0000,   6.00000,   1063.5692
     97.5000,       5.0000,   6.00000,   1072.3259
    102.5000,       5.0000,   6.00000,   1137.6838
    107.5000,       5.0000,   6.00000,   1107.4702
    112.5000,       5.0000,   6.00000,   1123.7157
    117.5000,       5.0000,   6.00000,   1124.8523
    122.5000,       5.0000,   6.00000,   1150.0524
    127.5000,       5.0000,   6.00000,   1152.5222
    132.5000,       5.0000,   6.00000,   1181.4850
    137.5000,       5.0000,   6.00000,   1134.3845
    142.5000,       5.0000,   6.00000,   1138.2786
    147.5000,       5.0000,   6.00000,   1169.6161
    152.5000,       5.0000,   6.00000,   1173.3672
    157.5000,       5.0000,   6.00000,   1193.5546
    162.5000,       5.0000,   6.00000,   1157.4844
    167.5000,       5.0000,   6.00000,   1232.3433
    172.5000,       5.0000,   6.00000,   1238.1766
    177.5000,       5.0000,   6.00000,   1239.8011
    182.5000,       5.0000,   6.00000,   1193.1786
    187.5000,       5.0000,   6.00000,   1279.4778
    192.5000,       5.0000,   6.00000,   1185.2351
    197.5000,       5.0000,   6.00000,   1178.8900
    202.5000,       5.0000,   6.00000,   1120.1912
    207.5000,       5.0000,   6.00000,   1115.3331
    212.5000,       5.0000,   6.00000,   1181.4003
    217.5000,       5.0000,   6.00000,   1197.1177
    222.5000,       5.0000,   6.00000,   1296.3074
    227.5000,       5.0000,   6.00000,   1214.1921
    232.5000,       5.0000,   6.00000,   1278.5743
    237.5000,       5.0000,   6.00000,   1348.7395
    242.5000,       5.0000,   6.00000,   1247.5083
    247.5000,       5.0000,   6.00000,   1285.5581
    252.5000,       5.0000,   6.00000,   1229.1144
    257.5000,       5.0000,   6.00000,   1244.0083
    262.5000,       5.0000,   6.00000,   1275.3145
    267.5000,       5.0000,   6.00000,   1246.7845
    272.5000,       5.0000,   6.00000,   1333.7224
    277.5000,       5.0000,   6.00000,   1190.3774
    282.5000,       5.0000,   6.00000,   1237.1426
     37.5000,      25.0000,   1.00000,   1040.3563
     42.5000,      25.0000,   1.00000,   1042.1583
     47.5000,      25.0000,   1.00000,   1035.8997
     52.5000,      25.0000,   1.00000,   1047.6888
     57.5000,      25.0000,   1.00000,   1034.1830
     62.5000,      25.0000,   1.00000,   1029.2091
     67.5000,      25.0000,   1.00000,    998.4281
     72.5000,      25.0000,   1.00000,    985.1862
     77.5000,      25.0000,   1.00000,    965.0190
     82.5000,      25.0000,   1.00000,    986.8403
     87.5000,      25.0000,   1.00000,   1001.2145
     92.5000,      25.0000,   1.00000,   1045.5214
     97.5000,      25.0000,   1.00000,   1064.1821
    102.5000,      25.0000,   1.00000,   1101.2346
    107.5000,      25.0000,   1.00000,   1111.9142
    112.5000,      25.0000,   1.00000,   1125.2480
    117.5000,      25.0000,   1.00000,   1116.3004
    122.5000,      25.0000,   1.00000,   1118.2322
    127.5000,      25.0000,   1.00000,   1112.5227
    132.5000,      25.0000,   1.00000,   1115.9998
    137.5000,      25.0000,   1.00000,   1117.1901
    142.5000,      25.0000,   1.00000,   1123.9694
    147.5000,      25.0000,   1.00000,   1131.6980
    152.5000,      25.0000,   1.00000,   1128.1183
    157.5000,      25.0000,   1.00000,   1151.5590
    162.5000,      25.0000,   1.00000,   1166.2148
    167.5000,      25.0000,   1.00000,   1188.4539
    172.5000,      25.0000,   1.00000,   1197.9042
    177.5000,      25.0000,   1.00000,   1222.8420
    182.5000,      25.0000,   1.00000,   1210.3345
    187.5000,      25.0000,   1.00000,   1188.0449
    192.5000,      25.0000,   1.00000,   1165.8734
    197.5000,      25.0000,   1.00000,   1161.0287
    202.5000,      25.0000,   1.00000,   1128.2944
    207.5000,      25.0000,   1.00000,   1136.6198
    212.5000,      25.0000,   1.00000,   1150.6151
    217.5000,      25.0000,   1.00000,   1170.8121
    222.5000,      25.0000,   1.00000,   1207.4916
    227.5000,      25.0000,   1.00000,   1253.4158
    232.5000,      25.0000,   1.00000,   1262.0563
    237.5000,      25.0000,   1.00000,   1243.7766
    242.5000,      25.0000,   1.00000,   1249.4053
    247.5000,      25.0000,   1.00000,   1263.1373
    252.5000,      25.0000,   1.00000,   1242.3013
    257.5000,      25.0000,   1.00000,   1230.9437
    262.5000,      25.0000,   1.00000,   1233.9335
    267.5000,      25.0000,   1.00000,   1213.0750
    272.5000,      25.0000,   1.00000,   1228.7379
    277.5000,      25.0000,   1.00000,   1297.0841
     37.5000,       5.0000,   7.00000,   1030.0573
     42.5000,       5.0000,   7.00000,   1057.1127
     47.5000,       5.0000,   7.00000,   1045.7097
     52.5000,       5.0000,   7.00000,   1094.4056
     57.5000,       5.0000,   7.00000,   1040.5177
     62.5000,       5.0000,   7.00000,   1045.4604
     67.5000,       5.0000,   7.00000,    982.8989
     72.5000,       5.0000,   7.00000,    979.0172
     77.5000,       5.0000,   7.00000,    931.5099
     82.5000,       5.0000,   7.00000,    956.5908
     87.5000,       5.0000,   7.00000,    951.9373
     92.5000,       5.0000,   7.00000,   1058.8193
     97.5000,       5.0000,   7.00000,   1059.4784
    102.5000,       5.0000,   7.00000,   1135.5992
    107.5000,       5.0000,   7.00000,   1099.8108
    112.5000,       5.0000,   7.00000,   1110.9390
    117.5000,       5.0000,   7.00000,   1103.3164
    122.5000,       5.0000,   7.00000,   1118.4854
    127.5000,       5.0000,   7.00000,   1108.6260
    132.5000,       5.0000,   7.00000,   1122.7896
    137.5000,       5.0000,   7.00000,   1062.7761
    142.5000,       5.0000,   7.00000,   1068.7357
    147.5000,       5.0000,   7.00000,   1100.9248
    152.5000,       5.0000,   7.00000,   1088.2294
    157.5000,       5.0000,   7.00000,   1114.9600
    162.5000,       5.0000,   7.00000,   1085.7758
    167.5000,       5.0000,   7.00000,   1170.3121
    172.5000,       5.0000,   7.00000,   1191.1781
    177.5000,       5.0000,   7.00000,   1183.1279
    182.5000,       5.0000,   7.00000,   1129.7916
    187.5000,       5.0000,   7.00000,   1197.4877
    192.5000,       5.0000,   7.00000,   1116.6499
    197.5000,       5.0000,   7.00000,   1107.8002
    202.5000,       5.0000,   7.00000,   1027.1322
    207.5000,       5.0000,   7.00000,   1033.8696
    212.5000,       5.0000,   7.00000,   1095.8147
    217.5000,       5.0000,   7.00000,   1135.6744
    222.5000,       5.0000,   7.00000,   1223.8414
    227.5000,       5.0000,   7.00000,   1159.0884
    232.5000,       5.0000,   7.00000,   1229.3353
    237.5000,       5.0000,   7.00000,   1295.3199
    242.5000,       5.0000,   7.00000,   1218.5896
    247.5000,       5.0000,   7.00000,   1245.8706
    252.5000,       5.0000,   7.00000,   1150.2125
    257.5000,       5.0000,   7.00000,   1150.9475
    262.5000,       5.0000,   7.00000,   1188.6603
    267.5000,       5.0000,   7.00000,   1156.8282
    272.5000,       5.0000,   7.00000,   1236.2056
    277.5000,       5.0000,   7.00000,   1111.0951
     42.5000,       5.0000,   8.00000,   1070.8777
     47.5000,       5.0000,   8.00000,   1063.1235
     52.5000,       5.0000,   8.00000,   1100.9000
     57.5000,       5.0000,   8.00000,   1043.8271
     62.5000,       5.0000,   8.00000,   1036.9703
     67.5000,       5.0000,   8.00000,    974.2100
     72.5000,       5.0000,   8.00000,    972.5267
     77.5000,       5.0000,   8.00000,    928.4607
     82.5000,       5.0000,   8.00000,    946.4233
     87.5000,       5.0000,   8.00000,    941.9006
     92.5000,       5.0000,   8.00000,   1038.8896
     97.5000,       5.0000,   8.00000,   1050.4973
    102.5000,       5.0000,   8.00000,   1122.7159
    107.5000,       5.0000,   8.00000,   1086.5365
    112.5000,       5.0000,   8.00000,   1093.5406
    117.5000,       5.0000,   8.00000,   1082.0494
    122.5000,       5.0000,   8.00000,   1094.0715
    127.5000,       5.0000,   8.00000,   1069.5573
    132.5000,       5.0000,   8.00000,   1063.3768
    137.5000,       5.0000,   8.00000,   1003.4199
    142.5000,       5.0000,   8.00000,   1005.4896
    147.5000,       5.0000,   8.00000,   1028.2783
    152.5000,       5.0000,   8.00000,   1022.6796
    157.5000,       5.0000,   8.00000,   1050.4138
    162.5000,       5.0000,   8.00000,   1032.7870
    167.5000,       5.0000,   8.00000,   1122.1599
    172.5000,       5.0000,   8.00000,   1137.5029
    177.5000,       5.0000,   8.00000,   1136.6053
    182.5000,       5.0000,   8.00000,   1071.5557
    187.5000,       5.0000,   8.00000,   1141.9430
    192.5000,       5.0000,   8.00000,   1056.7114
    197.5000,       5.0000,   8.00000,   1030.2612
    202.5000,       5.0000,   8.00000,    964.5260
    207.5000,       5.0000,   8.00000,    958.3734
    212.5000,       5.0000,   8.00000,   1031.2686
    217.5000,       5.0000,   8.00000,   1075.7546
    222.5000,       5.0000,   8.00000,   1165.7468
    227.5000,       5.0000,   8.00000,   1101.3013
    232.5000,       5.0000,   8.00000,   1173.2679
    237.5000,       5.0000,   8.00000,   1260.7682
    242.5000,       5.0000,   8.00000,   1194.5238
    247.5000,       5.0000,   8.00000,   1181.6477
    252.5000,       5.0000,   8.00000,   1076.6868
    257.5000,       5.0000,   8.00000,   1068.8868
    262.5000,       5.0000,   8.00000,   1099.2213
    267.5000,       5.0000,   8.00000,   1085.2233
    272.5000,       5.0000,   8.00000,   1145.8619
     52.5000,      35.0000,   1.00000,   1038.1775
     57.5000,      35.0000,   1.00000,   1025.1085
     62.5000,      35.0000,   1.00000,   1001.1422
     67.5000,      35.0000,   1.00000,    986.9912
     72.5000,      35.0000,   1.00000,    963.9206
     77.5000,      35.0000,   1.00000,    968.0827
     82.5000,      35.0000,   1.00000,    968.5607
     87.5000,      35.0000,   1.00000,    990.5396
     92.5000,      35.0000,   1.00000,   1001.2374
     97.5000,      35.0000,   1.00000,   1022.0198
    102.5000,      35.0000,   1.00000,   1038.8961
    107.5000,      35.0000,   1.00000,   1061.8341
    112.5000,      35.0000,   1.00000,   1065.4440
    117.5000,      35.0000,   1.00000,   1062.2896
    122.5000,      35.0000,   1.00000,   1029.8059
    127.5000,      35.0000,   1.00000,   1005.9516
    132.5000,      35.0000,   1.00000,    989.9886
    137.5000,      35.0000,   1.00000,    969.6934
    142.5000,      35.0000,   1.00000,    959.9137
    147.5000,      35.0000,   1.00000,    959.8973
    152.5000,      35.0000,   1.00000,    976.8752
    157.5000,      35.0000,   1.00000,   1012.2660
    162.5000,      35.0000,   1.00000,   1036.5743
    167.5000,      35.0000,   1.00000,   1048.0751
    172.5000,      35.0000,   1.00000,   1062.7179
    177.5000,      35.0000,   1.00000,   1067.4692
    182.5000,      35.0000,   1.00000,   1069.6433
    187.5000,      35.0000,   1.00000,   1038.4185
    192.5000,      35.0000,   1.00000,   1006.9481
    197.5000,      35.0000,   1.00000,    985.4852
    202.5000,      35.0000,   1.00000,    990.4904
    207.5000,      35.0000,   1.00000,    994.7834
    212.5000,      35.0000,   1.00000,    996.7313
    217.5000,      35.0000,   1.00000,   1012.8785
    222.5000,      35.0000,   1.00000,   1049.4153
    227.5000,      35.0000,   1.00000,   1089.4458
    232.5000,      35.0000,   1.00000,   1125.1906
    237.5000,      35.0000,   1.00000,   1110.1271
    242.5000,      35.0000,   1.00000,   1093.0986
    247.5000,      35.0000,   1.00000,   1083.7869
    252.5000,      35.0000,   1.00000,   1066.5925
    257.5000,      35.0000,   1.00000,   1044.4473
    262.5000,      35.0000,   1.00000,   1011.5461
     52.5000,       5.0000,  10.00000,   1089.6962
     57.5000,       5.0000,  10.00000,   1025.2494
     62.5000,       5.0000,  10.00000,   1015.2083
     67.5000,       5.0000,  10.00000,    946.9508
     72.5000,       5.0000,  10.00000,    936.6620
     77.5000,       5.0000,  10.00000,    891.0089
     82.5000,       5.0000,  10.00000,    911.4048
     87.5000,       5.0000,  10.00000,    908.6931
     92.5000,       5.0000,  10.00000,   1006.1758
     97.5000,       5.0000,  10.00000,   1011.0768
    102.5000,       5.0000,  10.00000,   1078.3857
    107.5000,       5.0000,  10.00000,   1042.9248
    112.5000,       5.0000,  10.00000,   1051.5845
    117.5000,       5.0000,  10.00000,   1037.5044
    122.5000,       5.0000,  10.00000,   1036.3068
    127.5000,       5.0000,  10.00000,   1004.4670
    132.5000,       5.0000,  10.00000,    993.6226
    137.5000,       5.0000,  10.00000,    917.8840
    142.5000,       5.0000,  10.00000,    904.0367
    147.5000,       5.0000,  10.00000,    926.0174
    152.5000,       5.0000,  10.00000,    928.5873
    157.5000,       5.0000,  10.00000,    968.9681
    162.5000,       5.0000,  10.00000,    951.7631
    167.5000,       5.0000,  10.00000,   1029.2758
    172.5000,       5.0000,  10.00000,   1036.2399
    177.5000,       5.0000,  10.00000,   1037.5195
    182.5000,       5.0000,  10.00000,    987.8220
    187.5000,       5.0000,  10.00000,   1039.6887
    192.5000,       5.0000,  10.00000,    949.3016
    197.5000,       5.0000,  10.00000,    924.0601
    202.5000,       5.0000,  10.00000,    867.4769
    207.5000,       5.0000,  10.00000,    873.5544
    212.5000,       5.0000,  10.00000,    935.2476
    217.5000,       5.0000,  10.00000,    972.2226
    222.5000,       5.0000,  10.00000,   1055.8088
    227.5000,       5.0000,  10.00000,   1015.0148
    232.5000,       5.0000,  10.00000,   1100.1272
    237.5000,       5.0000,  10.00000,   1156.7134
    242.5000,       5.0000,  10.00000,   1072.0854
    247.5000,       5.0000,  10.00000,   1057.7780
    252.5000,       5.0000,  10.00000,    962.7195
    257.5000,       5.0000,  10.00000,    949.1740
    262.5000,       5.0000,  10.00000,    963.7995
     67.5000,      45.0000,   1.00000,    936.6028
     72.5000,      45.0000,   1.00000,    935.1195
     77.5000,      45.0000,   1.00000,    926.5166
     82.5000,      45.0000,   1.00000,    931.0181
     87.5000,      45.0000,   1.00000,    930.6256
     92.5000,      45.0000,   1.00000,    938.7872
     97.5000,      45.0000,   1.00000,    951.8831
    102.5000,      45.0000,   1.00000,    964.0472
    107.5000,      45.0000,   1.00000,    967.1708
    112.5000,      45.0000,   1.00000,    974.7081
    117.5000,      45.0000,   1.00000,    966.1918
    122.5000,      45.0000,   1.00000,    954.6863
    127.5000,      45.0000,   1.00000,    938.9852
    132.5000,      45.0000,   1.00000,    929.4131
    137.5000,      45.0000,   1.00000,    924.3513
    142.5000,      45.0000,   1.00000,    920.6505
    147.5000,      45.0000,   1.00000,    919.1899
    152.5000,      45.0000,   1.00000,    921.7107
    157.5000,      45.0000,   1.00000,    915.6226
    162.5000,      45.0000,   1.00000,    925.5803
    167.5000,      45.0000,   1.00000,    939.8437
    172.5000,      45.0000,   1.00000,    936.6788
    177.5000,      45.0000,   1.00000,    933.9167
    182.5000,      45.0000,   1.00000,    919.9183
    187.5000,      45.0000,   1.00000,    919.0273
    192.5000,      45.0000,   1.00000,    919.3063
    197.5000,      45.0000,   1.00000,    916.6908
    202.5000,      45.0000,   1.00000,    925.4957
    207.5000,      45.0000,   1.00000,    919.3380
    212.5000,      45.0000,   1.00000,    925.4531
    217.5000,      45.0000,   1.00000,    951.0400
    222.5000,      45.0000,   1.00000,    942.4158
    227.5000,      45.0000,   1.00000,    943.8146
    232.5000,      45.0000,   1.00000,    932.9620
    237.5000,      45.0000,   1.00000,    929.4546
    242.5000,      45.0000,   1.00000,    931.2966
    247.5000,      45.0000,   1.00000,    917.3940
     77.5000,       5.0000,  12.00000,    846.2109
    157.5000,       5.0000,  12.00000,    901.7037
    237.5000,       5.0000,  12.00000,   1036.4728
     67.5000,      15.0000,   4.00000,    906.4145
     72.5000,      15.0000,   4.00000,    864.0446
     77.5000,      15.0000,   4.00000,    850.4152
     82.5000,      15.0000,   4.00000,    837.6469
     87.5000,      15.0000,   4.00000,    872.5427
     92.5000,      15.0000,   4.00000,    902.5436
     97.5000,      15.0000,   4.00000,    961.5150
    102.5000,      15.0000,   4.00000,    970.6164
    107.5000,      15.0000,   4.00000,    977.3713
    112.5000,      15.0000,   4.00000,    961.9941
    117.5000,      15.0000,   4.00000,    964.1261
    122.5000,      15.0000,   4.00000,    954.2084
    127.5000,      15.0000,   4.00000,    947.3964
    132.5000,      15.0000,   4.00000,    918.1897
    137.5000,      15.0000,   4.00000,    893.2309
    142.5000,      15.0000,   4.00000,    874.8442
    147.5000,      15.0000,   4.00000,    868.6465
    152.5000,      15.0000,   4.00000,    873.7441
    157.5000,      15.0000,   4.00000,    860.8201
    162.5000,      15.0000,   4.00000,    884.2957
    167.5000,      15.0000,   4.00000,    897.8956
    172.5000,      15.0000,   4.00000,    915.5206
    177.5000,      15.0000,   4.00000,    898.1227
    182.5000,      15.0000,   4.00000,    896.3856
    187.5000,      15.0000,   4.00000,    878.1456
    192.5000,      15.0000,   4.00000,    873.8933
    197.5000,      15.0000,   4.00000,    829.9013
    202.5000,      15.0000,   4.00000,    813.9726
    207.5000,      15.0000,   4.00000,    812.4205
    212.5000,      15.0000,   4.00000,    848.8347
    217.5000,      15.0000,   4.00000,    911.1923
    222.5000,      15.0000,   4.00000,    915.8328
    227.5000,      15.0000,   4.00000,    931.2952
    232.5000,      15.0000,   4.00000,    937.1425
    237.5000,      15.0000,   4.00000,    944.2589
    242.5000,      15.0000,   4.00000,    937.0844
    247.5000,      15.0000,   4.00000,    882.3860
     82.5000,      55.0000,   1.00000,    881.4176
     87.5000,      55.0000,   1.00000,    876.0258
     92.5000,      55.0000,   1.00000,    868.5596
     97.5000,      55.0000,   1.00000,    869.5433
    102.5000,      55.0000,   1.00000,    874.0607
    107.5000,      55.0000,   1.00000,    880.9617
    112.5000,      55.0000,   1.00000,    888.4680
    117.5000,      55.0000,   1.00000,    897.4573
    122.5000,      55.0000,   1.00000,    901.3846
    127.5000,      55.0000,   1.00000,    907.7834
    132.5000,      55.0000,   1.00000,    905.4493
    137.5000,      55.0000,   1.00000,    905.2491
    142.5000,      55.0000,   1.00000,    901.9955
    147.5000,      55.0000,   1.00000,    903.3784
    152.5000,      55.0000,   1.00000,    893.7958
    157.5000,      55.0000,   1.00000,    874.7426
    162.5000,      55.0000,   1.00000,    862.5455
    167.5000,      55.0000,   1.00000,    849.7881
    172.5000,      55.0000,   1.00000,    844.1439
    177.5000,      55.0000,   1.00000,    839.8638
    182.5000,      55.0000,   1.00000,    836.7880
    187.5000,      55.0000,   1.00000,    844.3222
    192.5000,      55.0000,   1.00000,    850.9857
    197.5000,      55.0000,   1.00000,    867.6663
    202.5000,      55.0000,   1.00000,    873.8787
    207.5000,      55.0000,   1.00000,    869.7079
    212.5000,      55.0000,   1.00000,    871.5548
    217.5000,      55.0000,   1.00000,    852.7775
    222.5000,      55.0000,   1.00000,    840.1150
    227.5000,      55.0000,   1.00000,    823.4153
    232.5000,      55.0000,   1.00000,    814.4970
     77.5000,       5.0000,  15.00000,    785.9532
    157.5000,       5.0000,  15.00000,    841.7855
    237.5000,       5.0000,  15.00000,    905.5203
     82.5000,      15.0000,   5.00000,    776.0978
     87.5000,      15.0000,   5.00000,    804.1269
     92.5000,      15.0000,   5.00000,    827.7459
     97.5000,      15.0000,   5.00000,    874.0168
    102.5000,      15.0000,   5.00000,    886.6225
    107.5000,      15.0000,   5.00000,    898.6649
    112.5000,      15.0000,   5.00000,    895.3404
    117.5000,      15.0000,   5.00000,    904.9627
    122.5000,      15.0000,   5.00000,    907.5875
    127.5000,      15.0000,   5.00000,    913.8271
    132.5000,      15.0000,   5.00000,    892.0618
    137.5000,      15.0000,   5.00000,    872.4412
    142.5000,      15.0000,   5.00000,    847.8358
    147.5000,      15.0000,   5.00000,    841.8567
    152.5000,      15.0000,   5.00000,    837.4471
    157.5000,      15.0000,   5.00000,    815.4525
    162.5000,      15.0000,   5.00000,    816.6205
    167.5000,      15.0000,   5.00000,    814.8289
    172.5000,      15.0000,   5.00000,    825.3562
    177.5000,      15.0000,   5.00000,    812.3097
    182.5000,      15.0000,   5.00000,    813.9735
    187.5000,      15.0000,   5.00000,    801.5267
    192.5000,      15.0000,   5.00000,    794.5623
    197.5000,      15.0000,   5.00000,    763.1218
    202.5000,      15.0000,   5.00000,    754.4025
    207.5000,      15.0000,   5.00000,    753.7750
    212.5000,      15.0000,   5.00000,    775.0750
    217.5000,      15.0000,   5.00000,    814.1743
    222.5000,      15.0000,   5.00000,    817.0132
    227.5000,      15.0000,   5.00000,    829.6290
    232.5000,      15.0000,   5.00000,    836.1436
     97.5000,      65.0000,   1.00000,    815.9991
    102.5000,      65.0000,   1.00000,    820.5515
    107.5000,      65.0000,   1.00000,    825.4368
    112.5000,      65.0000,   1.00000,    836.9734
    117.5000,      65.0000,   1.00000,    848.9911
    122.5000,      65.0000,   1.00000,    862.7855
    127.5000,      65.0000,   1.00000,    868.5247
    132.5000,      65.0000,   1.00000,    872.6456
    137.5000,      65.0000,   1.00000,    869.9772
    142.5000,      65.0000,   1.00000,    866.3651
    147.5000,      65.0000,   1.00000,    861.6873
    152.5000,      65.0000,   1.00000,    853.6243
    157.5000,      65.0000,   1.00000,    849.1254
    162.5000,      65.0000,   1.00000,    839.4628
    167.5000,      65.0000,   1.00000,    824.3373
    172.5000,      65.0000,   1.00000,    812.7540
    177.5000,      65.0000,   1.00000,    799.1337
    182.5000,      65.0000,   1.00000,    799.0336
    187.5000,      65.0000,   1.00000,    803.1355
    192.5000,      65.0000,   1.00000,    804.6474
    197.5000,      65.0000,   1.00000,    800.9447
    202.5000,      65.0000,   1.00000,    797.6583
    207.5000,      65.0000,   1.00000,    796.0081
    212.5000,      65.0000,   1.00000,    787.5364
    217.5000,      65.0000,   1.00000,    779.9504
     97.5000,      15.0000,   6.00000,    819.9752
    102.5000,      15.0000,   6.00000,    834.3736
    107.5000,      15.0000,   6.00000,    854.0201
    112.5000,      15.0000,   6.00000,    854.6155
    117.5000,      15.0000,   6.00000,    867.8781
    122.5000,      15.0000,   6.00000,    873.1122
    127.5000,      15.0000,   6.00000,    877.0526
    132.5000,      15.0000,   6.00000,    857.3365
    137.5000,      15.0000,   6.00000,    832.9806
    142.5000,      15.0000,   6.00000,    808.1960
    147.5000,      15.0000,   6.00000,    798.6627
    152.5000,      15.0000,   6.00000,    796.9521
    157.5000,      15.0000,   6.00000,    782.5075
    162.5000,      15.0000,   6.00000,    789.4268
    167.5000,      15.0000,   6.00000,    789.0543
    172.5000,      15.0000,   6.00000,    797.4172
    177.5000,      15.0000,   6.00000,    772.8066
    182.5000,      15.0000,   6.00000,    771.7734
    187.5000,      15.0000,   6.00000,    753.5718
    192.5000,      15.0000,   6.00000,    740.5776
    197.5000,      15.0000,   6.00000,    697.6106
    202.5000,      15.0000,   6.00000,    678.2974
    207.5000,      15.0000,   6.00000,    677.6771
    212.5000,      15.0000,   6.00000,    700.4901
    217.5000,      15.0000,   6.00000,    739.4078
    105.0000,      30.0000,   3.00000,    825.7463
    110.0000,      30.0000,   3.00000,    840.5606
    115.0000,      30.0000,   3.00000,    851.2028
    120.0000,      30.0000,   3.00000,    848.6614
    125.0000,      30.0000,   3.00000,    844.6846
    130.0000,      30.0000,   3.00000,    835.7787
    135.0000,      30.0000,   3.00000,    826.7310
    140.0000,      30.0000,   3.00000,    812.5146
    145.0000,      30.0000,   3.00000,    798.9215
    150.0000,      30.0000,   3.00000,    783.6552
    155.0000,      30.0000,   3.00000,    785.3287
    160.0000,      30.0000,   3.00000,    788.9896
    165.0000,      30.0000,   3.00000,    787.2438
    170.0000,      30.0000,   3.00000,    778.8012
    175.0000,      30.0000,   3.00000,    779.3539
    180.0000,      30.0000,   3.00000,    774.7012
    185.0000,      30.0000,   3.00000,    750.1553
    190.0000,      30.0000,   3.00000,    720.0418
    195.0000,      30.0000,   3.00000,    692.8418
    200.0000,      30.0000,   3.00000,    686.3481
    205.0000,      30.0000,   3.00000,    676.8502
    210.0000,      30.0000,   3.00000,    687.4301
    112.5000,      25.0000,   4.00000,    832.5671
    117.5000,      25.0000,   4.00000,    832.0015
    122.5000,      25.0000,   4.00000,    834.0198
    127.5000,      25.0000,   4.00000,    820.3191
    132.5000,      25.0000,   4.00000,    807.7300
    137.5000,      25.0000,   4.00000,    793.9993
    142.5000,      25.0000,   4.00000,    783.6553
    147.5000,      25.0000,   4.00000,    772.9246
    152.5000,      25.0000,   4.00000,    764.7664
    157.5000,      25.0000,   4.00000,    769.6674
    162.5000,      25.0000,   4.00000,    769.3559
    167.5000,      25.0000,   4.00000,    775.2739
    172.5000,      25.0000,   4.00000,    767.8370
    177.5000,      25.0000,   4.00000,    767.4962
    182.5000,      25.0000,   4.00000,    742.6860
    187.5000,      25.0000,   4.00000,    716.1093
    192.5000,      25.0000,   4.00000,    684.2367
    197.5000,      25.0000,   4.00000,    664.4803
    202.5000,      25.0000,   4.00000,    644.6806
    157.5000,      15.0000,   8.00000,    736.1456
    157.5000,      15.0000,  10.00000,    681.6432
   4.62
ITERATION 3
MODEL RESISTIVITY
LAYER 1
61,     2.5000
     10.0000,     811.72
     15.0000,     817.78
     20.0000,     828.94
     25.0000,     849.59
     30.0000,     873.62
     35.0000,     841.65
     40.0000,     799.86
     45.0000,     812.07
     50.0000,     794.69
     55.0000,     823.56
     60.0000,     774.43
     65.0000,     778.00
     70.0000,     751.22
     75.0000,     763.94
     80.0000,     734.44
     85.0000,     783.87
     90.0000,     810.58
     95.0000,     954.88
    100.0000,     1015.2
    105.0000,     1143.4
    110.0000,     1142.2
    115.0000,     1188.7
    120.0000,     1230.4
    125.0000,     1284.9
    130.0000,     1279.3
    135.0000,     1321.9
    140.0000,     1286.8
    145.0000,     1321.6
    150.0000,     1405.8
    155.0000,     1456.8
    160.0000,     1556.5
    165.0000,     1573.4
    170.0000,     1761.0
    175.0000,     1824.9
    180.0000,     1842.8
    185.0000,     1753.8
    190.0000,     1890.7
    195.0000,     1722.6
    200.0000,     1659.0
    205.0000,     1491.4
    210.0000,     1468.3
    215.0000,     1570.3
    220.0000,     1637.2
    225.0000,     1765.6
    230.0000,     1594.1
    235.0000,     1677.3
    240.0000,     1779.9
    245.0000,     1621.5
    250.0000,     1597.1
    255.0000,     1446.4
    260.0000,     1452.0
    265.0000,     1507.2
    270.0000,     1502.7
    275.0000,     1653.1
    280.0000,     1492.5
    285.0000,     1656.8
    290.0000,     2260.4
    295.0000,     2301.1
    300.0000,     2360.3
    305.0000,     2339.8
             2201.1
LAYER 2
61,     5.2500
     10.0000,     820.77
     15.0000,     824.10
     20.0000,     840.54
     25.0000,     867.03
     30.0000,     887.34
     35.0000,     862.75
     40.0000,     825.26
     45.0000,     827.83
     50.0000,     817.89
     55.0000,     834.05
     60.0000,     791.76
     65.0000,     790.62
     70.0000,     769.45
     75.0000,     772.07
     80.0000,     752.10
     85.0000,     792.18
     90.0000,     827.54
     95.0000,     962.22
    100.0000,     1030.0
    105.0000,     1144.6
    110.0000,     1148.6
    115.0000,     1190.5
    120.0000,     1232.5
    125.0000,     1284.6
    130.0000,     1285.7
    135.0000,     1321.4
    140.0000,     1291.4
    145.0000,     1321.6
    150.0000,     1404.6
    155.0000,     1459.6
    160.0000,     1557.3
    165.0000,     1592.7
    170.0000,     1761.3
    175.0000,     1837.0
    180.0000,     1851.5
    185.0000,     1817.1
    190.0000,     1888.1
    195.0000,     1719.8
    200.0000,     1642.2
    205.0000,     1489.7
    210.0000,     1465.0
    215.0000,     1544.7
    220.0000,     1604.2
    225.0000,     1686.2
    230.0000,     1572.9
    235.0000,     1657.7
    240.0000,     1747.8
    245.0000,     1614.6
    250.0000,     1573.4
    255.0000,     1442.7
    260.0000,     1448.2
    265.0000,     1500.4
    270.0000,     1505.3
    275.0000,     1620.5
    280.0000,     1495.4
    285.0000,     1663.2
    290.0000,     2239.4
    295.0000,     2300.3
    300.0000,     2341.7
    305.0000,     2307.0
             2167.8
LAYER 3
59,     8.2750
     15.0000,     865.65
     20.0000,     902.95
     25.0000,     948.33
     30.0000,     970.95
     35.0000,     962.84
     40.0000,     939.27
     45.0000,     937.29
     50.0000,     928.78
     55.0000,     929.88
     60.0000,     886.14
     65.0000,     870.09
     70.0000,     841.27
     75.0000,     830.92
     80.0000,     816.39
     85.0000,     839.79
     90.0000,     884.41
     95.0000,     997.55
    100.0000,     1069.7
    105.0000,     1155.6
    110.0000,     1169.5
    115.0000,     1208.8
    120.0000,     1259.2
    125.0000,     1315.8
    130.0000,     1331.2
    135.0000,     1347.3
    140.0000,     1325.7
    145.0000,     1336.5
    150.0000,     1403.6
    155.0000,     1459.3
    160.0000,     1555.2
    165.0000,     1599.1
    170.0000,     1759.5
    175.0000,     1836.9
    180.0000,     1849.0
    185.0000,     1818.2
    190.0000,     1842.6
    195.0000,     1679.1
    200.0000,     1572.1
    205.0000,     1463.5
    210.0000,     1440.7
    215.0000,     1470.6
    220.0000,     1505.2
    225.0000,     1546.0
    230.0000,     1518.9
    235.0000,     1619.4
    240.0000,     1695.9
    245.0000,     1598.5
    250.0000,     1530.6
    255.0000,     1429.3
    260.0000,     1433.0
    265.0000,     1477.7
    270.0000,     1493.0
    275.0000,     1545.3
    280.0000,     1493.2
    285.0000,     1656.8
    290.0000,     2146.2
    295.0000,     2233.8
    300.0000,     2242.0
             2154.0
LAYER 4
57,    11.6025
     20.0000,     1003.3
     25.0000,     1080.2
     30.0000,     1111.3
     35.0000,     1110.5
     40.0000,     1098.4
     45.0000,     1090.9
     50.0000,     1076.8
     55.0000,     1066.3
     60.0000,     1006.3
     65.0000,     967.50
     70.0000,     923.96
     75.0000,     896.79
     80.0000,     880.27
     85.0000,     895.33
     90.0000,     938.67
     95.0000,     1031.9
    100.0000,     1098.0
    105.0000,     1164.7
    110.0000,     1187.0
    115.0000,     1231.7
    120.0000,     1296.5
    125.0000,     1366.8
    130.0000,     1394.9
    135.0000,     1402.2
    140.0000,     1371.0
    145.0000,     1364.6
    150.0000,     1402.0
    155.0000,     1452.3
    160.0000,     1539.4
    165.0000,     1591.3
    170.0000,     1739.0
    175.0000,     1817.6
    180.0000,     1820.5
    185.0000,     1791.1
    190.0000,     1759.0
    195.0000,     1565.0
    200.0000,     1452.0
    205.0000,     1386.1
    210.0000,     1371.5
    215.0000,     1380.3
    220.0000,     1402.4
    225.0000,     1449.2
    230.0000,     1451.9
    235.0000,     1584.4
    240.0000,     1658.1
    245.0000,     1576.6
    250.0000,     1484.8
    255.0000,     1391.7
    260.0000,     1389.1
    265.0000,     1419.3
    270.0000,     1433.6
    275.0000,     1460.4
    280.0000,     1455.9
    285.0000,     1613.8
    290.0000,     2013.6
    295.0000,     2081.3
             2080.3
LAYER 5
53,    15.2628
     30.0000,     1394.9
     35.0000,     1408.3
     40.0000,     1401.1
     45.0000,     1362.2
     50.0000,     1319.2
     55.0000,     1244.3
     60.0000,     1165.0
     65.0000,     1089.4
     70.0000,     1032.4
     75.0000,     992.87
     80.0000,     976.38
     85.0000,     980.94
     90.0000,     1005.8
     95.0000,     1055.8
    100.0000,     1108.9
    105.0000,     1164.8
    110.0000,     1196.4
    115.0000,     1249.3
    120.0000,     1323.4
    125.0000,     1397.3
    130.0000,     1432.5
    135.0000,     1434.0
    140.0000,     1401.7
    145.0000,     1366.4
    150.0000,     1353.1
    155.0000,     1347.7
    160.0000,     1347.4
    165.0000,     1347.9
    170.0000,     1361.1
    175.0000,     1364.2
    180.0000,     1348.8
    185.0000,     1295.0
    190.0000,     1219.5
    195.0000,     1132.8
    200.0000,     1114.8
    205.0000,     1118.5
    210.0000,     1134.1
    215.0000,     1161.3
    220.0000,     1203.2
    225.0000,     1271.6
    230.0000,     1353.8
    235.0000,     1473.1
    240.0000,     1510.5
    245.0000,     1464.7
    250.0000,     1353.6
    255.0000,     1251.7
    260.0000,     1212.8
    265.0000,     1206.5
    270.0000,     1206.3
    275.0000,     1220.4
    280.0000,     1267.6
    285.0000,     1380.0
             1663.0
LAYER 6
49,    19.2890
     40.0000,     1484.4
     45.0000,     1407.8
     50.0000,     1369.1
     55.0000,     1264.4
     60.0000,     1190.2
     65.0000,     1104.0
     70.0000,     1049.0
     75.0000,     1009.0
     80.0000,     992.78
     85.0000,     993.48
     90.0000,     1010.8
     95.0000,     1049.6
    100.0000,     1092.1
    105.0000,     1135.1
    110.0000,     1173.9
    115.0000,     1224.7
    120.0000,     1286.9
    125.0000,     1340.6
    130.0000,     1362.7
    135.0000,     1359.0
    140.0000,     1323.9
    145.0000,     1263.0
    150.0000,     1194.9
    155.0000,     1130.8
    160.0000,     1080.0
    165.0000,     1044.5
    170.0000,     1023.8
    175.0000,     1007.4
    180.0000,     986.36
    185.0000,     960.51
    190.0000,     940.12
    195.0000,     933.52
    200.0000,     940.47
    205.0000,     966.68
    210.0000,     1007.3
    215.0000,     1055.7
    220.0000,     1112.8
    225.0000,     1186.4
    230.0000,     1270.1
    235.0000,     1342.1
    240.0000,     1355.7
    245.0000,     1326.5
    250.0000,     1246.1
    255.0000,     1164.0
    260.0000,     1116.4
    265.0000,     1101.3
    270.0000,     1099.4
    275.0000,     1115.5
             1201.1
LAYER 7
45,    23.7179
     50.0000,     1408.4
     55.0000,     1265.7
     60.0000,     1196.3
     65.0000,     1106.3
     70.0000,     1054.4
     75.0000,     1013.1
     80.0000,     995.85
     85.0000,     994.01
     90.0000,     1004.3
     95.0000,     1026.3
    100.0000,     1052.6
    105.0000,     1080.2
    110.0000,     1108.4
    115.0000,     1139.4
    120.0000,     1169.2
    125.0000,     1188.5
    130.0000,     1192.9
    135.0000,     1181.5
    140.0000,     1142.8
    145.0000,     1079.4
    150.0000,     1005.3
    155.0000,     935.56
    160.0000,     880.30
    165.0000,     842.30
    170.0000,     819.33
    175.0000,     805.84
    180.0000,     797.69
    185.0000,     793.83
    190.0000,     794.39
    195.0000,     803.62
    200.0000,     827.62
    205.0000,     865.78
    210.0000,     913.16
    215.0000,     965.94
    220.0000,     1024.0
    225.0000,     1087.7
    230.0000,     1148.2
    235.0000,     1186.4
    240.0000,     1191.7
    245.0000,     1175.8
    250.0000,     1133.3
    255.0000,     1090.1
    260.0000,     1061.1
    265.0000,     1050.5
             1049.8
LAYER 8
41,    28.5897
     60.0000,     1211.2
     65.0000,     1106.4
     70.0000,     1057.4
     75.0000,     1014.9
     80.0000,     996.09
     85.0000,     989.27
     90.0000,     988.23
     95.0000,     991.37
    100.0000,     998.17
    105.0000,     1006.9
    110.0000,     1016.0
    115.0000,     1024.1
    120.0000,     1029.3
    125.0000,     1030.7
    130.0000,     1025.0
    135.0000,     1002.4
    140.0000,     961.51
    145.0000,     907.41
    150.0000,     849.20
    155.0000,     796.32
    160.0000,     755.07
    165.0000,     727.21
    170.0000,     711.05
    175.0000,     703.13
    180.0000,     700.26
    185.0000,     700.43
    190.0000,     707.28
    195.0000,     723.62
    200.0000,     750.52
    205.0000,     786.63
    210.0000,     829.12
    215.0000,     875.68
    220.0000,     924.96
    225.0000,     975.23
    230.0000,     1019.9
    235.0000,     1047.6
    240.0000,     1052.4
    245.0000,     1047.1
    250.0000,     1034.8
    255.0000,     1021.2
             1013.1
LAYER 9
37,    33.9487
     70.0000,     1061.8
     75.0000,     1011.5
     80.0000,     989.69
     85.0000,     976.36
     90.0000,     957.81
     95.0000,     943.15
    100.0000,     934.34
    105.0000,     930.07
    110.0000,     927.54
    115.0000,     925.24
    120.0000,     920.16
    125.0000,     908.60
    130.0000,     888.59
    135.0000,     859.69
    140.0000,     823.28
    145.0000,     782.65
    150.0000,     742.42
    155.0000,     707.19
    160.0000,     680.02
    165.0000,     661.72
    170.0000,     651.19
    175.0000,     646.26
    180.0000,     644.75
    185.0000,     646.08
    190.0000,     653.80
    195.0000,     668.89
    200.0000,     691.38
    205.0000,     720.29
    210.0000,     754.05
    215.0000,     791.45
    220.0000,     830.63
    225.0000,     871.97
    230.0000,     913.73
    235.0000,     946.52
    240.0000,     957.22
    245.0000,     957.91
           958.8733
LAYER 10
31,    39.8436
     85.0000,     971.37
     90.0000,     922.88
     95.0000,     898.21
    100.0000,     876.75
    105.0000,     861.03
    110.0000,     845.22
    115.0000,     831.26
    120.0000,     816.59
    125.0000,     799.85
    130.0000,     779.63
    135.0000,     755.63
    140.0000,     728.77
    145.0000,     700.95
    150.0000,     674.56
    155.0000,     651.87
    160.0000,     634.33
    165.0000,     622.31
    170.0000,     615.18
    175.0000,     611.66
    180.0000,     610.44
    185.0000,     611.00
    190.0000,     616.44
    195.0000,     627.27
    200.0000,     643.51
    205.0000,     664.83
    210.0000,     690.30
    215.0000,     720.60
    220.0000,     749.69
    225.0000,     783.16
    230.0000,     816.17
           870.1740
LAYER 11
27,    46.3279
     95.0000,     856.45
    100.0000,     819.88
    105.0000,     798.03
    110.0000,     777.24
    115.0000,     759.70
    120.0000,     741.42
    125.0000,     724.52
    130.0000,     706.91
    135.0000,     688.32
    140.0000,     669.08
    145.0000,     650.05
    150.0000,     632.41
    155.0000,     617.21
    160.0000,     605.18
    165.0000,     596.52
    170.0000,     590.92
    175.0000,     587.73
    180.0000,     586.24
    185.0000,     585.88
    190.0000,     587.68
    195.0000,     593.45
    200.0000,     603.53
    205.0000,     618.79
    210.0000,     636.20
    215.0000,     657.88
    220.0000,     681.16
           716.6298
LAYER 12
23,    53.4607
    105.0000,     749.06
    110.0000,     720.91
    115.0000,     701.42
    120.0000,     686.63
    125.0000,     674.15
    130.0000,     660.09
    135.0000,     646.16
    140.0000,     632.22
    145.0000,     618.63
    150.0000,     605.97
    155.0000,     594.81
    160.0000,     585.52
    165.0000,     578.23
    170.0000,     572.81
    175.0000,     568.98
    180.0000,     566.46
    185.0000,     565.00
    190.0000,     564.40
    195.0000,     564.67
    200.0000,     567.86
    205.0000,     575.29
    210.0000,     588.41
           609.2194
LAYER 13
21,    61.3068
    110.0000,     659.61
    115.0000,     650.37
    120.0000,     643.31
    125.0000,     636.57
    130.0000,     629.23
    135.0000,     619.63
    140.0000,     609.39
    145.0000,     599.00
    150.0000,     589.00
    155.0000,     579.83
    160.0000,     571.74
    165.0000,     564.78
    170.0000,     558.85
    175.0000,     553.71
    180.0000,     549.13
    185.0000,     544.91
    190.0000,     540.98
    195.0000,     537.79
    200.0000,     535.18
    205.0000,     533.95
           536.9381
LAYER 14
19, 
    115.0000,     612.23
    120.0000,     614.36
    125.0000,     613.89
    130.0000,     610.57
    135.0000,     604.93
    140.0000,     596.45
    145.0000,     587.40
    150.0000,     578.43
    155.0000,     570.00
    160.0000,     562.32
    165.0000,     555.42
    170.0000,     549.15
    175.0000,     543.23
    180.0000,     537.29
    185.0000,     530.80
    190.0000,     524.36
    195.0000,     516.41
    200.0000,     506.00
           491.9183
CALCULATED APPARENT RESISTIVITY
      7.5000,       5.0000,   1.00000,    839.2355
     12.5000,       5.0000,   1.00000,    849.5852
     17.5000,       5.0000,   1.00000,    861.8663
     22.5000,       5.0000,   1.00000,    868.0168
     27.5000,       5.0000,   1.00000,    884.7654
     32.5000,       5.0000,   1.00000,    873.4075
     37.5000,       5.0000,   1.00000,    847.3423
     42.5000,       5.0000,   1.00000,    860.2798
     47.5000,       5.0000,   1.00000,    825.9582
     52.5000,       5.0000,   1.00000,    849.3638
     57.5000,       5.0000,   1.00000,    802.8245
     62.5000,       5.0000,   1.00000,    818.9351
     67.5000,       5.0000,   1.00000,    777.0391
     72.5000,       5.0000,   1.00000,    797.9439
     77.5000,       5.0000,   1.00000,    779.7942
     82.5000,       5.0000,   1.00000,    835.0606
     87.5000,       5.0000,   1.00000,    849.1313
     92.5000,       5.0000,   1.00000,    974.0506
     97.5000,       5.0000,   1.00000,    998.2737
    102.5000,       5.0000,   1.00000,   1117.9606
    107.5000,       5.0000,   1.00000,   1129.6013
    112.5000,       5.0000,   1.00000,   1201.1115
    117.5000,       5.0000,   1.00000,   1220.2438
    122.5000,       5.0000,   1.00000,   1269.2083
    127.5000,       5.0000,   1.00000,   1274.1946
    132.5000,       5.0000,   1.00000,   1319.5483
    137.5000,       5.0000,   1.00000,   1302.5909
    142.5000,       5.0000,   1.00000,   1345.5490
    147.5000,       5.0000,   1.00000,   1407.4604
    152.5000,       5.0000,   1.00000,   1438.8993
    157.5000,       5.0000,   1.00000,   1555.4464
    162.5000,       5.0000,   1.00000,   1569.5474
    167.5000,       5.0000,   1.00000,   1713.3573
    172.5000,       5.0000,   1.00000,   1731.3203
    177.5000,       5.0000,   1.00000,   1803.5247
    182.5000,       5.0000,   1.00000,   1720.4688
    187.5000,       5.0000,   1.00000,   1803.2758
    192.5000,       5.0000,   1.00000,   1637.8206
    197.5000,       5.0000,   1.00000,   1631.6320
    202.5000,       5.0000,   1.00000,   1520.4838
    207.5000,       5.0000,   1.00000,   1502.8086
    212.5000,       5.0000,   1.00000,   1553.6127
    217.5000,       5.0000,   1.00000,   1534.0209
    222.5000,       5.0000,   1.00000,   1655.7179
    227.5000,       5.0000,   1.00000,   1578.1616
    232.5000,       5.0000,   1.00000,   1632.1520
    237.5000,       5.0000,   1.00000,   1668.4005
    242.5000,       5.0000,   1.00000,   1551.4629
    247.5000,       5.0000,   1.00000,   1584.3247
    252.5000,       5.0000,   1.00000,   1469.6971
    257.5000,       5.0000,   1.00000,   1469.4093
    262.5000,       5.0000,   1.00000,   1508.4550
    267.5000,       5.0000,   1.00000,   1463.7014
    272.5000,       5.0000,   1.00000,   1615.3690
    277.5000,       5.0000,   1.00000,   1595.5135
    282.5000,       5.0000,   1.00000,   1724.8535
    287.5000,       5.0000,   1.00000,   2066.2222
    292.5000,       5.0000,   1.00000,   2082.1567
    297.5000,       5.0000,   1.00000,   2243.1301
    302.5000,       5.0000,   1.00000,   2210.8352
    307.5000,       5.0000,   1.00000,   2160.4641
     12.5000,       5.0000,   2.00000,    909.0151
     17.5000,       5.0000,   2.00000,    912.1996
     22.5000,       5.0000,   2.00000,    919.9091
     27.5000,       5.0000,   2.00000,    951.3099
     32.5000,       5.0000,   2.00000,    931.0901
     37.5000,       5.0000,   2.00000,    903.0184
     42.5000,       5.0000,   2.00000,    914.1401
     47.5000,       5.0000,   2.00000,    893.1824
     52.5000,       5.0000,   2.00000,    905.4580
     57.5000,       5.0000,   2.00000,    866.0267
     62.5000,       5.0000,   2.00000,    866.2256
     67.5000,       5.0000,   2.00000,    838.6404
     72.5000,       5.0000,   2.00000,    848.3509
     77.5000,       5.0000,   2.00000,    847.4050
     82.5000,       5.0000,   2.00000,    879.4601
     87.5000,       5.0000,   2.00000,    900.6919
     92.5000,       5.0000,   2.00000,    997.3093
     97.5000,       5.0000,   2.00000,   1024.5364
    102.5000,       5.0000,   2.00000,   1116.0283
    107.5000,       5.0000,   2.00000,   1139.8223
    112.5000,       5.0000,   2.00000,   1188.3542
    117.5000,       5.0000,   2.00000,   1228.7570
    122.5000,       5.0000,   2.00000,   1261.9539
    127.5000,       5.0000,   2.00000,   1288.3646
    132.5000,       5.0000,   2.00000,   1335.4915
    137.5000,       5.0000,   2.00000,   1307.1378
    142.5000,       5.0000,   2.00000,   1347.8824
    147.5000,       5.0000,   2.00000,   1414.9559
    152.5000,       5.0000,   2.00000,   1451.1764
    157.5000,       5.0000,   2.00000,   1520.6780
    162.5000,       5.0000,   2.00000,   1518.0459
    167.5000,       5.0000,   2.00000,   1638.5023
    172.5000,       5.0000,   2.00000,   1697.0599
    177.5000,       5.0000,   2.00000,   1665.9014
    182.5000,       5.0000,   2.00000,   1618.4415
    187.5000,       5.0000,   2.00000,   1706.2185
    192.5000,       5.0000,   2.00000,   1596.0529
    197.5000,       5.0000,   2.00000,   1572.8154
    202.5000,       5.0000,   2.00000,   1491.5632
    207.5000,       5.0000,   2.00000,   1467.9847
    212.5000,       5.0000,   2.00000,   1499.1656
    217.5000,       5.0000,   2.00000,   1509.5330
    222.5000,       5.0000,   2.00000,   1602.6909
    227.5000,       5.0000,   2.00000,   1481.2388
    232.5000,       5.0000,   2.00000,   1547.0353
    237.5000,       5.0000,   2.00000,   1620.5911
    242.5000,       5.0000,   2.00000,   1505.9923
    247.5000,       5.0000,   2.00000,   1546.2367
    252.5000,       5.0000,   2.00000,   1460.2716
    257.5000,       5.0000,   2.00000,   1462.3689
    262.5000,       5.0000,   2.00000,   1486.7236
    267.5000,       5.0000,   2.00000,   1484.4606
    272.5000,       5.0000,   2.00000,   1668.7515
    277.5000,       5.0000,   2.00000,   1543.3588
    282.5000,       5.0000,   2.00000,   1630.7815
    287.5000,       5.0000,   2.00000,   2020.5579
    292.5000,       5.0000,   2.00000,   1970.1123
    297.5000,       5.0000,   2.00000,   2017.5658
    302.5000,       5.0000,   2.00000,   2048.6287
     17.5000,       5.0000,   3.00000,    961.5551
     22.5000,       5.0000,   3.00000,    980.6315
     27.5000,       5.0000,   3.00000,   1006.9789
     32.5000,       5.0000,   3.00000,    985.5867
     37.5000,       5.0000,   3.00000,    939.7629
     42.5000,       5.0000,   3.00000,    956.6647
     47.5000,       5.0000,   3.00000,    939.6821
     52.5000,       5.0000,   3.00000,    971.2980
     57.5000,       5.0000,   3.00000,    916.2912
     62.5000,       5.0000,   3.00000,    926.9072
     67.5000,       5.0000,   3.00000,    883.6652
     72.5000,       5.0000,   3.00000,    910.4636
     77.5000,       5.0000,   3.00000,    881.6660
     82.5000,       5.0000,   3.00000,    924.8396
     87.5000,       5.0000,   3.00000,    919.5891
     92.5000,       5.0000,   3.00000,   1029.8278
     97.5000,       5.0000,   3.00000,   1040.6436
    102.5000,       5.0000,   3.00000,   1134.5295
    107.5000,       5.0000,   3.00000,   1121.0415
    112.5000,       5.0000,   3.00000,   1175.9907
    117.5000,       5.0000,   3.00000,   1193.8118
    122.5000,       5.0000,   3.00000,   1258.1301
    127.5000,       5.0000,   3.00000,   1278.3474
    132.5000,       5.0000,   3.00000,   1319.3042
    137.5000,       5.0000,   3.00000,   1286.8541
    142.5000,       5.0000,   3.00000,   1318.0513
    147.5000,       5.0000,   3.00000,   1393.9368
    152.5000,       5.0000,   3.00000,   1414.2292
    157.5000,       5.0000,   3.00000,   1456.2607
    162.5000,       5.0000,   3.00000,   1424.2316
    167.5000,       5.0000,   3.00000,   1555.6018
    172.5000,       5.0000,   3.00000,   1548.0286
    177.5000,       5.0000,   3.00000,   1545.5560
    182.5000,       5.0000,   3.00000,   1463.9917
    187.5000,       5.0000,   3.00000,   1590.9469
    192.5000,       5.0000,   3.00000,   1508.5242
    197.5000,       5.0000,   3.00000,   1498.6335
    202.5000,       5.0000,   3.00000,   1394.1617
    207.5000,       5.0000,   3.00000,   1379.4435
    212.5000,       5.0000,   3.00000,   1445.1742
    217.5000,       5.0000,   3.00000,   1469.2715
    222.5000,       5.0000,   3.00000,   1517.9091
    227.5000,       5.0000,   3.00000,   1395.0286
    232.5000,       5.0000,   3.00000,   1447.7957
    237.5000,       5.0000,   3.00000,   1536.8958
    242.5000,       5.0000,   3.00000,   1470.4209
    247.5000,       5.0000,   3.00000,   1479.3413
    252.5000,       5.0000,   3.00000,   1399.8726
    257.5000,       5.0000,   3.00000,   1409.9502
    262.5000,       5.0000,   3.00000,   1477.4696
    267.5000,       5.0000,   3.00000,   1516.9819
    272.5000,       5.0000,   3.00000,   1604.9590
    277.5000,       5.0000,   3.00000,   1450.2750
    282.5000,       5.0000,   3.00000,   1521.9095
    287.5000,       5.0000,   3.00000,   1877.8207
    292.5000,       5.0000,   3.00000,   1880.2474
    297.5000,       5.0000,   3.00000,   1853.9133
     22.5000,      15.0000,   1.00000,   1011.4958
     27.5000,      15.0000,   1.00000,   1016.7608
     32.5000,      15.0000,   1.00000,    994.7413
     37.5000,      15.0000,   1.00000,    977.5115
     42.5000,      15.0000,   1.00000,    958.7734
     47.5000,      15.0000,   1.00000,    976.4229
     52.5000,      15.0000,   1.00000,    971.4819
     57.5000,      15.0000,   1.00000,    977.6956
     62.5000,      15.0000,   1.00000,    944.6525
     67.5000,      15.0000,   1.00000,    946.4111
     72.5000,      15.0000,   1.00000,    919.9420
     77.5000,      15.0000,   1.00000,    935.1015
     82.5000,      15.0000,   1.00000,    927.5466
     87.5000,      15.0000,   1.00000,    980.8163
     92.5000,      15.0000,   1.00000,   1013.3651
     97.5000,      15.0000,   1.00000,   1085.2865
    102.5000,      15.0000,   1.00000,   1100.6909
    107.5000,      15.0000,   1.00000,   1135.9612
    112.5000,      15.0000,   1.00000,   1136.5294
    117.5000,      15.0000,   1.00000,   1184.7920
    122.5000,      15.0000,   1.00000,   1217.3569
    127.5000,      15.0000,   1.00000,   1261.6145
    132.5000,      15.0000,   1.00000,   1266.1866
    137.5000,      15.0000,   1.00000,   1278.1283
    142.5000,      15.0000,   1.00000,   1307.3386
    147.5000,      15.0000,   1.00000,   1339.7734
    152.5000,      15.0000,   1.00000,   1374.7213
    157.5000,      15.0000,   1.00000,   1377.4364
    162.5000,      15.0000,   1.00000,   1421.5237
    167.5000,      15.0000,   1.00000,   1414.8422
    172.5000,      15.0000,   1.00000,   1443.6975
    177.5000,      15.0000,   1.00000,   1414.1086
    182.5000,      15.0000,   1.00000,   1444.3271
    187.5000,      15.0000,   1.00000,   1431.5029
    192.5000,      15.0000,   1.00000,   1461.4966
    197.5000,      15.0000,   1.00000,   1407.5460
    202.5000,      15.0000,   1.00000,   1361.1893
    207.5000,      15.0000,   1.00000,   1351.4402
    212.5000,      15.0000,   1.00000,   1395.7103
    217.5000,      15.0000,   1.00000,   1426.8438
    222.5000,      15.0000,   1.00000,   1412.6971
    227.5000,      15.0000,   1.00000,   1398.2266
    232.5000,      15.0000,   1.00000,   1397.8792
    237.5000,      15.0000,   1.00000,   1422.3616
    242.5000,      15.0000,   1.00000,   1439.1718
    247.5000,      15.0000,   1.00000,   1413.6252
    252.5000,      15.0000,   1.00000,   1377.6418
    257.5000,      15.0000,   1.00000,   1401.8333
    262.5000,      15.0000,   1.00000,   1480.1272
    267.5000,      15.0000,   1.00000,   1513.9741
    272.5000,      15.0000,   1.00000,   1477.1563
    277.5000,      15.0000,   1.00000,   1468.4630
    282.5000,      15.0000,   1.00000,   1555.4813
    287.5000,      15.0000,   1.00000,   1667.2140
    292.5000,      15.0000,   1.00000,   1757.2130
     22.5000,       5.0000,   4.00000,   1025.0177
     27.5000,       5.0000,   4.00000,   1055.2021
     32.5000,       5.0000,   4.00000,   1018.0709
     37.5000,       5.0000,   4.00000,    974.1550
     42.5000,       5.0000,   4.00000,    986.8959
     47.5000,       5.0000,   4.00000,    975.4232
     52.5000,       5.0000,   4.00000,   1015.9636
     57.5000,       5.0000,   4.00000,    971.8359
     62.5000,       5.0000,   4.00000,    974.5481
     67.5000,       5.0000,   4.00000,    936.0093
     72.5000,       5.0000,   4.00000,    939.6459
     77.5000,       5.0000,   4.00000,    915.7421
     82.5000,       5.0000,   4.00000,    938.9625
     87.5000,       5.0000,   4.00000,    942.6454
     92.5000,       5.0000,   4.00000,   1048.8158
     97.5000,       5.0000,   4.00000,   1062.5623
    102.5000,       5.0000,   4.00000,   1139.7151
    107.5000,       5.0000,   4.00000,   1119.4911
    112.5000,       5.0000,   4.00000,   1141.5782
    117.5000,       5.0000,   4.00000,   1175.3101
    122.5000,       5.0000,   4.00000,   1226.8412
    127.5000,       5.0000,   4.00000,   1250.1221
    132.5000,       5.0000,   4.00000,   1285.9745
    137.5000,       5.0000,   4.00000,   1243.7787
    142.5000,       5.0000,   4.00000,   1279.2971
    147.5000,       5.0000,   4.00000,   1333.6465
    152.5000,       5.0000,   4.00000,   1337.9353
    157.5000,       5.0000,   4.00000,   1379.3770
    162.5000,       5.0000,   4.00000,   1347.6361
    167.5000,       5.0000,   4.00000,   1419.9969
    172.5000,       5.0000,   4.00000,   1425.9287
    177.5000,       5.0000,   4.00000,   1409.0817
    182.5000,       5.0000,   4.00000,   1365.8251
    187.5000,       5.0000,   4.00000,   1473.4984
    192.5000,       5.0000,   4.00000,   1395.9001
    197.5000,       5.0000,   4.00000,   1396.1469
    202.5000,       5.0000,   4.00000,   1293.5598
    207.5000,       5.0000,   4.00000,   1291.0900
    212.5000,       5.0000,   4.00000,   1378.3779
    217.5000,       5.0000,   4.00000,   1375.8777
    222.5000,       5.0000,   4.00000,   1455.1853
    227.5000,       5.0000,   4.00000,   1317.4263
    232.5000,       5.0000,   4.00000,   1378.5995
    237.5000,       5.0000,   4.00000,   1472.1783
    242.5000,       5.0000,   4.00000,   1384.4410
    247.5000,       5.0000,   4.00000,   1433.5198
    252.5000,       5.0000,   4.00000,   1316.6235
    257.5000,       5.0000,   4.00000,   1363.6526
    262.5000,       5.0000,   4.00000,   1476.7168
    267.5000,       5.0000,   4.00000,   1440.9080
    272.5000,       5.0000,   4.00000,   1533.2524
    277.5000,       5.0000,   4.00000,   1354.2877
    282.5000,       5.0000,   4.00000,   1411.3004
    287.5000,       5.0000,   4.00000,   1765.7147
    292.5000,       5.0000,   4.00000,   1721.5553
     30.0000,      20.0000,   1.00000,   1031.3800
     35.0000,      20.0000,   1.00000,   1021.8381
     40.0000,      20.0000,   1.00000,   1005.9731
     45.0000,      20.0000,   1.00000,   1005.7822
     50.0000,      20.0000,   1.00000,   1012.7828
     55.0000,      20.0000,   1.00000,   1017.6573
     60.0000,      20.0000,   1.00000,   1022.1804
     65.0000,      20.0000,   1.00000,    997.9903
     70.0000,      20.0000,   1.00000,    975.1503
     75.0000,      20.0000,   1.00000,    954.5464
     80.0000,      20.0000,   1.00000,    951.5981
     85.0000,      20.0000,   1.00000,    983.0407
     90.0000,      20.0000,   1.00000,   1017.2029
     95.0000,      20.0000,   1.00000,   1064.9659
    100.0000,      20.0000,   1.00000,   1098.6600
    105.0000,      20.0000,   1.00000,   1110.8148
    110.0000,      20.0000,   1.00000,   1128.7318
    115.0000,      20.0000,   1.00000,   1140.8844
    120.0000,      20.0000,   1.00000,   1151.9012
    125.0000,      20.0000,   1.00000,   1182.7196
    130.0000,      20.0000,   1.00000,   1187.2882
    135.0000,      20.0000,   1.00000,   1211.1956
    140.0000,      20.0000,   1.00000,   1223.1606
    145.0000,      20.0000,   1.00000,   1224.2285
    150.0000,      20.0000,   1.00000,   1244.5114
    155.0000,      20.0000,   1.00000,   1265.9376
    160.0000,      20.0000,   1.00000,   1274.3843
    165.0000,      20.0000,   1.00000,   1291.8312
    170.0000,      20.0000,   1.00000,   1280.7249
    175.0000,      20.0000,   1.00000,   1291.8356
    180.0000,      20.0000,   1.00000,   1322.5239
    185.0000,      20.0000,   1.00000,   1311.1135
    190.0000,      20.0000,   1.00000,   1305.4763
    195.0000,      20.0000,   1.00000,   1274.2416
    200.0000,      20.0000,   1.00000,   1253.3064
    205.0000,      20.0000,   1.00000,   1263.1176
    210.0000,      20.0000,   1.00000,   1249.6316
    215.0000,      20.0000,   1.00000,   1283.0211
    220.0000,      20.0000,   1.00000,   1297.2312
    225.0000,      20.0000,   1.00000,   1317.1169
    230.0000,      20.0000,   1.00000,   1354.9546
    235.0000,      20.0000,   1.00000,   1317.7246
    240.0000,      20.0000,   1.00000,   1335.8187
    245.0000,      20.0000,   1.00000,   1316.1948
    250.0000,      20.0000,   1.00000,   1313.4745
    255.0000,      20.0000,   1.00000,   1371.6987
    260.0000,      20.0000,   1.00000,   1340.8680
    265.0000,      20.0000,   1.00000,   1375.3661
    270.0000,      20.0000,   1.00000,   1363.8069
    275.0000,      20.0000,   1.00000,   1351.9972
    280.0000,      20.0000,   1.00000,   1452.3683
    285.0000,      20.0000,   1.00000,   1458.9231
     27.5000,       5.0000,   5.00000,   1077.6923
     32.5000,       5.0000,   5.00000,   1045.8027
     37.5000,       5.0000,   5.00000,    996.1178
     42.5000,       5.0000,   5.00000,   1015.8312
     47.5000,       5.0000,   5.00000,   1001.9013
     52.5000,       5.0000,   5.00000,   1049.2950
     57.5000,       5.0000,   5.00000,   1008.4014
     62.5000,       5.0000,   5.00000,   1022.4594
     67.5000,       5.0000,   5.00000,    962.4747
     72.5000,       5.0000,   5.00000,    967.0914
     77.5000,       5.0000,   5.00000,    921.7687
     82.5000,       5.0000,   5.00000,    954.4893
     87.5000,       5.0000,   5.00000,    951.4583
     92.5000,       5.0000,   5.00000,   1065.6985
     97.5000,       5.0000,   5.00000,   1068.5791
    102.5000,       5.0000,   5.00000,   1146.7888
    107.5000,       5.0000,   5.00000,   1107.3535
    112.5000,       5.0000,   5.00000,   1134.2407
    117.5000,       5.0000,   5.00000,   1146.0266
    122.5000,       5.0000,   5.00000,   1192.2747
    127.5000,       5.0000,   5.00000,   1202.8922
    132.5000,       5.0000,   5.00000,   1238.2301
    137.5000,       5.0000,   5.00000,   1199.1747
    142.5000,       5.0000,   5.00000,   1214.3137
    147.5000,       5.0000,   5.00000,   1253.8813
    152.5000,       5.0000,   5.00000,   1253.8323
    157.5000,       5.0000,   5.00000,   1298.0541
    162.5000,       5.0000,   5.00000,   1248.0695
    167.5000,       5.0000,   5.00000,   1321.3732
    172.5000,       5.0000,   5.00000,   1314.6229
    177.5000,       5.0000,   5.00000,   1318.4779
    182.5000,       5.0000,   5.00000,   1277.5317
    187.5000,       5.0000,   5.00000,   1379.0355
    192.5000,       5.0000,   5.00000,   1285.1476
    197.5000,       5.0000,   5.00000,   1274.6310
    202.5000,       5.0000,   5.00000,   1209.5339
    207.5000,       5.0000,   5.00000,   1215.9973
    212.5000,       5.0000,   5.00000,   1264.6943
    217.5000,       5.0000,   5.00000,   1299.4907
    222.5000,       5.0000,   5.00000,   1367.2924
    227.5000,       5.0000,   5.00000,   1270.7581
    232.5000,       5.0000,   5.00000,   1332.1813
    237.5000,       5.0000,   5.00000,   1402.7729
    242.5000,       5.0000,   5.00000,   1323.6990
    247.5000,       5.0000,   5.00000,   1338.3490
    252.5000,       5.0000,   5.00000,   1284.6191
    257.5000,       5.0000,   5.00000,   1328.0059
    262.5000,       5.0000,   5.00000,   1377.2117
    267.5000,       5.0000,   5.00000,   1361.4471
    272.5000,       5.0000,   5.00000,   1432.1005
    277.5000,       5.0000,   5.00000,   1275.9948
    282.5000,       5.0000,   5.00000,   1325.8506
    287.5000,       5.0000,   5.00000,   1636.8705
     32.5000,       5.0000,   6.00000,   1059.7783
     37.5000,       5.0000,   6.00000,   1017.3744
     42.5000,       5.0000,   6.00000,   1036.8210
     47.5000,       5.0000,   6.00000,   1028.4392
     52.5000,       5.0000,   6.00000,   1074.3064
     57.5000,       5.0000,   6.00000,   1033.7202
     62.5000,       5.0000,   6.00000,   1040.9343
     67.5000,       5.0000,   6.00000,    984.2039
     72.5000,       5.0000,   6.00000,    972.6188
     77.5000,       5.0000,   6.00000,    930.2014
     82.5000,       5.0000,   6.00000,    955.1666
     87.5000,       5.0000,   6.00000,    957.4545
     92.5000,       5.0000,   6.00000,   1064.3350
     97.5000,       5.0000,   6.00000,   1070.7206
    102.5000,       5.0000,   6.00000,   1138.2219
    107.5000,       5.0000,   6.00000,   1107.1063
    112.5000,       5.0000,   6.00000,   1123.2013
    117.5000,       5.0000,   6.00000,   1125.0201
    122.5000,       5.0000,   6.00000,   1151.0160
    127.5000,       5.0000,   6.00000,   1154.9475
    132.5000,       5.0000,   6.00000,   1183.5807
    137.5000,       5.0000,   6.00000,   1137.0594
    142.5000,       5.0000,   6.00000,   1140.2393
    147.5000,       5.0000,   6.00000,   1172.6743
    152.5000,       5.0000,   6.00000,   1176.3530
    157.5000,       5.0000,   6.00000,   1198.4584
    162.5000,       5.0000,   6.00000,   1161.3639
    167.5000,       5.0000,   6.00000,   1240.4329
    172.5000,       5.0000,   6.00000,   1247.0857
    177.5000,       5.0000,   6.00000,   1248.5212
    182.5000,       5.0000,   6.00000,   1202.0239
    187.5000,       5.0000,   6.00000,   1289.2224
    192.5000,       5.0000,   6.00000,   1190.6445
    197.5000,       5.0000,   6.00000,   1184.1508
    202.5000,       5.0000,   6.00000,   1121.8347
    207.5000,       5.0000,   6.00000,   1117.3971
    212.5000,       5.0000,   6.00000,   1185.2646
    217.5000,       5.0000,   6.00000,   1200.9768
    222.5000,       5.0000,   6.00000,   1304.8457
    227.5000,       5.0000,   6.00000,   1217.6609
    232.5000,       5.0000,   6.00000,   1285.8380
    237.5000,       5.0000,   6.00000,   1358.7657
    242.5000,       5.0000,   6.00000,   1253.0946
    247.5000,       5.0000,   6.00000,   1293.6188
    252.5000,       5.0000,   6.00000,   1235.1967
    257.5000,       5.0000,   6.00000,   1250.2500
    262.5000,       5.0000,   6.00000,   1281.3602
    267.5000,       5.0000,   6.00000,   1253.9598
    272.5000,       5.0000,   6.00000,   1344.0511
    277.5000,       5.0000,   6.00000,   1196.4432
    282.5000,       5.0000,   6.00000,   1244.7469
     37.5000,      25.0000,   1.00000,   1040.5671
     42.5000,      25.0000,   1.00000,   1043.2313
     47.5000,      25.0000,   1.00000,   1037.2958
     52.5000,      25.0000,   1.00000,   1049.4738
     57.5000,      25.0000,   1.00000,   1035.6801
     62.5000,      25.0000,   1.00000,   1030.2030
     67.5000,      25.0000,   1.00000,    998.2003
     72.5000,      25.0000,   1.00000,    984.3738
     77.5000,      25.0000,   1.00000,    963.3744
     82.5000,      25.0000,   1.00000,    985.3998
     87.5000,      25.0000,   1.00000,    999.5385
     92.5000,      25.0000,   1.00000,   1044.2333
     97.5000,      25.0000,   1.00000,   1062.9133
    102.5000,      25.0000,   1.00000,   1100.6600
    107.5000,      25.0000,   1.00000,   1111.5973
    112.5000,      25.0000,   1.00000,   1125.7051
    117.5000,      25.0000,   1.00000,   1117.2550
    122.5000,      25.0000,   1.00000,   1119.5052
    127.5000,      25.0000,   1.00000,   1114.4196
    132.5000,      25.0000,   1.00000,   1118.4063
    137.5000,      25.0000,   1.00000,   1119.6179
    142.5000,      25.0000,   1.00000,   1126.4902
    147.5000,      25.0000,   1.00000,   1134.7271
    152.5000,      25.0000,   1.00000,   1130.5128
    157.5000,      25.0000,   1.00000,   1155.0217
    162.5000,      25.0000,   1.00000,   1170.1761
    167.5000,      25.0000,   1.00000,   1193.8192
    172.5000,      25.0000,   1.00000,   1204.0820
    177.5000,      25.0000,   1.00000,   1230.0809
    182.5000,      25.0000,   1.00000,   1216.8234
    187.5000,      25.0000,   1.00000,   1193.4026
    192.5000,      25.0000,   1.00000,   1170.6693
    197.5000,      25.0000,   1.00000,   1165.6337
    202.5000,      25.0000,   1.00000,   1131.5487
    207.5000,      25.0000,   1.00000,   1140.4315
    212.5000,      25.0000,   1.00000,   1155.2500
    217.5000,      25.0000,   1.00000,   1176.4326
    222.5000,      25.0000,   1.00000,   1214.7664
    227.5000,      25.0000,   1.00000,   1262.2415
    232.5000,      25.0000,   1.00000,   1270.6852
    237.5000,      25.0000,   1.00000,   1251.3030
    242.5000,      25.0000,   1.00000,   1257.0663
    247.5000,      25.0000,   1.00000,   1271.7467
    252.5000,      25.0000,   1.00000,   1248.5267
    257.5000,      25.0000,   1.00000,   1236.1798
    262.5000,      25.0000,   1.00000,   1240.0309
    267.5000,      25.0000,   1.00000,   1218.4720
    272.5000,      25.0000,   1.00000,   1235.8787
    277.5000,      25.0000,   1.00000,   1310.9819
     37.5000,       5.0000,   7.00000,   1030.0822
     42.5000,       5.0000,   7.00000,   1057.6614
     47.5000,       5.0000,   7.00000,   1047.4536
     52.5000,       5.0000,   7.00000,   1096.6532
     57.5000,       5.0000,   7.00000,   1041.2025
     62.5000,       5.0000,   7.00000,   1045.0662
     67.5000,       5.0000,   7.00000,    982.2647
     72.5000,       5.0000,   7.00000,    977.5280
     77.5000,       5.0000,   7.00000,    929.0079
     82.5000,       5.0000,   7.00000,    954.5281
     87.5000,       5.0000,   7.00000,    947.5539
     92.5000,       5.0000,   7.00000,   1058.4031
     97.5000,       5.0000,   7.00000,   1056.9557
    102.5000,       5.0000,   7.00000,   1135.2074
    107.5000,       5.0000,   7.00000,   1098.9095
    112.5000,       5.0000,   7.00000,   1110.1621
    117.5000,       5.0000,   7.00000,   1103.4653
    122.5000,       5.0000,   7.00000,   1119.4896
    127.5000,       5.0000,   7.00000,   1110.6492
    132.5000,       5.0000,   7.00000,   1124.1979
    137.5000,       5.0000,   7.00000,   1064.2247
    142.5000,       5.0000,   7.00000,   1069.7002
    147.5000,       5.0000,   7.00000,   1102.7260
    152.5000,       5.0000,   7.00000,   1089.2363
    157.5000,       5.0000,   7.00000,   1118.1254
    162.5000,       5.0000,   7.00000,   1087.8735
    167.5000,       5.0000,   7.00000,   1177.3870
    172.5000,       5.0000,   7.00000,   1199.2418
    177.5000,       5.0000,   7.00000,   1190.9615
    182.5000,       5.0000,   7.00000,   1137.8138
    187.5000,       5.0000,   7.00000,   1205.9553
    192.5000,       5.0000,   7.00000,   1121.7494
    197.5000,       5.0000,   7.00000,   1112.6793
    202.5000,       5.0000,   7.00000,   1027.6090
    207.5000,       5.0000,   7.00000,   1035.4791
    212.5000,       5.0000,   7.00000,   1099.1018
    217.5000,       5.0000,   7.00000,   1139.8015
    222.5000,       5.0000,   7.00000,   1232.8865
    227.5000,       5.0000,   7.00000,   1164.0400
    232.5000,       5.0000,   7.00000,   1238.1823
    237.5000,       5.0000,   7.00000,   1306.9880
    242.5000,       5.0000,   7.00000,   1226.4373
    247.5000,       5.0000,   7.00000,   1256.4551
    252.5000,       5.0000,   7.00000,   1155.5011
    257.5000,       5.0000,   7.00000,   1155.7625
    262.5000,       5.0000,   7.00000,   1194.8043
    267.5000,       5.0000,   7.00000,   1163.3528
    272.5000,       5.0000,   7.00000,   1247.0968
    277.5000,       5.0000,   7.00000,   1118.4426
     42.5000,       5.0000,   8.00000,   1070.1165
     47.5000,       5.0000,   8.00000,   1063.8771
     52.5000,       5.0000,   8.00000,   1101.7214
     57.5000,       5.0000,   8.00000,   1043.5139
     62.5000,       5.0000,   8.00000,   1035.3436
     67.5000,       5.0000,   8.00000,    972.4791
     72.5000,       5.0000,   8.00000,    969.8445
     77.5000,       5.0000,   8.00000,    924.8787
     82.5000,       5.0000,   8.00000,    943.2609
     87.5000,       5.0000,   8.00000,    936.3593
     92.5000,       5.0000,   8.00000,   1037.4421
     97.5000,       5.0000,   8.00000,   1047.2240
    102.5000,       5.0000,   8.00000,   1121.8368
    107.5000,       5.0000,   8.00000,   1085.1799
    112.5000,       5.0000,   8.00000,   1092.6066
    117.5000,       5.0000,   8.00000,   1082.0317
    122.5000,       5.0000,   8.00000,   1095.1184
    127.5000,       5.0000,   8.00000,   1071.2196
    132.5000,       5.0000,   8.00000,   1063.5745
    137.5000,       5.0000,   8.00000,   1003.9831
    142.5000,       5.0000,   8.00000,   1005.1138
    147.5000,       5.0000,   8.00000,   1028.2139
    152.5000,       5.0000,   8.00000,   1022.1945
    157.5000,       5.0000,   8.00000,   1051.8148
    162.5000,       5.0000,   8.00000,   1033.8988
    167.5000,       5.0000,   8.00000,   1128.1410
    172.5000,       5.0000,   8.00000,   1144.4670
    177.5000,       5.0000,   8.00000,   1143.5399
    182.5000,       5.0000,   8.00000,   1078.5483
    187.5000,       5.0000,   8.00000,   1150.1327
    192.5000,       5.0000,   8.00000,   1061.3752
    197.5000,       5.0000,   8.00000,   1033.9928
    202.5000,       5.0000,   8.00000,    964.7633
    207.5000,       5.0000,   8.00000,    959.0973
    212.5000,       5.0000,   8.00000,   1034.2556
    217.5000,       5.0000,   8.00000,   1079.9301
    222.5000,       5.0000,   8.00000,   1175.0560
    227.5000,       5.0000,   8.00000,   1107.0886
    232.5000,       5.0000,   8.00000,   1183.2247
    237.5000,       5.0000,   8.00000,   1274.5789
    242.5000,       5.0000,   8.00000,   1205.2952
    247.5000,       5.0000,   8.00000,   1191.8547
    252.5000,       5.0000,   8.00000,   1081.7429
    257.5000,       5.0000,   8.00000,   1073.9905
    262.5000,       5.0000,   8.00000,   1104.6163
    267.5000,       5.0000,   8.00000,   1092.6702
    272.5000,       5.0000,   8.00000,   1156.8038
     52.5000,      35.0000,   1.00000,   1036.1873
     57.5000,      35.0000,   1.00000,   1023.1193
     62.5000,      35.0000,   1.00000,    999.0476
     67.5000,      35.0000,   1.00000,    984.4820
     72.5000,      35.0000,   1.00000,    960.3350
     77.5000,      35.0000,   1.00000,    964.1863
     82.5000,      35.0000,   1.00000,    964.3143
     87.5000,      35.0000,   1.00000,    986.5637
     92.5000,      35.0000,   1.00000,    997.7707
     97.5000,      35.0000,   1.00000,   1019.2830
    102.5000,      35.0000,   1.00000,   1037.1210
    107.5000,      35.0000,   1.00000,   1061.3629
    112.5000,      35.0000,   1.00000,   1065.7876
    117.5000,      35.0000,   1.00000,   1063.1014
    122.5000,      35.0000,   1.00000,   1030.6232
    127.5000,      35.0000,   1.00000,   1006.7161
    132.5000,      35.0000,   1.00000,    990.6351
    137.5000,      35.0000,   1.00000,    969.6956
    142.5000,      35.0000,   1.00000,    959.5384
    147.5000,      35.0000,   1.00000,    959.1793
    152.5000,      35.0000,   1.00000,    976.9073
    157.5000,      35.0000,   1.00000,   1013.2502
    162.5000,      35.0000,   1.00000,   1038.3501
    167.5000,      35.0000,   1.00000,   1050.6392
    172.5000,      35.0000,   1.00000,   1065.9716
    177.5000,      35.0000,   1.00000,   1071.3478
    182.5000,      35.0000,   1.00000,   1074.2332
    187.5000,      35.0000,   1.00000,   1042.1500
    192.5000,      35.0000,   1.00000,   1010.3758
    197.5000,      35.0000,   1.00000,    988.7718
    202.5000,      35.0000,   1.00000,    994.1410
    207.5000,      35.0000,   1.00000,    999.2172
    212.5000,      35.0000,   1.00000,   1001.9132
    217.5000,      35.0000,   1.00000,   1019.1638
    222.5000,      35.0000,   1.00000,   1057.9845
    227.5000,      35.0000,   1.00000,   1099.9497
    232.5000,      35.0000,   1.00000,   1137.8871
    237.5000,      35.0000,   1.00000,   1121.5984
    242.5000,      35.0000,   1.00000,   1102.9646
    247.5000,      35.0000,   1.00000,   1093.3297
    252.5000,      35.0000,   1.00000,   1075.1733
    257.5000,      35.0000,   1.00000,   1052.7192
    262.5000,      35.0000,   1.00000,   1019.3577
     52.5000,       5.0000,  10.00000,   1087.8535
     57.5000,       5.0000,  10.00000,   1022.2969
     62.5000,       5.0000,  10.00000,   1011.3905
     67.5000,       5.0000,  10.00000,    943.4495
     72.5000,       5.0000,  10.00000,    932.3072
     77.5000,       5.0000,  10.00000,    885.6798
     82.5000,       5.0000,  10.00000,    906.4224
     87.5000,       5.0000,  10.00000,    901.7379
     92.5000,       5.0000,  10.00000,   1003.3883
     97.5000,       5.0000,  10.00000,   1006.9002
    102.5000,       5.0000,  10.00000,   1076.9403
    107.5000,       5.0000,  10.00000,   1041.2714
    112.5000,       5.0000,  10.00000,   1050.3318
    117.5000,       5.0000,  10.00000,   1036.8979
    122.5000,       5.0000,  10.00000,   1036.2164
    127.5000,       5.0000,  10.00000,   1004.7738
    132.5000,       5.0000,  10.00000,    992.4316
    137.5000,       5.0000,  10.00000,    916.2385
    142.5000,       5.0000,  10.00000,    901.1631
    147.5000,       5.0000,  10.00000,    923.6300
    152.5000,       5.0000,  10.00000,    926.1980
    157.5000,       5.0000,  10.00000,    969.0805
    162.5000,       5.0000,  10.00000,    951.6866
    167.5000,       5.0000,  10.00000,   1033.7045
    172.5000,       5.0000,  10.00000,   1041.5040
    177.5000,       5.0000,  10.00000,   1043.3822
    182.5000,       5.0000,  10.00000,    994.4808
    187.5000,       5.0000,  10.00000,   1046.9045
    192.5000,       5.0000,  10.00000,    953.1595
    197.5000,       5.0000,  10.00000,    927.1643
    202.5000,       5.0000,  10.00000,    867.4446
    207.5000,       5.0000,  10.00000,    874.4377
    212.5000,       5.0000,  10.00000,    938.1675
    217.5000,       5.0000,  10.00000,    976.2321
    222.5000,       5.0000,  10.00000,   1064.9645
    227.5000,       5.0000,  10.00000,   1022.0187
    232.5000,       5.0000,  10.00000,   1112.8896
    237.5000,       5.0000,  10.00000,   1172.0017
    242.5000,       5.0000,  10.00000,   1082.7109
    247.5000,       5.0000,  10.00000,   1069.0273
    252.5000,       5.0000,  10.00000,    969.5505
    257.5000,       5.0000,  10.00000,    956.2482
    262.5000,       5.0000,  10.00000,    971.5364
     67.5000,      45.0000,   1.00000,    931.6132
     72.5000,      45.0000,   1.00000,    930.3418
     77.5000,      45.0000,   1.00000,    921.8004
     82.5000,      45.0000,   1.00000,    926.7218
     87.5000,      45.0000,   1.00000,    926.8069
     92.5000,      45.0000,   1.00000,    935.3158
     97.5000,      45.0000,   1.00000,    949.1110
    102.5000,      45.0000,   1.00000,    961.9968
    107.5000,      45.0000,   1.00000,    965.6957
    112.5000,      45.0000,   1.00000,    973.9264
    117.5000,      45.0000,   1.00000,    965.4523
    122.5000,      45.0000,   1.00000,    953.7978
    127.5000,      45.0000,   1.00000,    937.8219
    132.5000,      45.0000,   1.00000,    927.9612
    137.5000,      45.0000,   1.00000,    923.3155
    142.5000,      45.0000,   1.00000,    919.8719
    147.5000,      45.0000,   1.00000,    918.9810
    152.5000,      45.0000,   1.00000,    922.0252
    157.5000,      45.0000,   1.00000,    916.1664
    162.5000,      45.0000,   1.00000,    927.1080
    167.5000,      45.0000,   1.00000,    942.0783
    172.5000,      45.0000,   1.00000,    939.0441
    177.5000,      45.0000,   1.00000,    936.7700
    182.5000,      45.0000,   1.00000,    922.6542
    187.5000,      45.0000,   1.00000,    922.4133
    192.5000,      45.0000,   1.00000,    923.2047
    197.5000,      45.0000,   1.00000,    921.1649
    202.5000,      45.0000,   1.00000,    931.1661
    207.5000,      45.0000,   1.00000,    925.4326
    212.5000,      45.0000,   1.00000,    932.6012
    217.5000,      45.0000,   1.00000,    960.3376
    222.5000,      45.0000,   1.00000,    951.2960
    227.5000,      45.0000,   1.00000,    953.2341
    232.5000,      45.0000,   1.00000,    942.7012
    237.5000,      45.0000,   1.00000,    939.5923
    242.5000,      45.0000,   1.00000,    942.5228
    247.5000,      45.0000,   1.00000,    928.9555
     77.5000,       5.0000,  12.00000,    840.2812
    157.5000,       5.0000,  12.00000,    901.5721
    237.5000,       5.0000,  12.00000,   1051.1722
     67.5000,      15.0000,   4.00000,    900.5128
     72.5000,      15.0000,   4.00000,    858.1908
     77.5000,      15.0000,   4.00000,    844.7528
     82.5000,      15.0000,   4.00000,    831.7084
     87.5000,      15.0000,   4.00000,    867.7061
     92.5000,      15.0000,   4.00000,    897.9432
     97.5000,      15.0000,   4.00000,    958.6220
    102.5000,      15.0000,   4.00000,    967.9085
    107.5000,      15.0000,   4.00000,    975.2961
    112.5000,      15.0000,   4.00000,    959.9633
    117.5000,      15.0000,   4.00000,    962.3107
    122.5000,      15.0000,   4.00000,    952.4932
    127.5000,      15.0000,   4.00000,    945.2952
    132.5000,      15.0000,   4.00000,    915.6030
    137.5000,      15.0000,   4.00000,    890.1804
    142.5000,      15.0000,   4.00000,    872.0325
    147.5000,      15.0000,   4.00000,    865.9702
    152.5000,      15.0000,   4.00000,    872.2452
    157.5000,      15.0000,   4.00000,    859.9008
    162.5000,      15.0000,   4.00000,    885.9646
    167.5000,      15.0000,   4.00000,    901.3229
    172.5000,      15.0000,   4.00000,    920.6841
    177.5000,      15.0000,   4.00000,    904.0280
    182.5000,      15.0000,   4.00000,    902.8068
    187.5000,      15.0000,   4.00000,    884.3441
    192.5000,      15.0000,   4.00000,    879.5497
    197.5000,      15.0000,   4.00000,    833.6019
    202.5000,      15.0000,   4.00000,    816.9019
    207.5000,      15.0000,   4.00000,    815.1830
    212.5000,      15.0000,   4.00000,    853.0904
    217.5000,      15.0000,   4.00000,    918.6908
    222.5000,      15.0000,   4.00000,    923.4927
    227.5000,      15.0000,   4.00000,    940.5955
    232.5000,      15.0000,   4.00000,    948.0317
    237.5000,      15.0000,   4.00000,    956.6295
    242.5000,      15.0000,   4.00000,    950.6497
    247.5000,      15.0000,   4.00000,    894.5208
     82.5000,      55.0000,   1.00000,    877.8358
     87.5000,      55.0000,   1.00000,    872.8005
     92.5000,      55.0000,   1.00000,    865.8030
     97.5000,      55.0000,   1.00000,    867.1516
    102.5000,      55.0000,   1.00000,    871.8857
    107.5000,      55.0000,   1.00000,    878.7042
    112.5000,      55.0000,   1.00000,    886.1806
    117.5000,      55.0000,   1.00000,    895.4684
    122.5000,      55.0000,   1.00000,    899.6426
    127.5000,      55.0000,   1.00000,    906.4767
    132.5000,      55.0000,   1.00000,    904.5570
    137.5000,      55.0000,   1.00000,    904.7548
    142.5000,      55.0000,   1.00000,    902.1439
    147.5000,      55.0000,   1.00000,    904.3835
    152.5000,      55.0000,   1.00000,    895.4207
    157.5000,      55.0000,   1.00000,    876.6309
    162.5000,      55.0000,   1.00000,    865.0258
    167.5000,      55.0000,   1.00000,    852.4088
    172.5000,      55.0000,   1.00000,    847.1356
    177.5000,      55.0000,   1.00000,    843.2360
    182.5000,      55.0000,   1.00000,    840.6716
    187.5000,      55.0000,   1.00000,    848.9462
    192.5000,      55.0000,   1.00000,    856.4587
    197.5000,      55.0000,   1.00000,    874.5208
    202.5000,      55.0000,   1.00000,    881.8586
    207.5000,      55.0000,   1.00000,    877.9601
    212.5000,      55.0000,   1.00000,    880.3805
    217.5000,      55.0000,   1.00000,    861.7039
    222.5000,      55.0000,   1.00000,    849.4238
    227.5000,      55.0000,   1.00000,    833.1919
    232.5000,      55.0000,   1.00000,    825.0665
     77.5000,       5.0000,  15.00000,    780.2399
    157.5000,       5.0000,  15.00000,    842.7347
    237.5000,       5.0000,  15.00000,    921.5602
     82.5000,      15.0000,   5.00000,    770.9142
     87.5000,      15.0000,   5.00000,    800.0131
     92.5000,      15.0000,   5.00000,    823.9501
     97.5000,      15.0000,   5.00000,    871.6443
    102.5000,      15.0000,   5.00000,    884.0769
    107.5000,      15.0000,   5.00000,    896.1990
    112.5000,      15.0000,   5.00000,    892.5496
    117.5000,      15.0000,   5.00000,    902.2625
    122.5000,      15.0000,   5.00000,    905.4070
    127.5000,      15.0000,   5.00000,    911.6578
    132.5000,      15.0000,   5.00000,    889.8710
    137.5000,      15.0000,   5.00000,    869.9262
    142.5000,      15.0000,   5.00000,    845.5532
    147.5000,      15.0000,   5.00000,    840.0254
    152.5000,      15.0000,   5.00000,    836.9873
    157.5000,      15.0000,   5.00000,    815.9183
    162.5000,      15.0000,   5.00000,    819.4713
    167.5000,      15.0000,   5.00000,    819.5466
    172.5000,      15.0000,   5.00000,    832.1073
    177.5000,      15.0000,   5.00000,    820.1632
    182.5000,      15.0000,   5.00000,    822.7069
    187.5000,      15.0000,   5.00000,    810.1222
    192.5000,      15.0000,   5.00000,    802.4847
    197.5000,      15.0000,   5.00000,    769.2094
    202.5000,      15.0000,   5.00000,    760.0134
    207.5000,      15.0000,   5.00000,    758.6609
    212.5000,      15.0000,   5.00000,    780.7155
    217.5000,      15.0000,   5.00000,    822.0861
    222.5000,      15.0000,   5.00000,    825.6966
    227.5000,      15.0000,   5.00000,    840.6398
    232.5000,      15.0000,   5.00000,    849.1018
     97.5000,      65.0000,   1.00000,    813.5612
    102.5000,      65.0000,   1.00000,    818.2785
    107.5000,      65.0000,   1.00000,    823.6171
    112.5000,      65.0000,   1.00000,    835.5479
    117.5000,      65.0000,   1.00000,    847.8552
    122.5000,      65.0000,   1.00000,    862.1314
    127.5000,      65.0000,   1.00000,    868.0697
    132.5000,      65.0000,   1.00000,    872.8305
    137.5000,      65.0000,   1.00000,    870.8771
    142.5000,      65.0000,   1.00000,    867.8444
    147.5000,      65.0000,   1.00000,    863.9077
    152.5000,      65.0000,   1.00000,    856.3884
    157.5000,      65.0000,   1.00000,    852.5726
    162.5000,      65.0000,   1.00000,    843.2226
    167.5000,      65.0000,   1.00000,    828.6029
    172.5000,      65.0000,   1.00000,    817.2692
    177.5000,      65.0000,   1.00000,    804.0353
    182.5000,      65.0000,   1.00000,    804.7919
    187.5000,      65.0000,   1.00000,    809.9466
    192.5000,      65.0000,   1.00000,    812.0793
    197.5000,      65.0000,   1.00000,    808.8026
    202.5000,      65.0000,   1.00000,    806.4134
    207.5000,      65.0000,   1.00000,    805.6716
    212.5000,      65.0000,   1.00000,    798.0831
    217.5000,      65.0000,   1.00000,    791.2231
     97.5000,      15.0000,   6.00000,    817.8655
    102.5000,      15.0000,   6.00000,    832.2363
    107.5000,      15.0000,   6.00000,    852.4498
    112.5000,      15.0000,   6.00000,    853.0785
    117.5000,      15.0000,   6.00000,    866.5682
    122.5000,      15.0000,   6.00000,    872.1771
    127.5000,      15.0000,   6.00000,    875.8836
    132.5000,      15.0000,   6.00000,    856.1663
    137.5000,      15.0000,   6.00000,    831.4830
    142.5000,      15.0000,   6.00000,    806.9623
    147.5000,      15.0000,   6.00000,    797.9183
    152.5000,      15.0000,   6.00000,    797.5819
    157.5000,      15.0000,   6.00000,    784.4291
    162.5000,      15.0000,   6.00000,    794.0179
    167.5000,      15.0000,   6.00000,    795.9930
    172.5000,      15.0000,   6.00000,    806.7717
    177.5000,      15.0000,   6.00000,    783.1727
    182.5000,      15.0000,   6.00000,    783.3557
    187.5000,      15.0000,   6.00000,    765.0848
    192.5000,      15.0000,   6.00000,    750.9177
    197.5000,      15.0000,   6.00000,    705.4942
    202.5000,      15.0000,   6.00000,    685.3102
    207.5000,      15.0000,   6.00000,    684.4661
    212.5000,      15.0000,   6.00000,    708.6362
    217.5000,      15.0000,   6.00000,    750.0649
    105.0000,      30.0000,   3.00000,    824.5402
    110.0000,      30.0000,   3.00000,    839.6138
    115.0000,      30.0000,   3.00000,    850.8590
    120.0000,      30.0000,   3.00000,    848.2715
    125.0000,      30.0000,   3.00000,    844.4212
    130.0000,      30.0000,   3.00000,    835.4400
    135.0000,      30.0000,   3.00000,    826.2798
    140.0000,      30.0000,   3.00000,    812.1961
    145.0000,      30.0000,   3.00000,    799.1010
    150.0000,      30.0000,   3.00000,    784.7032
    155.0000,      30.0000,   3.00000,    788.0384
    160.0000,      30.0000,   3.00000,    793.6228
    165.0000,      30.0000,   3.00000,    793.7328
    170.0000,      30.0000,   3.00000,    787.0604
    175.0000,      30.0000,   3.00000,    789.4883
    180.0000,      30.0000,   3.00000,    786.1351
    185.0000,      30.0000,   3.00000,    761.2169
    190.0000,      30.0000,   3.00000,    730.1946
    195.0000,      30.0000,   3.00000,    702.3566
    200.0000,      30.0000,   3.00000,    695.5466
    205.0000,      30.0000,   3.00000,    685.8952
    210.0000,      30.0000,   3.00000,    697.5210
    112.5000,      25.0000,   4.00000,    832.6123
    117.5000,      25.0000,   4.00000,    832.3330
    122.5000,      25.0000,   4.00000,    834.4578
    127.5000,      25.0000,   4.00000,    820.7438
    132.5000,      25.0000,   4.00000,    808.0244
    137.5000,      25.0000,   4.00000,    794.2141
    142.5000,      25.0000,   4.00000,    783.9290
    147.5000,      25.0000,   4.00000,    774.1463
    152.5000,      25.0000,   4.00000,    767.0049
    157.5000,      25.0000,   4.00000,    773.9682
    162.5000,      25.0000,   4.00000,    775.7927
    167.5000,      25.0000,   4.00000,    784.0714
    172.5000,      25.0000,   4.00000,    778.6061
    177.5000,      25.0000,   4.00000,    779.6643
    182.5000,      25.0000,   4.00000,    754.8761
    187.5000,      25.0000,   4.00000,    728.1720
    192.5000,      25.0000,   4.00000,    695.4427
    197.5000,      25.0000,   4.00000,    675.1401
    202.5000,      25.0000,   4.00000,    654.7669
    157.5000,      15.0000,   8.00000,    741.5875
    157.5000,      15.0000,  10.00000,    688.8491
   4.58
REFERENCE MODEL USED
CONSTANT REFERENCE MODEL METHOD
Reference resistivity is
1080.353
TOPOGRAPHICAL DATA
2
64
      0.0000     554.4700
      5.0000     554.5000
     10.0000     554.5100
     15.0000     554.5400
     20.0000     554.5800
     25.0000     554.6200
     30.0000     554.5900
     35.0000     554.6100
     40.0000     554.5700
     45.0000     554.5400
     50.0000     554.4800
     55.0000     554.4500
     60.0000     554.4400
     65.0000     554.5200
     70.0000     554.6700
     75.0000     554.6700
     80.0000     554.7200
     85.0000     554.7700
     90.0000     554.7800
     95.0000     554.8300
    100.0000     554.8700
    105.0000     554.8700
    110.0000     554.8800
    115.0000     554.9000
    120.0000     554.9900
    125.0000     554.9500
    130.0000     554.9400
    135.0000     554.9800
    140.0000     554.9900
    145.0000     554.9600
    150.0000     554.9800
    155.0000     554.9900
    160.0000     555.0200
    165.0000     555.0600
    170.0000     555.0800
    175.0000     555.1400
    180.0000     555.1600
    185.0000     555.1800
    190.0000     555.1900
    195.0000     555.1900
    200.0000     555.1900
    205.0000     555.1700
    210.0000     555.2000
    215.0000     555.2000
    220.0000     555.2600
    225.0000     555.2200
    230.0000     555.2800
    235.0000     555.3300
    240.0000     555.3900
    245.0000     555.3700
    250.0000     555.3700
    255.0000     555.4000
    260.0000     555.4300
    265.0000     555.4100
    270.0000     555.4500
    275.0000     555.4300
    280.0000     555.4400
    285.0000     555.4900
    290.0000     555.5000
    295.0000     555.4200
    300.0000     555.4100
    305.0000     555.3600
    310.0000     555.0300
    315.0000     554.9900
1
DAMPED FINITE-ELEMENT METHOD USED FOR TOPOGRAPHIC MODELLING WITH DAMPING FACTOR OF 0.75
      -0.00004
     554.48206
       0.00328
COORDINATES FOR ELECTRODES
       0.00000       -0.01209
       4.99998        0.00154
       9.99998       -0.00485
      14.99996        0.00871
      19.99990        0.03234
      24.99985        0.05592
      29.99963        0.00955
      34.99963        0.01310
      39.99931       -0.04328
      44.99910       -0.08972
      49.99851       -0.16612
      54.99829       -0.21249
      59.99822       -0.23890
      64.99783       -0.17529
      69.99604       -0.04172
      74.99601       -0.05813
      79.99590       -0.02454
      84.99578        0.00910
      89.99578        0.00271
      94.99567        0.03629
      99.99561        0.05986
     104.99558        0.04346
     109.99558        0.03707
     114.99558        0.04068
     119.99504        0.11424
     124.99472        0.05786
     129.99466        0.03145
     134.99461        0.05502
     139.99460        0.04863
     144.99438        0.00225
     149.99437        0.00581
     154.99437       -0.00059
     159.99434        0.01304
     164.99429        0.03661
     169.99429        0.04023
     174.99409        0.08382
     179.99408        0.08738
     184.99408        0.09099
     189.99406        0.08460
     194.99405        0.06819
     199.99402        0.05179
     204.99388        0.01536
     209.99387        0.02899
     214.99384        0.01258
     219.99364        0.05618
     224.99332       -0.00026
     229.99312        0.04339
     234.99301        0.07697
     239.99281        0.12057
     244.99268        0.08414
     249.99265        0.06774
     254.99263        0.08136
     259.99258        0.09493
     264.99246        0.05850
     269.99243        0.08214
     274.99231        0.04572
     279.99231        0.03932
     284.99219        0.07290
     289.99219        0.06651
     294.99127       -0.02991
     299.99121       -0.05632
     304.99078       -0.12271
     309.97876       -0.46904
     314.97845       -0.52548
Shift matrix
  0    0.0000    2.5000    5.2500    8.2750   11.6025   15.2628   19.2890   23.7179   28.5897   33.9487   39.8436   46.3279   53.4607   61.3068   69.9375 
  1   -0.0121   -0.0011   -0.0001    0.0000    0.0000    0.0000    0.0000    0.0000    0.0000    0.0000    0.0000    0.0000    0.0000    0.0000    0.0000 
  2    0.0015    0.0001    0.0000    0.0000    0.0000    0.0000    0.0000    0.0000    0.0000    0.0000    0.0000    0.0000    0.0000    0.0000    0.0000 
  3   -0.0049   -0.0004    0.0000    0.0000    0.0000    0.0000    0.0000    0.0000    0.0000    0.0000    0.0000    0.0000    0.0000    0.0000    0.0000 
  4    0.0087    0.0007    0.0000    0.0000    0.0000    0.0000    0.0000    0.0000    0.0000    0.0000    0.0000    0.0000    0.0000    0.0000    0.0000 
  5    0.0323    0.0025    0.0002    0.0000    0.0000    0.0000    0.0000    0.0000    0.0000    0.0000    0.0000    0.0000    0.0000    0.0000    0.0000 
  6    0.0559    0.0040    0.0002    0.0000    0.0000    0.0000    0.0000    0.0000    0.0000    0.0000    0.0000    0.0000    0.0000    0.0000    0.0000 
  7    0.0095    0.0008    0.0001    0.0000    0.0000    0.0000    0.0000    0.0000    0.0000    0.0000    0.0000    0.0000    0.0000    0.0000    0.0000 
  8    0.0131    0.0011    0.0001    0.0000    0.0000    0.0000    0.0000    0.0000    0.0000    0.0000    0.0000    0.0000    0.0000    0.0000    0.0000 
  9   -0.0433   -0.0043   -0.0003    0.0000    0.0000    0.0000    0.0000    0.0000    0.0000    0.0000    0.0000    0.0000    0.0000    0.0000    0.0000 
 10   -0.0897   -0.0100   -0.0009   -0.0001    0.0000    0.0000    0.0000    0.0000    0.0000    0.0000    0.0000    0.0000    0.0000    0.0000    0.0000 
 11   -0.1661   -0.0223   -0.0024   -0.0002    0.0000    0.0000    0.0000    0.0000    0.0000    0.0000    0.0000    0.0000    0.0000    0.0000    0.0000 
 12   -0.2125   -0.0313   -0.0038   -0.0004    0.0000    0.0000    0.0000    0.0000    0.0000    0.0000    0.0000    0.0000    0.0000    0.0000    0.0000 
 13   -0.2389   -0.0370   -0.0048   -0.0005    0.0000    0.0000    0.0000    0.0000    0.0000    0.0000    0.0000    0.0000    0.0000    0.0000    0.0000 
 14   -0.1753   -0.0239   -0.0027   -0.0002    0.0000    0.0000    0.0000    0.0000    0.0000    0.0000    0.0000    0.0000    0.0000    0.0000    0.0000 
 15   -0.0417   -0.0041   -0.0003    0.0000    0.0000    0.0000    0.0000    0.0000    0.0000    0.0000    0.0000    0.0000    0.0000    0.0000    0.0000 
 16   -0.0581   -0.0060   -0.0005    0.0000    0.0000    0.0000    0.0000    0.0000    0.0000    0.0000    0.0000    0.0000    0.0000    0.0000    0.0000 
 17   -0.0245   -0.0023   -0.0002    0.0000    0.0000    0.0000    0.0000    0.0000    0.0000    0.0000    0.0000    0.0000    0.0000    0.0000    0.0000 
 18    0.0091    0.0008    0.0001    0.0000    0.0000    0.0000    0.0000    0.0000    0.0000    0.0000    0.0000    0.0000    0.0000    0.0000    0.0000 
 19    0.0027    0.0002    0.0000    0.0000    0.0000    0.0000    0.0000    0.0000    0.0000    0.0000    0.0000    0.0000    0.0000    0.0000    0.0000 
 20    0.0363    0.0028    0.0002    0.0000    0.0000    0.0000    0.0000    0.0000    0.0000    0.0000    0.0000    0.0000    0.0000    0.0000    0.0000 
 21    0.0599    0.0042    0.0002    0.0000    0.0000    0.0000    0.0000    0.0000    0.0000    0.0000    0.0000    0.0000    0.0000    0.0000    0.0000 
 22    0.0435    0.0033    0.0002    0.0000    0.0000    0.0000    0.0000    0.0000    0.0000    0.0000    0.0000    0.0000    0.0000    0.0000    0.0000 
 23    0.0371    0.0028    0.0002    0.0000    0.0000    0.0000    0.0000    0.0000    0.0000    0.0000    0.0000    0.0000    0.0000    0.0000    0.0000 
 24    0.0407    0.0031    0.0002    0.0000    0.0000    0.0000    0.0000    0.0000    0.0000    0.0000    0.0000    0.0000    0.0000    0.0000    0.0000 
 25    0.1142    0.0065    0.0003    0.0000    0.0000    0.0000    0.0000    0.0000    0.0000    0.0000    0.0000    0.0000    0.0000    0.0000    0.0000 
 26    0.0579    0.0041    0.0002    0.0000    0.0000    0.0000    0.0000    0.0000    0.0000    0.0000    0.0000    0.0000    0.0000    0.0000    0.0000 
 27    0.0314    0.0025    0.0001    0.0000    0.0000    0.0000    0.0000    0.0000    0.0000    0.0000    0.0000    0.0000    0.0000    0.0000    0.0000 
 28    0.0550    0.0039    0.0002    0.0000    0.0000    0.0000    0.0000    0.0000    0.0000    0.0000    0.0000    0.0000    0.0000    0.0000    0.0000 
 29    0.0486    0.0036    0.0002    0.0000    0.0000    0.0000    0.0000    0.0000    0.0000    0.0000    0.0000    0.0000    0.0000    0.0000    0.0000 
 30    0.0023    0.0002    0.0000    0.0000    0.0000    0.0000    0.0000    0.0000    0.0000    0.0000    0.0000    0.0000    0.0000    0.0000    0.0000 
 31    0.0058    0.0005    0.0000    0.0000    0.0000    0.0000    0.0000    0.0000    0.0000    0.0000    0.0000    0.0000    0.0000    0.0000    0.0000 
 32   -0.0006   -0.0001    0.0000    0.0000    0.0000    0.0000    0.0000    0.0000    0.0000    0.0000    0.0000    0.0000    0.0000    0.0000    0.0000 
 33    0.0130    0.0011    0.0001    0.0000    0.0000    0.0000    0.0000    0.0000    0.0000    0.0000    0.0000    0.0000    0.0000    0.0000    0.0000 
 34    0.0366    0.0028    0.0002    0.0000    0.0000    0.0000    0.0000    0.0000    0.0000    0.0000    0.0000    0.0000    0.0000    0.0000    0.0000 
 35    0.0402    0.0030    0.0002    0.0000    0.0000    0.0000    0.0000    0.0000    0.0000    0.0000    0.0000    0.0000    0.0000    0.0000    0.0000 
 36    0.0838    0.0054    0.0003    0.0000    0.0000    0.0000    0.0000    0.0000    0.0000    0.0000    0.0000    0.0000    0.0000    0.0000    0.0000 
 37    0.0874    0.0055    0.0003    0.0000    0.0000    0.0000    0.0000    0.0000    0.0000    0.0000    0.0000    0.0000    0.0000    0.0000    0.0000 
 38    0.0910    0.0057    0.0003    0.0000    0.0000    0.0000    0.0000    0.0000    0.0000    0.0000    0.0000    0.0000    0.0000    0.0000    0.0000 
 39    0.0846    0.0054    0.0003    0.0000    0.0000    0.0000    0.0000    0.0000    0.0000    0.0000    0.0000    0.0000    0.0000    0.0000    0.0000 
 40    0.0682    0.0047    0.0002    0.0000    0.0000    0.0000    0.0000    0.0000    0.0000    0.0000    0.0000    0.0000    0.0000    0.0000    0.0000 
 41    0.0518    0.0038    0.0002    0.0000    0.0000    0.0000    0.0000    0.0000    0.0000    0.0000    0.0000    0.0000    0.0000    0.0000    0.0000 
 42    0.0154    0.0013    0.0001    0.0000    0.0000    0.0000    0.0000    0.0000    0.0000    0.0000    0.0000    0.0000    0.0000    0.0000    0.0000 
 43    0.0290    0.0023    0.0001    0.0000    0.0000    0.0000    0.0000    0.0000    0.0000    0.0000    0.0000    0.0000    0.0000    0.0000    0.0000 
 44    0.0126    0.0010    0.0001    0.0000    0.0000    0.0000    0.0000    0.0000    0.0000    0.0000    0.0000    0.0000    0.0000    0.0000    0.0000 
 45    0.0562    0.0040    0.0002    0.0000    0.0000    0.0000    0.0000    0.0000    0.0000    0.0000    0.0000    0.0000    0.0000    0.0000    0.0000 
 46   -0.0003    0.0000    0.0000    0.0000    0.0000    0.0000    0.0000    0.0000    0.0000    0.0000    0.0000    0.0000    0.0000    0.0000    0.0000 
 47    0.0434    0.0032    0.0002    0.0000    0.0000    0.0000    0.0000    0.0000    0.0000    0.0000    0.0000    0.0000    0.0000    0.0000    0.0000 
 48    0.0770    0.0051    0.0003    0.0000    0.0000    0.0000    0.0000    0.0000    0.0000    0.0000    0.0000    0.0000    0.0000    0.0000    0.0000 
 49    0.1206    0.0066    0.0003    0.0000    0.0000    0.0000    0.0000    0.0000    0.0000    0.0000    0.0000    0.0000    0.0000    0.0000    0.0000 
 50    0.0841    0.0054    0.0003    0.0000    0.0000    0.0000    0.0000    0.0000    0.0000    0.0000    0.0000    0.0000    0.0000    0.0000    0.0000 
 51    0.0677    0.0046    0.0002    0.0000    0.0000    0.0000    0.0000    0.0000    0.0000    0.0000    0.0000    0.0000    0.0000    0.0000    0.0000 
 52    0.0814    0.0053    0.0003    0.0000    0.0000    0.0000    0.0000    0.0000    0.0000    0.0000    0.0000    0.0000    0.0000    0.0000    0.0000 
 53    0.0949    0.0058    0.0003    0.0000    0.0000    0.0000    0.0000    0.0000    0.0000    0.0000    0.0000    0.0000    0.0000    0.0000    0.0000 
 54    0.0585    0.0041    0.0002    0.0000    0.0000    0.0000    0.0000    0.0000    0.0000    0.0000    0.0000    0.0000    0.0000    0.0000    0.0000 
 55    0.0821    0.0053    0.0003    0.0000    0.0000    0.0000    0.0000    0.0000    0.0000    0.0000    0.0000    0.0000    0.0000    0.0000    0.0000 
 56    0.0457    0.0034    0.0002    0.0000    0.0000    0.0000    0.0000    0.0000    0.0000    0.0000    0.0000    0.0000    0.0000    0.0000    0.0000 
 57    0.0393    0.0030    0.0002    0.0000    0.0000    0.0000    0.0000    0.0000    0.0000    0.0000    0.0000    0.0000    0.0000    0.0000    0.0000 
 58    0.0729    0.0049    0.0002    0.0000    0.0000    0.0000    0.0000    0.0000    0.0000    0.0000    0.0000    0.0000    0.0000    0.0000    0.0000 
 59    0.0665    0.0046    0.0002    0.0000    0.0000    0.0000    0.0000    0.0000    0.0000    0.0000    0.0000    0.0000    0.0000    0.0000    0.0000 
 60   -0.0299   -0.0028   -0.0002    0.0000    0.0000    0.0000    0.0000    0.0000    0.0000    0.0000    0.0000    0.0000    0.0000    0.0000    0.0000 
 61   -0.0563   -0.0058   -0.0005    0.0000    0.0000    0.0000    0.0000    0.0000    0.0000    0.0000    0.0000    0.0000    0.0000    0.0000    0.0000 
 62   -0.1227   -0.0149   -0.0015   -0.0001    0.0000    0.0000    0.0000    0.0000    0.0000    0.0000    0.0000    0.0000    0.0000    0.0000    0.0000 
 63   -0.4690   -0.1028   -0.0194   -0.0031   -0.0004    0.0000    0.0000    0.0000    0.0000    0.0000    0.0000    0.0000    0.0000    0.0000    0.0000 
 64   -0.5255   -0.1231   -0.0250   -0.0043   -0.0006   -0.0001    0.0000    0.0000    0.0000    0.0000    0.0000    0.0000    0.0000    0.0000    0.0000 
Topography damping parameter
   0.6460
Blocks sensitivity and uncertainity values (with smoothness constrain)
                     Resistivity      
Block No.  Sensitivity  % Uncertainity
     1       0.9435        1.42
     2       1.2106        1.17
     3       1.6132        1.48
     4       2.0281        1.66
     5       2.4776        1.62
     6       2.8320        1.77
     7       3.1567        1.61
     8       3.4828        1.42
     9       3.6433        1.59
    10       3.9094        1.50
    11       3.9631        1.21
    12       4.1046        1.15
    13       4.1828        1.49
    14       4.4067        1.32
    15       4.6941        1.53
    16       4.5904        1.38
    17       4.6273        1.59
    18       4.9290        1.29
    19       5.0107        1.51
    20       5.2325        0.52
    21       5.2194        0.71
    22       5.2955        0.75
    23       5.3674        0.76
    24       5.4670        0.39
    25       5.4580        0.92
    26       5.5112        0.44
    27       5.4063        0.91
    28       5.4084        0.34
    29       5.5008        0.63
    30       5.5751        0.76
    31       5.8388        0.44
    32       5.5865        1.25
    33       5.6834        0.34
    34       5.6797        1.04
    35       5.6617        0.95
    36       5.5205        1.59
    37       5.6318        0.84
    38       5.3858        0.90
    39       5.3007        1.43
    40       5.1050        0.76
    41       5.0528        0.99
    42       5.0897        1.52
    43       5.0460        1.56
    44       5.1035        1.82
    45       4.8723        1.48
    46       4.9862        1.43
    47       5.2837        1.51
    48       4.8071        1.08
    49       4.6105        1.40
    50       4.3520        0.90
    51       4.2403        0.89
    52       4.1267        0.93
    53       3.8165        0.64
    54       3.6567        1.71
    55       3.1623        0.67
    56       2.8234        1.03
    57       2.6711        1.56
    58       2.2184        0.51
    59       1.8011        1.18
    60       1.3497        1.34
    61       0.9271        1.94
    62       0.6292        1.33
    63       0.4844        1.18
    64       0.6150        1.69
    65       0.7526        1.90
    66       0.9109        1.82
    67       1.0202        2.11
    68       1.1400        1.56
    69       1.2754        1.39
    70       1.3418        1.86
    71       1.5031        1.75
    72       1.5088        1.14
    73       1.5804        1.09
    74       1.5846        1.50
    75       1.6095        1.32
    76       1.7264        1.95
    77       1.6798        1.62
    78       1.7147        2.04
    79       1.8406        1.43
    80       1.8532        1.77
    81       1.9650        0.61
    82       1.9520        1.07
    83       2.0036        0.77
    84       2.0293        0.78
    85       2.0837        0.38
    86       2.0916        0.88
    87       2.1315        0.44
    88       2.0720        0.95
    89       2.0814        0.34
    90       2.1098        0.52
    91       2.0876        0.53
    92       2.2259        0.43
    93       2.0394        0.98
    94       2.1045        0.34
    95       2.0734        0.93
    96       2.0327        0.91
    97       1.9387        0.68
    98       2.0136        0.88
    99       1.8988        0.96
   100       1.8997        1.72
   101       1.8353        0.79
   102       1.8235        1.06
   103       1.8418        1.84
   104       1.8125        1.94
   105       1.8561        2.44
   106       1.7374        1.73
   107       1.7350        1.63
   108       1.8371        1.84
   109       1.5968        1.17
   110       1.5814        1.74
   111       1.4473        0.96
   112       1.3823        0.95
   113       1.3456        1.08
   114       1.2230        0.68
   115       1.1925        2.01
   116       1.0377        0.66
   117       0.9331        0.99
   118       0.9043        1.78
   119       0.7580        0.52
   120       0.6460        1.35
   121       0.5163        1.61
   122       0.6431        1.53
   123       0.7426        2.77
   124       0.3801        3.19
   125       0.4711        3.14
   126       0.5669        2.53
   127       0.6444        2.66
   128       0.7175        1.60
   129       0.7915        1.48
   130       0.8436        1.69
   131       0.9159        1.87
   132       0.9348        2.98
   133       0.9752        2.79
   134       0.9948        2.53
   135       1.0360        2.34
   136       1.0827        2.80
   137       1.0858        2.97
   138       1.0960        3.33
   139       1.1607        2.78
   140       1.1841        2.66
   141       1.2450        1.55
   142       1.2515        1.82
   143       1.2825        1.97
   144       1.3083        2.23
   145       1.3368        2.07
   146       1.3394        2.08
   147       1.3561        1.98
   148       1.3335        1.92
   149       1.3339        1.57
   150       1.3312        0.74
   151       1.3420        0.67
   152       1.3760        1.24
   153       1.2924        1.12
   154       1.2841        1.53
   155       1.2730        1.26
   156       1.2476        1.43
   157       1.2176        0.69
   158       1.2366        2.37
   159       1.2009        3.18
   160       1.2045        3.39
   161       1.1848        2.50
   162       1.1782        2.27
   163       1.1836        2.66
   164       1.1722        2.84
   165       1.1799        2.94
   166       1.1266        2.63
   167       1.1233        2.46
   168       1.1457        2.54
   169       1.0451        2.04
   170       1.0033        2.66
   171       0.9387        1.52
   172       0.8961        1.52
   173       0.8577        2.10
   174       0.7994        1.96
   175       0.7576        2.90
   176       0.6846        1.87
   177       0.6164        2.04
   178       0.5569        3.49
   179       0.4699        2.27
   180       0.3932        2.25
   181       0.7937        1.86
   182       0.6810        4.94
   183       0.3115        4.68
   184       0.3691        2.13
   185       0.4262        2.08
   186       0.4789        3.08
   187       0.5256        2.98
   188       0.5644        2.98
   189       0.6006        3.41
   190       0.6282        4.77
   191       0.6562        4.49
   192       0.6850        4.26
   193       0.7273        3.77
   194       0.7618        3.63
   195       0.7714        3.83
   196       0.7795        4.31
   197       0.8114        3.43
   198       0.8370        2.76
   199       0.8710        1.30
   200       0.8902        2.23
   201       0.9102        2.67
   202       0.9261        3.13
   203       0.9373        3.14
   204       0.9405        2.70
   205       0.9472        2.61
   206       0.9503        2.26
   207       0.9529        1.30
   208       0.9599        1.31
   209       0.9758        2.45
   210       0.9780        3.15
   211       0.9496        3.10
   212       0.9195        3.84
   213       0.9148        2.01
   214       0.9072        2.00
   215       0.8999        3.51
   216       0.8898        4.42
   217       0.8967        5.53
   218       0.9000        4.96
   219       0.8970        3.42
   220       0.8874        2.90
   221       0.8743        3.27
   222       0.8586        3.88
   223       0.8439        2.02
   224       0.8206        1.99
   225       0.8096        3.48
   226       0.7989        3.45
   227       0.7587        3.16
   228       0.7203        3.91
   229       0.6967        2.32
   230       0.6684        2.28
   231       0.6329        3.05
   232       0.5931        3.03
   233       0.5494        2.78
   234       0.5098        2.85
   235       0.4555        4.68
   236       0.3885        5.15
   237       0.3397        2.49
   238       0.8172        2.35
   239       0.7053        3.98
   240       0.2864        2.49
   241       0.3202        2.68
   242       0.3536        4.07
   243       0.3848        4.47
   244       0.4161        4.50
   245       0.4448        4.56
   246       0.4744        4.05
   247       0.5056        3.87
   248       0.5388        3.43
   249       0.5650        2.56
   250       0.5798        2.52
   251       0.5909        2.63
   252       0.6085        2.51
   253       0.6300        2.79
   254       0.6521        1.45
   255       0.6701        2.66
   256       0.6835        3.17
   257       0.6923        3.62
   258       0.6979        3.61
   259       0.7027        1.93
   260       0.7124        1.91
   261       0.7244        3.44
   262       0.7419        1.50
   263       0.7612        3.44
   264       0.7752        2.73
   265       0.7760        1.96
   266       0.7601        2.03
   267       0.7373        1.99
   268       0.7230        2.10
   269       0.7171        3.99
   270       0.7137        5.38
   271       0.7143        5.87
   272       0.7208        4.12
   273       0.7249        2.83
   274       0.7221        2.95
   275       0.7124        4.00
   276       0.6966        4.44
   277       0.6769        4.78
   278       0.6565        4.97
   279       0.6375        4.82
   280       0.6224        4.47
   281       0.6084        4.28
   282       0.5838        4.81
   283       0.5605        5.37
   284       0.5401        4.73
   285       0.5172        3.01
   286       0.4874        1.70
   287       0.4539        1.77
   288       0.4193        3.44
   289       0.3860        4.58
   290       0.3494        6.50
   291       0.8351        7.10
   292       0.7233        4.02
   293       0.2690        1.70
   294       0.2891        3.77
   295       0.3146        2.19
   296       0.3394        2.67
   297       0.3662        2.19
   298       0.3923        2.45
   299       0.4181        2.23
   300       0.4397        1.40
   301       0.4553        1.16
   302       0.4676        1.92
   303       0.4795        2.35
   304       0.4936        3.10
   305       0.5097        3.43
   306       0.5250        3.40
   307       0.5366        3.63
   308       0.5443        3.91
   309       0.5501        3.58
   310       0.5562        2.21
   311       0.5642        2.30
   312       0.5775        4.30
   313       0.5938        4.94
   314       0.6085        5.23
   315       0.6180        5.15
   316       0.6178        4.72
   317       0.6073        3.96
   318       0.5920        3.39
   319       0.5792        3.40
   320       0.5747        3.76
   321       0.5741        3.74
   322       0.5765        2.72
   323       0.5799        2.53
   324       0.5814        3.39
   325       0.5774        4.47
   326       0.5675        4.67
   327       0.5519        4.65
   328       0.5333        4.69
   329       0.5150        4.75
   330       0.4982        4.65
   331       0.4814        3.44
   332       0.4655        3.26
   333       0.4484        4.39
   334       0.4317        4.92
   335       0.4150        4.44
   336       0.3944        3.41
   337       0.3696        1.86
   338       0.3445        1.84
   339       0.3204        3.41
   340       0.8413        4.74
   341       0.6920        1.68
   342       0.2506        2.18
   343       0.2667        2.42
   344       0.2887        1.27
   345       0.3093        1.78
   346       0.3302        1.63
   347       0.3479        1.19
   348       0.3620        1.09
   349       0.3739        1.87
   350       0.3849        2.72
   351       0.3965        3.08
   352       0.4089        3.24
   353       0.4210        3.45
   354       0.4304        3.60
   355       0.4365        3.42
   356       0.4412        2.27
   357       0.4459        2.15
   358       0.4522        3.21
   359       0.4617        4.60
   360       0.4729        5.05
   361       0.4832        5.38
   362       0.4900        5.26
   363       0.4911        4.87
   364       0.4862        4.25
   365       0.4776        3.56
   366       0.4698        2.96
   367       0.4649        2.32
   368       0.4646        1.37
   369       0.4664        1.44
   370       0.4680        3.22
   371       0.4669        4.16
   372       0.4615        4.53
   373       0.4516        4.63
   374       0.4381        4.64
   375       0.4222        4.64
   376       0.4049        4.60
   377       0.3875        4.29
   378       0.3712        2.48
   379       0.3567        2.34
   380       0.3434        3.60
   381       0.3322        4.10
   382       0.3203        3.61
   383       0.3050        2.77
   384       0.2861        1.33
   385       0.7929        1.38
   386       0.6449        3.20
   387       0.2351        1.43
   388       0.2495        1.66
   389       0.2667        1.40
   390       0.2809        1.25
   391       0.2929        1.11
   392       0.3038        1.18
   393       0.3135        1.63
   394       0.3228        2.08
   395       0.3320        2.28
   396       0.3405        2.35
   397       0.3472        2.23
   398       0.3520        1.65
   399       0.3555        1.56
   400       0.3591        2.22
   401       0.3641        3.66
   402       0.3704        4.45
   403       0.3779        4.83
   404       0.3853        4.89
   405       0.3909        4.71
   406       0.3931        4.33
   407       0.3917        3.77
   408       0.3878        3.08
   409       0.3835        2.25
   410       0.3806        1.15
   411       0.3794        1.18
   412       0.3795        2.66
   413       0.3790        3.50
   414       0.3757        3.98
   415       0.3690        4.26
   416       0.3592        4.39
   417       0.3470        4.44
   418       0.3329        4.43
   419       0.3174        4.31
   420       0.3016        3.84
   421       0.2872        2.21
   422       0.2756        1.85
   423       0.2662        2.28
   424       0.2584        2.74
   425       0.2502        2.57
   426       0.7320        2.40
   427       0.6032        2.21
   428       0.2159        1.74
   429       0.2264        1.71
   430       0.2358        1.51
   431       0.2459        2.14
   432       0.2547        1.90
   433       0.2626        1.43
   434       0.2698        1.09
   435       0.2760        0.97
   436       0.2810        1.12
   437       0.2847        1.64
   438       0.2878        2.40
   439       0.2909        3.10
   440       0.2947        3.66
   441       0.2996        4.03
   442       0.3053        4.20
   443       0.3110        4.17
   444       0.3157        3.97
   445       0.3183        3.62
   446       0.3186        3.16
   447       0.3171        2.57
   448       0.3148        1.79
   449       0.3127        1.25
   450       0.3111        1.40
   451       0.3092        2.58
   452       0.3063        3.18
   453       0.3016        3.58
   454       0.2945        3.84
   455       0.2854        4.00
   456       0.2746        4.07
   457       0.2627        4.09
   458       0.2501        4.04
   459       0.2375        3.68
   460       0.2259        2.41
   461       0.2181        0.91
   462       0.2126        0.67
   463       0.6517        0.92
   464       0.5803        1.75
   465       0.1966        2.72
   466       0.2031        2.44
   467       0.2099        2.36
   468       0.2157        2.31
   469       0.2209        2.34
   470       0.2252        2.35
   471       0.2287        2.50
   472       0.2317        2.73
   473       0.2348        3.02
   474       0.2383        3.28
   475       0.2423        3.46
   476       0.2468        3.52
   477       0.2512        3.45
   478       0.2550        3.26
   479       0.2574        2.98
   480       0.2584        2.62
   481       0.2580        2.17
   482       0.2566        1.58
   483       0.2548        0.94
   484       0.2527        0.99
   485       0.2498        2.12
   486       0.2458        2.69
   487       0.2405        3.09
   488       0.2338        3.37
   489       0.2257        3.59
   490       0.2165        3.59
   491       0.2070        3.54
   492       0.1970        3.47
   493       0.1886        3.69
   494       0.5667        3.72
   495       0.4928        3.16
   496       0.1643        2.71
   497       0.1691        2.50
   498       0.1737        2.49
   499       0.1775        2.53
   500       0.1809        2.61
   501       0.1840        2.64
   502       0.1870        2.74
   503       0.1902        2.84
   504       0.1935        2.91
   505       0.1968        2.90
   506       0.2000        2.83
   507       0.2026        2.68
   508       0.2045        2.48
   509       0.2053        2.23
   510       0.2052        1.93
   511       0.2043        1.56
   512       0.2027        1.03
   513       0.2004        0.95
   514       0.1975        1.32
   515       0.1936        2.04
   516       0.1888        2.54
   517       0.1827        2.83
   518       0.1761        2.97
   519       0.1686        3.08
   520       0.1611        3.34
   521       0.4727        4.06
   522       0.4063        3.16
   523       0.1339        2.63
   524       0.1374        2.38
   525       0.1405        2.22
   526       0.1434        2.26
   527       0.1463        2.39
   528       0.1490        2.41
   529       0.1516        2.43
   530       0.1540        2.41
   531       0.1562        2.35
   532       0.1579        2.26
   533       0.1591        2.13
   534       0.1597        1.99
   535       0.1595        1.83
   536       0.1587        1.64
   537       0.1573        1.41
   538       0.1553        1.09
   539       0.1526        0.66
   540       0.1494        0.69
   541       0.1454        1.52
   542       0.1407        2.15
   543       0.1352        2.69
   544       0.3982        3.51
   545       0.3194        2.48
   546       0.1045        1.76
   547       0.1073        1.64
   548       0.1099        1.66
   549       0.1122        1.82
   550       0.1144        1.98
   551       0.1164        2.01
   552       0.1181        2.02
   553       0.1195        1.99
   554       0.1206        1.94
   555       0.1213        1.88
   556       0.1215        1.82
   557       0.1213        1.76
   558       0.1205        1.72
   559       0.1194        1.70
   560       0.1177        1.68
   561       0.1156        1.58
   562       0.1130        1.44
   563       0.1100        1.13
   564       0.1064        1.11
   565       0.3178        1.84
   566       0.3697        1.53
   567       0.1199        0.64
   568       0.1226        0.65
   569       0.1251        1.35
   570       0.1273        1.70
   571       0.1292        1.94
   572       0.1308        1.98
   573       0.1321        1.98
   574       0.1329        1.96
   575       0.1334        1.92
   576       0.1334        1.88
   577       0.1329        1.86
   578       0.1320        1.88
   579       0.1306        1.95
   580       0.1288        1.98
   581       0.1265        2.04
   582       0.1239        2.29
   583       0.1209        2.62
   584       0.3696        3.61
Average Sensitivity 3.5902
Model inversion constraint
1
Data inversion constraint
0
INITIAL DAMPING FACTOR  0.150
MINIMUM DAMPING FACTOR  0.015
VERTICAL TO HORIZONTAL FILTER RATIO   1.00
Flatness filter is directly used on model parameters.
Jacobian matrix is recalculated after each iteration.
Finer mesh used.
Factor to increase damping factor with depth is   1.20
Damping factor is optimised for each iteration
Normal least-sqaures constrain used on data
Robust constrain used on model with epsilon factor 0.0020
Finite-element method was used in forward modelling.
Logarithm of apparent resistivity values used as inversion parameter.
No limit imposed on range of model resistivity values
Effect of side blocks is severely reduced
Relative change in RMS error for convergence is 1.0000
Minimum change in RMS error for line search is 0.5000
Ratio of maximum number of model blocks to data points 30.00
Factor to increase model depth range is 1.05
Position of electrodes are not rounded to nearest unit electrode spacing.
Position of electrodes for dipole-dipole array are automatically switched
Recalculation of Jacobian matrix is not restarted in quasi-Newton steps.
Standard Gauss-Newton inversion method used
Width of model cells is 1.00 times the unit electrode spacing
REFERENCE MODEL USED
CONSTANT REFERENCE MODEL METHOD
Reference resistivity is 1080.3529 with multiplication factor 1.00
Number of nodes between adjacent electrodes is 4


Mean Error -0.0012
Average absolute error 0.0357
Standard deviation of error distribution 0.0458
Error Distribution
      0.0000,      5.0000,  1.00000,   740.09,   839.24, -0.1257   ***
      5.0000,      5.0000,  1.00000,   778.34,   849.59, -0.0876
     10.0000,      5.0000,  1.00000,   783.03,   861.87, -0.0959
     15.0000,      5.0000,  1.00000,   797.66,   868.02, -0.0845
     20.0000,      5.0000,  1.00000,   834.49,   884.77, -0.0585
     25.0000,      5.0000,  1.00000,   796.94,   873.41, -0.0916
     30.0000,      5.0000,  1.00000,   754.09,   847.34, -0.1166   ***
     35.0000,      5.0000,  1.00000,   754.67,   860.28, -0.1310   ***
     40.0000,      5.0000,  1.00000,   704.38,   825.96, -0.1592   ***
     45.0000,      5.0000,  1.00000,   729.10,   849.36, -0.1527   ***
     50.0000,      5.0000,  1.00000,   699.13,   802.82, -0.1383   ***
     55.0000,      5.0000,  1.00000,   736.97,   818.94, -0.1055
     60.0000,      5.0000,  1.00000,   683.30,   777.04, -0.1286   ***
     65.0000,      5.0000,  1.00000,   733.81,   797.94, -0.0838
     70.0000,      5.0000,  1.00000,   708.17,   779.79, -0.0963
     75.0000,      5.0000,  1.00000,   771.44,   835.06, -0.0792
     80.0000,      5.0000,  1.00000,   776.78,   849.13, -0.0891
     85.0000,      5.0000,  1.00000,   895.66,   974.05, -0.0839
     90.0000,      5.0000,  1.00000,   905.46,   998.27, -0.0976
     95.0000,      5.0000,  1.00000,  1029.39,  1117.96, -0.0825
    100.0000,      5.0000,  1.00000,  1013.33,  1129.60, -0.1086
    105.0000,      5.0000,  1.00000,  1062.22,  1201.11, -0.1229   ***
    110.0000,      5.0000,  1.00000,  1052.85,  1220.24, -0.1475   ***
    115.0000,      5.0000,  1.00000,  1071.67,  1269.21, -0.1692   ***
    120.0000,      5.0000,  1.00000,  1052.09,  1274.19, -0.1915   ***
    125.0000,      5.0000,  1.00000,  1136.35,  1319.55, -0.1495   ***
    130.0000,      5.0000,  1.00000,  1160.55,  1302.59, -0.1155   ***
    135.0000,      5.0000,  1.00000,  1290.32,  1345.55, -0.0419
    140.0000,      5.0000,  1.00000,  1382.97,  1407.46, -0.0176
    145.0000,      5.0000,  1.00000,  1458.57,  1438.90,  0.0136
    150.0000,      5.0000,  1.00000,  1519.00,  1555.45, -0.0237
    155.0000,      5.0000,  1.00000,  1428.81,  1569.55, -0.0939
    160.0000,      5.0000,  1.00000,  1595.30,  1713.36, -0.0714
    165.0000,      5.0000,  1.00000,  1597.13,  1731.32, -0.0807
    170.0000,      5.0000,  1.00000,  1824.76,  1803.52,  0.0117
    175.0000,      5.0000,  1.00000,  1827.31,  1720.47,  0.0602
    180.0000,      5.0000,  1.00000,  1857.68,  1803.28,  0.0297
    185.0000,      5.0000,  1.00000,  1747.48,  1637.82,  0.0648
    190.0000,      5.0000,  1.00000,  1702.11,  1631.63,  0.0423
    195.0000,      5.0000,  1.00000,  1520.05,  1520.48, -0.0003
    200.0000,      5.0000,  1.00000,  1579.81,  1502.81,  0.0500
    205.0000,      5.0000,  1.00000,  1577.46,  1553.61,  0.0152
    210.0000,      5.0000,  1.00000,  1443.97,  1534.02, -0.0605
    215.0000,      5.0000,  1.00000,  1477.69,  1655.72, -0.1138
    220.0000,      5.0000,  1.00000,  1475.54,  1578.16, -0.0672
    225.0000,      5.0000,  1.00000,  1515.96,  1632.15, -0.0738
    230.0000,      5.0000,  1.00000,  1606.55,  1668.40, -0.0378
    235.0000,      5.0000,  1.00000,  1479.54,  1551.46, -0.0475
    240.0000,      5.0000,  1.00000,  1484.42,  1584.32, -0.0651
    245.0000,      5.0000,  1.00000,  1367.10,  1469.70, -0.0724
    250.0000,      5.0000,  1.00000,  1406.11,  1469.41, -0.0440
    255.0000,      5.0000,  1.00000,  1493.51,  1508.45, -0.0100
    260.0000,      5.0000,  1.00000,  1367.81,  1463.70, -0.0678
    265.0000,      5.0000,  1.00000,  1598.44,  1615.37, -0.0105
    270.0000,      5.0000,  1.00000,  1568.77,  1595.51, -0.0169
    275.0000,      5.0000,  1.00000,  1826.46,  1724.85,  0.0572
    280.0000,      5.0000,  1.00000,  2397.92,  2066.22,  0.1489   ***
    285.0000,      5.0000,  1.00000,  2381.53,  2082.16,  0.1343   ***
    290.0000,      5.0000,  1.00000,  2557.50,  2243.13,  0.1312   ***
    295.0000,      5.0000,  1.00000,  1944.34,  2210.84, -0.1284   ***
    300.0000,      5.0000,  1.00000,  1798.48,  2160.46, -0.1834   ***
      0.0000,      5.0000,  2.00000,   926.70,   909.02,  0.0193
      5.0000,      5.0000,  2.00000,   934.99,   912.20,  0.0247
     10.0000,      5.0000,  2.00000,   943.81,   919.91,  0.0256
     15.0000,      5.0000,  2.00000,   998.89,   951.31,  0.0488
     20.0000,      5.0000,  2.00000,   956.16,   931.09,  0.0266
     25.0000,      5.0000,  2.00000,   907.23,   903.02,  0.0047
     30.0000,      5.0000,  2.00000,   940.68,   914.14,  0.0286
     35.0000,      5.0000,  2.00000,   897.81,   893.18,  0.0052
     40.0000,      5.0000,  2.00000,   913.16,   905.46,  0.0085
     45.0000,      5.0000,  2.00000,   869.97,   866.03,  0.0045
     50.0000,      5.0000,  2.00000,   878.57,   866.23,  0.0142
     55.0000,      5.0000,  2.00000,   848.48,   838.64,  0.0117
     60.0000,      5.0000,  2.00000,   884.09,   848.35,  0.0413
     65.0000,      5.0000,  2.00000,   889.48,   847.40,  0.0485
     70.0000,      5.0000,  2.00000,   915.07,   879.46,  0.0397
     75.0000,      5.0000,  2.00000,   932.99,   900.69,  0.0352
     80.0000,      5.0000,  2.00000,  1040.42,   997.31,  0.0423
     85.0000,      5.0000,  2.00000,  1061.06,  1024.54,  0.0350
     90.0000,      5.0000,  2.00000,  1171.83,  1116.03,  0.0488
     95.0000,      5.0000,  2.00000,  1149.61,  1139.82,  0.0086
    100.0000,      5.0000,  2.00000,  1179.79,  1188.35, -0.0072
    105.0000,      5.0000,  2.00000,  1222.13,  1228.76, -0.0054
    110.0000,      5.0000,  2.00000,  1230.24,  1261.95, -0.0255
    115.0000,      5.0000,  2.00000,  1233.08,  1288.36, -0.0439
    120.0000,      5.0000,  2.00000,  1270.59,  1335.49, -0.0498
    125.0000,      5.0000,  2.00000,  1252.25,  1307.14, -0.0429
    130.0000,      5.0000,  2.00000,  1321.40,  1347.88, -0.0198
    135.0000,      5.0000,  2.00000,  1433.01,  1414.96,  0.0127
    140.0000,      5.0000,  2.00000,  1463.38,  1451.18,  0.0084
    145.0000,      5.0000,  2.00000,  1507.14,  1520.68, -0.0089
    150.0000,      5.0000,  2.00000,  1537.39,  1518.05,  0.0127
    155.0000,      5.0000,  2.00000,  1695.63,  1638.50,  0.0343
    160.0000,      5.0000,  2.00000,  1843.32,  1697.06,  0.0827
    165.0000,      5.0000,  2.00000,  1834.70,  1665.90,  0.0965
    170.0000,      5.0000,  2.00000,  1631.32,  1618.44,  0.0079
    175.0000,      5.0000,  2.00000,  1841.38,  1706.22,  0.0762
    180.0000,      5.0000,  2.00000,  1816.55,  1596.05,  0.1294   ***
    185.0000,      5.0000,  2.00000,  1760.07,  1572.82,  0.1125
    190.0000,      5.0000,  2.00000,  1522.62,  1491.56,  0.0206
    195.0000,      5.0000,  2.00000,  1430.73,  1467.98, -0.0257
    200.0000,      5.0000,  2.00000,  1521.19,  1499.17,  0.0146
    205.0000,      5.0000,  2.00000,  1493.94,  1509.53, -0.0104
    210.0000,      5.0000,  2.00000,  1582.51,  1602.69, -0.0127
    215.0000,      5.0000,  2.00000,  1387.41,  1481.24, -0.0654
    220.0000,      5.0000,  2.00000,  1417.94,  1547.04, -0.0871
    225.0000,      5.0000,  2.00000,  1535.06,  1620.59, -0.0542
    230.0000,      5.0000,  2.00000,  1462.53,  1505.99, -0.0293
    235.0000,      5.0000,  2.00000,  1546.07,  1546.24, -0.0001
    240.0000,      5.0000,  2.00000,  1449.41,  1460.27, -0.0075
    245.0000,      5.0000,  2.00000,  1459.22,  1462.37, -0.0022
    250.0000,      5.0000,  2.00000,  1510.64,  1486.72,  0.0160
    255.0000,      5.0000,  2.00000,  1501.71,  1484.46,  0.0116
    260.0000,      5.0000,  2.00000,  1783.34,  1668.75,  0.0664
    265.0000,      5.0000,  2.00000,  1630.10,  1543.36,  0.0547
    270.0000,      5.0000,  2.00000,  1654.09,  1630.78,  0.0142
    275.0000,      5.0000,  2.00000,  2163.78,  2020.56,  0.0685
    280.0000,      5.0000,  2.00000,  1939.30,  1970.11, -0.0158
    285.0000,      5.0000,  2.00000,  1816.20,  2017.57, -0.1051
    290.0000,      5.0000,  2.00000,  1896.88,  2048.63, -0.0770
      0.0000,      5.0000,  3.00000,  1003.75,   961.56,  0.0429
      5.0000,      5.0000,  3.00000,  1032.94,   980.63,  0.0520
     10.0000,      5.0000,  3.00000,  1063.89,  1006.98,  0.0550
     15.0000,      5.0000,  3.00000,  1038.31,   985.59,  0.0521
     20.0000,      5.0000,  3.00000,   981.35,   939.76,  0.0433
     25.0000,      5.0000,  3.00000,  1009.50,   956.66,  0.0538
     30.0000,      5.0000,  3.00000,   987.99,   939.68,  0.0501
     35.0000,      5.0000,  3.00000,  1038.86,   971.30,  0.0672
     40.0000,      5.0000,  3.00000,   954.66,   916.29,  0.0410
     45.0000,      5.0000,  3.00000,   970.88,   926.91,  0.0463
     50.0000,      5.0000,  3.00000,   919.02,   883.67,  0.0392
     55.0000,      5.0000,  3.00000,   974.94,   910.46,  0.0684
     60.0000,      5.0000,  3.00000,   929.60,   881.67,  0.0529
     65.0000,      5.0000,  3.00000,   978.30,   924.84,  0.0562
     70.0000,      5.0000,  3.00000,   956.40,   919.59,  0.0392
     75.0000,      5.0000,  3.00000,  1076.09,  1029.83,  0.0439
     80.0000,      5.0000,  3.00000,  1081.34,  1040.64,  0.0384
     85.0000,      5.0000,  3.00000,  1183.72,  1134.53,  0.0424
     90.0000,      5.0000,  3.00000,  1146.24,  1121.04,  0.0222
     95.0000,      5.0000,  3.00000,  1196.80,  1175.99,  0.0175
    100.0000,      5.0000,  3.00000,  1203.45,  1193.81,  0.0080
    105.0000,      5.0000,  3.00000,  1263.78,  1258.13,  0.0045
    110.0000,      5.0000,  3.00000,  1259.03,  1278.35, -0.0152
    115.0000,      5.0000,  3.00000,  1295.37,  1319.30, -0.0183
    120.0000,      5.0000,  3.00000,  1255.08,  1286.85, -0.0250
    125.0000,      5.0000,  3.00000,  1321.71,  1318.05,  0.0028
    130.0000,      5.0000,  3.00000,  1403.26,  1393.94,  0.0067
    135.0000,      5.0000,  3.00000,  1404.42,  1414.23, -0.0070
    140.0000,      5.0000,  3.00000,  1470.99,  1456.26,  0.0101
    145.0000,      5.0000,  3.00000,  1459.01,  1424.23,  0.0241
    150.0000,      5.0000,  3.00000,  1668.77,  1555.60,  0.0702
    155.0000,      5.0000,  3.00000,  1670.12,  1548.03,  0.0759
    160.0000,      5.0000,  3.00000,  1615.10,  1545.56,  0.0440
    165.0000,      5.0000,  3.00000,  1507.15,  1463.99,  0.0291
    170.0000,      5.0000,  3.00000,  1698.30,  1590.95,  0.0653
    175.0000,      5.0000,  3.00000,  1640.54,  1508.52,  0.0839
    180.0000,      5.0000,  3.00000,  1573.79,  1498.63,  0.0489
    185.0000,      5.0000,  3.00000,  1392.86,  1394.16, -0.0009
    190.0000,      5.0000,  3.00000,  1327.74,  1379.44, -0.0382
    195.0000,      5.0000,  3.00000,  1377.47,  1445.17, -0.0480
    200.0000,      5.0000,  3.00000,  1451.37,  1469.27, -0.0123
    205.0000,      5.0000,  3.00000,  1487.66,  1517.91, -0.0201
    210.0000,      5.0000,  3.00000,  1309.51,  1395.03, -0.0633
    215.0000,      5.0000,  3.00000,  1336.64,  1447.80, -0.0799
    220.0000,      5.0000,  3.00000,  1442.09,  1536.90, -0.0637
    225.0000,      5.0000,  3.00000,  1417.48,  1470.42, -0.0367
    230.0000,      5.0000,  3.00000,  1483.95,  1479.34,  0.0031
    235.0000,      5.0000,  3.00000,  1432.19,  1399.87,  0.0228
    240.0000,      5.0000,  3.00000,  1435.76,  1409.95,  0.0181
    245.0000,      5.0000,  3.00000,  1540.88,  1477.47,  0.0420
    250.0000,      5.0000,  3.00000,  1604.30,  1516.98,  0.0560
    255.0000,      5.0000,  3.00000,  1801.67,  1604.96,  0.1156   ***
    260.0000,      5.0000,  3.00000,  1551.14,  1450.28,  0.0672
    265.0000,      5.0000,  3.00000,  1576.81,  1521.91,  0.0354
    270.0000,      5.0000,  3.00000,  1887.57,  1877.82,  0.0052
    275.0000,      5.0000,  3.00000,  1780.93,  1880.25, -0.0543
    280.0000,      5.0000,  3.00000,  1783.03,  1853.91, -0.0390
      0.0000,     15.0000,  1.00000,  1048.60,  1011.50,  0.0360
      5.0000,     15.0000,  1.00000,  1065.91,  1016.76,  0.0472
     10.0000,     15.0000,  1.00000,  1033.06,   994.74,  0.0378
     15.0000,     15.0000,  1.00000,  1019.41,   977.51,  0.0420
     20.0000,     15.0000,  1.00000,  1007.26,   958.77,  0.0493
     25.0000,     15.0000,  1.00000,  1036.43,   976.42,  0.0596
     30.0000,     15.0000,  1.00000,  1021.74,   971.48,  0.0504
     35.0000,     15.0000,  1.00000,  1032.63,   977.70,  0.0547
     40.0000,     15.0000,  1.00000,   983.55,   944.65,  0.0404
     45.0000,     15.0000,  1.00000,   985.18,   946.41,  0.0401
     50.0000,     15.0000,  1.00000,   958.57,   919.94,  0.0411
     55.0000,     15.0000,  1.00000,   976.98,   935.10,  0.0438
     60.0000,     15.0000,  1.00000,   950.03,   927.55,  0.0239
     65.0000,     15.0000,  1.00000,  1004.83,   980.82,  0.0242
     70.0000,     15.0000,  1.00000,  1028.47,  1013.37,  0.0148
     75.0000,     15.0000,  1.00000,  1106.15,  1085.29,  0.0190
     80.0000,     15.0000,  1.00000,  1119.78,  1100.69,  0.0172
     85.0000,     15.0000,  1.00000,  1156.39,  1135.96,  0.0178
     90.0000,     15.0000,  1.00000,  1143.30,  1136.53,  0.0059
     95.0000,     15.0000,  1.00000,  1188.13,  1184.79,  0.0028
    100.0000,     15.0000,  1.00000,  1209.19,  1217.36, -0.0067
    105.0000,     15.0000,  1.00000,  1248.03,  1261.61, -0.0108
    110.0000,     15.0000,  1.00000,  1244.83,  1266.19, -0.0170
    115.0000,     15.0000,  1.00000,  1283.97,  1278.13,  0.0046
    120.0000,     15.0000,  1.00000,  1315.63,  1307.34,  0.0063
    125.0000,     15.0000,  1.00000,  1342.17,  1339.77,  0.0018
    130.0000,     15.0000,  1.00000,  1399.71,  1374.72,  0.0180
    135.0000,     15.0000,  1.00000,  1397.22,  1377.44,  0.0143
    140.0000,     15.0000,  1.00000,  1478.28,  1421.52,  0.0392
    145.0000,     15.0000,  1.00000,  1514.42,  1414.84,  0.0680
    150.0000,     15.0000,  1.00000,  1503.99,  1443.70,  0.0409
    155.0000,     15.0000,  1.00000,  1462.05,  1414.11,  0.0333
    160.0000,     15.0000,  1.00000,  1516.59,  1444.33,  0.0488
    165.0000,     15.0000,  1.00000,  1479.15,  1431.50,  0.0327
    170.0000,     15.0000,  1.00000,  1544.35,  1461.50,  0.0551
    175.0000,     15.0000,  1.00000,  1469.56,  1407.55,  0.0431
    180.0000,     15.0000,  1.00000,  1326.96,  1361.19, -0.0255
    185.0000,     15.0000,  1.00000,  1292.12,  1351.44, -0.0449
    190.0000,     15.0000,  1.00000,  1353.58,  1395.71, -0.0307
    195.0000,     15.0000,  1.00000,  1384.38,  1426.84, -0.0302
    200.0000,     15.0000,  1.00000,  1387.43,  1412.70, -0.0181
    205.0000,     15.0000,  1.00000,  1354.93,  1398.23, -0.0315
    210.0000,     15.0000,  1.00000,  1317.63,  1397.88, -0.0591
    215.0000,     15.0000,  1.00000,  1340.99,  1422.36, -0.0589
    220.0000,     15.0000,  1.00000,  1402.86,  1439.17, -0.0256
    225.0000,     15.0000,  1.00000,  1417.87,  1413.63,  0.0030
    230.0000,     15.0000,  1.00000,  1393.33,  1377.64,  0.0113
    235.0000,     15.0000,  1.00000,  1447.64,  1401.83,  0.0322
    240.0000,     15.0000,  1.00000,  1539.46,  1480.13,  0.0393
    245.0000,     15.0000,  1.00000,  1624.73,  1513.97,  0.0706
    250.0000,     15.0000,  1.00000,  1586.75,  1477.16,  0.0716
    255.0000,     15.0000,  1.00000,  1538.07,  1468.46,  0.0463
    260.0000,     15.0000,  1.00000,  1539.90,  1555.48, -0.0101
    265.0000,     15.0000,  1.00000,  1591.16,  1667.21, -0.0467
    270.0000,     15.0000,  1.00000,  1714.87,  1757.21, -0.0244
      0.0000,      5.0000,  4.00000,  1054.40,  1025.02,  0.0283
      5.0000,      5.0000,  4.00000,  1112.93,  1055.20,  0.0533
     10.0000,      5.0000,  4.00000,  1066.78,  1018.07,  0.0467
     15.0000,      5.0000,  4.00000,  1017.61,   974.16,  0.0436
     20.0000,      5.0000,  4.00000,  1046.46,   986.90,  0.0586
     25.0000,      5.0000,  4.00000,  1020.28,   975.42,  0.0450
     30.0000,      5.0000,  4.00000,  1079.99,  1015.96,  0.0611
     35.0000,      5.0000,  4.00000,  1018.03,   971.84,  0.0464
     40.0000,      5.0000,  4.00000,  1022.15,   974.55,  0.0477
     45.0000,      5.0000,  4.00000,   974.17,   936.01,  0.0400
     50.0000,      5.0000,  4.00000,   983.76,   939.65,  0.0459
     55.0000,      5.0000,  4.00000,   943.70,   915.74,  0.0301
     60.0000,      5.0000,  4.00000,   959.94,   938.96,  0.0221
     65.0000,      5.0000,  4.00000,   959.46,   942.65,  0.0177
     70.0000,      5.0000,  4.00000,  1069.81,  1048.82,  0.0198
     75.0000,      5.0000,  4.00000,  1071.12,  1062.56,  0.0080
     80.0000,      5.0000,  4.00000,  1161.77,  1139.72,  0.0192
     85.0000,      5.0000,  4.00000,  1131.23,  1119.49,  0.0104
     90.0000,      5.0000,  4.00000,  1147.20,  1141.58,  0.0049
     95.0000,      5.0000,  4.00000,  1171.93,  1175.31, -0.0029
    100.0000,      5.0000,  4.00000,  1218.16,  1226.84, -0.0071
    105.0000,      5.0000,  4.00000,  1233.14,  1250.12, -0.0137
    110.0000,      5.0000,  4.00000,  1275.36,  1285.97, -0.0083
    115.0000,      5.0000,  4.00000,  1233.42,  1243.78, -0.0084
    120.0000,      5.0000,  4.00000,  1270.35,  1279.30, -0.0070
    125.0000,      5.0000,  4.00000,  1323.85,  1333.65, -0.0074
    130.0000,      5.0000,  4.00000,  1355.56,  1337.94,  0.0131
    135.0000,      5.0000,  4.00000,  1417.67,  1379.38,  0.0274
    140.0000,      5.0000,  4.00000,  1408.65,  1347.64,  0.0443
    145.0000,      5.0000,  4.00000,  1494.13,  1420.00,  0.0509
    150.0000,      5.0000,  4.00000,  1464.02,  1425.93,  0.0264
    155.0000,      5.0000,  4.00000,  1465.49,  1409.08,  0.0392
    160.0000,      5.0000,  4.00000,  1443.88,  1365.83,  0.0556
    165.0000,      5.0000,  4.00000,  1583.53,  1473.50,  0.0720
    170.0000,      5.0000,  4.00000,  1431.72,  1395.90,  0.0253
    175.0000,      5.0000,  4.00000,  1412.07,  1396.15,  0.0113
    180.0000,      5.0000,  4.00000,  1262.52,  1293.56, -0.0243
    185.0000,      5.0000,  4.00000,  1249.64,  1291.09, -0.0326
    190.0000,      5.0000,  4.00000,  1338.55,  1378.38, -0.0293
    195.0000,      5.0000,  4.00000,  1309.84,  1375.88, -0.0492
    200.0000,      5.0000,  4.00000,  1409.97,  1455.19, -0.0316
    205.0000,      5.0000,  4.00000,  1245.16,  1317.43, -0.0564
    210.0000,      5.0000,  4.00000,  1310.20,  1378.60, -0.0509
    215.0000,      5.0000,  4.00000,  1393.22,  1472.18, -0.0551
    220.0000,      5.0000,  4.00000,  1335.66,  1384.44, -0.0359
    225.0000,      5.0000,  4.00000,  1434.22,  1433.52,  0.0005
    230.0000,      5.0000,  4.00000,  1329.45,  1316.62,  0.0097
    235.0000,      5.0000,  4.00000,  1427.28,  1363.65,  0.0456
    240.0000,      5.0000,  4.00000,  1572.43,  1476.72,  0.0628
    245.0000,      5.0000,  4.00000,  1551.56,  1440.91,  0.0740
    250.0000,      5.0000,  4.00000,  1695.90,  1533.25,  0.1008
    255.0000,      5.0000,  4.00000,  1406.50,  1354.29,  0.0378
    260.0000,      5.0000,  4.00000,  1405.27,  1411.30, -0.0043
    265.0000,      5.0000,  4.00000,  1759.05,  1765.71, -0.0038
    270.0000,      5.0000,  4.00000,  1710.38,  1721.56, -0.0065
      0.0000,     20.0000,  1.00000,  1041.53,  1031.38,  0.0098
      5.0000,     20.0000,  1.00000,  1052.36,  1021.84,  0.0294
     10.0000,     20.0000,  1.00000,  1035.92,  1005.97,  0.0293
     15.0000,     20.0000,  1.00000,  1043.16,  1005.78,  0.0365
     20.0000,     20.0000,  1.00000,  1049.82,  1012.78,  0.0359
     25.0000,     20.0000,  1.00000,  1055.46,  1017.66,  0.0365
     30.0000,     20.0000,  1.00000,  1061.80,  1022.18,  0.0380
     35.0000,     20.0000,  1.00000,  1028.90,   997.99,  0.0305
     40.0000,     20.0000,  1.00000,   990.16,   975.15,  0.0153
     45.0000,     20.0000,  1.00000,   960.64,   954.55,  0.0064
     50.0000,     20.0000,  1.00000,   947.71,   951.60, -0.0041
     55.0000,     20.0000,  1.00000,   972.92,   983.04, -0.0103
     60.0000,     20.0000,  1.00000,   997.24,  1017.20, -0.0198
     65.0000,     20.0000,  1.00000,  1053.00,  1064.97, -0.0113
     70.0000,     20.0000,  1.00000,  1089.21,  1098.66, -0.0086
     75.0000,     20.0000,  1.00000,  1102.32,  1110.81, -0.0077
     80.0000,     20.0000,  1.00000,  1114.59,  1128.73, -0.0126
     85.0000,     20.0000,  1.00000,  1128.94,  1140.88, -0.0105
     90.0000,     20.0000,  1.00000,  1139.77,  1151.90, -0.0106
     95.0000,     20.0000,  1.00000,  1174.78,  1182.72, -0.0067
    100.0000,     20.0000,  1.00000,  1182.57,  1187.29, -0.0040
    105.0000,     20.0000,  1.00000,  1208.18,  1211.20, -0.0025
    110.0000,     20.0000,  1.00000,  1224.19,  1223.16,  0.0008
    115.0000,     20.0000,  1.00000,  1244.46,  1224.23,  0.0164
    120.0000,     20.0000,  1.00000,  1282.68,  1244.51,  0.0302
    125.0000,     20.0000,  1.00000,  1318.98,  1265.94,  0.0410
    130.0000,     20.0000,  1.00000,  1324.47,  1274.38,  0.0385
    135.0000,     20.0000,  1.00000,  1326.77,  1291.83,  0.0267
    140.0000,     20.0000,  1.00000,  1329.70,  1280.72,  0.0375
    145.0000,     20.0000,  1.00000,  1352.51,  1291.84,  0.0459
    150.0000,     20.0000,  1.00000,  1373.38,  1322.52,  0.0377
    155.0000,     20.0000,  1.00000,  1331.86,  1311.11,  0.0157
    160.0000,     20.0000,  1.00000,  1337.74,  1305.48,  0.0244
    165.0000,     20.0000,  1.00000,  1290.89,  1274.24,  0.0130
    170.0000,     20.0000,  1.00000,  1238.69,  1253.31, -0.0117
    175.0000,     20.0000,  1.00000,  1217.66,  1263.12, -0.0366
    180.0000,     20.0000,  1.00000,  1212.08,  1249.63, -0.0305
    185.0000,     20.0000,  1.00000,  1261.52,  1283.02, -0.0169
    190.0000,     20.0000,  1.00000,  1287.49,  1297.23, -0.0075
    195.0000,     20.0000,  1.00000,  1287.22,  1317.12, -0.0230
    200.0000,     20.0000,  1.00000,  1338.77,  1354.95, -0.0120
    205.0000,     20.0000,  1.00000,  1293.21,  1317.72, -0.0188
    210.0000,     20.0000,  1.00000,  1332.13,  1335.82, -0.0028
    215.0000,     20.0000,  1.00000,  1306.34,  1316.19, -0.0075
    220.0000,     20.0000,  1.00000,  1330.90,  1313.47,  0.0132
    225.0000,     20.0000,  1.00000,  1406.09,  1371.70,  0.0248
    230.0000,     20.0000,  1.00000,  1404.65,  1340.87,  0.0465
    235.0000,     20.0000,  1.00000,  1445.38,  1375.37,  0.0497
    240.0000,     20.0000,  1.00000,  1393.51,  1363.81,  0.0215
    245.0000,     20.0000,  1.00000,  1296.22,  1352.00, -0.0421
    250.0000,     20.0000,  1.00000,  1389.29,  1452.37, -0.0444
    255.0000,     20.0000,  1.00000,  1428.98,  1458.92, -0.0207
      0.0000,      5.0000,  5.00000,  1105.05,  1077.69,  0.0251
      5.0000,      5.0000,  5.00000,  1081.88,  1045.80,  0.0339
     10.0000,      5.0000,  5.00000,  1028.81,   996.12,  0.0323
     15.0000,      5.0000,  5.00000,  1066.06,  1015.83,  0.0483
     20.0000,      5.0000,  5.00000,  1032.19,  1001.90,  0.0298
     25.0000,      5.0000,  5.00000,  1099.81,  1049.30,  0.0470
     30.0000,      5.0000,  5.00000,  1044.47,  1008.40,  0.0351
     35.0000,      5.0000,  5.00000,  1065.78,  1022.46,  0.0415
     40.0000,      5.0000,  5.00000,   987.73,   962.47,  0.0259
     45.0000,      5.0000,  5.00000,   987.43,   967.09,  0.0208
     50.0000,      5.0000,  5.00000,   916.41,   921.77, -0.0058
     55.0000,      5.0000,  5.00000,   950.99,   954.49, -0.0037
     60.0000,      5.0000,  5.00000,   940.29,   951.46, -0.0118
     65.0000,      5.0000,  5.00000,  1061.00,  1065.70, -0.0044
     70.0000,      5.0000,  5.00000,  1052.93,  1068.58, -0.0148
     75.0000,      5.0000,  5.00000,  1139.35,  1146.79, -0.0065
     80.0000,      5.0000,  5.00000,  1091.97,  1107.35, -0.0140
     85.0000,      5.0000,  5.00000,  1117.28,  1134.24, -0.0151
     90.0000,      5.0000,  5.00000,  1125.96,  1146.03, -0.0177
     95.0000,      5.0000,  5.00000,  1184.02,  1192.27, -0.0069
    100.0000,      5.0000,  5.00000,  1183.85,  1202.89, -0.0160
    105.0000,      5.0000,  5.00000,  1248.03,  1238.23,  0.0079
    110.0000,      5.0000,  5.00000,  1187.30,  1199.17, -0.0099
    115.0000,      5.0000,  5.00000,  1197.60,  1214.31, -0.0139
    120.0000,      5.0000,  5.00000,  1253.76,  1253.88, -0.0001
    125.0000,      5.0000,  5.00000,  1287.63,  1253.83,  0.0266
    130.0000,      5.0000,  5.00000,  1367.87,  1298.05,  0.0524
    135.0000,      5.0000,  5.00000,  1311.72,  1248.07,  0.0497
    140.0000,      5.0000,  5.00000,  1367.35,  1321.37,  0.0342
    145.0000,      5.0000,  5.00000,  1364.63,  1314.62,  0.0373
    150.0000,      5.0000,  5.00000,  1388.97,  1318.48,  0.0521
    155.0000,      5.0000,  5.00000,  1350.36,  1277.53,  0.0554
    160.0000,      5.0000,  5.00000,  1470.65,  1379.04,  0.0643
    165.0000,      5.0000,  5.00000,  1299.00,  1285.15,  0.0107
    170.0000,      5.0000,  5.00000,  1256.33,  1274.63, -0.0145
    175.0000,      5.0000,  5.00000,  1177.97,  1209.53, -0.0264
    180.0000,      5.0000,  5.00000,  1181.67,  1216.00, -0.0286
    185.0000,      5.0000,  5.00000,  1238.07,  1264.69, -0.0213
    190.0000,      5.0000,  5.00000,  1256.23,  1299.49, -0.0339
    195.0000,      5.0000,  5.00000,  1316.80,  1367.29, -0.0376
    200.0000,      5.0000,  5.00000,  1215.06,  1270.76, -0.0448
    205.0000,      5.0000,  5.00000,  1294.57,  1332.18, -0.0286
    210.0000,      5.0000,  5.00000,  1362.25,  1402.77, -0.0293
    215.0000,      5.0000,  5.00000,  1291.33,  1323.70, -0.0248
    220.0000,      5.0000,  5.00000,  1327.39,  1338.35, -0.0082
    225.0000,      5.0000,  5.00000,  1302.21,  1284.62,  0.0136
    230.0000,      5.0000,  5.00000,  1390.04,  1328.01,  0.0457
    235.0000,      5.0000,  5.00000,  1474.66,  1377.21,  0.0684
    240.0000,      5.0000,  5.00000,  1468.60,  1361.45,  0.0758
    245.0000,      5.0000,  5.00000,  1520.43,  1432.10,  0.0599
    250.0000,      5.0000,  5.00000,  1242.26,  1275.99, -0.0268
    255.0000,      5.0000,  5.00000,  1292.51,  1325.85, -0.0255
    260.0000,      5.0000,  5.00000,  1703.97,  1636.87,  0.0402
      0.0000,      5.0000,  6.00000,  1066.01,  1059.78,  0.0059
      5.0000,      5.0000,  6.00000,  1037.26,  1017.37,  0.0194
     10.0000,      5.0000,  6.00000,  1065.14,  1036.82,  0.0269
     15.0000,      5.0000,  6.00000,  1048.28,  1028.44,  0.0191
     20.0000,      5.0000,  6.00000,  1116.69,  1074.31,  0.0387
     25.0000,      5.0000,  6.00000,  1054.21,  1033.72,  0.0196
     30.0000,      5.0000,  6.00000,  1065.59,  1040.93,  0.0234
     35.0000,      5.0000,  6.00000,   993.77,   984.20,  0.0097
     40.0000,      5.0000,  6.00000,   968.53,   972.62, -0.0042
     45.0000,      5.0000,  6.00000,   903.95,   930.20, -0.0286
     50.0000,      5.0000,  6.00000,   929.00,   955.17, -0.0278
     55.0000,      5.0000,  6.00000,   928.28,   957.45, -0.0309
     60.0000,      5.0000,  6.00000,  1035.84,  1064.33, -0.0271
     65.0000,      5.0000,  6.00000,  1042.85,  1070.72, -0.0264
     70.0000,      5.0000,  6.00000,  1111.82,  1138.22, -0.0235
     75.0000,      5.0000,  6.00000,  1071.48,  1107.11, -0.0327
     80.0000,      5.0000,  6.00000,  1090.98,  1123.20, -0.0291
     85.0000,      5.0000,  6.00000,  1103.92,  1125.02, -0.0189
     90.0000,      5.0000,  6.00000,  1148.46,  1151.02, -0.0022
     95.0000,      5.0000,  6.00000,  1157.22,  1154.95,  0.0020
    100.0000,      5.0000,  6.00000,  1198.67,  1183.58,  0.0127
    105.0000,      5.0000,  6.00000,  1129.43,  1137.06, -0.0067
    110.0000,      5.0000,  6.00000,  1135.90,  1140.24, -0.0038
    115.0000,      5.0000,  6.00000,  1186.77,  1172.67,  0.0119
    120.0000,      5.0000,  6.00000,  1219.89,  1176.35,  0.0363
    125.0000,      5.0000,  6.00000,  1257.30,  1198.46,  0.0479
    130.0000,      5.0000,  6.00000,  1217.33,  1161.36,  0.0471
    135.0000,      5.0000,  6.00000,  1308.86,  1240.43,  0.0537
    140.0000,      5.0000,  6.00000,  1317.93,  1247.09,  0.0553
    145.0000,      5.0000,  6.00000,  1326.75,  1248.52,  0.0608
    150.0000,      5.0000,  6.00000,  1260.49,  1202.02,  0.0475
    155.0000,      5.0000,  6.00000,  1357.54,  1289.22,  0.0516
    160.0000,      5.0000,  6.00000,  1195.51,  1190.64,  0.0041
    165.0000,      5.0000,  6.00000,  1168.31,  1184.15, -0.0135
    170.0000,      5.0000,  6.00000,  1100.57,  1121.83, -0.0191
    175.0000,      5.0000,  6.00000,  1089.76,  1117.40, -0.0250
    180.0000,      5.0000,  6.00000,  1166.50,  1185.26, -0.0160
    185.0000,      5.0000,  6.00000,  1180.30,  1200.98, -0.0174
    190.0000,      5.0000,  6.00000,  1296.08,  1304.85, -0.0067
    195.0000,      5.0000,  6.00000,  1167.67,  1217.66, -0.0419
    200.0000,      5.0000,  6.00000,  1282.56,  1285.84, -0.0026
    205.0000,      5.0000,  6.00000,  1345.43,  1358.77, -0.0099
    210.0000,      5.0000,  6.00000,  1240.20,  1253.09, -0.0103
    215.0000,      5.0000,  6.00000,  1299.54,  1293.62,  0.0046
    220.0000,      5.0000,  6.00000,  1245.61,  1235.20,  0.0084
    225.0000,      5.0000,  6.00000,  1283.80,  1250.25,  0.0265
    230.0000,      5.0000,  6.00000,  1344.18,  1281.36,  0.0479
    235.0000,      5.0000,  6.00000,  1313.52,  1253.96,  0.0464
    240.0000,      5.0000,  6.00000,  1329.45,  1344.05, -0.0109
    245.0000,      5.0000,  6.00000,  1116.07,  1196.44, -0.0695
    250.0000,      5.0000,  6.00000,  1240.24,  1244.75, -0.0036
      0.0000,     25.0000,  1.00000,  1030.09,  1040.57, -0.0101
      5.0000,     25.0000,  1.00000,  1057.00,  1043.23,  0.0131
     10.0000,     25.0000,  1.00000,  1055.75,  1037.30,  0.0176
     15.0000,     25.0000,  1.00000,  1077.53,  1049.47,  0.0264
     20.0000,     25.0000,  1.00000,  1052.89,  1035.68,  0.0165
     25.0000,     25.0000,  1.00000,  1040.29,  1030.20,  0.0097
     30.0000,     25.0000,  1.00000,   996.93,   998.20, -0.0013
     35.0000,     25.0000,  1.00000,   975.67,   984.37, -0.0089
     40.0000,     25.0000,  1.00000,   944.17,   963.37, -0.0201
     45.0000,     25.0000,  1.00000,   956.55,   985.40, -0.0297
     50.0000,     25.0000,  1.00000,   959.44,   999.54, -0.0409
     55.0000,     25.0000,  1.00000,  1010.50,  1044.23, -0.0328
     60.0000,     25.0000,  1.00000,  1029.06,  1062.91, -0.0324
     65.0000,     25.0000,  1.00000,  1073.13,  1100.66, -0.0253
     70.0000,     25.0000,  1.00000,  1085.35,  1111.60, -0.0239
     75.0000,     25.0000,  1.00000,  1110.66,  1125.71, -0.0135
     80.0000,     25.0000,  1.00000,  1109.25,  1117.26, -0.0072
     85.0000,     25.0000,  1.00000,  1127.95,  1119.51,  0.0075
     90.0000,     25.0000,  1.00000,  1122.03,  1114.42,  0.0068
     95.0000,     25.0000,  1.00000,  1121.78,  1118.41,  0.0030
    100.0000,     25.0000,  1.00000,  1133.27,  1119.62,  0.0121
    105.0000,     25.0000,  1.00000,  1156.76,  1126.49,  0.0265
    110.0000,     25.0000,  1.00000,  1183.57,  1134.73,  0.0421
    115.0000,     25.0000,  1.00000,  1169.16,  1130.51,  0.0336
    120.0000,     25.0000,  1.00000,  1180.62,  1155.02,  0.0219
    125.0000,     25.0000,  1.00000,  1212.85,  1170.18,  0.0358
    130.0000,     25.0000,  1.00000,  1249.21,  1193.82,  0.0453
    135.0000,     25.0000,  1.00000,  1267.41,  1204.08,  0.0513
    140.0000,     25.0000,  1.00000,  1265.29,  1230.08,  0.0282
    145.0000,     25.0000,  1.00000,  1218.50,  1216.82,  0.0014
    150.0000,     25.0000,  1.00000,  1186.44,  1193.40, -0.0059
    155.0000,     25.0000,  1.00000,  1165.60,  1170.67, -0.0043
    160.0000,     25.0000,  1.00000,  1166.24,  1165.63,  0.0005
    165.0000,     25.0000,  1.00000,  1106.26,  1131.55, -0.0226
    170.0000,     25.0000,  1.00000,  1103.80,  1140.43, -0.0326
    175.0000,     25.0000,  1.00000,  1138.23,  1155.25, -0.0148
    180.0000,     25.0000,  1.00000,  1187.01,  1176.43,  0.0089
    185.0000,     25.0000,  1.00000,  1249.01,  1214.77,  0.0278
    190.0000,     25.0000,  1.00000,  1288.03,  1262.24,  0.0202
    195.0000,     25.0000,  1.00000,  1284.48,  1270.69,  0.0108
    200.0000,     25.0000,  1.00000,  1272.60,  1251.30,  0.0169
    205.0000,     25.0000,  1.00000,  1296.06,  1257.07,  0.0305
    210.0000,     25.0000,  1.00000,  1311.19,  1271.75,  0.0305
    215.0000,     25.0000,  1.00000,  1283.29,  1248.53,  0.0275
    220.0000,     25.0000,  1.00000,  1257.25,  1236.18,  0.0169
    225.0000,     25.0000,  1.00000,  1237.31,  1240.03, -0.0022
    230.0000,     25.0000,  1.00000,  1149.11,  1218.47, -0.0586
    235.0000,     25.0000,  1.00000,  1141.09,  1235.88, -0.0798
    240.0000,     25.0000,  1.00000,  1256.98,  1310.98, -0.0421
      0.0000,      5.0000,  7.00000,  1015.99,  1030.08, -0.0138
      5.0000,      5.0000,  7.00000,  1078.88,  1057.66,  0.0199
     10.0000,      5.0000,  7.00000,  1052.78,  1047.45,  0.0051
     15.0000,      5.0000,  7.00000,  1128.76,  1096.65,  0.0289
     20.0000,      5.0000,  7.00000,  1048.09,  1041.20,  0.0066
     25.0000,      5.0000,  7.00000,  1052.06,  1045.07,  0.0067
     30.0000,      5.0000,  7.00000,   973.74,   982.26, -0.0087
     35.0000,      5.0000,  7.00000,   959.01,   977.53, -0.0191
     40.0000,      5.0000,  7.00000,   891.88,   929.01, -0.0408
     45.0000,      5.0000,  7.00000,   917.84,   954.53, -0.0392
     50.0000,      5.0000,  7.00000,   906.21,   947.55, -0.0446
     55.0000,      5.0000,  7.00000,  1023.62,  1058.40, -0.0334
     60.0000,      5.0000,  7.00000,  1020.71,  1056.96, -0.0349
     65.0000,      5.0000,  7.00000,  1097.69,  1135.21, -0.0336
     70.0000,      5.0000,  7.00000,  1056.11,  1098.91, -0.0397
     75.0000,      5.0000,  7.00000,  1081.99,  1110.16, -0.0257
     80.0000,      5.0000,  7.00000,  1084.87,  1103.47, -0.0170
     85.0000,      5.0000,  7.00000,  1135.00,  1119.49,  0.0138
     90.0000,      5.0000,  7.00000,  1126.21,  1110.65,  0.0139
     95.0000,      5.0000,  7.00000,  1155.17,  1124.20,  0.0272
    100.0000,      5.0000,  7.00000,  1073.86,  1064.22,  0.0090
    105.0000,      5.0000,  7.00000,  1078.74,  1069.70,  0.0084
    110.0000,      5.0000,  7.00000,  1124.60,  1102.73,  0.0196
    115.0000,      5.0000,  7.00000,  1119.25,  1089.24,  0.0272
    120.0000,      5.0000,  7.00000,  1163.30,  1118.13,  0.0396
    125.0000,      5.0000,  7.00000,  1151.01,  1087.87,  0.0564
    130.0000,      5.0000,  7.00000,  1257.67,  1177.39,  0.0660
    135.0000,      5.0000,  7.00000,  1289.30,  1199.24,  0.0724
    140.0000,      5.0000,  7.00000,  1265.00,  1190.96,  0.0603
    145.0000,      5.0000,  7.00000,  1178.89,  1137.81,  0.0355
    150.0000,      5.0000,  7.00000,  1257.73,  1205.96,  0.0420
    155.0000,      5.0000,  7.00000,  1111.17,  1121.75, -0.0095
    160.0000,      5.0000,  7.00000,  1099.85,  1112.68, -0.0116
    165.0000,      5.0000,  7.00000,  1014.33,  1027.61, -0.0130
    170.0000,      5.0000,  7.00000,  1004.01,  1035.48, -0.0309
    175.0000,      5.0000,  7.00000,  1090.23,  1099.10, -0.0081
    180.0000,      5.0000,  7.00000,  1144.27,  1139.80,  0.0039
    185.0000,      5.0000,  7.00000,  1257.29,  1232.89,  0.0196
    190.0000,      5.0000,  7.00000,  1152.78,  1164.04, -0.0097
    195.0000,      5.0000,  7.00000,  1254.76,  1238.18,  0.0133
    200.0000,      5.0000,  7.00000,  1311.07,  1306.99,  0.0031
    205.0000,      5.0000,  7.00000,  1240.42,  1226.44,  0.0113
    210.0000,      5.0000,  7.00000,  1271.32,  1256.46,  0.0118
    215.0000,      5.0000,  7.00000,  1159.56,  1155.50,  0.0035
    220.0000,      5.0000,  7.00000,  1168.32,  1155.76,  0.0108
    225.0000,      5.0000,  7.00000,  1205.91,  1194.80,  0.0093
    230.0000,      5.0000,  7.00000,  1124.96,  1163.35, -0.0336
    235.0000,      5.0000,  7.00000,  1200.94,  1247.10, -0.0377
    240.0000,      5.0000,  7.00000,  1067.96,  1118.44, -0.0462
      0.0000,      5.0000,  8.00000,  1061.49,  1070.12, -0.0081
      5.0000,      5.0000,  8.00000,  1062.78,  1063.88, -0.0010
     10.0000,      5.0000,  8.00000,  1117.88,  1101.72,  0.0146
     15.0000,      5.0000,  8.00000,  1038.24,  1043.51, -0.0051
     20.0000,      5.0000,  8.00000,  1026.40,  1035.34, -0.0087
     25.0000,      5.0000,  8.00000,   950.32,   972.48, -0.0231
     30.0000,      5.0000,  8.00000,   939.87,   969.84, -0.0314
     35.0000,      5.0000,  8.00000,   878.63,   924.88, -0.0513
     40.0000,      5.0000,  8.00000,   905.38,   943.26, -0.0410
     45.0000,      5.0000,  8.00000,   892.82,   936.36, -0.0476
     50.0000,      5.0000,  8.00000,   991.23,  1037.44, -0.0456
     55.0000,      5.0000,  8.00000,   998.21,  1047.22, -0.0479
     60.0000,      5.0000,  8.00000,  1074.72,  1121.84, -0.0429
     65.0000,      5.0000,  8.00000,  1047.33,  1085.18, -0.0355
     70.0000,      5.0000,  8.00000,  1075.97,  1092.61, -0.0153
     75.0000,      5.0000,  8.00000,  1083.18,  1082.03,  0.0011
     80.0000,      5.0000,  8.00000,  1121.70,  1095.12,  0.0240
     85.0000,      5.0000,  8.00000,  1101.48,  1071.22,  0.0279
     90.0000,      5.0000,  8.00000,  1114.39,  1063.57,  0.0467
     95.0000,      5.0000,  8.00000,  1029.64,  1003.98,  0.0252
    100.0000,      5.0000,  8.00000,  1020.05,  1005.11,  0.0147
    105.0000,      5.0000,  8.00000,  1049.51,  1028.21,  0.0205
    110.0000,      5.0000,  8.00000,  1046.41,  1022.19,  0.0234
    115.0000,      5.0000,  8.00000,  1095.77,  1051.81,  0.0409
    120.0000,      5.0000,  8.00000,  1092.96,  1033.90,  0.0556
    125.0000,      5.0000,  8.00000,  1204.45,  1128.14,  0.0654
    130.0000,      5.0000,  8.00000,  1227.81,  1144.47,  0.0703
    135.0000,      5.0000,  8.00000,  1215.45,  1143.54,  0.0610
    140.0000,      5.0000,  8.00000,  1115.46,  1078.55,  0.0336
    145.0000,      5.0000,  8.00000,  1191.32,  1150.13,  0.0352
    150.0000,      5.0000,  8.00000,  1040.48,  1061.38, -0.0199
    155.0000,      5.0000,  8.00000,  1005.81,  1033.99, -0.0276
    160.0000,      5.0000,  8.00000,   954.14,   964.76, -0.0111
    165.0000,      5.0000,  8.00000,   943.73,   959.10, -0.0161
    170.0000,      5.0000,  8.00000,  1031.64,  1034.26, -0.0025
    175.0000,      5.0000,  8.00000,  1087.90,  1079.93,  0.0074
    180.0000,      5.0000,  8.00000,  1198.77,  1175.06,  0.0200
    185.0000,      5.0000,  8.00000,  1115.89,  1107.09,  0.0079
    190.0000,      5.0000,  8.00000,  1224.03,  1183.22,  0.0339
    195.0000,      5.0000,  8.00000,  1303.85,  1274.58,  0.0227
    200.0000,      5.0000,  8.00000,  1229.60,  1205.30,  0.0200
    205.0000,      5.0000,  8.00000,  1212.04,  1191.85,  0.0168
    210.0000,      5.0000,  8.00000,  1073.30,  1081.74, -0.0078
    215.0000,      5.0000,  8.00000,  1059.82,  1073.99, -0.0133
    220.0000,      5.0000,  8.00000,  1050.83,  1104.62, -0.0499
    225.0000,      5.0000,  8.00000,  1015.79,  1092.67, -0.0730
    230.0000,      5.0000,  8.00000,  1133.58,  1156.80, -0.0203
      0.0000,     35.0000,  1.00000,  1009.88,  1036.19, -0.0257
      5.0000,     35.0000,  1.00000,  1006.51,  1023.12, -0.0164
     10.0000,     35.0000,  1.00000,   980.04,   999.05, -0.0192
     15.0000,     35.0000,  1.00000,   968.46,   984.48, -0.0164
     20.0000,     35.0000,  1.00000,   937.19,   960.33, -0.0244
     25.0000,     35.0000,  1.00000,   937.53,   964.19, -0.0280
     30.0000,     35.0000,  1.00000,   933.61,   964.31, -0.0324
     35.0000,     35.0000,  1.00000,   951.20,   986.56, -0.0365
     40.0000,     35.0000,  1.00000,   959.00,   997.77, -0.0396
     45.0000,     35.0000,  1.00000,   992.36,  1019.28, -0.0268
     50.0000,     35.0000,  1.00000,  1023.30,  1037.12, -0.0134
     55.0000,     35.0000,  1.00000,  1074.33,  1061.36,  0.0121
     60.0000,     35.0000,  1.00000,  1089.06,  1065.79,  0.0216
     65.0000,     35.0000,  1.00000,  1100.16,  1063.10,  0.0343
     70.0000,     35.0000,  1.00000,  1069.11,  1030.62,  0.0367
     75.0000,     35.0000,  1.00000,  1043.60,  1006.72,  0.0360
     80.0000,     35.0000,  1.00000,  1031.88,   990.64,  0.0408
     85.0000,     35.0000,  1.00000,  1006.64,   969.70,  0.0374
     90.0000,     35.0000,  1.00000,   995.41,   959.54,  0.0367
     95.0000,     35.0000,  1.00000,   996.40,   959.18,  0.0381
    100.0000,     35.0000,  1.00000,  1010.19,   976.91,  0.0335
    105.0000,     35.0000,  1.00000,  1045.00,  1013.25,  0.0309
    110.0000,     35.0000,  1.00000,  1054.30,  1038.35,  0.0152
    115.0000,     35.0000,  1.00000,  1053.19,  1050.64,  0.0024
    120.0000,     35.0000,  1.00000,  1049.09,  1065.97, -0.0160
    125.0000,     35.0000,  1.00000,  1044.13,  1071.35, -0.0257
    130.0000,     35.0000,  1.00000,  1043.40,  1074.23, -0.0291
    135.0000,     35.0000,  1.00000,  1014.47,  1042.15, -0.0269
    140.0000,     35.0000,  1.00000,   978.15,  1010.38, -0.0324
    145.0000,     35.0000,  1.00000,   958.54,   988.77, -0.0311
    150.0000,     35.0000,  1.00000,   976.03,   994.14, -0.0184
    155.0000,     35.0000,  1.00000,   990.72,   999.22, -0.0085
    160.0000,     35.0000,  1.00000,  1011.46,  1001.91,  0.0095
    165.0000,     35.0000,  1.00000,  1052.90,  1019.16,  0.0326
    170.0000,     35.0000,  1.00000,  1107.46,  1057.98,  0.0457
    175.0000,     35.0000,  1.00000,  1179.28,  1099.95,  0.0696
    180.0000,     35.0000,  1.00000,  1231.31,  1137.89,  0.0789
    185.0000,     35.0000,  1.00000,  1221.47,  1121.60,  0.0853
    190.0000,     35.0000,  1.00000,  1180.89,  1102.96,  0.0683
    195.0000,     35.0000,  1.00000,  1141.34,  1093.33,  0.0430
    200.0000,     35.0000,  1.00000,  1067.56,  1075.17, -0.0071
    205.0000,     35.0000,  1.00000,  1006.72,  1052.72, -0.0447
    210.0000,     35.0000,  1.00000,   978.81,  1019.36, -0.0406
      0.0000,      5.0000, 10.00000,  1067.96,  1087.85, -0.0185
      5.0000,      5.0000, 10.00000,   992.20,  1022.30, -0.0299
     10.0000,      5.0000, 10.00000,   989.71,  1011.39, -0.0217
     15.0000,      5.0000, 10.00000,   920.17,   943.45, -0.0250
     20.0000,      5.0000, 10.00000,   903.60,   932.31, -0.0313
     25.0000,      5.0000, 10.00000,   847.63,   885.68, -0.0439
     30.0000,      5.0000, 10.00000,   877.12,   906.42, -0.0329
     35.0000,      5.0000, 10.00000,   870.64,   901.74, -0.0351
     40.0000,      5.0000, 10.00000,   963.94,  1003.39, -0.0401
     45.0000,      5.0000, 10.00000,   969.39,  1006.90, -0.0380
     50.0000,      5.0000, 10.00000,  1043.66,  1076.94, -0.0314
     55.0000,      5.0000, 10.00000,  1022.24,  1041.27, -0.0184
     60.0000,      5.0000, 10.00000,  1058.94,  1050.33,  0.0082
     65.0000,      5.0000, 10.00000,  1063.51,  1036.90,  0.0253
     70.0000,      5.0000, 10.00000,  1082.64,  1036.22,  0.0438
     75.0000,      5.0000, 10.00000,  1051.83,  1004.77,  0.0458
     80.0000,      5.0000, 10.00000,  1055.42,   992.43,  0.0615
     85.0000,      5.0000, 10.00000,   945.59,   916.24,  0.0315
     90.0000,      5.0000, 10.00000,   914.61,   901.16,  0.0148
     95.0000,      5.0000, 10.00000,   943.52,   923.63,  0.0213
    100.0000,      5.0000, 10.00000,   967.01,   926.20,  0.0431
    105.0000,      5.0000, 10.00000,  1015.83,   969.08,  0.0471
    110.0000,      5.0000, 10.00000,   986.72,   951.69,  0.0362
    115.0000,      5.0000, 10.00000,  1064.48,  1033.70,  0.0293
    120.0000,      5.0000, 10.00000,  1075.34,  1041.50,  0.0320
    125.0000,      5.0000, 10.00000,  1076.59,  1043.38,  0.0313
    130.0000,      5.0000, 10.00000,  1000.53,   994.48,  0.0061
    135.0000,      5.0000, 10.00000,  1068.43,  1046.90,  0.0204
    140.0000,      5.0000, 10.00000,   914.78,   953.16, -0.0411
    145.0000,      5.0000, 10.00000,   910.63,   927.16, -0.0180
    150.0000,      5.0000, 10.00000,   867.03,   867.44, -0.0005
    155.0000,      5.0000, 10.00000,   865.48,   874.44, -0.0103
    160.0000,      5.0000, 10.00000,   933.35,   938.17, -0.0051
    165.0000,      5.0000, 10.00000,   981.60,   976.23,  0.0055
    170.0000,      5.0000, 10.00000,  1099.80,  1064.96,  0.0322
    175.0000,      5.0000, 10.00000,  1028.47,  1022.02,  0.0063
    180.0000,      5.0000, 10.00000,  1182.35,  1112.89,  0.0605
    185.0000,      5.0000, 10.00000,  1236.44,  1172.00,  0.0535
    190.0000,      5.0000, 10.00000,  1135.76,  1082.71,  0.0478
    195.0000,      5.0000, 10.00000,  1076.97,  1069.03,  0.0074
    200.0000,      5.0000, 10.00000,   914.00,   969.55, -0.0590
    205.0000,      5.0000, 10.00000,   907.50,   956.25, -0.0523
    210.0000,      5.0000, 10.00000,   956.27,   971.54, -0.0158
      0.0000,     45.0000,  1.00000,   911.54,   931.61, -0.0218
      5.0000,     45.0000,  1.00000,   921.11,   930.34, -0.0100
     10.0000,     45.0000,  1.00000,   910.91,   921.80, -0.0119
     15.0000,     45.0000,  1.00000,   920.47,   926.72, -0.0068
     20.0000,     45.0000,  1.00000,   927.75,   926.81,  0.0010
     25.0000,     45.0000,  1.00000,   947.80,   935.32,  0.0133
     30.0000,     45.0000,  1.00000,   969.62,   949.11,  0.0214
     35.0000,     45.0000,  1.00000,   997.85,   962.00,  0.0366
     40.0000,     45.0000,  1.00000,  1013.07,   965.70,  0.0479
     45.0000,     45.0000,  1.00000,  1028.87,   973.93,  0.0549
     50.0000,     45.0000,  1.00000,  1017.00,   965.45,  0.0520
     55.0000,     45.0000,  1.00000,   992.61,   953.80,  0.0399
     60.0000,     45.0000,  1.00000,   967.30,   937.82,  0.0309
     65.0000,     45.0000,  1.00000,   958.64,   927.96,  0.0325
     70.0000,     45.0000,  1.00000,   956.63,   923.32,  0.0354
     75.0000,     45.0000,  1.00000,   948.89,   919.87,  0.0311
     80.0000,     45.0000,  1.00000,   937.23,   918.98,  0.0197
     85.0000,     45.0000,  1.00000,   933.82,   922.03,  0.0127
     90.0000,     45.0000,  1.00000,   908.16,   916.17, -0.0088
     95.0000,     45.0000,  1.00000,   899.95,   927.11, -0.0297
    100.0000,     45.0000,  1.00000,   888.03,   942.08, -0.0591
    105.0000,     45.0000,  1.00000,   862.75,   939.04, -0.0847
    110.0000,     45.0000,  1.00000,   851.02,   936.77, -0.0960
    115.0000,     45.0000,  1.00000,   846.70,   922.65, -0.0859
    120.0000,     45.0000,  1.00000,   860.78,   922.41, -0.0692
    125.0000,     45.0000,  1.00000,   874.61,   923.20, -0.0541
    130.0000,     45.0000,  1.00000,   889.21,   921.16, -0.0353
    135.0000,     45.0000,  1.00000,   920.12,   931.17, -0.0119
    140.0000,     45.0000,  1.00000,   925.39,   925.43,  0.0000
    145.0000,     45.0000,  1.00000,   945.41,   932.60,  0.0136
    150.0000,     45.0000,  1.00000,   985.65,   960.34,  0.0260
    155.0000,     45.0000,  1.00000,  1001.36,   951.30,  0.0513
    160.0000,     45.0000,  1.00000,  1025.18,   953.23,  0.0728
    165.0000,     45.0000,  1.00000,  1018.34,   942.70,  0.0772
    170.0000,     45.0000,  1.00000,  1011.26,   939.59,  0.0735
    175.0000,     45.0000,  1.00000,  1009.97,   942.52,  0.0691
    180.0000,     45.0000,  1.00000,  1010.96,   928.96,  0.0846
     15.0000,      5.0000, 12.00000,   818.94,   840.28, -0.0257
     95.0000,      5.0000, 12.00000,   931.44,   901.57,  0.0326
    175.0000,      5.0000, 12.00000,  1098.68,  1051.17,  0.0442
      0.0000,     15.0000,  4.00000,   881.16,   900.51, -0.0217
      5.0000,     15.0000,  4.00000,   849.33,   858.19, -0.0104
     10.0000,     15.0000,  4.00000,   838.84,   844.75, -0.0070
     15.0000,     15.0000,  4.00000,   830.54,   831.71, -0.0014
     20.0000,     15.0000,  4.00000,   875.51,   867.71,  0.0090
     25.0000,     15.0000,  4.00000,   913.53,   897.94,  0.0172
     30.0000,     15.0000,  4.00000,   971.04,   958.62,  0.0129
     35.0000,     15.0000,  4.00000,   981.41,   967.91,  0.0139
     40.0000,     15.0000,  4.00000,   998.39,   975.30,  0.0234
     45.0000,     15.0000,  4.00000,   986.05,   959.96,  0.0268
     50.0000,     15.0000,  4.00000,   998.68,   962.31,  0.0371
     55.0000,     15.0000,  4.00000,   988.37,   952.49,  0.0370
     60.0000,     15.0000,  4.00000,   979.36,   945.30,  0.0354
     65.0000,     15.0000,  4.00000,   945.42,   915.60,  0.0320
     70.0000,     15.0000,  4.00000,   916.68,   890.18,  0.0293
     75.0000,     15.0000,  4.00000,   892.33,   872.03,  0.0230
     80.0000,     15.0000,  4.00000,   887.91,   865.97,  0.0250
     85.0000,     15.0000,  4.00000,   895.93,   872.25,  0.0268
     90.0000,     15.0000,  4.00000,   870.58,   859.90,  0.0123
     95.0000,     15.0000,  4.00000,   879.55,   885.96, -0.0073
    100.0000,     15.0000,  4.00000,   888.62,   901.32, -0.0142
    105.0000,     15.0000,  4.00000,   896.32,   920.68, -0.0268
    110.0000,     15.0000,  4.00000,   858.58,   904.03, -0.0516
    115.0000,     15.0000,  4.00000,   855.06,   902.81, -0.0543
    120.0000,     15.0000,  4.00000,   826.84,   884.34, -0.0672
    125.0000,     15.0000,  4.00000,   853.87,   879.55, -0.0296
    130.0000,     15.0000,  4.00000,   823.76,   833.60, -0.0119
    135.0000,     15.0000,  4.00000,   825.79,   816.90,  0.0108
    140.0000,     15.0000,  4.00000,   813.57,   815.18, -0.0020
    145.0000,     15.0000,  4.00000,   840.56,   853.09, -0.0148
    150.0000,     15.0000,  4.00000,   903.51,   918.69, -0.0167
    155.0000,     15.0000,  4.00000,   912.67,   923.49, -0.0118
    160.0000,     15.0000,  4.00000,   962.34,   940.60,  0.0229
    165.0000,     15.0000,  4.00000,   972.33,   948.03,  0.0253
    170.0000,     15.0000,  4.00000,  1010.37,   956.63,  0.0547
    175.0000,     15.0000,  4.00000,  1007.45,   950.65,  0.0580
    180.0000,     15.0000,  4.00000,   954.93,   894.52,  0.0654
      0.0000,     55.0000,  1.00000,   892.35,   877.84,  0.0164
      5.0000,     55.0000,  1.00000,   906.60,   872.80,  0.0380
     10.0000,     55.0000,  1.00000,   912.43,   865.80,  0.0525
     15.0000,     55.0000,  1.00000,   923.11,   867.15,  0.0625
     20.0000,     55.0000,  1.00000,   932.68,   871.89,  0.0674
     25.0000,     55.0000,  1.00000,   937.75,   878.70,  0.0650
     30.0000,     55.0000,  1.00000,   935.83,   886.18,  0.0545
     35.0000,     55.0000,  1.00000,   935.44,   895.47,  0.0437
     40.0000,     55.0000,  1.00000,   929.25,   899.64,  0.0324
     45.0000,     55.0000,  1.00000,   929.01,   906.48,  0.0245
     50.0000,     55.0000,  1.00000,   915.62,   904.56,  0.0122
     55.0000,     55.0000,  1.00000,   905.14,   904.75,  0.0004
     60.0000,     55.0000,  1.00000,   889.26,   902.14, -0.0144
     65.0000,     55.0000,  1.00000,   885.60,   904.38, -0.0210
     70.0000,     55.0000,  1.00000,   863.95,   895.42, -0.0358
     75.0000,     55.0000,  1.00000,   826.06,   876.63, -0.0594
     80.0000,     55.0000,  1.00000,   796.37,   865.03, -0.0827
     85.0000,     55.0000,  1.00000,   771.70,   852.41, -0.0995
     90.0000,     55.0000,  1.00000,   762.83,   847.14, -0.1048
     95.0000,     55.0000,  1.00000,   762.08,   843.24, -0.1012
    100.0000,     55.0000,  1.00000,   758.94,   840.67, -0.1023
    105.0000,     55.0000,  1.00000,   771.54,   848.95, -0.0956
    110.0000,     55.0000,  1.00000,   786.75,   856.46, -0.0849
    115.0000,     55.0000,  1.00000,   819.04,   874.52, -0.0655
    120.0000,     55.0000,  1.00000,   843.64,   881.86, -0.0443
    125.0000,     55.0000,  1.00000,   870.17,   877.96, -0.0089
    130.0000,     55.0000,  1.00000,   898.46,   880.38,  0.0203
    135.0000,     55.0000,  1.00000,   890.94,   861.70,  0.0334
    140.0000,     55.0000,  1.00000,   893.79,   849.42,  0.0509
    145.0000,     55.0000,  1.00000,   879.66,   833.19,  0.0543
    150.0000,     55.0000,  1.00000,   903.36,   825.07,  0.0907
      0.0000,      5.0000, 15.00000,   774.46,   780.24, -0.0074
     80.0000,      5.0000, 15.00000,   843.85,   842.73,  0.0013
    160.0000,      5.0000, 15.00000,   995.14,   921.56,  0.0768
      0.0000,     15.0000,  5.00000,   786.78,   770.91,  0.0204
      5.0000,     15.0000,  5.00000,   835.41,   800.01,  0.0433
     10.0000,     15.0000,  5.00000,   860.47,   823.95,  0.0434
     15.0000,     15.0000,  5.00000,   910.23,   871.64,  0.0433
     20.0000,     15.0000,  5.00000,   918.76,   884.08,  0.0385
     25.0000,     15.0000,  5.00000,   922.98,   896.20,  0.0294
     30.0000,     15.0000,  5.00000,   908.49,   892.55,  0.0177
     35.0000,     15.0000,  5.00000,   918.81,   902.26,  0.0182
     40.0000,     15.0000,  5.00000,   918.28,   905.41,  0.0141
     45.0000,     15.0000,  5.00000,   922.93,   911.66,  0.0123
     50.0000,     15.0000,  5.00000,   888.47,   889.87, -0.0016
     55.0000,     15.0000,  5.00000,   864.74,   869.93, -0.0060
     60.0000,     15.0000,  5.00000,   840.01,   845.55, -0.0066
     65.0000,     15.0000,  5.00000,   844.78,   840.03,  0.0056
     70.0000,     15.0000,  5.00000,   842.03,   836.99,  0.0060
     75.0000,     15.0000,  5.00000,   802.33,   815.92, -0.0168
     80.0000,     15.0000,  5.00000,   784.19,   819.47, -0.0440
     85.0000,     15.0000,  5.00000,   791.63,   819.55, -0.0347
     90.0000,     15.0000,  5.00000,   800.55,   832.11, -0.0387
     95.0000,     15.0000,  5.00000,   775.61,   820.16, -0.0559
    100.0000,     15.0000,  5.00000,   765.73,   822.71, -0.0718
    105.0000,     15.0000,  5.00000,   745.58,   810.12, -0.0830
    110.0000,     15.0000,  5.00000,   754.82,   802.48, -0.0612
    115.0000,     15.0000,  5.00000,   740.60,   769.21, -0.0379
    120.0000,     15.0000,  5.00000,   753.32,   760.01, -0.0088
    125.0000,     15.0000,  5.00000,   745.55,   758.66, -0.0174
    130.0000,     15.0000,  5.00000,   766.49,   780.72, -0.0184
    135.0000,     15.0000,  5.00000,   804.34,   822.09, -0.0218
    140.0000,     15.0000,  5.00000,   817.23,   825.70, -0.0103
    145.0000,     15.0000,  5.00000,   847.48,   840.64,  0.0081
    150.0000,     15.0000,  5.00000,   889.00,   849.10,  0.0459
      0.0000,     65.0000,  1.00000,   853.15,   813.56,  0.0475
      5.0000,     65.0000,  1.00000,   864.82,   818.28,  0.0553
     10.0000,     65.0000,  1.00000,   865.89,   823.62,  0.0500
     15.0000,     65.0000,  1.00000,   875.04,   835.55,  0.0462
     20.0000,     65.0000,  1.00000,   878.92,   847.86,  0.0360
     25.0000,     65.0000,  1.00000,   879.13,   862.13,  0.0195
     30.0000,     65.0000,  1.00000,   874.30,   868.07,  0.0071
     35.0000,     65.0000,  1.00000,   865.00,   872.83, -0.0090
     40.0000,     65.0000,  1.00000,   846.49,   870.88, -0.0284
     45.0000,     65.0000,  1.00000,   828.04,   867.84, -0.0469
     50.0000,     65.0000,  1.00000,   806.35,   863.91, -0.0689
     55.0000,     65.0000,  1.00000,   787.72,   856.39, -0.0836
     60.0000,     65.0000,  1.00000,   776.58,   852.57, -0.0934
     65.0000,     65.0000,  1.00000,   754.24,   843.22, -0.1115
     70.0000,     65.0000,  1.00000,   745.15,   828.60, -0.1062
     75.0000,     65.0000,  1.00000,   735.27,   817.27, -0.1057
     80.0000,     65.0000,  1.00000,   722.20,   804.04, -0.1073
     85.0000,     65.0000,  1.00000,   727.94,   804.79, -0.1004
     90.0000,     65.0000,  1.00000,   733.87,   809.95, -0.0986
     95.0000,     65.0000,  1.00000,   754.24,   812.08, -0.0739
    100.0000,     65.0000,  1.00000,   754.81,   808.80, -0.0691
    105.0000,     65.0000,  1.00000,   769.70,   806.41, -0.0466
    110.0000,     65.0000,  1.00000,   787.22,   805.67, -0.0232
    115.0000,     65.0000,  1.00000,   796.71,   798.08, -0.0017
    120.0000,     65.0000,  1.00000,   828.26,   791.22,  0.0458
      0.0000,     15.0000,  6.00000,   845.34,   817.87,  0.0330
      5.0000,     15.0000,  6.00000,   852.77,   832.24,  0.0244
     10.0000,     15.0000,  6.00000,   861.91,   852.45,  0.0110
     15.0000,     15.0000,  6.00000,   860.18,   853.08,  0.0083
     20.0000,     15.0000,  6.00000,   868.67,   866.57,  0.0024
     25.0000,     15.0000,  6.00000,   859.21,   872.18, -0.0150
     30.0000,     15.0000,  6.00000,   860.59,   875.88, -0.0176
     35.0000,     15.0000,  6.00000,   843.17,   856.17, -0.0153
     40.0000,     15.0000,  6.00000,   824.60,   831.48, -0.0083
     45.0000,     15.0000,  6.00000,   794.75,   806.96, -0.0152
     50.0000,     15.0000,  6.00000,   781.19,   797.92, -0.0212
     55.0000,     15.0000,  6.00000,   780.03,   797.58, -0.0222
     60.0000,     15.0000,  6.00000,   755.31,   784.43, -0.0378
     65.0000,     15.0000,  6.00000,   743.03,   794.02, -0.0664
     70.0000,     15.0000,  6.00000,   755.71,   795.99, -0.0519
     75.0000,     15.0000,  6.00000,   773.92,   806.77, -0.0416
     80.0000,     15.0000,  6.00000,   746.68,   783.17, -0.0477
     85.0000,     15.0000,  6.00000,   744.40,   783.36, -0.0510
     90.0000,     15.0000,  6.00000,   710.37,   765.08, -0.0742
     95.0000,     15.0000,  6.00000,   714.07,   750.92, -0.0503
    100.0000,     15.0000,  6.00000,   679.17,   705.49, -0.0380
    105.0000,     15.0000,  6.00000,   677.99,   685.31, -0.0107
    110.0000,     15.0000,  6.00000,   672.36,   684.47, -0.0178
    115.0000,     15.0000,  6.00000,   680.98,   708.64, -0.0398
    120.0000,     15.0000,  6.00000,   733.78,   750.06, -0.0220
      0.0000,     30.0000,  3.00000,   828.04,   824.54,  0.0042
      5.0000,     30.0000,  3.00000,   841.69,   839.61,  0.0025
     10.0000,     30.0000,  3.00000,   845.99,   850.86, -0.0057
     15.0000,     30.0000,  3.00000,   837.76,   848.27, -0.0125
     20.0000,     30.0000,  3.00000,   833.94,   844.42, -0.0125
     25.0000,     30.0000,  3.00000,   818.61,   835.44, -0.0204
     30.0000,     30.0000,  3.00000,   805.65,   826.28, -0.0253
     35.0000,     30.0000,  3.00000,   790.10,   812.20, -0.0276
     40.0000,     30.0000,  3.00000,   771.77,   799.10, -0.0348
     45.0000,     30.0000,  3.00000,   753.74,   784.70, -0.0403
     50.0000,     30.0000,  3.00000,   740.68,   788.04, -0.0620
     55.0000,     30.0000,  3.00000,   750.90,   793.62, -0.0553
     60.0000,     30.0000,  3.00000,   739.74,   793.73, -0.0705
     65.0000,     30.0000,  3.00000,   729.58,   787.06, -0.0758
     70.0000,     30.0000,  3.00000,   738.86,   789.49, -0.0663
     75.0000,     30.0000,  3.00000,   732.06,   786.14, -0.0713
     80.0000,     30.0000,  3.00000,   720.33,   761.22, -0.0552
     85.0000,     30.0000,  3.00000,   710.63,   730.19, -0.0272
     90.0000,     30.0000,  3.00000,   682.53,   702.36, -0.0286
     95.0000,     30.0000,  3.00000,   678.60,   695.55, -0.0247
    100.0000,     30.0000,  3.00000,   661.15,   685.90, -0.0367
    105.0000,     30.0000,  3.00000,   693.09,   697.52, -0.0064
      0.0000,     25.0000,  4.00000,   802.73,   832.61, -0.0365
      5.0000,     25.0000,  4.00000,   810.39,   832.33, -0.0267
     10.0000,     25.0000,  4.00000,   808.88,   834.46, -0.0311
     15.0000,     25.0000,  4.00000,   788.85,   820.74, -0.0396
     20.0000,     25.0000,  4.00000,   778.44,   808.02, -0.0373
     25.0000,     25.0000,  4.00000,   767.71,   794.21, -0.0339
     30.0000,     25.0000,  4.00000,   764.86,   783.93, -0.0246
     35.0000,     25.0000,  4.00000,   739.34,   774.15, -0.0460
     40.0000,     25.0000,  4.00000,   724.50,   767.00, -0.0570
     45.0000,     25.0000,  4.00000,   716.22,   773.97, -0.0775
     50.0000,     25.0000,  4.00000,   712.99,   775.79, -0.0844
     55.0000,     25.0000,  4.00000,   732.17,   784.07, -0.0685
     60.0000,     25.0000,  4.00000,   725.77,   778.61, -0.0703
     65.0000,     25.0000,  4.00000,   747.82,   779.66, -0.0417
     70.0000,     25.0000,  4.00000,   718.04,   754.88, -0.0500
     75.0000,     25.0000,  4.00000,   704.56,   728.17, -0.0330
     80.0000,     25.0000,  4.00000,   682.33,   695.44, -0.0190
     85.0000,     25.0000,  4.00000,   665.24,   675.14, -0.0148
     90.0000,     25.0000,  4.00000,   656.72,   654.77,  0.0030
     30.0000,     15.0000,  8.00000,   672.44,   741.59, -0.0979
      0.0000,     15.0000, 10.00000,   607.27,   688.85, -0.1261   ***

Iteration  Time for this iteration  Total Time   RMS Error
     1              11.91              11.91        4.776
     2               7.98              19.89        4.616
     3               6.69              26.58        4.583

RES2DINV ver. 3.56.22
Windows XP Version 5.1
Key ID number is K3-AEF4AEF4-AEF4
