# Supplementary material for: Electrical resistivity tomography data across the Hockai Fault Zone (Ardenne, Belgium)
Source: Data Brief. 2016 Dec 21;11:1–4. doi: 10.1016/j.dib.2016.12.028 (PMC5220259; doi:10.1016/j.dib.2016.12.028)
Supplement: Supplementary file 2 — Supplementary material [file mmc2.zip › output/INV/20090813-2_combined.INV]

C:\__DATA__\__DATA__\Active Faults\HockaiFZ\Donn�es\ERT\working_dir\20090813-2.DAT
      5.0000
7
909
1
0
      7.5000,       5.0000,   1.00000,    981.5464
     12.5000,       5.0000,   1.00000,   1056.6565
     17.5000,       5.0000,   1.00000,    875.5552
     22.5000,       5.0000,   1.00000,    835.7922
     27.5000,       5.0000,   1.00000,    759.4783
     32.5000,       5.0000,   1.00000,    725.6290
     37.5000,       5.0000,   1.00000,    793.1917
     42.5000,       5.0000,   1.00000,    774.2979
     47.5000,       5.0000,   1.00000,    780.4129
     52.5000,       5.0000,   1.00000,    802.8842
     57.5000,       5.0000,   1.00000,    818.7354
     62.5000,       5.0000,   1.00000,    796.5078
     67.5000,       5.0000,   1.00000,    776.8383
     72.5000,       5.0000,   1.00000,    772.5493
     77.5000,       5.0000,   1.00000,    738.7526
     82.5000,       5.0000,   1.00000,    773.0545
     87.5000,       5.0000,   1.00000,    733.1102
     92.5000,       5.0000,   1.00000,    711.5722
     97.5000,       5.0000,   1.00000,    714.8674
    102.5000,       5.0000,   1.00000,    648.0023
    107.5000,       5.0000,   1.00000,    642.7849
    112.5000,       5.0000,   1.00000,    644.3384
    117.5000,       5.0000,   1.00000,    606.9334
    122.5000,       5.0000,   1.00000,    590.8168
    127.5000,       5.0000,   1.00000,    584.0856
    132.5000,       5.0000,   1.00000,    566.5046
    137.5000,       5.0000,   1.00000,    578.3402
    142.5000,       5.0000,   1.00000,    551.7840
    147.5000,       5.0000,   1.00000,    596.4789
    152.5000,       5.0000,   1.00000,    551.4650
    157.5000,       5.0000,   1.00000,    640.5656
    162.5000,       5.0000,   1.00000,    587.6572
    167.5000,       5.0000,   1.00000,    671.5436
    172.5000,       5.0000,   1.00000,    745.7700
    177.5000,       5.0000,   1.00000,    615.2499
    182.5000,       5.0000,   1.00000,    676.2606
    187.5000,       5.0000,   1.00000,    673.7679
    192.5000,       5.0000,   1.00000,    623.8714
    197.5000,       5.0000,   1.00000,    659.6675
    202.5000,       5.0000,   1.00000,    677.7458
    207.5000,       5.0000,   1.00000,    681.8138
    212.5000,       5.0000,   1.00000,    682.0139
    217.5000,       5.0000,   1.00000,    762.6358
    222.5000,       5.0000,   1.00000,    766.8929
    227.5000,       5.0000,   1.00000,    735.4583
    232.5000,       5.0000,   1.00000,    734.5804
    237.5000,       5.0000,   1.00000,    756.2126
    242.5000,       5.0000,   1.00000,    623.0590
    247.5000,       5.0000,   1.00000,    653.9864
    252.5000,       5.0000,   1.00000,    635.0551
    257.5000,       5.0000,   1.00000,    627.2509
    262.5000,       5.0000,   1.00000,    654.9693
    267.5000,       5.0000,   1.00000,    594.3855
    272.5000,       5.0000,   1.00000,    577.0978
    277.5000,       5.0000,   1.00000,    514.9763
    282.5000,       5.0000,   1.00000,    552.5914
    287.5000,       5.0000,   1.00000,    534.5022
    292.5000,       5.0000,   1.00000,    537.3546
    297.5000,       5.0000,   1.00000,    526.2552
    302.5000,       5.0000,   1.00000,    537.4438
    307.5000,       5.0000,   1.00000,    493.9535
     12.5000,       5.0000,   2.00000,   1104.0673
     17.5000,       5.0000,   2.00000,   1074.7250
     22.5000,       5.0000,   2.00000,    911.1878
     27.5000,       5.0000,   2.00000,    890.0192
     32.5000,       5.0000,   2.00000,    925.0178
     37.5000,       5.0000,   2.00000,    929.6813
     42.5000,       5.0000,   2.00000,    923.7605
     47.5000,       5.0000,   2.00000,    934.6122
     52.5000,       5.0000,   2.00000,    958.4915
     57.5000,       5.0000,   2.00000,    968.4723
     62.5000,       5.0000,   2.00000,    945.0925
     67.5000,       5.0000,   2.00000,    902.8476
     72.5000,       5.0000,   2.00000,    898.4219
     77.5000,       5.0000,   2.00000,    914.4603
     82.5000,       5.0000,   2.00000,    935.1295
     87.5000,       5.0000,   2.00000,    837.8709
     92.5000,       5.0000,   2.00000,    822.8639
     97.5000,       5.0000,   2.00000,    834.4883
    102.5000,       5.0000,   2.00000,    766.7028
    107.5000,       5.0000,   2.00000,    791.2271
    112.5000,       5.0000,   2.00000,    813.1475
    117.5000,       5.0000,   2.00000,    741.0789
    122.5000,       5.0000,   2.00000,    720.0144
    127.5000,       5.0000,   2.00000,    741.6971
    132.5000,       5.0000,   2.00000,    780.0334
    137.5000,       5.0000,   2.00000,    768.3197
    142.5000,       5.0000,   2.00000,    765.8141
    147.5000,       5.0000,   2.00000,    796.1134
    152.5000,       5.0000,   2.00000,    762.1939
    157.5000,       5.0000,   2.00000,    850.8061
    162.5000,       5.0000,   2.00000,    724.8592
    167.5000,       5.0000,   2.00000,    880.6091
    172.5000,       5.0000,   2.00000,   1008.5058
    177.5000,       5.0000,   2.00000,    743.6053
    182.5000,       5.0000,   2.00000,    841.3276
    187.5000,       5.0000,   2.00000,    912.7690
    192.5000,       5.0000,   2.00000,    772.2104
    197.5000,       5.0000,   2.00000,    828.6776
    202.5000,       5.0000,   2.00000,    866.9515
    207.5000,       5.0000,   2.00000,    839.4907
    212.5000,       5.0000,   2.00000,    811.0906
    217.5000,       5.0000,   2.00000,    922.2298
    222.5000,       5.0000,   2.00000,    884.0450
    227.5000,       5.0000,   2.00000,    770.1121
    232.5000,       5.0000,   2.00000,    844.7546
    237.5000,       5.0000,   2.00000,    914.9864
    242.5000,       5.0000,   2.00000,    767.1546
    247.5000,       5.0000,   2.00000,    742.2054
    252.5000,       5.0000,   2.00000,    734.8995
    257.5000,       5.0000,   2.00000,    698.9738
    262.5000,       5.0000,   2.00000,    751.0925
    267.5000,       5.0000,   2.00000,    709.4807
    272.5000,       5.0000,   2.00000,    670.7579
    277.5000,       5.0000,   2.00000,    630.3024
    282.5000,       5.0000,   2.00000,    679.7253
    287.5000,       5.0000,   2.00000,    644.5990
    292.5000,       5.0000,   2.00000,    589.6447
    297.5000,       5.0000,   2.00000,    618.2885
    302.5000,       5.0000,   2.00000,    637.6201
     17.5000,       5.0000,   3.00000,   1161.1349
     22.5000,       5.0000,   3.00000,    986.6567
     27.5000,       5.0000,   3.00000,    941.5911
     32.5000,       5.0000,   3.00000,   1031.8055
     37.5000,       5.0000,   3.00000,   1050.1859
     42.5000,       5.0000,   3.00000,    968.8646
     47.5000,       5.0000,   3.00000,    992.2148
     52.5000,       5.0000,   3.00000,   1021.5154
     57.5000,       5.0000,   3.00000,   1038.9686
     62.5000,       5.0000,   3.00000,   1010.8866
     67.5000,       5.0000,   3.00000,    941.9776
     72.5000,       5.0000,   3.00000,    946.2992
     77.5000,       5.0000,   3.00000,    966.4869
     82.5000,       5.0000,   3.00000,    977.7101
     87.5000,       5.0000,   3.00000,    871.2732
     92.5000,       5.0000,   3.00000,    857.0718
     97.5000,       5.0000,   3.00000,    864.4904
    102.5000,       5.0000,   3.00000,    829.0729
    107.5000,       5.0000,   3.00000,    869.9535
    112.5000,       5.0000,   3.00000,    907.2911
    117.5000,       5.0000,   3.00000,    820.3344
    122.5000,       5.0000,   3.00000,    764.1050
    127.5000,       5.0000,   3.00000,    797.3053
    132.5000,       5.0000,   3.00000,    856.1265
    137.5000,       5.0000,   3.00000,    890.8366
    142.5000,       5.0000,   3.00000,    864.4072
    147.5000,       5.0000,   3.00000,    917.4444
    152.5000,       5.0000,   3.00000,    837.9066
    157.5000,       5.0000,   3.00000,    898.0652
    162.5000,       5.0000,   3.00000,    814.6633
    167.5000,       5.0000,   3.00000,   1001.6073
    172.5000,       5.0000,   3.00000,   1105.8923
    177.5000,       5.0000,   3.00000,    877.0750
    182.5000,       5.0000,   3.00000,    925.5826
    187.5000,       5.0000,   3.00000,    968.7279
    192.5000,       5.0000,   3.00000,    887.9297
    197.5000,       5.0000,   3.00000,    919.6320
    202.5000,       5.0000,   3.00000,    960.1500
    207.5000,       5.0000,   3.00000,    946.0792
    212.5000,       5.0000,   3.00000,    925.7014
    217.5000,       5.0000,   3.00000,    974.0245
    222.5000,       5.0000,   3.00000,    919.6439
    227.5000,       5.0000,   3.00000,    823.0095
    232.5000,       5.0000,   3.00000,    870.3161
    237.5000,       5.0000,   3.00000,   1002.8318
    242.5000,       5.0000,   3.00000,    833.7156
    247.5000,       5.0000,   3.00000,    794.1547
    252.5000,       5.0000,   3.00000,    758.7252
    257.5000,       5.0000,   3.00000,    772.5165
    262.5000,       5.0000,   3.00000,    828.3358
    267.5000,       5.0000,   3.00000,    765.7042
    272.5000,       5.0000,   3.00000,    710.3724
    277.5000,       5.0000,   3.00000,    662.5070
    282.5000,       5.0000,   3.00000,    728.9371
    287.5000,       5.0000,   3.00000,    667.1437
    292.5000,       5.0000,   3.00000,    633.9732
    297.5000,       5.0000,   3.00000,    646.2842
     22.5000,      15.0000,   1.00000,   1079.9681
     27.5000,      15.0000,   1.00000,   1039.2986
     32.5000,      15.0000,   1.00000,   1000.4927
     37.5000,      15.0000,   1.00000,   1033.7344
     42.5000,      15.0000,   1.00000,   1025.6320
     47.5000,      15.0000,   1.00000,    988.8383
     52.5000,      15.0000,   1.00000,   1020.7605
     57.5000,      15.0000,   1.00000,   1032.4594
     62.5000,      15.0000,   1.00000,    996.1740
     67.5000,      15.0000,   1.00000,    970.8204
     72.5000,      15.0000,   1.00000,    954.3154
     77.5000,      15.0000,   1.00000,    946.8937
     82.5000,      15.0000,   1.00000,    927.2261
     87.5000,      15.0000,   1.00000,    900.6927
     92.5000,      15.0000,   1.00000,    849.5460
     97.5000,      15.0000,   1.00000,    848.5204
    102.5000,      15.0000,   1.00000,    884.0718
    107.5000,      15.0000,   1.00000,    915.4976
    112.5000,      15.0000,   1.00000,    898.4279
    117.5000,      15.0000,   1.00000,    847.3613
    122.5000,      15.0000,   1.00000,    803.5739
    127.5000,      15.0000,   1.00000,    797.0676
    132.5000,      15.0000,   1.00000,    852.8362
    137.5000,      15.0000,   1.00000,    892.9203
    142.5000,      15.0000,   1.00000,    930.2519
    147.5000,      15.0000,   1.00000,    887.0648
    152.5000,      15.0000,   1.00000,    861.6727
    157.5000,      15.0000,   1.00000,    839.7910
    162.5000,      15.0000,   1.00000,    917.3850
    167.5000,      15.0000,   1.00000,    985.4054
    172.5000,      15.0000,   1.00000,   1023.3552
    177.5000,      15.0000,   1.00000,   1005.0551
    182.5000,      15.0000,   1.00000,    943.6360
    187.5000,      15.0000,   1.00000,    911.6099
    192.5000,      15.0000,   1.00000,    922.1168
    197.5000,      15.0000,   1.00000,    947.1672
    202.5000,      15.0000,   1.00000,    953.2098
    207.5000,      15.0000,   1.00000,    975.9684
    212.5000,      15.0000,   1.00000,    995.8558
    217.5000,      15.0000,   1.00000,    940.6816
    222.5000,      15.0000,   1.00000,    895.4972
    227.5000,      15.0000,   1.00000,    883.0136
    232.5000,      15.0000,   1.00000,    913.2149
    237.5000,      15.0000,   1.00000,    908.4950
    242.5000,      15.0000,   1.00000,    895.0602
    247.5000,      15.0000,   1.00000,    811.1382
    252.5000,      15.0000,   1.00000,    779.4093
    257.5000,      15.0000,   1.00000,    796.6603
    262.5000,      15.0000,   1.00000,    809.4530
    267.5000,      15.0000,   1.00000,    781.2432
    272.5000,      15.0000,   1.00000,    726.6752
    277.5000,      15.0000,   1.00000,    701.8835
    282.5000,      15.0000,   1.00000,    669.6047
    287.5000,      15.0000,   1.00000,    678.0549
    292.5000,      15.0000,   1.00000,    660.8514
     22.5000,       5.0000,   4.00000,   1000.2280
     27.5000,       5.0000,   4.00000,    987.8734
     32.5000,       5.0000,   4.00000,   1044.1384
     37.5000,       5.0000,   4.00000,   1084.7594
     42.5000,       5.0000,   4.00000,   1028.6528
     47.5000,       5.0000,   4.00000,   1006.5293
     52.5000,       5.0000,   4.00000,   1033.3096
     57.5000,       5.0000,   4.00000,   1050.0731
     62.5000,       5.0000,   4.00000,   1019.7261
     67.5000,       5.0000,   4.00000,    965.8190
     72.5000,       5.0000,   4.00000,    955.1089
     77.5000,       5.0000,   4.00000,    946.8065
     82.5000,       5.0000,   4.00000,    974.9738
     87.5000,       5.0000,   4.00000,    884.3293
     92.5000,       5.0000,   4.00000,    863.2856
     97.5000,       5.0000,   4.00000,    882.3478
    102.5000,       5.0000,   4.00000,    847.3544
    107.5000,       5.0000,   4.00000,    908.4146
    112.5000,       5.0000,   4.00000,    946.8461
    117.5000,       5.0000,   4.00000,    851.6245
    122.5000,       5.0000,   4.00000,    804.3159
    127.5000,       5.0000,   4.00000,    803.7214
    132.5000,       5.0000,   4.00000,    873.7877
    137.5000,       5.0000,   4.00000,    911.4167
    142.5000,       5.0000,   4.00000,    926.9716
    147.5000,       5.0000,   4.00000,    942.4572
    152.5000,       5.0000,   4.00000,    818.1270
    157.5000,       5.0000,   4.00000,    930.6373
    162.5000,       5.0000,   4.00000,    837.7143
    167.5000,       5.0000,   4.00000,   1015.5947
    172.5000,       5.0000,   4.00000,   1187.4315
    177.5000,       5.0000,   4.00000,    912.6552
    182.5000,       5.0000,   4.00000,    979.9572
    187.5000,       5.0000,   4.00000,    982.2557
    192.5000,       5.0000,   4.00000,    878.3352
    197.5000,       5.0000,   4.00000,    975.3799
    202.5000,       5.0000,   4.00000,    990.3701
    207.5000,       5.0000,   4.00000,   1007.0246
    212.5000,       5.0000,   4.00000,    985.0794
    217.5000,       5.0000,   4.00000,    974.8250
    222.5000,       5.0000,   4.00000,    939.2569
    227.5000,       5.0000,   4.00000,    853.6754
    232.5000,       5.0000,   4.00000,    917.3711
    237.5000,       5.0000,   4.00000,   1032.4673
    242.5000,       5.0000,   4.00000,    842.8960
    247.5000,       5.0000,   4.00000,    815.3430
    252.5000,       5.0000,   4.00000,    784.8673
    257.5000,       5.0000,   4.00000,    787.3145
    262.5000,       5.0000,   4.00000,    871.1721
    267.5000,       5.0000,   4.00000,    790.6831
    272.5000,       5.0000,   4.00000,    731.9213
    277.5000,       5.0000,   4.00000,    670.3954
    282.5000,       5.0000,   4.00000,    712.7799
    287.5000,       5.0000,   4.00000,    683.1761
    292.5000,       5.0000,   4.00000,    647.1522
     30.0000,      20.0000,   1.00000,   1020.6297
     35.0000,      20.0000,   1.00000,   1009.5808
     40.0000,      20.0000,   1.00000,   1015.8820
     45.0000,      20.0000,   1.00000,   1036.1688
     50.0000,      20.0000,   1.00000,   1030.0103
     55.0000,      20.0000,   1.00000,    994.9216
     60.0000,      20.0000,   1.00000,    990.2214
     65.0000,      20.0000,   1.00000,    974.8925
     70.0000,      20.0000,   1.00000,    947.0760
     75.0000,      20.0000,   1.00000,    925.9412
     80.0000,      20.0000,   1.00000,    899.3334
     85.0000,      20.0000,   1.00000,    873.6133
     90.0000,      20.0000,   1.00000,    873.6173
     95.0000,      20.0000,   1.00000,    857.1628
    100.0000,      20.0000,   1.00000,    882.4073
    105.0000,      20.0000,   1.00000,    912.7681
    110.0000,      20.0000,   1.00000,    901.1326
    115.0000,      20.0000,   1.00000,    892.2713
    120.0000,      20.0000,   1.00000,    860.8445
    125.0000,      20.0000,   1.00000,    844.4416
    130.0000,      20.0000,   1.00000,    843.2090
    135.0000,      20.0000,   1.00000,    870.8630
    140.0000,      20.0000,   1.00000,    894.4826
    145.0000,      20.0000,   1.00000,    858.7322
    150.0000,      20.0000,   1.00000,    874.3386
    155.0000,      20.0000,   1.00000,    849.8193
    160.0000,      20.0000,   1.00000,    866.8643
    165.0000,      20.0000,   1.00000,    977.4090
    170.0000,      20.0000,   1.00000,    966.7048
    175.0000,      20.0000,   1.00000,   1008.4117
    180.0000,      20.0000,   1.00000,   1006.6600
    185.0000,      20.0000,   1.00000,    907.7588
    190.0000,      20.0000,   1.00000,    917.4326
    195.0000,      20.0000,   1.00000,    902.4761
    200.0000,      20.0000,   1.00000,    930.0429
    205.0000,      20.0000,   1.00000,    987.5107
    210.0000,      20.0000,   1.00000,    966.6493
    215.0000,      20.0000,   1.00000,    959.5595
    220.0000,      20.0000,   1.00000,    934.5211
    225.0000,      20.0000,   1.00000,    914.0084
    230.0000,      20.0000,   1.00000,    935.8289
    235.0000,      20.0000,   1.00000,    892.3307
    240.0000,      20.0000,   1.00000,    879.6411
    245.0000,      20.0000,   1.00000,    853.3266
    250.0000,      20.0000,   1.00000,    814.7902
    255.0000,      20.0000,   1.00000,    813.3476
    260.0000,      20.0000,   1.00000,    789.9500
    265.0000,      20.0000,   1.00000,    776.7610
    270.0000,      20.0000,   1.00000,    775.8812
    275.0000,      20.0000,   1.00000,    720.7357
    280.0000,      20.0000,   1.00000,    683.8360
    285.0000,      20.0000,   1.00000,    661.5242
     27.5000,       5.0000,   5.00000,    966.4334
     32.5000,       5.0000,   5.00000,   1062.3929
     37.5000,       5.0000,   5.00000,   1069.3185
     42.5000,       5.0000,   5.00000,   1031.3922
     47.5000,       5.0000,   5.00000,   1033.0717
     52.5000,       5.0000,   5.00000,   1018.3738
     57.5000,       5.0000,   5.00000,   1021.1380
     62.5000,       5.0000,   5.00000,   1011.1511
     67.5000,       5.0000,   5.00000,    960.6374
     72.5000,       5.0000,   5.00000,    931.8361
     77.5000,       5.0000,   5.00000,    925.5646
     82.5000,       5.0000,   5.00000,    947.0988
     87.5000,       5.0000,   5.00000,    862.4634
     92.5000,       5.0000,   5.00000,    867.3973
     97.5000,       5.0000,   5.00000,    888.7679
    102.5000,       5.0000,   5.00000,    850.6338
    107.5000,       5.0000,   5.00000,    901.7717
    112.5000,       5.0000,   5.00000,    957.3381
    117.5000,       5.0000,   5.00000,    869.9387
    122.5000,       5.0000,   5.00000,    812.6036
    127.5000,       5.0000,   5.00000,    831.1060
    132.5000,       5.0000,   5.00000,    859.0750
    137.5000,       5.0000,   5.00000,    903.3766
    142.5000,       5.0000,   5.00000,    909.1726
    147.5000,       5.0000,   5.00000,    901.6379
    152.5000,       5.0000,   5.00000,    821.7285
    157.5000,       5.0000,   5.00000,    918.3124
    162.5000,       5.0000,   5.00000,    817.1660
    167.5000,       5.0000,   5.00000,   1021.6878
    172.5000,       5.0000,   5.00000,   1184.2412
    177.5000,       5.0000,   5.00000,    918.2826
    182.5000,       5.0000,   5.00000,    970.1189
    187.5000,       5.0000,   5.00000,    990.9694
    192.5000,       5.0000,   5.00000,    851.4957
    197.5000,       5.0000,   5.00000,    927.5561
    202.5000,       5.0000,   5.00000,   1022.0892
    207.5000,       5.0000,   5.00000,   1008.9962
    212.5000,       5.0000,   5.00000,    957.0112
    217.5000,       5.0000,   5.00000,    989.7509
    222.5000,       5.0000,   5.00000,    949.9968
    227.5000,       5.0000,   5.00000,    860.7692
    232.5000,       5.0000,   5.00000,    931.5983
    237.5000,       5.0000,   5.00000,   1036.2520
    242.5000,       5.0000,   5.00000,    820.0193
    247.5000,       5.0000,   5.00000,    813.6141
    252.5000,       5.0000,   5.00000,    807.9816
    257.5000,       5.0000,   5.00000,    786.0621
    262.5000,       5.0000,   5.00000,    845.6403
    267.5000,       5.0000,   5.00000,    812.9454
    272.5000,       5.0000,   5.00000,    735.1909
    277.5000,       5.0000,   5.00000,    660.3193
    282.5000,       5.0000,   5.00000,    711.1452
    287.5000,       5.0000,   5.00000,    669.9644
     32.5000,       5.0000,   6.00000,   1032.0551
     37.5000,       5.0000,   6.00000,   1073.3549
     42.5000,       5.0000,   6.00000,   1007.5666
     47.5000,       5.0000,   6.00000,   1012.4561
     52.5000,       5.0000,   6.00000,   1015.2647
     57.5000,       5.0000,   6.00000,    997.2053
     62.5000,       5.0000,   6.00000,    979.4579
     67.5000,       5.0000,   6.00000,    919.5786
     72.5000,       5.0000,   6.00000,    906.2835
     77.5000,       5.0000,   6.00000,    896.1719
     82.5000,       5.0000,   6.00000,    910.5071
     87.5000,       5.0000,   6.00000,    837.2912
     92.5000,       5.0000,   6.00000,    852.2922
     97.5000,       5.0000,   6.00000,    884.6454
    102.5000,       5.0000,   6.00000,    840.5786
    107.5000,       5.0000,   6.00000,    886.2891
    112.5000,       5.0000,   6.00000,    947.3336
    117.5000,       5.0000,   6.00000,    865.5873
    122.5000,       5.0000,   6.00000,    824.6829
    127.5000,       5.0000,   6.00000,    827.6373
    132.5000,       5.0000,   6.00000,    872.6196
    137.5000,       5.0000,   6.00000,    868.4792
    142.5000,       5.0000,   6.00000,    832.4435
    147.5000,       5.0000,   6.00000,    877.2177
    152.5000,       5.0000,   6.00000,    805.9784
    157.5000,       5.0000,   6.00000,    888.1200
    162.5000,       5.0000,   6.00000,    803.9186
    167.5000,       5.0000,   6.00000,    993.9803
    172.5000,       5.0000,   6.00000,   1147.1741
    177.5000,       5.0000,   6.00000,    885.9353
    182.5000,       5.0000,   6.00000,    948.2698
    187.5000,       5.0000,   6.00000,    952.3270
    192.5000,       5.0000,   6.00000,    834.5240
    197.5000,       5.0000,   6.00000,    897.8987
    202.5000,       5.0000,   6.00000,    958.1110
    207.5000,       5.0000,   6.00000,    980.3734
    212.5000,       5.0000,   6.00000,    929.3781
    217.5000,       5.0000,   6.00000,    972.5712
    222.5000,       5.0000,   6.00000,    958.8184
    227.5000,       5.0000,   6.00000,    860.9059
    232.5000,       5.0000,   6.00000,    903.1002
    237.5000,       5.0000,   6.00000,   1011.0620
    242.5000,       5.0000,   6.00000,    813.0940
    247.5000,       5.0000,   6.00000,    798.1761
    252.5000,       5.0000,   6.00000,    789.2712
    257.5000,       5.0000,   6.00000,    783.0502
    262.5000,       5.0000,   6.00000,    837.2081
    267.5000,       5.0000,   6.00000,    776.7877
    272.5000,       5.0000,   6.00000,    723.9584
    277.5000,       5.0000,   6.00000,    657.3828
    282.5000,       5.0000,   6.00000,    704.1128
     37.5000,      25.0000,   1.00000,    981.5622
     42.5000,      25.0000,   1.00000,   1016.9520
     47.5000,      25.0000,   1.00000,    994.3281
     52.5000,      25.0000,   1.00000,    996.2700
     57.5000,      25.0000,   1.00000,    979.4370
     62.5000,      25.0000,   1.00000,    929.9636
     67.5000,      25.0000,   1.00000,    911.1244
     72.5000,      25.0000,   1.00000,    896.3621
     77.5000,      25.0000,   1.00000,    861.3389
     82.5000,      25.0000,   1.00000,    846.5716
     87.5000,      25.0000,   1.00000,    844.2137
     92.5000,      25.0000,   1.00000,    843.4607
     97.5000,      25.0000,   1.00000,    853.0909
    102.5000,      25.0000,   1.00000,    889.1940
    107.5000,      25.0000,   1.00000,    897.2141
    112.5000,      25.0000,   1.00000,    874.6001
    117.5000,      25.0000,   1.00000,    880.3118
    122.5000,      25.0000,   1.00000,    877.9143
    127.5000,      25.0000,   1.00000,    870.2161
    132.5000,      25.0000,   1.00000,    857.8315
    137.5000,      25.0000,   1.00000,    830.6998
    142.5000,      25.0000,   1.00000,    816.7548
    147.5000,      25.0000,   1.00000,    828.8669
    152.5000,      25.0000,   1.00000,    816.1207
    157.5000,      25.0000,   1.00000,    863.0627
    162.5000,      25.0000,   1.00000,    915.9940
    167.5000,      25.0000,   1.00000,    916.4893
    172.5000,      25.0000,   1.00000,    919.8828
    177.5000,      25.0000,   1.00000,    952.3646
    182.5000,      25.0000,   1.00000,    923.9547
    187.5000,      25.0000,   1.00000,    871.2068
    192.5000,      25.0000,   1.00000,    892.2258
    197.5000,      25.0000,   1.00000,    898.9628
    202.5000,      25.0000,   1.00000,    853.3830
    207.5000,      25.0000,   1.00000,    899.2898
    212.5000,      25.0000,   1.00000,    947.0938
    217.5000,      25.0000,   1.00000,    920.3037
    222.5000,      25.0000,   1.00000,    922.9590
    227.5000,      25.0000,   1.00000,    931.6578
    232.5000,      25.0000,   1.00000,    875.5017
    237.5000,      25.0000,   1.00000,    845.8831
    242.5000,      25.0000,   1.00000,    852.3677
    247.5000,      25.0000,   1.00000,    834.9451
    252.5000,      25.0000,   1.00000,    788.0923
    257.5000,      25.0000,   1.00000,    784.8673
    262.5000,      25.0000,   1.00000,    769.0251
    267.5000,      25.0000,   1.00000,    732.7437
    272.5000,      25.0000,   1.00000,    728.6271
    277.5000,      25.0000,   1.00000,    714.4146
     37.5000,       5.0000,   7.00000,   1043.8143
     42.5000,       5.0000,   7.00000,   1001.5676
     47.5000,       5.0000,   7.00000,    974.3257
     52.5000,       5.0000,   7.00000,    988.0854
     57.5000,       5.0000,   7.00000,    988.5847
     62.5000,       5.0000,   7.00000,    937.1804
     67.5000,       5.0000,   7.00000,    881.0599
     72.5000,       5.0000,   7.00000,    865.1642
     77.5000,       5.0000,   7.00000,    859.0611
     82.5000,       5.0000,   7.00000,    881.7256
     87.5000,       5.0000,   7.00000,    815.5907
     92.5000,       5.0000,   7.00000,    830.1826
     97.5000,       5.0000,   7.00000,    858.2566
    102.5000,       5.0000,   7.00000,    826.4098
    107.5000,       5.0000,   7.00000,    876.2025
    112.5000,       5.0000,   7.00000,    930.4115
    117.5000,       5.0000,   7.00000,    861.5024
    122.5000,       5.0000,   7.00000,    816.6961
    127.5000,       5.0000,   7.00000,    835.7072
    132.5000,       5.0000,   7.00000,    855.3438
    137.5000,       5.0000,   7.00000,    820.7228
    142.5000,       5.0000,   7.00000,    805.3819
    147.5000,       5.0000,   7.00000,    828.5735
    152.5000,       5.0000,   7.00000,    758.7213
    157.5000,       5.0000,   7.00000,    875.5672
    162.5000,       5.0000,   7.00000,    781.1085
    167.5000,       5.0000,   7.00000,    954.1025
    172.5000,       5.0000,   7.00000,   1096.1372
    177.5000,       5.0000,   7.00000,    842.6661
    182.5000,       5.0000,   7.00000,    902.2264
    187.5000,       5.0000,   7.00000,    916.5964
    192.5000,       5.0000,   7.00000,    807.8509
    197.5000,       5.0000,   7.00000,    873.7917
    202.5000,       5.0000,   7.00000,    875.7350
    207.5000,       5.0000,   7.00000,    908.0521
    212.5000,       5.0000,   7.00000,    924.4194
    217.5000,       5.0000,   7.00000,    948.6929
    222.5000,       5.0000,   7.00000,    942.2569
    227.5000,       5.0000,   7.00000,    842.7771
    232.5000,       5.0000,   7.00000,    877.6199
    237.5000,       5.0000,   7.00000,    983.3138
    242.5000,       5.0000,   7.00000,    802.0807
    247.5000,       5.0000,   7.00000,    779.4995
    252.5000,       5.0000,   7.00000,    765.4902
    257.5000,       5.0000,   7.00000,    766.7385
    262.5000,       5.0000,   7.00000,    825.3001
    267.5000,       5.0000,   7.00000,    753.6169
    272.5000,       5.0000,   7.00000,    700.6823
    277.5000,       5.0000,   7.00000,    657.3271
     42.5000,       5.0000,   8.00000,    958.8254
     47.5000,       5.0000,   8.00000,    960.8752
     52.5000,       5.0000,   8.00000,    943.2443
     57.5000,       5.0000,   8.00000,    940.9729
     62.5000,       5.0000,   8.00000,    913.5805
     67.5000,       5.0000,   8.00000,    839.2499
     72.5000,       5.0000,   8.00000,    814.8523
     77.5000,       5.0000,   8.00000,    812.3568
     82.5000,       5.0000,   8.00000,    859.0809
     87.5000,       5.0000,   8.00000,    792.5615
     92.5000,       5.0000,   8.00000,    800.4083
     97.5000,       5.0000,   8.00000,    833.3292
    102.5000,       5.0000,   8.00000,    805.4567
    107.5000,       5.0000,   8.00000,    864.8233
    112.5000,       5.0000,   8.00000,    928.3110
    117.5000,       5.0000,   8.00000,    843.7578
    122.5000,       5.0000,   8.00000,    815.7452
    127.5000,       5.0000,   8.00000,    824.8047
    132.5000,       5.0000,   8.00000,    815.8603
    137.5000,       5.0000,   8.00000,    812.4701
    142.5000,       5.0000,   8.00000,    791.7769
    147.5000,       5.0000,   8.00000,    778.4730
    152.5000,       5.0000,   8.00000,    733.2469
    157.5000,       5.0000,   8.00000,    840.6409
    162.5000,       5.0000,   8.00000,    752.8339
    167.5000,       5.0000,   8.00000,    913.7241
    172.5000,       5.0000,   8.00000,   1039.8528
    177.5000,       5.0000,   8.00000,    795.0781
    182.5000,       5.0000,   8.00000,    848.2447
    187.5000,       5.0000,   8.00000,    878.7190
    192.5000,       5.0000,   8.00000,    773.3369
    197.5000,       5.0000,   8.00000,    807.1016
    202.5000,       5.0000,   8.00000,    845.9554
    207.5000,       5.0000,   8.00000,    854.5189
    212.5000,       5.0000,   8.00000,    860.9356
    217.5000,       5.0000,   8.00000,    929.5237
    222.5000,       5.0000,   8.00000,    896.7098
    227.5000,       5.0000,   8.00000,    810.6091
    232.5000,       5.0000,   8.00000,    865.5367
    237.5000,       5.0000,   8.00000,    966.7481
    242.5000,       5.0000,   8.00000,    760.6038
    247.5000,       5.0000,   8.00000,    761.8164
    252.5000,       5.0000,   8.00000,    757.5720
    257.5000,       5.0000,   8.00000,    740.9153
    262.5000,       5.0000,   8.00000,    793.5731
    267.5000,       5.0000,   8.00000,    742.6114
    272.5000,       5.0000,   8.00000,    685.1675
     52.5000,      35.0000,   1.00000,    897.2885
     57.5000,      35.0000,   1.00000,    871.7944
     62.5000,      35.0000,   1.00000,    831.3199
     67.5000,      35.0000,   1.00000,    824.5303
     72.5000,      35.0000,   1.00000,    805.6594
     77.5000,      35.0000,   1.00000,    776.1774
     82.5000,      35.0000,   1.00000,    767.0436
     87.5000,      35.0000,   1.00000,    768.9924
     92.5000,      35.0000,   1.00000,    793.3839
     97.5000,      35.0000,   1.00000,    819.8489
    102.5000,      35.0000,   1.00000,    835.1552
    107.5000,      35.0000,   1.00000,    846.4597
    112.5000,      35.0000,   1.00000,    867.2795
    117.5000,      35.0000,   1.00000,    868.6248
    122.5000,      35.0000,   1.00000,    848.4917
    127.5000,      35.0000,   1.00000,    840.5508
    132.5000,      35.0000,   1.00000,    818.5035
    137.5000,      35.0000,   1.00000,    792.9470
    142.5000,      35.0000,   1.00000,    800.4578
    147.5000,      35.0000,   1.00000,    782.1279
    152.5000,      35.0000,   1.00000,    790.5334
    157.5000,      35.0000,   1.00000,    814.8069
    162.5000,      35.0000,   1.00000,    801.8102
    167.5000,      35.0000,   1.00000,    802.9546
    172.5000,      35.0000,   1.00000,    812.4559
    177.5000,      35.0000,   1.00000,    798.5437
    182.5000,      35.0000,   1.00000,    806.4084
    187.5000,      35.0000,   1.00000,    789.6874
    192.5000,      35.0000,   1.00000,    768.4792
    197.5000,      35.0000,   1.00000,    782.3360
    202.5000,      35.0000,   1.00000,    792.6418
    207.5000,      35.0000,   1.00000,    790.3809
    212.5000,      35.0000,   1.00000,    797.9335
    217.5000,      35.0000,   1.00000,    792.6904
    222.5000,      35.0000,   1.00000,    829.0591
    227.5000,      35.0000,   1.00000,    848.5819
    232.5000,      35.0000,   1.00000,    822.6439
    237.5000,      35.0000,   1.00000,    804.9658
    242.5000,      35.0000,   1.00000,    791.1230
    247.5000,      35.0000,   1.00000,    785.3251
    252.5000,      35.0000,   1.00000,    762.6744
    257.5000,      35.0000,   1.00000,    718.6144
    262.5000,      35.0000,   1.00000,    701.8519
     52.5000,       5.0000,  10.00000,    873.7006
     57.5000,       5.0000,  10.00000,    862.5435
     62.5000,       5.0000,  10.00000,    816.8807
     67.5000,       5.0000,  10.00000,    766.8050
     72.5000,       5.0000,  10.00000,    763.3184
     77.5000,       5.0000,  10.00000,    750.3494
     82.5000,       5.0000,  10.00000,    782.7173
     87.5000,       5.0000,  10.00000,    736.6174
     92.5000,       5.0000,  10.00000,    759.9399
     97.5000,       5.0000,  10.00000,    798.2475
    102.5000,       5.0000,  10.00000,    780.1192
    107.5000,       5.0000,  10.00000,    833.0023
    112.5000,       5.0000,  10.00000,    912.6166
    117.5000,       5.0000,  10.00000,    833.4964
    122.5000,       5.0000,  10.00000,    773.2903
    127.5000,       5.0000,  10.00000,    774.6988
    132.5000,       5.0000,  10.00000,    795.3962
    137.5000,       5.0000,  10.00000,    783.4645
    142.5000,       5.0000,  10.00000,    758.9016
    147.5000,       5.0000,  10.00000,    769.9039
    152.5000,       5.0000,  10.00000,    699.0728
    157.5000,       5.0000,  10.00000,    782.7173
    162.5000,       5.0000,  10.00000,    690.7811
    167.5000,       5.0000,  10.00000,    843.5201
    172.5000,       5.0000,  10.00000,    950.6621
    177.5000,       5.0000,  10.00000,    729.8052
    182.5000,       5.0000,  10.00000,    778.0673
    187.5000,       5.0000,  10.00000,    774.9246
    192.5000,       5.0000,  10.00000,    679.4269
    197.5000,       5.0000,  10.00000,    743.2317
    202.5000,       5.0000,  10.00000,    775.9553
    207.5000,       5.0000,  10.00000,    796.4214
    212.5000,       5.0000,  10.00000,    782.7173
    217.5000,       5.0000,  10.00000,    804.3632
    222.5000,       5.0000,  10.00000,    812.3608
    227.5000,       5.0000,  10.00000,    772.7031
    232.5000,       5.0000,  10.00000,    815.4996
    237.5000,       5.0000,  10.00000,    929.1160
    242.5000,       5.0000,  10.00000,    739.3484
    247.5000,       5.0000,  10.00000,    713.9191
    252.5000,       5.0000,  10.00000,    701.0344
    257.5000,       5.0000,  10.00000,    700.3599
    262.5000,       5.0000,  10.00000,    757.2563
     67.5000,      45.0000,   1.00000,    746.7291
     72.5000,      45.0000,   1.00000,    739.3282
     77.5000,      45.0000,   1.00000,    725.6765
     82.5000,      45.0000,   1.00000,    728.9223
     87.5000,      45.0000,   1.00000,    745.2847
     92.5000,      45.0000,   1.00000,    762.9489
     97.5000,      45.0000,   1.00000,    786.6051
    102.5000,      45.0000,   1.00000,    800.2390
    107.5000,      45.0000,   1.00000,    798.6517
    112.5000,      45.0000,   1.00000,    818.2776
    117.5000,      45.0000,   1.00000,    825.5538
    122.5000,      45.0000,   1.00000,    819.8738
    127.5000,      45.0000,   1.00000,    827.4976
    132.5000,      45.0000,   1.00000,    811.6346
    137.5000,      45.0000,   1.00000,    795.2366
    142.5000,      45.0000,   1.00000,    770.7689
    147.5000,      45.0000,   1.00000,    772.6771
    152.5000,      45.0000,   1.00000,    792.1870
    157.5000,      45.0000,   1.00000,    755.9402
    162.5000,      45.0000,   1.00000,    744.0185
    167.5000,      45.0000,   1.00000,    731.1961
    172.5000,      45.0000,   1.00000,    689.7508
    177.5000,      45.0000,   1.00000,    691.4539
    182.5000,      45.0000,   1.00000,    699.4077
    187.5000,      45.0000,   1.00000,    714.0134
    192.5000,      45.0000,   1.00000,    708.9575
    197.5000,      45.0000,   1.00000,    691.5698
    202.5000,      45.0000,   1.00000,    699.9160
    207.5000,      45.0000,   1.00000,    695.4486
    212.5000,      45.0000,   1.00000,    703.2151
    217.5000,      45.0000,   1.00000,    732.8367
    222.5000,      45.0000,   1.00000,    729.0561
    227.5000,      45.0000,   1.00000,    736.3590
    232.5000,      45.0000,   1.00000,    729.8140
    237.5000,      45.0000,   1.00000,    735.6990
    242.5000,      45.0000,   1.00000,    757.2242
    247.5000,      45.0000,   1.00000,    741.7357
     77.5000,       5.0000,  12.00000,    709.1893
    157.5000,       5.0000,  12.00000,    755.5756
    237.5000,       5.0000,  12.00000,    910.4536
     67.5000,      15.0000,   4.00000,    705.0212
     72.5000,      15.0000,   4.00000,    695.9568
     77.5000,      15.0000,   4.00000,    698.9588
     82.5000,      15.0000,   4.00000,    709.1834
     87.5000,      15.0000,   4.00000,    723.0045
     92.5000,      15.0000,   4.00000,    717.2383
     97.5000,      15.0000,   4.00000,    746.6396
    102.5000,      15.0000,   4.00000,    779.8640
    107.5000,      15.0000,   4.00000,    810.5378
    112.5000,      15.0000,   4.00000,    826.8259
    117.5000,      15.0000,   4.00000,    806.5847
    122.5000,      15.0000,   4.00000,    766.3997
    127.5000,      15.0000,   4.00000,    767.0833
    132.5000,      15.0000,   4.00000,    771.7042
    137.5000,      15.0000,   4.00000,    765.5674
    142.5000,      15.0000,   4.00000,    749.4577
    147.5000,      15.0000,   4.00000,    720.5673
    152.5000,      15.0000,   4.00000,    720.9833
    157.5000,      15.0000,   4.00000,    681.1737
    162.5000,      15.0000,   4.00000,    725.8876
    167.5000,      15.0000,   4.00000,    755.7259
    172.5000,      15.0000,   4.00000,    731.2674
    177.5000,      15.0000,   4.00000,    709.8076
    182.5000,      15.0000,   4.00000,    673.8729
    187.5000,      15.0000,   4.00000,    663.2498
    192.5000,      15.0000,   4.00000,    653.4498
    197.5000,      15.0000,   4.00000,    644.6412
    202.5000,      15.0000,   4.00000,    677.4991
    207.5000,      15.0000,   4.00000,    694.9165
    212.5000,      15.0000,   4.00000,    716.5547
    217.5000,      15.0000,   4.00000,    726.5712
    222.5000,      15.0000,   4.00000,    710.5693
    227.5000,      15.0000,   4.00000,    723.0938
    232.5000,      15.0000,   4.00000,    760.7226
    237.5000,      15.0000,   4.00000,    767.4697
    242.5000,      15.0000,   4.00000,    763.1592
    247.5000,      15.0000,   4.00000,    686.8023
     82.5000,      55.0000,   1.00000,    720.2264
     87.5000,      55.0000,   1.00000,    741.0967
     92.5000,      55.0000,   1.00000,    736.0508
     97.5000,      55.0000,   1.00000,    754.9594
    102.5000,      55.0000,   1.00000,    768.3861
    107.5000,      55.0000,   1.00000,    779.2516
    112.5000,      55.0000,   1.00000,    789.6379
    117.5000,      55.0000,   1.00000,    803.7621
    122.5000,      55.0000,   1.00000,    816.3169
    127.5000,      55.0000,   1.00000,    802.3126
    132.5000,      55.0000,   1.00000,    798.1385
    137.5000,      55.0000,   1.00000,    777.9113
    142.5000,      55.0000,   1.00000,    764.4300
    147.5000,      55.0000,   1.00000,    773.1377
    152.5000,      55.0000,   1.00000,    747.1780
    157.5000,      55.0000,   1.00000,    715.5728
    162.5000,      55.0000,   1.00000,    695.6834
    167.5000,      55.0000,   1.00000,    676.0228
    172.5000,      55.0000,   1.00000,    661.0267
    177.5000,      55.0000,   1.00000,    653.0056
    182.5000,      55.0000,   1.00000,    647.8616
    187.5000,      55.0000,   1.00000,    633.0616
    192.5000,      55.0000,   1.00000,    645.2895
    197.5000,      55.0000,   1.00000,    653.2344
    202.5000,      55.0000,   1.00000,    635.5356
    207.5000,      55.0000,   1.00000,    641.0065
    212.5000,      55.0000,   1.00000,    657.5829
    217.5000,      55.0000,   1.00000,    657.2777
    222.5000,      55.0000,   1.00000,    667.3478
    227.5000,      55.0000,   1.00000,    674.6387
    232.5000,      55.0000,   1.00000,    682.5509
     77.5000,       5.0000,  15.00000,    667.4651
    157.5000,       5.0000,  15.00000,    724.7582
    237.5000,       5.0000,  15.00000,    839.1919
     82.5000,      15.0000,   5.00000,    685.0516
     87.5000,      15.0000,   5.00000,    697.1367
     92.5000,      15.0000,   5.00000,    704.2049
     97.5000,      15.0000,   5.00000,    734.0316
    102.5000,      15.0000,   5.00000,    767.6926
    107.5000,      15.0000,   5.00000,    804.5190
    112.5000,      15.0000,   5.00000,    810.5843
    117.5000,      15.0000,   5.00000,    796.6721
    122.5000,      15.0000,   5.00000,    765.5972
    127.5000,      15.0000,   5.00000,    757.3936
    132.5000,      15.0000,   5.00000,    757.4352
    137.5000,      15.0000,   5.00000,    746.3738
    142.5000,      15.0000,   5.00000,    727.4147
    147.5000,      15.0000,   5.00000,    698.2752
    152.5000,      15.0000,   5.00000,    692.4677
    157.5000,      15.0000,   5.00000,    647.4481
    162.5000,      15.0000,   5.00000,    677.6774
    167.5000,      15.0000,   5.00000,    708.2574
    172.5000,      15.0000,   5.00000,    697.2463
    177.5000,      15.0000,   5.00000,    672.7706
    182.5000,      15.0000,   5.00000,    624.9288
    187.5000,      15.0000,   5.00000,    605.1656
    192.5000,      15.0000,   5.00000,    595.0527
    197.5000,      15.0000,   5.00000,    599.0923
    202.5000,      15.0000,   5.00000,    627.1686
    207.5000,      15.0000,   5.00000,    638.8447
    212.5000,      15.0000,   5.00000,    658.3725
    217.5000,      15.0000,   5.00000,    667.1105
    222.5000,      15.0000,   5.00000,    667.9146
    227.5000,      15.0000,   5.00000,    679.6401
    232.5000,      15.0000,   5.00000,    731.4012
     97.5000,      65.0000,   1.00000,    742.2648
    102.5000,      65.0000,   1.00000,    762.3445
    107.5000,      65.0000,   1.00000,    771.8755
    112.5000,      65.0000,   1.00000,    786.5328
    117.5000,      65.0000,   1.00000,    792.5992
    122.5000,      65.0000,   1.00000,    789.3922
    127.5000,      65.0000,   1.00000,    783.2098
    132.5000,      65.0000,   1.00000,    771.1028
    137.5000,      65.0000,   1.00000,    772.2748
    142.5000,      65.0000,   1.00000,    759.9745
    147.5000,      65.0000,   1.00000,    727.5689
    152.5000,      65.0000,   1.00000,    710.7607
    157.5000,      65.0000,   1.00000,    698.0612
    162.5000,      65.0000,   1.00000,    677.5050
    167.5000,      65.0000,   1.00000,    655.5964
    172.5000,      65.0000,   1.00000,    639.3421
    177.5000,      65.0000,   1.00000,    630.1588
    182.5000,      65.0000,   1.00000,    625.1743
    187.5000,      65.0000,   1.00000,    625.6894
    192.5000,      65.0000,   1.00000,    618.4509
    197.5000,      65.0000,   1.00000,    617.9229
    202.5000,      65.0000,   1.00000,    615.8364
    207.5000,      65.0000,   1.00000,    615.8879
    212.5000,      65.0000,   1.00000,    624.2985
    217.5000,      65.0000,   1.00000,    624.9811
     97.5000,      15.0000,   6.00000,    721.2774
    102.5000,      15.0000,   6.00000,    765.7222
    107.5000,      15.0000,   6.00000,    799.6215
    112.5000,      15.0000,   6.00000,    816.2981
    117.5000,      15.0000,   6.00000,    798.8211
    122.5000,      15.0000,   6.00000,    757.2510
    127.5000,      15.0000,   6.00000,    736.8464
    132.5000,      15.0000,   6.00000,    741.4937
    137.5000,      15.0000,   6.00000,    727.4705
    142.5000,      15.0000,   6.00000,    698.7735
    147.5000,      15.0000,   6.00000,    663.7494
    152.5000,      15.0000,   6.00000,    661.8106
    157.5000,      15.0000,   6.00000,    631.1710
    162.5000,      15.0000,   6.00000,    664.8104
    167.5000,      15.0000,   6.00000,    686.4014
    172.5000,      15.0000,   6.00000,    675.8605
    177.5000,      15.0000,   6.00000,    652.0474
    182.5000,      15.0000,   6.00000,    610.4576
    187.5000,      15.0000,   6.00000,    593.5026
    192.5000,      15.0000,   6.00000,    576.4957
    197.5000,      15.0000,   6.00000,    569.5782
    202.5000,      15.0000,   6.00000,    601.8934
    207.5000,      15.0000,   6.00000,    607.4487
    212.5000,      15.0000,   6.00000,    630.5432
    217.5000,      15.0000,   6.00000,    636.2604
    105.0000,      30.0000,   3.00000,    777.8309
    110.0000,      30.0000,   3.00000,    788.4877
    115.0000,      30.0000,   3.00000,    782.8245
    120.0000,      30.0000,   3.00000,    782.0754
    125.0000,      30.0000,   3.00000,    776.6390
    130.0000,      30.0000,   3.00000,    740.8821
    135.0000,      30.0000,   3.00000,    711.7554
    140.0000,      30.0000,   3.00000,    694.7228
    145.0000,      30.0000,   3.00000,    690.6517
    150.0000,      30.0000,   3.00000,    659.9151
    155.0000,      30.0000,   3.00000,    660.7803
    160.0000,      30.0000,   3.00000,    671.6274
    165.0000,      30.0000,   3.00000,    649.8983
    170.0000,      30.0000,   3.00000,    652.4963
    175.0000,      30.0000,   3.00000,    644.6866
    180.0000,      30.0000,   3.00000,    634.6746
    185.0000,      30.0000,   3.00000,    615.1324
    190.0000,      30.0000,   3.00000,    592.4626
    195.0000,      30.0000,   3.00000,    596.0903
    200.0000,      30.0000,   3.00000,    588.6877
    205.0000,      30.0000,   3.00000,    586.3048
    210.0000,      30.0000,   3.00000,    605.8079
    112.5000,      25.0000,   4.00000,    780.3937
    117.5000,      25.0000,   4.00000,    787.9485
    122.5000,      25.0000,   4.00000,    769.6288
    127.5000,      25.0000,   4.00000,    730.2363
    132.5000,      25.0000,   4.00000,    718.5461
    137.5000,      25.0000,   4.00000,    707.9052
    142.5000,      25.0000,   4.00000,    678.6778
    147.5000,      25.0000,   4.00000,    670.5439
    152.5000,      25.0000,   4.00000,    640.7001
    157.5000,      25.0000,   4.00000,    643.9628
    162.5000,      25.0000,   4.00000,    657.5934
    167.5000,      25.0000,   4.00000,    656.8667
    172.5000,      25.0000,   4.00000,    649.0895
    177.5000,      25.0000,   4.00000,    656.6238
    182.5000,      25.0000,   4.00000,    625.2751
    187.5000,      25.0000,   4.00000,    591.6053
    192.5000,      25.0000,   4.00000,    590.9471
    197.5000,      25.0000,   4.00000,    586.7711
    202.5000,      25.0000,   4.00000,    583.5060
    157.5000,      15.0000,   8.00000,    607.5859
    157.5000,      15.0000,  10.00000,    608.2596
INVERSION RESULTS
INITIAL RMS ERROR
 15.31
NUMBER OF LAYERS
14
NUMBER OF BLOCKS
584
ITERATION 1
MODEL RESISTIVITY
LAYER 1
61,     2.5000
     10.0000,     1034.1
     15.0000,     1055.1
     20.0000,     996.77
     25.0000,     884.50
     30.0000,     843.63
     35.0000,     876.07
     40.0000,     913.87
     45.0000,     898.55
     50.0000,     895.24
     55.0000,     904.40
     60.0000,     910.88
     65.0000,     882.30
     70.0000,     825.92
     75.0000,     801.42
     80.0000,     789.43
     85.0000,     811.71
     90.0000,     738.20
     95.0000,     740.05
    100.0000,     763.42
    105.0000,     736.21
    110.0000,     780.62
    115.0000,     822.07
    120.0000,     741.45
    125.0000,     684.20
    130.0000,     677.01
    135.0000,     692.06
    140.0000,     693.30
    145.0000,     679.38
    150.0000,     688.04
    155.0000,     630.61
    160.0000,     704.85
    165.0000,     656.83
    170.0000,     806.50
    175.0000,     925.62
    180.0000,     720.66
    185.0000,     745.03
    190.0000,     752.60
    195.0000,     665.60
    200.0000,     711.00
    205.0000,     755.28
    210.0000,     782.20
    215.0000,     777.39
    220.0000,     830.96
    225.0000,     827.15
    230.0000,     756.24
    235.0000,     808.06
    240.0000,     888.15
    245.0000,     721.88
    250.0000,     700.23
    255.0000,     663.46
    260.0000,     650.34
    265.0000,     693.44
    270.0000,     640.70
    275.0000,     578.58
    280.0000,     528.60
    285.0000,     567.99
    290.0000,     545.05
    295.0000,     526.51
    300.0000,     529.33
    305.0000,     515.44
           472.4819
LAYER 2
61,     5.2500
     10.0000,     1049.7
     15.0000,     1056.9
     20.0000,     1003.2
     25.0000,     890.93
     30.0000,     849.48
     35.0000,     886.46
     40.0000,     926.37
     45.0000,     919.19
     50.0000,     918.87
     55.0000,     927.91
     60.0000,     934.85
     65.0000,     909.14
     70.0000,     855.35
     75.0000,     827.99
     80.0000,     816.59
     85.0000,     832.46
     90.0000,     769.08
     95.0000,     766.70
    100.0000,     780.59
    105.0000,     756.34
    110.0000,     793.78
    115.0000,     830.02
    120.0000,     761.03
    125.0000,     706.59
    130.0000,     698.50
    135.0000,     712.52
    140.0000,     713.78
    145.0000,     705.91
    150.0000,     710.74
    155.0000,     670.90
    160.0000,     731.99
    165.0000,     707.84
    170.0000,     847.39
    175.0000,     949.99
    180.0000,     779.42
    185.0000,     786.74
    190.0000,     787.56
    195.0000,     711.56
    200.0000,     747.06
    205.0000,     789.14
    210.0000,     814.15
    215.0000,     811.66
    220.0000,     853.42
    225.0000,     848.73
    230.0000,     788.21
    235.0000,     833.89
    240.0000,     895.06
    245.0000,     745.14
    250.0000,     709.58
    255.0000,     677.77
    260.0000,     669.08
    265.0000,     704.78
    270.0000,     655.97
    275.0000,     590.40
    280.0000,     545.16
    285.0000,     576.56
    290.0000,     557.98
    295.0000,     539.58
    300.0000,     535.99
    305.0000,     514.64
           480.8953
LAYER 3
59,     8.2750
     15.0000,     1072.7
     20.0000,     1032.3
     25.0000,     935.07
     30.0000,     902.72
     35.0000,     949.52
     40.0000,     1002.0
     45.0000,     1008.2
     50.0000,     1008.1
     55.0000,     1009.5
     60.0000,     1008.6
     65.0000,     979.24
     70.0000,     923.80
     75.0000,     887.09
     80.0000,     871.15
     85.0000,     879.99
     90.0000,     835.12
     95.0000,     831.27
    100.0000,     837.92
    105.0000,     820.76
    110.0000,     854.32
    115.0000,     890.00
    120.0000,     841.59
    125.0000,     795.08
    130.0000,     786.14
    135.0000,     795.80
    140.0000,     795.62
    145.0000,     792.61
    150.0000,     797.55
    155.0000,     779.53
    160.0000,     831.94
    165.0000,     835.11
    170.0000,     961.85
    175.0000,     1046.6
    180.0000,     917.01
    185.0000,     907.69
    190.0000,     900.01
    195.0000,     836.46
    200.0000,     860.28
    205.0000,     898.24
    210.0000,     919.80
    215.0000,     916.62
    220.0000,     942.25
    225.0000,     935.75
    230.0000,     890.57
    235.0000,     928.87
    240.0000,     963.88
    245.0000,     827.60
    250.0000,     772.26
    255.0000,     741.14
    260.0000,     734.64
    265.0000,     757.01
    270.0000,     708.78
    275.0000,     639.19
    280.0000,     596.94
    285.0000,     615.92
    290.0000,     600.17
    295.0000,     578.83
    300.0000,     555.66
           515.7949
LAYER 4
57,    11.6025
     20.0000,     1103.1
     25.0000,     1018.8
     30.0000,     1002.1
     35.0000,     1068.1
     40.0000,     1135.6
     45.0000,     1150.9
     50.0000,     1141.3
     55.0000,     1119.9
     60.0000,     1094.8
     65.0000,     1046.2
     70.0000,     977.39
     75.0000,     925.40
     80.0000,     901.18
     85.0000,     908.18
     90.0000,     884.51
     95.0000,     889.73
    100.0000,     901.45
    105.0000,     897.70
    110.0000,     938.30
    115.0000,     985.20
    120.0000,     961.79
    125.0000,     928.73
    130.0000,     920.45
    135.0000,     922.99
    140.0000,     916.52
    145.0000,     912.97
    150.0000,     920.26
    155.0000,     917.91
    160.0000,     968.26
    165.0000,     984.90
    170.0000,     1097.0
    175.0000,     1167.8
    180.0000,     1067.3
    185.0000,     1054.0
    190.0000,     1045.4
    195.0000,     992.81
    200.0000,     1011.2
    205.0000,     1046.4
    210.0000,     1065.8
    215.0000,     1061.9
    220.0000,     1080.1
    225.0000,     1077.7
    230.0000,     1048.1
    235.0000,     1085.0
    240.0000,     1101.2
    245.0000,     962.82
    250.0000,     887.77
    255.0000,     849.17
    260.0000,     836.77
    265.0000,     843.30
    270.0000,     787.74
    275.0000,     712.56
    280.0000,     667.80
    285.0000,     675.53
    290.0000,     653.66
    295.0000,     628.60
           571.7495
LAYER 5
53,    15.2628
     30.0000,     1250.3
     35.0000,     1322.1
     40.0000,     1376.3
     45.0000,     1370.4
     50.0000,     1324.2
     55.0000,     1231.8
     60.0000,     1134.4
     65.0000,     1030.3
     70.0000,     933.49
     75.0000,     861.44
     80.0000,     825.89
     85.0000,     827.39
     90.0000,     842.09
     95.0000,     875.54
    100.0000,     917.21
    105.0000,     960.81
    110.0000,     1026.4
    115.0000,     1097.0
    120.0000,     1133.1
    125.0000,     1143.5
    130.0000,     1141.6
    135.0000,     1127.6
    140.0000,     1104.4
    145.0000,     1088.5
    150.0000,     1087.2
    155.0000,     1093.0
    160.0000,     1116.4
    165.0000,     1129.8
    170.0000,     1170.6
    175.0000,     1191.9
    180.0000,     1158.7
    185.0000,     1152.7
    190.0000,     1153.9
    195.0000,     1144.4
    200.0000,     1162.3
    205.0000,     1192.5
    210.0000,     1218.1
    215.0000,     1236.6
    220.0000,     1266.4
    225.0000,     1295.7
    230.0000,     1316.5
    235.0000,     1347.5
    240.0000,     1333.5
    245.0000,     1227.3
    250.0000,     1134.1
    255.0000,     1069.6
    260.0000,     1024.2
    265.0000,     983.83
    270.0000,     914.35
    275.0000,     845.74
    280.0000,     793.55
    285.0000,     771.28
           712.4389
LAYER 6
49,    19.2890
     40.0000,     1396.5
     45.0000,     1337.4
     50.0000,     1278.0
     55.0000,     1154.0
     60.0000,     1039.7
     65.0000,     920.74
     70.0000,     825.15
     75.0000,     756.41
     80.0000,     721.69
     85.0000,     719.57
     90.0000,     740.60
     95.0000,     780.28
    100.0000,     832.08
    105.0000,     892.12
    110.0000,     962.56
    115.0000,     1033.6
    120.0000,     1086.1
    125.0000,     1113.6
    130.0000,     1117.4
    135.0000,     1101.4
    140.0000,     1074.9
    145.0000,     1051.0
    150.0000,     1036.1
    155.0000,     1027.6
    160.0000,     1023.8
    165.0000,     1017.3
    170.0000,     1016.3
    175.0000,     1011.4
    180.0000,     997.87
    185.0000,     995.25
    190.0000,     1000.4
    195.0000,     1008.6
    200.0000,     1028.2
    205.0000,     1056.2
    210.0000,     1087.8
    215.0000,     1122.7
    220.0000,     1165.6
    225.0000,     1212.5
    230.0000,     1254.5
    235.0000,     1283.6
    240.0000,     1273.3
    245.0000,     1212.6
    250.0000,     1141.0
    255.0000,     1077.8
    260.0000,     1021.1
    265.0000,     969.53
    270.0000,     909.44
    275.0000,     860.34
           803.2888
LAYER 7
45,    23.7179
     50.0000,     1205.0
     55.0000,     1033.8
     60.0000,     934.67
     65.0000,     826.63
     70.0000,     746.15
     75.0000,     685.00
     80.0000,     653.79
     85.0000,     648.78
     90.0000,     665.43
     95.0000,     699.26
    100.0000,     745.52
    105.0000,     800.28
    110.0000,     860.24
    115.0000,     918.10
    120.0000,     963.54
    125.0000,     989.76
    130.0000,     995.12
    135.0000,     982.80
    140.0000,     960.03
    145.0000,     935.18
    150.0000,     912.97
    155.0000,     893.41
    160.0000,     875.17
    165.0000,     856.79
    170.0000,     840.44
    175.0000,     825.86
    180.0000,     813.93
    185.0000,     809.26
    190.0000,     811.66
    195.0000,     820.10
    200.0000,     835.90
    205.0000,     858.67
    210.0000,     887.48
    215.0000,     922.18
    220.0000,     963.10
    225.0000,     1007.1
    230.0000,     1047.1
    235.0000,     1073.3
    240.0000,     1073.7
    245.0000,     1046.5
    250.0000,     1004.5
    255.0000,     962.62
    260.0000,     921.07
    265.0000,     883.88
           836.7475
LAYER 8
41,    28.5897
     60.0000,     887.50
     65.0000,     764.91
     70.0000,     700.70
     75.0000,     651.43
     80.0000,     624.55
     85.0000,     616.89
     90.0000,     627.46
     95.0000,     652.47
    100.0000,     688.10
    105.0000,     730.52
    110.0000,     775.65
    115.0000,     817.85
    120.0000,     850.86
    125.0000,     870.10
    130.0000,     874.09
    135.0000,     864.73
    140.0000,     846.29
    145.0000,     823.67
    150.0000,     800.16
    155.0000,     776.87
    160.0000,     753.96
    165.0000,     731.72
    170.0000,     711.34
    175.0000,     693.88
    180.0000,     680.51
    185.0000,     672.69
    190.0000,     670.64
    195.0000,     674.26
    200.0000,     683.75
    205.0000,     699.08
    210.0000,     720.12
    215.0000,     746.55
    220.0000,     777.52
    225.0000,     810.76
    230.0000,     841.69
    235.0000,     863.33
    240.0000,     868.93
    245.0000,     859.90
    250.0000,     842.99
    255.0000,     822.99
           801.5937
LAYER 9
37,    33.9487
     70.0000,     685.22
     75.0000,     637.77
     80.0000,     616.12
     85.0000,     609.81
     90.0000,     615.55
     95.0000,     632.71
    100.0000,     658.20
    105.0000,     688.52
    110.0000,     720.53
    115.0000,     749.51
    120.0000,     771.50
    125.0000,     783.63
    130.0000,     784.98
    135.0000,     776.64
    140.0000,     761.01
    145.0000,     740.94
    150.0000,     718.68
    155.0000,     695.55
    160.0000,     672.36
    165.0000,     649.88
    170.0000,     629.05
    175.0000,     610.77
    180.0000,     595.93
    185.0000,     585.22
    190.0000,     578.95
    195.0000,     577.29
    200.0000,     580.36
    205.0000,     588.24
    210.0000,     600.91
    215.0000,     618.02
    220.0000,     638.50
    225.0000,     661.35
    230.0000,     684.64
    235.0000,     702.68
    240.0000,     708.66
    245.0000,     708.84
           709.7339
LAYER 10
31,    39.8436
     85.0000,     612.87
     90.0000,     618.04
     95.0000,     628.43
    100.0000,     646.72
    105.0000,     667.40
    110.0000,     690.56
    115.0000,     710.06
    120.0000,     723.85
    125.0000,     730.09
    130.0000,     728.38
    135.0000,     719.52
    140.0000,     705.01
    145.0000,     686.60
    150.0000,     665.85
    155.0000,     643.90
    160.0000,     621.63
    165.0000,     599.80
    170.0000,     579.15
    175.0000,     560.34
    180.0000,     543.97
    185.0000,     530.52
    190.0000,     520.35
    195.0000,     513.75
    200.0000,     511.00
    205.0000,     512.25
    210.0000,     517.66
    215.0000,     527.25
    220.0000,     538.90
    225.0000,     553.51
    230.0000,     570.15
           597.5095
LAYER 11
27,    46.3279
     95.0000,     625.86
    100.0000,     646.99
    105.0000,     663.45
    110.0000,     679.95
    115.0000,     692.77
    120.0000,     701.10
    125.0000,     702.54
    130.0000,     697.48
    135.0000,     686.89
    140.0000,     671.98
    145.0000,     653.99
    150.0000,     634.00
    155.0000,     612.85
    160.0000,     591.25
    165.0000,     569.77
    170.0000,     548.93
    175.0000,     529.18
    180.0000,     510.92
    185.0000,     494.52
    190.0000,     480.38
    195.0000,     468.95
    200.0000,     460.88
    205.0000,     456.25
    210.0000,     455.51
    215.0000,     458.31
    220.0000,     464.44
           475.0891
LAYER 12
23,    53.4607
    105.0000,     668.83
    110.0000,     686.27
    115.0000,     696.10
    120.0000,     698.66
    125.0000,     695.19
    130.0000,     685.80
    135.0000,     672.11
    140.0000,     655.34
    145.0000,     636.47
    150.0000,     616.18
    155.0000,     595.00
    160.0000,     573.35
    165.0000,     551.55
    170.0000,     529.90
    175.0000,     508.61
    180.0000,     487.90
    185.0000,     468.05
    190.0000,     449.40
    195.0000,     432.53
    200.0000,     419.63
    205.0000,     409.54
    210.0000,     403.68
           402.6115
LAYER 13
21,    61.3068
    110.0000,     719.63
    115.0000,     722.93
    120.0000,     715.76
    125.0000,     703.46
    130.0000,     688.56
    135.0000,     669.74
    140.0000,     649.63
    145.0000,     628.72
    150.0000,     607.23
    155.0000,     585.28
    160.0000,     562.94
    165.0000,     540.29
    170.0000,     517.34
    175.0000,     494.08
    180.0000,     470.50
    185.0000,     446.61
    190.0000,     422.70
    195.0000,     401.93
    200.0000,     382.10
    205.0000,     365.00
           354.3665
LAYER 14
19, 
    115.0000,     781.56
    120.0000,     747.30
    125.0000,     719.71
    130.0000,     695.90
    135.0000,     673.94
    140.0000,     649.70
    145.0000,     626.50
    150.0000,     603.63
    155.0000,     580.73
    160.0000,     557.59
    165.0000,     534.05
    170.0000,     509.96
    175.0000,     485.06
    180.0000,     458.96
    185.0000,     431.06
    190.0000,     405.57
    195.0000,     378.45
    200.0000,     349.09
           317.1299
CALCULATED APPARENT RESISTIVITY
      7.5000,       5.0000,   1.00000,   1031.3021
     12.5000,       5.0000,   1.00000,   1028.0181
     17.5000,       5.0000,   1.00000,    990.3249
     22.5000,       5.0000,   1.00000,    932.0026
     27.5000,       5.0000,   1.00000,    903.8804
     32.5000,       5.0000,   1.00000,    915.9179
     37.5000,       5.0000,   1.00000,    931.7592
     42.5000,       5.0000,   1.00000,    916.3574
     47.5000,       5.0000,   1.00000,    933.9625
     52.5000,       5.0000,   1.00000,    925.2211
     57.5000,       5.0000,   1.00000,    917.0871
     62.5000,       5.0000,   1.00000,    894.4295
     67.5000,       5.0000,   1.00000,    855.3268
     72.5000,       5.0000,   1.00000,    844.1061
     77.5000,       5.0000,   1.00000,    802.8078
     82.5000,       5.0000,   1.00000,    821.7700
     87.5000,       5.0000,   1.00000,    772.0870
     92.5000,       5.0000,   1.00000,    773.2488
     97.5000,       5.0000,   1.00000,    786.1478
    102.5000,       5.0000,   1.00000,    768.4354
    107.5000,       5.0000,   1.00000,    786.2619
    112.5000,       5.0000,   1.00000,    797.9844
    117.5000,       5.0000,   1.00000,    755.9245
    122.5000,       5.0000,   1.00000,    735.3444
    127.5000,       5.0000,   1.00000,    720.5430
    132.5000,       5.0000,   1.00000,    718.5356
    137.5000,       5.0000,   1.00000,    718.0915
    142.5000,       5.0000,   1.00000,    699.4401
    147.5000,       5.0000,   1.00000,    726.5426
    152.5000,       5.0000,   1.00000,    675.2641
    157.5000,       5.0000,   1.00000,    767.1374
    162.5000,       5.0000,   1.00000,    717.4666
    167.5000,       5.0000,   1.00000,    799.4484
    172.5000,       5.0000,   1.00000,    872.7680
    177.5000,       5.0000,   1.00000,    755.2773
    182.5000,       5.0000,   1.00000,    802.4425
    187.5000,       5.0000,   1.00000,    784.8384
    192.5000,       5.0000,   1.00000,    727.9372
    197.5000,       5.0000,   1.00000,    771.4053
    202.5000,       5.0000,   1.00000,    782.5816
    207.5000,       5.0000,   1.00000,    807.2319
    212.5000,       5.0000,   1.00000,    811.0641
    217.5000,       5.0000,   1.00000,    841.5858
    222.5000,       5.0000,   1.00000,    843.9401
    227.5000,       5.0000,   1.00000,    818.5786
    232.5000,       5.0000,   1.00000,    812.2180
    237.5000,       5.0000,   1.00000,    862.8361
    242.5000,       5.0000,   1.00000,    742.4998
    247.5000,       5.0000,   1.00000,    744.7379
    252.5000,       5.0000,   1.00000,    711.1750
    257.5000,       5.0000,   1.00000,    678.7997
    262.5000,       5.0000,   1.00000,    689.7494
    267.5000,       5.0000,   1.00000,    639.6339
    272.5000,       5.0000,   1.00000,    620.6008
    277.5000,       5.0000,   1.00000,    572.1349
    282.5000,       5.0000,   1.00000,    585.4082
    287.5000,       5.0000,   1.00000,    558.9866
    292.5000,       5.0000,   1.00000,    548.0021
    297.5000,       5.0000,   1.00000,    537.9215
    302.5000,       5.0000,   1.00000,    524.9207
    307.5000,       5.0000,   1.00000,    496.9376
     12.5000,       5.0000,   2.00000,   1062.2345
     17.5000,       5.0000,   2.00000,   1041.9198
     22.5000,       5.0000,   2.00000,    962.3922
     27.5000,       5.0000,   2.00000,    939.7518
     32.5000,       5.0000,   2.00000,    988.9690
     37.5000,       5.0000,   2.00000,    999.6604
     42.5000,       5.0000,   2.00000,    951.8806
     47.5000,       5.0000,   2.00000,    957.0789
     52.5000,       5.0000,   2.00000,    959.9867
     57.5000,       5.0000,   2.00000,    955.0056
     62.5000,       5.0000,   2.00000,    925.1925
     67.5000,       5.0000,   2.00000,    883.4855
     72.5000,       5.0000,   2.00000,    860.9980
     77.5000,       5.0000,   2.00000,    841.6726
     82.5000,       5.0000,   2.00000,    863.4584
     87.5000,       5.0000,   2.00000,    797.8728
     92.5000,       5.0000,   2.00000,    802.6519
     97.5000,       5.0000,   2.00000,    831.4285
    102.5000,       5.0000,   2.00000,    785.1684
    107.5000,       5.0000,   2.00000,    813.1869
    112.5000,       5.0000,   2.00000,    851.2347
    117.5000,       5.0000,   2.00000,    790.7668
    122.5000,       5.0000,   2.00000,    761.5425
    127.5000,       5.0000,   2.00000,    771.7493
    132.5000,       5.0000,   2.00000,    783.1260
    137.5000,       5.0000,   2.00000,    767.3281
    142.5000,       5.0000,   2.00000,    761.5169
    147.5000,       5.0000,   2.00000,    773.6746
    152.5000,       5.0000,   2.00000,    751.9416
    157.5000,       5.0000,   2.00000,    828.9667
    162.5000,       5.0000,   2.00000,    730.3358
    167.5000,       5.0000,   2.00000,    853.7270
    172.5000,       5.0000,   2.00000,    956.3232
    177.5000,       5.0000,   2.00000,    756.9595
    182.5000,       5.0000,   2.00000,    837.5347
    187.5000,       5.0000,   2.00000,    883.3366
    192.5000,       5.0000,   2.00000,    775.4488
    197.5000,       5.0000,   2.00000,    822.5143
    202.5000,       5.0000,   2.00000,    865.4855
    207.5000,       5.0000,   2.00000,    852.2534
    212.5000,       5.0000,   2.00000,    843.6414
    217.5000,       5.0000,   2.00000,    904.8852
    222.5000,       5.0000,   2.00000,    901.3625
    227.5000,       5.0000,   2.00000,    809.5901
    232.5000,       5.0000,   2.00000,    856.8629
    237.5000,       5.0000,   2.00000,    942.9045
    242.5000,       5.0000,   2.00000,    778.9850
    247.5000,       5.0000,   2.00000,    767.3273
    252.5000,       5.0000,   2.00000,    761.7916
    257.5000,       5.0000,   2.00000,    718.8185
    262.5000,       5.0000,   2.00000,    736.9687
    267.5000,       5.0000,   2.00000,    691.1166
    272.5000,       5.0000,   2.00000,    642.5646
    277.5000,       5.0000,   2.00000,    606.7267
    282.5000,       5.0000,   2.00000,    633.6538
    287.5000,       5.0000,   2.00000,    600.5012
    292.5000,       5.0000,   2.00000,    567.1570
    297.5000,       5.0000,   2.00000,    572.2382
    302.5000,       5.0000,   2.00000,    556.7748
     17.5000,       5.0000,   3.00000,   1072.2034
     22.5000,       5.0000,   3.00000,    979.7908
     27.5000,       5.0000,   3.00000,    959.6718
     32.5000,       5.0000,   3.00000,   1022.0645
     37.5000,       5.0000,   3.00000,   1047.8335
     42.5000,       5.0000,   3.00000,    985.1387
     47.5000,       5.0000,   3.00000,    966.2383
     52.5000,       5.0000,   3.00000,    971.7324
     57.5000,       5.0000,   3.00000,    978.3196
     62.5000,       5.0000,   3.00000,    946.5573
     67.5000,       5.0000,   3.00000,    885.1095
     72.5000,       5.0000,   3.00000,    872.3476
     77.5000,       5.0000,   3.00000,    861.2480
     82.5000,       5.0000,   3.00000,    885.0262
     87.5000,       5.0000,   3.00000,    821.3656
     92.5000,       5.0000,   3.00000,    820.8182
     97.5000,       5.0000,   3.00000,    829.7575
    102.5000,       5.0000,   3.00000,    809.1053
    107.5000,       5.0000,   3.00000,    847.4982
    112.5000,       5.0000,   3.00000,    886.9171
    117.5000,       5.0000,   3.00000,    823.2490
    122.5000,       5.0000,   3.00000,    779.9484
    127.5000,       5.0000,   3.00000,    794.7993
    132.5000,       5.0000,   3.00000,    825.3149
    137.5000,       5.0000,   3.00000,    833.9321
    142.5000,       5.0000,   3.00000,    805.6846
    147.5000,       5.0000,   3.00000,    838.6835
    152.5000,       5.0000,   3.00000,    788.1926
    157.5000,       5.0000,   3.00000,    832.2151
    162.5000,       5.0000,   3.00000,    766.5857
    167.5000,       5.0000,   3.00000,    903.5267
    172.5000,       5.0000,   3.00000,    982.5070
    177.5000,       5.0000,   3.00000,    812.0060
    182.5000,       5.0000,   3.00000,    855.7384
    187.5000,       5.0000,   3.00000,    891.7380
    192.5000,       5.0000,   3.00000,    827.9114
    197.5000,       5.0000,   3.00000,    862.8391
    202.5000,       5.0000,   3.00000,    896.4304
    207.5000,       5.0000,   3.00000,    902.1892
    212.5000,       5.0000,   3.00000,    889.4915
    217.5000,       5.0000,   3.00000,    938.1013
    222.5000,       5.0000,   3.00000,    895.1780
    227.5000,       5.0000,   3.00000,    833.3463
    232.5000,       5.0000,   3.00000,    881.8597
    237.5000,       5.0000,   3.00000,    987.0844
    242.5000,       5.0000,   3.00000,    826.4469
    247.5000,       5.0000,   3.00000,    781.5814
    252.5000,       5.0000,   3.00000,    761.4017
    257.5000,       5.0000,   3.00000,    765.0259
    262.5000,       5.0000,   3.00000,    793.6005
    267.5000,       5.0000,   3.00000,    728.8478
    272.5000,       5.0000,   3.00000,    672.7040
    277.5000,       5.0000,   3.00000,    626.2967
    282.5000,       5.0000,   3.00000,    667.2734
    287.5000,       5.0000,   3.00000,    635.9768
    292.5000,       5.0000,   3.00000,    608.1328
    297.5000,       5.0000,   3.00000,    595.0540
     22.5000,      15.0000,   1.00000,   1009.1239
     27.5000,      15.0000,   1.00000,    991.4254
     32.5000,      15.0000,   1.00000,   1007.3249
     37.5000,      15.0000,   1.00000,   1019.1531
     42.5000,      15.0000,   1.00000,   1007.2999
     47.5000,      15.0000,   1.00000,    977.3601
     52.5000,      15.0000,   1.00000,    966.5224
     57.5000,      15.0000,   1.00000,    963.5193
     62.5000,      15.0000,   1.00000,    936.2000
     67.5000,      15.0000,   1.00000,    904.9809
     72.5000,      15.0000,   1.00000,    879.4253
     77.5000,      15.0000,   1.00000,    877.4905
     82.5000,      15.0000,   1.00000,    865.7247
     87.5000,      15.0000,   1.00000,    856.3931
     92.5000,      15.0000,   1.00000,    825.0505
     97.5000,      15.0000,   1.00000,    819.0406
    102.5000,      15.0000,   1.00000,    839.6122
    107.5000,      15.0000,   1.00000,    867.6335
    112.5000,      15.0000,   1.00000,    862.3785
    117.5000,      15.0000,   1.00000,    837.8173
    122.5000,      15.0000,   1.00000,    809.9725
    127.5000,      15.0000,   1.00000,    803.0419
    132.5000,      15.0000,   1.00000,    834.5508
    137.5000,      15.0000,   1.00000,    849.3076
    142.5000,      15.0000,   1.00000,    865.8184
    147.5000,      15.0000,   1.00000,    836.7045
    152.5000,      15.0000,   1.00000,    816.6327
    157.5000,      15.0000,   1.00000,    800.2820
    162.5000,      15.0000,   1.00000,    853.3995
    167.5000,      15.0000,   1.00000,    892.9014
    172.5000,      15.0000,   1.00000,    914.9601
    177.5000,      15.0000,   1.00000,    907.0363
    182.5000,      15.0000,   1.00000,    865.2424
    187.5000,      15.0000,   1.00000,    844.4618
    192.5000,      15.0000,   1.00000,    865.3412
    197.5000,      15.0000,   1.00000,    883.1179
    202.5000,      15.0000,   1.00000,    892.2000
    207.5000,      15.0000,   1.00000,    915.7992
    212.5000,      15.0000,   1.00000,    935.8945
    217.5000,      15.0000,   1.00000,    892.1064
    222.5000,      15.0000,   1.00000,    875.7605
    227.5000,      15.0000,   1.00000,    874.0090
    232.5000,      15.0000,   1.00000,    903.6912
    237.5000,      15.0000,   1.00000,    898.0137
    242.5000,      15.0000,   1.00000,    874.1322
    247.5000,      15.0000,   1.00000,    795.9064
    252.5000,      15.0000,   1.00000,    766.9460
    257.5000,      15.0000,   1.00000,    782.9655
    262.5000,      15.0000,   1.00000,    788.3158
    267.5000,      15.0000,   1.00000,    753.5347
    272.5000,      15.0000,   1.00000,    697.2569
    277.5000,      15.0000,   1.00000,    671.6737
    282.5000,      15.0000,   1.00000,    653.0178
    287.5000,      15.0000,   1.00000,    659.1620
    292.5000,      15.0000,   1.00000,    637.0080
     22.5000,       5.0000,   4.00000,    988.4654
     27.5000,       5.0000,   4.00000,    965.1384
     32.5000,       5.0000,   4.00000,   1020.9323
     37.5000,       5.0000,   4.00000,   1052.4130
     42.5000,       5.0000,   4.00000,   1002.8856
     47.5000,       5.0000,   4.00000,    986.6682
     52.5000,       5.0000,   4.00000,    975.3011
     57.5000,       5.0000,   4.00000,    980.5145
     62.5000,       5.0000,   4.00000,    946.9102
     67.5000,       5.0000,   4.00000,    893.1709
     72.5000,       5.0000,   4.00000,    878.8180
     77.5000,       5.0000,   4.00000,    860.8489
     82.5000,       5.0000,   4.00000,    898.5904
     87.5000,       5.0000,   4.00000,    832.5829
     92.5000,       5.0000,   4.00000,    818.8765
     97.5000,       5.0000,   4.00000,    838.5244
    102.5000,       5.0000,   4.00000,    820.3497
    107.5000,       5.0000,   4.00000,    876.4525
    112.5000,       5.0000,   4.00000,    910.9860
    117.5000,       5.0000,   4.00000,    838.3359
    122.5000,       5.0000,   4.00000,    801.8824
    127.5000,       5.0000,   4.00000,    805.4574
    132.5000,       5.0000,   4.00000,    851.4127
    137.5000,       5.0000,   4.00000,    866.5598
    142.5000,       5.0000,   4.00000,    864.1549
    147.5000,       5.0000,   4.00000,    870.6458
    152.5000,       5.0000,   4.00000,    777.9573
    157.5000,       5.0000,   4.00000,    859.3057
    162.5000,       5.0000,   4.00000,    784.9581
    167.5000,       5.0000,   4.00000,    918.9426
    172.5000,       5.0000,   4.00000,   1039.2792
    177.5000,       5.0000,   4.00000,    830.9830
    182.5000,       5.0000,   4.00000,    885.6104
    187.5000,       5.0000,   4.00000,    888.1647
    192.5000,       5.0000,   4.00000,    819.7007
    197.5000,       5.0000,   4.00000,    892.0881
    202.5000,       5.0000,   4.00000,    911.4493
    207.5000,       5.0000,   4.00000,    931.8187
    212.5000,       5.0000,   4.00000,    925.7730
    217.5000,       5.0000,   4.00000,    924.3364
    222.5000,       5.0000,   4.00000,    902.8264
    227.5000,       5.0000,   4.00000,    844.2618
    232.5000,       5.0000,   4.00000,    900.3535
    237.5000,       5.0000,   4.00000,   1004.6378
    242.5000,       5.0000,   4.00000,    830.8444
    247.5000,       5.0000,   4.00000,    799.7200
    252.5000,       5.0000,   4.00000,    772.3785
    257.5000,       5.0000,   4.00000,    773.7867
    262.5000,       5.0000,   4.00000,    832.9342
    267.5000,       5.0000,   4.00000,    762.0642
    272.5000,       5.0000,   4.00000,    701.9221
    277.5000,       5.0000,   4.00000,    648.0021
    282.5000,       5.0000,   4.00000,    683.0883
    287.5000,       5.0000,   4.00000,    666.9968
    292.5000,       5.0000,   4.00000,    638.3624
     30.0000,      20.0000,   1.00000,    980.9093
     35.0000,      20.0000,   1.00000,    975.4725
     40.0000,      20.0000,   1.00000,    989.2877
     45.0000,      20.0000,   1.00000,    997.3388
     50.0000,      20.0000,   1.00000,    990.0731
     55.0000,      20.0000,   1.00000,    963.9490
     60.0000,      20.0000,   1.00000,    937.8431
     65.0000,      20.0000,   1.00000,    922.9101
     70.0000,      20.0000,   1.00000,    900.6659
     75.0000,      20.0000,   1.00000,    888.9694
     80.0000,      20.0000,   1.00000,    868.9017
     85.0000,      20.0000,   1.00000,    848.2102
     90.0000,      20.0000,   1.00000,    849.1553
     95.0000,      20.0000,   1.00000,    835.7643
    100.0000,      20.0000,   1.00000,    850.6880
    105.0000,      20.0000,   1.00000,    872.4733
    110.0000,      20.0000,   1.00000,    863.3271
    115.0000,      20.0000,   1.00000,    862.8002
    120.0000,      20.0000,   1.00000,    843.8618
    125.0000,      20.0000,   1.00000,    834.6130
    130.0000,      20.0000,   1.00000,    836.3159
    135.0000,      20.0000,   1.00000,    859.3755
    140.0000,      20.0000,   1.00000,    875.9337
    145.0000,      20.0000,   1.00000,    843.7807
    150.0000,      20.0000,   1.00000,    848.2798
    155.0000,      20.0000,   1.00000,    824.9452
    160.0000,      20.0000,   1.00000,    838.2173
    165.0000,      20.0000,   1.00000,    913.4579
    170.0000,      20.0000,   1.00000,    901.1244
    175.0000,      20.0000,   1.00000,    928.7319
    180.0000,      20.0000,   1.00000,    924.7023
    185.0000,      20.0000,   1.00000,    850.3857
    190.0000,      20.0000,   1.00000,    858.9328
    195.0000,      20.0000,   1.00000,    852.9342
    200.0000,      20.0000,   1.00000,    877.2103
    205.0000,      20.0000,   1.00000,    924.6918
    210.0000,      20.0000,   1.00000,    906.2463
    215.0000,      20.0000,   1.00000,    906.2876
    220.0000,      20.0000,   1.00000,    890.6616
    225.0000,      20.0000,   1.00000,    883.9155
    230.0000,      20.0000,   1.00000,    903.1068
    235.0000,      20.0000,   1.00000,    868.5382
    240.0000,      20.0000,   1.00000,    858.8404
    245.0000,      20.0000,   1.00000,    840.1320
    250.0000,      20.0000,   1.00000,    797.4932
    255.0000,      20.0000,   1.00000,    797.0710
    260.0000,      20.0000,   1.00000,    779.9605
    265.0000,      20.0000,   1.00000,    769.1097
    270.0000,      20.0000,   1.00000,    763.1501
    275.0000,      20.0000,   1.00000,    723.7166
    280.0000,      20.0000,   1.00000,    695.3856
    285.0000,      20.0000,   1.00000,    672.5551
     27.5000,       5.0000,   5.00000,    951.4624
     32.5000,       5.0000,   5.00000,   1002.8912
     37.5000,       5.0000,   5.00000,   1031.2516
     42.5000,       5.0000,   5.00000,    998.4894
     47.5000,       5.0000,   5.00000,    997.8494
     52.5000,       5.0000,   5.00000,    987.4974
     57.5000,       5.0000,   5.00000,    969.3784
     62.5000,       5.0000,   5.00000,    942.1774
     67.5000,       5.0000,   5.00000,    896.8691
     72.5000,       5.0000,   5.00000,    876.2438
     77.5000,       5.0000,   5.00000,    862.9595
     82.5000,       5.0000,   5.00000,    894.4758
     87.5000,       5.0000,   5.00000,    822.6348
     92.5000,       5.0000,   5.00000,    823.0845
     97.5000,       5.0000,   5.00000,    849.9612
    102.5000,       5.0000,   5.00000,    832.0731
    107.5000,       5.0000,   5.00000,    880.1693
    112.5000,       5.0000,   5.00000,    926.4492
    117.5000,       5.0000,   5.00000,    851.9551
    122.5000,       5.0000,   5.00000,    806.9310
    127.5000,       5.0000,   5.00000,    827.6213
    132.5000,       5.0000,   5.00000,    855.7068
    137.5000,       5.0000,   5.00000,    886.8531
    142.5000,       5.0000,   5.00000,    879.0731
    147.5000,       5.0000,   5.00000,    861.6526
    152.5000,       5.0000,   5.00000,    794.8971
    157.5000,       5.0000,   5.00000,    865.6770
    162.5000,       5.0000,   5.00000,    785.3132
    167.5000,       5.0000,   5.00000,    945.0668
    172.5000,       5.0000,   5.00000,   1060.7190
    177.5000,       5.0000,   5.00000,    847.8549
    182.5000,       5.0000,   5.00000,    884.6257
    187.5000,       5.0000,   5.00000,    903.0275
    192.5000,       5.0000,   5.00000,    798.5192
    197.5000,       5.0000,   5.00000,    863.3965
    202.5000,       5.0000,   5.00000,    937.6458
    207.5000,       5.0000,   5.00000,    936.2659
    212.5000,       5.0000,   5.00000,    899.3752
    217.5000,       5.0000,   5.00000,    939.1062
    222.5000,       5.0000,   5.00000,    906.5005
    227.5000,       5.0000,   5.00000,    842.3586
    232.5000,       5.0000,   5.00000,    901.9818
    237.5000,       5.0000,   5.00000,    995.9517
    242.5000,       5.0000,   5.00000,    818.5527
    247.5000,       5.0000,   5.00000,    799.3639
    252.5000,       5.0000,   5.00000,    791.9515
    257.5000,       5.0000,   5.00000,    776.1433
    262.5000,       5.0000,   5.00000,    826.4499
    267.5000,       5.0000,   5.00000,    789.9274
    272.5000,       5.0000,   5.00000,    723.2028
    277.5000,       5.0000,   5.00000,    666.0074
    282.5000,       5.0000,   5.00000,    705.4939
    287.5000,       5.0000,   5.00000,    677.2886
     32.5000,       5.0000,   6.00000,    975.0477
     37.5000,       5.0000,   6.00000,   1011.2070
     42.5000,       5.0000,   6.00000,    978.5975
     47.5000,       5.0000,   6.00000,    989.6818
     52.5000,       5.0000,   6.00000,    986.2747
     57.5000,       5.0000,   6.00000,    976.9259
     62.5000,       5.0000,   6.00000,    937.3402
     67.5000,       5.0000,   6.00000,    884.0634
     72.5000,       5.0000,   6.00000,    875.0942
     77.5000,       5.0000,   6.00000,    855.8763
     82.5000,       5.0000,   6.00000,    877.6547
     87.5000,       5.0000,   6.00000,    813.8552
     92.5000,       5.0000,   6.00000,    825.2799
     97.5000,       5.0000,   6.00000,    858.1534
    102.5000,       5.0000,   6.00000,    835.4594
    107.5000,       5.0000,   6.00000,    883.0552
    112.5000,       5.0000,   6.00000,    927.4182
    117.5000,       5.0000,   6.00000,    858.5505
    122.5000,       5.0000,   6.00000,    820.9897
    127.5000,       5.0000,   6.00000,    827.3987
    132.5000,       5.0000,   6.00000,    874.1411
    137.5000,       5.0000,   6.00000,    878.0732
    142.5000,       5.0000,   6.00000,    842.4728
    147.5000,       5.0000,   6.00000,    867.8346
    152.5000,       5.0000,   6.00000,    798.8902
    157.5000,       5.0000,   6.00000,    863.6537
    162.5000,       5.0000,   6.00000,    793.7837
    167.5000,       5.0000,   6.00000,    951.6017
    172.5000,       5.0000,   6.00000,   1065.5260
    177.5000,       5.0000,   6.00000,    844.9963
    182.5000,       5.0000,   6.00000,    890.8878
    187.5000,       5.0000,   6.00000,    886.4880
    192.5000,       5.0000,   6.00000,    793.3409
    197.5000,       5.0000,   6.00000,    845.2744
    202.5000,       5.0000,   6.00000,    902.7970
    207.5000,       5.0000,   6.00000,    913.4518
    212.5000,       5.0000,   6.00000,    888.6822
    217.5000,       5.0000,   6.00000,    930.3090
    222.5000,       5.0000,   6.00000,    913.2349
    227.5000,       5.0000,   6.00000,    837.5704
    232.5000,       5.0000,   6.00000,    879.2878
    237.5000,       5.0000,   6.00000,    975.9686
    242.5000,       5.0000,   6.00000,    808.6622
    247.5000,       5.0000,   6.00000,    792.2025
    252.5000,       5.0000,   6.00000,    783.5434
    257.5000,       5.0000,   6.00000,    780.3072
    262.5000,       5.0000,   6.00000,    825.5051
    267.5000,       5.0000,   6.00000,    777.1981
    272.5000,       5.0000,   6.00000,    738.3978
    277.5000,       5.0000,   6.00000,    682.3613
    282.5000,       5.0000,   6.00000,    718.8099
     37.5000,      25.0000,   1.00000,    945.5869
     42.5000,      25.0000,   1.00000,    964.7862
     47.5000,      25.0000,   1.00000,    968.0195
     52.5000,      25.0000,   1.00000,    967.1404
     57.5000,      25.0000,   1.00000,    957.7947
     62.5000,      25.0000,   1.00000,    930.9416
     67.5000,      25.0000,   1.00000,    906.3796
     72.5000,      25.0000,   1.00000,    892.3277
     77.5000,      25.0000,   1.00000,    861.8087
     82.5000,      25.0000,   1.00000,    845.8252
     87.5000,      25.0000,   1.00000,    846.7770
     92.5000,      25.0000,   1.00000,    848.9345
     97.5000,      25.0000,   1.00000,    850.9046
    102.5000,      25.0000,   1.00000,    870.0636
    107.5000,      25.0000,   1.00000,    869.0333
    112.5000,      25.0000,   1.00000,    853.1093
    117.5000,      25.0000,   1.00000,    859.7346
    122.5000,      25.0000,   1.00000,    860.0936
    127.5000,      25.0000,   1.00000,    855.2898
    132.5000,      25.0000,   1.00000,    846.4139
    137.5000,      25.0000,   1.00000,    832.1827
    142.5000,      25.0000,   1.00000,    828.0560
    147.5000,      25.0000,   1.00000,    838.7361
    152.5000,      25.0000,   1.00000,    828.5343
    157.5000,      25.0000,   1.00000,    859.3647
    162.5000,      25.0000,   1.00000,    896.4484
    167.5000,      25.0000,   1.00000,    894.7228
    172.5000,      25.0000,   1.00000,    894.9098
    177.5000,      25.0000,   1.00000,    922.3822
    182.5000,      25.0000,   1.00000,    889.4951
    187.5000,      25.0000,   1.00000,    842.2547
    192.5000,      25.0000,   1.00000,    853.6132
    197.5000,      25.0000,   1.00000,    861.4283
    202.5000,      25.0000,   1.00000,    827.8522
    207.5000,      25.0000,   1.00000,    866.4267
    212.5000,      25.0000,   1.00000,    900.2659
    217.5000,      25.0000,   1.00000,    879.1353
    222.5000,      25.0000,   1.00000,    880.9236
    227.5000,      25.0000,   1.00000,    894.8500
    232.5000,      25.0000,   1.00000,    849.5721
    237.5000,      25.0000,   1.00000,    824.4702
    242.5000,      25.0000,   1.00000,    829.6581
    247.5000,      25.0000,   1.00000,    818.2142
    252.5000,      25.0000,   1.00000,    784.5469
    257.5000,      25.0000,   1.00000,    781.9651
    262.5000,      25.0000,   1.00000,    769.9454
    267.5000,      25.0000,   1.00000,    746.5286
    272.5000,      25.0000,   1.00000,    748.7123
    277.5000,      25.0000,   1.00000,    735.3776
     37.5000,       5.0000,   7.00000,    987.3680
     42.5000,       5.0000,   7.00000,    960.0203
     47.5000,       5.0000,   7.00000,    963.3506
     52.5000,       5.0000,   7.00000,    976.8131
     57.5000,       5.0000,   7.00000,    980.8154
     62.5000,       5.0000,   7.00000,    936.5738
     67.5000,       5.0000,   7.00000,    876.1773
     72.5000,       5.0000,   7.00000,    858.5154
     77.5000,       5.0000,   7.00000,    837.9990
     82.5000,       5.0000,   7.00000,    866.5426
     87.5000,       5.0000,   7.00000,    808.9126
     92.5000,       5.0000,   7.00000,    820.7869
     97.5000,       5.0000,   7.00000,    854.2217
    102.5000,       5.0000,   7.00000,    835.1592
    107.5000,       5.0000,   7.00000,    885.2018
    112.5000,       5.0000,   7.00000,    927.1880
    117.5000,       5.0000,   7.00000,    862.9694
    122.5000,       5.0000,   7.00000,    822.5375
    127.5000,       5.0000,   7.00000,    838.7674
    132.5000,       5.0000,   7.00000,    862.7224
    137.5000,       5.0000,   7.00000,    846.3057
    142.5000,       5.0000,   7.00000,    830.3224
    147.5000,       5.0000,   7.00000,    846.7034
    152.5000,       5.0000,   7.00000,    788.0607
    157.5000,       5.0000,   7.00000,    871.8326
    162.5000,       5.0000,   7.00000,    794.9762
    167.5000,       5.0000,   7.00000,    944.3951
    172.5000,       5.0000,   7.00000,   1055.3110
    177.5000,       5.0000,   7.00000,    838.9629
    182.5000,       5.0000,   7.00000,    874.3906
    187.5000,       5.0000,   7.00000,    876.8766
    192.5000,       5.0000,   7.00000,    780.9958
    197.5000,       5.0000,   7.00000,    834.1844
    202.5000,       5.0000,   7.00000,    846.9587
    207.5000,       5.0000,   7.00000,    870.2181
    212.5000,       5.0000,   7.00000,    882.3340
    217.5000,       5.0000,   7.00000,    915.6168
    222.5000,       5.0000,   7.00000,    898.4089
    227.5000,       5.0000,   7.00000,    824.7861
    232.5000,       5.0000,   7.00000,    859.3495
    237.5000,       5.0000,   7.00000,    954.4322
    242.5000,       5.0000,   7.00000,    797.1490
    247.5000,       5.0000,   7.00000,    776.2937
    252.5000,       5.0000,   7.00000,    764.9833
    257.5000,       5.0000,   7.00000,    769.5505
    262.5000,       5.0000,   7.00000,    823.9373
    267.5000,       5.0000,   7.00000,    768.7819
    272.5000,       5.0000,   7.00000,    724.3754
    277.5000,       5.0000,   7.00000,    688.9529
     42.5000,       5.0000,   8.00000,    934.4313
     47.5000,       5.0000,   8.00000,    946.9523
     52.5000,       5.0000,   8.00000,    958.6271
     57.5000,       5.0000,   8.00000,    966.1680
     62.5000,       5.0000,   8.00000,    936.4695
     67.5000,       5.0000,   8.00000,    870.2415
     72.5000,       5.0000,   8.00000,    836.4395
     77.5000,       5.0000,   8.00000,    819.4432
     82.5000,       5.0000,   8.00000,    858.5460
     87.5000,       5.0000,   8.00000,    801.7646
     92.5000,       5.0000,   8.00000,    810.9789
     97.5000,       5.0000,   8.00000,    843.6362
    102.5000,       5.0000,   8.00000,    830.5892
    107.5000,       5.0000,   8.00000,    883.2440
    112.5000,       5.0000,   8.00000,    935.1431
    117.5000,       5.0000,   8.00000,    860.2704
    122.5000,       5.0000,   8.00000,    825.6224
    127.5000,       5.0000,   8.00000,    830.7327
    132.5000,       5.0000,   8.00000,    831.4094
    137.5000,       5.0000,   8.00000,    834.3875
    142.5000,       5.0000,   8.00000,    815.1519
    147.5000,       5.0000,   8.00000,    822.1989
    152.5000,       5.0000,   8.00000,    774.0526
    157.5000,       5.0000,   8.00000,    864.3102
    162.5000,       5.0000,   8.00000,    788.5363
    167.5000,       5.0000,   8.00000,    933.3719
    172.5000,       5.0000,   8.00000,   1040.4926
    177.5000,       5.0000,   8.00000,    819.6781
    182.5000,       5.0000,   8.00000,    855.8467
    187.5000,       5.0000,   8.00000,    863.9698
    192.5000,       5.0000,   8.00000,    767.8659
    197.5000,       5.0000,   8.00000,    790.3068
    202.5000,       5.0000,   8.00000,    829.2861
    207.5000,       5.0000,   8.00000,    834.9545
    212.5000,       5.0000,   8.00000,    840.7128
    217.5000,       5.0000,   8.00000,    904.2610
    222.5000,       5.0000,   8.00000,    868.9731
    227.5000,       5.0000,   8.00000,    799.9166
    232.5000,       5.0000,   8.00000,    850.3967
    237.5000,       5.0000,   8.00000,    942.3556
    242.5000,       5.0000,   8.00000,    775.0449
    247.5000,       5.0000,   8.00000,    755.8693
    252.5000,       5.0000,   8.00000,    748.7274
    257.5000,       5.0000,   8.00000,    748.7228
    262.5000,       5.0000,   8.00000,    807.4487
    267.5000,       5.0000,   8.00000,    764.9332
    272.5000,       5.0000,   8.00000,    711.0372
     52.5000,      35.0000,   1.00000,    914.9916
     57.5000,      35.0000,   1.00000,    904.6848
     62.5000,      35.0000,   1.00000,    891.4249
     67.5000,      35.0000,   1.00000,    888.9844
     72.5000,      35.0000,   1.00000,    872.8907
     77.5000,      35.0000,   1.00000,    848.0955
     82.5000,      35.0000,   1.00000,    830.3420
     87.5000,      35.0000,   1.00000,    824.7040
     92.5000,      35.0000,   1.00000,    835.0375
     97.5000,      35.0000,   1.00000,    848.2723
    102.5000,      35.0000,   1.00000,    849.5006
    107.5000,      35.0000,   1.00000,    847.5953
    112.5000,      35.0000,   1.00000,    859.1475
    117.5000,      35.0000,   1.00000,    854.1799
    122.5000,      35.0000,   1.00000,    833.3253
    127.5000,      35.0000,   1.00000,    823.5508
    132.5000,      35.0000,   1.00000,    803.5966
    137.5000,      35.0000,   1.00000,    786.8928
    142.5000,      35.0000,   1.00000,    797.1904
    147.5000,      35.0000,   1.00000,    794.6733
    152.5000,      35.0000,   1.00000,    814.0878
    157.5000,      35.0000,   1.00000,    842.3998
    162.5000,      35.0000,   1.00000,    841.4993
    167.5000,      35.0000,   1.00000,    845.2908
    172.5000,      35.0000,   1.00000,    853.5662
    177.5000,      35.0000,   1.00000,    838.4272
    182.5000,      35.0000,   1.00000,    846.1373
    187.5000,      35.0000,   1.00000,    823.8701
    192.5000,      35.0000,   1.00000,    793.8162
    197.5000,      35.0000,   1.00000,    795.7314
    202.5000,      35.0000,   1.00000,    800.0046
    207.5000,      35.0000,   1.00000,    792.5434
    212.5000,      35.0000,   1.00000,    791.8380
    217.5000,      35.0000,   1.00000,    789.9133
    222.5000,      35.0000,   1.00000,    816.9220
    227.5000,      35.0000,   1.00000,    826.8152
    232.5000,      35.0000,   1.00000,    806.2183
    237.5000,      35.0000,   1.00000,    787.3560
    242.5000,      35.0000,   1.00000,    774.4090
    247.5000,      35.0000,   1.00000,    771.4454
    252.5000,      35.0000,   1.00000,    760.5232
    257.5000,      35.0000,   1.00000,    728.1871
    262.5000,      35.0000,   1.00000,    714.1365
     52.5000,       5.0000,  10.00000,    923.1146
     57.5000,       5.0000,  10.00000,    925.9871
     62.5000,       5.0000,  10.00000,    889.1554
     67.5000,       5.0000,  10.00000,    837.3130
     72.5000,       5.0000,  10.00000,    820.8004
     77.5000,       5.0000,  10.00000,    800.7374
     82.5000,       5.0000,  10.00000,    827.3730
     87.5000,       5.0000,  10.00000,    772.0559
     92.5000,       5.0000,  10.00000,    787.3122
     97.5000,       5.0000,  10.00000,    821.3086
    102.5000,       5.0000,  10.00000,    815.8655
    107.5000,       5.0000,  10.00000,    873.5310
    112.5000,       5.0000,  10.00000,    934.4415
    117.5000,       5.0000,  10.00000,    857.3378
    122.5000,       5.0000,  10.00000,    789.8103
    127.5000,       5.0000,  10.00000,    790.8765
    132.5000,       5.0000,  10.00000,    808.0871
    137.5000,       5.0000,  10.00000,    805.5118
    142.5000,       5.0000,  10.00000,    787.3122
    147.5000,       5.0000,  10.00000,    798.5913
    152.5000,       5.0000,  10.00000,    740.2198
    157.5000,       5.0000,  10.00000,    812.8094
    162.5000,       5.0000,  10.00000,    747.2792
    167.5000,       5.0000,  10.00000,    895.8407
    172.5000,       5.0000,  10.00000,    996.0169
    177.5000,       5.0000,  10.00000,    784.5821
    182.5000,       5.0000,  10.00000,    815.7156
    187.5000,       5.0000,  10.00000,    802.1529
    192.5000,       5.0000,  10.00000,    709.9957
    197.5000,       5.0000,  10.00000,    751.0105
    202.5000,       5.0000,  10.00000,    786.8152
    207.5000,       5.0000,  10.00000,    792.3668
    212.5000,       5.0000,  10.00000,    780.3154
    217.5000,       5.0000,  10.00000,    810.6288
    222.5000,       5.0000,  10.00000,    806.2820
    227.5000,       5.0000,  10.00000,    769.2108
    232.5000,       5.0000,  10.00000,    812.2933
    237.5000,       5.0000,  10.00000,    905.5917
    242.5000,       5.0000,  10.00000,    747.5494
    247.5000,       5.0000,  10.00000,    718.0168
    252.5000,       5.0000,  10.00000,    706.2824
    257.5000,       5.0000,  10.00000,    710.5406
    262.5000,       5.0000,  10.00000,    763.6395
     67.5000,      45.0000,   1.00000,    835.9783
     72.5000,      45.0000,   1.00000,    828.0194
     77.5000,      45.0000,   1.00000,    823.4005
     82.5000,      45.0000,   1.00000,    814.6867
     87.5000,      45.0000,   1.00000,    817.8396
     92.5000,      45.0000,   1.00000,    820.7388
     97.5000,      45.0000,   1.00000,    823.2874
    102.5000,      45.0000,   1.00000,    816.2057
    107.5000,      45.0000,   1.00000,    795.1751
    112.5000,      45.0000,   1.00000,    799.6595
    117.5000,      45.0000,   1.00000,    800.9065
    122.5000,      45.0000,   1.00000,    794.7194
    127.5000,      45.0000,   1.00000,    801.6651
    132.5000,      45.0000,   1.00000,    789.9271
    137.5000,      45.0000,   1.00000,    775.8757
    142.5000,      45.0000,   1.00000,    759.9764
    147.5000,      45.0000,   1.00000,    770.7162
    152.5000,      45.0000,   1.00000,    790.9672
    157.5000,      45.0000,   1.00000,    775.1370
    162.5000,      45.0000,   1.00000,    773.2832
    167.5000,      45.0000,   1.00000,    773.4868
    172.5000,      45.0000,   1.00000,    747.9965
    177.5000,      45.0000,   1.00000,    756.5490
    182.5000,      45.0000,   1.00000,    765.1691
    187.5000,      45.0000,   1.00000,    779.2480
    192.5000,      45.0000,   1.00000,    769.9924
    197.5000,      45.0000,   1.00000,    742.6207
    202.5000,      45.0000,   1.00000,    742.9764
    207.5000,      45.0000,   1.00000,    734.5872
    212.5000,      45.0000,   1.00000,    734.8235
    217.5000,      45.0000,   1.00000,    754.6665
    222.5000,      45.0000,   1.00000,    745.5662
    227.5000,      45.0000,   1.00000,    740.2285
    232.5000,      45.0000,   1.00000,    727.1503
    237.5000,      45.0000,   1.00000,    729.8145
    242.5000,      45.0000,   1.00000,    740.5074
    247.5000,      45.0000,   1.00000,    723.4668
     77.5000,       5.0000,  12.00000,    772.6230
    157.5000,       5.0000,  12.00000,    769.4152
    237.5000,       5.0000,  12.00000,    868.9438
     67.5000,      15.0000,   4.00000,    797.3325
     72.5000,      15.0000,   4.00000,    770.3228
     77.5000,      15.0000,   4.00000,    772.8284
     82.5000,      15.0000,   4.00000,    764.5771
     87.5000,      15.0000,   4.00000,    768.5684
     92.5000,      15.0000,   4.00000,    763.0383
     97.5000,      15.0000,   4.00000,    778.8066
    102.5000,      15.0000,   4.00000,    804.1553
    107.5000,      15.0000,   4.00000,    822.7169
    112.5000,      15.0000,   4.00000,    835.0555
    117.5000,      15.0000,   4.00000,    812.8110
    122.5000,      15.0000,   4.00000,    774.7818
    127.5000,      15.0000,   4.00000,    773.1399
    132.5000,      15.0000,   4.00000,    780.8684
    137.5000,      15.0000,   4.00000,    775.2382
    142.5000,      15.0000,   4.00000,    764.3738
    147.5000,      15.0000,   4.00000,    735.1273
    152.5000,      15.0000,   4.00000,    735.9778
    157.5000,      15.0000,   4.00000,    707.8565
    162.5000,      15.0000,   4.00000,    751.0057
    167.5000,      15.0000,   4.00000,    800.2149
    172.5000,      15.0000,   4.00000,    796.0221
    177.5000,      15.0000,   4.00000,    778.5811
    182.5000,      15.0000,   4.00000,    730.9927
    187.5000,      15.0000,   4.00000,    714.0711
    192.5000,      15.0000,   4.00000,    697.8405
    197.5000,      15.0000,   4.00000,    686.4733
    202.5000,      15.0000,   4.00000,    710.2090
    207.5000,      15.0000,   4.00000,    722.1464
    212.5000,      15.0000,   4.00000,    738.5035
    217.5000,      15.0000,   4.00000,    743.2960
    222.5000,      15.0000,   4.00000,    730.0833
    227.5000,      15.0000,   4.00000,    727.9203
    232.5000,      15.0000,   4.00000,    751.3314
    237.5000,      15.0000,   4.00000,    755.3464
    242.5000,      15.0000,   4.00000,    745.3288
    247.5000,      15.0000,   4.00000,    678.2891
     82.5000,      55.0000,   1.00000,    793.6613
     87.5000,      55.0000,   1.00000,    792.6608
     92.5000,      55.0000,   1.00000,    773.9227
     97.5000,      55.0000,   1.00000,    771.1271
    102.5000,      55.0000,   1.00000,    766.0529
    107.5000,      55.0000,   1.00000,    760.0840
    112.5000,      55.0000,   1.00000,    757.7312
    117.5000,      55.0000,   1.00000,    762.0131
    122.5000,      55.0000,   1.00000,    766.8950
    127.5000,      55.0000,   1.00000,    759.2665
    132.5000,      55.0000,   1.00000,    762.2686
    137.5000,      55.0000,   1.00000,    748.8991
    142.5000,      55.0000,   1.00000,    744.1462
    147.5000,      55.0000,   1.00000,    755.8410
    152.5000,      55.0000,   1.00000,    742.8541
    157.5000,      55.0000,   1.00000,    725.3166
    162.5000,      55.0000,   1.00000,    716.3881
    167.5000,      55.0000,   1.00000,    703.6575
    172.5000,      55.0000,   1.00000,    696.9474
    177.5000,      55.0000,   1.00000,    695.3956
    182.5000,      55.0000,   1.00000,    700.2075
    187.5000,      55.0000,   1.00000,    698.3799
    192.5000,      55.0000,   1.00000,    716.1536
    197.5000,      55.0000,   1.00000,    722.9913
    202.5000,      55.0000,   1.00000,    699.6916
    207.5000,      55.0000,   1.00000,    701.1417
    212.5000,      55.0000,   1.00000,    708.9949
    217.5000,      55.0000,   1.00000,    700.1527
    222.5000,      55.0000,   1.00000,    700.6787
    227.5000,      55.0000,   1.00000,    697.7896
    232.5000,      55.0000,   1.00000,    690.6992
     77.5000,       5.0000,  15.00000,    724.3475
    157.5000,       5.0000,  15.00000,    721.5713
    237.5000,       5.0000,  15.00000,    794.6951
     82.5000,      15.0000,   5.00000,    723.6588
     87.5000,      15.0000,   5.00000,    721.9198
     92.5000,      15.0000,   5.00000,    712.6801
     97.5000,      15.0000,   5.00000,    729.6233
    102.5000,      15.0000,   5.00000,    756.7350
    107.5000,      15.0000,   5.00000,    782.5258
    112.5000,      15.0000,   5.00000,    796.1967
    117.5000,      15.0000,   5.00000,    780.6283
    122.5000,      15.0000,   5.00000,    749.5362
    127.5000,      15.0000,   5.00000,    742.6362
    132.5000,      15.0000,   5.00000,    748.7446
    137.5000,      15.0000,   5.00000,    743.3201
    142.5000,      15.0000,   5.00000,    732.5801
    147.5000,      15.0000,   5.00000,    704.1215
    152.5000,      15.0000,   5.00000,    698.1870
    157.5000,      15.0000,   5.00000,    660.8972
    162.5000,      15.0000,   5.00000,    692.1267
    167.5000,      15.0000,   5.00000,    734.3236
    172.5000,      15.0000,   5.00000,    738.1555
    177.5000,      15.0000,   5.00000,    715.1218
    182.5000,      15.0000,   5.00000,    661.0664
    187.5000,      15.0000,   5.00000,    643.1174
    192.5000,      15.0000,   5.00000,    634.3430
    197.5000,      15.0000,   5.00000,    639.1273
    202.5000,      15.0000,   5.00000,    665.7590
    207.5000,      15.0000,   5.00000,    676.7635
    212.5000,      15.0000,   5.00000,    690.9490
    217.5000,      15.0000,   5.00000,    698.6198
    222.5000,      15.0000,   5.00000,    692.0745
    227.5000,      15.0000,   5.00000,    688.5535
    232.5000,      15.0000,   5.00000,    713.4130
     97.5000,      65.0000,   1.00000,    729.6187
    102.5000,      65.0000,   1.00000,    730.9120
    107.5000,      65.0000,   1.00000,    732.0356
    112.5000,      65.0000,   1.00000,    733.5790
    117.5000,      65.0000,   1.00000,    731.4254
    122.5000,      65.0000,   1.00000,    722.9650
    127.5000,      65.0000,   1.00000,    720.6124
    132.5000,      65.0000,   1.00000,    716.3099
    137.5000,      65.0000,   1.00000,    723.7419
    142.5000,      65.0000,   1.00000,    722.8417
    147.5000,      65.0000,   1.00000,    706.6821
    152.5000,      65.0000,   1.00000,    700.1430
    157.5000,      65.0000,   1.00000,    698.1300
    162.5000,      65.0000,   1.00000,    687.6146
    167.5000,      65.0000,   1.00000,    673.8170
    172.5000,      65.0000,   1.00000,    665.0267
    177.5000,      65.0000,   1.00000,    661.9002
    182.5000,      65.0000,   1.00000,    663.1509
    187.5000,      65.0000,   1.00000,    668.8911
    192.5000,      65.0000,   1.00000,    669.7750
    197.5000,      65.0000,   1.00000,    676.6656
    202.5000,      65.0000,   1.00000,    675.0376
    207.5000,      65.0000,   1.00000,    672.4827
    212.5000,      65.0000,   1.00000,    676.4451
    217.5000,      65.0000,   1.00000,    669.2808
     97.5000,      15.0000,   6.00000,    691.5798
    102.5000,      15.0000,   6.00000,    722.7087
    107.5000,      15.0000,   6.00000,    756.3178
    112.5000,      15.0000,   6.00000,    772.5450
    117.5000,      15.0000,   6.00000,    756.5346
    122.5000,      15.0000,   6.00000,    719.1057
    127.5000,      15.0000,   6.00000,    707.6699
    132.5000,      15.0000,   6.00000,    713.8509
    137.5000,      15.0000,   6.00000,    710.2217
    142.5000,      15.0000,   6.00000,    693.1669
    147.5000,      15.0000,   6.00000,    664.3915
    152.5000,      15.0000,   6.00000,    662.2523
    157.5000,      15.0000,   6.00000,    637.5457
    162.5000,      15.0000,   6.00000,    668.8401
    167.5000,      15.0000,   6.00000,    701.7626
    172.5000,      15.0000,   6.00000,    702.0364
    177.5000,      15.0000,   6.00000,    676.4319
    182.5000,      15.0000,   6.00000,    627.7703
    187.5000,      15.0000,   6.00000,    608.8589
    192.5000,      15.0000,   6.00000,    595.4912
    197.5000,      15.0000,   6.00000,    594.0886
    202.5000,      15.0000,   6.00000,    620.2560
    207.5000,      15.0000,   6.00000,    636.7796
    212.5000,      15.0000,   6.00000,    657.8358
    217.5000,      15.0000,   6.00000,    665.9214
    105.0000,      30.0000,   3.00000,    718.1093
    110.0000,      30.0000,   3.00000,    724.0967
    115.0000,      30.0000,   3.00000,    723.2307
    120.0000,      30.0000,   3.00000,    728.4172
    125.0000,      30.0000,   3.00000,    724.7004
    130.0000,      30.0000,   3.00000,    702.0570
    135.0000,      30.0000,   3.00000,    683.8882
    140.0000,      30.0000,   3.00000,    672.1821
    145.0000,      30.0000,   3.00000,    671.5672
    150.0000,      30.0000,   3.00000,    655.4632
    155.0000,      30.0000,   3.00000,    658.0667
    160.0000,      30.0000,   3.00000,    673.7677
    165.0000,      30.0000,   3.00000,    661.1068
    170.0000,      30.0000,   3.00000,    664.1987
    175.0000,      30.0000,   3.00000,    658.3539
    180.0000,      30.0000,   3.00000,    650.9379
    185.0000,      30.0000,   3.00000,    631.3441
    190.0000,      30.0000,   3.00000,    604.4547
    195.0000,      30.0000,   3.00000,    606.9480
    200.0000,      30.0000,   3.00000,    605.7806
    205.0000,      30.0000,   3.00000,    612.8814
    210.0000,      30.0000,   3.00000,    629.3638
    112.5000,      25.0000,   4.00000,    712.5738
    117.5000,      25.0000,   4.00000,    716.1120
    122.5000,      25.0000,   4.00000,    710.1769
    127.5000,      25.0000,   4.00000,    689.3629
    132.5000,      25.0000,   4.00000,    679.6519
    137.5000,      25.0000,   4.00000,    675.3860
    142.5000,      25.0000,   4.00000,    659.4855
    147.5000,      25.0000,   4.00000,    653.0405
    152.5000,      25.0000,   4.00000,    633.4528
    157.5000,      25.0000,   4.00000,    639.4330
    162.5000,      25.0000,   4.00000,    660.7528
    167.5000,      25.0000,   4.00000,    662.7907
    172.5000,      25.0000,   4.00000,    656.8098
    177.5000,      25.0000,   4.00000,    664.2526
    182.5000,      25.0000,   4.00000,    633.7986
    187.5000,      25.0000,   4.00000,    592.9056
    192.5000,      25.0000,   4.00000,    593.3935
    197.5000,      25.0000,   4.00000,    593.6369
    202.5000,      25.0000,   4.00000,    590.0087
    157.5000,      15.0000,   8.00000,    599.9724
    157.5000,      15.0000,  10.00000,    591.1683
   5.83
ITERATION 2
MODEL RESISTIVITY
LAYER 1
61,     2.5000
     10.0000,     828.41
     15.0000,     970.95
     20.0000,     905.08
     25.0000,     769.46
     30.0000,     708.99
     35.0000,     709.76
     40.0000,     730.37
     45.0000,     711.99
     50.0000,     712.62
     55.0000,     730.16
     60.0000,     730.04
     65.0000,     684.43
     70.0000,     618.92
     75.0000,     595.01
     80.0000,     592.90
     85.0000,     618.11
     90.0000,     559.61
     95.0000,     576.04
    100.0000,     628.18
    105.0000,     628.23
    110.0000,     688.81
    115.0000,     723.85
    120.0000,     625.06
    125.0000,     555.43
    130.0000,     540.94
    135.0000,     553.02
    140.0000,     554.22
    145.0000,     533.23
    150.0000,     531.62
    155.0000,     465.32
    160.0000,     524.41
    165.0000,     476.20
    170.0000,     612.15
    175.0000,     714.75
    180.0000,     522.25
    185.0000,     545.64
    190.0000,     560.61
    195.0000,     489.17
    200.0000,     537.12
    205.0000,     587.33
    210.0000,     622.39
    215.0000,     635.71
    220.0000,     712.06
    225.0000,     715.70
    230.0000,     644.22
    235.0000,     701.44
    240.0000,     793.37
    245.0000,     635.67
    250.0000,     625.21
    255.0000,     582.09
    260.0000,     566.03
    265.0000,     615.75
    270.0000,     567.63
    275.0000,     514.94
    280.0000,     465.95
    285.0000,     519.80
    290.0000,     500.06
    295.0000,     492.61
    300.0000,     531.11
    305.0000,     558.79
           467.8073
LAYER 2
61,     5.2500
     10.0000,     937.13
     15.0000,     990.19
     20.0000,     943.62
     25.0000,     754.75
     30.0000,     701.07
     35.0000,     756.34
     40.0000,     772.13
     45.0000,     762.69
     50.0000,     778.08
     55.0000,     796.58
     60.0000,     814.63
     65.0000,     810.23
     70.0000,     765.97
     75.0000,     747.46
     80.0000,     741.36
     85.0000,     762.56
     90.0000,     714.21
     95.0000,     720.90
    100.0000,     724.89
    105.0000,     683.32
    110.0000,     705.75
    115.0000,     748.83
    120.0000,     673.30
    125.0000,     623.80
    130.0000,     617.06
    135.0000,     635.55
    140.0000,     629.38
    145.0000,     632.25
    150.0000,     638.97
    155.0000,     598.45
    160.0000,     671.93
    165.0000,     640.63
    170.0000,     758.58
    175.0000,     848.92
    180.0000,     705.10
    185.0000,     697.63
    190.0000,     692.43
    195.0000,     626.88
    200.0000,     659.31
    205.0000,     691.28
    210.0000,     729.15
    215.0000,     727.59
    220.0000,     759.55
    225.0000,     778.80
    230.0000,     714.98
    235.0000,     746.86
    240.0000,     833.97
    245.0000,     656.77
    250.0000,     638.09
    255.0000,     627.75
    260.0000,     623.25
    265.0000,     670.62
    270.0000,     625.74
    275.0000,     559.99
    280.0000,     521.67
    285.0000,     563.31
    290.0000,     545.64
    295.0000,     533.48
    300.0000,     562.19
    305.0000,     561.74
           488.8932
LAYER 3
59,     8.2750
     15.0000,     1096.9
     20.0000,     1065.0
     25.0000,     879.31
     30.0000,     886.90
     35.0000,     1089.0
     40.0000,     1181.5
     45.0000,     1159.3
     50.0000,     1126.6
     55.0000,     1080.5
     60.0000,     1081.4
     65.0000,     1117.3
     70.0000,     1114.4
     75.0000,     1086.5
     80.0000,     1046.0
     85.0000,     1054.0
     90.0000,     1060.1
     95.0000,     1061.3
    100.0000,     1003.1
    105.0000,     906.27
    110.0000,     920.01
    115.0000,     1028.7
    120.0000,     1005.8
    125.0000,     995.76
    130.0000,     1011.6
    135.0000,     1019.8
    140.0000,     981.17
    145.0000,     994.31
    150.0000,     1027.0
    155.0000,     1030.2
    160.0000,     1145.2
    165.0000,     1114.3
    170.0000,     1162.2
    175.0000,     1238.3
    180.0000,     1195.0
    185.0000,     1134.4
    190.0000,     1072.8
    195.0000,     1014.0
    200.0000,     1014.4
    205.0000,     1023.8
    210.0000,     1060.0
    215.0000,     1015.1
    220.0000,     977.37
    225.0000,     999.40
    230.0000,     958.62
    235.0000,     1003.2
    240.0000,     1098.7
    245.0000,     844.56
    250.0000,     795.32
    255.0000,     808.79
    260.0000,     807.07
    265.0000,     834.28
    270.0000,     775.69
    275.0000,     693.19
    280.0000,     662.67
    285.0000,     690.27
    290.0000,     671.80
    295.0000,     649.48
    300.0000,     642.21
           577.7134
LAYER 4
57,    11.6025
     20.0000,     1291.9
     25.0000,     1129.6
     30.0000,     1249.2
     35.0000,     1736.6
     40.0000,     2031.9
     45.0000,     1972.7
     50.0000,     1748.6
     55.0000,     1493.1
     60.0000,     1385.7
     65.0000,     1412.3
     70.0000,     1441.1
     75.0000,     1389.1
     80.0000,     1296.5
     85.0000,     1279.4
     90.0000,     1356.3
     95.0000,     1358.4
    100.0000,     1241.4
    105.0000,     1107.7
    110.0000,     1152.0
    115.0000,     1371.3
    120.0000,     1449.4
    125.0000,     1524.1
    130.0000,     1579.9
    135.0000,     1540.5
    140.0000,     1420.5
    145.0000,     1418.1
    150.0000,     1502.3
    155.0000,     1579.8
    160.0000,     1742.8
    165.0000,     1666.2
    170.0000,     1572.0
    175.0000,     1644.6
    180.0000,     1780.2
    185.0000,     1691.7
    190.0000,     1568.7
    195.0000,     1528.7
    200.0000,     1486.3
    205.0000,     1458.5
    210.0000,     1469.8
    215.0000,     1369.1
    220.0000,     1270.3
    225.0000,     1298.3
    230.0000,     1313.4
    235.0000,     1431.2
    240.0000,     1545.2
    245.0000,     1152.1
    250.0000,     1038.5
    255.0000,     1047.2
    260.0000,     1027.2
    265.0000,     1012.2
    270.0000,     918.42
    275.0000,     816.36
    280.0000,     785.33
    285.0000,     803.08
    290.0000,     789.75
    295.0000,     759.93
           705.8173
LAYER 5
53,    15.2628
     30.0000,     1560.8
     35.0000,     2011.7
     40.0000,     2394.6
     45.0000,     2507.8
     50.0000,     2225.8
     55.0000,     1766.0
     60.0000,     1454.7
     65.0000,     1308.3
     70.0000,     1226.9
     75.0000,     1119.0
     80.0000,     1013.0
     85.0000,     978.94
     90.0000,     1046.9
     95.0000,     1066.1
    100.0000,     994.44
    105.0000,     928.49
    110.0000,     977.09
    115.0000,     1122.0
    120.0000,     1215.7
    125.0000,     1292.2
    130.0000,     1326.7
    135.0000,     1273.6
    140.0000,     1190.4
    145.0000,     1210.7
    150.0000,     1349.5
    155.0000,     1518.5
    160.0000,     1653.5
    165.0000,     1586.2
    170.0000,     1458.4
    175.0000,     1546.3
    180.0000,     1819.2
    185.0000,     1894.4
    190.0000,     1871.3
    195.0000,     1890.7
    200.0000,     1826.1
    205.0000,     1731.5
    210.0000,     1651.1
    215.0000,     1540.1
    220.0000,     1461.8
    225.0000,     1501.9
    230.0000,     1613.5
    235.0000,     1771.9
    240.0000,     1767.5
    245.0000,     1401.5
    250.0000,     1201.5
    255.0000,     1141.9
    260.0000,     1094.7
    265.0000,     1034.1
    270.0000,     935.95
    275.0000,     855.78
    280.0000,     826.01
    285.0000,     826.09
           847.7411
LAYER 6
49,    19.2890
     40.0000,     1340.6
     45.0000,     1517.5
     50.0000,     1467.9
     55.0000,     1277.0
     60.0000,     1064.3
     65.0000,     893.37
     70.0000,     776.53
     75.0000,     685.27
     80.0000,     623.29
     85.0000,     607.18
     90.0000,     640.17
     95.0000,     671.83
    100.0000,     677.34
    105.0000,     684.46
    110.0000,     729.28
    115.0000,     798.93
    120.0000,     842.98
    125.0000,     861.62
    130.0000,     849.38
    135.0000,     803.55
    140.0000,     757.58
    145.0000,     760.38
    150.0000,     818.16
    155.0000,     891.34
    160.0000,     934.69
    165.0000,     907.70
    170.0000,     867.79
    175.0000,     914.10
    180.0000,     1039.0
    185.0000,     1126.4
    190.0000,     1176.9
    195.0000,     1222.9
    200.0000,     1228.1
    205.0000,     1208.0
    210.0000,     1186.7
    215.0000,     1168.8
    220.0000,     1177.1
    225.0000,     1240.9
    230.0000,     1343.9
    235.0000,     1431.6
    240.0000,     1386.0
    245.0000,     1182.0
    250.0000,     1024.6
    255.0000,     948.01
    260.0000,     898.76
    265.0000,     853.20
    270.0000,     799.35
    275.0000,     763.49
           763.7064
LAYER 7
45,    23.7179
     50.0000,     816.52
     55.0000,     814.64
     60.0000,     729.95
     65.0000,     632.27
     70.0000,     550.21
     75.0000,     488.07
     80.0000,     453.81
     85.0000,     449.72
     90.0000,     474.54
     95.0000,     511.35
    100.0000,     547.15
    105.0000,     584.74
    110.0000,     630.28
    115.0000,     672.74
    120.0000,     690.77
    125.0000,     680.79
    130.0000,     646.67
    135.0000,     598.41
    140.0000,     555.52
    145.0000,     536.23
    150.0000,     540.65
    155.0000,     552.33
    160.0000,     554.10
    165.0000,     539.25
    170.0000,     527.53
    175.0000,     546.66
    180.0000,     595.50
    185.0000,     647.26
    190.0000,     695.18
    195.0000,     741.29
    200.0000,     776.41
    205.0000,     802.27
    210.0000,     826.31
    215.0000,     854.22
    220.0000,     893.80
    225.0000,     951.08
    230.0000,     1013.8
    235.0000,     1047.8
    240.0000,     1009.8
    245.0000,     908.80
    250.0000,     813.83
    255.0000,     759.47
    260.0000,     724.83
    265.0000,     701.97
           679.6641
LAYER 8
41,    28.5897
     60.0000,     527.75
     65.0000,     489.35
     70.0000,     446.21
     75.0000,     417.65
     80.0000,     403.18
     85.0000,     408.07
     90.0000,     436.53
     95.0000,     480.06
    100.0000,     529.80
    105.0000,     580.92
    110.0000,     628.61
    115.0000,     661.09
    120.0000,     665.65
    125.0000,     640.44
    130.0000,     593.40
    135.0000,     537.77
    140.0000,     487.56
    145.0000,     451.78
    150.0000,     430.11
    155.0000,     415.77
    160.0000,     402.72
    165.0000,     390.11
    170.0000,     384.48
    175.0000,     393.77
    180.0000,     418.19
    185.0000,     451.28
    190.0000,     489.28
    195.0000,     530.15
    200.0000,     569.85
    205.0000,     606.94
    210.0000,     642.12
    215.0000,     676.80
    220.0000,     712.33
    225.0000,     747.94
    230.0000,     775.96
    235.0000,     782.21
    240.0000,     754.22
    245.0000,     704.82
    250.0000,     655.35
    255.0000,     626.05
           607.1127
LAYER 9
37,    33.9487
     70.0000,     388.87
     75.0000,     392.92
     80.0000,     394.38
     85.0000,     407.30
     90.0000,     447.56
     95.0000,     503.36
    100.0000,     565.21
    105.0000,     625.59
    110.0000,     676.65
    115.0000,     704.78
    120.0000,     700.52
    125.0000,     664.36
    130.0000,     606.60
    135.0000,     541.56
    140.0000,     481.53
    145.0000,     433.19
    150.0000,     397.17
    155.0000,     370.72
    160.0000,     351.30
    165.0000,     338.46
    170.0000,     333.99
    175.0000,     340.10
    180.0000,     356.87
    185.0000,     382.36
    190.0000,     414.41
    195.0000,     450.61
    200.0000,     487.70
    205.0000,     523.00
    210.0000,     554.55
    215.0000,     581.46
    220.0000,     602.88
    225.0000,     617.84
    230.0000,     623.30
    235.0000,     616.46
    240.0000,     600.17
    245.0000,     575.42
           545.4296
LAYER 10
31,    39.8436
     85.0000,     395.06
     90.0000,     476.81
     95.0000,     542.36
    100.0000,     619.71
    105.0000,     689.21
    110.0000,     748.55
    115.0000,     775.58
    120.0000,     764.44
    125.0000,     718.39
    130.0000,     649.91
    135.0000,     574.62
    140.0000,     504.64
    145.0000,     446.31
    150.0000,     401.02
    155.0000,     367.49
    160.0000,     344.15
    165.0000,     330.09
    170.0000,     325.23
    175.0000,     329.77
    180.0000,     343.37
    185.0000,     364.89
    190.0000,     392.57
    195.0000,     423.87
    200.0000,     455.43
    205.0000,     484.07
    210.0000,     506.89
    215.0000,     523.00
    220.0000,     530.58
    225.0000,     531.37
    230.0000,     525.91
           511.4581
LAYER 11
27,    46.3279
     95.0000,     569.47
    100.0000,     692.08
    105.0000,     776.24
    110.0000,     841.20
    115.0000,     868.48
    120.0000,     850.74
    125.0000,     792.94
    130.0000,     710.80
    135.0000,     623.11
    140.0000,     542.57
    145.0000,     475.34
    150.0000,     422.79
    155.0000,     383.91
    160.0000,     357.08
    165.0000,     340.93
    170.0000,     334.48
    175.0000,     337.01
    180.0000,     347.69
    185.0000,     365.32
    190.0000,     388.03
    195.0000,     413.16
    200.0000,     437.16
    205.0000,     457.60
    210.0000,     470.18
    215.0000,     476.58
    220.0000,     476.72
           470.4564
LAYER 12
23,    53.4607
    105.0000,     890.69
    110.0000,     984.95
    115.0000,     1012.1
    120.0000,     975.96
    125.0000,     898.84
    130.0000,     791.16
    135.0000,     683.74
    140.0000,     588.96
    145.0000,     511.56
    150.0000,     451.68
    155.0000,     407.51
    160.0000,     376.86
    165.0000,     357.76
    170.0000,     348.65
    175.0000,     348.24
    180.0000,     355.26
    185.0000,     368.23
    190.0000,     385.20
    195.0000,     403.63
    200.0000,     418.43
    205.0000,     429.66
    210.0000,     435.96
           438.0880
LAYER 13
21,    61.3068
    110.0000,     1324.5
    115.0000,     1301.5
    120.0000,     1187.6
    125.0000,     1042.5
    130.0000,     899.10
    135.0000,     755.44
    140.0000,     638.08
    145.0000,     546.81
    150.0000,     478.14
    155.0000,     428.09
    160.0000,     393.24
    165.0000,     370.85
    170.0000,     358.79
    175.0000,     355.33
    180.0000,     358.85
    185.0000,     367.61
    190.0000,     379.43
    195.0000,     390.13
    200.0000,     398.83
    205.0000,     404.02
           405.7868
LAYER 14
19, 
    115.0000,     1932.1
    120.0000,     1514.6
    125.0000,     1216.4
    130.0000,     993.66
    135.0000,     822.91
    140.0000,     673.99
    145.0000,     566.64
    150.0000,     489.08
    155.0000,     433.74
    160.0000,     395.48
    165.0000,     370.76
    170.0000,     356.99
    175.0000,     352.16
    180.0000,     354.50
    185.0000,     362.20
    190.0000,     371.15
    195.0000,     379.83
    200.0000,     385.64
           386.2307
CALCULATED APPARENT RESISTIVITY
      7.5000,       5.0000,   1.00000,    910.5879
     12.5000,       5.0000,   1.00000,    968.7357
     17.5000,       5.0000,   1.00000,    904.2827
     22.5000,       5.0000,   1.00000,    840.6115
     27.5000,       5.0000,   1.00000,    806.8074
     32.5000,       5.0000,   1.00000,    810.0280
     37.5000,       5.0000,   1.00000,    822.6013
     42.5000,       5.0000,   1.00000,    803.1973
     47.5000,       5.0000,   1.00000,    815.8994
     52.5000,       5.0000,   1.00000,    811.0513
     57.5000,       5.0000,   1.00000,    802.4809
     62.5000,       5.0000,   1.00000,    778.0944
     67.5000,       5.0000,   1.00000,    737.9911
     72.5000,       5.0000,   1.00000,    727.1902
     77.5000,       5.0000,   1.00000,    694.7943
     82.5000,       5.0000,   1.00000,    719.3042
     87.5000,       5.0000,   1.00000,    675.1979
     92.5000,       5.0000,   1.00000,    684.4515
     97.5000,       5.0000,   1.00000,    709.9718
    102.5000,       5.0000,   1.00000,    694.4386
    107.5000,       5.0000,   1.00000,    717.4387
    112.5000,       5.0000,   1.00000,    729.2116
    117.5000,       5.0000,   1.00000,    680.1533
    122.5000,       5.0000,   1.00000,    654.6675
    127.5000,       5.0000,   1.00000,    637.4564
    132.5000,       5.0000,   1.00000,    634.0284
    137.5000,       5.0000,   1.00000,    631.9986
    142.5000,       5.0000,   1.00000,    607.9050
    147.5000,       5.0000,   1.00000,    632.2744
    152.5000,       5.0000,   1.00000,    570.2579
    157.5000,       5.0000,   1.00000,    659.6525
    162.5000,       5.0000,   1.00000,    597.0016
    167.5000,       5.0000,   1.00000,    679.2458
    172.5000,       5.0000,   1.00000,    750.6896
    177.5000,       5.0000,   1.00000,    624.3410
    182.5000,       5.0000,   1.00000,    673.5781
    187.5000,       5.0000,   1.00000,    664.4890
    192.5000,       5.0000,   1.00000,    607.9653
    197.5000,       5.0000,   1.00000,    657.0435
    202.5000,       5.0000,   1.00000,    675.9984
    207.5000,       5.0000,   1.00000,    707.0748
    212.5000,       5.0000,   1.00000,    716.0327
    217.5000,       5.0000,   1.00000,    759.1436
    222.5000,       5.0000,   1.00000,    767.9300
    227.5000,       5.0000,   1.00000,    742.1011
    232.5000,       5.0000,   1.00000,    743.4645
    237.5000,       5.0000,   1.00000,    804.2988
    242.5000,       5.0000,   1.00000,    678.5552
    247.5000,       5.0000,   1.00000,    691.7916
    252.5000,       5.0000,   1.00000,    658.2875
    257.5000,       5.0000,   1.00000,    630.0334
    262.5000,       5.0000,   1.00000,    650.8856
    267.5000,       5.0000,   1.00000,    600.9618
    272.5000,       5.0000,   1.00000,    590.5118
    277.5000,       5.0000,   1.00000,    540.7548
    282.5000,       5.0000,   1.00000,    571.1163
    287.5000,       5.0000,   1.00000,    549.3276
    292.5000,       5.0000,   1.00000,    549.5878
    297.5000,       5.0000,   1.00000,    549.4986
    302.5000,       5.0000,   1.00000,    564.0257
    307.5000,       5.0000,   1.00000,    507.2141
     12.5000,       5.0000,   2.00000,   1060.3789
     17.5000,       5.0000,   2.00000,   1020.2861
     22.5000,       5.0000,   2.00000,    905.4420
     27.5000,       5.0000,   2.00000,    898.4114
     32.5000,       5.0000,   2.00000,    956.4059
     37.5000,       5.0000,   2.00000,    965.7880
     42.5000,       5.0000,   2.00000,    913.4874
     47.5000,       5.0000,   2.00000,    918.7254
     52.5000,       5.0000,   2.00000,    927.9817
     57.5000,       5.0000,   2.00000,    924.6048
     62.5000,       5.0000,   2.00000,    890.2789
     67.5000,       5.0000,   2.00000,    842.6319
     72.5000,       5.0000,   2.00000,    824.5728
     77.5000,       5.0000,   2.00000,    816.6840
     82.5000,       5.0000,   2.00000,    844.5943
     87.5000,       5.0000,   2.00000,    768.1027
     92.5000,       5.0000,   2.00000,    774.3908
     97.5000,       5.0000,   2.00000,    812.4481
    102.5000,       5.0000,   2.00000,    759.6900
    107.5000,       5.0000,   2.00000,    791.6667
    112.5000,       5.0000,   2.00000,    834.6473
    117.5000,       5.0000,   2.00000,    762.2275
    122.5000,       5.0000,   2.00000,    729.4018
    127.5000,       5.0000,   2.00000,    742.6846
    132.5000,       5.0000,   2.00000,    758.7165
    137.5000,       5.0000,   2.00000,    743.4502
    142.5000,       5.0000,   2.00000,    735.8690
    147.5000,       5.0000,   2.00000,    747.3746
    152.5000,       5.0000,   2.00000,    709.5004
    157.5000,       5.0000,   2.00000,    794.5163
    162.5000,       5.0000,   2.00000,    678.7457
    167.5000,       5.0000,   2.00000,    817.6963
    172.5000,       5.0000,   2.00000,    930.8993
    177.5000,       5.0000,   2.00000,    699.9187
    182.5000,       5.0000,   2.00000,    785.6830
    187.5000,       5.0000,   2.00000,    841.6999
    192.5000,       5.0000,   2.00000,    724.5501
    197.5000,       5.0000,   2.00000,    777.2635
    202.5000,       5.0000,   2.00000,    825.3900
    207.5000,       5.0000,   2.00000,    813.1480
    212.5000,       5.0000,   2.00000,    802.7812
    217.5000,       5.0000,   2.00000,    877.3593
    222.5000,       5.0000,   2.00000,    877.9235
    227.5000,       5.0000,   2.00000,    770.6827
    232.5000,       5.0000,   2.00000,    826.5494
    237.5000,       5.0000,   2.00000,    932.1689
    242.5000,       5.0000,   2.00000,    749.5865
    247.5000,       5.0000,   2.00000,    749.1057
    252.5000,       5.0000,   2.00000,    741.8284
    257.5000,       5.0000,   2.00000,    697.1074
    262.5000,       5.0000,   2.00000,    729.5530
    267.5000,       5.0000,   2.00000,    685.2100
    272.5000,       5.0000,   2.00000,    637.4831
    277.5000,       5.0000,   2.00000,    600.9441
    282.5000,       5.0000,   2.00000,    650.6517
    287.5000,       5.0000,   2.00000,    616.3671
    292.5000,       5.0000,   2.00000,    573.7986
    297.5000,       5.0000,   2.00000,    605.6902
    302.5000,       5.0000,   2.00000,    619.1154
     17.5000,       5.0000,   3.00000,   1097.5905
     22.5000,       5.0000,   3.00000,    964.5815
     27.5000,       5.0000,   3.00000,    943.2867
     32.5000,       5.0000,   3.00000,   1032.5380
     37.5000,       5.0000,   3.00000,   1062.7135
     42.5000,       5.0000,   3.00000,    989.9763
     47.5000,       5.0000,   3.00000,    976.5172
     52.5000,       5.0000,   3.00000,    996.8979
     57.5000,       5.0000,   3.00000,   1007.9949
     62.5000,       5.0000,   3.00000,    967.5882
     67.5000,       5.0000,   3.00000,    893.2197
     72.5000,       5.0000,   3.00000,    883.4081
     77.5000,       5.0000,   3.00000,    881.0914
     82.5000,       5.0000,   3.00000,    908.0357
     87.5000,       5.0000,   3.00000,    828.4006
     92.5000,       5.0000,   3.00000,    825.8533
     97.5000,       5.0000,   3.00000,    842.0753
    102.5000,       5.0000,   3.00000,    816.7817
    107.5000,       5.0000,   3.00000,    862.2388
    112.5000,       5.0000,   3.00000,    906.8615
    117.5000,       5.0000,   3.00000,    824.8491
    122.5000,       5.0000,   3.00000,    772.4813
    127.5000,       5.0000,   3.00000,    793.1220
    132.5000,       5.0000,   3.00000,    836.0484
    137.5000,       5.0000,   3.00000,    853.2795
    142.5000,       5.0000,   3.00000,    821.1808
    147.5000,       5.0000,   3.00000,    857.8217
    152.5000,       5.0000,   3.00000,    783.5706
    157.5000,       5.0000,   3.00000,    841.3026
    162.5000,       5.0000,   3.00000,    759.5963
    167.5000,       5.0000,   3.00000,    926.7435
    172.5000,       5.0000,   3.00000,   1021.2755
    177.5000,       5.0000,   3.00000,    809.5790
    182.5000,       5.0000,   3.00000,    858.0296
    187.5000,       5.0000,   3.00000,    902.1966
    192.5000,       5.0000,   3.00000,    826.6380
    197.5000,       5.0000,   3.00000,    868.5319
    202.5000,       5.0000,   3.00000,    903.5636
    207.5000,       5.0000,   3.00000,    910.2731
    212.5000,       5.0000,   3.00000,    894.0236
    217.5000,       5.0000,   3.00000,    954.7352
    222.5000,       5.0000,   3.00000,    905.5385
    227.5000,       5.0000,   3.00000,    825.4578
    232.5000,       5.0000,   3.00000,    878.1198
    237.5000,       5.0000,   3.00000,   1008.6113
    242.5000,       5.0000,   3.00000,    823.0714
    247.5000,       5.0000,   3.00000,    783.4282
    252.5000,       5.0000,   3.00000,    759.8416
    257.5000,       5.0000,   3.00000,    763.3373
    262.5000,       5.0000,   3.00000,    805.0451
    267.5000,       5.0000,   3.00000,    736.5428
    272.5000,       5.0000,   3.00000,    681.9376
    277.5000,       5.0000,   3.00000,    633.2173
    282.5000,       5.0000,   3.00000,    695.2408
    287.5000,       5.0000,   3.00000,    649.1713
    292.5000,       5.0000,   3.00000,    623.2209
    297.5000,       5.0000,   3.00000,    634.5176
     22.5000,      15.0000,   1.00000,   1025.0295
     27.5000,      15.0000,   1.00000,    994.1906
     32.5000,      15.0000,   1.00000,   1003.6991
     37.5000,      15.0000,   1.00000,   1027.9786
     42.5000,      15.0000,   1.00000,   1022.9281
     47.5000,      15.0000,   1.00000,    998.7045
     52.5000,      15.0000,   1.00000,   1001.0289
     57.5000,      15.0000,   1.00000,   1006.5323
     62.5000,      15.0000,   1.00000,    973.0861
     67.5000,      15.0000,   1.00000,    933.3491
     72.5000,      15.0000,   1.00000,    902.6642
     77.5000,      15.0000,   1.00000,    900.0522
     82.5000,      15.0000,   1.00000,    885.8185
     87.5000,      15.0000,   1.00000,    872.2455
     92.5000,      15.0000,   1.00000,    836.5404
     97.5000,      15.0000,   1.00000,    833.1382
    102.5000,      15.0000,   1.00000,    862.4417
    107.5000,      15.0000,   1.00000,    895.9690
    112.5000,      15.0000,   1.00000,    884.1248
    117.5000,      15.0000,   1.00000,    847.1917
    122.5000,      15.0000,   1.00000,    809.8491
    127.5000,      15.0000,   1.00000,    802.9626
    132.5000,      15.0000,   1.00000,    848.4368
    137.5000,      15.0000,   1.00000,    874.0767
    142.5000,      15.0000,   1.00000,    896.6774
    147.5000,      15.0000,   1.00000,    856.0554
    152.5000,      15.0000,   1.00000,    829.8311
    157.5000,      15.0000,   1.00000,    808.0168
    162.5000,      15.0000,   1.00000,    875.4487
    167.5000,      15.0000,   1.00000,    928.4068
    172.5000,      15.0000,   1.00000,    956.9339
    177.5000,      15.0000,   1.00000,    940.4376
    182.5000,      15.0000,   1.00000,    887.1085
    187.5000,      15.0000,   1.00000,    860.9145
    192.5000,      15.0000,   1.00000,    882.6973
    197.5000,      15.0000,   1.00000,    903.2703
    202.5000,      15.0000,   1.00000,    915.1105
    207.5000,      15.0000,   1.00000,    940.8526
    212.5000,      15.0000,   1.00000,    967.4348
    217.5000,      15.0000,   1.00000,    917.8202
    222.5000,      15.0000,   1.00000,    894.5405
    227.5000,      15.0000,   1.00000,    885.1766
    232.5000,      15.0000,   1.00000,    916.1589
    237.5000,      15.0000,   1.00000,    908.7119
    242.5000,      15.0000,   1.00000,    888.1807
    247.5000,      15.0000,   1.00000,    801.7264
    252.5000,      15.0000,   1.00000,    770.5635
    257.5000,      15.0000,   1.00000,    791.2574
    262.5000,      15.0000,   1.00000,    799.5414
    267.5000,      15.0000,   1.00000,    765.6047
    272.5000,      15.0000,   1.00000,    709.0106
    277.5000,      15.0000,   1.00000,    687.3305
    282.5000,      15.0000,   1.00000,    659.9686
    287.5000,      15.0000,   1.00000,    672.8104
    292.5000,      15.0000,   1.00000,    658.0946
     22.5000,       5.0000,   4.00000,    989.2091
     27.5000,       5.0000,   4.00000,    967.5016
     32.5000,       5.0000,   4.00000,   1034.4373
     37.5000,       5.0000,   4.00000,   1081.2823
     42.5000,       5.0000,   4.00000,   1030.0017
     47.5000,       5.0000,   4.00000,   1017.1700
     52.5000,       5.0000,   4.00000,   1020.1528
     57.5000,       5.0000,   4.00000,   1034.3757
     62.5000,       5.0000,   4.00000,    995.3611
     67.5000,       5.0000,   4.00000,    929.2635
     72.5000,       5.0000,   4.00000,    911.2154
     77.5000,       5.0000,   4.00000,    892.2897
     82.5000,       5.0000,   4.00000,    933.4382
     87.5000,       5.0000,   4.00000,    853.0989
     92.5000,       5.0000,   4.00000,    837.7368
     97.5000,       5.0000,   4.00000,    865.5793
    102.5000,       5.0000,   4.00000,    840.7322
    107.5000,       5.0000,   4.00000,    906.9149
    112.5000,       5.0000,   4.00000,    945.9444
    117.5000,       5.0000,   4.00000,    850.6552
    122.5000,       5.0000,   4.00000,    805.2697
    127.5000,       5.0000,   4.00000,    811.0907
    132.5000,       5.0000,   4.00000,    873.9485
    137.5000,       5.0000,   4.00000,    900.1409
    142.5000,       5.0000,   4.00000,    900.3147
    147.5000,       5.0000,   4.00000,    907.7722
    152.5000,       5.0000,   4.00000,    787.2960
    157.5000,       5.0000,   4.00000,    893.2775
    162.5000,       5.0000,   4.00000,    799.5654
    167.5000,       5.0000,   4.00000,    967.7517
    172.5000,       5.0000,   4.00000,   1118.6136
    177.5000,       5.0000,   4.00000,    857.0116
    182.5000,       5.0000,   4.00000,    921.9589
    187.5000,       5.0000,   4.00000,    926.0472
    192.5000,       5.0000,   4.00000,    839.6678
    197.5000,       5.0000,   4.00000,    926.9307
    202.5000,       5.0000,   4.00000,    947.8442
    207.5000,       5.0000,   4.00000,    971.3681
    212.5000,       5.0000,   4.00000,    961.9648
    217.5000,       5.0000,   4.00000,    961.8004
    222.5000,       5.0000,   4.00000,    935.1934
    227.5000,       5.0000,   4.00000,    854.2417
    232.5000,       5.0000,   4.00000,    916.3653
    237.5000,       5.0000,   4.00000,   1043.8521
    242.5000,       5.0000,   4.00000,    835.0701
    247.5000,       5.0000,   4.00000,    811.2455
    252.5000,       5.0000,   4.00000,    778.8911
    257.5000,       5.0000,   4.00000,    780.4071
    262.5000,       5.0000,   4.00000,    854.4316
    267.5000,       5.0000,   4.00000,    774.3902
    272.5000,       5.0000,   4.00000,    715.9906
    277.5000,       5.0000,   4.00000,    654.8876
    282.5000,       5.0000,   4.00000,    699.1852
    287.5000,       5.0000,   4.00000,    679.2901
    292.5000,       5.0000,   4.00000,    651.3527
     30.0000,      20.0000,   1.00000,    983.9678
     35.0000,      20.0000,   1.00000,    974.3717
     40.0000,      20.0000,   1.00000,    989.7916
     45.0000,      20.0000,   1.00000,   1018.4172
     50.0000,      20.0000,   1.00000,   1023.6103
     55.0000,      20.0000,   1.00000,   1001.5436
     60.0000,      20.0000,   1.00000,    980.1571
     65.0000,      20.0000,   1.00000,    965.7432
     70.0000,      20.0000,   1.00000,    936.0282
     75.0000,      20.0000,   1.00000,    917.2502
     80.0000,      20.0000,   1.00000,    889.7688
     85.0000,      20.0000,   1.00000,    864.4622
     90.0000,      20.0000,   1.00000,    867.5541
     95.0000,      20.0000,   1.00000,    855.5899
    100.0000,      20.0000,   1.00000,    877.4351
    105.0000,      20.0000,   1.00000,    904.2103
    110.0000,      20.0000,   1.00000,    888.0884
    115.0000,      20.0000,   1.00000,    882.3269
    120.0000,      20.0000,   1.00000,    855.4307
    125.0000,      20.0000,   1.00000,    843.4850
    130.0000,      20.0000,   1.00000,    847.0023
    135.0000,      20.0000,   1.00000,    878.6280
    140.0000,      20.0000,   1.00000,    903.2538
    145.0000,      20.0000,   1.00000,    867.2445
    150.0000,      20.0000,   1.00000,    876.1086
    155.0000,      20.0000,   1.00000,    847.9536
    160.0000,      20.0000,   1.00000,    864.7326
    165.0000,      20.0000,   1.00000,    961.5747
    170.0000,      20.0000,   1.00000,    947.2014
    175.0000,      20.0000,   1.00000,    980.3182
    180.0000,      20.0000,   1.00000,    974.2997
    185.0000,      20.0000,   1.00000,    881.6532
    190.0000,      20.0000,   1.00000,    891.0651
    195.0000,      20.0000,   1.00000,    881.2174
    200.0000,      20.0000,   1.00000,    910.6774
    205.0000,      20.0000,   1.00000,    971.8983
    210.0000,      20.0000,   1.00000,    950.7415
    215.0000,      20.0000,   1.00000,    951.7534
    220.0000,      20.0000,   1.00000,    929.9503
    225.0000,      20.0000,   1.00000,    916.9591
    230.0000,      20.0000,   1.00000,    934.4323
    235.0000,      20.0000,   1.00000,    887.6775
    240.0000,      20.0000,   1.00000,    877.6691
    245.0000,      20.0000,   1.00000,    857.0778
    250.0000,      20.0000,   1.00000,    807.4122
    255.0000,      20.0000,   1.00000,    810.4620
    260.0000,      20.0000,   1.00000,    791.9814
    265.0000,      20.0000,   1.00000,    783.7250
    270.0000,      20.0000,   1.00000,    777.6998
    275.0000,      20.0000,   1.00000,    726.7350
    280.0000,      20.0000,   1.00000,    697.6338
    285.0000,      20.0000,   1.00000,    674.6736
     27.5000,       5.0000,   5.00000,    951.3951
     32.5000,       5.0000,   5.00000,   1018.6709
     37.5000,       5.0000,   5.00000,   1048.2034
     42.5000,       5.0000,   5.00000,   1023.8310
     47.5000,       5.0000,   5.00000,   1032.4238
     52.5000,       5.0000,   5.00000,   1030.2201
     57.5000,       5.0000,   5.00000,   1018.1203
     62.5000,       5.0000,   5.00000,    993.8136
     67.5000,       5.0000,   5.00000,    939.2640
     72.5000,       5.0000,   5.00000,    910.5930
     77.5000,       5.0000,   5.00000,    893.8038
     82.5000,       5.0000,   5.00000,    926.0688
     87.5000,       5.0000,   5.00000,    840.6794
     92.5000,       5.0000,   5.00000,    844.7532
     97.5000,       5.0000,   5.00000,    880.7442
    102.5000,       5.0000,   5.00000,    852.8987
    107.5000,       5.0000,   5.00000,    907.2075
    112.5000,       5.0000,   5.00000,    960.7454
    117.5000,       5.0000,   5.00000,    865.9096
    122.5000,       5.0000,   5.00000,    810.6942
    127.5000,       5.0000,   5.00000,    837.4836
    132.5000,       5.0000,   5.00000,    873.9450
    137.5000,       5.0000,   5.00000,    917.8724
    142.5000,       5.0000,   5.00000,    913.3730
    147.5000,       5.0000,   5.00000,    896.2551
    152.5000,       5.0000,   5.00000,    811.6996
    157.5000,       5.0000,   5.00000,    906.9569
    162.5000,       5.0000,   5.00000,    804.3262
    167.5000,       5.0000,   5.00000,   1003.4388
    172.5000,       5.0000,   5.00000,   1149.5742
    177.5000,       5.0000,   5.00000,    885.0163
    182.5000,       5.0000,   5.00000,    930.1940
    187.5000,       5.0000,   5.00000,    955.3990
    192.5000,       5.0000,   5.00000,    824.3118
    197.5000,       5.0000,   5.00000,    901.5259
    202.5000,       5.0000,   5.00000,    992.2899
    207.5000,       5.0000,   5.00000,    992.1572
    212.5000,       5.0000,   5.00000,    942.6660
    217.5000,       5.0000,   5.00000,    990.8514
    222.5000,       5.0000,   5.00000,    949.9127
    227.5000,       5.0000,   5.00000,    862.2392
    232.5000,       5.0000,   5.00000,    928.0885
    237.5000,       5.0000,   5.00000,   1042.8440
    242.5000,       5.0000,   5.00000,    824.1534
    247.5000,       5.0000,   5.00000,    810.6117
    252.5000,       5.0000,   5.00000,    803.3823
    257.5000,       5.0000,   5.00000,    782.9741
    262.5000,       5.0000,   5.00000,    846.8369
    267.5000,       5.0000,   5.00000,    806.6756
    272.5000,       5.0000,   5.00000,    732.2623
    277.5000,       5.0000,   5.00000,    659.7712
    282.5000,       5.0000,   5.00000,    716.8749
    287.5000,       5.0000,   5.00000,    681.8125
     32.5000,       5.0000,   6.00000,    983.5682
     37.5000,       5.0000,   6.00000,   1025.8163
     42.5000,       5.0000,   6.00000,    985.0815
     47.5000,       5.0000,   6.00000,   1010.1817
     52.5000,       5.0000,   6.00000,   1019.2536
     57.5000,       5.0000,   6.00000,   1013.2724
     62.5000,       5.0000,   6.00000,    973.6393
     67.5000,       5.0000,   6.00000,    913.2794
     72.5000,       5.0000,   6.00000,    903.0186
     77.5000,       5.0000,   6.00000,    881.7312
     82.5000,       5.0000,   6.00000,    901.7271
     87.5000,       5.0000,   6.00000,    826.1036
     92.5000,       5.0000,   6.00000,    842.0287
     97.5000,       5.0000,   6.00000,    884.1741
    102.5000,       5.0000,   6.00000,    848.9881
    107.5000,       5.0000,   6.00000,    900.8014
    112.5000,       5.0000,   6.00000,    953.4986
    117.5000,       5.0000,   6.00000,    867.8560
    122.5000,       5.0000,   6.00000,    825.0451
    127.5000,       5.0000,   6.00000,    832.4077
    132.5000,       5.0000,   6.00000,    889.7617
    137.5000,       5.0000,   6.00000,    897.1650
    142.5000,       5.0000,   6.00000,    859.6573
    147.5000,       5.0000,   6.00000,    899.0488
    152.5000,       5.0000,   6.00000,    813.2494
    157.5000,       5.0000,   6.00000,    901.3908
    162.5000,       5.0000,   6.00000,    811.4836
    167.5000,       5.0000,   6.00000,   1005.4697
    172.5000,       5.0000,   6.00000,   1147.6995
    177.5000,       5.0000,   6.00000,    875.9637
    182.5000,       5.0000,   6.00000,    935.0311
    187.5000,       5.0000,   6.00000,    933.6356
    192.5000,       5.0000,   6.00000,    820.4974
    197.5000,       5.0000,   6.00000,    882.3765
    202.5000,       5.0000,   6.00000,    951.2560
    207.5000,       5.0000,   6.00000,    967.6169
    212.5000,       5.0000,   6.00000,    933.3671
    217.5000,       5.0000,   6.00000,    982.6454
    222.5000,       5.0000,   6.00000,    962.2911
    227.5000,       5.0000,   6.00000,    861.5709
    232.5000,       5.0000,   6.00000,    906.4905
    237.5000,       5.0000,   6.00000,   1024.6935
    242.5000,       5.0000,   6.00000,    815.7922
    247.5000,       5.0000,   6.00000,    802.7866
    252.5000,       5.0000,   6.00000,    790.7621
    257.5000,       5.0000,   6.00000,    786.4796
    262.5000,       5.0000,   6.00000,    844.1576
    267.5000,       5.0000,   6.00000,    785.7023
    272.5000,       5.0000,   6.00000,    737.1017
    277.5000,       5.0000,   6.00000,    670.0914
    282.5000,       5.0000,   6.00000,    722.8193
     37.5000,      25.0000,   1.00000,    937.0944
     42.5000,      25.0000,   1.00000,    961.5143
     47.5000,      25.0000,   1.00000,    968.1606
     52.5000,      25.0000,   1.00000,    985.0628
     57.5000,      25.0000,   1.00000,    982.7994
     62.5000,      25.0000,   1.00000,    951.5369
     67.5000,      25.0000,   1.00000,    925.6678
     72.5000,      25.0000,   1.00000,    913.1707
     77.5000,      25.0000,   1.00000,    878.8549
     82.5000,      25.0000,   1.00000,    860.0229
     87.5000,      25.0000,   1.00000,    860.4136
     92.5000,      25.0000,   1.00000,    862.0058
     97.5000,      25.0000,   1.00000,    866.4658
    102.5000,      25.0000,   1.00000,    892.2509
    107.5000,      25.0000,   1.00000,    890.1813
    112.5000,      25.0000,   1.00000,    866.6747
    117.5000,      25.0000,   1.00000,    872.7244
    122.5000,      25.0000,   1.00000,    871.2668
    127.5000,      25.0000,   1.00000,    865.9797
    132.5000,      25.0000,   1.00000,    856.9444
    137.5000,      25.0000,   1.00000,    842.8847
    142.5000,      25.0000,   1.00000,    840.9326
    147.5000,      25.0000,   1.00000,    858.2443
    152.5000,      25.0000,   1.00000,    847.3434
    157.5000,      25.0000,   1.00000,    886.8431
    162.5000,      25.0000,   1.00000,    934.6702
    167.5000,      25.0000,   1.00000,    932.9572
    172.5000,      25.0000,   1.00000,    930.0768
    177.5000,      25.0000,   1.00000,    961.9894
    182.5000,      25.0000,   1.00000,    921.6951
    187.5000,      25.0000,   1.00000,    866.4777
    192.5000,      25.0000,   1.00000,    882.2970
    197.5000,      25.0000,   1.00000,    894.6756
    202.5000,      25.0000,   1.00000,    851.8855
    207.5000,      25.0000,   1.00000,    900.5687
    212.5000,      25.0000,   1.00000,    946.7946
    217.5000,      25.0000,   1.00000,    921.4247
    222.5000,      25.0000,   1.00000,    920.9648
    227.5000,      25.0000,   1.00000,    934.6313
    232.5000,      25.0000,   1.00000,    875.9813
    237.5000,      25.0000,   1.00000,    844.3125
    242.5000,      25.0000,   1.00000,    850.9892
    247.5000,      25.0000,   1.00000,    836.8193
    252.5000,      25.0000,   1.00000,    794.6400
    257.5000,      25.0000,   1.00000,    793.7565
    262.5000,      25.0000,   1.00000,    779.7101
    267.5000,      25.0000,   1.00000,    745.5176
    272.5000,      25.0000,   1.00000,    750.0369
    277.5000,      25.0000,   1.00000,    734.5665
     37.5000,       5.0000,   7.00000,    992.9556
     42.5000,       5.0000,   7.00000,    958.7337
     47.5000,       5.0000,   7.00000,    958.9692
     52.5000,       5.0000,   7.00000,    990.9326
     57.5000,       5.0000,   7.00000,   1002.0979
     62.5000,       5.0000,   7.00000,    951.8538
     67.5000,       5.0000,   7.00000,    886.1769
     72.5000,       5.0000,   7.00000,    872.3583
     77.5000,       5.0000,   7.00000,    854.6786
     82.5000,       5.0000,   7.00000,    885.1511
     87.5000,       5.0000,   7.00000,    816.0694
     92.5000,       5.0000,   7.00000,    829.4768
     97.5000,       5.0000,   7.00000,    869.1520
    102.5000,       5.0000,   7.00000,    838.5068
    107.5000,       5.0000,   7.00000,    893.9003
    112.5000,       5.0000,   7.00000,    944.1512
    117.5000,       5.0000,   7.00000,    867.7122
    122.5000,       5.0000,   7.00000,    820.7625
    127.5000,       5.0000,   7.00000,    841.0326
    132.5000,       5.0000,   7.00000,    870.0200
    137.5000,       5.0000,   7.00000,    852.7481
    142.5000,       5.0000,   7.00000,    839.2578
    147.5000,       5.0000,   7.00000,    865.7292
    152.5000,       5.0000,   7.00000,    793.5822
    157.5000,       5.0000,   7.00000,    904.7789
    162.5000,       5.0000,   7.00000,    806.1891
    167.5000,       5.0000,   7.00000,    986.8195
    172.5000,       5.0000,   7.00000,   1121.4814
    177.5000,       5.0000,   7.00000,    858.8174
    182.5000,       5.0000,   7.00000,    905.0768
    187.5000,       5.0000,   7.00000,    915.8615
    192.5000,       5.0000,   7.00000,    802.6313
    197.5000,       5.0000,   7.00000,    869.2343
    202.5000,       5.0000,   7.00000,    879.4797
    207.5000,       5.0000,   7.00000,    909.1503
    212.5000,       5.0000,   7.00000,    924.0377
    217.5000,       5.0000,   7.00000,    964.1603
    222.5000,       5.0000,   7.00000,    944.6559
    227.5000,       5.0000,   7.00000,    848.3578
    232.5000,       5.0000,   7.00000,    886.1642
    237.5000,       5.0000,   7.00000,   1002.7386
    242.5000,       5.0000,   7.00000,    805.1668
    247.5000,       5.0000,   7.00000,    785.4044
    252.5000,       5.0000,   7.00000,    768.7896
    257.5000,       5.0000,   7.00000,    771.7799
    262.5000,       5.0000,   7.00000,    836.4207
    267.5000,       5.0000,   7.00000,    763.8257
    272.5000,       5.0000,   7.00000,    715.6756
    277.5000,       5.0000,   7.00000,    673.0872
     42.5000,       5.0000,   8.00000,    922.6061
     47.5000,       5.0000,   8.00000,    934.1437
     52.5000,       5.0000,   8.00000,    947.4853
     57.5000,       5.0000,   8.00000,    963.9841
     62.5000,       5.0000,   8.00000,    936.3265
     67.5000,       5.0000,   8.00000,    864.2610
     72.5000,       5.0000,   8.00000,    833.2945
     77.5000,       5.0000,   8.00000,    824.7511
     82.5000,       5.0000,   8.00000,    870.8828
     87.5000,       5.0000,   8.00000,    804.0881
     92.5000,       5.0000,   8.00000,    812.2357
     97.5000,       5.0000,   8.00000,    848.2147
    102.5000,       5.0000,   8.00000,    824.3801
    107.5000,       5.0000,   8.00000,    883.4028
    112.5000,       5.0000,   8.00000,    948.0419
    117.5000,       5.0000,   8.00000,    858.0842
    122.5000,       5.0000,   8.00000,    819.3567
    127.5000,       5.0000,   8.00000,    826.6923
    132.5000,       5.0000,   8.00000,    829.6075
    137.5000,       5.0000,   8.00000,    836.5684
    142.5000,       5.0000,   8.00000,    817.6249
    147.5000,       5.0000,   8.00000,    829.6073
    152.5000,       5.0000,   8.00000,    770.1807
    157.5000,       5.0000,   8.00000,    886.8931
    162.5000,       5.0000,   8.00000,    789.9591
    167.5000,       5.0000,   8.00000,    961.3992
    172.5000,       5.0000,   8.00000,   1088.9075
    177.5000,       5.0000,   8.00000,    824.7659
    182.5000,       5.0000,   8.00000,    871.8497
    187.5000,       5.0000,   8.00000,    891.2956
    192.5000,       5.0000,   8.00000,    781.7354
    197.5000,       5.0000,   8.00000,    808.4259
    202.5000,       5.0000,   8.00000,    854.1631
    207.5000,       5.0000,   8.00000,    859.8267
    212.5000,       5.0000,   8.00000,    865.5378
    217.5000,       5.0000,   8.00000,    947.0897
    222.5000,       5.0000,   8.00000,    907.1438
    227.5000,       5.0000,   8.00000,    818.5452
    232.5000,       5.0000,   8.00000,    877.1019
    237.5000,       5.0000,   8.00000,    991.2150
    242.5000,       5.0000,   8.00000,    781.0131
    247.5000,       5.0000,   8.00000,    763.2211
    252.5000,       5.0000,   8.00000,    751.6561
    257.5000,       5.0000,   8.00000,    744.1492
    262.5000,       5.0000,   8.00000,    805.4624
    267.5000,       5.0000,   8.00000,    755.2870
    272.5000,       5.0000,   8.00000,    696.7025
     52.5000,      35.0000,   1.00000,    891.5224
     57.5000,      35.0000,   1.00000,    880.9036
     62.5000,      35.0000,   1.00000,    866.4390
     67.5000,      35.0000,   1.00000,    875.1830
     72.5000,      35.0000,   1.00000,    863.5994
     77.5000,      35.0000,   1.00000,    838.7068
     82.5000,      35.0000,   1.00000,    823.7656
     87.5000,      35.0000,   1.00000,    822.3220
     92.5000,      35.0000,   1.00000,    837.4434
     97.5000,      35.0000,   1.00000,    853.7354
    102.5000,      35.0000,   1.00000,    855.6698
    107.5000,      35.0000,   1.00000,    853.1746
    112.5000,      35.0000,   1.00000,    866.1842
    117.5000,      35.0000,   1.00000,    859.1683
    122.5000,      35.0000,   1.00000,    836.0633
    127.5000,      35.0000,   1.00000,    828.1482
    132.5000,      35.0000,   1.00000,    808.7242
    137.5000,      35.0000,   1.00000,    790.4564
    142.5000,      35.0000,   1.00000,    804.6195
    147.5000,      35.0000,   1.00000,    798.7650
    152.5000,      35.0000,   1.00000,    819.2661
    157.5000,      35.0000,   1.00000,    851.3715
    162.5000,      35.0000,   1.00000,    846.9231
    167.5000,      35.0000,   1.00000,    848.6209
    172.5000,      35.0000,   1.00000,    857.4327
    177.5000,      35.0000,   1.00000,    838.3978
    182.5000,      35.0000,   1.00000,    846.4418
    187.5000,      35.0000,   1.00000,    817.9967
    192.5000,      35.0000,   1.00000,    785.6998
    197.5000,      35.0000,   1.00000,    791.6270
    202.5000,      35.0000,   1.00000,    802.3124
    207.5000,      35.0000,   1.00000,    798.2953
    212.5000,      35.0000,   1.00000,    801.9172
    217.5000,      35.0000,   1.00000,    800.7955
    222.5000,      35.0000,   1.00000,    835.6349
    227.5000,      35.0000,   1.00000,    851.7968
    232.5000,      35.0000,   1.00000,    828.6956
    237.5000,      35.0000,   1.00000,    807.4891
    242.5000,      35.0000,   1.00000,    792.6830
    247.5000,      35.0000,   1.00000,    787.1875
    252.5000,      35.0000,   1.00000,    766.9826
    257.5000,      35.0000,   1.00000,    724.5852
    262.5000,      35.0000,   1.00000,    706.2850
     52.5000,       5.0000,  10.00000,    893.8026
     57.5000,       5.0000,  10.00000,    895.6851
     62.5000,       5.0000,  10.00000,    856.4384
     67.5000,       5.0000,  10.00000,    810.6182
     72.5000,       5.0000,  10.00000,    801.2410
     77.5000,       5.0000,  10.00000,    786.6182
     82.5000,       5.0000,  10.00000,    819.7020
     87.5000,       5.0000,  10.00000,    761.6522
     92.5000,       5.0000,  10.00000,    781.0340
     97.5000,       5.0000,  10.00000,    818.8589
    102.5000,       5.0000,  10.00000,    802.5814
    107.5000,       5.0000,  10.00000,    865.8314
    112.5000,       5.0000,  10.00000,    940.3209
    117.5000,       5.0000,  10.00000,    850.8786
    122.5000,       5.0000,  10.00000,    776.3403
    127.5000,       5.0000,  10.00000,    780.2532
    132.5000,       5.0000,  10.00000,    802.1912
    137.5000,       5.0000,  10.00000,    799.9880
    142.5000,       5.0000,  10.00000,    780.7838
    147.5000,       5.0000,  10.00000,    796.0253
    152.5000,       5.0000,  10.00000,    721.8702
    157.5000,       5.0000,  10.00000,    810.4033
    162.5000,       5.0000,  10.00000,    725.6276
    167.5000,       5.0000,  10.00000,    894.7122
    172.5000,       5.0000,  10.00000,   1010.3148
    177.5000,       5.0000,  10.00000,    768.2521
    182.5000,       5.0000,  10.00000,    809.3549
    187.5000,       5.0000,  10.00000,    797.9431
    192.5000,       5.0000,  10.00000,    695.6563
    197.5000,       5.0000,  10.00000,    746.2159
    202.5000,       5.0000,  10.00000,    789.0836
    207.5000,       5.0000,  10.00000,    798.2433
    212.5000,       5.0000,  10.00000,    784.2667
    217.5000,       5.0000,  10.00000,    821.0938
    222.5000,       5.0000,  10.00000,    822.3715
    227.5000,       5.0000,  10.00000,    779.0431
    232.5000,       5.0000,  10.00000,    830.0454
    237.5000,       5.0000,  10.00000,    947.4376
    242.5000,       5.0000,  10.00000,    751.4894
    247.5000,       5.0000,  10.00000,    719.1912
    252.5000,       5.0000,  10.00000,    696.0059
    257.5000,       5.0000,  10.00000,    694.3259
    262.5000,       5.0000,  10.00000,    753.3316
     67.5000,      45.0000,   1.00000,    811.8837
     72.5000,      45.0000,   1.00000,    804.0845
     77.5000,      45.0000,   1.00000,    799.5665
     82.5000,      45.0000,   1.00000,    798.2119
     87.5000,      45.0000,   1.00000,    809.5380
     92.5000,      45.0000,   1.00000,    818.9717
     97.5000,      45.0000,   1.00000,    828.0286
    102.5000,      45.0000,   1.00000,    825.7418
    107.5000,      45.0000,   1.00000,    806.4175
    112.5000,      45.0000,   1.00000,    813.8476
    117.5000,      45.0000,   1.00000,    815.4810
    122.5000,      45.0000,   1.00000,    807.0478
    127.5000,      45.0000,   1.00000,    815.0753
    132.5000,      45.0000,   1.00000,    800.3058
    137.5000,      45.0000,   1.00000,    783.0524
    142.5000,      45.0000,   1.00000,    760.9641
    147.5000,      45.0000,   1.00000,    770.8475
    152.5000,      45.0000,   1.00000,    791.9252
    157.5000,      45.0000,   1.00000,    768.6835
    162.5000,      45.0000,   1.00000,    762.9109
    167.5000,      45.0000,   1.00000,    759.6278
    172.5000,      45.0000,   1.00000,    723.7913
    177.5000,      45.0000,   1.00000,    730.8046
    182.5000,      45.0000,   1.00000,    737.8750
    187.5000,      45.0000,   1.00000,    752.7177
    192.5000,      45.0000,   1.00000,    743.0002
    197.5000,      45.0000,   1.00000,    715.4016
    202.5000,      45.0000,   1.00000,    720.9941
    207.5000,      45.0000,   1.00000,    716.7975
    212.5000,      45.0000,   1.00000,    722.6310
    217.5000,      45.0000,   1.00000,    750.2859
    222.5000,      45.0000,   1.00000,    742.5699
    227.5000,      45.0000,   1.00000,    741.1596
    232.5000,      45.0000,   1.00000,    725.7708
    237.5000,      45.0000,   1.00000,    726.2024
    242.5000,      45.0000,   1.00000,    741.2910
    247.5000,      45.0000,   1.00000,    721.6807
     77.5000,       5.0000,  12.00000,    751.5646
    157.5000,       5.0000,  12.00000,    754.7325
    237.5000,       5.0000,  12.00000,    898.8709
     67.5000,      15.0000,   4.00000,    768.7835
     72.5000,      15.0000,   4.00000,    743.5714
     77.5000,      15.0000,   4.00000,    750.4835
     82.5000,      15.0000,   4.00000,    750.7333
     87.5000,      15.0000,   4.00000,    761.1591
     92.5000,      15.0000,   4.00000,    758.5182
     97.5000,      15.0000,   4.00000,    777.5225
    102.5000,      15.0000,   4.00000,    808.5826
    107.5000,      15.0000,   4.00000,    833.2321
    112.5000,      15.0000,   4.00000,    849.5579
    117.5000,      15.0000,   4.00000,    824.6715
    122.5000,      15.0000,   4.00000,    778.5723
    127.5000,      15.0000,   4.00000,    774.3380
    132.5000,      15.0000,   4.00000,    780.4966
    137.5000,      15.0000,   4.00000,    771.0137
    142.5000,      15.0000,   4.00000,    755.6356
    147.5000,      15.0000,   4.00000,    718.0017
    152.5000,      15.0000,   4.00000,    717.1714
    157.5000,      15.0000,   4.00000,    680.3636
    162.5000,      15.0000,   4.00000,    726.9185
    167.5000,      15.0000,   4.00000,    778.4012
    172.5000,      15.0000,   4.00000,    766.4827
    177.5000,      15.0000,   4.00000,    746.7317
    182.5000,      15.0000,   4.00000,    698.3690
    187.5000,      15.0000,   4.00000,    684.2890
    192.5000,      15.0000,   4.00000,    671.2969
    197.5000,      15.0000,   4.00000,    661.2348
    202.5000,      15.0000,   4.00000,    690.2594
    207.5000,      15.0000,   4.00000,    705.3968
    212.5000,      15.0000,   4.00000,    727.6932
    217.5000,      15.0000,   4.00000,    737.6698
    222.5000,      15.0000,   4.00000,    725.6096
    227.5000,      15.0000,   4.00000,    725.9899
    232.5000,      15.0000,   4.00000,    751.7043
    237.5000,      15.0000,   4.00000,    752.0479
    242.5000,      15.0000,   4.00000,    744.2581
    247.5000,      15.0000,   4.00000,    663.9764
     82.5000,      55.0000,   1.00000,    793.9708
     87.5000,      55.0000,   1.00000,    799.2008
     92.5000,      55.0000,   1.00000,    784.8556
     97.5000,      55.0000,   1.00000,    791.9384
    102.5000,      55.0000,   1.00000,    793.3399
    107.5000,      55.0000,   1.00000,    790.0929
    112.5000,      55.0000,   1.00000,    790.2101
    117.5000,      55.0000,   1.00000,    796.9836
    122.5000,      55.0000,   1.00000,    801.7670
    127.5000,      55.0000,   1.00000,    787.9041
    132.5000,      55.0000,   1.00000,    786.7562
    137.5000,      55.0000,   1.00000,    765.0136
    142.5000,      55.0000,   1.00000,    753.7327
    147.5000,      55.0000,   1.00000,    764.1105
    152.5000,      55.0000,   1.00000,    744.5005
    157.5000,      55.0000,   1.00000,    717.8489
    162.5000,      55.0000,   1.00000,    702.9362
    167.5000,      55.0000,   1.00000,    683.5917
    172.5000,      55.0000,   1.00000,    672.7209
    177.5000,      55.0000,   1.00000,    667.9426
    182.5000,      55.0000,   1.00000,    670.8086
    187.5000,      55.0000,   1.00000,    666.1705
    192.5000,      55.0000,   1.00000,    685.6169
    197.5000,      55.0000,   1.00000,    696.3798
    202.5000,      55.0000,   1.00000,    674.2892
    207.5000,      55.0000,   1.00000,    680.1099
    212.5000,      55.0000,   1.00000,    693.1356
    217.5000,      55.0000,   1.00000,    683.4540
    222.5000,      55.0000,   1.00000,    682.1855
    227.5000,      55.0000,   1.00000,    680.9963
    232.5000,      55.0000,   1.00000,    675.3619
     77.5000,       5.0000,  15.00000,    719.0747
    157.5000,       5.0000,  15.00000,    703.0118
    237.5000,       5.0000,  15.00000,    801.6163
     82.5000,      15.0000,   5.00000,    734.4604
     87.5000,      15.0000,   5.00000,    738.4672
     92.5000,      15.0000,   5.00000,    734.7584
     97.5000,      15.0000,   5.00000,    759.5316
    102.5000,      15.0000,   5.00000,    793.9949
    107.5000,      15.0000,   5.00000,    826.3393
    112.5000,      15.0000,   5.00000,    844.1959
    117.5000,      15.0000,   5.00000,    825.3687
    122.5000,      15.0000,   5.00000,    783.0831
    127.5000,      15.0000,   5.00000,    768.2872
    132.5000,      15.0000,   5.00000,    766.7626
    137.5000,      15.0000,   5.00000,    751.3791
    142.5000,      15.0000,   5.00000,    731.0593
    147.5000,      15.0000,   5.00000,    691.2710
    152.5000,      15.0000,   5.00000,    681.2356
    157.5000,      15.0000,   5.00000,    632.0234
    162.5000,      15.0000,   5.00000,    662.7878
    167.5000,      15.0000,   5.00000,    704.3455
    172.5000,      15.0000,   5.00000,    706.1376
    177.5000,      15.0000,   5.00000,    682.3444
    182.5000,      15.0000,   5.00000,    627.7948
    187.5000,      15.0000,   5.00000,    612.9121
    192.5000,      15.0000,   5.00000,    608.3679
    197.5000,      15.0000,   5.00000,    617.6308
    202.5000,      15.0000,   5.00000,    649.8623
    207.5000,      15.0000,   5.00000,    663.1949
    212.5000,      15.0000,   5.00000,    680.7605
    217.5000,      15.0000,   5.00000,    689.9487
    222.5000,      15.0000,   5.00000,    679.9615
    227.5000,      15.0000,   5.00000,    676.8130
    232.5000,      15.0000,   5.00000,    706.2233
     97.5000,      65.0000,   1.00000,    779.9988
    102.5000,      65.0000,   1.00000,    784.0678
    107.5000,      65.0000,   1.00000,    785.9865
    112.5000,      65.0000,   1.00000,    790.5834
    117.5000,      65.0000,   1.00000,    788.5366
    122.5000,      65.0000,   1.00000,    776.0672
    127.5000,      65.0000,   1.00000,    770.3259
    132.5000,      65.0000,   1.00000,    759.9567
    137.5000,      65.0000,   1.00000,    763.0457
    142.5000,      65.0000,   1.00000,    755.0489
    147.5000,      65.0000,   1.00000,    727.7371
    152.5000,      65.0000,   1.00000,    712.4998
    157.5000,      65.0000,   1.00000,    703.7128
    162.5000,      65.0000,   1.00000,    685.9189
    167.5000,      65.0000,   1.00000,    665.2333
    172.5000,      65.0000,   1.00000,    651.4775
    177.5000,      65.0000,   1.00000,    645.5494
    182.5000,      65.0000,   1.00000,    644.9463
    187.5000,      65.0000,   1.00000,    650.8254
    192.5000,      65.0000,   1.00000,    651.6397
    197.5000,      65.0000,   1.00000,    659.1416
    202.5000,      65.0000,   1.00000,    657.0539
    207.5000,      65.0000,   1.00000,    653.5988
    212.5000,      65.0000,   1.00000,    658.9737
    217.5000,      65.0000,   1.00000,    652.8696
     97.5000,      15.0000,   6.00000,    766.0319
    102.5000,      15.0000,   6.00000,    802.7996
    107.5000,      15.0000,   6.00000,    842.7303
    112.5000,      15.0000,   6.00000,    864.1948
    117.5000,      15.0000,   6.00000,    841.5907
    122.5000,      15.0000,   6.00000,    786.9426
    127.5000,      15.0000,   6.00000,    764.1375
    132.5000,      15.0000,   6.00000,    760.7999
    137.5000,      15.0000,   6.00000,    744.3427
    142.5000,      15.0000,   6.00000,    712.4612
    147.5000,      15.0000,   6.00000,    667.0264
    152.5000,      15.0000,   6.00000,    656.7984
    157.5000,      15.0000,   6.00000,    619.6409
    162.5000,      15.0000,   6.00000,    649.2191
    167.5000,      15.0000,   6.00000,    680.2543
    172.5000,      15.0000,   6.00000,    678.7344
    177.5000,      15.0000,   6.00000,    653.3318
    182.5000,      15.0000,   6.00000,    606.5189
    187.5000,      15.0000,   6.00000,    592.3228
    192.5000,      15.0000,   6.00000,    583.7847
    197.5000,      15.0000,   6.00000,    586.1373
    202.5000,      15.0000,   6.00000,    616.8513
    207.5000,      15.0000,   6.00000,    632.3513
    212.5000,      15.0000,   6.00000,    656.1485
    217.5000,      15.0000,   6.00000,    666.2429
    105.0000,      30.0000,   3.00000,    821.8938
    110.0000,      30.0000,   3.00000,    826.4631
    115.0000,      30.0000,   3.00000,    819.2338
    120.0000,      30.0000,   3.00000,    821.7090
    125.0000,      30.0000,   3.00000,    809.0214
    130.0000,      30.0000,   3.00000,    769.4417
    135.0000,      30.0000,   3.00000,    736.9907
    140.0000,      30.0000,   3.00000,    711.4445
    145.0000,      30.0000,   3.00000,    699.3038
    150.0000,      30.0000,   3.00000,    668.3234
    155.0000,      30.0000,   3.00000,    660.5746
    160.0000,      30.0000,   3.00000,    670.7220
    165.0000,      30.0000,   3.00000,    650.1766
    170.0000,      30.0000,   3.00000,    651.5093
    175.0000,      30.0000,   3.00000,    644.4225
    180.0000,      30.0000,   3.00000,    637.5713
    185.0000,      30.0000,   3.00000,    619.9407
    190.0000,      30.0000,   3.00000,    595.5441
    195.0000,      30.0000,   3.00000,    602.8867
    200.0000,      30.0000,   3.00000,    602.6086
    205.0000,      30.0000,   3.00000,    612.7112
    210.0000,      30.0000,   3.00000,    632.9246
    112.5000,      25.0000,   4.00000,    839.5200
    117.5000,      25.0000,   4.00000,    837.9386
    122.5000,      25.0000,   4.00000,    820.5290
    127.5000,      25.0000,   4.00000,    783.0029
    132.5000,      25.0000,   4.00000,    757.5276
    137.5000,      25.0000,   4.00000,    738.1893
    142.5000,      25.0000,   4.00000,    704.6875
    147.5000,      25.0000,   4.00000,    684.7985
    152.5000,      25.0000,   4.00000,    650.0720
    157.5000,      25.0000,   4.00000,    647.0541
    162.5000,      25.0000,   4.00000,    663.2361
    167.5000,      25.0000,   4.00000,    660.6041
    172.5000,      25.0000,   4.00000,    649.9561
    177.5000,      25.0000,   4.00000,    659.7997
    182.5000,      25.0000,   4.00000,    629.3088
    187.5000,      25.0000,   4.00000,    588.6670
    192.5000,      25.0000,   4.00000,    593.3060
    197.5000,      25.0000,   4.00000,    598.4419
    202.5000,      25.0000,   4.00000,    597.3723
    157.5000,      15.0000,   8.00000,    623.8541
    157.5000,      15.0000,  10.00000,    657.2646
   3.42
ITERATION 3
MODEL RESISTIVITY
LAYER 1
61,     2.5000
     10.0000,     859.70
     15.0000,     985.31
     20.0000,     939.16
     25.0000,     816.61
     30.0000,     763.72
     35.0000,     769.48
     40.0000,     795.95
     45.0000,     780.14
     50.0000,     784.27
     55.0000,     804.16
     60.0000,     800.32
     65.0000,     750.84
     70.0000,     681.28
     75.0000,     653.18
     80.0000,     645.95
     85.0000,     667.37
     90.0000,     603.09
     95.0000,     614.61
    100.0000,     661.17
    105.0000,     661.63
    110.0000,     734.00
    115.0000,     777.15
    120.0000,     672.48
    125.0000,     598.02
    130.0000,     583.13
    135.0000,     596.60
    140.0000,     597.80
    145.0000,     576.97
    150.0000,     580.16
    155.0000,     514.64
    160.0000,     587.82
    165.0000,     535.70
    170.0000,     685.97
    175.0000,     801.71
    180.0000,     591.87
    185.0000,     618.80
    190.0000,     631.85
    195.0000,     548.02
    200.0000,     594.34
    205.0000,     638.97
    210.0000,     667.25
    215.0000,     671.47
    220.0000,     742.23
    225.0000,     742.80
    230.0000,     667.77
    235.0000,     726.03
    240.0000,     818.96
    245.0000,     657.81
    250.0000,     648.10
    255.0000,     605.95
    260.0000,     590.52
    265.0000,     641.31
    270.0000,     589.18
    275.0000,     530.61
    280.0000,     477.82
    285.0000,     530.02
    290.0000,     508.36
    295.0000,     499.88
    300.0000,     538.59
    305.0000,     562.88
           472.8943
LAYER 2
61,     5.2500
     10.0000,     978.56
     15.0000,     1013.0
     20.0000,     977.78
     25.0000,     798.36
     30.0000,     754.05
     35.0000,     823.84
     40.0000,     847.39
     45.0000,     831.08
     50.0000,     834.68
     55.0000,     844.62
     60.0000,     854.65
     65.0000,     839.71
     70.0000,     783.31
     75.0000,     756.12
     80.0000,     751.65
     85.0000,     771.64
     90.0000,     721.34
     95.0000,     737.32
    100.0000,     754.19
    105.0000,     716.36
    110.0000,     745.58
    115.0000,     802.04
    120.0000,     728.15
    125.0000,     678.30
    130.0000,     671.73
    135.0000,     688.59
    140.0000,     680.09
    145.0000,     679.82
    150.0000,     685.83
    155.0000,     637.44
    160.0000,     708.43
    165.0000,     664.35
    170.0000,     792.36
    175.0000,     892.96
    180.0000,     722.87
    185.0000,     726.05
    190.0000,     726.68
    195.0000,     651.21
    200.0000,     687.05
    205.0000,     722.04
    210.0000,     755.61
    215.0000,     750.93
    220.0000,     785.61
    225.0000,     801.43
    230.0000,     737.39
    235.0000,     775.96
    240.0000,     865.53
    245.0000,     683.80
    250.0000,     664.72
    255.0000,     650.51
    260.0000,     643.02
    265.0000,     688.41
    270.0000,     639.05
    275.0000,     569.91
    280.0000,     528.09
    285.0000,     569.17
    290.0000,     549.85
    295.0000,     537.51
    300.0000,     565.06
    305.0000,     563.13
           489.2214
LAYER 3
59,     8.2750
     15.0000,     1150.6
     20.0000,     1095.2
     25.0000,     877.39
     30.0000,     876.47
     35.0000,     1080.9
     40.0000,     1168.4
     45.0000,     1127.9
     50.0000,     1069.8
     55.0000,     1020.0
     60.0000,     1032.3
     65.0000,     1066.5
     70.0000,     1049.2
     75.0000,     1031.9
     80.0000,     1038.5
     85.0000,     1068.6
     90.0000,     1045.2
     95.0000,     1068.9
    100.0000,     1036.4
    105.0000,     905.65
    110.0000,     864.47
    115.0000,     944.76
    120.0000,     917.71
    125.0000,     915.75
    130.0000,     938.27
    135.0000,     956.19
    140.0000,     942.68
    145.0000,     983.87
    150.0000,     1029.5
    155.0000,     1014.8
    160.0000,     1087.5
    165.0000,     1032.7
    170.0000,     1120.5
    175.0000,     1207.9
    180.0000,     1079.0
    185.0000,     1051.8
    190.0000,     1027.0
    195.0000,     951.76
    200.0000,     971.67
    205.0000,     1002.2
    210.0000,     1033.8
    215.0000,     997.26
    220.0000,     975.92
    225.0000,     990.53
    230.0000,     950.45
    235.0000,     1001.5
    240.0000,     1098.2
    245.0000,     845.99
    250.0000,     799.14
    255.0000,     809.83
    260.0000,     805.55
    265.0000,     830.16
    270.0000,     771.84
    275.0000,     692.09
    280.0000,     659.31
    285.0000,     686.95
    290.0000,     667.12
    295.0000,     645.94
    300.0000,     635.23
           570.2709
LAYER 4
57,    11.6025
     20.0000,     1356.0
     25.0000,     1010.4
     30.0000,     1043.7
     35.0000,     1405.1
     40.0000,     1644.2
     45.0000,     1611.7
     50.0000,     1435.9
     55.0000,     1267.5
     60.0000,     1254.5
     65.0000,     1343.1
     70.0000,     1406.7
     75.0000,     1446.3
     80.0000,     1501.3
     85.0000,     1551.1
     90.0000,     1505.4
     95.0000,     1477.9
    100.0000,     1328.8
    105.0000,     1052.2
    110.0000,     921.00
    115.0000,     994.26
    120.0000,     992.36
    125.0000,     1043.1
    130.0000,     1107.8
    135.0000,     1129.4
    140.0000,     1127.3
    145.0000,     1252.1
    150.0000,     1420.6
    155.0000,     1505.4
    160.0000,     1609.4
    165.0000,     1532.0
    170.0000,     1561.8
    175.0000,     1648.2
    180.0000,     1583.9
    185.0000,     1552.5
    190.0000,     1508.6
    195.0000,     1420.4
    200.0000,     1413.4
    205.0000,     1421.5
    210.0000,     1414.5
    215.0000,     1315.4
    220.0000,     1233.2
    225.0000,     1239.3
    230.0000,     1237.6
    235.0000,     1339.1
    240.0000,     1440.3
    245.0000,     1062.0
    250.0000,     967.25
    255.0000,     993.67
    260.0000,     990.51
    265.0000,     987.58
    270.0000,     909.62
    275.0000,     820.68
    280.0000,     789.43
    285.0000,     806.22
    290.0000,     783.62
    295.0000,     752.67
           683.6309
LAYER 5
53,    15.2628
     30.0000,     1334.2
     35.0000,     1511.9
     40.0000,     1847.4
     45.0000,     2060.9
     50.0000,     1907.0
     55.0000,     1612.4
     60.0000,     1444.3
     65.0000,     1390.1
     70.0000,     1387.0
     75.0000,     1405.0
     80.0000,     1436.9
     85.0000,     1421.6
     90.0000,     1300.3
     95.0000,     1186.6
    100.0000,     1054.2
    105.0000,     912.47
    110.0000,     869.92
    115.0000,     932.43
    120.0000,     934.55
    125.0000,     954.35
    130.0000,     966.39
    135.0000,     936.42
    140.0000,     923.47
    145.0000,     1044.5
    150.0000,     1276.1
    155.0000,     1502.7
    160.0000,     1672.1
    165.0000,     1698.4
    170.0000,     1711.9
    175.0000,     1786.1
    180.0000,     1883.1
    185.0000,     1991.0
    190.0000,     2031.7
    195.0000,     1980.0
    200.0000,     1896.5
    205.0000,     1785.6
    210.0000,     1647.4
    215.0000,     1493.8
    220.0000,     1405.2
    225.0000,     1429.8
    230.0000,     1521.4
    235.0000,     1656.2
    240.0000,     1629.9
    245.0000,     1241.8
    250.0000,     1070.2
    255.0000,     1059.6
    260.0000,     1055.4
    265.0000,     1024.8
    270.0000,     951.18
    275.0000,     884.98
    280.0000,     852.69
    285.0000,     845.44
           829.8373
LAYER 6
49,    19.2890
     40.0000,     1280.6
     45.0000,     1497.4
     50.0000,     1531.6
     55.0000,     1390.3
     60.0000,     1188.7
     65.0000,     982.59
     70.0000,     842.96
     75.0000,     760.32
     80.0000,     720.01
     85.0000,     687.74
     90.0000,     642.12
     95.0000,     622.43
    100.0000,     639.76
    105.0000,     695.70
    110.0000,     804.83
    115.0000,     932.55
    120.0000,     970.73
    125.0000,     944.74
    130.0000,     870.32
    135.0000,     767.62
    140.0000,     695.06
    145.0000,     706.48
    150.0000,     791.43
    155.0000,     902.17
    160.0000,     999.84
    165.0000,     1049.4
    170.0000,     1071.6
    175.0000,     1102.9
    180.0000,     1159.6
    185.0000,     1238.8
    190.0000,     1290.9
    195.0000,     1288.0
    200.0000,     1252.6
    205.0000,     1200.4
    210.0000,     1144.0
    215.0000,     1104.9
    220.0000,     1115.2
    225.0000,     1189.8
    230.0000,     1302.4
    235.0000,     1391.6
    240.0000,     1331.9
    245.0000,     1102.4
    250.0000,     955.63
    255.0000,     910.41
    260.0000,     888.59
    265.0000,     858.52
    270.0000,     812.37
    275.0000,     779.12
           767.2244
LAYER 7
45,    23.7179
     50.0000,     1106.1
     55.0000,     1017.1
     60.0000,     881.96
     65.0000,     689.49
     70.0000,     552.88
     75.0000,     460.72
     80.0000,     415.39
     85.0000,     393.73
     90.0000,     385.75
     95.0000,     405.77
    100.0000,     468.91
    105.0000,     585.57
    110.0000,     753.27
    115.0000,     919.26
    120.0000,     987.41
    125.0000,     940.23
    130.0000,     816.17
    135.0000,     673.88
    140.0000,     567.71
    145.0000,     522.04
    150.0000,     526.49
    155.0000,     557.36
    160.0000,     593.48
    165.0000,     618.06
    170.0000,     630.58
    175.0000,     643.02
    180.0000,     666.09
    185.0000,     699.83
    190.0000,     728.32
    195.0000,     741.27
    200.0000,     744.82
    205.0000,     747.58
    210.0000,     757.23
    215.0000,     783.84
    220.0000,     837.63
    225.0000,     918.94
    230.0000,     1006.2
    235.0000,     1055.0
    240.0000,     1014.9
    245.0000,     901.74
    250.0000,     806.78
    255.0000,     761.58
    260.0000,     732.76
    265.0000,     711.05
           680.5129
LAYER 8
41,    28.5897
     60.0000,     718.28
     65.0000,     531.70
     70.0000,     434.00
     75.0000,     363.41
     80.0000,     329.12
     85.0000,     317.23
     90.0000,     325.16
     95.0000,     361.12
    100.0000,     437.99
    105.0000,     565.75
    110.0000,     736.31
    115.0000,     896.40
    120.0000,     964.43
    125.0000,     910.67
    130.0000,     775.78
    135.0000,     626.70
    140.0000,     511.15
    145.0000,     443.46
    150.0000,     415.02
    155.0000,     410.61
    160.0000,     416.93
    165.0000,     424.51
    170.0000,     430.62
    175.0000,     438.36
    180.0000,     451.24
    185.0000,     469.08
    190.0000,     487.44
    195.0000,     503.62
    200.0000,     519.99
    205.0000,     540.83
    210.0000,     570.03
    215.0000,     611.06
    220.0000,     665.10
    225.0000,     727.23
    230.0000,     782.10
    235.0000,     806.77
    240.0000,     785.03
    245.0000,     734.37
    250.0000,     683.49
    255.0000,     652.66
           624.0473
LAYER 9
37,    33.9487
     70.0000,     412.53
     75.0000,     343.47
     80.0000,     319.08
     85.0000,     317.69
     90.0000,     339.43
     95.0000,     389.29
    100.0000,     474.91
    105.0000,     600.56
    110.0000,     755.12
    115.0000,     888.72
    120.0000,     939.04
    125.0000,     882.85
    130.0000,     755.30
    135.0000,     614.28
    140.0000,     499.68
    145.0000,     423.48
    150.0000,     380.27
    155.0000,     359.53
    160.0000,     351.92
    165.0000,     351.00
    170.0000,     353.91
    175.0000,     360.46
    180.0000,     370.96
    185.0000,     384.71
    190.0000,     400.22
    195.0000,     416.90
    200.0000,     435.99
    205.0000,     459.59
    210.0000,     489.17
    215.0000,     525.10
    220.0000,     564.91
    225.0000,     604.31
    230.0000,     635.11
    235.0000,     646.95
    240.0000,     638.82
    245.0000,     617.57
           589.3228
LAYER 10
31,    39.8436
     85.0000,     335.64
     90.0000,     390.59
     95.0000,     449.15
    100.0000,     542.85
    105.0000,     658.76
    110.0000,     797.60
    115.0000,     902.42
    120.0000,     932.17
    125.0000,     873.54
    130.0000,     756.02
    135.0000,     625.70
    140.0000,     514.98
    145.0000,     435.18
    150.0000,     383.93
    155.0000,     354.08
    160.0000,     338.71
    165.0000,     332.78
    170.0000,     333.33
    175.0000,     338.87
    180.0000,     348.39
    185.0000,     360.83
    190.0000,     375.22
    195.0000,     391.26
    200.0000,     409.37
    205.0000,     430.31
    210.0000,     454.03
    215.0000,     480.48
    220.0000,     504.23
    225.0000,     525.76
    230.0000,     540.62
           552.5163
LAYER 11
27,    46.3279
     95.0000,     491.12
    100.0000,     625.04
    105.0000,     740.15
    110.0000,     855.31
    115.0000,     933.23
    120.0000,     947.57
    125.0000,     885.58
    130.0000,     774.02
    135.0000,     651.41
    140.0000,     544.19
    145.0000,     462.65
    150.0000,     406.31
    155.0000,     370.34
    160.0000,     349.46
    165.0000,     339.43
    170.0000,     337.26
    175.0000,     340.92
    180.0000,     348.88
    185.0000,     359.79
    190.0000,     372.65
    195.0000,     386.88
    200.0000,     402.18
    205.0000,     418.98
    210.0000,     434.64
    215.0000,     450.23
    220.0000,     463.82
           478.1650
LAYER 12
23,    53.4607
    105.0000,     817.28
    110.0000,     941.31
    115.0000,     1003.7
    120.0000,     994.10
    125.0000,     924.90
    130.0000,     808.41
    135.0000,     685.90
    140.0000,     578.72
    145.0000,     495.11
    150.0000,     434.84
    155.0000,     394.18
    160.0000,     368.76
    165.0000,     354.84
    170.0000,     349.49
    175.0000,     350.49
    180.0000,     356.05
    185.0000,     364.70
    190.0000,     375.31
    195.0000,     387.08
    200.0000,     397.89
    205.0000,     408.74
    210.0000,     419.07
           429.2734
LAYER 13
21,    61.3068
    110.0000,     1169.6
    115.0000,     1173.5
    120.0000,     1103.3
    125.0000,     990.54
    130.0000,     863.54
    135.0000,     726.73
    140.0000,     611.94
    145.0000,     523.35
    150.0000,     458.85
    155.0000,     414.22
    160.0000,     385.16
    165.0000,     368.02
    170.0000,     359.88
    175.0000,     358.41
    180.0000,     361.69
    185.0000,     368.16
    190.0000,     376.46
    195.0000,     384.30
    200.0000,     391.73
    205.0000,     398.04
           402.5583
LAYER 14
19, 
    115.0000,     1504.6
    120.0000,     1280.2
    125.0000,     1082.0
    130.0000,     910.11
    135.0000,     765.08
    140.0000,     631.94
    145.0000,     534.75
    150.0000,     465.77
    155.0000,     418.49
    160.0000,     387.72
    165.0000,     369.46
    170.0000,     360.58
    175.0000,     358.58
    180.0000,     361.44
    185.0000,     367.53
    190.0000,     374.17
    195.0000,     380.96
    200.0000,     386.93
           391.1927
CALCULATED APPARENT RESISTIVITY
      7.5000,       5.0000,   1.00000,    947.3877
     12.5000,       5.0000,   1.00000,    993.0948
     17.5000,       5.0000,   1.00000,    938.1595
     22.5000,       5.0000,   1.00000,    875.3507
     27.5000,       5.0000,   1.00000,    847.0247
     32.5000,       5.0000,   1.00000,    854.5306
     37.5000,       5.0000,   1.00000,    871.6333
     42.5000,       5.0000,   1.00000,    852.1819
     47.5000,       5.0000,   1.00000,    864.5840
     52.5000,       5.0000,   1.00000,    857.9332
     57.5000,       5.0000,   1.00000,    846.1912
     62.5000,       5.0000,   1.00000,    820.5990
     67.5000,       5.0000,   1.00000,    779.1577
     72.5000,       5.0000,   1.00000,    766.9445
     77.5000,       5.0000,   1.00000,    732.2247
     82.5000,       5.0000,   1.00000,    755.3809
     87.5000,       5.0000,   1.00000,    709.6746
     92.5000,       5.0000,   1.00000,    717.1938
     97.5000,       5.0000,   1.00000,    740.4717
    102.5000,       5.0000,   1.00000,    723.4918
    107.5000,       5.0000,   1.00000,    747.7292
    112.5000,       5.0000,   1.00000,    759.6263
    117.5000,       5.0000,   1.00000,    710.7350
    122.5000,       5.0000,   1.00000,    686.4919
    127.5000,       5.0000,   1.00000,    669.7017
    132.5000,       5.0000,   1.00000,    667.4305
    137.5000,       5.0000,   1.00000,    667.6735
    142.5000,       5.0000,   1.00000,    645.2037
    147.5000,       5.0000,   1.00000,    675.1483
    152.5000,       5.0000,   1.00000,    611.8244
    157.5000,       5.0000,   1.00000,    710.9711
    162.5000,       5.0000,   1.00000,    644.7975
    167.5000,       5.0000,   1.00000,    732.0623
    172.5000,       5.0000,   1.00000,    808.0027
    177.5000,       5.0000,   1.00000,    675.5982
    182.5000,       5.0000,   1.00000,    727.4451
    187.5000,       5.0000,   1.00000,    714.6071
    192.5000,       5.0000,   1.00000,    652.5342
    197.5000,       5.0000,   1.00000,    700.3179
    202.5000,       5.0000,   1.00000,    713.5340
    207.5000,       5.0000,   1.00000,    740.5991
    212.5000,       5.0000,   1.00000,    744.4147
    217.5000,       5.0000,   1.00000,    783.4042
    222.5000,       5.0000,   1.00000,    790.0164
    227.5000,       5.0000,   1.00000,    762.4449
    232.5000,       5.0000,   1.00000,    763.4818
    237.5000,       5.0000,   1.00000,    824.5521
    242.5000,       5.0000,   1.00000,    697.7428
    247.5000,       5.0000,   1.00000,    711.2515
    252.5000,       5.0000,   1.00000,    677.3005
    257.5000,       5.0000,   1.00000,    647.8475
    262.5000,       5.0000,   1.00000,    667.6016
    267.5000,       5.0000,   1.00000,    615.3231
    272.5000,       5.0000,   1.00000,    602.1410
    277.5000,       5.0000,   1.00000,    549.9560
    282.5000,       5.0000,   1.00000,    578.3459
    287.5000,       5.0000,   1.00000,    554.9188
    292.5000,       5.0000,   1.00000,    553.5044
    297.5000,       5.0000,   1.00000,    553.1329
    302.5000,       5.0000,   1.00000,    564.6559
    307.5000,       5.0000,   1.00000,    508.6843
     12.5000,       5.0000,   2.00000,   1073.8434
     17.5000,       5.0000,   2.00000,   1041.0934
     22.5000,       5.0000,   2.00000,    928.2579
     27.5000,       5.0000,   2.00000,    917.6357
     32.5000,       5.0000,   2.00000,    976.2227
     37.5000,       5.0000,   2.00000,    987.6050
     42.5000,       5.0000,   2.00000,    934.8654
     47.5000,       5.0000,   2.00000,    940.4998
     52.5000,       5.0000,   2.00000,    950.5840
     57.5000,       5.0000,   2.00000,    946.5082
     62.5000,       5.0000,   2.00000,    915.8443
     67.5000,       5.0000,   2.00000,    872.8091
     72.5000,       5.0000,   2.00000,    856.0969
     77.5000,       5.0000,   2.00000,    848.4810
     82.5000,       5.0000,   2.00000,    876.6706
     87.5000,       5.0000,   2.00000,    800.3152
     92.5000,       5.0000,   2.00000,    804.4796
     97.5000,       5.0000,   2.00000,    835.1072
    102.5000,       5.0000,   2.00000,    775.0579
    107.5000,       5.0000,   2.00000,    803.3954
    112.5000,       5.0000,   2.00000,    841.5307
    117.5000,       5.0000,   2.00000,    765.9814
    122.5000,       5.0000,   2.00000,    734.2335
    127.5000,       5.0000,   2.00000,    750.8714
    132.5000,       5.0000,   2.00000,    770.8424
    137.5000,       5.0000,   2.00000,    759.4166
    142.5000,       5.0000,   2.00000,    757.3312
    147.5000,       5.0000,   2.00000,    774.0049
    152.5000,       5.0000,   2.00000,    740.5622
    157.5000,       5.0000,   2.00000,    834.0358
    162.5000,       5.0000,   2.00000,    711.8624
    167.5000,       5.0000,   2.00000,    853.9689
    172.5000,       5.0000,   2.00000,    972.1640
    177.5000,       5.0000,   2.00000,    733.2354
    182.5000,       5.0000,   2.00000,    823.1944
    187.5000,       5.0000,   2.00000,    878.7806
    192.5000,       5.0000,   2.00000,    754.4399
    197.5000,       5.0000,   2.00000,    806.7122
    202.5000,       5.0000,   2.00000,    852.1837
    207.5000,       5.0000,   2.00000,    835.4400
    212.5000,       5.0000,   2.00000,    821.0485
    217.5000,       5.0000,   2.00000,    892.8015
    222.5000,       5.0000,   2.00000,    891.2690
    227.5000,       5.0000,   2.00000,    782.0515
    232.5000,       5.0000,   2.00000,    838.0106
    237.5000,       5.0000,   2.00000,    942.4857
    242.5000,       5.0000,   2.00000,    759.6094
    247.5000,       5.0000,   2.00000,    759.4294
    252.5000,       5.0000,   2.00000,    752.4565
    257.5000,       5.0000,   2.00000,    707.0317
    262.5000,       5.0000,   2.00000,    739.2230
    267.5000,       5.0000,   2.00000,    694.2047
    272.5000,       5.0000,   2.00000,    644.6512
    277.5000,       5.0000,   2.00000,    607.1683
    282.5000,       5.0000,   2.00000,    655.5998
    287.5000,       5.0000,   2.00000,    619.3008
    292.5000,       5.0000,   2.00000,    575.8729
    297.5000,       5.0000,   2.00000,    606.7707
    302.5000,       5.0000,   2.00000,    616.5089
     17.5000,       5.0000,   3.00000,   1104.5099
     22.5000,       5.0000,   3.00000,    972.1780
     27.5000,       5.0000,   3.00000,    950.2512
     32.5000,       5.0000,   3.00000,   1036.6908
     37.5000,       5.0000,   3.00000,   1068.4508
     42.5000,       5.0000,   3.00000,    995.5808
     47.5000,       5.0000,   3.00000,    981.4335
     52.5000,       5.0000,   3.00000,   1003.7380
     57.5000,       5.0000,   3.00000,   1018.8699
     62.5000,       5.0000,   3.00000,    986.1734
     67.5000,       5.0000,   3.00000,    917.7008
     72.5000,       5.0000,   3.00000,    910.8540
     77.5000,       5.0000,   3.00000,    910.3938
     82.5000,       5.0000,   3.00000,    937.0868
     87.5000,       5.0000,   3.00000,    856.2158
     92.5000,       5.0000,   3.00000,    850.0851
     97.5000,       5.0000,   3.00000,    858.2718
    102.5000,       5.0000,   3.00000,    823.0802
    107.5000,       5.0000,   3.00000,    859.4698
    112.5000,       5.0000,   3.00000,    896.3471
    117.5000,       5.0000,   3.00000,    811.7390
    122.5000,       5.0000,   3.00000,    759.9075
    127.5000,       5.0000,   3.00000,    782.9827
    132.5000,       5.0000,   3.00000,    828.5142
    137.5000,       5.0000,   3.00000,    850.8862
    142.5000,       5.0000,   3.00000,    824.7037
    147.5000,       5.0000,   3.00000,    870.6453
    152.5000,       5.0000,   3.00000,    803.0255
    157.5000,       5.0000,   3.00000,    866.5184
    162.5000,       5.0000,   3.00000,    782.2999
    167.5000,       5.0000,   3.00000,    952.4781
    172.5000,       5.0000,   3.00000,   1049.2389
    177.5000,       5.0000,   3.00000,    834.6843
    182.5000,       5.0000,   3.00000,    885.6714
    187.5000,       5.0000,   3.00000,    929.8425
    192.5000,       5.0000,   3.00000,    849.2640
    197.5000,       5.0000,   3.00000,    888.9430
    202.5000,       5.0000,   3.00000,    921.7397
    207.5000,       5.0000,   3.00000,    924.8524
    212.5000,       5.0000,   3.00000,    904.0150
    217.5000,       5.0000,   3.00000,    961.4241
    222.5000,       5.0000,   3.00000,    910.1188
    227.5000,       5.0000,   3.00000,    829.1108
    232.5000,       5.0000,   3.00000,    881.7194
    237.5000,       5.0000,   3.00000,   1009.6021
    242.5000,       5.0000,   3.00000,    825.2653
    247.5000,       5.0000,   3.00000,    785.6410
    252.5000,       5.0000,   3.00000,    763.1119
    257.5000,       5.0000,   3.00000,    767.2851
    262.5000,       5.0000,   3.00000,    809.1758
    267.5000,       5.0000,   3.00000,    741.0082
    272.5000,       5.0000,   3.00000,    685.6713
    277.5000,       5.0000,   3.00000,    636.8283
    282.5000,       5.0000,   3.00000,    697.8938
    287.5000,       5.0000,   3.00000,    651.4683
    292.5000,       5.0000,   3.00000,    624.5610
    297.5000,       5.0000,   3.00000,    634.9061
     22.5000,      15.0000,   1.00000,   1027.4578
     27.5000,      15.0000,   1.00000,    998.9078
     32.5000,      15.0000,   1.00000,   1011.3173
     37.5000,      15.0000,   1.00000,   1034.2117
     42.5000,      15.0000,   1.00000,   1028.1190
     47.5000,      15.0000,   1.00000,   1002.9041
     52.5000,      15.0000,   1.00000,   1006.3217
     57.5000,      15.0000,   1.00000,   1015.8023
     62.5000,      15.0000,   1.00000,    987.4601
     67.5000,      15.0000,   1.00000,    952.5634
     72.5000,      15.0000,   1.00000,    924.2742
     77.5000,      15.0000,   1.00000,    921.1339
     82.5000,      15.0000,   1.00000,    906.1638
     87.5000,      15.0000,   1.00000,    891.1941
     92.5000,      15.0000,   1.00000,    851.8358
     97.5000,      15.0000,   1.00000,    843.1884
    102.5000,      15.0000,   1.00000,    865.4133
    107.5000,      15.0000,   1.00000,    890.7772
    112.5000,      15.0000,   1.00000,    874.0574
    117.5000,      15.0000,   1.00000,    835.5827
    122.5000,      15.0000,   1.00000,    798.3523
    127.5000,      15.0000,   1.00000,    792.1320
    132.5000,      15.0000,   1.00000,    838.7896
    137.5000,      15.0000,   1.00000,    865.6947
    142.5000,      15.0000,   1.00000,    894.2662
    147.5000,      15.0000,   1.00000,    860.5745
    152.5000,      15.0000,   1.00000,    839.8931
    157.5000,      15.0000,   1.00000,    821.9670
    162.5000,      15.0000,   1.00000,    892.3411
    167.5000,      15.0000,   1.00000,    945.1156
    172.5000,      15.0000,   1.00000,    975.4720
    177.5000,      15.0000,   1.00000,    961.9623
    182.5000,      15.0000,   1.00000,    909.3579
    187.5000,      15.0000,   1.00000,    881.9020
    192.5000,      15.0000,   1.00000,    902.9972
    197.5000,      15.0000,   1.00000,    920.4715
    202.5000,      15.0000,   1.00000,    928.3076
    207.5000,      15.0000,   1.00000,    951.3029
    212.5000,      15.0000,   1.00000,    974.1136
    217.5000,      15.0000,   1.00000,    920.6859
    222.5000,      15.0000,   1.00000,    895.9924
    227.5000,      15.0000,   1.00000,    886.2125
    232.5000,      15.0000,   1.00000,    915.9339
    237.5000,      15.0000,   1.00000,    908.3395
    242.5000,      15.0000,   1.00000,    887.5512
    247.5000,      15.0000,   1.00000,    801.6799
    252.5000,      15.0000,   1.00000,    771.1721
    257.5000,      15.0000,   1.00000,    792.7465
    262.5000,      15.0000,   1.00000,    801.0375
    267.5000,      15.0000,   1.00000,    766.9973
    272.5000,      15.0000,   1.00000,    710.6073
    277.5000,      15.0000,   1.00000,    688.5687
    282.5000,      15.0000,   1.00000,    661.7480
    287.5000,      15.0000,   1.00000,    674.6928
    292.5000,      15.0000,   1.00000,    659.7135
     22.5000,       5.0000,   4.00000,    987.0401
     27.5000,       5.0000,   4.00000,    966.0728
     32.5000,       5.0000,   4.00000,   1036.8297
     37.5000,       5.0000,   4.00000,   1085.3055
     42.5000,       5.0000,   4.00000,   1032.2972
     47.5000,       5.0000,   4.00000,   1016.4610
     52.5000,       5.0000,   4.00000,   1020.9945
     57.5000,       5.0000,   4.00000,   1039.4211
     62.5000,       5.0000,   4.00000,   1008.2633
     67.5000,       5.0000,   4.00000,    948.2445
     72.5000,       5.0000,   4.00000,    932.9692
     77.5000,       5.0000,   4.00000,    915.9832
     82.5000,       5.0000,   4.00000,    955.7560
     87.5000,       5.0000,   4.00000,    873.2283
     92.5000,       5.0000,   4.00000,    854.8417
     97.5000,       5.0000,   4.00000,    876.3920
    102.5000,       5.0000,   4.00000,    841.8331
    107.5000,       5.0000,   4.00000,    896.4623
    112.5000,       5.0000,   4.00000,    926.3746
    117.5000,       5.0000,   4.00000,    831.0176
    122.5000,       5.0000,   4.00000,    787.4244
    127.5000,       5.0000,   4.00000,    794.2182
    132.5000,       5.0000,   4.00000,    857.1890
    137.5000,       5.0000,   4.00000,    885.5356
    142.5000,       5.0000,   4.00000,    893.9536
    147.5000,       5.0000,   4.00000,    910.9090
    152.5000,       5.0000,   4.00000,    795.3697
    157.5000,       5.0000,   4.00000,    907.3045
    162.5000,       5.0000,   4.00000,    812.5154
    167.5000,       5.0000,   4.00000,    982.6360
    172.5000,       5.0000,   4.00000,   1137.5438
    177.5000,       5.0000,   4.00000,    873.9716
    182.5000,       5.0000,   4.00000,    943.1029
    187.5000,       5.0000,   4.00000,    946.7435
    192.5000,       5.0000,   4.00000,    857.1448
    197.5000,       5.0000,   4.00000,    943.0983
    202.5000,       5.0000,   4.00000,    959.7621
    207.5000,       5.0000,   4.00000,    979.7376
    212.5000,       5.0000,   4.00000,    965.8351
    217.5000,       5.0000,   4.00000,    961.4813
    222.5000,       5.0000,   4.00000,    933.2991
    227.5000,       5.0000,   4.00000,    852.5832
    232.5000,       5.0000,   4.00000,    914.6783
    237.5000,       5.0000,   4.00000,   1039.1058
    242.5000,       5.0000,   4.00000,    832.5267
    247.5000,       5.0000,   4.00000,    808.6923
    252.5000,       5.0000,   4.00000,    777.7911
    257.5000,       5.0000,   4.00000,    780.6594
    262.5000,       5.0000,   4.00000,    854.4465
    267.5000,       5.0000,   4.00000,    775.4229
    272.5000,       5.0000,   4.00000,    716.9131
    277.5000,       5.0000,   4.00000,    656.2515
    282.5000,       5.0000,   4.00000,    700.7687
    287.5000,       5.0000,   4.00000,    680.8665
    292.5000,       5.0000,   4.00000,    652.7664
     30.0000,      20.0000,   1.00000,    990.7351
     35.0000,      20.0000,   1.00000,    985.1969
     40.0000,      20.0000,   1.00000,   1002.7631
     45.0000,      20.0000,   1.00000,   1028.1735
     50.0000,      20.0000,   1.00000,   1030.1078
     55.0000,      20.0000,   1.00000,   1005.3546
     60.0000,      20.0000,   1.00000,    983.5377
     65.0000,      20.0000,   1.00000,    970.7510
     70.0000,      20.0000,   1.00000,    943.4858
     75.0000,      20.0000,   1.00000,    924.5758
     80.0000,      20.0000,   1.00000,    895.7463
     85.0000,      20.0000,   1.00000,    870.8049
     90.0000,      20.0000,   1.00000,    873.2552
     95.0000,      20.0000,   1.00000,    858.3654
    100.0000,      20.0000,   1.00000,    875.2563
    105.0000,      20.0000,   1.00000,    897.7115
    110.0000,      20.0000,   1.00000,    879.4682
    115.0000,      20.0000,   1.00000,    872.0520
    120.0000,      20.0000,   1.00000,    844.1804
    125.0000,      20.0000,   1.00000,    832.6053
    130.0000,      20.0000,   1.00000,    836.8370
    135.0000,      20.0000,   1.00000,    869.8934
    140.0000,      20.0000,   1.00000,    896.0646
    145.0000,      20.0000,   1.00000,    859.9008
    150.0000,      20.0000,   1.00000,    872.9346
    155.0000,      20.0000,   1.00000,    847.7235
    160.0000,      20.0000,   1.00000,    866.3605
    165.0000,      20.0000,   1.00000,    963.6234
    170.0000,      20.0000,   1.00000,    949.7847
    175.0000,      20.0000,   1.00000,    986.4977
    180.0000,      20.0000,   1.00000,    984.8063
    185.0000,      20.0000,   1.00000,    893.2497
    190.0000,      20.0000,   1.00000,    904.5807
    195.0000,      20.0000,   1.00000,    893.6517
    200.0000,      20.0000,   1.00000,    920.7919
    205.0000,      20.0000,   1.00000,    978.5591
    210.0000,      20.0000,   1.00000,    952.8289
    215.0000,      20.0000,   1.00000,    950.7101
    220.0000,      20.0000,   1.00000,    927.0419
    225.0000,      20.0000,   1.00000,    913.2231
    230.0000,      20.0000,   1.00000,    930.3110
    235.0000,      20.0000,   1.00000,    884.2568
    240.0000,      20.0000,   1.00000,    874.5545
    245.0000,      20.0000,   1.00000,    854.1829
    250.0000,      20.0000,   1.00000,    805.2073
    255.0000,      20.0000,   1.00000,    808.2408
    260.0000,      20.0000,   1.00000,    790.2237
    265.0000,      20.0000,   1.00000,    782.0323
    270.0000,      20.0000,   1.00000,    775.5530
    275.0000,      20.0000,   1.00000,    725.5366
    280.0000,      20.0000,   1.00000,    697.1336
    285.0000,      20.0000,   1.00000,    675.0998
     27.5000,       5.0000,   5.00000,    948.3678
     32.5000,       5.0000,   5.00000,   1021.9007
     37.5000,       5.0000,   5.00000,   1058.4858
     42.5000,       5.0000,   5.00000,   1030.0630
     47.5000,       5.0000,   5.00000,   1033.7238
     52.5000,       5.0000,   5.00000,   1030.1763
     57.5000,       5.0000,   5.00000,   1018.8037
     62.5000,       5.0000,   5.00000,    999.7440
     67.5000,       5.0000,   5.00000,    950.7392
     72.5000,       5.0000,   5.00000,    924.2390
     77.5000,       5.0000,   5.00000,    909.2527
     82.5000,       5.0000,   5.00000,    939.5777
     87.5000,       5.0000,   5.00000,    853.3907
     92.5000,       5.0000,   5.00000,    855.8107
     97.5000,       5.0000,   5.00000,    886.0927
    102.5000,       5.0000,   5.00000,    849.6428
    107.5000,       5.0000,   5.00000,    894.1292
    112.5000,       5.0000,   5.00000,    939.7641
    117.5000,       5.0000,   5.00000,    845.0869
    122.5000,       5.0000,   5.00000,    792.5109
    127.5000,       5.0000,   5.00000,    820.0101
    132.5000,       5.0000,   5.00000,    855.9990
    137.5000,       5.0000,   5.00000,    902.3578
    142.5000,       5.0000,   5.00000,    903.8183
    147.5000,       5.0000,   5.00000,    892.2588
    152.5000,       5.0000,   5.00000,    813.3978
    157.5000,       5.0000,   5.00000,    912.2521
    162.5000,       5.0000,   5.00000,    808.1906
    167.5000,       5.0000,   5.00000,   1008.5155
    172.5000,       5.0000,   5.00000,   1157.6799
    177.5000,       5.0000,   5.00000,    894.6390
    182.5000,       5.0000,   5.00000,    943.5208
    187.5000,       5.0000,   5.00000,    970.9827
    192.5000,       5.0000,   5.00000,    837.3427
    197.5000,       5.0000,   5.00000,    914.0090
    202.5000,       5.0000,   5.00000,   1001.3284
    207.5000,       5.0000,   5.00000,    995.5521
    212.5000,       5.0000,   5.00000,    941.8359
    217.5000,       5.0000,   5.00000,    986.0000
    222.5000,       5.0000,   5.00000,    943.6229
    227.5000,       5.0000,   5.00000,    857.1819
    232.5000,       5.0000,   5.00000,    923.5372
    237.5000,       5.0000,   5.00000,   1035.3685
    242.5000,       5.0000,   5.00000,    819.4738
    247.5000,       5.0000,   5.00000,    806.0140
    252.5000,       5.0000,   5.00000,    799.9808
    257.5000,       5.0000,   5.00000,    780.9310
    262.5000,       5.0000,   5.00000,    845.0022
    267.5000,       5.0000,   5.00000,    805.5538
    272.5000,       5.0000,   5.00000,    731.2184
    277.5000,       5.0000,   5.00000,    660.1961
    282.5000,       5.0000,   5.00000,    717.5080
    287.5000,       5.0000,   5.00000,    682.8751
     32.5000,       5.0000,   6.00000,    989.4409
     37.5000,       5.0000,   6.00000,   1038.8798
     42.5000,       5.0000,   6.00000,    998.6955
     47.5000,       5.0000,   6.00000,   1015.9104
     52.5000,       5.0000,   6.00000,   1019.3867
     57.5000,       5.0000,   6.00000,   1010.5599
     62.5000,       5.0000,   6.00000,    973.3069
     67.5000,       5.0000,   6.00000,    915.9043
     72.5000,       5.0000,   6.00000,    907.6848
     77.5000,       5.0000,   6.00000,    889.0374
     82.5000,       5.0000,   6.00000,    908.0512
     87.5000,       5.0000,   6.00000,    833.0038
     92.5000,       5.0000,   6.00000,    847.6943
     97.5000,       5.0000,   6.00000,    884.7361
    102.5000,       5.0000,   6.00000,    842.5009
    107.5000,       5.0000,   6.00000,    886.4883
    112.5000,       5.0000,   6.00000,    933.3575
    117.5000,       5.0000,   6.00000,    848.1022
    122.5000,       5.0000,   6.00000,    806.9567
    127.5000,       5.0000,   6.00000,    816.3268
    132.5000,       5.0000,   6.00000,    874.8244
    137.5000,       5.0000,   6.00000,    885.5055
    142.5000,       5.0000,   6.00000,    850.8102
    147.5000,       5.0000,   6.00000,    893.8059
    152.5000,       5.0000,   6.00000,    811.6357
    157.5000,       5.0000,   6.00000,    900.7279
    162.5000,       5.0000,   6.00000,    809.2571
    167.5000,       5.0000,   6.00000,   1001.7178
    172.5000,       5.0000,   6.00000,   1145.0084
    177.5000,       5.0000,   6.00000,    877.3234
    182.5000,       5.0000,   6.00000,    941.6329
    187.5000,       5.0000,   6.00000,    942.9083
    192.5000,       5.0000,   6.00000,    829.7795
    197.5000,       5.0000,   6.00000,    891.1255
    202.5000,       5.0000,   6.00000,    957.4712
    207.5000,       5.0000,   6.00000,    969.3873
    212.5000,       5.0000,   6.00000,    929.4126
    217.5000,       5.0000,   6.00000,    975.0452
    222.5000,       5.0000,   6.00000,    953.8914
    227.5000,       5.0000,   6.00000,    854.7268
    232.5000,       5.0000,   6.00000,    900.8926
    237.5000,       5.0000,   6.00000,   1016.3225
    242.5000,       5.0000,   6.00000,    810.3524
    247.5000,       5.0000,   6.00000,    797.5644
    252.5000,       5.0000,   6.00000,    786.6700
    257.5000,       5.0000,   6.00000,    783.4654
    262.5000,       5.0000,   6.00000,    841.3814
    267.5000,       5.0000,   6.00000,    784.1141
    272.5000,       5.0000,   6.00000,    735.7637
    277.5000,       5.0000,   6.00000,    670.0958
    282.5000,       5.0000,   6.00000,    722.9820
     37.5000,      25.0000,   1.00000,    951.7228
     42.5000,      25.0000,   1.00000,    977.4205
     47.5000,      25.0000,   1.00000,    982.4390
     52.5000,      25.0000,   1.00000,    991.4781
     57.5000,      25.0000,   1.00000,    982.6736
     62.5000,      25.0000,   1.00000,    947.0292
     67.5000,      25.0000,   1.00000,    919.2227
     72.5000,      25.0000,   1.00000,    905.9711
     77.5000,      25.0000,   1.00000,    872.9295
     82.5000,      25.0000,   1.00000,    855.8973
     87.5000,      25.0000,   1.00000,    856.9432
     92.5000,      25.0000,   1.00000,    857.5627
     97.5000,      25.0000,   1.00000,    859.6677
    102.5000,      25.0000,   1.00000,    883.5798
    107.5000,      25.0000,   1.00000,    881.5917
    112.5000,      25.0000,   1.00000,    858.6120
    117.5000,      25.0000,   1.00000,    864.0499
    122.5000,      25.0000,   1.00000,    861.9144
    127.5000,      25.0000,   1.00000,    858.3942
    132.5000,      25.0000,   1.00000,    853.0872
    137.5000,      25.0000,   1.00000,    839.8427
    142.5000,      25.0000,   1.00000,    836.8041
    147.5000,      25.0000,   1.00000,    853.0978
    152.5000,      25.0000,   1.00000,    840.4160
    157.5000,      25.0000,   1.00000,    880.1102
    162.5000,      25.0000,   1.00000,    926.9824
    167.5000,      25.0000,   1.00000,    923.6512
    172.5000,      25.0000,   1.00000,    921.7859
    177.5000,      25.0000,   1.00000,    957.1341
    182.5000,      25.0000,   1.00000,    922.1212
    187.5000,      25.0000,   1.00000,    870.6192
    192.5000,      25.0000,   1.00000,    887.9267
    197.5000,      25.0000,   1.00000,    900.6508
    202.5000,      25.0000,   1.00000,    856.0777
    207.5000,      25.0000,   1.00000,    902.6027
    212.5000,      25.0000,   1.00000,    945.6430
    217.5000,      25.0000,   1.00000,    917.4585
    222.5000,      25.0000,   1.00000,    915.9028
    227.5000,      25.0000,   1.00000,    929.0292
    232.5000,      25.0000,   1.00000,    871.0728
    237.5000,      25.0000,   1.00000,    840.4395
    242.5000,      25.0000,   1.00000,    847.7029
    247.5000,      25.0000,   1.00000,    833.5973
    252.5000,      25.0000,   1.00000,    792.0602
    257.5000,      25.0000,   1.00000,    790.9340
    262.5000,      25.0000,   1.00000,    776.5765
    267.5000,      25.0000,   1.00000,    743.0038
    272.5000,      25.0000,   1.00000,    747.8304
    277.5000,      25.0000,   1.00000,    732.7484
     37.5000,       5.0000,   7.00000,   1007.8252
     42.5000,       5.0000,   7.00000,    973.1694
     47.5000,       5.0000,   7.00000,    968.0696
     52.5000,       5.0000,   7.00000,    991.4932
     57.5000,       5.0000,   7.00000,    996.8774
     62.5000,       5.0000,   7.00000,    946.1142
     67.5000,       5.0000,   7.00000,    881.7093
     72.5000,       5.0000,   7.00000,    868.9818
     77.5000,       5.0000,   7.00000,    855.5586
     82.5000,       5.0000,   7.00000,    886.5356
     87.5000,       5.0000,   7.00000,    818.1605
     92.5000,       5.0000,   7.00000,    830.3857
     97.5000,       5.0000,   7.00000,    866.0242
    102.5000,       5.0000,   7.00000,    830.0156
    107.5000,       5.0000,   7.00000,    878.2296
    112.5000,       5.0000,   7.00000,    923.7405
    117.5000,       5.0000,   7.00000,    848.1995
    122.5000,       5.0000,   7.00000,    803.7203
    127.5000,       5.0000,   7.00000,    826.3011
    132.5000,       5.0000,   7.00000,    858.2454
    137.5000,       5.0000,   7.00000,    843.5228
    142.5000,       5.0000,   7.00000,    833.7020
    147.5000,       5.0000,   7.00000,    862.6721
    152.5000,       5.0000,   7.00000,    790.9171
    157.5000,       5.0000,   7.00000,    901.4915
    162.5000,       5.0000,   7.00000,    800.0692
    167.5000,       5.0000,   7.00000,    976.7744
    172.5000,       5.0000,   7.00000,   1109.9763
    177.5000,       5.0000,   7.00000,    853.1914
    182.5000,       5.0000,   7.00000,    904.7789
    187.5000,       5.0000,   7.00000,    919.7551
    192.5000,       5.0000,   7.00000,    807.2170
    197.5000,       5.0000,   7.00000,    874.5784
    202.5000,       5.0000,   7.00000,    882.9811
    207.5000,       5.0000,   7.00000,    909.3028
    212.5000,       5.0000,   7.00000,    919.3940
    217.5000,       5.0000,   7.00000,    955.1619
    222.5000,       5.0000,   7.00000,    935.1160
    227.5000,       5.0000,   7.00000,    841.0722
    232.5000,       5.0000,   7.00000,    879.9888
    237.5000,       5.0000,   7.00000,    994.0146
    242.5000,       5.0000,   7.00000,    799.4044
    247.5000,       5.0000,   7.00000,    779.9077
    252.5000,       5.0000,   7.00000,    764.8134
    257.5000,       5.0000,   7.00000,    768.9595
    262.5000,       5.0000,   7.00000,    833.5139
    267.5000,       5.0000,   7.00000,    762.7916
    272.5000,       5.0000,   7.00000,    715.1440
    277.5000,       5.0000,   7.00000,    673.3116
     42.5000,       5.0000,   8.00000,    934.4927
     47.5000,       5.0000,   8.00000,    940.0619
     52.5000,       5.0000,   8.00000,    948.4552
     57.5000,       5.0000,   8.00000,    956.8923
     62.5000,       5.0000,   8.00000,    927.0911
     67.5000,       5.0000,   8.00000,    855.3290
     72.5000,       5.0000,   8.00000,    825.2114
     77.5000,       5.0000,   8.00000,    821.0427
     82.5000,       5.0000,   8.00000,    867.8870
     87.5000,       5.0000,   8.00000,    802.2176
     92.5000,       5.0000,   8.00000,    809.5424
     97.5000,       5.0000,   8.00000,    842.3759
    102.5000,       5.0000,   8.00000,    813.8865
    107.5000,       5.0000,   8.00000,    866.1854
    112.5000,       5.0000,   8.00000,    925.3734
    117.5000,       5.0000,   8.00000,    838.1539
    122.5000,       5.0000,   8.00000,    803.3333
    127.5000,       5.0000,   8.00000,    813.9374
    132.5000,       5.0000,   8.00000,    818.6494
    137.5000,       5.0000,   8.00000,    828.5617
    142.5000,       5.0000,   8.00000,    813.8136
    147.5000,       5.0000,   8.00000,    828.5565
    152.5000,       5.0000,   8.00000,    769.2316
    157.5000,       5.0000,   8.00000,    883.0648
    162.5000,       5.0000,   8.00000,    781.8223
    167.5000,       5.0000,   8.00000,    947.9066
    172.5000,       5.0000,   8.00000,   1072.7115
    177.5000,       5.0000,   8.00000,    814.3218
    182.5000,       5.0000,   8.00000,    865.8884
    187.5000,       5.0000,   8.00000,    889.4243
    192.5000,       5.0000,   8.00000,    782.1752
    197.5000,       5.0000,   8.00000,    809.8466
    202.5000,       5.0000,   8.00000,    855.0758
    207.5000,       5.0000,   8.00000,    858.1116
    212.5000,       5.0000,   8.00000,    860.7871
    217.5000,       5.0000,   8.00000,    938.3139
    222.5000,       5.0000,   8.00000,    897.5872
    227.5000,       5.0000,   8.00000,    811.1761
    232.5000,       5.0000,   8.00000,    870.8090
    237.5000,       5.0000,   8.00000,    982.0121
    242.5000,       5.0000,   8.00000,    775.0997
    247.5000,       5.0000,   8.00000,    757.9048
    252.5000,       5.0000,   8.00000,    748.0338
    257.5000,       5.0000,   8.00000,    742.0895
    262.5000,       5.0000,   8.00000,    803.9824
    267.5000,       5.0000,   8.00000,    755.1417
    272.5000,       5.0000,   8.00000,    697.0081
     52.5000,      35.0000,   1.00000,    890.0498
     57.5000,      35.0000,   1.00000,    875.9481
     62.5000,      35.0000,   1.00000,    858.4164
     67.5000,      35.0000,   1.00000,    861.5834
     72.5000,      35.0000,   1.00000,    847.2509
     77.5000,      35.0000,   1.00000,    821.7814
     82.5000,      35.0000,   1.00000,    806.9139
     87.5000,      35.0000,   1.00000,    806.4411
     92.5000,      35.0000,   1.00000,    822.8660
     97.5000,      35.0000,   1.00000,    839.4080
    102.5000,      35.0000,   1.00000,    841.1390
    107.5000,      35.0000,   1.00000,    839.4488
    112.5000,      35.0000,   1.00000,    853.6566
    117.5000,      35.0000,   1.00000,    848.9713
    122.5000,      35.0000,   1.00000,    828.2979
    127.5000,      35.0000,   1.00000,    822.7646
    132.5000,      35.0000,   1.00000,    805.8799
    137.5000,      35.0000,   1.00000,    788.0881
    142.5000,      35.0000,   1.00000,    802.5455
    147.5000,      35.0000,   1.00000,    795.4965
    152.5000,      35.0000,   1.00000,    813.8713
    157.5000,      35.0000,   1.00000,    842.5600
    162.5000,      35.0000,   1.00000,    834.9146
    167.5000,      35.0000,   1.00000,    834.5931
    172.5000,      35.0000,   1.00000,    842.0719
    177.5000,      35.0000,   1.00000,    823.2960
    182.5000,      35.0000,   1.00000,    832.3683
    187.5000,      35.0000,   1.00000,    806.9450
    192.5000,      35.0000,   1.00000,    777.4238
    197.5000,      35.0000,   1.00000,    785.7062
    202.5000,      35.0000,   1.00000,    798.2419
    207.5000,      35.0000,   1.00000,    794.8641
    212.5000,      35.0000,   1.00000,    799.9993
    217.5000,      35.0000,   1.00000,    799.0790
    222.5000,      35.0000,   1.00000,    833.0376
    227.5000,      35.0000,   1.00000,    847.4830
    232.5000,      35.0000,   1.00000,    823.6401
    237.5000,      35.0000,   1.00000,    803.0996
    242.5000,      35.0000,   1.00000,    789.2494
    247.5000,      35.0000,   1.00000,    784.5629
    252.5000,      35.0000,   1.00000,    765.2990
    257.5000,      35.0000,   1.00000,    723.7782
    262.5000,      35.0000,   1.00000,    705.5665
     52.5000,       5.0000,  10.00000,    885.4172
     57.5000,       5.0000,  10.00000,    883.8069
     62.5000,       5.0000,  10.00000,    845.5073
     67.5000,       5.0000,  10.00000,    799.6772
     72.5000,       5.0000,  10.00000,    790.7111
     77.5000,       5.0000,  10.00000,    778.6288
     82.5000,       5.0000,  10.00000,    809.6818
     87.5000,       5.0000,  10.00000,    752.7859
     92.5000,       5.0000,  10.00000,    772.3358
     97.5000,       5.0000,  10.00000,    807.3812
    102.5000,       5.0000,  10.00000,    786.7437
    107.5000,       5.0000,  10.00000,    843.9620
    112.5000,       5.0000,  10.00000,    914.7657
    117.5000,       5.0000,  10.00000,    829.8751
    122.5000,       5.0000,  10.00000,    760.4727
    127.5000,       5.0000,  10.00000,    766.8099
    132.5000,       5.0000,  10.00000,    789.7487
    137.5000,       5.0000,  10.00000,    789.3628
    142.5000,       5.0000,  10.00000,    774.8197
    147.5000,       5.0000,  10.00000,    794.7555
    152.5000,       5.0000,  10.00000,    722.0475
    157.5000,       5.0000,  10.00000,    808.7643
    162.5000,       5.0000,  10.00000,    719.2710
    167.5000,       5.0000,  10.00000,    882.4514
    172.5000,       5.0000,  10.00000,    994.0837
    177.5000,       5.0000,  10.00000,    755.4630
    182.5000,       5.0000,  10.00000,    798.1461
    187.5000,       5.0000,  10.00000,    789.1502
    192.5000,       5.0000,  10.00000,    689.2663
    197.5000,       5.0000,  10.00000,    740.8420
    202.5000,       5.0000,  10.00000,    783.9039
    207.5000,       5.0000,  10.00000,    791.9094
    212.5000,       5.0000,  10.00000,    777.2289
    217.5000,       5.0000,  10.00000,    812.7890
    222.5000,       5.0000,  10.00000,    814.5199
    227.5000,       5.0000,  10.00000,    772.2892
    232.5000,       5.0000,  10.00000,    823.7682
    237.5000,       5.0000,  10.00000,    938.2631
    242.5000,       5.0000,  10.00000,    745.4817
    247.5000,       5.0000,  10.00000,    714.3687
    252.5000,       5.0000,  10.00000,    694.0410
    257.5000,       5.0000,  10.00000,    694.7499
    262.5000,       5.0000,  10.00000,    754.8976
     67.5000,      45.0000,   1.00000,    795.9428
     72.5000,      45.0000,   1.00000,    787.7039
     77.5000,      45.0000,   1.00000,    782.9358
     82.5000,      45.0000,   1.00000,    779.3611
     87.5000,      45.0000,   1.00000,    788.3265
     92.5000,      45.0000,   1.00000,    795.9633
     97.5000,      45.0000,   1.00000,    805.1773
    102.5000,      45.0000,   1.00000,    804.6867
    107.5000,      45.0000,   1.00000,    787.5798
    112.5000,      45.0000,   1.00000,    796.2016
    117.5000,      45.0000,   1.00000,    799.2115
    122.5000,      45.0000,   1.00000,    792.3086
    127.5000,      45.0000,   1.00000,    801.8529
    132.5000,      45.0000,   1.00000,    788.5648
    137.5000,      45.0000,   1.00000,    773.0730
    142.5000,      45.0000,   1.00000,    751.9670
    147.5000,      45.0000,   1.00000,    762.1142
    152.5000,      45.0000,   1.00000,    782.1566
    157.5000,      45.0000,   1.00000,    758.9030
    162.5000,      45.0000,   1.00000,    754.0484
    167.5000,      45.0000,   1.00000,    751.1836
    172.5000,      45.0000,   1.00000,    715.2939
    177.5000,      45.0000,   1.00000,    720.7579
    182.5000,      45.0000,   1.00000,    726.3273
    187.5000,      45.0000,   1.00000,    740.2830
    192.5000,      45.0000,   1.00000,    730.8571
    197.5000,      45.0000,   1.00000,    703.9553
    202.5000,      45.0000,   1.00000,    710.1536
    207.5000,      45.0000,   1.00000,    707.4351
    212.5000,      45.0000,   1.00000,    714.7198
    217.5000,      45.0000,   1.00000,    743.5565
    222.5000,      45.0000,   1.00000,    736.9399
    227.5000,      45.0000,   1.00000,    736.6943
    232.5000,      45.0000,   1.00000,    722.2633
    237.5000,      45.0000,   1.00000,    723.9528
    242.5000,      45.0000,   1.00000,    739.6017
    247.5000,      45.0000,   1.00000,    720.7886
     77.5000,       5.0000,  12.00000,    741.7737
    157.5000,       5.0000,  12.00000,    753.1107
    237.5000,       5.0000,  12.00000,    890.8459
     67.5000,      15.0000,   4.00000,    751.6010
     72.5000,      15.0000,   4.00000,    729.3132
     77.5000,      15.0000,   4.00000,    736.9870
     82.5000,      15.0000,   4.00000,    735.8104
     87.5000,      15.0000,   4.00000,    743.6410
     92.5000,      15.0000,   4.00000,    738.1573
     97.5000,      15.0000,   4.00000,    754.4661
    102.5000,      15.0000,   4.00000,    783.0932
    107.5000,      15.0000,   4.00000,    806.4691
    112.5000,      15.0000,   4.00000,    823.0623
    117.5000,      15.0000,   4.00000,    800.6818
    122.5000,      15.0000,   4.00000,    757.7162
    127.5000,      15.0000,   4.00000,    754.5621
    132.5000,      15.0000,   4.00000,    761.1537
    137.5000,      15.0000,   4.00000,    753.4800
    142.5000,      15.0000,   4.00000,    742.0908
    147.5000,      15.0000,   4.00000,    709.5336
    152.5000,      15.0000,   4.00000,    712.3768
    157.5000,      15.0000,   4.00000,    677.1050
    162.5000,      15.0000,   4.00000,    723.1143
    167.5000,      15.0000,   4.00000,    772.5092
    172.5000,      15.0000,   4.00000,    759.5709
    177.5000,      15.0000,   4.00000,    739.2079
    182.5000,      15.0000,   4.00000,    690.7147
    187.5000,      15.0000,   4.00000,    676.3484
    192.5000,      15.0000,   4.00000,    662.6912
    197.5000,      15.0000,   4.00000,    651.3481
    202.5000,      15.0000,   4.00000,    678.4265
    207.5000,      15.0000,   4.00000,    692.2295
    212.5000,      15.0000,   4.00000,    713.7364
    217.5000,      15.0000,   4.00000,    724.4030
    222.5000,      15.0000,   4.00000,    714.5412
    227.5000,      15.0000,   4.00000,    718.0105
    232.5000,      15.0000,   4.00000,    745.4293
    237.5000,      15.0000,   4.00000,    747.2258
    242.5000,      15.0000,   4.00000,    739.6761
    247.5000,      15.0000,   4.00000,    661.7307
     82.5000,      55.0000,   1.00000,    767.3014
     87.5000,      55.0000,   1.00000,    772.2781
     92.5000,      55.0000,   1.00000,    758.3581
     97.5000,      55.0000,   1.00000,    764.6622
    102.5000,      55.0000,   1.00000,    766.0657
    107.5000,      55.0000,   1.00000,    762.5914
    112.5000,      55.0000,   1.00000,    763.1741
    117.5000,      55.0000,   1.00000,    771.2994
    122.5000,      55.0000,   1.00000,    778.2842
    127.5000,      55.0000,   1.00000,    766.7706
    132.5000,      55.0000,   1.00000,    767.7454
    137.5000,      55.0000,   1.00000,    748.1241
    142.5000,      55.0000,   1.00000,    738.6005
    147.5000,      55.0000,   1.00000,    749.6075
    152.5000,      55.0000,   1.00000,    730.7335
    157.5000,      55.0000,   1.00000,    705.5589
    162.5000,      55.0000,   1.00000,    692.4175
    167.5000,      55.0000,   1.00000,    674.9050
    172.5000,      55.0000,   1.00000,    665.4222
    177.5000,      55.0000,   1.00000,    661.2980
    182.5000,      55.0000,   1.00000,    663.8708
    187.5000,      55.0000,   1.00000,    658.2414
    192.5000,      55.0000,   1.00000,    676.2243
    197.5000,      55.0000,   1.00000,    685.7490
    202.5000,      55.0000,   1.00000,    663.1495
    207.5000,      55.0000,   1.00000,    668.5903
    212.5000,      55.0000,   1.00000,    681.3170
    217.5000,      55.0000,   1.00000,    671.9022
    222.5000,      55.0000,   1.00000,    671.7448
    227.5000,      55.0000,   1.00000,    672.3228
    232.5000,      55.0000,   1.00000,    668.9141
     77.5000,       5.0000,  15.00000,    699.5855
    157.5000,       5.0000,  15.00000,    698.3872
    237.5000,       5.0000,  15.00000,    794.1727
     82.5000,      15.0000,   5.00000,    707.4439
     87.5000,      15.0000,   5.00000,    709.4644
     92.5000,      15.0000,   5.00000,    703.9211
     97.5000,      15.0000,   5.00000,    726.1822
    102.5000,      15.0000,   5.00000,    758.6181
    107.5000,      15.0000,   5.00000,    790.1608
    112.5000,      15.0000,   5.00000,    809.3081
    117.5000,      15.0000,   5.00000,    794.2805
    122.5000,      15.0000,   5.00000,    756.3644
    127.5000,      15.0000,   5.00000,    743.1623
    132.5000,      15.0000,   5.00000,    741.8382
    137.5000,      15.0000,   5.00000,    728.0546
    142.5000,      15.0000,   5.00000,    711.6669
    147.5000,      15.0000,   5.00000,    677.3767
    152.5000,      15.0000,   5.00000,    671.8424
    157.5000,      15.0000,   5.00000,    625.6217
    162.5000,      15.0000,   5.00000,    657.3796
    167.5000,      15.0000,   5.00000,    698.9513
    172.5000,      15.0000,   5.00000,    701.1279
    177.5000,      15.0000,   5.00000,    677.9976
    182.5000,      15.0000,   5.00000,    623.5786
    187.5000,      15.0000,   5.00000,    607.9694
    192.5000,      15.0000,   5.00000,    601.5270
    197.5000,      15.0000,   5.00000,    607.7580
    202.5000,      15.0000,   5.00000,    636.3491
    207.5000,      15.0000,   5.00000,    646.6025
    212.5000,      15.0000,   5.00000,    661.9573
    217.5000,      15.0000,   5.00000,    670.9312
    222.5000,      15.0000,   5.00000,    663.4227
    227.5000,      15.0000,   5.00000,    664.1784
    232.5000,      15.0000,   5.00000,    696.5251
     97.5000,      65.0000,   1.00000,    743.8687
    102.5000,      65.0000,   1.00000,    748.7465
    107.5000,      65.0000,   1.00000,    751.9135
    112.5000,      65.0000,   1.00000,    757.0139
    117.5000,      65.0000,   1.00000,    756.6045
    122.5000,      65.0000,   1.00000,    746.2817
    127.5000,      65.0000,   1.00000,    743.1175
    132.5000,      65.0000,   1.00000,    735.5367
    137.5000,      65.0000,   1.00000,    741.0171
    142.5000,      65.0000,   1.00000,    735.2358
    147.5000,      65.0000,   1.00000,    710.1107
    152.5000,      65.0000,   1.00000,    696.5397
    157.5000,      65.0000,   1.00000,    688.8404
    162.5000,      65.0000,   1.00000,    672.1167
    167.5000,      65.0000,   1.00000,    652.8759
    172.5000,      65.0000,   1.00000,    640.6222
    177.5000,      65.0000,   1.00000,    635.7817
    182.5000,      65.0000,   1.00000,    635.4178
    187.5000,      65.0000,   1.00000,    640.9368
    192.5000,      65.0000,   1.00000,    641.5703
    197.5000,      65.0000,   1.00000,    649.1048
    202.5000,      65.0000,   1.00000,    646.9070
    207.5000,      65.0000,   1.00000,    642.9785
    212.5000,      65.0000,   1.00000,    647.8472
    217.5000,      65.0000,   1.00000,    641.6127
     97.5000,      15.0000,   6.00000,    719.1519
    102.5000,      15.0000,   6.00000,    756.4209
    107.5000,      15.0000,   6.00000,    798.4540
    112.5000,      15.0000,   6.00000,    823.0118
    117.5000,      15.0000,   6.00000,    806.0645
    122.5000,      15.0000,   6.00000,    756.9277
    127.5000,      15.0000,   6.00000,    735.8226
    132.5000,      15.0000,   6.00000,    732.2752
    137.5000,      15.0000,   6.00000,    717.1646
    142.5000,      15.0000,   6.00000,    689.4677
    147.5000,      15.0000,   6.00000,    649.7849
    152.5000,      15.0000,   6.00000,    644.2061
    157.5000,      15.0000,   6.00000,    610.1624
    162.5000,      15.0000,   6.00000,    640.7120
    167.5000,      15.0000,   6.00000,    672.1511
    172.5000,      15.0000,   6.00000,    671.1609
    177.5000,      15.0000,   6.00000,    646.4048
    182.5000,      15.0000,   6.00000,    599.4974
    187.5000,      15.0000,   6.00000,    584.5593
    192.5000,      15.0000,   6.00000,    574.5148
    197.5000,      15.0000,   6.00000,    574.3244
    202.5000,      15.0000,   6.00000,    601.5936
    207.5000,      15.0000,   6.00000,    614.1880
    212.5000,      15.0000,   6.00000,    635.6879
    217.5000,      15.0000,   6.00000,    645.5605
    105.0000,      30.0000,   3.00000,    773.4128
    110.0000,      30.0000,   3.00000,    782.1672
    115.0000,      30.0000,   3.00000,    779.8613
    120.0000,      30.0000,   3.00000,    785.1817
    125.0000,      30.0000,   3.00000,    775.6006
    130.0000,      30.0000,   3.00000,    739.6519
    135.0000,      30.0000,   3.00000,    710.2238
    140.0000,      30.0000,   3.00000,    687.3417
    145.0000,      30.0000,   3.00000,    678.0469
    150.0000,      30.0000,   3.00000,    650.5910
    155.0000,      30.0000,   3.00000,    646.1872
    160.0000,      30.0000,   3.00000,    658.6310
    165.0000,      30.0000,   3.00000,    639.5981
    170.0000,      30.0000,   3.00000,    641.4608
    175.0000,      30.0000,   3.00000,    634.7103
    180.0000,      30.0000,   3.00000,    627.9570
    185.0000,      30.0000,   3.00000,    610.0858
    190.0000,      30.0000,   3.00000,    584.4937
    195.0000,      30.0000,   3.00000,    589.8763
    200.0000,      30.0000,   3.00000,    587.7941
    205.0000,      30.0000,   3.00000,    595.8852
    210.0000,      30.0000,   3.00000,    614.4827
    112.5000,      25.0000,   4.00000,    794.2280
    117.5000,      25.0000,   4.00000,    797.8921
    122.5000,      25.0000,   4.00000,    785.0487
    127.5000,      25.0000,   4.00000,    750.7184
    132.5000,      25.0000,   4.00000,    727.3002
    137.5000,      25.0000,   4.00000,    709.7546
    142.5000,      25.0000,   4.00000,    679.0203
    147.5000,      25.0000,   4.00000,    662.8351
    152.5000,      25.0000,   4.00000,    632.4770
    157.5000,      25.0000,   4.00000,    632.7849
    162.5000,      25.0000,   4.00000,    650.7899
    167.5000,      25.0000,   4.00000,    648.8312
    172.5000,      25.0000,   4.00000,    638.5449
    177.5000,      25.0000,   4.00000,    648.2393
    182.5000,      25.0000,   4.00000,    617.7113
    187.5000,      25.0000,   4.00000,    576.4286
    192.5000,      25.0000,   4.00000,    579.5397
    197.5000,      25.0000,   4.00000,    582.4326
    202.5000,      25.0000,   4.00000,    578.9869
    157.5000,      15.0000,   8.00000,    606.2979
    157.5000,      15.0000,  10.00000,    631.0987
   3.11
ITERATION 4
MODEL RESISTIVITY
LAYER 1
61,     2.5000
     10.0000,     859.39
     15.0000,     981.86
     20.0000,     935.55
     25.0000,     812.81
     30.0000,     760.56
     35.0000,     768.57
     40.0000,     798.39
     45.0000,     783.77
     50.0000,     786.01
     55.0000,     802.38
     60.0000,     794.46
     65.0000,     741.98
     70.0000,     671.07
     75.0000,     642.22
     80.0000,     633.78
     85.0000,     655.55
     90.0000,     592.62
     95.0000,     604.21
    100.0000,     649.71
    105.0000,     649.86
    110.0000,     723.11
    115.0000,     771.35
    120.0000,     673.58
    125.0000,     603.62
    130.0000,     591.38
    135.0000,     606.22
    140.0000,     606.91
    145.0000,     583.35
    150.0000,     583.10
    155.0000,     514.23
    160.0000,     584.64
    165.0000,     529.97
    170.0000,     676.24
    175.0000,     789.46
    180.0000,     583.98
    185.0000,     612.73
    190.0000,     627.63
    195.0000,     545.58
    200.0000,     592.91
    205.0000,     638.84
    210.0000,     668.55
    215.0000,     673.86
    220.0000,     745.79
    225.0000,     746.76
    230.0000,     671.07
    235.0000,     728.51
    240.0000,     820.75
    245.0000,     659.05
    250.0000,     649.24
    255.0000,     606.67
    260.0000,     590.94
    265.0000,     641.61
    270.0000,     589.67
    275.0000,     531.50
    280.0000,     478.84
    285.0000,     530.79
    290.0000,     508.37
    295.0000,     498.90
    300.0000,     536.34
    305.0000,     559.71
           471.0887
LAYER 2
61,     5.2500
     10.0000,     979.96
     15.0000,     1012.2
     20.0000,     974.50
     25.0000,     794.72
     30.0000,     751.03
     35.0000,     825.18
     40.0000,     852.71
     45.0000,     836.49
     50.0000,     836.78
     55.0000,     842.71
     60.0000,     850.54
     65.0000,     835.24
     70.0000,     780.35
     75.0000,     754.51
     80.0000,     748.54
     85.0000,     769.51
     90.0000,     719.91
     95.0000,     733.03
    100.0000,     748.12
    105.0000,     709.89
    110.0000,     737.57
    115.0000,     795.13
    120.0000,     724.47
    125.0000,     677.80
    130.0000,     672.84
    135.0000,     689.69
    140.0000,     679.39
    145.0000,     678.60
    150.0000,     685.01
    155.0000,     635.29
    160.0000,     706.03
    165.0000,     661.73
    170.0000,     787.23
    175.0000,     886.61
    180.0000,     720.54
    185.0000,     723.01
    190.0000,     723.43
    195.0000,     649.79
    200.0000,     685.67
    205.0000,     721.60
    210.0000,     756.08
    215.0000,     752.22
    220.0000,     787.74
    225.0000,     803.55
    230.0000,     738.55
    235.0000,     776.78
    240.0000,     867.37
    245.0000,     682.40
    250.0000,     663.70
    255.0000,     649.83
    260.0000,     642.70
    265.0000,     688.84
    270.0000,     639.70
    275.0000,     571.03
    280.0000,     529.13
    285.0000,     569.98
    290.0000,     550.11
    295.0000,     536.82
    300.0000,     563.17
    305.0000,     560.57
           487.7295
LAYER 3
59,     8.2750
     15.0000,     1153.2
     20.0000,     1091.3
     25.0000,     878.03
     30.0000,     883.04
     35.0000,     1103.3
     40.0000,     1197.4
     45.0000,     1160.2
     50.0000,     1102.7
     55.0000,     1048.8
     60.0000,     1060.0
     65.0000,     1100.7
     70.0000,     1092.8
     75.0000,     1075.6
     80.0000,     1069.6
     85.0000,     1094.3
     90.0000,     1069.4
     95.0000,     1076.9
    100.0000,     1033.3
    105.0000,     908.95
    110.0000,     875.37
    115.0000,     960.27
    120.0000,     930.36
    125.0000,     922.84
    130.0000,     936.12
    135.0000,     941.22
    140.0000,     913.56
    145.0000,     953.03
    150.0000,     1009.9
    155.0000,     1009.7
    160.0000,     1100.9
    165.0000,     1060.2
    170.0000,     1150.8
    175.0000,     1245.2
    180.0000,     1125.3
    185.0000,     1084.3
    190.0000,     1044.0
    195.0000,     964.44
    200.0000,     975.59
    205.0000,     998.90
    210.0000,     1027.8
    215.0000,     990.71
    220.0000,     968.72
    225.0000,     985.17
    230.0000,     945.84
    235.0000,     998.86
    240.0000,     1099.7
    245.0000,     839.58
    250.0000,     792.31
    255.0000,     804.75
    260.0000,     802.51
    265.0000,     829.90
    270.0000,     772.06
    275.0000,     692.38
    280.0000,     659.94
    285.0000,     687.98
    290.0000,     669.30
    295.0000,     647.40
    300.0000,     635.92
           569.9365
LAYER 4
57,    11.6025
     20.0000,     1355.8
     25.0000,     1031.9
     30.0000,     1086.4
     35.0000,     1487.5
     40.0000,     1716.3
     45.0000,     1702.1
     50.0000,     1555.4
     55.0000,     1383.7
     60.0000,     1356.5
     65.0000,     1452.7
     70.0000,     1534.7
     75.0000,     1553.9
     80.0000,     1545.7
     85.0000,     1562.9
     90.0000,     1532.6
     95.0000,     1475.9
    100.0000,     1308.0
    105.0000,     1075.2
    110.0000,     997.28
    115.0000,     1105.2
    120.0000,     1102.0
    125.0000,     1133.3
    130.0000,     1163.7
    135.0000,     1141.7
    140.0000,     1092.5
    145.0000,     1192.1
    150.0000,     1374.8
    155.0000,     1505.3
    160.0000,     1672.6
    165.0000,     1640.7
    170.0000,     1672.2
    175.0000,     1784.9
    180.0000,     1761.3
    185.0000,     1686.3
    190.0000,     1581.6
    195.0000,     1470.3
    200.0000,     1427.2
    205.0000,     1404.7
    210.0000,     1389.0
    215.0000,     1289.2
    220.0000,     1206.7
    225.0000,     1223.0
    230.0000,     1230.1
    235.0000,     1342.2
    240.0000,     1455.9
    245.0000,     1067.4
    250.0000,     968.30
    255.0000,     992.26
    260.0000,     987.44
    265.0000,     985.75
    270.0000,     905.34
    275.0000,     814.31
    280.0000,     785.53
    285.0000,     805.66
    290.0000,     790.67
    295.0000,     759.84
           689.7706
LAYER 5
53,    15.2628
     30.0000,     1336.3
     35.0000,     1566.0
     40.0000,     1822.4
     45.0000,     2040.8
     50.0000,     1998.3
     55.0000,     1741.6
     60.0000,     1517.4
     65.0000,     1417.3
     70.0000,     1369.0
     75.0000,     1286.2
     80.0000,     1191.9
     85.0000,     1143.9
     90.0000,     1118.1
     95.0000,     1066.8
    100.0000,     967.10
    105.0000,     897.27
    110.0000,     952.70
    115.0000,     1109.7
    120.0000,     1175.2
    125.0000,     1219.5
    130.0000,     1214.2
    135.0000,     1124.9
    140.0000,     1027.5
    145.0000,     1074.3
    150.0000,     1263.2
    155.0000,     1489.9
    160.0000,     1684.3
    165.0000,     1704.8
    170.0000,     1681.7
    175.0000,     1809.5
    180.0000,     2017.9
    185.0000,     2109.5
    190.0000,     2075.6
    195.0000,     1982.9
    200.0000,     1852.3
    205.0000,     1708.5
    210.0000,     1574.4
    215.0000,     1440.2
    220.0000,     1366.5
    225.0000,     1408.8
    230.0000,     1518.9
    235.0000,     1678.5
    240.0000,     1685.8
    245.0000,     1316.8
    250.0000,     1133.6
    255.0000,     1093.4
    260.0000,     1058.8
    265.0000,     1008.8
    270.0000,     922.24
    275.0000,     853.27
    280.0000,     832.07
    285.0000,     837.74
           846.5012
LAYER 6
49,    19.2890
     40.0000,     1222.6
     45.0000,     1435.3
     50.0000,     1473.2
     55.0000,     1309.3
     60.0000,     1089.8
     65.0000,     899.38
     70.0000,     772.69
     75.0000,     676.49
     80.0000,     610.37
     85.0000,     585.94
     90.0000,     589.53
     95.0000,     598.21
    100.0000,     604.39
    105.0000,     636.76
    110.0000,     726.77
    115.0000,     850.66
    120.0000,     925.91
    125.0000,     957.98
    130.0000,     936.37
    135.0000,     857.54
    140.0000,     773.70
    145.0000,     756.71
    150.0000,     809.60
    155.0000,     883.51
    160.0000,     931.96
    165.0000,     918.64
    170.0000,     895.44
    175.0000,     944.63
    180.0000,     1060.7
    185.0000,     1160.9
    190.0000,     1211.5
    195.0000,     1225.9
    200.0000,     1207.8
    205.0000,     1172.8
    210.0000,     1139.5
    215.0000,     1118.1
    220.0000,     1131.9
    225.0000,     1203.0
    230.0000,     1313.0
    235.0000,     1410.2
    240.0000,     1371.1
    245.0000,     1158.9
    250.0000,     1003.1
    255.0000,     931.68
    260.0000,     884.57
    265.0000,     841.26
    270.0000,     791.81
    275.0000,     761.78
           767.9406
LAYER 7
45,    23.7179
     50.0000,     977.60
     55.0000,     851.33
     60.0000,     736.98
     65.0000,     604.73
     70.0000,     515.15
     75.0000,     452.19
     80.0000,     418.79
     85.0000,     412.64
     90.0000,     426.59
     95.0000,     453.04
    100.0000,     486.38
    105.0000,     530.97
    110.0000,     594.10
    115.0000,     663.10
    120.0000,     707.00
    125.0000,     718.35
    130.0000,     695.37
    135.0000,     643.89
    140.0000,     588.00
    145.0000,     555.80
    150.0000,     549.89
    155.0000,     551.23
    160.0000,     542.32
    165.0000,     518.65
    170.0000,     500.50
    175.0000,     513.44
    180.0000,     558.84
    185.0000,     615.84
    190.0000,     670.10
    195.0000,     719.15
    200.0000,     760.11
    205.0000,     794.13
    210.0000,     825.51
    215.0000,     858.82
    220.0000,     901.36
    225.0000,     958.17
    230.0000,     1017.6
    235.0000,     1048.4
    240.0000,     1007.0
    245.0000,     901.52
    250.0000,     806.45
    255.0000,     754.53
    260.0000,     722.10
    265.0000,     699.82
           677.2661
LAYER 8
41,    28.5897
     60.0000,     633.44
     65.0000,     482.43
     70.0000,     421.16
     75.0000,     383.68
     80.0000,     370.03
     85.0000,     376.98
     90.0000,     403.36
     95.0000,     445.17
    100.0000,     491.76
    105.0000,     535.47
    110.0000,     576.00
    115.0000,     609.17
    120.0000,     624.20
    125.0000,     616.59
    130.0000,     588.77
    135.0000,     547.36
    140.0000,     502.80
    145.0000,     465.67
    150.0000,     438.61
    155.0000,     416.54
    160.0000,     394.57
    165.0000,     373.34
    170.0000,     360.44
    175.0000,     364.27
    180.0000,     386.50
    185.0000,     422.37
    190.0000,     467.11
    195.0000,     517.75
    200.0000,     570.54
    205.0000,     621.99
    210.0000,     669.16
    215.0000,     710.15
    220.0000,     744.68
    225.0000,     772.53
    230.0000,     789.10
    235.0000,     785.38
    240.0000,     752.02
    245.0000,     702.78
    250.0000,     657.59
    255.0000,     632.00
           616.1577
LAYER 9
37,    33.9487
     70.0000,     409.79
     75.0000,     367.82
     80.0000,     363.60
     85.0000,     380.45
     90.0000,     425.30
     95.0000,     488.01
    100.0000,     550.64
    105.0000,     601.22
    110.0000,     636.20
    115.0000,     652.92
    120.0000,     648.33
    125.0000,     622.93
    130.0000,     582.61
    135.0000,     534.93
    140.0000,     486.28
    145.0000,     441.60
    150.0000,     403.44
    155.0000,     372.00
    160.0000,     346.75
    165.0000,     328.30
    170.0000,     319.00
    175.0000,     321.56
    180.0000,     336.99
    185.0000,     364.41
    190.0000,     402.14
    195.0000,     447.81
    200.0000,     497.52
    205.0000,     546.12
    210.0000,     587.95
    215.0000,     618.73
    220.0000,     636.75
    225.0000,     643.01
    230.0000,     638.78
    235.0000,     627.25
    240.0000,     609.57
    245.0000,     589.54
           573.1344
LAYER 10
31,    39.8436
     85.0000,     362.96
     90.0000,     453.74
     95.0000,     531.66
    100.0000,     620.44
    105.0000,     692.54
    110.0000,     744.15
    115.0000,     761.69
    120.0000,     745.65
    125.0000,     701.83
    130.0000,     641.35
    135.0000,     575.65
    140.0000,     512.30
    145.0000,     455.58
    150.0000,     407.73
    155.0000,     369.78
    160.0000,     341.90
    165.0000,     323.93
    170.0000,     315.97
    175.0000,     318.35
    180.0000,     331.21
    185.0000,     354.09
    190.0000,     385.79
    195.0000,     423.90
    200.0000,     464.34
    205.0000,     501.95
    210.0000,     531.15
    215.0000,     549.13
    220.0000,     554.91
    225.0000,     553.28
    230.0000,     548.10
           546.5854
LAYER 11
27,    46.3279
     95.0000,     533.79
    100.0000,     690.35
    105.0000,     796.00
    110.0000,     875.87
    115.0000,     909.46
    120.0000,     890.46
    125.0000,     828.05
    130.0000,     741.05
    135.0000,     649.24
    140.0000,     564.38
    145.0000,     491.76
    150.0000,     433.06
    155.0000,     388.26
    160.0000,     356.56
    165.0000,     336.77
    170.0000,     327.73
    175.0000,     328.54
    180.0000,     338.39
    185.0000,     356.29
    190.0000,     380.68
    195.0000,     408.96
    200.0000,     437.30
    205.0000,     462.53
    210.0000,     478.99
    215.0000,     488.67
    220.0000,     491.88
           494.9243
LAYER 12
23,    53.4607
    105.0000,     884.59
    110.0000,     1026.6
    115.0000,     1086.3
    120.0000,     1064.3
    125.0000,     984.89
    130.0000,     863.84
    135.0000,     739.75
    140.0000,     629.05
    145.0000,     537.92
    150.0000,     466.87
    155.0000,     414.12
    160.0000,     377.26
    165.0000,     353.89
    170.0000,     341.85
    175.0000,     339.32
    180.0000,     344.72
    185.0000,     356.45
    190.0000,     372.62
    195.0000,     390.97
    200.0000,     406.55
    205.0000,     420.02
    210.0000,     430.91
           441.0017
LAYER 13
21,    61.3068
    110.0000,     1313.9
    115.0000,     1340.1
    120.0000,     1272.5
    125.0000,     1145.0
    130.0000,     994.93
    135.0000,     830.59
    140.0000,     690.36
    145.0000,     579.41
    150.0000,     495.62
    155.0000,     434.75
    160.0000,     392.51
    165.0000,     365.19
    170.0000,     349.73
    175.0000,     343.57
    180.0000,     344.52
    185.0000,     350.52
    190.0000,     359.44
    195.0000,     367.72
    200.0000,     374.80
    205.0000,     380.35
           385.8642
LAYER 14
19, 
    115.0000,     1680.7
    120.0000,     1493.6
    125.0000,     1284.3
    130.0000,     1079.4
    135.0000,     896.18
    140.0000,     723.03
    145.0000,     594.31
    150.0000,     500.95
    155.0000,     435.02
    160.0000,     390.12
    165.0000,     361.34
    170.0000,     344.84
    175.0000,     337.53
    180.0000,     336.82
    185.0000,     340.35
    190.0000,     344.82
    195.0000,     348.42
    200.0000,     349.16
           345.4391
CALCULATED APPARENT RESISTIVITY
      7.5000,       5.0000,   1.00000,    946.9783
     12.5000,       5.0000,   1.00000,    990.7727
     17.5000,       5.0000,   1.00000,    936.3760
     22.5000,       5.0000,   1.00000,    873.8149
     27.5000,       5.0000,   1.00000,    847.2273
     32.5000,       5.0000,   1.00000,    857.2982
     37.5000,       5.0000,   1.00000,    876.8812
     42.5000,       5.0000,   1.00000,    858.1185
     47.5000,       5.0000,   1.00000,    869.5493
     52.5000,       5.0000,   1.00000,    860.9995
     57.5000,       5.0000,   1.00000,    846.9662
     62.5000,       5.0000,   1.00000,    819.1946
     67.5000,       5.0000,   1.00000,    775.9183
     72.5000,       5.0000,   1.00000,    762.6631
     77.5000,       5.0000,   1.00000,    726.4148
     82.5000,       5.0000,   1.00000,    749.0092
     87.5000,       5.0000,   1.00000,    702.4488
     92.5000,       5.0000,   1.00000,    709.4877
     97.5000,       5.0000,   1.00000,    732.6056
    102.5000,       5.0000,   1.00000,    716.6098
    107.5000,       5.0000,   1.00000,    743.0915
    112.5000,       5.0000,   1.00000,    758.6925
    117.5000,       5.0000,   1.00000,    712.9842
    122.5000,       5.0000,   1.00000,    691.1122
    127.5000,       5.0000,   1.00000,    675.3655
    132.5000,       5.0000,   1.00000,    672.7713
    137.5000,       5.0000,   1.00000,    671.7595
    142.5000,       5.0000,   1.00000,    647.5087
    147.5000,       5.0000,   1.00000,    675.8782
    152.5000,       5.0000,   1.00000,    611.0692
    157.5000,       5.0000,   1.00000,    709.0200
    162.5000,       5.0000,   1.00000,    641.6420
    167.5000,       5.0000,   1.00000,    728.3836
    172.5000,       5.0000,   1.00000,    803.9930
    177.5000,       5.0000,   1.00000,    672.3247
    182.5000,       5.0000,   1.00000,    724.8091
    187.5000,       5.0000,   1.00000,    712.9218
    192.5000,       5.0000,   1.00000,    651.3214
    197.5000,       5.0000,   1.00000,    699.4185
    202.5000,       5.0000,   1.00000,    713.1386
    207.5000,       5.0000,   1.00000,    740.7892
    212.5000,       5.0000,   1.00000,    745.1672
    217.5000,       5.0000,   1.00000,    784.7617
    222.5000,       5.0000,   1.00000,    791.7416
    227.5000,       5.0000,   1.00000,    764.3455
    232.5000,       5.0000,   1.00000,    765.0445
    237.5000,       5.0000,   1.00000,    825.8637
    242.5000,       5.0000,   1.00000,    698.3120
    247.5000,       5.0000,   1.00000,    711.4771
    252.5000,       5.0000,   1.00000,    677.3073
    257.5000,       5.0000,   1.00000,    647.8753
    262.5000,       5.0000,   1.00000,    667.6918
    267.5000,       5.0000,   1.00000,    615.5331
    272.5000,       5.0000,   1.00000,    602.5922
    277.5000,       5.0000,   1.00000,    550.4739
    282.5000,       5.0000,   1.00000,    578.7339
    287.5000,       5.0000,   1.00000,    554.9517
    292.5000,       5.0000,   1.00000,    553.0338
    297.5000,       5.0000,   1.00000,    552.2576
    302.5000,       5.0000,   1.00000,    563.1058
    307.5000,       5.0000,   1.00000,    507.7083
     12.5000,       5.0000,   2.00000,   1070.7937
     17.5000,       5.0000,   2.00000,   1039.6523
     22.5000,       5.0000,   2.00000,    928.7395
     27.5000,       5.0000,   2.00000,    919.7167
     32.5000,       5.0000,   2.00000,    981.5084
     37.5000,       5.0000,   2.00000,    996.1641
     42.5000,       5.0000,   2.00000,    944.3542
     47.5000,       5.0000,   2.00000,    949.6650
     52.5000,       5.0000,   2.00000,    959.1423
     57.5000,       5.0000,   2.00000,    953.7130
     62.5000,       5.0000,   2.00000,    920.5914
     67.5000,       5.0000,   2.00000,    875.3384
     72.5000,       5.0000,   2.00000,    856.8848
     77.5000,       5.0000,   2.00000,    846.2997
     82.5000,       5.0000,   2.00000,    873.2345
     87.5000,       5.0000,   2.00000,    795.7125
     92.5000,       5.0000,   2.00000,    799.1295
     97.5000,       5.0000,   2.00000,    830.4771
    102.5000,       5.0000,   2.00000,    772.3559
    107.5000,       5.0000,   2.00000,    803.6273
    112.5000,       5.0000,   2.00000,    845.9089
    117.5000,       5.0000,   2.00000,    772.4464
    122.5000,       5.0000,   2.00000,    741.0139
    127.5000,       5.0000,   2.00000,    757.2119
    132.5000,       5.0000,   2.00000,    775.8453
    137.5000,       5.0000,   2.00000,    762.3609
    142.5000,       5.0000,   2.00000,    758.5601
    147.5000,       5.0000,   2.00000,    774.0612
    152.5000,       5.0000,   2.00000,    740.0587
    157.5000,       5.0000,   2.00000,    834.1467
    162.5000,       5.0000,   2.00000,    712.2709
    167.5000,       5.0000,   2.00000,    855.0676
    172.5000,       5.0000,   2.00000,    973.7647
    177.5000,       5.0000,   2.00000,    734.8477
    182.5000,       5.0000,   2.00000,    824.9920
    187.5000,       5.0000,   2.00000,    880.4681
    192.5000,       5.0000,   2.00000,    755.4399
    197.5000,       5.0000,   2.00000,    806.9006
    202.5000,       5.0000,   2.00000,    851.8044
    207.5000,       5.0000,   2.00000,    834.8251
    212.5000,       5.0000,   2.00000,    820.3129
    217.5000,       5.0000,   2.00000,    892.3949
    222.5000,       5.0000,   2.00000,    891.6265
    227.5000,       5.0000,   2.00000,    782.8109
    232.5000,       5.0000,   2.00000,    838.9816
    237.5000,       5.0000,   2.00000,    943.7950
    242.5000,       5.0000,   2.00000,    760.0942
    247.5000,       5.0000,   2.00000,    759.7550
    252.5000,       5.0000,   2.00000,    752.6179
    257.5000,       5.0000,   2.00000,    706.9442
    262.5000,       5.0000,   2.00000,    738.9105
    267.5000,       5.0000,   2.00000,    693.7815
    272.5000,       5.0000,   2.00000,    644.4579
    277.5000,       5.0000,   2.00000,    607.1678
    282.5000,       5.0000,   2.00000,    655.5949
    287.5000,       5.0000,   2.00000,    619.3895
    292.5000,       5.0000,   2.00000,    576.0933
    297.5000,       5.0000,   2.00000,    606.6554
    302.5000,       5.0000,   2.00000,    615.9973
     17.5000,       5.0000,   3.00000,   1101.2168
     22.5000,       5.0000,   3.00000,    970.9409
     27.5000,       5.0000,   3.00000,    951.5566
     32.5000,       5.0000,   3.00000,   1041.4890
     37.5000,       5.0000,   3.00000,   1076.9417
     42.5000,       5.0000,   3.00000,   1005.2441
     47.5000,       5.0000,   3.00000,    990.7712
     52.5000,       5.0000,   3.00000,   1012.3524
     57.5000,       5.0000,   3.00000,   1025.9089
     62.5000,       5.0000,   3.00000,    991.3351
     67.5000,       5.0000,   3.00000,    921.0532
     72.5000,       5.0000,   3.00000,    912.5396
     77.5000,       5.0000,   3.00000,    908.8535
     82.5000,       5.0000,   3.00000,    934.9691
     87.5000,       5.0000,   3.00000,    853.4904
     92.5000,       5.0000,   3.00000,    846.7690
     97.5000,       5.0000,   3.00000,    854.7746
    102.5000,       5.0000,   3.00000,    821.3660
    107.5000,       5.0000,   3.00000,    861.5172
    112.5000,       5.0000,   3.00000,    902.8343
    117.5000,       5.0000,   3.00000,    819.8282
    122.5000,       5.0000,   3.00000,    767.9009
    127.5000,       5.0000,   3.00000,    790.3088
    132.5000,       5.0000,   3.00000,    834.7850
    137.5000,       5.0000,   3.00000,    854.9169
    142.5000,       5.0000,   3.00000,    826.9690
    147.5000,       5.0000,   3.00000,    872.0638
    152.5000,       5.0000,   3.00000,    804.0281
    157.5000,       5.0000,   3.00000,    868.5377
    162.5000,       5.0000,   3.00000,    784.3124
    167.5000,       5.0000,   3.00000,    955.0759
    172.5000,       5.0000,   3.00000,   1052.3112
    177.5000,       5.0000,   3.00000,    837.9912
    182.5000,       5.0000,   3.00000,    889.0339
    187.5000,       5.0000,   3.00000,    932.8162
    192.5000,       5.0000,   3.00000,    851.6359
    197.5000,       5.0000,   3.00000,    890.2560
    202.5000,       5.0000,   3.00000,    922.0239
    207.5000,       5.0000,   3.00000,    924.3851
    212.5000,       5.0000,   3.00000,    903.1644
    217.5000,       5.0000,   3.00000,    960.8265
    222.5000,       5.0000,   3.00000,    910.1020
    227.5000,       5.0000,   3.00000,    829.7339
    232.5000,       5.0000,   3.00000,    882.7849
    237.5000,       5.0000,   3.00000,   1011.2325
    242.5000,       5.0000,   3.00000,    825.8604
    247.5000,       5.0000,   3.00000,    786.1224
    252.5000,       5.0000,   3.00000,    763.5661
    257.5000,       5.0000,   3.00000,    767.5491
    262.5000,       5.0000,   3.00000,    808.9184
    267.5000,       5.0000,   3.00000,    740.4019
    272.5000,       5.0000,   3.00000,    685.1075
    277.5000,       5.0000,   3.00000,    636.4391
    282.5000,       5.0000,   3.00000,    697.5803
    287.5000,       5.0000,   3.00000,    651.5204
    292.5000,       5.0000,   3.00000,    624.6808
    297.5000,       5.0000,   3.00000,    634.8505
     22.5000,      15.0000,   1.00000,   1024.2076
     27.5000,      15.0000,   1.00000,    998.4525
     32.5000,      15.0000,   1.00000,   1013.9481
     37.5000,      15.0000,   1.00000,   1039.1589
     42.5000,      15.0000,   1.00000,   1034.3805
     47.5000,      15.0000,   1.00000,   1008.7039
     52.5000,      15.0000,   1.00000,   1010.4136
     57.5000,      15.0000,   1.00000,   1018.5576
     62.5000,      15.0000,   1.00000,    989.2797
     67.5000,      15.0000,   1.00000,    953.6734
     72.5000,      15.0000,   1.00000,    924.5176
     77.5000,      15.0000,   1.00000,    921.2977
     82.5000,      15.0000,   1.00000,    906.0408
     87.5000,      15.0000,   1.00000,    890.8712
     92.5000,      15.0000,   1.00000,    850.6823
     97.5000,      15.0000,   1.00000,    841.2426
    102.5000,      15.0000,   1.00000,    863.8562
    107.5000,      15.0000,   1.00000,    891.6133
    112.5000,      15.0000,   1.00000,    877.0901
    117.5000,      15.0000,   1.00000,    840.2431
    122.5000,      15.0000,   1.00000,    803.7729
    127.5000,      15.0000,   1.00000,    797.2515
    132.5000,      15.0000,   1.00000,    843.5376
    137.5000,      15.0000,   1.00000,    870.2574
    142.5000,      15.0000,   1.00000,    897.9841
    147.5000,      15.0000,   1.00000,    863.6886
    152.5000,      15.0000,   1.00000,    843.1110
    157.5000,      15.0000,   1.00000,    824.7035
    162.5000,      15.0000,   1.00000,    894.6628
    167.5000,      15.0000,   1.00000,    947.0359
    172.5000,      15.0000,   1.00000,    977.0726
    177.5000,      15.0000,   1.00000,    963.5421
    182.5000,      15.0000,   1.00000,    911.3950
    187.5000,      15.0000,   1.00000,    884.0556
    192.5000,      15.0000,   1.00000,    905.0653
    197.5000,      15.0000,   1.00000,    922.3975
    202.5000,      15.0000,   1.00000,    929.7083
    207.5000,      15.0000,   1.00000,    951.9811
    212.5000,      15.0000,   1.00000,    974.4192
    217.5000,      15.0000,   1.00000,    920.9699
    222.5000,      15.0000,   1.00000,    896.4492
    227.5000,      15.0000,   1.00000,    887.0161
    232.5000,      15.0000,   1.00000,    917.0485
    237.5000,      15.0000,   1.00000,    909.0837
    242.5000,      15.0000,   1.00000,    888.0656
    247.5000,      15.0000,   1.00000,    801.9342
    252.5000,      15.0000,   1.00000,    771.4576
    257.5000,      15.0000,   1.00000,    793.0518
    262.5000,      15.0000,   1.00000,    801.3375
    267.5000,      15.0000,   1.00000,    766.9770
    272.5000,      15.0000,   1.00000,    710.3364
    277.5000,      15.0000,   1.00000,    688.2521
    282.5000,      15.0000,   1.00000,    661.5125
    287.5000,      15.0000,   1.00000,    674.2838
    292.5000,      15.0000,   1.00000,    659.1904
     22.5000,       5.0000,   4.00000,    982.4908
     27.5000,       5.0000,   4.00000,    964.4180
     32.5000,       5.0000,   4.00000,   1038.9316
     37.5000,       5.0000,   4.00000,   1090.7333
     42.5000,       5.0000,   4.00000,   1039.0992
     47.5000,       5.0000,   4.00000,   1022.6548
     52.5000,       5.0000,   4.00000,   1025.4054
     57.5000,       5.0000,   4.00000,   1042.1179
     62.5000,       5.0000,   4.00000,   1009.7853
     67.5000,       5.0000,   4.00000,    949.3217
     72.5000,       5.0000,   4.00000,    933.5069
     77.5000,       5.0000,   4.00000,    914.4360
     82.5000,       5.0000,   4.00000,    954.7271
     87.5000,       5.0000,   4.00000,    872.0273
     92.5000,       5.0000,   4.00000,    852.2422
     97.5000,       5.0000,   4.00000,    872.4080
    102.5000,       5.0000,   4.00000,    838.8461
    107.5000,       5.0000,   4.00000,    897.1882
    112.5000,       5.0000,   4.00000,    931.7301
    117.5000,       5.0000,   4.00000,    838.1863
    122.5000,       5.0000,   4.00000,    794.9115
    127.5000,       5.0000,   4.00000,    800.9490
    132.5000,       5.0000,   4.00000,    862.7922
    137.5000,       5.0000,   4.00000,    889.5113
    142.5000,       5.0000,   4.00000,    896.5335
    147.5000,       5.0000,   4.00000,    913.3417
    152.5000,       5.0000,   4.00000,    797.8434
    157.5000,       5.0000,   4.00000,    910.7756
    162.5000,       5.0000,   4.00000,    814.7612
    167.5000,       5.0000,   4.00000,    984.5119
    172.5000,       5.0000,   4.00000,   1139.7032
    177.5000,       5.0000,   4.00000,    876.5503
    182.5000,       5.0000,   4.00000,    946.1788
    187.5000,       5.0000,   4.00000,    949.3081
    192.5000,       5.0000,   4.00000,    859.3246
    197.5000,       5.0000,   4.00000,    945.0336
    202.5000,       5.0000,   4.00000,    960.8334
    207.5000,       5.0000,   4.00000,    980.0403
    212.5000,       5.0000,   4.00000,    965.6951
    217.5000,       5.0000,   4.00000,    961.4998
    222.5000,       5.0000,   4.00000,    933.8396
    227.5000,       5.0000,   4.00000,    853.5969
    232.5000,       5.0000,   4.00000,    916.1021
    237.5000,       5.0000,   4.00000,   1041.0535
    242.5000,       5.0000,   4.00000,    833.1168
    247.5000,       5.0000,   4.00000,    809.1242
    252.5000,       5.0000,   4.00000,    778.1833
    257.5000,       5.0000,   4.00000,    780.9686
    262.5000,       5.0000,   4.00000,    854.6530
    267.5000,       5.0000,   4.00000,    775.0168
    272.5000,       5.0000,   4.00000,    716.3130
    277.5000,       5.0000,   4.00000,    655.7318
    282.5000,       5.0000,   4.00000,    700.3817
    287.5000,       5.0000,   4.00000,    680.6291
    292.5000,       5.0000,   4.00000,    652.4732
     30.0000,      20.0000,   1.00000,    987.5800
     35.0000,      20.0000,   1.00000,    984.2510
     40.0000,      20.0000,   1.00000,   1003.2006
     45.0000,      20.0000,   1.00000,   1028.1683
     50.0000,      20.0000,   1.00000,   1028.8376
     55.0000,      20.0000,   1.00000,   1002.5865
     60.0000,      20.0000,   1.00000,    980.1125
     65.0000,      20.0000,   1.00000,    967.6714
     70.0000,      20.0000,   1.00000,    941.7580
     75.0000,      20.0000,   1.00000,    924.9756
     80.0000,      20.0000,   1.00000,    897.6946
     85.0000,      20.0000,   1.00000,    872.2183
     90.0000,      20.0000,   1.00000,    873.2822
     95.0000,      20.0000,   1.00000,    856.7262
    100.0000,      20.0000,   1.00000,    872.6723
    105.0000,      20.0000,   1.00000,    895.0217
    110.0000,      20.0000,   1.00000,    877.5730
    115.0000,      20.0000,   1.00000,    872.1689
    120.0000,      20.0000,   1.00000,    846.2197
    125.0000,      20.0000,   1.00000,    835.1876
    130.0000,      20.0000,   1.00000,    838.7305
    135.0000,      20.0000,   1.00000,    871.2849
    140.0000,      20.0000,   1.00000,    897.9188
    145.0000,      20.0000,   1.00000,    862.7847
    150.0000,      20.0000,   1.00000,    876.3896
    155.0000,      20.0000,   1.00000,    850.9966
    160.0000,      20.0000,   1.00000,    869.1540
    165.0000,      20.0000,   1.00000,    965.9026
    170.0000,      20.0000,   1.00000,    950.7854
    175.0000,      20.0000,   1.00000,    986.6603
    180.0000,      20.0000,   1.00000,    984.9493
    185.0000,      20.0000,   1.00000,    894.1246
    190.0000,      20.0000,   1.00000,    906.0879
    195.0000,      20.0000,   1.00000,    895.1014
    200.0000,      20.0000,   1.00000,    922.2662
    205.0000,      20.0000,   1.00000,    980.2966
    210.0000,      20.0000,   1.00000,    954.2769
    215.0000,      20.0000,   1.00000,    951.9689
    220.0000,      20.0000,   1.00000,    928.1686
    225.0000,      20.0000,   1.00000,    914.4053
    230.0000,      20.0000,   1.00000,    931.5087
    235.0000,      20.0000,   1.00000,    884.9290
    240.0000,      20.0000,   1.00000,    874.8584
    245.0000,      20.0000,   1.00000,    854.3046
    250.0000,      20.0000,   1.00000,    805.0875
    255.0000,      20.0000,   1.00000,    808.2740
    260.0000,      20.0000,   1.00000,    790.4160
    265.0000,      20.0000,   1.00000,    782.3929
    270.0000,      20.0000,   1.00000,    776.0135
    275.0000,      20.0000,   1.00000,    725.7451
    280.0000,      20.0000,   1.00000,    696.9974
    285.0000,      20.0000,   1.00000,    674.5521
     27.5000,       5.0000,   5.00000,    943.4183
     32.5000,       5.0000,   5.00000,   1020.1807
     37.5000,       5.0000,   5.00000,   1059.9982
     42.5000,       5.0000,   5.00000,   1032.7032
     47.5000,       5.0000,   5.00000,   1035.2213
     52.5000,       5.0000,   5.00000,   1030.0046
     57.5000,       5.0000,   5.00000,   1016.7875
     62.5000,       5.0000,   5.00000,    997.1279
     67.5000,       5.0000,   5.00000,    949.0241
     72.5000,       5.0000,   5.00000,    923.6154
     77.5000,       5.0000,   5.00000,    907.7265
     82.5000,       5.0000,   5.00000,    939.2759
     87.5000,       5.0000,   5.00000,    852.5355
     92.5000,       5.0000,   5.00000,    852.6093
     97.5000,       5.0000,   5.00000,    880.6538
    102.5000,       5.0000,   5.00000,    844.7053
    107.5000,       5.0000,   5.00000,    891.9877
    112.5000,       5.0000,   5.00000,    942.3441
    117.5000,       5.0000,   5.00000,    850.5736
    122.5000,       5.0000,   5.00000,    798.5547
    127.5000,       5.0000,   5.00000,    825.2485
    132.5000,       5.0000,   5.00000,    859.2086
    137.5000,       5.0000,   5.00000,    903.5445
    142.5000,       5.0000,   5.00000,    904.7748
    147.5000,       5.0000,   5.00000,    894.0900
    152.5000,       5.0000,   5.00000,    815.8052
    157.5000,       5.0000,   5.00000,    915.7510
    162.5000,       5.0000,   5.00000,    810.1970
    167.5000,       5.0000,   5.00000,   1009.6117
    172.5000,       5.0000,   5.00000,   1158.4303
    177.5000,       5.0000,   5.00000,    896.1744
    182.5000,       5.0000,   5.00000,    945.4597
    187.5000,       5.0000,   5.00000,    972.9680
    192.5000,       5.0000,   5.00000,    838.9330
    197.5000,       5.0000,   5.00000,    915.3859
    202.5000,       5.0000,   5.00000,   1002.5371
    207.5000,       5.0000,   5.00000,    996.4421
    212.5000,       5.0000,   5.00000,    942.3419
    217.5000,       5.0000,   5.00000,    986.6573
    222.5000,       5.0000,   5.00000,    944.8349
    227.5000,       5.0000,   5.00000,    858.6491
    232.5000,       5.0000,   5.00000,    925.2493
    237.5000,       5.0000,   5.00000,   1037.5011
    242.5000,       5.0000,   5.00000,    820.1282
    247.5000,       5.0000,   5.00000,    806.3710
    252.5000,       5.0000,   5.00000,    800.2391
    257.5000,       5.0000,   5.00000,    781.1028
    262.5000,       5.0000,   5.00000,    845.0495
    267.5000,       5.0000,   5.00000,    805.2946
    272.5000,       5.0000,   5.00000,    730.7173
    277.5000,       5.0000,   5.00000,    659.7621
    282.5000,       5.0000,   5.00000,    716.9797
    287.5000,       5.0000,   5.00000,    682.4142
     32.5000,       5.0000,   6.00000,    984.4866
     37.5000,       5.0000,   6.00000,   1036.4838
     42.5000,       5.0000,   6.00000,    997.4148
     47.5000,       5.0000,   6.00000,   1013.8092
     52.5000,       5.0000,   6.00000,   1015.7677
     57.5000,       5.0000,   6.00000,   1005.4510
     62.5000,       5.0000,   6.00000,    968.1019
     67.5000,       5.0000,   6.00000,    912.6089
     72.5000,       5.0000,   6.00000,    906.2561
     77.5000,       5.0000,   6.00000,    887.0890
     82.5000,       5.0000,   6.00000,    907.0400
     87.5000,       5.0000,   6.00000,    831.1664
     92.5000,       5.0000,   6.00000,    843.1439
     97.5000,       5.0000,   6.00000,    877.3856
    102.5000,       5.0000,   6.00000,    835.3683
    107.5000,       5.0000,   6.00000,    882.0409
    112.5000,       5.0000,   6.00000,    933.5659
    117.5000,       5.0000,   6.00000,    851.7416
    122.5000,       5.0000,   6.00000,    811.7132
    127.5000,       5.0000,   6.00000,    819.6639
    132.5000,       5.0000,   6.00000,    875.4913
    137.5000,       5.0000,   6.00000,    883.5290
    142.5000,       5.0000,   6.00000,    848.8503
    147.5000,       5.0000,   6.00000,    893.1169
    152.5000,       5.0000,   6.00000,    812.1329
    157.5000,       5.0000,   6.00000,    902.7645
    162.5000,       5.0000,   6.00000,    810.7852
    167.5000,       5.0000,   6.00000,   1002.5275
    172.5000,       5.0000,   6.00000,   1145.3785
    177.5000,       5.0000,   6.00000,    878.5532
    182.5000,       5.0000,   6.00000,    943.2213
    187.5000,       5.0000,   6.00000,    944.2577
    192.5000,       5.0000,   6.00000,    831.0511
    197.5000,       5.0000,   6.00000,    891.8312
    202.5000,       5.0000,   6.00000,    957.8901
    207.5000,       5.0000,   6.00000,    969.8560
    212.5000,       5.0000,   6.00000,    929.8977
    217.5000,       5.0000,   6.00000,    975.8494
    222.5000,       5.0000,   6.00000,    955.1508
    227.5000,       5.0000,   6.00000,    856.2973
    232.5000,       5.0000,   6.00000,    902.6545
    237.5000,       5.0000,   6.00000,   1018.6517
    242.5000,       5.0000,   6.00000,    811.2243
    247.5000,       5.0000,   6.00000,    797.9815
    252.5000,       5.0000,   6.00000,    786.8535
    257.5000,       5.0000,   6.00000,    783.3631
    262.5000,       5.0000,   6.00000,    840.8940
    267.5000,       5.0000,   6.00000,    783.4249
    272.5000,       5.0000,   6.00000,    735.2547
    277.5000,       5.0000,   6.00000,    669.5537
    282.5000,       5.0000,   6.00000,    722.3168
     37.5000,      25.0000,   1.00000,    946.9278
     42.5000,      25.0000,   1.00000,    972.9946
     47.5000,      25.0000,   1.00000,    977.8546
     52.5000,      25.0000,   1.00000,    986.0762
     57.5000,      25.0000,   1.00000,    976.8891
     62.5000,      25.0000,   1.00000,    942.0060
     67.5000,      25.0000,   1.00000,    915.6191
     72.5000,      25.0000,   1.00000,    904.6611
     77.5000,      25.0000,   1.00000,    873.3519
     82.5000,      25.0000,   1.00000,    856.3296
     87.5000,      25.0000,   1.00000,    856.0247
     92.5000,      25.0000,   1.00000,    855.3004
     97.5000,      25.0000,   1.00000,    856.1754
    102.5000,      25.0000,   1.00000,    879.4553
    107.5000,      25.0000,   1.00000,    877.5325
    112.5000,      25.0000,   1.00000,    855.5397
    117.5000,      25.0000,   1.00000,    862.3672
    122.5000,      25.0000,   1.00000,    861.2967
    127.5000,      25.0000,   1.00000,    857.8341
    132.5000,      25.0000,   1.00000,    851.8981
    137.5000,      25.0000,   1.00000,    838.5305
    142.5000,      25.0000,   1.00000,    835.6735
    147.5000,      25.0000,   1.00000,    852.6122
    152.5000,      25.0000,   1.00000,    840.7159
    157.5000,      25.0000,   1.00000,    881.1723
    162.5000,      25.0000,   1.00000,    928.7329
    167.5000,      25.0000,   1.00000,    925.6330
    172.5000,      25.0000,   1.00000,    923.1549
    177.5000,      25.0000,   1.00000,    957.7015
    182.5000,      25.0000,   1.00000,    922.4219
    187.5000,      25.0000,   1.00000,    871.2398
    192.5000,      25.0000,   1.00000,    888.6682
    197.5000,      25.0000,   1.00000,    901.4383
    202.5000,      25.0000,   1.00000,    856.4758
    207.5000,      25.0000,   1.00000,    903.0172
    212.5000,      25.0000,   1.00000,    946.3109
    217.5000,      25.0000,   1.00000,    918.1731
    222.5000,      25.0000,   1.00000,    916.6486
    227.5000,      25.0000,   1.00000,    929.7759
    232.5000,      25.0000,   1.00000,    871.6299
    237.5000,      25.0000,   1.00000,    840.7859
    242.5000,      25.0000,   1.00000,    847.8610
    247.5000,      25.0000,   1.00000,    833.7020
    252.5000,      25.0000,   1.00000,    791.8034
    257.5000,      25.0000,   1.00000,    790.6423
    262.5000,      25.0000,   1.00000,    776.4637
    267.5000,      25.0000,   1.00000,    743.1357
    272.5000,      25.0000,   1.00000,    748.0413
    277.5000,      25.0000,   1.00000,    732.7950
     37.5000,       5.0000,   7.00000,   1002.5348
     42.5000,       5.0000,   7.00000,    969.4269
     47.5000,       5.0000,   7.00000,    964.2795
     52.5000,       5.0000,   7.00000,    986.5095
     57.5000,       5.0000,   7.00000,    990.7084
     62.5000,       5.0000,   7.00000,    940.5701
     67.5000,       5.0000,   7.00000,    878.2742
     72.5000,       5.0000,   7.00000,    867.0707
     77.5000,       5.0000,   7.00000,    852.4211
     82.5000,       5.0000,   7.00000,    883.6329
     87.5000,       5.0000,   7.00000,    814.6473
     92.5000,       5.0000,   7.00000,    824.2542
     97.5000,       5.0000,   7.00000,    856.9270
    102.5000,       5.0000,   7.00000,    821.1987
    107.5000,       5.0000,   7.00000,    872.3143
    112.5000,       5.0000,   7.00000,    922.5211
    117.5000,       5.0000,   7.00000,    850.4878
    122.5000,       5.0000,   7.00000,    806.9052
    127.5000,       5.0000,   7.00000,    828.3145
    132.5000,       5.0000,   7.00000,    857.2263
    137.5000,       5.0000,   7.00000,    839.6209
    142.5000,       5.0000,   7.00000,    828.6829
    147.5000,       5.0000,   7.00000,    858.2939
    152.5000,       5.0000,   7.00000,    788.5550
    157.5000,       5.0000,   7.00000,    901.1917
    162.5000,       5.0000,   7.00000,    800.3763
    167.5000,       5.0000,   7.00000,    977.2021
    172.5000,       5.0000,   7.00000,   1110.8302
    177.5000,       5.0000,   7.00000,    854.9282
    182.5000,       5.0000,   7.00000,    906.6564
    187.5000,       5.0000,   7.00000,    920.9896
    192.5000,       5.0000,   7.00000,    808.0130
    197.5000,       5.0000,   7.00000,    874.7170
    202.5000,       5.0000,   7.00000,    882.3442
    207.5000,       5.0000,   7.00000,    908.5689
    212.5000,       5.0000,   7.00000,    918.9563
    217.5000,       5.0000,   7.00000,    955.2964
    222.5000,       5.0000,   7.00000,    935.8817
    227.5000,       5.0000,   7.00000,    842.2738
    232.5000,       5.0000,   7.00000,    881.6658
    237.5000,       5.0000,   7.00000,    996.5472
    242.5000,       5.0000,   7.00000,    800.5118
    247.5000,       5.0000,   7.00000,    780.5502
    252.5000,       5.0000,   7.00000,    764.9090
    257.5000,       5.0000,   7.00000,    768.4436
    262.5000,       5.0000,   7.00000,    832.4520
    267.5000,       5.0000,   7.00000,    761.4912
    272.5000,       5.0000,   7.00000,    713.9666
    277.5000,       5.0000,   7.00000,    672.4352
     42.5000,       5.0000,   8.00000,    930.3521
     47.5000,       5.0000,   8.00000,    936.2228
     52.5000,       5.0000,   8.00000,    944.1943
     57.5000,       5.0000,   8.00000,    951.8727
     62.5000,       5.0000,   8.00000,    922.6622
     67.5000,       5.0000,   8.00000,    852.6302
     72.5000,       5.0000,   8.00000,    823.0377
     77.5000,       5.0000,   8.00000,    816.5526
     82.5000,       5.0000,   8.00000,    863.0045
     87.5000,       5.0000,   8.00000,    796.9274
     92.5000,       5.0000,   8.00000,    801.9117
     97.5000,       5.0000,   8.00000,    832.1579
    102.5000,       5.0000,   8.00000,    804.2294
    107.5000,       5.0000,   8.00000,    859.2801
    112.5000,       5.0000,   8.00000,    923.2962
    117.5000,       5.0000,   8.00000,    839.3376
    122.5000,       5.0000,   8.00000,    805.4363
    127.5000,       5.0000,   8.00000,    814.9442
    132.5000,       5.0000,   8.00000,    817.0996
    137.5000,       5.0000,   8.00000,    823.5718
    142.5000,       5.0000,   8.00000,    806.9161
    147.5000,       5.0000,   8.00000,    821.5087
    152.5000,       5.0000,   8.00000,    764.0742
    157.5000,       5.0000,   8.00000,    880.1472
    162.5000,       5.0000,   8.00000,    780.5362
    167.5000,       5.0000,   8.00000,    947.4694
    172.5000,       5.0000,   8.00000,   1073.8611
    177.5000,       5.0000,   8.00000,    816.7877
    182.5000,       5.0000,   8.00000,    868.4605
    187.5000,       5.0000,   8.00000,    890.9694
    192.5000,       5.0000,   8.00000,    782.7822
    197.5000,       5.0000,   8.00000,    809.1839
    202.5000,       5.0000,   8.00000,    853.5470
    207.5000,       5.0000,   8.00000,    856.2428
    212.5000,       5.0000,   8.00000,    858.9293
    217.5000,       5.0000,   8.00000,    937.0173
    222.5000,       5.0000,   8.00000,    897.2216
    227.5000,       5.0000,   8.00000,    811.7132
    232.5000,       5.0000,   8.00000,    872.1400
    237.5000,       5.0000,   8.00000,    984.5181
    242.5000,       5.0000,   8.00000,    776.3220
    247.5000,       5.0000,   8.00000,    758.5366
    252.5000,       5.0000,   8.00000,    747.9410
    257.5000,       5.0000,   8.00000,    741.1803
    262.5000,       5.0000,   8.00000,    802.3524
    267.5000,       5.0000,   8.00000,    753.0095
    272.5000,       5.0000,   8.00000,    694.9793
     52.5000,      35.0000,   1.00000,    888.2641
     57.5000,      35.0000,   1.00000,    874.7437
     62.5000,      35.0000,   1.00000,    857.0748
     67.5000,      35.0000,   1.00000,    859.5496
     72.5000,      35.0000,   1.00000,    844.4399
     77.5000,      35.0000,   1.00000,    818.1247
     82.5000,      35.0000,   1.00000,    802.2519
     87.5000,      35.0000,   1.00000,    800.9255
     92.5000,      35.0000,   1.00000,    816.9682
     97.5000,      35.0000,   1.00000,    834.1736
    102.5000,      35.0000,   1.00000,    836.7161
    107.5000,      35.0000,   1.00000,    835.2925
    112.5000,      35.0000,   1.00000,    849.5628
    117.5000,      35.0000,   1.00000,    845.1140
    122.5000,      35.0000,   1.00000,    824.9615
    127.5000,      35.0000,   1.00000,    819.8677
    132.5000,      35.0000,   1.00000,    802.9857
    137.5000,      35.0000,   1.00000,    785.0717
    142.5000,      35.0000,   1.00000,    799.1565
    147.5000,      35.0000,   1.00000,    791.6044
    152.5000,      35.0000,   1.00000,    809.7629
    157.5000,      35.0000,   1.00000,    839.2556
    162.5000,      35.0000,   1.00000,    833.2052
    167.5000,      35.0000,   1.00000,    834.7193
    172.5000,      35.0000,   1.00000,    843.6258
    177.5000,      35.0000,   1.00000,    825.4228
    182.5000,      35.0000,   1.00000,    834.4072
    187.5000,      35.0000,   1.00000,    808.0740
    192.5000,      35.0000,   1.00000,    777.7748
    197.5000,      35.0000,   1.00000,    784.9338
    202.5000,      35.0000,   1.00000,    796.3256
    207.5000,      35.0000,   1.00000,    792.1381
    212.5000,      35.0000,   1.00000,    796.6277
    217.5000,      35.0000,   1.00000,    795.5380
    222.5000,      35.0000,   1.00000,    829.8066
    227.5000,      35.0000,   1.00000,    845.0515
    232.5000,      35.0000,   1.00000,    821.9597
    237.5000,      35.0000,   1.00000,    801.9686
    242.5000,      35.0000,   1.00000,    788.4003
    247.5000,      35.0000,   1.00000,    783.7225
    252.5000,      35.0000,   1.00000,    764.4921
    257.5000,      35.0000,   1.00000,    722.6584
    262.5000,      35.0000,   1.00000,    704.3903
     52.5000,       5.0000,  10.00000,    886.0954
     57.5000,       5.0000,  10.00000,    883.9730
     62.5000,       5.0000,  10.00000,    845.4444
     67.5000,       5.0000,  10.00000,    799.2356
     72.5000,       5.0000,  10.00000,    788.9479
     77.5000,       5.0000,  10.00000,    773.5117
     82.5000,       5.0000,  10.00000,    803.7454
     87.5000,       5.0000,  10.00000,    746.4394
     92.5000,       5.0000,  10.00000,    763.7941
     97.5000,       5.0000,  10.00000,    796.5348
    102.5000,       5.0000,  10.00000,    776.4233
    107.5000,       5.0000,  10.00000,    835.8016
    112.5000,       5.0000,  10.00000,    910.6923
    117.5000,       5.0000,  10.00000,    829.5725
    122.5000,       5.0000,  10.00000,    761.7735
    127.5000,       5.0000,  10.00000,    767.7195
    132.5000,       5.0000,  10.00000,    788.2986
    137.5000,       5.0000,  10.00000,    784.7841
    142.5000,       5.0000,  10.00000,    768.2768
    147.5000,       5.0000,  10.00000,    787.4131
    152.5000,       5.0000,  10.00000,    715.6922
    157.5000,       5.0000,  10.00000,    803.3637
    162.5000,       5.0000,  10.00000,    715.3962
    167.5000,       5.0000,  10.00000,    879.1719
    172.5000,       5.0000,  10.00000,    992.9757
    177.5000,       5.0000,  10.00000,    757.3932
    182.5000,       5.0000,  10.00000,    801.0937
    187.5000,       5.0000,  10.00000,    790.9651
    192.5000,       5.0000,  10.00000,    689.7979
    197.5000,       5.0000,  10.00000,    739.8005
    202.5000,       5.0000,  10.00000,    781.3438
    207.5000,       5.0000,  10.00000,    788.5529
    212.5000,       5.0000,  10.00000,    773.4518
    217.5000,       5.0000,  10.00000,    808.9514
    222.5000,       5.0000,  10.00000,    811.4438
    227.5000,       5.0000,  10.00000,    770.6429
    232.5000,       5.0000,  10.00000,    823.1761
    237.5000,       5.0000,  10.00000,    939.0963
    242.5000,       5.0000,  10.00000,    745.6936
    247.5000,       5.0000,  10.00000,    714.0364
    252.5000,       5.0000,  10.00000,    692.9853
    257.5000,       5.0000,  10.00000,    692.6602
    262.5000,       5.0000,  10.00000,    751.6293
     67.5000,      45.0000,   1.00000,    797.5904
     72.5000,      45.0000,   1.00000,    787.7782
     77.5000,      45.0000,   1.00000,    781.4678
     82.5000,      45.0000,   1.00000,    776.4931
     87.5000,      45.0000,   1.00000,    784.5154
     92.5000,      45.0000,   1.00000,    791.7205
     97.5000,      45.0000,   1.00000,    800.6900
    102.5000,      45.0000,   1.00000,    800.5377
    107.5000,      45.0000,   1.00000,    783.9801
    112.5000,      45.0000,   1.00000,    792.7546
    117.5000,      45.0000,   1.00000,    795.7584
    122.5000,      45.0000,   1.00000,    789.2320
    127.5000,      45.0000,   1.00000,    799.4419
    132.5000,      45.0000,   1.00000,    787.2050
    137.5000,      45.0000,   1.00000,    772.6836
    142.5000,      45.0000,   1.00000,    752.0823
    147.5000,      45.0000,   1.00000,    762.3195
    152.5000,      45.0000,   1.00000,    782.5629
    157.5000,      45.0000,   1.00000,    759.2069
    162.5000,      45.0000,   1.00000,    754.0318
    167.5000,      45.0000,   1.00000,    750.6413
    172.5000,      45.0000,   1.00000,    714.0721
    177.5000,      45.0000,   1.00000,    719.2682
    182.5000,      45.0000,   1.00000,    724.7847
    187.5000,      45.0000,   1.00000,    738.7826
    192.5000,      45.0000,   1.00000,    729.5050
    197.5000,      45.0000,   1.00000,    702.5715
    202.5000,      45.0000,   1.00000,    708.0621
    207.5000,      45.0000,   1.00000,    704.3585
    212.5000,      45.0000,   1.00000,    710.7544
    217.5000,      45.0000,   1.00000,    738.6825
    222.5000,      45.0000,   1.00000,    731.4978
    227.5000,      45.0000,   1.00000,    730.9273
    232.5000,      45.0000,   1.00000,    716.4484
    237.5000,      45.0000,   1.00000,    718.4055
    242.5000,      45.0000,   1.00000,    734.5865
    247.5000,      45.0000,   1.00000,    716.2612
     77.5000,       5.0000,  12.00000,    739.8967
    157.5000,       5.0000,  12.00000,    750.1851
    237.5000,       5.0000,  12.00000,    888.0631
     67.5000,      15.0000,   4.00000,    756.8867
     72.5000,      15.0000,   4.00000,    732.6803
     77.5000,      15.0000,   4.00000,    738.7057
     82.5000,      15.0000,   4.00000,    735.6434
     87.5000,      15.0000,   4.00000,    741.6390
     92.5000,      15.0000,   4.00000,    733.6268
     97.5000,      15.0000,   4.00000,    747.1201
    102.5000,      15.0000,   4.00000,    774.3406
    107.5000,      15.0000,   4.00000,    798.8365
    112.5000,      15.0000,   4.00000,    818.0001
    117.5000,      15.0000,   4.00000,    798.7905
    122.5000,      15.0000,   4.00000,    758.2385
    127.5000,      15.0000,   4.00000,    756.0248
    132.5000,      15.0000,   4.00000,    762.2736
    137.5000,      15.0000,   4.00000,    753.7059
    142.5000,      15.0000,   4.00000,    741.4425
    147.5000,      15.0000,   4.00000,    708.4093
    152.5000,      15.0000,   4.00000,    711.2510
    157.5000,      15.0000,   4.00000,    675.7343
    162.5000,      15.0000,   4.00000,    720.8617
    167.5000,      15.0000,   4.00000,    769.2321
    172.5000,      15.0000,   4.00000,    755.6661
    177.5000,      15.0000,   4.00000,    736.0991
    182.5000,      15.0000,   4.00000,    689.1216
    187.5000,      15.0000,   4.00000,    675.2849
    192.5000,      15.0000,   4.00000,    661.8571
    197.5000,      15.0000,   4.00000,    650.3938
    202.5000,      15.0000,   4.00000,    676.8745
    207.5000,      15.0000,   4.00000,    689.8286
    212.5000,      15.0000,   4.00000,    710.4682
    217.5000,      15.0000,   4.00000,    720.3605
    222.5000,      15.0000,   4.00000,    710.0654
    227.5000,      15.0000,   4.00000,    713.2703
    232.5000,      15.0000,   4.00000,    740.4873
    237.5000,      15.0000,   4.00000,    742.4553
    242.5000,      15.0000,   4.00000,    735.3888
    247.5000,      15.0000,   4.00000,    657.3071
     82.5000,      55.0000,   1.00000,    769.9543
     87.5000,      55.0000,   1.00000,    774.0385
     92.5000,      55.0000,   1.00000,    759.9346
     97.5000,      55.0000,   1.00000,    765.5151
    102.5000,      55.0000,   1.00000,    766.1687
    107.5000,      55.0000,   1.00000,    762.2487
    112.5000,      55.0000,   1.00000,    762.1601
    117.5000,      55.0000,   1.00000,    769.7738
    122.5000,      55.0000,   1.00000,    776.8413
    127.5000,      55.0000,   1.00000,    766.2357
    132.5000,      55.0000,   1.00000,    768.5828
    137.5000,      55.0000,   1.00000,    750.3177
    142.5000,      55.0000,   1.00000,    741.8107
    147.5000,      55.0000,   1.00000,    753.6130
    152.5000,      55.0000,   1.00000,    734.9753
    157.5000,      55.0000,   1.00000,    709.3415
    162.5000,      55.0000,   1.00000,    695.3214
    167.5000,      55.0000,   1.00000,    676.7055
    172.5000,      55.0000,   1.00000,    666.1368
    177.5000,      55.0000,   1.00000,    660.7402
    182.5000,      55.0000,   1.00000,    661.8668
    187.5000,      55.0000,   1.00000,    655.1282
    192.5000,      55.0000,   1.00000,    672.3697
    197.5000,      55.0000,   1.00000,    681.9058
    202.5000,      55.0000,   1.00000,    659.8405
    207.5000,      55.0000,   1.00000,    665.2938
    212.5000,      55.0000,   1.00000,    677.6399
    217.5000,      55.0000,   1.00000,    667.5485
    222.5000,      55.0000,   1.00000,    666.3429
    227.5000,      55.0000,   1.00000,    665.7720
    232.5000,      55.0000,   1.00000,    661.3726
     77.5000,       5.0000,  15.00000,    706.5844
    157.5000,       5.0000,  15.00000,    700.1187
    237.5000,       5.0000,  15.00000,    786.5737
     82.5000,      15.0000,   5.00000,    716.3244
     87.5000,      15.0000,   5.00000,    716.6104
     92.5000,      15.0000,   5.00000,    708.2016
     97.5000,      15.0000,   5.00000,    726.3110
    102.5000,      15.0000,   5.00000,    755.2181
    107.5000,      15.0000,   5.00000,    785.3751
    112.5000,      15.0000,   5.00000,    805.3071
    117.5000,      15.0000,   5.00000,    792.6240
    122.5000,      15.0000,   5.00000,    757.4004
    127.5000,      15.0000,   5.00000,    746.2510
    132.5000,      15.0000,   5.00000,    745.9395
    137.5000,      15.0000,   5.00000,    732.3433
    142.5000,      15.0000,   5.00000,    715.7320
    147.5000,      15.0000,   5.00000,    681.0583
    152.5000,      15.0000,   5.00000,    675.2982
    157.5000,      15.0000,   5.00000,    627.9505
    162.5000,      15.0000,   5.00000,    658.0571
    167.5000,      15.0000,   5.00000,    697.7493
    172.5000,      15.0000,   5.00000,    698.9283
    177.5000,      15.0000,   5.00000,    675.6835
    182.5000,      15.0000,   5.00000,    621.6713
    187.5000,      15.0000,   5.00000,    605.8942
    192.5000,      15.0000,   5.00000,    599.4794
    197.5000,      15.0000,   5.00000,    606.0507
    202.5000,      15.0000,   5.00000,    634.8729
    207.5000,      15.0000,   5.00000,    645.2269
    212.5000,      15.0000,   5.00000,    660.2051
    217.5000,      15.0000,   5.00000,    668.2203
    222.5000,      15.0000,   5.00000,    659.4857
    227.5000,      15.0000,   5.00000,    658.8207
    232.5000,      15.0000,   5.00000,    689.6608
     97.5000,      65.0000,   1.00000,    751.0548
    102.5000,      65.0000,   1.00000,    754.9907
    107.5000,      65.0000,   1.00000,    757.0801
    112.5000,      65.0000,   1.00000,    761.1293
    117.5000,      65.0000,   1.00000,    759.7437
    122.5000,      65.0000,   1.00000,    748.7139
    127.5000,      65.0000,   1.00000,    745.1338
    132.5000,      65.0000,   1.00000,    737.5439
    137.5000,      65.0000,   1.00000,    743.6058
    142.5000,      65.0000,   1.00000,    738.7569
    147.5000,      65.0000,   1.00000,    714.4462
    152.5000,      65.0000,   1.00000,    701.4013
    157.5000,      65.0000,   1.00000,    693.8264
    162.5000,      65.0000,   1.00000,    676.8094
    167.5000,      65.0000,   1.00000,    656.9869
    172.5000,      65.0000,   1.00000,    644.0079
    177.5000,      65.0000,   1.00000,    638.2729
    182.5000,      65.0000,   1.00000,    636.8732
    187.5000,      65.0000,   1.00000,    641.2305
    192.5000,      65.0000,   1.00000,    640.3628
    197.5000,      65.0000,   1.00000,    646.3372
    202.5000,      65.0000,   1.00000,    643.0918
    207.5000,      65.0000,   1.00000,    638.5904
    212.5000,      65.0000,   1.00000,    642.7453
    217.5000,      65.0000,   1.00000,    635.9838
     97.5000,      15.0000,   6.00000,    726.9321
    102.5000,      15.0000,   6.00000,    759.2461
    107.5000,      15.0000,   6.00000,    798.2515
    112.5000,      15.0000,   6.00000,    822.2452
    117.5000,      15.0000,   6.00000,    806.5087
    122.5000,      15.0000,   6.00000,    759.3948
    127.5000,      15.0000,   6.00000,    740.1779
    132.5000,      15.0000,   6.00000,    737.7945
    137.5000,      15.0000,   6.00000,    723.1298
    142.5000,      15.0000,   6.00000,    695.4958
    147.5000,      15.0000,   6.00000,    655.5310
    152.5000,      15.0000,   6.00000,    649.6406
    157.5000,      15.0000,   6.00000,    614.2659
    162.5000,      15.0000,   6.00000,    643.1391
    167.5000,      15.0000,   6.00000,    672.7024
    172.5000,      15.0000,   6.00000,    671.0775
    177.5000,      15.0000,   6.00000,    646.5838
    182.5000,      15.0000,   6.00000,    600.4615
    187.5000,      15.0000,   6.00000,    585.7194
    192.5000,      15.0000,   6.00000,    575.5372
    197.5000,      15.0000,   6.00000,    575.0483
    202.5000,      15.0000,   6.00000,    601.8045
    207.5000,      15.0000,   6.00000,    613.6473
    212.5000,      15.0000,   6.00000,    634.0872
    217.5000,      15.0000,   6.00000,    642.6683
    105.0000,      30.0000,   3.00000,    779.3592
    110.0000,      30.0000,   3.00000,    785.9509
    115.0000,      30.0000,   3.00000,    782.7157
    120.0000,      30.0000,   3.00000,    788.2090
    125.0000,      30.0000,   3.00000,    779.3533
    130.0000,      30.0000,   3.00000,    744.2939
    135.0000,      30.0000,   3.00000,    715.6709
    140.0000,      30.0000,   3.00000,    693.2355
    145.0000,      30.0000,   3.00000,    684.0962
    150.0000,      30.0000,   3.00000,    656.1555
    155.0000,      30.0000,   3.00000,    650.9167
    160.0000,      30.0000,   3.00000,    662.5046
    165.0000,      30.0000,   3.00000,    642.7021
    170.0000,      30.0000,   3.00000,    644.0439
    175.0000,      30.0000,   3.00000,    636.6870
    180.0000,      30.0000,   3.00000,    629.7003
    185.0000,      30.0000,   3.00000,    611.8787
    190.0000,      30.0000,   3.00000,    586.5980
    195.0000,      30.0000,   3.00000,    591.9486
    200.0000,      30.0000,   3.00000,    589.3611
    205.0000,      30.0000,   3.00000,    596.4653
    210.0000,      30.0000,   3.00000,    613.6821
    112.5000,      25.0000,   4.00000,    797.7666
    117.5000,      25.0000,   4.00000,    801.3188
    122.5000,      25.0000,   4.00000,    789.5164
    127.5000,      25.0000,   4.00000,    756.3266
    132.5000,      25.0000,   4.00000,    733.8271
    137.5000,      25.0000,   4.00000,    716.8797
    142.5000,      25.0000,   4.00000,    686.1100
    147.5000,      25.0000,   4.00000,    669.5679
    152.5000,      25.0000,   4.00000,    638.4423
    157.5000,      25.0000,   4.00000,    637.6088
    162.5000,      25.0000,   4.00000,    654.3201
    167.5000,      25.0000,   4.00000,    651.6012
    172.5000,      25.0000,   4.00000,    640.6024
    177.5000,      25.0000,   4.00000,    650.2587
    182.5000,      25.0000,   4.00000,    620.1021
    187.5000,      25.0000,   4.00000,    579.4361
    192.5000,      25.0000,   4.00000,    582.8572
    197.5000,      25.0000,   4.00000,    585.7491
    202.5000,      25.0000,   4.00000,    581.9581
    157.5000,      15.0000,   8.00000,    612.6616
    157.5000,      15.0000,  10.00000,    641.1720
   3.10
REFERENCE MODEL USED
CONSTANT REFERENCE MODEL METHOD
Reference resistivity is
805.433
TOPOGRAPHICAL DATA
2
64
      0.0000     554.8000
      5.0000     554.7900
     10.0000     554.8000
     15.0000     554.8200
     20.0000     554.8900
     25.0000     554.9400
     30.0000     554.9500
     35.0000     554.9000
     40.0000     555.0500
     45.0000     555.0800
     50.0000     555.0400
     55.0000     555.0800
     60.0000     555.0500
     65.0000     555.1100
     70.0000     555.0500
     75.0000     555.0600
     80.0000     555.0500
     85.0000     554.9800
     90.0000     554.9600
     95.0000     554.9000
    100.0000     554.8200
    105.0000     554.7300
    110.0000     554.7100
    115.0000     554.7100
    120.0000     554.6800
    125.0000     554.6200
    130.0000     554.5400
    135.0000     554.4700
    140.0000     554.4500
    145.0000     554.4400
    150.0000     554.3900
    155.0000     554.3500
    160.0000     554.3300
    165.0000     554.3100
    170.0000     554.1700
    175.0000     554.1800
    180.0000     554.0200
    185.0000     553.9100
    190.0000     553.8100
    195.0000     553.6700
    200.0000     553.4900
    205.0000     553.3600
    210.0000     553.2500
    215.0000     553.0600
    220.0000     553.0300
    225.0000     552.9100
    230.0000     552.7600
    235.0000     552.6100
    240.0000     552.3900
    245.0000     552.4500
    250.0000     552.2500
    255.0000     552.0900
    260.0000     551.9500
    265.0000     551.8400
    270.0000     551.6900
    275.0000     551.4800
    280.0000     551.3500
    285.0000     551.2000
    290.0000     551.0400
    295.0000     550.8800
    300.0000     550.6500
    305.0000     550.3600
    310.0000     549.9800
    315.0000     549.7000
1
DAMPED FINITE-ELEMENT METHOD USED FOR TOPOGRAPHIC MODELLING WITH DAMPING FACTOR OF 0.75
       0.01819
     556.00604
      -0.01508
COORDINATES FOR ELECTRODES
       0.00000       -1.20619
       4.99957       -1.14079
       9.99884       -1.05537
      14.99793       -0.95995
      19.99582       -0.81454
      24.99424       -0.68915
      29.99352       -0.60374
      34.99345       -0.57831
      39.98837       -0.35299
      44.98726       -0.24755
      49.98713       -0.21218
      54.98580       -0.09674
      59.98559       -0.05136
      64.98376        0.08404
      69.98374        0.09945
      74.98302        0.18487
      79.98259        0.25027
      84.98259        0.25568
      89.98228        0.31113
      94.98226        0.32654
      99.98225        0.32194
     104.98224        0.30732
     109.98193        0.36277
     114.98136        0.43818
     119.98116        0.48356
     124.98113        0.49898
     129.98112        0.49437
     134.98112        0.49977
     139.98082        0.55523
     144.98038        0.62063
     149.98033        0.64605
     154.98019        0.68143
     159.97987        0.73688
     164.97957        0.79227
     169.97914        0.72765
     174.97841        0.81307
     179.97769        0.72849
     184.97757        0.69385
     189.97751        0.66928
     194.97708        0.60466
     199.97600        0.50005
     204.97569        0.44544
     209.97557        0.41086
     214.97426        0.29623
     219.97404        0.34168
     224.97386        0.29702
     229.97331        0.22245
     234.97275        0.14782
     239.97066        0.00321
     244.96881        0.13861
     249.96727        0.01397
     254.96655       -0.07061
     259.96613       -0.13523
     264.96600       -0.16981
     269.96542       -0.24444
     274.96359       -0.37910
     279.96332       -0.43370
     284.96274       -0.50827
     289.96204       -0.59292
     294.96130       -0.67750
     299.95892       -0.83213
     304.95432       -1.04685
     309.94501       -1.35162
     314.94083       -1.55626
Shift matrix
  0    0.0000    2.5000    5.2500    8.2750   11.6025   15.2628   19.2890   23.7179   28.5897   33.9487   39.8436   46.3279   53.4607   61.3068   69.9375 
  1   -1.2062   -0.7868   -0.4918   -0.2933   -0.1661   -0.0888   -0.0446   -0.0209   -0.0091   -0.0036   -0.0013   -0.0004   -0.0001    0.0000    0.0000 
  2   -1.1408   -0.7393   -0.4588   -0.2715   -0.1524   -0.0808   -0.0402   -0.0186   -0.0080   -0.0032   -0.0011   -0.0004   -0.0001    0.0000    0.0000 
  3   -1.0554   -0.6780   -0.4168   -0.2440   -0.1354   -0.0708   -0.0347   -0.0159   -0.0067   -0.0026   -0.0009   -0.0003   -0.0001    0.0000    0.0000 
  4   -0.9599   -0.6105   -0.3710   -0.2146   -0.1175   -0.0605   -0.0292   -0.0131   -0.0054   -0.0021   -0.0007   -0.0002   -0.0001    0.0000    0.0000 
  5   -0.8145   -0.5095   -0.3041   -0.1724   -0.0923   -0.0465   -0.0218   -0.0095   -0.0038   -0.0014   -0.0005   -0.0001    0.0000    0.0000    0.0000 
  6   -0.6892   -0.4246   -0.2492   -0.1387   -0.0728   -0.0358   -0.0164   -0.0070   -0.0027   -0.0010   -0.0003   -0.0001    0.0000    0.0000    0.0000 
  7   -0.6037   -0.3679   -0.2134   -0.1172   -0.0606   -0.0294   -0.0132   -0.0055   -0.0021   -0.0007   -0.0002   -0.0001    0.0000    0.0000    0.0000 
  8   -0.5783   -0.3513   -0.2030   -0.1110   -0.0572   -0.0276   -0.0123   -0.0051   -0.0019   -0.0007   -0.0002   -0.0001    0.0000    0.0000    0.0000 
  9   -0.3530   -0.2077   -0.1159   -0.0610   -0.0301   -0.0139   -0.0059   -0.0023   -0.0008   -0.0003   -0.0001    0.0000    0.0000    0.0000    0.0000 
 10   -0.2476   -0.1433   -0.0785   -0.0405   -0.0196   -0.0088   -0.0036   -0.0014   -0.0005   -0.0001    0.0000    0.0000    0.0000    0.0000    0.0000 
 11   -0.2122   -0.1221   -0.0665   -0.0341   -0.0163   -0.0073   -0.0030   -0.0011   -0.0004   -0.0001    0.0000    0.0000    0.0000    0.0000    0.0000 
 12   -0.0967   -0.0546   -0.0291   -0.0146   -0.0068   -0.0029   -0.0012   -0.0004   -0.0001    0.0000    0.0000    0.0000    0.0000    0.0000    0.0000 
 13   -0.0514   -0.0288   -0.0152   -0.0075   -0.0035   -0.0015   -0.0006   -0.0002   -0.0001    0.0000    0.0000    0.0000    0.0000    0.0000    0.0000 
 14    0.0840    0.0459    0.0236    0.0113    0.0051    0.0021    0.0008    0.0003    0.0001    0.0000    0.0000    0.0000    0.0000    0.0000    0.0000 
 15    0.0995    0.0541    0.0277    0.0133    0.0059    0.0024    0.0009    0.0003    0.0001    0.0000    0.0000    0.0000    0.0000    0.0000    0.0000 
 16    0.1849    0.0989    0.0497    0.0233    0.0101    0.0041    0.0015    0.0005    0.0001    0.0000    0.0000    0.0000    0.0000    0.0000    0.0000 
 17    0.2503    0.1320    0.0653    0.0301    0.0129    0.0050    0.0018    0.0006    0.0002    0.0000    0.0000    0.0000    0.0000    0.0000    0.0000 
 18    0.2557    0.1347    0.0666    0.0307    0.0131    0.0051    0.0018    0.0006    0.0002    0.0000    0.0000    0.0000    0.0000    0.0000    0.0000 
 19    0.3111    0.1619    0.0790    0.0358    0.0150    0.0058    0.0020    0.0006    0.0002    0.0000    0.0000    0.0000    0.0000    0.0000    0.0000 
 20    0.3265    0.1694    0.0823    0.0372    0.0155    0.0059    0.0021    0.0006    0.0002    0.0000    0.0000    0.0000    0.0000    0.0000    0.0000 
 21    0.3219    0.1671    0.0813    0.0368    0.0154    0.0059    0.0020    0.0006    0.0002    0.0000    0.0000    0.0000    0.0000    0.0000    0.0000 
 22    0.3073    0.1601    0.0781    0.0355    0.0149    0.0057    0.0020    0.0006    0.0002    0.0000    0.0000    0.0000    0.0000    0.0000    0.0000 
 23    0.3628    0.1866    0.0898    0.0402    0.0166    0.0063    0.0021    0.0007    0.0002    0.0000    0.0000    0.0000    0.0000    0.0000    0.0000 
 24    0.4382    0.2213    0.1044    0.0457    0.0184    0.0068    0.0022    0.0007    0.0002    0.0000    0.0000    0.0000    0.0000    0.0000    0.0000 
 25    0.4836    0.2414    0.1124    0.0485    0.0192    0.0070    0.0023    0.0007    0.0002    0.0000    0.0000    0.0000    0.0000    0.0000    0.0000 
 26    0.4990    0.2481    0.1150    0.0494    0.0195    0.0070    0.0023    0.0007    0.0002    0.0000    0.0000    0.0000    0.0000    0.0000    0.0000 
 27    0.4944    0.2461    0.1143    0.0491    0.0194    0.0070    0.0023    0.0007    0.0002    0.0000    0.0000    0.0000    0.0000    0.0000    0.0000 
 28    0.4998    0.2484    0.1152    0.0494    0.0195    0.0070    0.0023    0.0007    0.0002    0.0000    0.0000    0.0000    0.0000    0.0000    0.0000 
 29    0.5552    0.2720    0.1240    0.0523    0.0202    0.0071    0.0023    0.0006    0.0002    0.0000    0.0000    0.0000    0.0000    0.0000    0.0000 
 30    0.6206    0.2985    0.1334    0.0550    0.0208    0.0071    0.0022    0.0006    0.0001    0.0000    0.0000    0.0000    0.0000    0.0000    0.0000 
 31    0.6461    0.3085    0.1368    0.0559    0.0209    0.0071    0.0022    0.0006    0.0001    0.0000    0.0000    0.0000    0.0000    0.0000    0.0000 
 32    0.6814    0.3220    0.1411    0.0570    0.0210    0.0070    0.0021    0.0006    0.0001    0.0000    0.0000    0.0000    0.0000    0.0000    0.0000 
 33    0.7369    0.3423    0.1473    0.0582    0.0210    0.0068    0.0020    0.0005    0.0001    0.0000    0.0000    0.0000    0.0000    0.0000    0.0000 
 34    0.7923    0.3616    0.1526    0.0590    0.0208    0.0066    0.0019    0.0005    0.0001    0.0000    0.0000    0.0000    0.0000    0.0000    0.0000 
 35    0.7277    0.3390    0.1463    0.0581    0.0210    0.0069    0.0020    0.0005    0.0001    0.0000    0.0000    0.0000    0.0000    0.0000    0.0000 
 36    0.8131    0.3685    0.1543    0.0592    0.0207    0.0065    0.0018    0.0004    0.0001    0.0000    0.0000    0.0000    0.0000    0.0000    0.0000 
 37    0.7285    0.3393    0.1464    0.0581    0.0210    0.0069    0.0020    0.0005    0.0001    0.0000    0.0000    0.0000    0.0000    0.0000    0.0000 
 38    0.6938    0.3266    0.1426    0.0573    0.0210    0.0070    0.0021    0.0005    0.0001    0.0000    0.0000    0.0000    0.0000    0.0000    0.0000 
 39    0.6693    0.3174    0.1397    0.0566    0.0210    0.0070    0.0021    0.0006    0.0001    0.0000    0.0000    0.0000    0.0000    0.0000    0.0000 
 40    0.6047    0.2922    0.1313    0.0544    0.0207    0.0071    0.0022    0.0006    0.0001    0.0000    0.0000    0.0000    0.0000    0.0000    0.0000 
 41    0.5000    0.2486    0.1152    0.0495    0.0195    0.0070    0.0023    0.0007    0.0002    0.0000    0.0000    0.0000    0.0000    0.0000    0.0000 
 42    0.4454    0.2245    0.1057    0.0461    0.0185    0.0068    0.0023    0.0007    0.0002    0.0000    0.0000    0.0000    0.0000    0.0000    0.0000 
 43    0.4109    0.2089    0.0992    0.0438    0.0178    0.0066    0.0022    0.0007    0.0002    0.0000    0.0000    0.0000    0.0000    0.0000    0.0000 
 44    0.2962    0.1547    0.0757    0.0345    0.0145    0.0056    0.0020    0.0006    0.0002    0.0000    0.0000    0.0000    0.0000    0.0000    0.0000 
 45    0.3417    0.1766    0.0854    0.0384    0.0160    0.0061    0.0021    0.0007    0.0002    0.0000    0.0000    0.0000    0.0000    0.0000    0.0000 
 46    0.2970    0.1551    0.0759    0.0346    0.0146    0.0056    0.0020    0.0006    0.0002    0.0000    0.0000    0.0000    0.0000    0.0000    0.0000 
 47    0.2225    0.1181    0.0588    0.0273    0.0118    0.0047    0.0017    0.0005    0.0002    0.0000    0.0000    0.0000    0.0000    0.0000    0.0000 
 48    0.1478    0.0797    0.0404    0.0191    0.0084    0.0034    0.0013    0.0004    0.0001    0.0000    0.0000    0.0000    0.0000    0.0000    0.0000 
 49    0.0032    0.0018    0.0009    0.0005    0.0002    0.0001    0.0000    0.0000    0.0000    0.0000    0.0000    0.0000    0.0000    0.0000    0.0000 
 50    0.1386    0.0749    0.0380    0.0180    0.0079    0.0032    0.0012    0.0004    0.0001    0.0000    0.0000    0.0000    0.0000    0.0000    0.0000 
 51    0.0140    0.0077    0.0040    0.0020    0.0009    0.0004    0.0001    0.0001    0.0000    0.0000    0.0000    0.0000    0.0000    0.0000    0.0000 
 52   -0.0706   -0.0397   -0.0210   -0.0105   -0.0049   -0.0021   -0.0008   -0.0003   -0.0001    0.0000    0.0000    0.0000    0.0000    0.0000    0.0000 
 53   -0.1352   -0.0768   -0.0413   -0.0208   -0.0098   -0.0043   -0.0017   -0.0006   -0.0002   -0.0001    0.0000    0.0000    0.0000    0.0000    0.0000 
 54   -0.1698   -0.0971   -0.0525   -0.0267   -0.0127   -0.0056   -0.0023   -0.0008   -0.0003   -0.0001    0.0000    0.0000    0.0000    0.0000    0.0000 
 55   -0.2444   -0.1414   -0.0775   -0.0400   -0.0193   -0.0087   -0.0036   -0.0014   -0.0005   -0.0001    0.0000    0.0000    0.0000    0.0000    0.0000 
 56   -0.3791   -0.2239   -0.1255   -0.0664   -0.0329   -0.0152   -0.0065   -0.0026   -0.0009   -0.0003   -0.0001    0.0000    0.0000    0.0000    0.0000 
 57   -0.4337   -0.2582   -0.1460   -0.0780   -0.0391   -0.0183   -0.0079   -0.0032   -0.0012   -0.0004   -0.0001    0.0000    0.0000    0.0000    0.0000 
 58   -0.5083   -0.3058   -0.1749   -0.0946   -0.0481   -0.0229   -0.0101   -0.0041   -0.0015   -0.0005   -0.0002    0.0000    0.0000    0.0000    0.0000 
 59   -0.5929   -0.3608   -0.2090   -0.1146   -0.0592   -0.0286   -0.0128   -0.0053   -0.0020   -0.0007   -0.0002   -0.0001    0.0000    0.0000    0.0000 
 60   -0.6775   -0.4168   -0.2443   -0.1357   -0.0711   -0.0349   -0.0160   -0.0068   -0.0026   -0.0009   -0.0003   -0.0001    0.0000    0.0000    0.0000 
 61   -0.8321   -0.5216   -0.3121   -0.1773   -0.0952   -0.0481   -0.0227   -0.0099   -0.0040   -0.0015   -0.0005   -0.0001    0.0000    0.0000    0.0000 
 62   -1.0468   -0.6720   -0.4126   -0.2413   -0.1338   -0.0699   -0.0342   -0.0156   -0.0066   -0.0025   -0.0009   -0.0003   -0.0001    0.0000    0.0000 
 63   -1.3516   -0.8938   -0.5672   -0.3439   -0.1983   -0.1082   -0.0556   -0.0267   -0.0119   -0.0049   -0.0019   -0.0006   -0.0002   -0.0001    0.0000 
 64   -1.5563   -1.0477   -0.6780   -0.4200   -0.2481   -0.1390   -0.0735   -0.0365   -0.0169   -0.0072   -0.0028   -0.0010   -0.0003   -0.0001    0.0000 
Topography damping parameter
   2.3693
Blocks sensitivity and uncertainity values (with smoothness constrain)
                     Resistivity      
Block No.  Sensitivity  % Uncertainity
     1       0.8422        4.16
     2       1.1956        3.16
     3       1.5388        2.71
     4       1.7927        2.40
     5       2.1926        2.15
     6       2.7212        1.93
     7       3.1746        1.78
     8       3.4620        1.65
     9       3.7176        1.62
    10       4.0261        1.55
    11       4.2581        1.53
    12       4.4382        1.50
    13       4.5254        1.47
    14       4.7352        1.45
    15       5.1180        1.33
    16       5.0843        1.44
    17       4.9770        1.42
    18       5.1007        1.43
    19       5.1949        1.45
    20       5.0963        1.46
    21       5.3028        1.47
    22       5.5936        1.46
    23       5.4799        1.43
    24       5.4562        1.41
    25       5.5851        1.41
    26       5.7692        1.41
    27       5.8320        1.40
    28       5.8630        1.39
    29       6.0443        1.38
    30       5.8835        1.34
    31       6.6007        1.26
    32       5.8960        1.32
    33       6.4112        1.35
    34       6.8058        1.36
    35       5.8989        1.33
    36       6.0716        1.35
    37       6.0668        1.37
    38       5.5819        1.36
    39       5.6952        1.39
    40       5.7056        1.40
    41       5.6341        1.41
    42       5.4078        1.43
    43       5.3638        1.46
    44       5.2419        1.46
    45       4.8942        1.45
    46       4.9612        1.47
    47       5.4000        1.41
    48       4.5006        1.49
    49       4.2795        1.53
    50       4.1758        1.53
    51       4.0462        1.53
    52       4.0194        1.56
    53       3.6371        1.64
    54       3.3013        1.67
    55       2.8867        1.77
    56       2.6028        1.95
    57       2.1979        2.12
    58       1.7752        2.36
    59       1.4292        2.71
    60       1.0717        3.22
    61       0.7407        4.29
    62       0.5883        4.59
    63       0.5248        4.63
    64       0.6532        4.49
    65       0.7499        4.29
    66       0.9301        4.07
    67       1.1315        3.89
    68       1.3047        3.71
    69       1.3870        3.60
    70       1.4215        3.65
    71       1.4955        3.58
    72       1.5224        3.63
    73       1.5604        3.66
    74       1.5697        3.68
    75       1.5736        3.71
    76       1.7054        3.53
    77       1.7045        3.70
    78       1.6946        3.71
    79       1.7792        3.68
    80       1.8956        3.61
    81       1.8941        3.60
    82       2.0447        3.55
    83       2.2596        3.47
    84       2.1875        3.50
    85       2.1632        3.50
    86       2.2059        3.49
    87       2.2584        3.49
    88       2.2405        3.52
    89       2.2102        3.56
    90       2.2469        3.55
    91       2.0854        3.63
    92       2.3904        3.37
    93       2.0222        3.70
    94       2.2374        3.64
    95       2.4700        3.55
    96       2.0356        3.72
    97       2.1459        3.63
    98       2.2035        3.58
    99       2.0152        3.64
   100       2.1128        3.57
   101       2.1427        3.55
   102       2.1438        3.53
   103       2.0494        3.56
   104       2.0607        3.54
   105       2.0230        3.54
   106       1.8657        3.58
   107       1.9092        3.54
   108       2.1745        3.29
   109       1.6869        3.57
   110       1.6644        3.55
   111       1.5535        3.61
   112       1.4528        3.64
   113       1.4598        3.64
   114       1.2915        3.77
   115       1.1754        3.77
   116       1.0302        3.92
   117       0.9596        4.06
   118       0.8298        4.21
   119       0.6841        4.37
   120       0.5770        4.53
   121       0.4591        4.66
   122       0.5442        4.63
   123       0.6952        5.40
   124       0.3974        7.16
   125       0.4673        7.09
   126       0.5475        6.96
   127       0.6224        6.90
   128       0.6687        6.88
   129       0.7026        6.78
   130       0.7357        6.75
   131       0.7697        6.68
   132       0.7851        6.73
   133       0.7926        6.79
   134       0.7878        6.85
   135       0.8066        6.85
   136       0.8535        6.71
   137       0.8599        6.83
   138       0.8526        6.88
   139       0.8900        6.82
   140       0.9484        6.71
   141       0.9853        6.66
   142       1.0475        6.60
   143       1.1254        6.51
   144       1.0783        6.62
   145       1.0335        6.69
   146       1.0201        6.73
   147       1.0310        6.73
   148       1.0217        6.77
   149       1.0131        6.80
   150       0.9971        6.82
   151       0.9635        6.91
   152       1.0077        6.73
   153       0.9455        6.98
   154       0.9889        6.91
   155       1.0523        6.80
   156       0.9617        6.96
   157       0.9713        6.88
   158       1.0006        6.78
   159       0.9829        6.81
   160       1.0248        6.70
   161       1.0516        6.65
   162       1.0763        6.59
   163       1.0678        6.57
   164       1.0788        6.51
   165       1.0819        6.46
   166       1.0193        6.55
   167       1.0457        6.50
   168       1.1468        6.15
   169       0.9608        6.52
   170       0.9298        6.47
   171       0.8757        6.55
   172       0.8267        6.63
   173       0.8114        6.61
   174       0.7411        6.74
   175       0.6766        6.78
   176       0.6107        6.93
   177       0.5565        7.00
   178       0.4840        7.10
   179       0.4105        7.20
   180       0.3457        7.24
   181       0.6431        5.48
   182       0.8452        7.10
   183       0.3289        11.53
   184       0.3729        11.54
   185       0.3700        11.72
   186       0.3871        11.82
   187       0.4171        11.77
   188       0.4570        11.56
   189       0.5119        11.28
   190       0.5524        11.15
   191       0.5719        11.16
   192       0.5922        11.17
   193       0.6296        11.09
   194       0.6745        10.95
   195       0.6830        11.03
   196       0.6586        11.17
   197       0.6569        11.19
   198       0.6842        11.06
   199       0.7245        10.92
   200       0.7310        10.93
   201       0.7100        11.04
   202       0.7113        11.10
   203       0.7040        11.18
   204       0.7021        11.22
   205       0.7217        11.17
   206       0.7615        11.06
   207       0.7653        11.07
   208       0.7476        11.16
   209       0.7459        11.19
   210       0.7203        11.26
   211       0.7472        11.24
   212       0.7650        11.16
   213       0.7397        11.21
   214       0.7020        11.34
   215       0.6941        11.35
   216       0.6938        11.30
   217       0.6873        11.29
   218       0.6881        11.23
   219       0.6916        11.16
   220       0.6866        11.11
   221       0.6914        11.05
   222       0.6921        10.98
   223       0.6717        10.99
   224       0.6514        11.08
   225       0.6356        11.11
   226       0.6328        10.93
   227       0.6296        11.02
   228       0.6188        10.94
   229       0.5864        11.03
   230       0.5577        11.10
   231       0.5249        11.16
   232       0.4886        11.27
   233       0.4539        11.35
   234       0.4111        11.46
   235       0.3609        11.59
   236       0.3132        11.71
   237       0.2700        11.74
   238       0.7309        7.45
   239       1.4681        6.05
   240       0.3479        14.52
   241       0.3607        14.83
   242       0.3749        14.93
   243       0.4028        15.04
   244       0.4425        14.93
   245       0.4699        14.73
   246       0.4807        14.77
   247       0.4853        14.90
   248       0.5054        14.89
   249       0.5341        14.79
   250       0.5423        14.85
   251       0.5205        15.04
   252       0.5216        15.03
   253       0.5495        14.82
   254       0.5775        14.65
   255       0.5759        14.70
   256       0.5581        14.81
   257       0.5600        14.88
   258       0.5630        14.92
   259       0.5692        14.93
   260       0.5924        14.83
   261       0.6356        14.62
   262       0.6529        14.54
   263       0.6469        14.60
   264       0.6440        14.62
   265       0.6298        14.74
   266       0.6577        14.58
   267       0.6990        14.30
   268       0.6878        14.36
   269       0.6501        14.56
   270       0.6664        14.42
   271       0.6834        14.28
   272       0.6689        14.36
   273       0.6581        14.40
   274       0.6426        14.45
   275       0.6187        14.55
   276       0.6147        14.52
   277       0.6088        14.50
   278       0.5786        14.65
   279       0.5489        14.82
   280       0.5085        15.03
   281       0.4797        15.13
   282       0.5111        14.89
   283       0.5116        14.76
   284       0.4708        14.94
   285       0.4308        15.14
   286       0.3920        15.33
   287       0.3639        15.25
   288       0.3397        15.05
   289       0.3071        15.07
   290       0.2703        14.97
   291       1.0649        7.58
   292       1.5960        5.85
   293       0.2330        14.22
   294       0.2619        14.49
   295       0.2965        14.56
   296       0.3240        14.83
   297       0.3376        15.08
   298       0.3449        15.08
   299       0.3601        15.04
   300       0.3805        14.97
   301       0.3905        14.95
   302       0.3887        14.94
   303       0.4060        14.85
   304       0.4312        14.72
   305       0.4491        14.66
   306       0.4541        14.65
   307       0.4516        14.63
   308       0.4469        14.68
   309       0.4411        14.74
   310       0.4359        14.77
   311       0.4433        14.80
   312       0.4633        14.78
   313       0.4733        14.77
   314       0.4621        14.83
   315       0.4445        14.92
   316       0.4315        15.01
   317       0.4426        15.01
   318       0.4663        14.92
   319       0.4595        14.94
   320       0.4357        15.03
   321       0.4430        14.97
   322       0.4588        14.87
   323       0.4616        14.84
   324       0.4654        14.80
   325       0.4670        14.76
   326       0.4668        14.74
   327       0.4703        14.70
   328       0.4668        14.68
   329       0.4449        14.76
   330       0.4149        14.89
   331       0.3820        15.02
   332       0.3638        15.07
   333       0.3788        14.98
   334       0.3810        14.92
   335       0.3542        15.01
   336       0.3218        14.83
   337       0.2935        14.55
   338       0.2739        14.41
   339       0.2556        14.11
   340       1.2974        7.12
   341       1.3871        6.96
   342       0.2079        13.15
   343       0.2305        13.46
   344       0.2470        13.63
   345       0.2622        13.99
   346       0.2826        14.26
   347       0.3013        14.20
   348       0.3149        14.16
   349       0.3265        14.11
   350       0.3411        14.04
   351       0.3544        13.99
   352       0.3613        13.96
   353       0.3741        13.92
   354       0.3833        13.88
   355       0.3856        13.89
   356       0.3821        13.91
   357       0.3761        13.94
   358       0.3748        13.97
   359       0.3799        13.98
   360       0.3839        13.98
   361       0.3742        14.01
   362       0.3555        14.07
   363       0.3406        14.16
   364       0.3374        14.22
   365       0.3411        14.25
   366       0.3342        14.26
   367       0.3207        14.28
   368       0.3180        14.28
   369       0.3224        14.26
   370       0.3266        14.23
   371       0.3347        14.20
   372       0.3420        14.18
   373       0.3464        14.16
   374       0.3469        14.16
   375       0.3395        14.17
   376       0.3218        14.21
   377       0.2990        14.27
   378       0.2785        14.32
   379       0.2676        14.33
   380       0.2708        14.32
   381       0.2719        13.97
   382       0.2578        13.58
   383       0.2394        13.41
   384       0.2212        13.09
   385       1.4273        6.98
   386       1.4029        7.25
   387       0.1982        11.95
   388       0.2142        12.26
   389       0.2348        12.43
   390       0.2528        12.81
   391       0.2664        13.13
   392       0.2751        13.10
   393       0.2821        13.07
   394       0.2873        13.04
   395       0.2899        13.02
   396       0.3030        12.99
   397       0.3158        12.96
   398       0.3227        12.95
   399       0.3232        12.95
   400       0.3217        12.96
   401       0.3220        12.97
   402       0.3256        12.97
   403       0.3282        12.96
   404       0.3235        12.96
   405       0.3103        12.99
   406       0.2972        13.05
   407       0.2892        13.10
   408       0.2845        13.13
   409       0.2776        13.15
   410       0.2689        13.16
   411       0.2631        13.16
   412       0.2610        13.16
   413       0.2636        13.15
   414       0.2673        13.15
   415       0.2697        13.16
   416       0.2688        13.16
   417       0.2632        13.18
   418       0.2525        13.20
   419       0.2372        13.22
   420       0.2213        13.24
   421       0.2093        13.26
   422       0.2029        12.91
   423       0.2024        12.49
   424       0.2017        12.29
   425       0.1937        11.95
   426       1.4761        6.97
   427       1.6010        6.76
   428       0.1943        10.78
   429       0.2108        11.09
   430       0.2216        11.27
   431       0.2277        11.66
   432       0.2300        12.00
   433       0.2310        11.98
   434       0.2320        11.96
   435       0.2425        11.94
   436       0.2548        11.92
   437       0.2626        11.91
   438       0.2664        11.92
   439       0.2682        11.92
   440       0.2705        11.92
   441       0.2735        11.91
   442       0.2760        11.90
   443       0.2746        11.90
   444       0.2670        11.92
   445       0.2569        11.95
   446       0.2498        11.97
   447       0.2436        11.99
   448       0.2370        12.00
   449       0.2298        12.01
   450       0.2234        12.01
   451       0.2205        12.02
   452       0.2199        12.02
   453       0.2193        12.03
   454       0.2172        12.03
   455       0.2124        12.04
   456       0.2045        12.06
   457       0.1937        12.07
   458       0.1811        12.08
   459       0.1706        11.74
   460       0.1637        11.33
   461       0.1593        11.14
   462       0.1571        10.82
   463       1.4626        6.95
   464       1.8561        5.97
   465       0.1857        9.70
   466       0.1866        9.98
   467       0.1876        10.15
   468       0.1892        10.53
   469       0.1960        10.86
   470       0.2061        10.85
   471       0.2137        10.84
   472       0.2178        10.84
   473       0.2199        10.85
   474       0.2214        10.85
   475       0.2230        10.84
   476       0.2254        10.84
   477       0.2255        10.84
   478       0.2217        10.85
   479       0.2154        10.86
   480       0.2092        10.87
   481       0.2038        10.88
   482       0.1980        10.89
   483       0.1917        10.89
   484       0.1861        10.89
   485       0.1828        10.90
   486       0.1802        10.90
   487       0.1774        10.90
   488       0.1735        10.91
   489       0.1677        10.92
   490       0.1600        10.58
   491       0.1512        10.19
   492       0.1418        10.01
   493       0.1354        9.73
   494       1.5407        6.37
   495       1.5942        6.44
   496       0.1561        8.66
   497       0.1567        8.93
   498       0.1611        9.09
   499       0.1689        9.46
   500       0.1742        9.79
   501       0.1767        9.79
   502       0.1771        9.79
   503       0.1770        9.79
   504       0.1771        9.79
   505       0.1790        9.79
   506       0.1794        9.79
   507       0.1776        9.80
   508       0.1740        9.80
   509       0.1694        9.80
   510       0.1651        9.81
   511       0.1604        9.81
   512       0.1552        9.81
   513       0.1509        9.81
   514       0.1474        9.82
   515       0.1442        9.82
   516       0.1408        9.82
   517       0.1365        9.49
   518       0.1312        9.12
   519       0.1249        8.96
   520       0.1182        8.69
   521       1.4314        6.56
   522       1.3591        6.45
   523       0.1339        7.72
   524       0.1375        7.96
   525       0.1402        8.12
   526       0.1402        8.47
   527       0.1393        8.78
   528       0.1381        8.78
   529       0.1385        8.78
   530       0.1392        8.78
   531       0.1394        8.78
   532       0.1384        8.79
   533       0.1364        8.79
   534       0.1334        8.79
   535       0.1300        8.79
   536       0.1265        8.79
   537       0.1225        8.79
   538       0.1189        8.79
   539       0.1159        8.79
   540       0.1128        8.48
   541       0.1095        8.13
   542       0.1057        7.98
   543       0.1013        7.73
   544       1.3084        6.44
   545       1.1218        6.65
   546       0.1118        6.82
   547       0.1125        7.05
   548       0.1103        7.20
   549       0.1077        7.52
   550       0.1065        7.81
   551       0.1061        7.81
   552       0.1062        7.81
   553       0.1061        7.81
   554       0.1056        7.81
   555       0.1042        7.81
   556       0.1021        7.81
   557       0.0997        7.81
   558       0.0973        7.81
   559       0.0944        7.81
   560       0.0913        7.81
   561       0.0887        7.52
   562       0.0863        7.20
   563       0.0836        7.06
   564       0.0804        6.83
   565       1.0883        6.67
   566       3.8442        3.06
   567       0.2654        6.62
   568       0.2544        6.85
   569       0.2470        7.00
   570       0.2427        7.36
   571       0.2414        7.69
   572       0.2427        7.69
   573       0.2449        7.69
   574       0.2469        7.69
   575       0.2476        7.69
   576       0.2466        7.69
   577       0.2447        7.69
   578       0.2414        7.69
   579       0.2371        7.69
   580       0.2323        7.36
   581       0.2275        7.02
   582       0.2226        6.87
   583       0.2174        6.65
   584       3.2410        3.63
Average Sensitivity 3.7117
Model inversion constraint
0
Data inversion constraint
0
INITIAL DAMPING FACTOR  0.150
MINIMUM DAMPING FACTOR  0.015
VERTICAL TO HORIZONTAL FILTER RATIO   1.00
Flatness filter is directly used on model parameters.
Jacobian matrix is recalculated for first 2 iterations only.
Finer mesh used.
Factor to increase damping factor with depth is   1.20
Damping factor is optimised for each iteration
Normal least-sqaures constrain used on data
Normal least-squares constrain used on model
Finite-element method was used in forward modelling.
Logarithm of apparent resistivity values used as inversion parameter.
Limit imposed on range of model resistivity values
Average model resistivity used as reference resistivity
Upper and lower range limits are 10.000 and 0.100
Effect of side blocks is slightly reduced
Relative change in RMS error for convergence is 1.0000
Minimum change in RMS error for line search is 0.5000
Ratio of maximum number of model blocks to data points 30.00
Factor to increase model depth range is 1.05
Position of electrodes are not rounded to nearest unit electrode spacing.
Position of electrodes for dipole-dipole array are automatically switched
Recalculation of Jacobian matrix is not restarted in quasi-Newton steps.
Standard Gauss-Newton inversion method used
Width of model cells is 1.00 times the unit electrode spacing
REFERENCE MODEL USED
CONSTANT REFERENCE MODEL METHOD
Reference resistivity is 805.4330 with multiplication factor 1.00
Number of nodes between adjacent electrodes is 4


Mean Error -0.0013
Average absolute error 0.0208
Standard deviation of error distribution 0.0310
Error Distribution
      0.0000,      5.0000,  1.00000,   981.55,   946.98,  0.0359
      5.0000,      5.0000,  1.00000,  1056.66,   990.77,  0.0644
     10.0000,      5.0000,  1.00000,   875.56,   936.38, -0.0672
     15.0000,      5.0000,  1.00000,   835.79,   873.81, -0.0445
     20.0000,      5.0000,  1.00000,   759.48,   847.23, -0.1093   ***
     25.0000,      5.0000,  1.00000,   725.63,   857.30, -0.1667   ***
     30.0000,      5.0000,  1.00000,   793.19,   876.88, -0.1003   ***
     35.0000,      5.0000,  1.00000,   774.30,   858.12, -0.1028   ***
     40.0000,      5.0000,  1.00000,   780.41,   869.55, -0.1082   ***
     45.0000,      5.0000,  1.00000,   802.88,   861.00, -0.0699
     50.0000,      5.0000,  1.00000,   818.74,   846.97, -0.0339
     55.0000,      5.0000,  1.00000,   796.51,   819.19, -0.0281
     60.0000,      5.0000,  1.00000,   776.84,   775.92,  0.0012
     65.0000,      5.0000,  1.00000,   772.55,   762.66,  0.0129
     70.0000,      5.0000,  1.00000,   738.75,   726.41,  0.0168
     75.0000,      5.0000,  1.00000,   773.05,   749.01,  0.0316
     80.0000,      5.0000,  1.00000,   733.11,   702.45,  0.0427
     85.0000,      5.0000,  1.00000,   711.57,   709.49,  0.0029
     90.0000,      5.0000,  1.00000,   714.87,   732.61, -0.0245
     95.0000,      5.0000,  1.00000,   648.00,   716.61, -0.1006   ***
    100.0000,      5.0000,  1.00000,   642.78,   743.09, -0.1450   ***
    105.0000,      5.0000,  1.00000,   644.34,   758.69, -0.1634   ***
    110.0000,      5.0000,  1.00000,   606.93,   712.98, -0.1610   ***
    115.0000,      5.0000,  1.00000,   590.82,   691.11, -0.1568   ***
    120.0000,      5.0000,  1.00000,   584.09,   675.37, -0.1452   ***
    125.0000,      5.0000,  1.00000,   566.50,   672.77, -0.1719   ***
    130.0000,      5.0000,  1.00000,   578.34,   671.76, -0.1497   ***
    135.0000,      5.0000,  1.00000,   551.78,   647.51, -0.1600   ***
    140.0000,      5.0000,  1.00000,   596.48,   675.88, -0.1250   ***
    145.0000,      5.0000,  1.00000,   551.46,   611.07, -0.1026   ***
    150.0000,      5.0000,  1.00000,   640.57,   709.02, -0.1015   ***
    155.0000,      5.0000,  1.00000,   587.66,   641.64, -0.0879   ***
    160.0000,      5.0000,  1.00000,   671.54,   728.38, -0.0812   ***
    165.0000,      5.0000,  1.00000,   745.77,   803.99, -0.0752
    170.0000,      5.0000,  1.00000,   615.25,   672.32, -0.0887   ***
    175.0000,      5.0000,  1.00000,   676.26,   724.81, -0.0693
    180.0000,      5.0000,  1.00000,   673.77,   712.92, -0.0565
    185.0000,      5.0000,  1.00000,   623.87,   651.32, -0.0431
    190.0000,      5.0000,  1.00000,   659.67,   699.42, -0.0585
    195.0000,      5.0000,  1.00000,   677.75,   713.14, -0.0509
    200.0000,      5.0000,  1.00000,   681.81,   740.79, -0.0830   ***
    205.0000,      5.0000,  1.00000,   682.01,   745.17, -0.0886   ***
    210.0000,      5.0000,  1.00000,   762.64,   784.76, -0.0286
    215.0000,      5.0000,  1.00000,   766.89,   791.74, -0.0319
    220.0000,      5.0000,  1.00000,   735.46,   764.35, -0.0385
    225.0000,      5.0000,  1.00000,   734.58,   765.04, -0.0406
    230.0000,      5.0000,  1.00000,   756.21,   825.86, -0.0881   ***
    235.0000,      5.0000,  1.00000,   623.06,   698.31, -0.1140   ***
    240.0000,      5.0000,  1.00000,   653.99,   711.48, -0.0843   ***
    245.0000,      5.0000,  1.00000,   635.06,   677.31, -0.0644
    250.0000,      5.0000,  1.00000,   627.25,   647.88, -0.0324
    255.0000,      5.0000,  1.00000,   654.97,   667.69, -0.0192
    260.0000,      5.0000,  1.00000,   594.39,   615.53, -0.0350
    265.0000,      5.0000,  1.00000,   577.10,   602.59, -0.0432
    270.0000,      5.0000,  1.00000,   514.98,   550.47, -0.0667
    275.0000,      5.0000,  1.00000,   552.59,   578.73, -0.0462
    280.0000,      5.0000,  1.00000,   534.50,   554.95, -0.0375
    285.0000,      5.0000,  1.00000,   537.35,   553.03, -0.0288
    290.0000,      5.0000,  1.00000,   526.26,   552.26, -0.0482
    295.0000,      5.0000,  1.00000,   537.44,   563.11, -0.0466
    300.0000,      5.0000,  1.00000,   493.95,   507.71, -0.0275
      0.0000,      5.0000,  2.00000,  1104.07,  1070.79,  0.0306
      5.0000,      5.0000,  2.00000,  1074.72,  1039.65,  0.0332
     10.0000,      5.0000,  2.00000,   911.19,   928.74, -0.0191
     15.0000,      5.0000,  2.00000,   890.02,   919.72, -0.0328
     20.0000,      5.0000,  2.00000,   925.02,   981.51, -0.0593
     25.0000,      5.0000,  2.00000,   929.68,   996.16, -0.0691
     30.0000,      5.0000,  2.00000,   923.76,   944.35, -0.0220
     35.0000,      5.0000,  2.00000,   934.61,   949.66, -0.0160
     40.0000,      5.0000,  2.00000,   958.49,   959.14, -0.0007
     45.0000,      5.0000,  2.00000,   968.47,   953.71,  0.0154
     50.0000,      5.0000,  2.00000,   945.09,   920.59,  0.0263
     55.0000,      5.0000,  2.00000,   902.85,   875.34,  0.0309
     60.0000,      5.0000,  2.00000,   898.42,   856.88,  0.0473
     65.0000,      5.0000,  2.00000,   914.46,   846.30,  0.0775   ***
     70.0000,      5.0000,  2.00000,   935.13,   873.23,  0.0685
     75.0000,      5.0000,  2.00000,   837.87,   795.71,  0.0516
     80.0000,      5.0000,  2.00000,   822.86,   799.13,  0.0293
     85.0000,      5.0000,  2.00000,   834.49,   830.48,  0.0048
     90.0000,      5.0000,  2.00000,   766.70,   772.36, -0.0073
     95.0000,      5.0000,  2.00000,   791.23,   803.63, -0.0156
    100.0000,      5.0000,  2.00000,   813.15,   845.91, -0.0395
    105.0000,      5.0000,  2.00000,   741.08,   772.45, -0.0415
    110.0000,      5.0000,  2.00000,   720.01,   741.01, -0.0287
    115.0000,      5.0000,  2.00000,   741.70,   757.21, -0.0207
    120.0000,      5.0000,  2.00000,   780.03,   775.85,  0.0054
    125.0000,      5.0000,  2.00000,   768.32,   762.36,  0.0078
    130.0000,      5.0000,  2.00000,   765.81,   758.56,  0.0095
    135.0000,      5.0000,  2.00000,   796.11,   774.06,  0.0281
    140.0000,      5.0000,  2.00000,   762.19,   740.06,  0.0295
    145.0000,      5.0000,  2.00000,   850.81,   834.15,  0.0198
    150.0000,      5.0000,  2.00000,   724.86,   712.27,  0.0175
    155.0000,      5.0000,  2.00000,   880.61,   855.07,  0.0294
    160.0000,      5.0000,  2.00000,  1008.51,   973.76,  0.0351
    165.0000,      5.0000,  2.00000,   743.61,   734.85,  0.0118
    170.0000,      5.0000,  2.00000,   841.33,   824.99,  0.0196
    175.0000,      5.0000,  2.00000,   912.77,   880.47,  0.0360
    180.0000,      5.0000,  2.00000,   772.21,   755.44,  0.0220
    185.0000,      5.0000,  2.00000,   828.68,   806.90,  0.0266
    190.0000,      5.0000,  2.00000,   866.95,   851.80,  0.0176
    195.0000,      5.0000,  2.00000,   839.49,   834.83,  0.0056
    200.0000,      5.0000,  2.00000,   811.09,   820.31, -0.0113
    205.0000,      5.0000,  2.00000,   922.23,   892.39,  0.0329
    210.0000,      5.0000,  2.00000,   884.04,   891.63, -0.0085
    215.0000,      5.0000,  2.00000,   770.11,   782.81, -0.0164
    220.0000,      5.0000,  2.00000,   844.75,   838.98,  0.0069
    225.0000,      5.0000,  2.00000,   914.99,   943.79, -0.0310
    230.0000,      5.0000,  2.00000,   767.15,   760.09,  0.0092
    235.0000,      5.0000,  2.00000,   742.21,   759.76, -0.0234
    240.0000,      5.0000,  2.00000,   734.90,   752.62, -0.0238
    245.0000,      5.0000,  2.00000,   698.97,   706.94, -0.0113
    250.0000,      5.0000,  2.00000,   751.09,   738.91,  0.0164
    255.0000,      5.0000,  2.00000,   709.48,   693.78,  0.0224
    260.0000,      5.0000,  2.00000,   670.76,   644.46,  0.0400
    265.0000,      5.0000,  2.00000,   630.30,   607.17,  0.0374
    270.0000,      5.0000,  2.00000,   679.73,   655.59,  0.0361
    275.0000,      5.0000,  2.00000,   644.60,   619.39,  0.0399
    280.0000,      5.0000,  2.00000,   589.64,   576.09,  0.0233
    285.0000,      5.0000,  2.00000,   618.29,   606.66,  0.0190
    290.0000,      5.0000,  2.00000,   637.62,   616.00,  0.0345
      0.0000,      5.0000,  3.00000,  1161.13,  1101.22,  0.0530
      5.0000,      5.0000,  3.00000,   986.66,   970.94,  0.0161
     10.0000,      5.0000,  3.00000,   941.59,   951.56, -0.0105
     15.0000,      5.0000,  3.00000,  1031.81,  1041.49, -0.0093
     20.0000,      5.0000,  3.00000,  1050.19,  1076.94, -0.0252
     25.0000,      5.0000,  3.00000,   968.86,  1005.24, -0.0369
     30.0000,      5.0000,  3.00000,   992.21,   990.77,  0.0015
     35.0000,      5.0000,  3.00000,  1021.52,  1012.35,  0.0090
     40.0000,      5.0000,  3.00000,  1038.97,  1025.91,  0.0126
     45.0000,      5.0000,  3.00000,  1010.89,   991.34,  0.0195
     50.0000,      5.0000,  3.00000,   941.98,   921.05,  0.0225
     55.0000,      5.0000,  3.00000,   946.30,   912.54,  0.0363
     60.0000,      5.0000,  3.00000,   966.49,   908.85,  0.0615
     65.0000,      5.0000,  3.00000,   977.71,   934.97,  0.0447
     70.0000,      5.0000,  3.00000,   871.27,   853.49,  0.0206
     75.0000,      5.0000,  3.00000,   857.07,   846.77,  0.0121
     80.0000,      5.0000,  3.00000,   864.49,   854.77,  0.0113
     85.0000,      5.0000,  3.00000,   829.07,   821.37,  0.0093
     90.0000,      5.0000,  3.00000,   869.95,   861.52,  0.0097
     95.0000,      5.0000,  3.00000,   907.29,   902.83,  0.0049
    100.0000,      5.0000,  3.00000,   820.33,   819.83,  0.0006
    105.0000,      5.0000,  3.00000,   764.11,   767.90, -0.0050
    110.0000,      5.0000,  3.00000,   797.31,   790.31,  0.0088
    115.0000,      5.0000,  3.00000,   856.13,   834.78,  0.0252
    120.0000,      5.0000,  3.00000,   890.84,   854.92,  0.0412
    125.0000,      5.0000,  3.00000,   864.41,   826.97,  0.0443
    130.0000,      5.0000,  3.00000,   917.44,   872.06,  0.0507
    135.0000,      5.0000,  3.00000,   837.91,   804.03,  0.0413
    140.0000,      5.0000,  3.00000,   898.07,   868.54,  0.0334
    145.0000,      5.0000,  3.00000,   814.66,   784.31,  0.0380
    150.0000,      5.0000,  3.00000,  1001.61,   955.08,  0.0476
    155.0000,      5.0000,  3.00000,  1105.89,  1052.31,  0.0497
    160.0000,      5.0000,  3.00000,   877.08,   837.99,  0.0456
    165.0000,      5.0000,  3.00000,   925.58,   889.03,  0.0403
    170.0000,      5.0000,  3.00000,   968.73,   932.82,  0.0378
    175.0000,      5.0000,  3.00000,   887.93,   851.64,  0.0417
    180.0000,      5.0000,  3.00000,   919.63,   890.26,  0.0325
    185.0000,      5.0000,  3.00000,   960.15,   922.02,  0.0405
    190.0000,      5.0000,  3.00000,   946.08,   924.39,  0.0232
    195.0000,      5.0000,  3.00000,   925.70,   903.16,  0.0246
    200.0000,      5.0000,  3.00000,   974.02,   960.83,  0.0136
    205.0000,      5.0000,  3.00000,   919.64,   910.10,  0.0104
    210.0000,      5.0000,  3.00000,   823.01,   829.73, -0.0081
    215.0000,      5.0000,  3.00000,   870.32,   882.78, -0.0142
    220.0000,      5.0000,  3.00000,  1002.83,  1011.23, -0.0083
    225.0000,      5.0000,  3.00000,   833.72,   825.86,  0.0095
    230.0000,      5.0000,  3.00000,   794.15,   786.12,  0.0102
    235.0000,      5.0000,  3.00000,   758.73,   763.57, -0.0064
    240.0000,      5.0000,  3.00000,   772.52,   767.55,  0.0065
    245.0000,      5.0000,  3.00000,   828.34,   808.92,  0.0237
    250.0000,      5.0000,  3.00000,   765.70,   740.40,  0.0336
    255.0000,      5.0000,  3.00000,   710.37,   685.11,  0.0362
    260.0000,      5.0000,  3.00000,   662.51,   636.44,  0.0401
    265.0000,      5.0000,  3.00000,   728.94,   697.58,  0.0440
    270.0000,      5.0000,  3.00000,   667.14,   651.52,  0.0237
    275.0000,      5.0000,  3.00000,   633.97,   624.68,  0.0148
    280.0000,      5.0000,  3.00000,   646.28,   634.85,  0.0178
      0.0000,     15.0000,  1.00000,  1079.97,  1024.21,  0.0530
      5.0000,     15.0000,  1.00000,  1039.30,   998.45,  0.0401
     10.0000,     15.0000,  1.00000,  1000.49,  1013.95, -0.0134
     15.0000,     15.0000,  1.00000,  1033.73,  1039.16, -0.0052
     20.0000,     15.0000,  1.00000,  1025.63,  1034.38, -0.0085
     25.0000,     15.0000,  1.00000,   988.84,  1008.70, -0.0199
     30.0000,     15.0000,  1.00000,  1020.76,  1010.41,  0.0102
     35.0000,     15.0000,  1.00000,  1032.46,  1018.56,  0.0136
     40.0000,     15.0000,  1.00000,   996.17,   989.28,  0.0069
     45.0000,     15.0000,  1.00000,   970.82,   953.67,  0.0178
     50.0000,     15.0000,  1.00000,   954.32,   924.52,  0.0317
     55.0000,     15.0000,  1.00000,   946.89,   921.30,  0.0274
     60.0000,     15.0000,  1.00000,   927.23,   906.04,  0.0231
     65.0000,     15.0000,  1.00000,   900.69,   890.87,  0.0110
     70.0000,     15.0000,  1.00000,   849.55,   850.68, -0.0013
     75.0000,     15.0000,  1.00000,   848.52,   841.24,  0.0086
     80.0000,     15.0000,  1.00000,   884.07,   863.86,  0.0231
     85.0000,     15.0000,  1.00000,   915.50,   891.61,  0.0264
     90.0000,     15.0000,  1.00000,   898.43,   877.09,  0.0240
     95.0000,     15.0000,  1.00000,   847.36,   840.24,  0.0084
    100.0000,     15.0000,  1.00000,   803.57,   803.77, -0.0002
    105.0000,     15.0000,  1.00000,   797.07,   797.25, -0.0002
    110.0000,     15.0000,  1.00000,   852.84,   843.54,  0.0110
    115.0000,     15.0000,  1.00000,   892.92,   870.26,  0.0257
    120.0000,     15.0000,  1.00000,   930.25,   897.98,  0.0353
    125.0000,     15.0000,  1.00000,   887.06,   863.69,  0.0267
    130.0000,     15.0000,  1.00000,   861.67,   843.11,  0.0218
    135.0000,     15.0000,  1.00000,   839.79,   824.70,  0.0181
    140.0000,     15.0000,  1.00000,   917.39,   894.66,  0.0251
    145.0000,     15.0000,  1.00000,   985.41,   947.04,  0.0397
    150.0000,     15.0000,  1.00000,  1023.36,   977.07,  0.0463
    155.0000,     15.0000,  1.00000,  1005.06,   963.54,  0.0422
    160.0000,     15.0000,  1.00000,   943.64,   911.40,  0.0348
    165.0000,     15.0000,  1.00000,   911.61,   884.06,  0.0307
    170.0000,     15.0000,  1.00000,   922.12,   905.07,  0.0187
    175.0000,     15.0000,  1.00000,   947.17,   922.40,  0.0265
    180.0000,     15.0000,  1.00000,   953.21,   929.71,  0.0250
    185.0000,     15.0000,  1.00000,   975.97,   951.98,  0.0249
    190.0000,     15.0000,  1.00000,   995.86,   974.42,  0.0218
    195.0000,     15.0000,  1.00000,   940.68,   920.97,  0.0212
    200.0000,     15.0000,  1.00000,   895.50,   896.45, -0.0011
    205.0000,     15.0000,  1.00000,   883.01,   887.02, -0.0045
    210.0000,     15.0000,  1.00000,   913.21,   917.05, -0.0042
    215.0000,     15.0000,  1.00000,   908.49,   909.08, -0.0006
    220.0000,     15.0000,  1.00000,   895.06,   888.07,  0.0078
    225.0000,     15.0000,  1.00000,   811.14,   801.93,  0.0114
    230.0000,     15.0000,  1.00000,   779.41,   771.46,  0.0103
    235.0000,     15.0000,  1.00000,   796.66,   793.05,  0.0045
    240.0000,     15.0000,  1.00000,   809.45,   801.34,  0.0101
    245.0000,     15.0000,  1.00000,   781.24,   766.98,  0.0184
    250.0000,     15.0000,  1.00000,   726.68,   710.34,  0.0227
    255.0000,     15.0000,  1.00000,   701.88,   688.25,  0.0196
    260.0000,     15.0000,  1.00000,   669.60,   661.51,  0.0122
    265.0000,     15.0000,  1.00000,   678.05,   674.28,  0.0056
    270.0000,     15.0000,  1.00000,   660.85,   659.19,  0.0025
      0.0000,      5.0000,  4.00000,  1000.23,   982.49,  0.0179
      5.0000,      5.0000,  4.00000,   987.87,   964.42,  0.0240
     10.0000,      5.0000,  4.00000,  1044.14,  1038.93,  0.0050
     15.0000,      5.0000,  4.00000,  1084.76,  1090.73, -0.0055
     20.0000,      5.0000,  4.00000,  1028.65,  1039.10, -0.0101
     25.0000,      5.0000,  4.00000,  1006.53,  1022.65, -0.0159
     30.0000,      5.0000,  4.00000,  1033.31,  1025.41,  0.0077
     35.0000,      5.0000,  4.00000,  1050.07,  1042.12,  0.0076
     40.0000,      5.0000,  4.00000,  1019.73,  1009.79,  0.0098
     45.0000,      5.0000,  4.00000,   965.82,   949.32,  0.0172
     50.0000,      5.0000,  4.00000,   955.11,   933.51,  0.0229
     55.0000,      5.0000,  4.00000,   946.81,   914.44,  0.0348
     60.0000,      5.0000,  4.00000,   974.97,   954.73,  0.0210
     65.0000,      5.0000,  4.00000,   884.33,   872.03,  0.0140
     70.0000,      5.0000,  4.00000,   863.29,   852.24,  0.0129
     75.0000,      5.0000,  4.00000,   882.35,   872.41,  0.0113
     80.0000,      5.0000,  4.00000,   847.35,   838.85,  0.0101
     85.0000,      5.0000,  4.00000,   908.41,   897.19,  0.0124
     90.0000,      5.0000,  4.00000,   946.85,   931.73,  0.0161
     95.0000,      5.0000,  4.00000,   851.62,   838.19,  0.0159
    100.0000,      5.0000,  4.00000,   804.32,   794.91,  0.0118
    105.0000,      5.0000,  4.00000,   803.72,   800.95,  0.0035
    110.0000,      5.0000,  4.00000,   873.79,   862.79,  0.0127
    115.0000,      5.0000,  4.00000,   911.42,   889.51,  0.0243
    120.0000,      5.0000,  4.00000,   926.97,   896.53,  0.0334
    125.0000,      5.0000,  4.00000,   942.46,   913.34,  0.0314
    130.0000,      5.0000,  4.00000,   818.13,   797.84,  0.0251
    135.0000,      5.0000,  4.00000,   930.64,   910.78,  0.0216
    140.0000,      5.0000,  4.00000,   837.71,   814.76,  0.0278
    145.0000,      5.0000,  4.00000,  1015.59,   984.51,  0.0311
    150.0000,      5.0000,  4.00000,  1187.43,  1139.70,  0.0410
    155.0000,      5.0000,  4.00000,   912.66,   876.55,  0.0404
    160.0000,      5.0000,  4.00000,   979.96,   946.18,  0.0351
    165.0000,      5.0000,  4.00000,   982.26,   949.31,  0.0341
    170.0000,      5.0000,  4.00000,   878.34,   859.32,  0.0219
    175.0000,      5.0000,  4.00000,   975.38,   945.03,  0.0316
    180.0000,      5.0000,  4.00000,   990.37,   960.83,  0.0303
    185.0000,      5.0000,  4.00000,  1007.02,   980.04,  0.0272
    190.0000,      5.0000,  4.00000,   985.08,   965.70,  0.0199
    195.0000,      5.0000,  4.00000,   974.83,   961.50,  0.0138
    200.0000,      5.0000,  4.00000,   939.26,   933.84,  0.0058
    205.0000,      5.0000,  4.00000,   853.68,   853.60,  0.0001
    210.0000,      5.0000,  4.00000,   917.37,   916.10,  0.0014
    215.0000,      5.0000,  4.00000,  1032.47,  1041.05, -0.0083
    220.0000,      5.0000,  4.00000,   842.90,   833.12,  0.0117
    225.0000,      5.0000,  4.00000,   815.34,   809.12,  0.0077
    230.0000,      5.0000,  4.00000,   784.87,   778.18,  0.0086
    235.0000,      5.0000,  4.00000,   787.31,   780.97,  0.0081
    240.0000,      5.0000,  4.00000,   871.17,   854.65,  0.0191
    245.0000,      5.0000,  4.00000,   790.68,   775.02,  0.0200
    250.0000,      5.0000,  4.00000,   731.92,   716.31,  0.0216
    255.0000,      5.0000,  4.00000,   670.40,   655.73,  0.0221
    260.0000,      5.0000,  4.00000,   712.78,   700.38,  0.0175
    265.0000,      5.0000,  4.00000,   683.18,   680.63,  0.0037
    270.0000,      5.0000,  4.00000,   647.15,   652.47, -0.0082
      0.0000,     20.0000,  1.00000,  1020.63,   987.58,  0.0329
      5.0000,     20.0000,  1.00000,  1009.58,   984.25,  0.0254
     10.0000,     20.0000,  1.00000,  1015.88,  1003.20,  0.0126
     15.0000,     20.0000,  1.00000,  1036.17,  1028.17,  0.0078
     20.0000,     20.0000,  1.00000,  1030.01,  1028.84,  0.0011
     25.0000,     20.0000,  1.00000,   994.92,  1002.59, -0.0077
     30.0000,     20.0000,  1.00000,   990.22,   980.11,  0.0103
     35.0000,     20.0000,  1.00000,   974.89,   967.67,  0.0074
     40.0000,     20.0000,  1.00000,   947.08,   941.76,  0.0056
     45.0000,     20.0000,  1.00000,   925.94,   924.98,  0.0010
     50.0000,     20.0000,  1.00000,   899.33,   897.69,  0.0018
     55.0000,     20.0000,  1.00000,   873.61,   872.22,  0.0016
     60.0000,     20.0000,  1.00000,   873.62,   873.28,  0.0004
     65.0000,     20.0000,  1.00000,   857.16,   856.73,  0.0005
     70.0000,     20.0000,  1.00000,   882.41,   872.67,  0.0111
     75.0000,     20.0000,  1.00000,   912.77,   895.02,  0.0196
     80.0000,     20.0000,  1.00000,   901.13,   877.57,  0.0265
     85.0000,     20.0000,  1.00000,   892.27,   872.17,  0.0228
     90.0000,     20.0000,  1.00000,   860.84,   846.22,  0.0171
     95.0000,     20.0000,  1.00000,   844.44,   835.19,  0.0110
    100.0000,     20.0000,  1.00000,   843.21,   838.73,  0.0053
    105.0000,     20.0000,  1.00000,   870.86,   871.28, -0.0005
    110.0000,     20.0000,  1.00000,   894.48,   897.92, -0.0038
    115.0000,     20.0000,  1.00000,   858.73,   862.78, -0.0047
    120.0000,     20.0000,  1.00000,   874.34,   876.39, -0.0023
    125.0000,     20.0000,  1.00000,   849.82,   851.00, -0.0014
    130.0000,     20.0000,  1.00000,   866.86,   869.15, -0.0026
    135.0000,     20.0000,  1.00000,   977.41,   965.90,  0.0118
    140.0000,     20.0000,  1.00000,   966.70,   950.79,  0.0166
    145.0000,     20.0000,  1.00000,  1008.41,   986.66,  0.0218
    150.0000,     20.0000,  1.00000,  1006.66,   984.95,  0.0218
    155.0000,     20.0000,  1.00000,   907.76,   894.12,  0.0151
    160.0000,     20.0000,  1.00000,   917.43,   906.09,  0.0124
    165.0000,     20.0000,  1.00000,   902.48,   895.10,  0.0082
    170.0000,     20.0000,  1.00000,   930.04,   922.27,  0.0084
    175.0000,     20.0000,  1.00000,   987.51,   980.30,  0.0073
    180.0000,     20.0000,  1.00000,   966.65,   954.28,  0.0129
    185.0000,     20.0000,  1.00000,   959.56,   951.97,  0.0079
    190.0000,     20.0000,  1.00000,   934.52,   928.17,  0.0068
    195.0000,     20.0000,  1.00000,   914.01,   914.41, -0.0004
    200.0000,     20.0000,  1.00000,   935.83,   931.51,  0.0046
    205.0000,     20.0000,  1.00000,   892.33,   884.93,  0.0083
    210.0000,     20.0000,  1.00000,   879.64,   874.86,  0.0055
    215.0000,     20.0000,  1.00000,   853.33,   854.30, -0.0011
    220.0000,     20.0000,  1.00000,   814.79,   805.09,  0.0120
    225.0000,     20.0000,  1.00000,   813.35,   808.27,  0.0063
    230.0000,     20.0000,  1.00000,   789.95,   790.42, -0.0006
    235.0000,     20.0000,  1.00000,   776.76,   782.39, -0.0072
    240.0000,     20.0000,  1.00000,   775.88,   776.01, -0.0002
    245.0000,     20.0000,  1.00000,   720.74,   725.75, -0.0069
    250.0000,     20.0000,  1.00000,   683.84,   697.00, -0.0191
    255.0000,     20.0000,  1.00000,   661.52,   674.55, -0.0195
      0.0000,      5.0000,  5.00000,   966.43,   943.42,  0.0241
      5.0000,      5.0000,  5.00000,  1062.39,  1020.18,  0.0405
     10.0000,      5.0000,  5.00000,  1069.32,  1060.00,  0.0088
     15.0000,      5.0000,  5.00000,  1031.39,  1032.70, -0.0013
     20.0000,      5.0000,  5.00000,  1033.07,  1035.22, -0.0021
     25.0000,      5.0000,  5.00000,  1018.37,  1030.00, -0.0114
     30.0000,      5.0000,  5.00000,  1021.14,  1016.79,  0.0043
     35.0000,      5.0000,  5.00000,  1011.15,   997.13,  0.0140
     40.0000,      5.0000,  5.00000,   960.64,   949.02,  0.0122
     45.0000,      5.0000,  5.00000,   931.84,   923.62,  0.0089
     50.0000,      5.0000,  5.00000,   925.56,   907.73,  0.0195
     55.0000,      5.0000,  5.00000,   947.10,   939.28,  0.0083
     60.0000,      5.0000,  5.00000,   862.46,   852.54,  0.0116
     65.0000,      5.0000,  5.00000,   867.40,   852.61,  0.0172
     70.0000,      5.0000,  5.00000,   888.77,   880.65,  0.0092
     75.0000,      5.0000,  5.00000,   850.63,   844.71,  0.0070
     80.0000,      5.0000,  5.00000,   901.77,   891.99,  0.0109
     85.0000,      5.0000,  5.00000,   957.34,   942.34,  0.0158
     90.0000,      5.0000,  5.00000,   869.94,   850.57,  0.0225
     95.0000,      5.0000,  5.00000,   812.60,   798.55,  0.0174
    100.0000,      5.0000,  5.00000,   831.11,   825.25,  0.0071
    105.0000,      5.0000,  5.00000,   859.08,   859.21, -0.0002
    110.0000,      5.0000,  5.00000,   903.38,   903.54, -0.0002
    115.0000,      5.0000,  5.00000,   909.17,   904.77,  0.0048
    120.0000,      5.0000,  5.00000,   901.64,   894.09,  0.0084
    125.0000,      5.0000,  5.00000,   821.73,   815.81,  0.0072
    130.0000,      5.0000,  5.00000,   918.31,   915.75,  0.0028
    135.0000,      5.0000,  5.00000,   817.17,   810.20,  0.0086
    140.0000,      5.0000,  5.00000,  1021.69,  1009.61,  0.0119
    145.0000,      5.0000,  5.00000,  1184.24,  1158.43,  0.0220
    150.0000,      5.0000,  5.00000,   918.28,   896.17,  0.0244
    155.0000,      5.0000,  5.00000,   970.12,   945.46,  0.0257
    160.0000,      5.0000,  5.00000,   990.97,   972.97,  0.0183
    165.0000,      5.0000,  5.00000,   851.50,   838.93,  0.0149
    170.0000,      5.0000,  5.00000,   927.56,   915.39,  0.0132
    175.0000,      5.0000,  5.00000,  1022.09,  1002.54,  0.0193
    180.0000,      5.0000,  5.00000,  1009.00,   996.44,  0.0125
    185.0000,      5.0000,  5.00000,   957.01,   942.34,  0.0154
    190.0000,      5.0000,  5.00000,   989.75,   986.66,  0.0031
    195.0000,      5.0000,  5.00000,   950.00,   944.83,  0.0054
    200.0000,      5.0000,  5.00000,   860.77,   858.65,  0.0025
    205.0000,      5.0000,  5.00000,   931.60,   925.25,  0.0068
    210.0000,      5.0000,  5.00000,  1036.25,  1037.50, -0.0012
    215.0000,      5.0000,  5.00000,   820.02,   820.13, -0.0001
    220.0000,      5.0000,  5.00000,   813.61,   806.37,  0.0089
    225.0000,      5.0000,  5.00000,   807.98,   800.24,  0.0096
    230.0000,      5.0000,  5.00000,   786.06,   781.10,  0.0063
    235.0000,      5.0000,  5.00000,   845.64,   845.05,  0.0007
    240.0000,      5.0000,  5.00000,   812.95,   805.29,  0.0095
    245.0000,      5.0000,  5.00000,   735.19,   730.72,  0.0061
    250.0000,      5.0000,  5.00000,   660.32,   659.76,  0.0008
    255.0000,      5.0000,  5.00000,   711.15,   716.98, -0.0082
    260.0000,      5.0000,  5.00000,   669.96,   682.41, -0.0184
      0.0000,      5.0000,  6.00000,  1032.06,   984.49,  0.0472
      5.0000,      5.0000,  6.00000,  1073.35,  1036.48,  0.0350
     10.0000,      5.0000,  6.00000,  1007.57,   997.41,  0.0101
     15.0000,      5.0000,  6.00000,  1012.46,  1013.81, -0.0013
     20.0000,      5.0000,  6.00000,  1015.26,  1015.77, -0.0005
     25.0000,      5.0000,  6.00000,   997.21,  1005.45, -0.0082
     30.0000,      5.0000,  6.00000,   979.46,   968.10,  0.0117
     35.0000,      5.0000,  6.00000,   919.58,   912.61,  0.0076
     40.0000,      5.0000,  6.00000,   906.28,   906.26,  0.0000
     45.0000,      5.0000,  6.00000,   896.17,   887.09,  0.0102
     50.0000,      5.0000,  6.00000,   910.51,   907.04,  0.0038
     55.0000,      5.0000,  6.00000,   837.29,   831.17,  0.0073
     60.0000,      5.0000,  6.00000,   852.29,   843.14,  0.0108
     65.0000,      5.0000,  6.00000,   884.65,   877.39,  0.0082
     70.0000,      5.0000,  6.00000,   840.58,   835.37,  0.0062
     75.0000,      5.0000,  6.00000,   886.29,   882.04,  0.0048
     80.0000,      5.0000,  6.00000,   947.33,   933.57,  0.0146
     85.0000,      5.0000,  6.00000,   865.59,   851.74,  0.0161
     90.0000,      5.0000,  6.00000,   824.68,   811.71,  0.0159
     95.0000,      5.0000,  6.00000,   827.64,   819.66,  0.0097
    100.0000,      5.0000,  6.00000,   872.62,   875.49, -0.0033
    105.0000,      5.0000,  6.00000,   868.48,   883.53, -0.0172
    110.0000,      5.0000,  6.00000,   832.44,   848.85, -0.0195
    115.0000,      5.0000,  6.00000,   877.22,   893.12, -0.0180
    120.0000,      5.0000,  6.00000,   805.98,   812.13, -0.0076
    125.0000,      5.0000,  6.00000,   888.12,   902.76, -0.0164
    130.0000,      5.0000,  6.00000,   803.92,   810.79, -0.0085
    135.0000,      5.0000,  6.00000,   993.98,  1002.53, -0.0086
    140.0000,      5.0000,  6.00000,  1147.17,  1145.38,  0.0016
    145.0000,      5.0000,  6.00000,   885.94,   878.55,  0.0084
    150.0000,      5.0000,  6.00000,   948.27,   943.22,  0.0053
    155.0000,      5.0000,  6.00000,   952.33,   944.26,  0.0085
    160.0000,      5.0000,  6.00000,   834.52,   831.05,  0.0042
    165.0000,      5.0000,  6.00000,   897.90,   891.83,  0.0068
    170.0000,      5.0000,  6.00000,   958.11,   957.89,  0.0002
    175.0000,      5.0000,  6.00000,   980.37,   969.86,  0.0108
    180.0000,      5.0000,  6.00000,   929.38,   929.90, -0.0006
    185.0000,      5.0000,  6.00000,   972.57,   975.85, -0.0034
    190.0000,      5.0000,  6.00000,   958.82,   955.15,  0.0038
    195.0000,      5.0000,  6.00000,   860.91,   856.30,  0.0054
    200.0000,      5.0000,  6.00000,   903.10,   902.65,  0.0005
    205.0000,      5.0000,  6.00000,  1011.06,  1018.65, -0.0075
    210.0000,      5.0000,  6.00000,   813.09,   811.22,  0.0023
    215.0000,      5.0000,  6.00000,   798.18,   797.98,  0.0002
    220.0000,      5.0000,  6.00000,   789.27,   786.85,  0.0031
    225.0000,      5.0000,  6.00000,   783.05,   783.36, -0.0004
    230.0000,      5.0000,  6.00000,   837.21,   840.89, -0.0044
    235.0000,      5.0000,  6.00000,   776.79,   783.42, -0.0085
    240.0000,      5.0000,  6.00000,   723.96,   735.25, -0.0155
    245.0000,      5.0000,  6.00000,   657.38,   669.55, -0.0183
    250.0000,      5.0000,  6.00000,   704.11,   722.32, -0.0255
      0.0000,     25.0000,  1.00000,   981.56,   946.93,  0.0359
      5.0000,     25.0000,  1.00000,  1016.95,   972.99,  0.0442
     10.0000,     25.0000,  1.00000,   994.33,   977.85,  0.0167
     15.0000,     25.0000,  1.00000,   996.27,   986.08,  0.0103
     20.0000,     25.0000,  1.00000,   979.44,   976.89,  0.0026
     25.0000,     25.0000,  1.00000,   929.96,   942.01, -0.0129
     30.0000,     25.0000,  1.00000,   911.12,   915.62, -0.0049
     35.0000,     25.0000,  1.00000,   896.36,   904.66, -0.0092
     40.0000,     25.0000,  1.00000,   861.34,   873.35, -0.0139
     45.0000,     25.0000,  1.00000,   846.57,   856.33, -0.0115
     50.0000,     25.0000,  1.00000,   844.21,   856.02, -0.0139
     55.0000,     25.0000,  1.00000,   843.46,   855.30, -0.0139
     60.0000,     25.0000,  1.00000,   853.09,   856.18, -0.0036
     65.0000,     25.0000,  1.00000,   889.19,   879.46,  0.0110
     70.0000,     25.0000,  1.00000,   897.21,   877.53,  0.0222
     75.0000,     25.0000,  1.00000,   874.60,   855.54,  0.0220
     80.0000,     25.0000,  1.00000,   880.31,   862.37,  0.0206
     85.0000,     25.0000,  1.00000,   877.91,   861.30,  0.0191
     90.0000,     25.0000,  1.00000,   870.22,   857.83,  0.0143
     95.0000,     25.0000,  1.00000,   857.83,   851.90,  0.0069
    100.0000,     25.0000,  1.00000,   830.70,   838.53, -0.0094
    105.0000,     25.0000,  1.00000,   816.75,   835.67, -0.0229
    110.0000,     25.0000,  1.00000,   828.87,   852.61, -0.0282
    115.0000,     25.0000,  1.00000,   816.12,   840.72, -0.0297
    120.0000,     25.0000,  1.00000,   863.06,   881.17, -0.0208
    125.0000,     25.0000,  1.00000,   915.99,   928.73, -0.0138
    130.0000,     25.0000,  1.00000,   916.49,   925.63, -0.0099
    135.0000,     25.0000,  1.00000,   919.88,   923.15, -0.0036
    140.0000,     25.0000,  1.00000,   952.36,   957.70, -0.0056
    145.0000,     25.0000,  1.00000,   923.95,   922.42,  0.0017
    150.0000,     25.0000,  1.00000,   871.21,   871.24,  0.0000
    155.0000,     25.0000,  1.00000,   892.23,   888.67,  0.0040
    160.0000,     25.0000,  1.00000,   898.96,   901.44, -0.0027
    165.0000,     25.0000,  1.00000,   853.38,   856.48, -0.0036
    170.0000,     25.0000,  1.00000,   899.29,   903.02, -0.0041
    175.0000,     25.0000,  1.00000,   947.09,   946.31,  0.0008
    180.0000,     25.0000,  1.00000,   920.30,   918.17,  0.0023
    185.0000,     25.0000,  1.00000,   922.96,   916.65,  0.0069
    190.0000,     25.0000,  1.00000,   931.66,   929.78,  0.0020
    195.0000,     25.0000,  1.00000,   875.50,   871.63,  0.0044
    200.0000,     25.0000,  1.00000,   845.88,   840.79,  0.0060
    205.0000,     25.0000,  1.00000,   852.37,   847.86,  0.0053
    210.0000,     25.0000,  1.00000,   834.95,   833.70,  0.0015
    215.0000,     25.0000,  1.00000,   788.09,   791.80, -0.0047
    220.0000,     25.0000,  1.00000,   784.87,   790.64, -0.0073
    225.0000,     25.0000,  1.00000,   769.03,   776.46, -0.0096
    230.0000,     25.0000,  1.00000,   732.74,   743.14, -0.0141
    235.0000,     25.0000,  1.00000,   728.63,   748.04, -0.0263
    240.0000,     25.0000,  1.00000,   714.41,   732.80, -0.0254
      0.0000,      5.0000,  7.00000,  1043.81,  1002.53,  0.0404
      5.0000,      5.0000,  7.00000,  1001.57,   969.43,  0.0326
     10.0000,      5.0000,  7.00000,   974.33,   964.28,  0.0104
     15.0000,      5.0000,  7.00000,   988.09,   986.51,  0.0016
     20.0000,      5.0000,  7.00000,   988.58,   990.71, -0.0021
     25.0000,      5.0000,  7.00000,   937.18,   940.57, -0.0036
     30.0000,      5.0000,  7.00000,   881.06,   878.27,  0.0032
     35.0000,      5.0000,  7.00000,   865.16,   867.07, -0.0022
     40.0000,      5.0000,  7.00000,   859.06,   852.42,  0.0078
     45.0000,      5.0000,  7.00000,   881.73,   883.63, -0.0022
     50.0000,      5.0000,  7.00000,   815.59,   814.65,  0.0012
     55.0000,      5.0000,  7.00000,   830.18,   824.25,  0.0072
     60.0000,      5.0000,  7.00000,   858.26,   856.93,  0.0016
     65.0000,      5.0000,  7.00000,   826.41,   821.20,  0.0063
     70.0000,      5.0000,  7.00000,   876.20,   872.31,  0.0044
     75.0000,      5.0000,  7.00000,   930.41,   922.52,  0.0085
     80.0000,      5.0000,  7.00000,   861.50,   850.49,  0.0129
     85.0000,      5.0000,  7.00000,   816.70,   806.91,  0.0121
     90.0000,      5.0000,  7.00000,   835.71,   828.31,  0.0089
     95.0000,      5.0000,  7.00000,   855.34,   857.23, -0.0022
    100.0000,      5.0000,  7.00000,   820.72,   839.62, -0.0228
    105.0000,      5.0000,  7.00000,   805.38,   828.68, -0.0285
    110.0000,      5.0000,  7.00000,   828.57,   858.29, -0.0352
    115.0000,      5.0000,  7.00000,   758.72,   788.55, -0.0386
    120.0000,      5.0000,  7.00000,   875.57,   901.19, -0.0288
    125.0000,      5.0000,  7.00000,   781.11,   800.38, -0.0244
    130.0000,      5.0000,  7.00000,   954.10,   977.20, -0.0239
    135.0000,      5.0000,  7.00000,  1096.14,  1110.83, -0.0133
    140.0000,      5.0000,  7.00000,   842.67,   854.93, -0.0144
    145.0000,      5.0000,  7.00000,   902.23,   906.66, -0.0049
    150.0000,      5.0000,  7.00000,   916.60,   920.99, -0.0048
    155.0000,      5.0000,  7.00000,   807.85,   808.01, -0.0002
    160.0000,      5.0000,  7.00000,   873.79,   874.72, -0.0011
    165.0000,      5.0000,  7.00000,   875.73,   882.34, -0.0075
    170.0000,      5.0000,  7.00000,   908.05,   908.57, -0.0006
    175.0000,      5.0000,  7.00000,   924.42,   918.96,  0.0059
    180.0000,      5.0000,  7.00000,   948.69,   955.30, -0.0069
    185.0000,      5.0000,  7.00000,   942.26,   935.88,  0.0068
    190.0000,      5.0000,  7.00000,   842.78,   842.27,  0.0006
    195.0000,      5.0000,  7.00000,   877.62,   881.67, -0.0046
    200.0000,      5.0000,  7.00000,   983.31,   996.55, -0.0134
    205.0000,      5.0000,  7.00000,   802.08,   800.51,  0.0020
    210.0000,      5.0000,  7.00000,   779.50,   780.55, -0.0013
    215.0000,      5.0000,  7.00000,   765.49,   764.91,  0.0008
    220.0000,      5.0000,  7.00000,   766.74,   768.44, -0.0022
    225.0000,      5.0000,  7.00000,   825.30,   832.45, -0.0086
    230.0000,      5.0000,  7.00000,   753.62,   761.49, -0.0104
    235.0000,      5.0000,  7.00000,   700.68,   713.97, -0.0188
    240.0000,      5.0000,  7.00000,   657.33,   672.44, -0.0227
      0.0000,      5.0000,  8.00000,   958.83,   930.35,  0.0301
      5.0000,      5.0000,  8.00000,   960.88,   936.22,  0.0260
     10.0000,      5.0000,  8.00000,   943.24,   944.19, -0.0010
     15.0000,      5.0000,  8.00000,   940.97,   951.87, -0.0115
     20.0000,      5.0000,  8.00000,   913.58,   922.66, -0.0099
     25.0000,      5.0000,  8.00000,   839.25,   852.63, -0.0158
     30.0000,      5.0000,  8.00000,   814.85,   823.04, -0.0100
     35.0000,      5.0000,  8.00000,   812.36,   816.55, -0.0052
     40.0000,      5.0000,  8.00000,   859.08,   863.00, -0.0046
     45.0000,      5.0000,  8.00000,   792.56,   796.93, -0.0055
     50.0000,      5.0000,  8.00000,   800.41,   801.91, -0.0019
     55.0000,      5.0000,  8.00000,   833.33,   832.16,  0.0014
     60.0000,      5.0000,  8.00000,   805.46,   804.23,  0.0015
     65.0000,      5.0000,  8.00000,   864.82,   859.28,  0.0064
     70.0000,      5.0000,  8.00000,   928.31,   923.30,  0.0054
     75.0000,      5.0000,  8.00000,   843.76,   839.34,  0.0053
     80.0000,      5.0000,  8.00000,   815.75,   805.44,  0.0127
     85.0000,      5.0000,  8.00000,   824.80,   814.94,  0.0120
     90.0000,      5.0000,  8.00000,   815.86,   817.10, -0.0015
     95.0000,      5.0000,  8.00000,   812.47,   823.57, -0.0136
    100.0000,      5.0000,  8.00000,   791.78,   806.92, -0.0189
    105.0000,      5.0000,  8.00000,   778.47,   821.51, -0.0538
    110.0000,      5.0000,  8.00000,   733.25,   764.07, -0.0412
    115.0000,      5.0000,  8.00000,   840.64,   880.15, -0.0459
    120.0000,      5.0000,  8.00000,   752.83,   780.54, -0.0361
    125.0000,      5.0000,  8.00000,   913.72,   947.47, -0.0363
    130.0000,      5.0000,  8.00000,  1039.85,  1073.86, -0.0322
    135.0000,      5.0000,  8.00000,   795.08,   816.79, -0.0269
    140.0000,      5.0000,  8.00000,   848.24,   868.46, -0.0236
    145.0000,      5.0000,  8.00000,   878.72,   890.97, -0.0138
    150.0000,      5.0000,  8.00000,   773.34,   782.78, -0.0121
    155.0000,      5.0000,  8.00000,   807.10,   809.18, -0.0026
    160.0000,      5.0000,  8.00000,   845.96,   853.55, -0.0089
    165.0000,      5.0000,  8.00000,   854.52,   856.24, -0.0020
    170.0000,      5.0000,  8.00000,   860.94,   858.93,  0.0023
    175.0000,      5.0000,  8.00000,   929.52,   937.02, -0.0080
    180.0000,      5.0000,  8.00000,   896.71,   897.22, -0.0006
    185.0000,      5.0000,  8.00000,   810.61,   811.71, -0.0014
    190.0000,      5.0000,  8.00000,   865.54,   872.14, -0.0076
    195.0000,      5.0000,  8.00000,   966.75,   984.52, -0.0182
    200.0000,      5.0000,  8.00000,   760.60,   776.32, -0.0205
    205.0000,      5.0000,  8.00000,   761.82,   758.54,  0.0043
    210.0000,      5.0000,  8.00000,   757.57,   747.94,  0.0128
    215.0000,      5.0000,  8.00000,   740.92,   741.18, -0.0004
    220.0000,      5.0000,  8.00000,   793.57,   802.35, -0.0110
    225.0000,      5.0000,  8.00000,   742.61,   753.01, -0.0139
    230.0000,      5.0000,  8.00000,   685.17,   694.98, -0.0142
      0.0000,     35.0000,  1.00000,   897.29,   888.26,  0.0101
      5.0000,     35.0000,  1.00000,   871.79,   874.74, -0.0034
     10.0000,     35.0000,  1.00000,   831.32,   857.07, -0.0305
     15.0000,     35.0000,  1.00000,   824.53,   859.55, -0.0416
     20.0000,     35.0000,  1.00000,   805.66,   844.44, -0.0470
     25.0000,     35.0000,  1.00000,   776.18,   818.12, -0.0526
     30.0000,     35.0000,  1.00000,   767.04,   802.25, -0.0449
     35.0000,     35.0000,  1.00000,   768.99,   800.93, -0.0407
     40.0000,     35.0000,  1.00000,   793.38,   816.97, -0.0293
     45.0000,     35.0000,  1.00000,   819.85,   834.17, -0.0173
     50.0000,     35.0000,  1.00000,   835.16,   836.72, -0.0019
     55.0000,     35.0000,  1.00000,   846.46,   835.29,  0.0133
     60.0000,     35.0000,  1.00000,   867.28,   849.56,  0.0206
     65.0000,     35.0000,  1.00000,   868.62,   845.11,  0.0274
     70.0000,     35.0000,  1.00000,   848.49,   824.96,  0.0281
     75.0000,     35.0000,  1.00000,   840.55,   819.87,  0.0249
     80.0000,     35.0000,  1.00000,   818.50,   802.99,  0.0191
     85.0000,     35.0000,  1.00000,   792.95,   785.07,  0.0100
     90.0000,     35.0000,  1.00000,   800.46,   799.16,  0.0016
     95.0000,     35.0000,  1.00000,   782.13,   791.60, -0.0120
    100.0000,     35.0000,  1.00000,   790.53,   809.76, -0.0240
    105.0000,     35.0000,  1.00000,   814.81,   839.26, -0.0296
    110.0000,     35.0000,  1.00000,   801.81,   833.21, -0.0384
    115.0000,     35.0000,  1.00000,   802.95,   834.72, -0.0388
    120.0000,     35.0000,  1.00000,   812.46,   843.63, -0.0376
    125.0000,     35.0000,  1.00000,   798.54,   825.42, -0.0331
    130.0000,     35.0000,  1.00000,   806.41,   834.41, -0.0341
    135.0000,     35.0000,  1.00000,   789.69,   808.07, -0.0230
    140.0000,     35.0000,  1.00000,   768.48,   777.77, -0.0120
    145.0000,     35.0000,  1.00000,   782.34,   784.93, -0.0033
    150.0000,     35.0000,  1.00000,   792.64,   796.33, -0.0046
    155.0000,     35.0000,  1.00000,   790.38,   792.14, -0.0022
    160.0000,     35.0000,  1.00000,   797.93,   796.63,  0.0016
    165.0000,     35.0000,  1.00000,   792.69,   795.54, -0.0036
    170.0000,     35.0000,  1.00000,   829.06,   829.81, -0.0009
    175.0000,     35.0000,  1.00000,   848.58,   845.05,  0.0042
    180.0000,     35.0000,  1.00000,   822.64,   821.96,  0.0008
    185.0000,     35.0000,  1.00000,   804.97,   801.97,  0.0037
    190.0000,     35.0000,  1.00000,   791.12,   788.40,  0.0034
    195.0000,     35.0000,  1.00000,   785.33,   783.72,  0.0020
    200.0000,     35.0000,  1.00000,   762.67,   764.49, -0.0024
    205.0000,     35.0000,  1.00000,   718.61,   722.66, -0.0056
    210.0000,     35.0000,  1.00000,   701.85,   704.39, -0.0036
      0.0000,      5.0000, 10.00000,   873.70,   886.10, -0.0141
      5.0000,      5.0000, 10.00000,   862.54,   883.97, -0.0245
     10.0000,      5.0000, 10.00000,   816.88,   845.44, -0.0344
     15.0000,      5.0000, 10.00000,   766.80,   799.24, -0.0414
     20.0000,      5.0000, 10.00000,   763.32,   788.95, -0.0330
     25.0000,      5.0000, 10.00000,   750.35,   773.51, -0.0304
     30.0000,      5.0000, 10.00000,   782.72,   803.75, -0.0265
     35.0000,      5.0000, 10.00000,   736.62,   746.44, -0.0132
     40.0000,      5.0000, 10.00000,   759.94,   763.79, -0.0051
     45.0000,      5.0000, 10.00000,   798.25,   796.53,  0.0021
     50.0000,      5.0000, 10.00000,   780.12,   776.42,  0.0047
     55.0000,      5.0000, 10.00000,   833.00,   835.80, -0.0034
     60.0000,      5.0000, 10.00000,   912.62,   910.69,  0.0021
     65.0000,      5.0000, 10.00000,   833.50,   829.57,  0.0047
     70.0000,      5.0000, 10.00000,   773.29,   761.77,  0.0150
     75.0000,      5.0000, 10.00000,   774.70,   767.72,  0.0090
     80.0000,      5.0000, 10.00000,   795.40,   788.30,  0.0090
     85.0000,      5.0000, 10.00000,   783.46,   784.78, -0.0017
     90.0000,      5.0000, 10.00000,   758.90,   768.28, -0.0123
     95.0000,      5.0000, 10.00000,   769.90,   787.41, -0.0225
    100.0000,      5.0000, 10.00000,   699.07,   715.69, -0.0235
    105.0000,      5.0000, 10.00000,   782.72,   803.36, -0.0260
    110.0000,      5.0000, 10.00000,   690.78,   715.40, -0.0350
    115.0000,      5.0000, 10.00000,   843.52,   879.17, -0.0414
    120.0000,      5.0000, 10.00000,   950.66,   992.98, -0.0435
    125.0000,      5.0000, 10.00000,   729.81,   757.39, -0.0371
    130.0000,      5.0000, 10.00000,   778.07,   801.09, -0.0292
    135.0000,      5.0000, 10.00000,   774.92,   790.97, -0.0205
    140.0000,      5.0000, 10.00000,   679.43,   689.80, -0.0151
    145.0000,      5.0000, 10.00000,   743.23,   739.80,  0.0046
    150.0000,      5.0000, 10.00000,   775.96,   781.34, -0.0069
    155.0000,      5.0000, 10.00000,   796.42,   788.55,  0.0099
    160.0000,      5.0000, 10.00000,   782.72,   773.45,  0.0119
    165.0000,      5.0000, 10.00000,   804.36,   808.95, -0.0057
    170.0000,      5.0000, 10.00000,   812.36,   811.44,  0.0011
    175.0000,      5.0000, 10.00000,   772.70,   770.64,  0.0027
    180.0000,      5.0000, 10.00000,   815.50,   823.18, -0.0094
    185.0000,      5.0000, 10.00000,   929.12,   939.10, -0.0107
    190.0000,      5.0000, 10.00000,   739.35,   745.69, -0.0085
    195.0000,      5.0000, 10.00000,   713.92,   714.04, -0.0002
    200.0000,      5.0000, 10.00000,   701.03,   692.99,  0.0115
    205.0000,      5.0000, 10.00000,   700.36,   692.66,  0.0111
    210.0000,      5.0000, 10.00000,   757.26,   751.63,  0.0075
      0.0000,     45.0000,  1.00000,   746.73,   797.59, -0.0659
      5.0000,     45.0000,  1.00000,   739.33,   787.78, -0.0635
     10.0000,     45.0000,  1.00000,   725.68,   781.47, -0.0741
     15.0000,     45.0000,  1.00000,   728.92,   776.49, -0.0632
     20.0000,     45.0000,  1.00000,   745.28,   784.52, -0.0513
     25.0000,     45.0000,  1.00000,   762.95,   791.72, -0.0370
     30.0000,     45.0000,  1.00000,   786.61,   800.69, -0.0177
     35.0000,     45.0000,  1.00000,   800.24,   800.54, -0.0004
     40.0000,     45.0000,  1.00000,   798.65,   783.98,  0.0185
     45.0000,     45.0000,  1.00000,   818.28,   792.75,  0.0317
     50.0000,     45.0000,  1.00000,   825.55,   795.76,  0.0368
     55.0000,     45.0000,  1.00000,   819.87,   789.23,  0.0381
     60.0000,     45.0000,  1.00000,   827.50,   799.44,  0.0345
     65.0000,     45.0000,  1.00000,   811.63,   787.21,  0.0306
     70.0000,     45.0000,  1.00000,   795.24,   772.68,  0.0288
     75.0000,     45.0000,  1.00000,   770.77,   752.08,  0.0245
     80.0000,     45.0000,  1.00000,   772.68,   762.32,  0.0135
     85.0000,     45.0000,  1.00000,   792.19,   782.56,  0.0122
     90.0000,     45.0000,  1.00000,   755.94,   759.21, -0.0043
     95.0000,     45.0000,  1.00000,   744.02,   754.03, -0.0134
    100.0000,     45.0000,  1.00000,   731.20,   750.64, -0.0262
    105.0000,     45.0000,  1.00000,   689.75,   714.07, -0.0347
    110.0000,     45.0000,  1.00000,   691.45,   719.27, -0.0394
    115.0000,     45.0000,  1.00000,   699.41,   724.78, -0.0356
    120.0000,     45.0000,  1.00000,   714.01,   738.78, -0.0341
    125.0000,     45.0000,  1.00000,   708.96,   729.51, -0.0286
    130.0000,     45.0000,  1.00000,   691.57,   702.57, -0.0158
    135.0000,     45.0000,  1.00000,   699.92,   708.06, -0.0116
    140.0000,     45.0000,  1.00000,   695.45,   704.36, -0.0127
    145.0000,     45.0000,  1.00000,   703.22,   710.75, -0.0107
    150.0000,     45.0000,  1.00000,   732.84,   738.68, -0.0079
    155.0000,     45.0000,  1.00000,   729.06,   731.50, -0.0033
    160.0000,     45.0000,  1.00000,   736.36,   730.93,  0.0074
    165.0000,     45.0000,  1.00000,   729.81,   716.45,  0.0185
    170.0000,     45.0000,  1.00000,   735.70,   718.41,  0.0238
    175.0000,     45.0000,  1.00000,   757.22,   734.59,  0.0304
    180.0000,     45.0000,  1.00000,   741.74,   716.26,  0.0349
     15.0000,      5.0000, 12.00000,   709.19,   739.90, -0.0424
     95.0000,      5.0000, 12.00000,   755.58,   750.19,  0.0072
    175.0000,      5.0000, 12.00000,   910.45,   888.06,  0.0249
      0.0000,     15.0000,  4.00000,   705.02,   756.89, -0.0710
      5.0000,     15.0000,  4.00000,   695.96,   732.68, -0.0514
     10.0000,     15.0000,  4.00000,   698.96,   738.71, -0.0553
     15.0000,     15.0000,  4.00000,   709.18,   735.64, -0.0366
     20.0000,     15.0000,  4.00000,   723.00,   741.64, -0.0254
     25.0000,     15.0000,  4.00000,   717.24,   733.63, -0.0226
     30.0000,     15.0000,  4.00000,   746.64,   747.12, -0.0006
     35.0000,     15.0000,  4.00000,   779.86,   774.34,  0.0071
     40.0000,     15.0000,  4.00000,   810.54,   798.84,  0.0145
     45.0000,     15.0000,  4.00000,   826.83,   818.00,  0.0107
     50.0000,     15.0000,  4.00000,   806.58,   798.79,  0.0097
     55.0000,     15.0000,  4.00000,   766.40,   758.24,  0.0107
     60.0000,     15.0000,  4.00000,   767.08,   756.02,  0.0145
     65.0000,     15.0000,  4.00000,   771.70,   762.27,  0.0123
     70.0000,     15.0000,  4.00000,   765.57,   753.71,  0.0156
     75.0000,     15.0000,  4.00000,   749.46,   741.44,  0.0108
     80.0000,     15.0000,  4.00000,   720.57,   708.41,  0.0170
     85.0000,     15.0000,  4.00000,   720.98,   711.25,  0.0136
     90.0000,     15.0000,  4.00000,   681.17,   675.73,  0.0080
     95.0000,     15.0000,  4.00000,   725.89,   720.86,  0.0069
    100.0000,     15.0000,  4.00000,   755.73,   769.23, -0.0177
    105.0000,     15.0000,  4.00000,   731.27,   755.67, -0.0328
    110.0000,     15.0000,  4.00000,   709.81,   736.10, -0.0364
    115.0000,     15.0000,  4.00000,   673.87,   689.12, -0.0224
    120.0000,     15.0000,  4.00000,   663.25,   675.28, -0.0180
    125.0000,     15.0000,  4.00000,   653.45,   661.86, -0.0128
    130.0000,     15.0000,  4.00000,   644.64,   650.39, -0.0089
    135.0000,     15.0000,  4.00000,   677.50,   676.87,  0.0009
    140.0000,     15.0000,  4.00000,   694.92,   689.83,  0.0073
    145.0000,     15.0000,  4.00000,   716.55,   710.47,  0.0085
    150.0000,     15.0000,  4.00000,   726.57,   720.36,  0.0086
    155.0000,     15.0000,  4.00000,   710.57,   710.07,  0.0007
    160.0000,     15.0000,  4.00000,   723.09,   713.27,  0.0137
    165.0000,     15.0000,  4.00000,   760.72,   740.49,  0.0270
    170.0000,     15.0000,  4.00000,   767.47,   742.46,  0.0331
    175.0000,     15.0000,  4.00000,   763.16,   735.39,  0.0371
    180.0000,     15.0000,  4.00000,   686.80,   657.31,  0.0439
      0.0000,     55.0000,  1.00000,   720.23,   769.95, -0.0668
      5.0000,     55.0000,  1.00000,   741.10,   774.04, -0.0435
     10.0000,     55.0000,  1.00000,   736.05,   759.93, -0.0319
     15.0000,     55.0000,  1.00000,   754.96,   765.52, -0.0139
     20.0000,     55.0000,  1.00000,   768.39,   766.17,  0.0029
     25.0000,     55.0000,  1.00000,   779.25,   762.25,  0.0221
     30.0000,     55.0000,  1.00000,   789.64,   762.16,  0.0354
     35.0000,     55.0000,  1.00000,   803.76,   769.77,  0.0432
     40.0000,     55.0000,  1.00000,   816.32,   776.84,  0.0496
     45.0000,     55.0000,  1.00000,   802.31,   766.24,  0.0460
     50.0000,     55.0000,  1.00000,   798.14,   768.58,  0.0377
     55.0000,     55.0000,  1.00000,   777.91,   750.32,  0.0361
     60.0000,     55.0000,  1.00000,   764.43,   741.81,  0.0300
     65.0000,     55.0000,  1.00000,   773.14,   753.61,  0.0256
     70.0000,     55.0000,  1.00000,   747.18,   734.98,  0.0165
     75.0000,     55.0000,  1.00000,   715.57,   709.34,  0.0087
     80.0000,     55.0000,  1.00000,   695.68,   695.32,  0.0005
     85.0000,     55.0000,  1.00000,   676.02,   676.71, -0.0010
     90.0000,     55.0000,  1.00000,   661.03,   666.14, -0.0077
     95.0000,     55.0000,  1.00000,   653.01,   660.74, -0.0118
    100.0000,     55.0000,  1.00000,   647.86,   661.87, -0.0214
    105.0000,     55.0000,  1.00000,   633.06,   655.13, -0.0343
    110.0000,     55.0000,  1.00000,   645.29,   672.37, -0.0411
    115.0000,     55.0000,  1.00000,   653.23,   681.91, -0.0430
    120.0000,     55.0000,  1.00000,   635.54,   659.84, -0.0375
    125.0000,     55.0000,  1.00000,   641.01,   665.29, -0.0372
    130.0000,     55.0000,  1.00000,   657.58,   677.64, -0.0300
    135.0000,     55.0000,  1.00000,   657.28,   667.55, -0.0155
    140.0000,     55.0000,  1.00000,   667.35,   666.34,  0.0015
    145.0000,     55.0000,  1.00000,   674.64,   665.77,  0.0132
    150.0000,     55.0000,  1.00000,   682.55,   661.37,  0.0315
      0.0000,      5.0000, 15.00000,   667.47,   706.58, -0.0570
     80.0000,      5.0000, 15.00000,   724.76,   700.12,  0.0346
    160.0000,      5.0000, 15.00000,   839.19,   786.57,  0.0648
      0.0000,     15.0000,  5.00000,   685.05,   716.32, -0.0446
      5.0000,     15.0000,  5.00000,   697.14,   716.61, -0.0276
     10.0000,     15.0000,  5.00000,   704.20,   708.20, -0.0057
     15.0000,     15.0000,  5.00000,   734.03,   726.31,  0.0106
     20.0000,     15.0000,  5.00000,   767.69,   755.22,  0.0164
     25.0000,     15.0000,  5.00000,   804.52,   785.38,  0.0241
     30.0000,     15.0000,  5.00000,   810.58,   805.31,  0.0065
     35.0000,     15.0000,  5.00000,   796.67,   792.62,  0.0051
     40.0000,     15.0000,  5.00000,   765.60,   757.40,  0.0108
     45.0000,     15.0000,  5.00000,   757.39,   746.25,  0.0148
     50.0000,     15.0000,  5.00000,   757.44,   745.94,  0.0153
     55.0000,     15.0000,  5.00000,   746.37,   732.34,  0.0190
     60.0000,     15.0000,  5.00000,   727.41,   715.73,  0.0162
     65.0000,     15.0000,  5.00000,   698.28,   681.06,  0.0250
     70.0000,     15.0000,  5.00000,   692.47,   675.30,  0.0251
     75.0000,     15.0000,  5.00000,   647.45,   627.95,  0.0306
     80.0000,     15.0000,  5.00000,   677.68,   658.06,  0.0294
     85.0000,     15.0000,  5.00000,   708.26,   697.75,  0.0149
     90.0000,     15.0000,  5.00000,   697.25,   698.93, -0.0024
     95.0000,     15.0000,  5.00000,   672.77,   675.68, -0.0043
    100.0000,     15.0000,  5.00000,   624.93,   621.67,  0.0052
    105.0000,     15.0000,  5.00000,   605.17,   605.89, -0.0012
    110.0000,     15.0000,  5.00000,   595.05,   599.48, -0.0074
    115.0000,     15.0000,  5.00000,   599.09,   606.05, -0.0115
    120.0000,     15.0000,  5.00000,   627.17,   634.87, -0.0122
    125.0000,     15.0000,  5.00000,   638.84,   645.23, -0.0099
    130.0000,     15.0000,  5.00000,   658.37,   660.21, -0.0028
    135.0000,     15.0000,  5.00000,   667.11,   668.22, -0.0017
    140.0000,     15.0000,  5.00000,   667.91,   659.49,  0.0127
    145.0000,     15.0000,  5.00000,   679.64,   658.82,  0.0311
    150.0000,     15.0000,  5.00000,   731.40,   689.66,  0.0588
      0.0000,     65.0000,  1.00000,   742.26,   751.05, -0.0118
      5.0000,     65.0000,  1.00000,   762.34,   754.99,  0.0097
     10.0000,     65.0000,  1.00000,   771.88,   757.08,  0.0194
     15.0000,     65.0000,  1.00000,   786.53,   761.13,  0.0328
     20.0000,     65.0000,  1.00000,   792.60,   759.74,  0.0423
     25.0000,     65.0000,  1.00000,   789.39,   748.71,  0.0529
     30.0000,     65.0000,  1.00000,   783.21,   745.13,  0.0498
     35.0000,     65.0000,  1.00000,   771.10,   737.54,  0.0445
     40.0000,     65.0000,  1.00000,   772.27,   743.61,  0.0378
     45.0000,     65.0000,  1.00000,   759.97,   738.76,  0.0283
     50.0000,     65.0000,  1.00000,   727.57,   714.45,  0.0182
     55.0000,     65.0000,  1.00000,   710.76,   701.40,  0.0133
     60.0000,     65.0000,  1.00000,   698.06,   693.83,  0.0061
     65.0000,     65.0000,  1.00000,   677.51,   676.81,  0.0010
     70.0000,     65.0000,  1.00000,   655.60,   656.99, -0.0021
     75.0000,     65.0000,  1.00000,   639.34,   644.01, -0.0073
     80.0000,     65.0000,  1.00000,   630.16,   638.27, -0.0128
     85.0000,     65.0000,  1.00000,   625.17,   636.87, -0.0185
     90.0000,     65.0000,  1.00000,   625.69,   641.23, -0.0245
     95.0000,     65.0000,  1.00000,   618.45,   640.36, -0.0348
    100.0000,     65.0000,  1.00000,   617.92,   646.34, -0.0450
    105.0000,     65.0000,  1.00000,   615.84,   643.09, -0.0433
    110.0000,     65.0000,  1.00000,   615.89,   638.59, -0.0362
    115.0000,     65.0000,  1.00000,   624.30,   642.75, -0.0291
    120.0000,     65.0000,  1.00000,   624.98,   635.98, -0.0175
      0.0000,     15.0000,  6.00000,   721.28,   726.93, -0.0078
      5.0000,     15.0000,  6.00000,   765.72,   759.25,  0.0085
     10.0000,     15.0000,  6.00000,   799.62,   798.25,  0.0017
     15.0000,     15.0000,  6.00000,   816.30,   822.25, -0.0073
     20.0000,     15.0000,  6.00000,   798.82,   806.51, -0.0096
     25.0000,     15.0000,  6.00000,   757.25,   759.39, -0.0028
     30.0000,     15.0000,  6.00000,   736.85,   740.18, -0.0045
     35.0000,     15.0000,  6.00000,   741.49,   737.79,  0.0050
     40.0000,     15.0000,  6.00000,   727.47,   723.13,  0.0060
     45.0000,     15.0000,  6.00000,   698.77,   695.50,  0.0047
     50.0000,     15.0000,  6.00000,   663.75,   655.53,  0.0125
     55.0000,     15.0000,  6.00000,   661.81,   649.64,  0.0186
     60.0000,     15.0000,  6.00000,   631.17,   614.27,  0.0271
     65.0000,     15.0000,  6.00000,   664.81,   643.14,  0.0331
     70.0000,     15.0000,  6.00000,   686.40,   672.70,  0.0202
     75.0000,     15.0000,  6.00000,   675.86,   671.08,  0.0071
     80.0000,     15.0000,  6.00000,   652.05,   646.58,  0.0084
     85.0000,     15.0000,  6.00000,   610.46,   600.46,  0.0165
     90.0000,     15.0000,  6.00000,   593.50,   585.72,  0.0132
     95.0000,     15.0000,  6.00000,   576.50,   575.54,  0.0017
    100.0000,     15.0000,  6.00000,   569.58,   575.05, -0.0096
    105.0000,     15.0000,  6.00000,   601.89,   601.80,  0.0001
    110.0000,     15.0000,  6.00000,   607.45,   613.65, -0.0102
    115.0000,     15.0000,  6.00000,   630.54,   634.09, -0.0056
    120.0000,     15.0000,  6.00000,   636.26,   642.67, -0.0100
      0.0000,     30.0000,  3.00000,   777.83,   779.36, -0.0020
      5.0000,     30.0000,  3.00000,   788.49,   785.95,  0.0032
     10.0000,     30.0000,  3.00000,   782.82,   782.72,  0.0001
     15.0000,     30.0000,  3.00000,   782.08,   788.21, -0.0078
     20.0000,     30.0000,  3.00000,   776.64,   779.35, -0.0035
     25.0000,     30.0000,  3.00000,   740.88,   744.29, -0.0046
     30.0000,     30.0000,  3.00000,   711.76,   715.67, -0.0055
     35.0000,     30.0000,  3.00000,   694.72,   693.24,  0.0021
     40.0000,     30.0000,  3.00000,   690.65,   684.10,  0.0095
     45.0000,     30.0000,  3.00000,   659.92,   656.16,  0.0057
     50.0000,     30.0000,  3.00000,   660.78,   650.92,  0.0150
     55.0000,     30.0000,  3.00000,   671.63,   662.50,  0.0137
     60.0000,     30.0000,  3.00000,   649.90,   642.70,  0.0111
     65.0000,     30.0000,  3.00000,   652.50,   644.04,  0.0130
     70.0000,     30.0000,  3.00000,   644.69,   636.69,  0.0125
     75.0000,     30.0000,  3.00000,   634.67,   629.70,  0.0079
     80.0000,     30.0000,  3.00000,   615.13,   611.88,  0.0053
     85.0000,     30.0000,  3.00000,   592.46,   586.60,  0.0099
     90.0000,     30.0000,  3.00000,   596.09,   591.95,  0.0070
     95.0000,     30.0000,  3.00000,   588.69,   589.36, -0.0011
    100.0000,     30.0000,  3.00000,   586.30,   596.47, -0.0172
    105.0000,     30.0000,  3.00000,   605.81,   613.68, -0.0129
      0.0000,     25.0000,  4.00000,   780.39,   797.77, -0.0220
      5.0000,     25.0000,  4.00000,   787.95,   801.32, -0.0168
     10.0000,     25.0000,  4.00000,   769.63,   789.52, -0.0255
     15.0000,     25.0000,  4.00000,   730.24,   756.33, -0.0351
     20.0000,     25.0000,  4.00000,   718.55,   733.83, -0.0210
     25.0000,     25.0000,  4.00000,   707.91,   716.88, -0.0126
     30.0000,     25.0000,  4.00000,   678.68,   686.11, -0.0109
     35.0000,     25.0000,  4.00000,   670.54,   669.57,  0.0015
     40.0000,     25.0000,  4.00000,   640.70,   638.44,  0.0035
     45.0000,     25.0000,  4.00000,   643.96,   637.61,  0.0099
     50.0000,     25.0000,  4.00000,   657.59,   654.32,  0.0050
     55.0000,     25.0000,  4.00000,   656.87,   651.60,  0.0080
     60.0000,     25.0000,  4.00000,   649.09,   640.60,  0.0132
     65.0000,     25.0000,  4.00000,   656.62,   650.26,  0.0097
     70.0000,     25.0000,  4.00000,   625.28,   620.10,  0.0083
     75.0000,     25.0000,  4.00000,   591.61,   579.44,  0.0208
     80.0000,     25.0000,  4.00000,   590.95,   582.86,  0.0138
     85.0000,     25.0000,  4.00000,   586.77,   585.75,  0.0017
     90.0000,     25.0000,  4.00000,   583.51,   581.96,  0.0027
     30.0000,     15.0000,  8.00000,   607.59,   612.66, -0.0083
      0.0000,     15.0000, 10.00000,   608.26,   641.17, -0.0527

Iteration  Time for this iteration  Total Time   RMS Error
     1              13.70              13.70        5.826
     2               7.69              21.39        3.424
     3               2.28              23.67        3.114
     4               1.97              25.64        3.098

RES2DINV ver. 3.56.22
Windows XP Version 5.1
Key ID number is K3-0D960D96-0D96
