# Supplementary material for: Electrical resistivity tomography data across the Hockai Fault Zone (Ardenne, Belgium)
Source: Data Brief. 2016 Dec 21;11:1–4. doi: 10.1016/j.dib.2016.12.028 (PMC5220259; doi:10.1016/j.dib.2016.12.028)
Supplement: Supplementary file 2 — Supplementary material [file mmc2.zip › output/INV/20090813-2_normal.INV]

C:\__DATA__\__DATA__\Active Faults\HockaiFZ\Donn�es\ERT\working_dir\20090813-2.DAT
      5.0000
7
909
1
0
      7.5000,       5.0000,   1.00000,    981.5464
     12.5000,       5.0000,   1.00000,   1056.6565
     17.5000,       5.0000,   1.00000,    875.5552
     22.5000,       5.0000,   1.00000,    835.7922
     27.5000,       5.0000,   1.00000,    759.4783
     32.5000,       5.0000,   1.00000,    725.6290
     37.5000,       5.0000,   1.00000,    793.1917
     42.5000,       5.0000,   1.00000,    774.2979
     47.5000,       5.0000,   1.00000,    780.4129
     52.5000,       5.0000,   1.00000,    802.8842
     57.5000,       5.0000,   1.00000,    818.7354
     62.5000,       5.0000,   1.00000,    796.5078
     67.5000,       5.0000,   1.00000,    776.8383
     72.5000,       5.0000,   1.00000,    772.5493
     77.5000,       5.0000,   1.00000,    738.7526
     82.5000,       5.0000,   1.00000,    773.0545
     87.5000,       5.0000,   1.00000,    733.1102
     92.5000,       5.0000,   1.00000,    711.5722
     97.5000,       5.0000,   1.00000,    714.8674
    102.5000,       5.0000,   1.00000,    648.0023
    107.5000,       5.0000,   1.00000,    642.7849
    112.5000,       5.0000,   1.00000,    644.3384
    117.5000,       5.0000,   1.00000,    606.9334
    122.5000,       5.0000,   1.00000,    590.8168
    127.5000,       5.0000,   1.00000,    584.0856
    132.5000,       5.0000,   1.00000,    566.5046
    137.5000,       5.0000,   1.00000,    578.3402
    142.5000,       5.0000,   1.00000,    551.7840
    147.5000,       5.0000,   1.00000,    596.4789
    152.5000,       5.0000,   1.00000,    551.4650
    157.5000,       5.0000,   1.00000,    640.5656
    162.5000,       5.0000,   1.00000,    587.6572
    167.5000,       5.0000,   1.00000,    671.5436
    172.5000,       5.0000,   1.00000,    745.7700
    177.5000,       5.0000,   1.00000,    615.2499
    182.5000,       5.0000,   1.00000,    676.2606
    187.5000,       5.0000,   1.00000,    673.7679
    192.5000,       5.0000,   1.00000,    623.8714
    197.5000,       5.0000,   1.00000,    659.6675
    202.5000,       5.0000,   1.00000,    677.7458
    207.5000,       5.0000,   1.00000,    681.8138
    212.5000,       5.0000,   1.00000,    682.0139
    217.5000,       5.0000,   1.00000,    762.6358
    222.5000,       5.0000,   1.00000,    766.8929
    227.5000,       5.0000,   1.00000,    735.4583
    232.5000,       5.0000,   1.00000,    734.5804
    237.5000,       5.0000,   1.00000,    756.2126
    242.5000,       5.0000,   1.00000,    623.0590
    247.5000,       5.0000,   1.00000,    653.9864
    252.5000,       5.0000,   1.00000,    635.0551
    257.5000,       5.0000,   1.00000,    627.2509
    262.5000,       5.0000,   1.00000,    654.9693
    267.5000,       5.0000,   1.00000,    594.3855
    272.5000,       5.0000,   1.00000,    577.0978
    277.5000,       5.0000,   1.00000,    514.9763
    282.5000,       5.0000,   1.00000,    552.5914
    287.5000,       5.0000,   1.00000,    534.5022
    292.5000,       5.0000,   1.00000,    537.3546
    297.5000,       5.0000,   1.00000,    526.2552
    302.5000,       5.0000,   1.00000,    537.4438
    307.5000,       5.0000,   1.00000,    493.9535
     12.5000,       5.0000,   2.00000,   1104.0673
     17.5000,       5.0000,   2.00000,   1074.7250
     22.5000,       5.0000,   2.00000,    911.1878
     27.5000,       5.0000,   2.00000,    890.0192
     32.5000,       5.0000,   2.00000,    925.0178
     37.5000,       5.0000,   2.00000,    929.6813
     42.5000,       5.0000,   2.00000,    923.7605
     47.5000,       5.0000,   2.00000,    934.6122
     52.5000,       5.0000,   2.00000,    958.4915
     57.5000,       5.0000,   2.00000,    968.4723
     62.5000,       5.0000,   2.00000,    945.0925
     67.5000,       5.0000,   2.00000,    902.8476
     72.5000,       5.0000,   2.00000,    898.4219
     77.5000,       5.0000,   2.00000,    914.4603
     82.5000,       5.0000,   2.00000,    935.1295
     87.5000,       5.0000,   2.00000,    837.8709
     92.5000,       5.0000,   2.00000,    822.8639
     97.5000,       5.0000,   2.00000,    834.4883
    102.5000,       5.0000,   2.00000,    766.7028
    107.5000,       5.0000,   2.00000,    791.2271
    112.5000,       5.0000,   2.00000,    813.1475
    117.5000,       5.0000,   2.00000,    741.0789
    122.5000,       5.0000,   2.00000,    720.0144
    127.5000,       5.0000,   2.00000,    741.6971
    132.5000,       5.0000,   2.00000,    780.0334
    137.5000,       5.0000,   2.00000,    768.3197
    142.5000,       5.0000,   2.00000,    765.8141
    147.5000,       5.0000,   2.00000,    796.1134
    152.5000,       5.0000,   2.00000,    762.1939
    157.5000,       5.0000,   2.00000,    850.8061
    162.5000,       5.0000,   2.00000,    724.8592
    167.5000,       5.0000,   2.00000,    880.6091
    172.5000,       5.0000,   2.00000,   1008.5058
    177.5000,       5.0000,   2.00000,    743.6053
    182.5000,       5.0000,   2.00000,    841.3276
    187.5000,       5.0000,   2.00000,    912.7690
    192.5000,       5.0000,   2.00000,    772.2104
    197.5000,       5.0000,   2.00000,    828.6776
    202.5000,       5.0000,   2.00000,    866.9515
    207.5000,       5.0000,   2.00000,    839.4907
    212.5000,       5.0000,   2.00000,    811.0906
    217.5000,       5.0000,   2.00000,    922.2298
    222.5000,       5.0000,   2.00000,    884.0450
    227.5000,       5.0000,   2.00000,    770.1121
    232.5000,       5.0000,   2.00000,    844.7546
    237.5000,       5.0000,   2.00000,    914.9864
    242.5000,       5.0000,   2.00000,    767.1546
    247.5000,       5.0000,   2.00000,    742.2054
    252.5000,       5.0000,   2.00000,    734.8995
    257.5000,       5.0000,   2.00000,    698.9738
    262.5000,       5.0000,   2.00000,    751.0925
    267.5000,       5.0000,   2.00000,    709.4807
    272.5000,       5.0000,   2.00000,    670.7579
    277.5000,       5.0000,   2.00000,    630.3024
    282.5000,       5.0000,   2.00000,    679.7253
    287.5000,       5.0000,   2.00000,    644.5990
    292.5000,       5.0000,   2.00000,    589.6447
    297.5000,       5.0000,   2.00000,    618.2885
    302.5000,       5.0000,   2.00000,    637.6201
     17.5000,       5.0000,   3.00000,   1161.1349
     22.5000,       5.0000,   3.00000,    986.6567
     27.5000,       5.0000,   3.00000,    941.5911
     32.5000,       5.0000,   3.00000,   1031.8055
     37.5000,       5.0000,   3.00000,   1050.1859
     42.5000,       5.0000,   3.00000,    968.8646
     47.5000,       5.0000,   3.00000,    992.2148
     52.5000,       5.0000,   3.00000,   1021.5154
     57.5000,       5.0000,   3.00000,   1038.9686
     62.5000,       5.0000,   3.00000,   1010.8866
     67.5000,       5.0000,   3.00000,    941.9776
     72.5000,       5.0000,   3.00000,    946.2992
     77.5000,       5.0000,   3.00000,    966.4869
     82.5000,       5.0000,   3.00000,    977.7101
     87.5000,       5.0000,   3.00000,    871.2732
     92.5000,       5.0000,   3.00000,    857.0718
     97.5000,       5.0000,   3.00000,    864.4904
    102.5000,       5.0000,   3.00000,    829.0729
    107.5000,       5.0000,   3.00000,    869.9535
    112.5000,       5.0000,   3.00000,    907.2911
    117.5000,       5.0000,   3.00000,    820.3344
    122.5000,       5.0000,   3.00000,    764.1050
    127.5000,       5.0000,   3.00000,    797.3053
    132.5000,       5.0000,   3.00000,    856.1265
    137.5000,       5.0000,   3.00000,    890.8366
    142.5000,       5.0000,   3.00000,    864.4072
    147.5000,       5.0000,   3.00000,    917.4444
    152.5000,       5.0000,   3.00000,    837.9066
    157.5000,       5.0000,   3.00000,    898.0652
    162.5000,       5.0000,   3.00000,    814.6633
    167.5000,       5.0000,   3.00000,   1001.6073
    172.5000,       5.0000,   3.00000,   1105.8923
    177.5000,       5.0000,   3.00000,    877.0750
    182.5000,       5.0000,   3.00000,    925.5826
    187.5000,       5.0000,   3.00000,    968.7279
    192.5000,       5.0000,   3.00000,    887.9297
    197.5000,       5.0000,   3.00000,    919.6320
    202.5000,       5.0000,   3.00000,    960.1500
    207.5000,       5.0000,   3.00000,    946.0792
    212.5000,       5.0000,   3.00000,    925.7014
    217.5000,       5.0000,   3.00000,    974.0245
    222.5000,       5.0000,   3.00000,    919.6439
    227.5000,       5.0000,   3.00000,    823.0095
    232.5000,       5.0000,   3.00000,    870.3161
    237.5000,       5.0000,   3.00000,   1002.8318
    242.5000,       5.0000,   3.00000,    833.7156
    247.5000,       5.0000,   3.00000,    794.1547
    252.5000,       5.0000,   3.00000,    758.7252
    257.5000,       5.0000,   3.00000,    772.5165
    262.5000,       5.0000,   3.00000,    828.3358
    267.5000,       5.0000,   3.00000,    765.7042
    272.5000,       5.0000,   3.00000,    710.3724
    277.5000,       5.0000,   3.00000,    662.5070
    282.5000,       5.0000,   3.00000,    728.9371
    287.5000,       5.0000,   3.00000,    667.1437
    292.5000,       5.0000,   3.00000,    633.9732
    297.5000,       5.0000,   3.00000,    646.2842
     22.5000,      15.0000,   1.00000,   1079.9681
     27.5000,      15.0000,   1.00000,   1039.2986
     32.5000,      15.0000,   1.00000,   1000.4927
     37.5000,      15.0000,   1.00000,   1033.7344
     42.5000,      15.0000,   1.00000,   1025.6320
     47.5000,      15.0000,   1.00000,    988.8383
     52.5000,      15.0000,   1.00000,   1020.7605
     57.5000,      15.0000,   1.00000,   1032.4594
     62.5000,      15.0000,   1.00000,    996.1740
     67.5000,      15.0000,   1.00000,    970.8204
     72.5000,      15.0000,   1.00000,    954.3154
     77.5000,      15.0000,   1.00000,    946.8937
     82.5000,      15.0000,   1.00000,    927.2261
     87.5000,      15.0000,   1.00000,    900.6927
     92.5000,      15.0000,   1.00000,    849.5460
     97.5000,      15.0000,   1.00000,    848.5204
    102.5000,      15.0000,   1.00000,    884.0718
    107.5000,      15.0000,   1.00000,    915.4976
    112.5000,      15.0000,   1.00000,    898.4279
    117.5000,      15.0000,   1.00000,    847.3613
    122.5000,      15.0000,   1.00000,    803.5739
    127.5000,      15.0000,   1.00000,    797.0676
    132.5000,      15.0000,   1.00000,    852.8362
    137.5000,      15.0000,   1.00000,    892.9203
    142.5000,      15.0000,   1.00000,    930.2519
    147.5000,      15.0000,   1.00000,    887.0648
    152.5000,      15.0000,   1.00000,    861.6727
    157.5000,      15.0000,   1.00000,    839.7910
    162.5000,      15.0000,   1.00000,    917.3850
    167.5000,      15.0000,   1.00000,    985.4054
    172.5000,      15.0000,   1.00000,   1023.3552
    177.5000,      15.0000,   1.00000,   1005.0551
    182.5000,      15.0000,   1.00000,    943.6360
    187.5000,      15.0000,   1.00000,    911.6099
    192.5000,      15.0000,   1.00000,    922.1168
    197.5000,      15.0000,   1.00000,    947.1672
    202.5000,      15.0000,   1.00000,    953.2098
    207.5000,      15.0000,   1.00000,    975.9684
    212.5000,      15.0000,   1.00000,    995.8558
    217.5000,      15.0000,   1.00000,    940.6816
    222.5000,      15.0000,   1.00000,    895.4972
    227.5000,      15.0000,   1.00000,    883.0136
    232.5000,      15.0000,   1.00000,    913.2149
    237.5000,      15.0000,   1.00000,    908.4950
    242.5000,      15.0000,   1.00000,    895.0602
    247.5000,      15.0000,   1.00000,    811.1382
    252.5000,      15.0000,   1.00000,    779.4093
    257.5000,      15.0000,   1.00000,    796.6603
    262.5000,      15.0000,   1.00000,    809.4530
    267.5000,      15.0000,   1.00000,    781.2432
    272.5000,      15.0000,   1.00000,    726.6752
    277.5000,      15.0000,   1.00000,    701.8835
    282.5000,      15.0000,   1.00000,    669.6047
    287.5000,      15.0000,   1.00000,    678.0549
    292.5000,      15.0000,   1.00000,    660.8514
     22.5000,       5.0000,   4.00000,   1000.2280
     27.5000,       5.0000,   4.00000,    987.8734
     32.5000,       5.0000,   4.00000,   1044.1384
     37.5000,       5.0000,   4.00000,   1084.7594
     42.5000,       5.0000,   4.00000,   1028.6528
     47.5000,       5.0000,   4.00000,   1006.5293
     52.5000,       5.0000,   4.00000,   1033.3096
     57.5000,       5.0000,   4.00000,   1050.0731
     62.5000,       5.0000,   4.00000,   1019.7261
     67.5000,       5.0000,   4.00000,    965.8190
     72.5000,       5.0000,   4.00000,    955.1089
     77.5000,       5.0000,   4.00000,    946.8065
     82.5000,       5.0000,   4.00000,    974.9738
     87.5000,       5.0000,   4.00000,    884.3293
     92.5000,       5.0000,   4.00000,    863.2856
     97.5000,       5.0000,   4.00000,    882.3478
    102.5000,       5.0000,   4.00000,    847.3544
    107.5000,       5.0000,   4.00000,    908.4146
    112.5000,       5.0000,   4.00000,    946.8461
    117.5000,       5.0000,   4.00000,    851.6245
    122.5000,       5.0000,   4.00000,    804.3159
    127.5000,       5.0000,   4.00000,    803.7214
    132.5000,       5.0000,   4.00000,    873.7877
    137.5000,       5.0000,   4.00000,    911.4167
    142.5000,       5.0000,   4.00000,    926.9716
    147.5000,       5.0000,   4.00000,    942.4572
    152.5000,       5.0000,   4.00000,    818.1270
    157.5000,       5.0000,   4.00000,    930.6373
    162.5000,       5.0000,   4.00000,    837.7143
    167.5000,       5.0000,   4.00000,   1015.5947
    172.5000,       5.0000,   4.00000,   1187.4315
    177.5000,       5.0000,   4.00000,    912.6552
    182.5000,       5.0000,   4.00000,    979.9572
    187.5000,       5.0000,   4.00000,    982.2557
    192.5000,       5.0000,   4.00000,    878.3352
    197.5000,       5.0000,   4.00000,    975.3799
    202.5000,       5.0000,   4.00000,    990.3701
    207.5000,       5.0000,   4.00000,   1007.0246
    212.5000,       5.0000,   4.00000,    985.0794
    217.5000,       5.0000,   4.00000,    974.8250
    222.5000,       5.0000,   4.00000,    939.2569
    227.5000,       5.0000,   4.00000,    853.6754
    232.5000,       5.0000,   4.00000,    917.3711
    237.5000,       5.0000,   4.00000,   1032.4673
    242.5000,       5.0000,   4.00000,    842.8960
    247.5000,       5.0000,   4.00000,    815.3430
    252.5000,       5.0000,   4.00000,    784.8673
    257.5000,       5.0000,   4.00000,    787.3145
    262.5000,       5.0000,   4.00000,    871.1721
    267.5000,       5.0000,   4.00000,    790.6831
    272.5000,       5.0000,   4.00000,    731.9213
    277.5000,       5.0000,   4.00000,    670.3954
    282.5000,       5.0000,   4.00000,    712.7799
    287.5000,       5.0000,   4.00000,    683.1761
    292.5000,       5.0000,   4.00000,    647.1522
     30.0000,      20.0000,   1.00000,   1020.6297
     35.0000,      20.0000,   1.00000,   1009.5808
     40.0000,      20.0000,   1.00000,   1015.8820
     45.0000,      20.0000,   1.00000,   1036.1688
     50.0000,      20.0000,   1.00000,   1030.0103
     55.0000,      20.0000,   1.00000,    994.9216
     60.0000,      20.0000,   1.00000,    990.2214
     65.0000,      20.0000,   1.00000,    974.8925
     70.0000,      20.0000,   1.00000,    947.0760
     75.0000,      20.0000,   1.00000,    925.9412
     80.0000,      20.0000,   1.00000,    899.3334
     85.0000,      20.0000,   1.00000,    873.6133
     90.0000,      20.0000,   1.00000,    873.6173
     95.0000,      20.0000,   1.00000,    857.1628
    100.0000,      20.0000,   1.00000,    882.4073
    105.0000,      20.0000,   1.00000,    912.7681
    110.0000,      20.0000,   1.00000,    901.1326
    115.0000,      20.0000,   1.00000,    892.2713
    120.0000,      20.0000,   1.00000,    860.8445
    125.0000,      20.0000,   1.00000,    844.4416
    130.0000,      20.0000,   1.00000,    843.2090
    135.0000,      20.0000,   1.00000,    870.8630
    140.0000,      20.0000,   1.00000,    894.4826
    145.0000,      20.0000,   1.00000,    858.7322
    150.0000,      20.0000,   1.00000,    874.3386
    155.0000,      20.0000,   1.00000,    849.8193
    160.0000,      20.0000,   1.00000,    866.8643
    165.0000,      20.0000,   1.00000,    977.4090
    170.0000,      20.0000,   1.00000,    966.7048
    175.0000,      20.0000,   1.00000,   1008.4117
    180.0000,      20.0000,   1.00000,   1006.6600
    185.0000,      20.0000,   1.00000,    907.7588
    190.0000,      20.0000,   1.00000,    917.4326
    195.0000,      20.0000,   1.00000,    902.4761
    200.0000,      20.0000,   1.00000,    930.0429
    205.0000,      20.0000,   1.00000,    987.5107
    210.0000,      20.0000,   1.00000,    966.6493
    215.0000,      20.0000,   1.00000,    959.5595
    220.0000,      20.0000,   1.00000,    934.5211
    225.0000,      20.0000,   1.00000,    914.0084
    230.0000,      20.0000,   1.00000,    935.8289
    235.0000,      20.0000,   1.00000,    892.3307
    240.0000,      20.0000,   1.00000,    879.6411
    245.0000,      20.0000,   1.00000,    853.3266
    250.0000,      20.0000,   1.00000,    814.7902
    255.0000,      20.0000,   1.00000,    813.3476
    260.0000,      20.0000,   1.00000,    789.9500
    265.0000,      20.0000,   1.00000,    776.7610
    270.0000,      20.0000,   1.00000,    775.8812
    275.0000,      20.0000,   1.00000,    720.7357
    280.0000,      20.0000,   1.00000,    683.8360
    285.0000,      20.0000,   1.00000,    661.5242
     27.5000,       5.0000,   5.00000,    966.4334
     32.5000,       5.0000,   5.00000,   1062.3929
     37.5000,       5.0000,   5.00000,   1069.3185
     42.5000,       5.0000,   5.00000,   1031.3922
     47.5000,       5.0000,   5.00000,   1033.0717
     52.5000,       5.0000,   5.00000,   1018.3738
     57.5000,       5.0000,   5.00000,   1021.1380
     62.5000,       5.0000,   5.00000,   1011.1511
     67.5000,       5.0000,   5.00000,    960.6374
     72.5000,       5.0000,   5.00000,    931.8361
     77.5000,       5.0000,   5.00000,    925.5646
     82.5000,       5.0000,   5.00000,    947.0988
     87.5000,       5.0000,   5.00000,    862.4634
     92.5000,       5.0000,   5.00000,    867.3973
     97.5000,       5.0000,   5.00000,    888.7679
    102.5000,       5.0000,   5.00000,    850.6338
    107.5000,       5.0000,   5.00000,    901.7717
    112.5000,       5.0000,   5.00000,    957.3381
    117.5000,       5.0000,   5.00000,    869.9387
    122.5000,       5.0000,   5.00000,    812.6036
    127.5000,       5.0000,   5.00000,    831.1060
    132.5000,       5.0000,   5.00000,    859.0750
    137.5000,       5.0000,   5.00000,    903.3766
    142.5000,       5.0000,   5.00000,    909.1726
    147.5000,       5.0000,   5.00000,    901.6379
    152.5000,       5.0000,   5.00000,    821.7285
    157.5000,       5.0000,   5.00000,    918.3124
    162.5000,       5.0000,   5.00000,    817.1660
    167.5000,       5.0000,   5.00000,   1021.6878
    172.5000,       5.0000,   5.00000,   1184.2412
    177.5000,       5.0000,   5.00000,    918.2826
    182.5000,       5.0000,   5.00000,    970.1189
    187.5000,       5.0000,   5.00000,    990.9694
    192.5000,       5.0000,   5.00000,    851.4957
    197.5000,       5.0000,   5.00000,    927.5561
    202.5000,       5.0000,   5.00000,   1022.0892
    207.5000,       5.0000,   5.00000,   1008.9962
    212.5000,       5.0000,   5.00000,    957.0112
    217.5000,       5.0000,   5.00000,    989.7509
    222.5000,       5.0000,   5.00000,    949.9968
    227.5000,       5.0000,   5.00000,    860.7692
    232.5000,       5.0000,   5.00000,    931.5983
    237.5000,       5.0000,   5.00000,   1036.2520
    242.5000,       5.0000,   5.00000,    820.0193
    247.5000,       5.0000,   5.00000,    813.6141
    252.5000,       5.0000,   5.00000,    807.9816
    257.5000,       5.0000,   5.00000,    786.0621
    262.5000,       5.0000,   5.00000,    845.6403
    267.5000,       5.0000,   5.00000,    812.9454
    272.5000,       5.0000,   5.00000,    735.1909
    277.5000,       5.0000,   5.00000,    660.3193
    282.5000,       5.0000,   5.00000,    711.1452
    287.5000,       5.0000,   5.00000,    669.9644
     32.5000,       5.0000,   6.00000,   1032.0551
     37.5000,       5.0000,   6.00000,   1073.3549
     42.5000,       5.0000,   6.00000,   1007.5666
     47.5000,       5.0000,   6.00000,   1012.4561
     52.5000,       5.0000,   6.00000,   1015.2647
     57.5000,       5.0000,   6.00000,    997.2053
     62.5000,       5.0000,   6.00000,    979.4579
     67.5000,       5.0000,   6.00000,    919.5786
     72.5000,       5.0000,   6.00000,    906.2835
     77.5000,       5.0000,   6.00000,    896.1719
     82.5000,       5.0000,   6.00000,    910.5071
     87.5000,       5.0000,   6.00000,    837.2912
     92.5000,       5.0000,   6.00000,    852.2922
     97.5000,       5.0000,   6.00000,    884.6454
    102.5000,       5.0000,   6.00000,    840.5786
    107.5000,       5.0000,   6.00000,    886.2891
    112.5000,       5.0000,   6.00000,    947.3336
    117.5000,       5.0000,   6.00000,    865.5873
    122.5000,       5.0000,   6.00000,    824.6829
    127.5000,       5.0000,   6.00000,    827.6373
    132.5000,       5.0000,   6.00000,    872.6196
    137.5000,       5.0000,   6.00000,    868.4792
    142.5000,       5.0000,   6.00000,    832.4435
    147.5000,       5.0000,   6.00000,    877.2177
    152.5000,       5.0000,   6.00000,    805.9784
    157.5000,       5.0000,   6.00000,    888.1200
    162.5000,       5.0000,   6.00000,    803.9186
    167.5000,       5.0000,   6.00000,    993.9803
    172.5000,       5.0000,   6.00000,   1147.1741
    177.5000,       5.0000,   6.00000,    885.9353
    182.5000,       5.0000,   6.00000,    948.2698
    187.5000,       5.0000,   6.00000,    952.3270
    192.5000,       5.0000,   6.00000,    834.5240
    197.5000,       5.0000,   6.00000,    897.8987
    202.5000,       5.0000,   6.00000,    958.1110
    207.5000,       5.0000,   6.00000,    980.3734
    212.5000,       5.0000,   6.00000,    929.3781
    217.5000,       5.0000,   6.00000,    972.5712
    222.5000,       5.0000,   6.00000,    958.8184
    227.5000,       5.0000,   6.00000,    860.9059
    232.5000,       5.0000,   6.00000,    903.1002
    237.5000,       5.0000,   6.00000,   1011.0620
    242.5000,       5.0000,   6.00000,    813.0940
    247.5000,       5.0000,   6.00000,    798.1761
    252.5000,       5.0000,   6.00000,    789.2712
    257.5000,       5.0000,   6.00000,    783.0502
    262.5000,       5.0000,   6.00000,    837.2081
    267.5000,       5.0000,   6.00000,    776.7877
    272.5000,       5.0000,   6.00000,    723.9584
    277.5000,       5.0000,   6.00000,    657.3828
    282.5000,       5.0000,   6.00000,    704.1128
     37.5000,      25.0000,   1.00000,    981.5622
     42.5000,      25.0000,   1.00000,   1016.9520
     47.5000,      25.0000,   1.00000,    994.3281
     52.5000,      25.0000,   1.00000,    996.2700
     57.5000,      25.0000,   1.00000,    979.4370
     62.5000,      25.0000,   1.00000,    929.9636
     67.5000,      25.0000,   1.00000,    911.1244
     72.5000,      25.0000,   1.00000,    896.3621
     77.5000,      25.0000,   1.00000,    861.3389
     82.5000,      25.0000,   1.00000,    846.5716
     87.5000,      25.0000,   1.00000,    844.2137
     92.5000,      25.0000,   1.00000,    843.4607
     97.5000,      25.0000,   1.00000,    853.0909
    102.5000,      25.0000,   1.00000,    889.1940
    107.5000,      25.0000,   1.00000,    897.2141
    112.5000,      25.0000,   1.00000,    874.6001
    117.5000,      25.0000,   1.00000,    880.3118
    122.5000,      25.0000,   1.00000,    877.9143
    127.5000,      25.0000,   1.00000,    870.2161
    132.5000,      25.0000,   1.00000,    857.8315
    137.5000,      25.0000,   1.00000,    830.6998
    142.5000,      25.0000,   1.00000,    816.7548
    147.5000,      25.0000,   1.00000,    828.8669
    152.5000,      25.0000,   1.00000,    816.1207
    157.5000,      25.0000,   1.00000,    863.0627
    162.5000,      25.0000,   1.00000,    915.9940
    167.5000,      25.0000,   1.00000,    916.4893
    172.5000,      25.0000,   1.00000,    919.8828
    177.5000,      25.0000,   1.00000,    952.3646
    182.5000,      25.0000,   1.00000,    923.9547
    187.5000,      25.0000,   1.00000,    871.2068
    192.5000,      25.0000,   1.00000,    892.2258
    197.5000,      25.0000,   1.00000,    898.9628
    202.5000,      25.0000,   1.00000,    853.3830
    207.5000,      25.0000,   1.00000,    899.2898
    212.5000,      25.0000,   1.00000,    947.0938
    217.5000,      25.0000,   1.00000,    920.3037
    222.5000,      25.0000,   1.00000,    922.9590
    227.5000,      25.0000,   1.00000,    931.6578
    232.5000,      25.0000,   1.00000,    875.5017
    237.5000,      25.0000,   1.00000,    845.8831
    242.5000,      25.0000,   1.00000,    852.3677
    247.5000,      25.0000,   1.00000,    834.9451
    252.5000,      25.0000,   1.00000,    788.0923
    257.5000,      25.0000,   1.00000,    784.8673
    262.5000,      25.0000,   1.00000,    769.0251
    267.5000,      25.0000,   1.00000,    732.7437
    272.5000,      25.0000,   1.00000,    728.6271
    277.5000,      25.0000,   1.00000,    714.4146
     37.5000,       5.0000,   7.00000,   1043.8143
     42.5000,       5.0000,   7.00000,   1001.5676
     47.5000,       5.0000,   7.00000,    974.3257
     52.5000,       5.0000,   7.00000,    988.0854
     57.5000,       5.0000,   7.00000,    988.5847
     62.5000,       5.0000,   7.00000,    937.1804
     67.5000,       5.0000,   7.00000,    881.0599
     72.5000,       5.0000,   7.00000,    865.1642
     77.5000,       5.0000,   7.00000,    859.0611
     82.5000,       5.0000,   7.00000,    881.7256
     87.5000,       5.0000,   7.00000,    815.5907
     92.5000,       5.0000,   7.00000,    830.1826
     97.5000,       5.0000,   7.00000,    858.2566
    102.5000,       5.0000,   7.00000,    826.4098
    107.5000,       5.0000,   7.00000,    876.2025
    112.5000,       5.0000,   7.00000,    930.4115
    117.5000,       5.0000,   7.00000,    861.5024
    122.5000,       5.0000,   7.00000,    816.6961
    127.5000,       5.0000,   7.00000,    835.7072
    132.5000,       5.0000,   7.00000,    855.3438
    137.5000,       5.0000,   7.00000,    820.7228
    142.5000,       5.0000,   7.00000,    805.3819
    147.5000,       5.0000,   7.00000,    828.5735
    152.5000,       5.0000,   7.00000,    758.7213
    157.5000,       5.0000,   7.00000,    875.5672
    162.5000,       5.0000,   7.00000,    781.1085
    167.5000,       5.0000,   7.00000,    954.1025
    172.5000,       5.0000,   7.00000,   1096.1372
    177.5000,       5.0000,   7.00000,    842.6661
    182.5000,       5.0000,   7.00000,    902.2264
    187.5000,       5.0000,   7.00000,    916.5964
    192.5000,       5.0000,   7.00000,    807.8509
    197.5000,       5.0000,   7.00000,    873.7917
    202.5000,       5.0000,   7.00000,    875.7350
    207.5000,       5.0000,   7.00000,    908.0521
    212.5000,       5.0000,   7.00000,    924.4194
    217.5000,       5.0000,   7.00000,    948.6929
    222.5000,       5.0000,   7.00000,    942.2569
    227.5000,       5.0000,   7.00000,    842.7771
    232.5000,       5.0000,   7.00000,    877.6199
    237.5000,       5.0000,   7.00000,    983.3138
    242.5000,       5.0000,   7.00000,    802.0807
    247.5000,       5.0000,   7.00000,    779.4995
    252.5000,       5.0000,   7.00000,    765.4902
    257.5000,       5.0000,   7.00000,    766.7385
    262.5000,       5.0000,   7.00000,    825.3001
    267.5000,       5.0000,   7.00000,    753.6169
    272.5000,       5.0000,   7.00000,    700.6823
    277.5000,       5.0000,   7.00000,    657.3271
     42.5000,       5.0000,   8.00000,    958.8254
     47.5000,       5.0000,   8.00000,    960.8752
     52.5000,       5.0000,   8.00000,    943.2443
     57.5000,       5.0000,   8.00000,    940.9729
     62.5000,       5.0000,   8.00000,    913.5805
     67.5000,       5.0000,   8.00000,    839.2499
     72.5000,       5.0000,   8.00000,    814.8523
     77.5000,       5.0000,   8.00000,    812.3568
     82.5000,       5.0000,   8.00000,    859.0809
     87.5000,       5.0000,   8.00000,    792.5615
     92.5000,       5.0000,   8.00000,    800.4083
     97.5000,       5.0000,   8.00000,    833.3292
    102.5000,       5.0000,   8.00000,    805.4567
    107.5000,       5.0000,   8.00000,    864.8233
    112.5000,       5.0000,   8.00000,    928.3110
    117.5000,       5.0000,   8.00000,    843.7578
    122.5000,       5.0000,   8.00000,    815.7452
    127.5000,       5.0000,   8.00000,    824.8047
    132.5000,       5.0000,   8.00000,    815.8603
    137.5000,       5.0000,   8.00000,    812.4701
    142.5000,       5.0000,   8.00000,    791.7769
    147.5000,       5.0000,   8.00000,    778.4730
    152.5000,       5.0000,   8.00000,    733.2469
    157.5000,       5.0000,   8.00000,    840.6409
    162.5000,       5.0000,   8.00000,    752.8339
    167.5000,       5.0000,   8.00000,    913.7241
    172.5000,       5.0000,   8.00000,   1039.8528
    177.5000,       5.0000,   8.00000,    795.0781
    182.5000,       5.0000,   8.00000,    848.2447
    187.5000,       5.0000,   8.00000,    878.7190
    192.5000,       5.0000,   8.00000,    773.3369
    197.5000,       5.0000,   8.00000,    807.1016
    202.5000,       5.0000,   8.00000,    845.9554
    207.5000,       5.0000,   8.00000,    854.5189
    212.5000,       5.0000,   8.00000,    860.9356
    217.5000,       5.0000,   8.00000,    929.5237
    222.5000,       5.0000,   8.00000,    896.7098
    227.5000,       5.0000,   8.00000,    810.6091
    232.5000,       5.0000,   8.00000,    865.5367
    237.5000,       5.0000,   8.00000,    966.7481
    242.5000,       5.0000,   8.00000,    760.6038
    247.5000,       5.0000,   8.00000,    761.8164
    252.5000,       5.0000,   8.00000,    757.5720
    257.5000,       5.0000,   8.00000,    740.9153
    262.5000,       5.0000,   8.00000,    793.5731
    267.5000,       5.0000,   8.00000,    742.6114
    272.5000,       5.0000,   8.00000,    685.1675
     52.5000,      35.0000,   1.00000,    897.2885
     57.5000,      35.0000,   1.00000,    871.7944
     62.5000,      35.0000,   1.00000,    831.3199
     67.5000,      35.0000,   1.00000,    824.5303
     72.5000,      35.0000,   1.00000,    805.6594
     77.5000,      35.0000,   1.00000,    776.1774
     82.5000,      35.0000,   1.00000,    767.0436
     87.5000,      35.0000,   1.00000,    768.9924
     92.5000,      35.0000,   1.00000,    793.3839
     97.5000,      35.0000,   1.00000,    819.8489
    102.5000,      35.0000,   1.00000,    835.1552
    107.5000,      35.0000,   1.00000,    846.4597
    112.5000,      35.0000,   1.00000,    867.2795
    117.5000,      35.0000,   1.00000,    868.6248
    122.5000,      35.0000,   1.00000,    848.4917
    127.5000,      35.0000,   1.00000,    840.5508
    132.5000,      35.0000,   1.00000,    818.5035
    137.5000,      35.0000,   1.00000,    792.9470
    142.5000,      35.0000,   1.00000,    800.4578
    147.5000,      35.0000,   1.00000,    782.1279
    152.5000,      35.0000,   1.00000,    790.5334
    157.5000,      35.0000,   1.00000,    814.8069
    162.5000,      35.0000,   1.00000,    801.8102
    167.5000,      35.0000,   1.00000,    802.9546
    172.5000,      35.0000,   1.00000,    812.4559
    177.5000,      35.0000,   1.00000,    798.5437
    182.5000,      35.0000,   1.00000,    806.4084
    187.5000,      35.0000,   1.00000,    789.6874
    192.5000,      35.0000,   1.00000,    768.4792
    197.5000,      35.0000,   1.00000,    782.3360
    202.5000,      35.0000,   1.00000,    792.6418
    207.5000,      35.0000,   1.00000,    790.3809
    212.5000,      35.0000,   1.00000,    797.9335
    217.5000,      35.0000,   1.00000,    792.6904
    222.5000,      35.0000,   1.00000,    829.0591
    227.5000,      35.0000,   1.00000,    848.5819
    232.5000,      35.0000,   1.00000,    822.6439
    237.5000,      35.0000,   1.00000,    804.9658
    242.5000,      35.0000,   1.00000,    791.1230
    247.5000,      35.0000,   1.00000,    785.3251
    252.5000,      35.0000,   1.00000,    762.6744
    257.5000,      35.0000,   1.00000,    718.6144
    262.5000,      35.0000,   1.00000,    701.8519
     52.5000,       5.0000,  10.00000,    873.7006
     57.5000,       5.0000,  10.00000,    862.5435
     62.5000,       5.0000,  10.00000,    816.8807
     67.5000,       5.0000,  10.00000,    766.8050
     72.5000,       5.0000,  10.00000,    763.3184
     77.5000,       5.0000,  10.00000,    750.3494
     82.5000,       5.0000,  10.00000,    782.7173
     87.5000,       5.0000,  10.00000,    736.6174
     92.5000,       5.0000,  10.00000,    759.9399
     97.5000,       5.0000,  10.00000,    798.2475
    102.5000,       5.0000,  10.00000,    780.1192
    107.5000,       5.0000,  10.00000,    833.0023
    112.5000,       5.0000,  10.00000,    912.6166
    117.5000,       5.0000,  10.00000,    833.4964
    122.5000,       5.0000,  10.00000,    773.2903
    127.5000,       5.0000,  10.00000,    774.6988
    132.5000,       5.0000,  10.00000,    795.3962
    137.5000,       5.0000,  10.00000,    783.4645
    142.5000,       5.0000,  10.00000,    758.9016
    147.5000,       5.0000,  10.00000,    769.9039
    152.5000,       5.0000,  10.00000,    699.0728
    157.5000,       5.0000,  10.00000,    782.7173
    162.5000,       5.0000,  10.00000,    690.7811
    167.5000,       5.0000,  10.00000,    843.5201
    172.5000,       5.0000,  10.00000,    950.6621
    177.5000,       5.0000,  10.00000,    729.8052
    182.5000,       5.0000,  10.00000,    778.0673
    187.5000,       5.0000,  10.00000,    774.9246
    192.5000,       5.0000,  10.00000,    679.4269
    197.5000,       5.0000,  10.00000,    743.2317
    202.5000,       5.0000,  10.00000,    775.9553
    207.5000,       5.0000,  10.00000,    796.4214
    212.5000,       5.0000,  10.00000,    782.7173
    217.5000,       5.0000,  10.00000,    804.3632
    222.5000,       5.0000,  10.00000,    812.3608
    227.5000,       5.0000,  10.00000,    772.7031
    232.5000,       5.0000,  10.00000,    815.4996
    237.5000,       5.0000,  10.00000,    929.1160
    242.5000,       5.0000,  10.00000,    739.3484
    247.5000,       5.0000,  10.00000,    713.9191
    252.5000,       5.0000,  10.00000,    701.0344
    257.5000,       5.0000,  10.00000,    700.3599
    262.5000,       5.0000,  10.00000,    757.2563
     67.5000,      45.0000,   1.00000,    746.7291
     72.5000,      45.0000,   1.00000,    739.3282
     77.5000,      45.0000,   1.00000,    725.6765
     82.5000,      45.0000,   1.00000,    728.9223
     87.5000,      45.0000,   1.00000,    745.2847
     92.5000,      45.0000,   1.00000,    762.9489
     97.5000,      45.0000,   1.00000,    786.6051
    102.5000,      45.0000,   1.00000,    800.2390
    107.5000,      45.0000,   1.00000,    798.6517
    112.5000,      45.0000,   1.00000,    818.2776
    117.5000,      45.0000,   1.00000,    825.5538
    122.5000,      45.0000,   1.00000,    819.8738
    127.5000,      45.0000,   1.00000,    827.4976
    132.5000,      45.0000,   1.00000,    811.6346
    137.5000,      45.0000,   1.00000,    795.2366
    142.5000,      45.0000,   1.00000,    770.7689
    147.5000,      45.0000,   1.00000,    772.6771
    152.5000,      45.0000,   1.00000,    792.1870
    157.5000,      45.0000,   1.00000,    755.9402
    162.5000,      45.0000,   1.00000,    744.0185
    167.5000,      45.0000,   1.00000,    731.1961
    172.5000,      45.0000,   1.00000,    689.7508
    177.5000,      45.0000,   1.00000,    691.4539
    182.5000,      45.0000,   1.00000,    699.4077
    187.5000,      45.0000,   1.00000,    714.0134
    192.5000,      45.0000,   1.00000,    708.9575
    197.5000,      45.0000,   1.00000,    691.5698
    202.5000,      45.0000,   1.00000,    699.9160
    207.5000,      45.0000,   1.00000,    695.4486
    212.5000,      45.0000,   1.00000,    703.2151
    217.5000,      45.0000,   1.00000,    732.8367
    222.5000,      45.0000,   1.00000,    729.0561
    227.5000,      45.0000,   1.00000,    736.3590
    232.5000,      45.0000,   1.00000,    729.8140
    237.5000,      45.0000,   1.00000,    735.6990
    242.5000,      45.0000,   1.00000,    757.2242
    247.5000,      45.0000,   1.00000,    741.7357
     77.5000,       5.0000,  12.00000,    709.1893
    157.5000,       5.0000,  12.00000,    755.5756
    237.5000,       5.0000,  12.00000,    910.4536
     67.5000,      15.0000,   4.00000,    705.0212
     72.5000,      15.0000,   4.00000,    695.9568
     77.5000,      15.0000,   4.00000,    698.9588
     82.5000,      15.0000,   4.00000,    709.1834
     87.5000,      15.0000,   4.00000,    723.0045
     92.5000,      15.0000,   4.00000,    717.2383
     97.5000,      15.0000,   4.00000,    746.6396
    102.5000,      15.0000,   4.00000,    779.8640
    107.5000,      15.0000,   4.00000,    810.5378
    112.5000,      15.0000,   4.00000,    826.8259
    117.5000,      15.0000,   4.00000,    806.5847
    122.5000,      15.0000,   4.00000,    766.3997
    127.5000,      15.0000,   4.00000,    767.0833
    132.5000,      15.0000,   4.00000,    771.7042
    137.5000,      15.0000,   4.00000,    765.5674
    142.5000,      15.0000,   4.00000,    749.4577
    147.5000,      15.0000,   4.00000,    720.5673
    152.5000,      15.0000,   4.00000,    720.9833
    157.5000,      15.0000,   4.00000,    681.1737
    162.5000,      15.0000,   4.00000,    725.8876
    167.5000,      15.0000,   4.00000,    755.7259
    172.5000,      15.0000,   4.00000,    731.2674
    177.5000,      15.0000,   4.00000,    709.8076
    182.5000,      15.0000,   4.00000,    673.8729
    187.5000,      15.0000,   4.00000,    663.2498
    192.5000,      15.0000,   4.00000,    653.4498
    197.5000,      15.0000,   4.00000,    644.6412
    202.5000,      15.0000,   4.00000,    677.4991
    207.5000,      15.0000,   4.00000,    694.9165
    212.5000,      15.0000,   4.00000,    716.5547
    217.5000,      15.0000,   4.00000,    726.5712
    222.5000,      15.0000,   4.00000,    710.5693
    227.5000,      15.0000,   4.00000,    723.0938
    232.5000,      15.0000,   4.00000,    760.7226
    237.5000,      15.0000,   4.00000,    767.4697
    242.5000,      15.0000,   4.00000,    763.1592
    247.5000,      15.0000,   4.00000,    686.8023
     82.5000,      55.0000,   1.00000,    720.2264
     87.5000,      55.0000,   1.00000,    741.0967
     92.5000,      55.0000,   1.00000,    736.0508
     97.5000,      55.0000,   1.00000,    754.9594
    102.5000,      55.0000,   1.00000,    768.3861
    107.5000,      55.0000,   1.00000,    779.2516
    112.5000,      55.0000,   1.00000,    789.6379
    117.5000,      55.0000,   1.00000,    803.7621
    122.5000,      55.0000,   1.00000,    816.3169
    127.5000,      55.0000,   1.00000,    802.3126
    132.5000,      55.0000,   1.00000,    798.1385
    137.5000,      55.0000,   1.00000,    777.9113
    142.5000,      55.0000,   1.00000,    764.4300
    147.5000,      55.0000,   1.00000,    773.1377
    152.5000,      55.0000,   1.00000,    747.1780
    157.5000,      55.0000,   1.00000,    715.5728
    162.5000,      55.0000,   1.00000,    695.6834
    167.5000,      55.0000,   1.00000,    676.0228
    172.5000,      55.0000,   1.00000,    661.0267
    177.5000,      55.0000,   1.00000,    653.0056
    182.5000,      55.0000,   1.00000,    647.8616
    187.5000,      55.0000,   1.00000,    633.0616
    192.5000,      55.0000,   1.00000,    645.2895
    197.5000,      55.0000,   1.00000,    653.2344
    202.5000,      55.0000,   1.00000,    635.5356
    207.5000,      55.0000,   1.00000,    641.0065
    212.5000,      55.0000,   1.00000,    657.5829
    217.5000,      55.0000,   1.00000,    657.2777
    222.5000,      55.0000,   1.00000,    667.3478
    227.5000,      55.0000,   1.00000,    674.6387
    232.5000,      55.0000,   1.00000,    682.5509
     77.5000,       5.0000,  15.00000,    667.4651
    157.5000,       5.0000,  15.00000,    724.7582
    237.5000,       5.0000,  15.00000,    839.1919
     82.5000,      15.0000,   5.00000,    685.0516
     87.5000,      15.0000,   5.00000,    697.1367
     92.5000,      15.0000,   5.00000,    704.2049
     97.5000,      15.0000,   5.00000,    734.0316
    102.5000,      15.0000,   5.00000,    767.6926
    107.5000,      15.0000,   5.00000,    804.5190
    112.5000,      15.0000,   5.00000,    810.5843
    117.5000,      15.0000,   5.00000,    796.6721
    122.5000,      15.0000,   5.00000,    765.5972
    127.5000,      15.0000,   5.00000,    757.3936
    132.5000,      15.0000,   5.00000,    757.4352
    137.5000,      15.0000,   5.00000,    746.3738
    142.5000,      15.0000,   5.00000,    727.4147
    147.5000,      15.0000,   5.00000,    698.2752
    152.5000,      15.0000,   5.00000,    692.4677
    157.5000,      15.0000,   5.00000,    647.4481
    162.5000,      15.0000,   5.00000,    677.6774
    167.5000,      15.0000,   5.00000,    708.2574
    172.5000,      15.0000,   5.00000,    697.2463
    177.5000,      15.0000,   5.00000,    672.7706
    182.5000,      15.0000,   5.00000,    624.9288
    187.5000,      15.0000,   5.00000,    605.1656
    192.5000,      15.0000,   5.00000,    595.0527
    197.5000,      15.0000,   5.00000,    599.0923
    202.5000,      15.0000,   5.00000,    627.1686
    207.5000,      15.0000,   5.00000,    638.8447
    212.5000,      15.0000,   5.00000,    658.3725
    217.5000,      15.0000,   5.00000,    667.1105
    222.5000,      15.0000,   5.00000,    667.9146
    227.5000,      15.0000,   5.00000,    679.6401
    232.5000,      15.0000,   5.00000,    731.4012
     97.5000,      65.0000,   1.00000,    742.2648
    102.5000,      65.0000,   1.00000,    762.3445
    107.5000,      65.0000,   1.00000,    771.8755
    112.5000,      65.0000,   1.00000,    786.5328
    117.5000,      65.0000,   1.00000,    792.5992
    122.5000,      65.0000,   1.00000,    789.3922
    127.5000,      65.0000,   1.00000,    783.2098
    132.5000,      65.0000,   1.00000,    771.1028
    137.5000,      65.0000,   1.00000,    772.2748
    142.5000,      65.0000,   1.00000,    759.9745
    147.5000,      65.0000,   1.00000,    727.5689
    152.5000,      65.0000,   1.00000,    710.7607
    157.5000,      65.0000,   1.00000,    698.0612
    162.5000,      65.0000,   1.00000,    677.5050
    167.5000,      65.0000,   1.00000,    655.5964
    172.5000,      65.0000,   1.00000,    639.3421
    177.5000,      65.0000,   1.00000,    630.1588
    182.5000,      65.0000,   1.00000,    625.1743
    187.5000,      65.0000,   1.00000,    625.6894
    192.5000,      65.0000,   1.00000,    618.4509
    197.5000,      65.0000,   1.00000,    617.9229
    202.5000,      65.0000,   1.00000,    615.8364
    207.5000,      65.0000,   1.00000,    615.8879
    212.5000,      65.0000,   1.00000,    624.2985
    217.5000,      65.0000,   1.00000,    624.9811
     97.5000,      15.0000,   6.00000,    721.2774
    102.5000,      15.0000,   6.00000,    765.7222
    107.5000,      15.0000,   6.00000,    799.6215
    112.5000,      15.0000,   6.00000,    816.2981
    117.5000,      15.0000,   6.00000,    798.8211
    122.5000,      15.0000,   6.00000,    757.2510
    127.5000,      15.0000,   6.00000,    736.8464
    132.5000,      15.0000,   6.00000,    741.4937
    137.5000,      15.0000,   6.00000,    727.4705
    142.5000,      15.0000,   6.00000,    698.7735
    147.5000,      15.0000,   6.00000,    663.7494
    152.5000,      15.0000,   6.00000,    661.8106
    157.5000,      15.0000,   6.00000,    631.1710
    162.5000,      15.0000,   6.00000,    664.8104
    167.5000,      15.0000,   6.00000,    686.4014
    172.5000,      15.0000,   6.00000,    675.8605
    177.5000,      15.0000,   6.00000,    652.0474
    182.5000,      15.0000,   6.00000,    610.4576
    187.5000,      15.0000,   6.00000,    593.5026
    192.5000,      15.0000,   6.00000,    576.4957
    197.5000,      15.0000,   6.00000,    569.5782
    202.5000,      15.0000,   6.00000,    601.8934
    207.5000,      15.0000,   6.00000,    607.4487
    212.5000,      15.0000,   6.00000,    630.5432
    217.5000,      15.0000,   6.00000,    636.2604
    105.0000,      30.0000,   3.00000,    777.8309
    110.0000,      30.0000,   3.00000,    788.4877
    115.0000,      30.0000,   3.00000,    782.8245
    120.0000,      30.0000,   3.00000,    782.0754
    125.0000,      30.0000,   3.00000,    776.6390
    130.0000,      30.0000,   3.00000,    740.8821
    135.0000,      30.0000,   3.00000,    711.7554
    140.0000,      30.0000,   3.00000,    694.7228
    145.0000,      30.0000,   3.00000,    690.6517
    150.0000,      30.0000,   3.00000,    659.9151
    155.0000,      30.0000,   3.00000,    660.7803
    160.0000,      30.0000,   3.00000,    671.6274
    165.0000,      30.0000,   3.00000,    649.8983
    170.0000,      30.0000,   3.00000,    652.4963
    175.0000,      30.0000,   3.00000,    644.6866
    180.0000,      30.0000,   3.00000,    634.6746
    185.0000,      30.0000,   3.00000,    615.1324
    190.0000,      30.0000,   3.00000,    592.4626
    195.0000,      30.0000,   3.00000,    596.0903
    200.0000,      30.0000,   3.00000,    588.6877
    205.0000,      30.0000,   3.00000,    586.3048
    210.0000,      30.0000,   3.00000,    605.8079
    112.5000,      25.0000,   4.00000,    780.3937
    117.5000,      25.0000,   4.00000,    787.9485
    122.5000,      25.0000,   4.00000,    769.6288
    127.5000,      25.0000,   4.00000,    730.2363
    132.5000,      25.0000,   4.00000,    718.5461
    137.5000,      25.0000,   4.00000,    707.9052
    142.5000,      25.0000,   4.00000,    678.6778
    147.5000,      25.0000,   4.00000,    670.5439
    152.5000,      25.0000,   4.00000,    640.7001
    157.5000,      25.0000,   4.00000,    643.9628
    162.5000,      25.0000,   4.00000,    657.5934
    167.5000,      25.0000,   4.00000,    656.8667
    172.5000,      25.0000,   4.00000,    649.0895
    177.5000,      25.0000,   4.00000,    656.6238
    182.5000,      25.0000,   4.00000,    625.2751
    187.5000,      25.0000,   4.00000,    591.6053
    192.5000,      25.0000,   4.00000,    590.9471
    197.5000,      25.0000,   4.00000,    586.7711
    202.5000,      25.0000,   4.00000,    583.5060
    157.5000,      15.0000,   8.00000,    607.5859
    157.5000,      15.0000,  10.00000,    608.2596
INVERSION RESULTS
INITIAL RMS ERROR
 15.31
NUMBER OF LAYERS
14
NUMBER OF BLOCKS
584
ITERATION 1
MODEL RESISTIVITY
LAYER 1
61,     2.5000
     10.0000,     1034.2
     15.0000,     1056.3
     20.0000,     997.94
     25.0000,     885.08
     30.0000,     843.63
     35.0000,     875.57
     40.0000,     912.92
     45.0000,     897.40
     50.0000,     894.13
     55.0000,     903.42
     60.0000,     910.25
     65.0000,     882.11
     70.0000,     826.11
     75.0000,     801.89
     80.0000,     790.09
     85.0000,     812.27
     90.0000,     738.55
     95.0000,     740.11
    100.0000,     763.08
    105.0000,     735.45
    110.0000,     779.30
    115.0000,     820.22
    120.0000,     739.51
    125.0000,     682.27
    130.0000,     675.06
    135.0000,     690.12
    140.0000,     691.47
    145.0000,     677.75
    150.0000,     686.54
    155.0000,     629.45
    160.0000,     703.88
    165.0000,     655.94
    170.0000,     805.47
    175.0000,     924.62
    180.0000,     720.11
    185.0000,     744.60
    190.0000,     752.25
    195.0000,     665.34
    200.0000,     710.67
    205.0000,     754.78
    210.0000,     781.52
    215.0000,     776.53
    220.0000,     829.75
    225.0000,     825.69
    230.0000,     754.68
    235.0000,     806.18
    240.0000,     885.96
    245.0000,     720.08
    250.0000,     698.48
    255.0000,     661.81
    260.0000,     648.71
    265.0000,     691.67
    270.0000,     639.16
    275.0000,     577.24
    280.0000,     527.48
    285.0000,     566.92
    290.0000,     544.14
    295.0000,     525.71
    300.0000,     528.54
    305.0000,     514.62
           471.7960
LAYER 2
61,     5.2500
     10.0000,     1049.6
     15.0000,     1057.8
     20.0000,     1004.2
     25.0000,     891.36
     30.0000,     849.30
     35.0000,     885.85
     40.0000,     925.38
     45.0000,     917.99
     50.0000,     917.71
     55.0000,     926.86
     60.0000,     934.19
     65.0000,     908.91
     70.0000,     855.49
     75.0000,     828.43
     80.0000,     817.26
     85.0000,     833.11
     90.0000,     769.49
     95.0000,     766.84
    100.0000,     780.36
    105.0000,     755.64
    110.0000,     792.55
    115.0000,     828.32
    120.0000,     759.12
    125.0000,     704.60
    130.0000,     696.48
    135.0000,     710.51
    140.0000,     711.84
    145.0000,     704.11
    150.0000,     709.08
    155.0000,     669.50
    160.0000,     730.84
    165.0000,     706.67
    170.0000,     846.19
    175.0000,     948.92
    180.0000,     778.59
    185.0000,     786.07
    190.0000,     786.99
    195.0000,     711.03
    200.0000,     746.46
    205.0000,     788.41
    210.0000,     813.25
    215.0000,     810.56
    220.0000,     852.01
    225.0000,     847.07
    230.0000,     786.40
    235.0000,     831.87
    240.0000,     892.90
    245.0000,     743.21
    250.0000,     707.76
    255.0000,     676.06
    260.0000,     667.42
    265.0000,     703.08
    270.0000,     654.45
    275.0000,     589.04
    280.0000,     544.00
    285.0000,     575.53
    290.0000,     557.10
    295.0000,     538.80
    300.0000,     535.24
    305.0000,     513.88
           480.2739
LAYER 3
59,     8.2750
     15.0000,     1072.3
     20.0000,     1032.7
     25.0000,     935.26
     30.0000,     902.31
     35.0000,     949.05
     40.0000,     1001.5
     45.0000,     1007.6
     50.0000,     1007.4
     55.0000,     1008.9
     60.0000,     1008.3
     65.0000,     979.30
     70.0000,     924.08
     75.0000,     887.61
     80.0000,     871.97
     85.0000,     880.95
     90.0000,     835.81
     95.0000,     831.73
    100.0000,     838.00
    105.0000,     820.24
    110.0000,     853.31
    115.0000,     888.57
    120.0000,     839.67
    125.0000,     792.84
    130.0000,     783.79
    135.0000,     793.46
    140.0000,     793.34
    145.0000,     790.44
    150.0000,     795.57
    155.0000,     777.84
    160.0000,     830.70
    165.0000,     833.83
    170.0000,     960.92
    175.0000,     1046.1
    180.0000,     916.34
    185.0000,     907.20
    190.0000,     899.65
    195.0000,     835.92
    200.0000,     859.68
    205.0000,     897.52
    210.0000,     918.83
    215.0000,     915.28
    220.0000,     940.54
    225.0000,     933.67
    230.0000,     888.17
    235.0000,     926.44
    240.0000,     961.53
    245.0000,     825.10
    250.0000,     769.80
    255.0000,     738.80
    260.0000,     732.43
    265.0000,     754.95
    270.0000,     706.87
    275.0000,     637.37
    280.0000,     595.33
    285.0000,     614.64
    290.0000,     599.14
    295.0000,     577.92
    300.0000,     554.97
           515.3544
LAYER 4
57,    11.6025
     20.0000,     1101.7
     25.0000,     1019.0
     30.0000,     1001.9
     35.0000,     1069.1
     40.0000,     1137.4
     45.0000,     1153.1
     50.0000,     1143.5
     55.0000,     1121.8
     60.0000,     1096.5
     65.0000,     1047.5
     70.0000,     978.17
     75.0000,     925.97
     80.0000,     901.91
     85.0000,     909.20
     90.0000,     885.40
     95.0000,     890.60
    100.0000,     902.15
    105.0000,     897.84
    110.0000,     938.22
    115.0000,     985.00
    120.0000,     960.96
    125.0000,     927.32
    130.0000,     918.86
    135.0000,     921.41
    140.0000,     914.98
    145.0000,     911.59
    150.0000,     919.27
    155.0000,     917.43
    160.0000,     968.73
    165.0000,     985.53
    170.0000,     1098.9
    175.0000,     1170.6
    180.0000,     1069.3
    185.0000,     1056.1
    190.0000,     1047.6
    195.0000,     994.46
    200.0000,     1012.7
    205.0000,     1047.8
    210.0000,     1066.8
    215.0000,     1062.1
    220.0000,     1079.7
    225.0000,     1076.6
    230.0000,     1046.4
    235.0000,     1083.5
    240.0000,     1099.9
    245.0000,     960.39
    250.0000,     884.91
    255.0000,     846.25
    260.0000,     834.00
    265.0000,     840.85
    270.0000,     785.31
    275.0000,     710.07
    280.0000,     665.60
    285.0000,     673.95
    290.0000,     652.59
    295.0000,     627.72
           571.7842
LAYER 5
53,    15.2628
     30.0000,     1249.1
     35.0000,     1329.1
     40.0000,     1386.8
     45.0000,     1384.2
     50.0000,     1337.9
     55.0000,     1242.7
     60.0000,     1141.8
     65.0000,     1033.8
     70.0000,     933.83
     75.0000,     859.76
     80.0000,     823.44
     85.0000,     825.10
     90.0000,     840.46
     95.0000,     875.04
    100.0000,     918.02
    105.0000,     962.95
    110.0000,     1030.3
    115.0000,     1102.8
    120.0000,     1140.1
    125.0000,     1150.9
    130.0000,     1149.1
    135.0000,     1134.9
    140.0000,     1111.5
    145.0000,     1095.6
    150.0000,     1095.0
    155.0000,     1101.9
    160.0000,     1126.7
    165.0000,     1140.7
    170.0000,     1182.9
    175.0000,     1205.0
    180.0000,     1171.1
    185.0000,     1165.1
    190.0000,     1166.3
    195.0000,     1156.3
    200.0000,     1174.0
    205.0000,     1204.0
    210.0000,     1229.1
    215.0000,     1246.7
    220.0000,     1276.0
    225.0000,     1305.0
    230.0000,     1325.6
    235.0000,     1357.1
    240.0000,     1342.3
    245.0000,     1233.0
    250.0000,     1137.1
    255.0000,     1071.1
    260.0000,     1024.9
    265.0000,     984.11
    270.0000,     914.00
    275.0000,     845.07
    280.0000,     793.25
    285.0000,     771.73
           714.2515
LAYER 6
49,    19.2890
     40.0000,     1401.2
     45.0000,     1349.9
     50.0000,     1291.4
     55.0000,     1164.7
     60.0000,     1046.3
     65.0000,     922.49
     70.0000,     823.05
     75.0000,     751.75
     80.0000,     715.82
     85.0000,     713.61
     90.0000,     735.39
     95.0000,     776.58
    100.0000,     830.45
    105.0000,     893.04
    110.0000,     966.51
    115.0000,     1040.7
    120.0000,     1095.8
    125.0000,     1125.0
    130.0000,     1129.4
    135.0000,     1113.2
    140.0000,     1086.2
    145.0000,     1061.9
    150.0000,     1047.0
    155.0000,     1038.9
    160.0000,     1035.4
    165.0000,     1028.9
    170.0000,     1027.9
    175.0000,     1022.8
    180.0000,     1008.7
    185.0000,     1005.9
    190.0000,     1011.0
    195.0000,     1019.2
    200.0000,     1038.7
    205.0000,     1066.8
    210.0000,     1098.5
    215.0000,     1133.5
    220.0000,     1177.0
    225.0000,     1224.8
    230.0000,     1267.9
    235.0000,     1297.7
    240.0000,     1286.6
    245.0000,     1223.4
    250.0000,     1149.0
    255.0000,     1083.7
    260.0000,     1025.6
    265.0000,     973.04
    270.0000,     912.27
    275.0000,     862.97
           806.6077
LAYER 7
45,    23.7179
     50.0000,     1209.4
     55.0000,     1038.3
     60.0000,     936.96
     65.0000,     825.38
     70.0000,     741.92
     75.0000,     678.40
     80.0000,     645.99
     85.0000,     640.72
     90.0000,     657.96
     95.0000,     693.14
    100.0000,     741.46
    105.0000,     798.87
    110.0000,     861.92
    115.0000,     922.97
    120.0000,     971.13
    125.0000,     999.16
    130.0000,     1005.3
    135.0000,     992.82
    140.0000,     969.34
    145.0000,     943.65
    150.0000,     920.69
    155.0000,     900.46
    160.0000,     881.51
    165.0000,     862.29
    170.0000,     845.10
    175.0000,     829.71
    180.0000,     817.08
    185.0000,     811.97
    190.0000,     814.16
    195.0000,     822.55
    200.0000,     838.49
    205.0000,     861.59
    210.0000,     890.95
    215.0000,     926.52
    220.0000,     968.72
    225.0000,     1014.4
    230.0000,     1056.1
    235.0000,     1083.6
    240.0000,     1084.2
    245.0000,     1056.0
    250.0000,     1012.6
    255.0000,     969.52
    260.0000,     927.19
    265.0000,     889.41
           842.0856
LAYER 8
41,    28.5897
     60.0000,     885.87
     65.0000,     761.21
     70.0000,     695.24
     75.0000,     644.30
     80.0000,     616.42
     85.0000,     608.43
     90.0000,     619.40
     95.0000,     645.50
    100.0000,     682.85
    105.0000,     727.50
    110.0000,     775.19
    115.0000,     819.93
    120.0000,     855.06
    125.0000,     875.65
    130.0000,     880.10
    135.0000,     870.37
    140.0000,     851.02
    145.0000,     827.21
    150.0000,     802.42
    155.0000,     777.84
    160.0000,     753.65
    165.0000,     730.16
    170.0000,     708.63
    175.0000,     690.16
    180.0000,     676.02
    185.0000,     667.67
    190.0000,     665.36
    195.0000,     668.96
    200.0000,     678.67
    205.0000,     694.52
    210.0000,     716.37
    215.0000,     743.98
    220.0000,     776.51
    225.0000,     811.66
    230.0000,     844.62
    235.0000,     867.96
    240.0000,     874.47
    245.0000,     865.81
    250.0000,     849.25
    255.0000,     829.22
           808.3468
LAYER 9
37,    33.9487
     70.0000,     680.17
     75.0000,     631.42
     80.0000,     609.05
     85.0000,     602.50
     90.0000,     608.45
     95.0000,     626.41
    100.0000,     653.18
    105.0000,     685.17
    110.0000,     719.03
    115.0000,     749.78
    120.0000,     773.10
    125.0000,     785.90
    130.0000,     787.18
    135.0000,     778.09
    140.0000,     761.24
    145.0000,     739.67
    150.0000,     715.81
    155.0000,     691.07
    160.0000,     666.35
    165.0000,     642.48
    170.0000,     620.43
    175.0000,     601.19
    180.0000,     585.64
    185.0000,     574.51
    190.0000,     568.11
    195.0000,     566.60
    200.0000,     570.13
    205.0000,     578.77
    210.0000,     592.51
    215.0000,     611.06
    220.0000,     633.29
    225.0000,     658.23
    230.0000,     683.82
    235.0000,     703.97
    240.0000,     711.04
    245.0000,     712.28
           715.3073
LAYER 10
31,    39.8436
     85.0000,     608.13
     90.0000,     613.41
     95.0000,     624.21
    100.0000,     643.31
    105.0000,     665.02
    110.0000,     689.40
    115.0000,     709.91
    120.0000,     724.25
    125.0000,     730.44
    130.0000,     728.06
    135.0000,     717.98
    140.0000,     701.87
    145.0000,     681.66
    150.0000,     659.06
    155.0000,     635.32
    160.0000,     611.41
    165.0000,     588.17
    170.0000,     566.37
    175.0000,     546.72
    180.0000,     529.85
    185.0000,     516.24
    190.0000,     506.24
    195.0000,     500.15
    200.0000,     498.23
    205.0000,     500.63
    210.0000,     507.47
    215.0000,     518.87
    220.0000,     532.45
    225.0000,     549.40
    230.0000,     568.33
           599.2913
LAYER 11
27,    46.3279
     95.0000,     624.75
    100.0000,     646.46
    105.0000,     663.52
    110.0000,     680.61
    115.0000,     693.73
    120.0000,     701.88
    125.0000,     702.57
    130.0000,     696.17
    135.0000,     683.81
    140.0000,     666.87
    145.0000,     646.76
    150.0000,     624.69
    155.0000,     601.63
    160.0000,     578.34
    165.0000,     555.49
    170.0000,     533.63
    175.0000,     513.26
    180.0000,     494.79
    185.0000,     478.62
    190.0000,     465.10
    195.0000,     454.70
    200.0000,     447.96
    205.0000,     445.02
    210.0000,     446.06
    215.0000,     450.89
    220.0000,     459.10
           472.9070
LAYER 12
23,    53.4607
    105.0000,     672.57
    110.0000,     690.36
    115.0000,     699.93
    120.0000,     701.54
    125.0000,     696.58
    130.0000,     685.05
    135.0000,     668.94
    140.0000,     649.66
    145.0000,     628.33
    150.0000,     605.75
    155.0000,     582.54
    160.0000,     559.20
    165.0000,     536.12
    170.0000,     513.62
    175.0000,     491.98
    180.0000,     471.45
    185.0000,     452.30
    190.0000,     434.89
    195.0000,     419.71
    200.0000,     408.66
    205.0000,     400.68
    210.0000,     397.06
           398.4928
LAYER 13
21,    61.3068
    110.0000,     729.52
    115.0000,     731.94
    120.0000,     722.61
    125.0000,     707.63
    130.0000,     689.88
    135.0000,     667.83
    140.0000,     644.65
    145.0000,     620.92
    150.0000,     596.94
    155.0000,     572.87
    160.0000,     548.85
    165.0000,     524.99
    170.0000,     501.39
    175.0000,     478.08
    180.0000,     455.07
    185.0000,     432.44
    190.0000,     410.45
    195.0000,     391.87
    200.0000,     374.61
    205.0000,     360.09
           351.4137
LAYER 14
19, 
    115.0000,     799.73
    120.0000,     759.77
    125.0000,     727.51
    130.0000,     699.68
    135.0000,     674.17
    140.0000,     646.28
    145.0000,     619.96
    150.0000,     594.44
    155.0000,     569.35
    160.0000,     544.52
    165.0000,     519.84
    170.0000,     495.20
    175.0000,     470.42
    180.0000,     445.19
    185.0000,     419.01
    190.0000,     395.76
    195.0000,     371.63
    200.0000,     345.99
           318.3688
CALCULATED APPARENT RESISTIVITY
      7.5000,       5.0000,   1.00000,   1031.3524
     12.5000,       5.0000,   1.00000,   1028.5865
     17.5000,       5.0000,   1.00000,    990.8032
     22.5000,       5.0000,   1.00000,    932.3123
     27.5000,       5.0000,   1.00000,    903.8807
     32.5000,       5.0000,   1.00000,    915.6229
     37.5000,       5.0000,   1.00000,    931.1933
     42.5000,       5.0000,   1.00000,    915.6556
     47.5000,       5.0000,   1.00000,    933.2655
     52.5000,       5.0000,   1.00000,    924.6127
     57.5000,       5.0000,   1.00000,    916.7349
     62.5000,       5.0000,   1.00000,    894.3325
     67.5000,       5.0000,   1.00000,    855.4920
     72.5000,       5.0000,   1.00000,    844.4464
     77.5000,       5.0000,   1.00000,    803.2724
     82.5000,       5.0000,   1.00000,    822.1689
     87.5000,       5.0000,   1.00000,    772.3577
     92.5000,       5.0000,   1.00000,    773.2711
     97.5000,       5.0000,   1.00000,    785.8345
    102.5000,       5.0000,   1.00000,    767.7616
    107.5000,       5.0000,   1.00000,    785.1838
    112.5000,       5.0000,   1.00000,    796.5377
    117.5000,       5.0000,   1.00000,    754.2849
    122.5000,       5.0000,   1.00000,    733.5620
    127.5000,       5.0000,   1.00000,    718.7341
    132.5000,       5.0000,   1.00000,    716.7586
    137.5000,       5.0000,   1.00000,    716.3964
    142.5000,       5.0000,   1.00000,    697.9285
    147.5000,       5.0000,   1.00000,    725.1321
    152.5000,       5.0000,   1.00000,    674.1118
    157.5000,       5.0000,   1.00000,    766.1152
    162.5000,       5.0000,   1.00000,    716.5825
    167.5000,       5.0000,   1.00000,    798.6697
    172.5000,       5.0000,   1.00000,    872.0722
    177.5000,       5.0000,   1.00000,    754.8079
    182.5000,       5.0000,   1.00000,    802.0359
    187.5000,       5.0000,   1.00000,    784.5180
    192.5000,       5.0000,   1.00000,    727.6636
    197.5000,       5.0000,   1.00000,    771.0506
    202.5000,       5.0000,   1.00000,    782.1182
    207.5000,       5.0000,   1.00000,    806.5813
    212.5000,       5.0000,   1.00000,    810.2289
    217.5000,       5.0000,   1.00000,    840.4545
    222.5000,       5.0000,   1.00000,    842.5721
    227.5000,       5.0000,   1.00000,    817.0304
    232.5000,       5.0000,   1.00000,    810.5375
    237.5000,       5.0000,   1.00000,    860.9474
    242.5000,       5.0000,   1.00000,    740.7917
    247.5000,       5.0000,   1.00000,    742.9593
    252.5000,       5.0000,   1.00000,    709.4670
    257.5000,       5.0000,   1.00000,    677.1884
    262.5000,       5.0000,   1.00000,    688.1152
    267.5000,       5.0000,   1.00000,    638.1953
    272.5000,       5.0000,   1.00000,    619.2358
    277.5000,       5.0000,   1.00000,    570.9894
    282.5000,       5.0000,   1.00000,    584.3599
    287.5000,       5.0000,   1.00000,    558.1136
    292.5000,       5.0000,   1.00000,    547.2358
    297.5000,       5.0000,   1.00000,    537.2534
    302.5000,       5.0000,   1.00000,    524.2759
    307.5000,       5.0000,   1.00000,    496.4030
     12.5000,       5.0000,   2.00000,   1062.6136
     17.5000,       5.0000,   2.00000,   1042.3624
     22.5000,       5.0000,   2.00000,    962.5521
     27.5000,       5.0000,   2.00000,    939.8405
     32.5000,       5.0000,   2.00000,    989.0515
     37.5000,       5.0000,   2.00000,    999.6404
     42.5000,       5.0000,   2.00000,    951.8081
     47.5000,       5.0000,   2.00000,    957.0353
     52.5000,       5.0000,   2.00000,    959.9288
     57.5000,       5.0000,   2.00000,    955.0643
     62.5000,       5.0000,   2.00000,    925.3508
     67.5000,       5.0000,   2.00000,    883.6802
     72.5000,       5.0000,   2.00000,    861.2238
     77.5000,       5.0000,   2.00000,    841.9542
     82.5000,       5.0000,   2.00000,    863.6316
     87.5000,       5.0000,   2.00000,    797.9489
     92.5000,       5.0000,   2.00000,    802.5894
     97.5000,       5.0000,   2.00000,    831.1569
    102.5000,       5.0000,   2.00000,    784.6909
    107.5000,       5.0000,   2.00000,    812.4246
    112.5000,       5.0000,   2.00000,    850.1765
    117.5000,       5.0000,   2.00000,    789.5833
    122.5000,       5.0000,   2.00000,    760.2542
    127.5000,       5.0000,   2.00000,    770.3745
    132.5000,       5.0000,   2.00000,    781.7484
    137.5000,       5.0000,   2.00000,    766.0723
    142.5000,       5.0000,   2.00000,    760.3949
    147.5000,       5.0000,   2.00000,    772.6270
    152.5000,       5.0000,   2.00000,    751.0872
    157.5000,       5.0000,   2.00000,    828.3780
    162.5000,       5.0000,   2.00000,    729.8712
    167.5000,       5.0000,   2.00000,    853.3619
    172.5000,       5.0000,   2.00000,    956.1329
    177.5000,       5.0000,   2.00000,    756.9399
    182.5000,       5.0000,   2.00000,    837.5397
    187.5000,       5.0000,   2.00000,    883.3577
    192.5000,       5.0000,   2.00000,    775.5012
    197.5000,       5.0000,   2.00000,    822.4972
    202.5000,       5.0000,   2.00000,    865.3315
    207.5000,       5.0000,   2.00000,    851.9712
    212.5000,       5.0000,   2.00000,    843.1989
    217.5000,       5.0000,   2.00000,    904.1309
    222.5000,       5.0000,   2.00000,    900.3857
    227.5000,       5.0000,   2.00000,    808.5507
    232.5000,       5.0000,   2.00000,    855.5868
    237.5000,       5.0000,   2.00000,    941.3877
    242.5000,       5.0000,   2.00000,    777.6080
    247.5000,       5.0000,   2.00000,    765.8646
    252.5000,       5.0000,   2.00000,    760.2939
    257.5000,       5.0000,   2.00000,    717.3928
    262.5000,       5.0000,   2.00000,    735.5063
    267.5000,       5.0000,   2.00000,    689.8156
    272.5000,       5.0000,   2.00000,    641.3849
    277.5000,       5.0000,   2.00000,    605.6985
    282.5000,       5.0000,   2.00000,    632.7328
    287.5000,       5.0000,   2.00000,    599.7748
    292.5000,       5.0000,   2.00000,    566.6157
    297.5000,       5.0000,   2.00000,    571.7877
    302.5000,       5.0000,   2.00000,    556.3715
     17.5000,       5.0000,   3.00000,   1072.8625
     22.5000,       5.0000,   3.00000,    980.2421
     27.5000,       5.0000,   3.00000,    959.9307
     32.5000,       5.0000,   3.00000,   1022.4438
     37.5000,       5.0000,   3.00000,   1048.2755
     42.5000,       5.0000,   3.00000,    985.5444
     47.5000,       5.0000,   3.00000,    966.6488
     52.5000,       5.0000,   3.00000,    972.0892
     57.5000,       5.0000,   3.00000,    978.7183
     62.5000,       5.0000,   3.00000,    946.9094
     67.5000,       5.0000,   3.00000,    885.3714
     72.5000,       5.0000,   3.00000,    872.4953
     77.5000,       5.0000,   3.00000,    861.3622
     82.5000,       5.0000,   3.00000,    884.9711
     87.5000,       5.0000,   3.00000,    821.2408
     92.5000,       5.0000,   3.00000,    820.6299
     97.5000,       5.0000,   3.00000,    829.5183
    102.5000,       5.0000,   3.00000,    808.7833
    107.5000,       5.0000,   3.00000,    847.0284
    112.5000,       5.0000,   3.00000,    886.2986
    117.5000,       5.0000,   3.00000,    822.5736
    122.5000,       5.0000,   3.00000,    779.2468
    127.5000,       5.0000,   3.00000,    794.0731
    132.5000,       5.0000,   3.00000,    824.6119
    137.5000,       5.0000,   3.00000,    833.3046
    142.5000,       5.0000,   3.00000,    805.1707
    147.5000,       5.0000,   3.00000,    838.2293
    152.5000,       5.0000,   3.00000,    787.9316
    157.5000,       5.0000,   3.00000,    832.2890
    162.5000,       5.0000,   3.00000,    766.6442
    167.5000,       5.0000,   3.00000,    903.7338
    172.5000,       5.0000,   3.00000,    982.9346
    177.5000,       5.0000,   3.00000,    812.4750
    182.5000,       5.0000,   3.00000,    856.2703
    187.5000,       5.0000,   3.00000,    892.2875
    192.5000,       5.0000,   3.00000,    828.4070
    197.5000,       5.0000,   3.00000,    863.2892
    202.5000,       5.0000,   3.00000,    896.7958
    207.5000,       5.0000,   3.00000,    902.4410
    212.5000,       5.0000,   3.00000,    889.5992
    217.5000,       5.0000,   3.00000,    937.9678
    222.5000,       5.0000,   3.00000,    894.8853
    227.5000,       5.0000,   3.00000,    832.8690
    232.5000,       5.0000,   3.00000,    881.2153
    237.5000,       5.0000,   3.00000,    986.2509
    242.5000,       5.0000,   3.00000,    825.5866
    247.5000,       5.0000,   3.00000,    780.6826
    252.5000,       5.0000,   3.00000,    760.4645
    257.5000,       5.0000,   3.00000,    764.0271
    262.5000,       5.0000,   3.00000,    792.5489
    267.5000,       5.0000,   3.00000,    727.9368
    272.5000,       5.0000,   3.00000,    671.8563
    277.5000,       5.0000,   3.00000,    625.5955
    282.5000,       5.0000,   3.00000,    666.6725
    287.5000,       5.0000,   3.00000,    635.5837
    292.5000,       5.0000,   3.00000,    607.8833
    297.5000,       5.0000,   3.00000,    594.9286
     22.5000,      15.0000,   1.00000,   1009.8466
     27.5000,      15.0000,   1.00000,    991.9974
     32.5000,      15.0000,   1.00000,   1007.7498
     37.5000,      15.0000,   1.00000,   1019.5890
     42.5000,      15.0000,   1.00000,   1007.7460
     47.5000,      15.0000,   1.00000,    977.7671
     52.5000,      15.0000,   1.00000,    966.9253
     57.5000,      15.0000,   1.00000,    963.9133
     62.5000,      15.0000,   1.00000,    936.5839
     67.5000,      15.0000,   1.00000,    905.2797
     72.5000,      15.0000,   1.00000,    879.6198
     77.5000,      15.0000,   1.00000,    877.5259
     82.5000,      15.0000,   1.00000,    865.6415
     87.5000,      15.0000,   1.00000,    856.2053
     92.5000,      15.0000,   1.00000,    824.8167
     97.5000,      15.0000,   1.00000,    818.7848
    102.5000,      15.0000,   1.00000,    839.3333
    107.5000,      15.0000,   1.00000,    867.2926
    112.5000,      15.0000,   1.00000,    862.0082
    117.5000,      15.0000,   1.00000,    837.4425
    122.5000,      15.0000,   1.00000,    809.6114
    127.5000,      15.0000,   1.00000,    802.7495
    132.5000,      15.0000,   1.00000,    834.3170
    137.5000,      15.0000,   1.00000,    849.1250
    142.5000,      15.0000,   1.00000,    865.7085
    147.5000,      15.0000,   1.00000,    836.7158
    152.5000,      15.0000,   1.00000,    816.8333
    157.5000,      15.0000,   1.00000,    800.5856
    162.5000,      15.0000,   1.00000,    853.8264
    167.5000,      15.0000,   1.00000,    893.4365
    172.5000,      15.0000,   1.00000,    915.5637
    177.5000,      15.0000,   1.00000,    907.7084
    182.5000,      15.0000,   1.00000,    865.9701
    187.5000,      15.0000,   1.00000,    845.1794
    192.5000,      15.0000,   1.00000,    866.0206
    197.5000,      15.0000,   1.00000,    883.7618
    202.5000,      15.0000,   1.00000,    892.7986
    207.5000,      15.0000,   1.00000,    916.3172
    212.5000,      15.0000,   1.00000,    936.2734
    217.5000,      15.0000,   1.00000,    892.3557
    222.5000,      15.0000,   1.00000,    875.8302
    227.5000,      15.0000,   1.00000,    873.8962
    232.5000,      15.0000,   1.00000,    903.4235
    237.5000,      15.0000,   1.00000,    897.6706
    242.5000,      15.0000,   1.00000,    873.7236
    247.5000,      15.0000,   1.00000,    795.4529
    252.5000,      15.0000,   1.00000,    766.4709
    257.5000,      15.0000,   1.00000,    782.4293
    262.5000,      15.0000,   1.00000,    787.7506
    267.5000,      15.0000,   1.00000,    752.9876
    272.5000,      15.0000,   1.00000,    696.7726
    277.5000,      15.0000,   1.00000,    671.2764
    282.5000,      15.0000,   1.00000,    652.7688
    287.5000,      15.0000,   1.00000,    659.0118
    292.5000,      15.0000,   1.00000,    636.9926
     22.5000,       5.0000,   4.00000,    989.2462
     27.5000,       5.0000,   4.00000,    965.7144
     32.5000,       5.0000,   4.00000,   1021.4769
     37.5000,       5.0000,   4.00000,   1052.9923
     42.5000,       5.0000,   4.00000,   1003.4517
     47.5000,       5.0000,   4.00000,    987.2429
     52.5000,       5.0000,   4.00000,    975.7908
     57.5000,       5.0000,   4.00000,    981.0204
     62.5000,       5.0000,   4.00000,    947.3553
     67.5000,       5.0000,   4.00000,    893.4621
     72.5000,       5.0000,   4.00000,    878.9451
     77.5000,       5.0000,   4.00000,    860.8801
     82.5000,       5.0000,   4.00000,    898.4251
     87.5000,       5.0000,   4.00000,    832.3685
     92.5000,       5.0000,   4.00000,    818.6426
     97.5000,       5.0000,   4.00000,    838.2914
    102.5000,       5.0000,   4.00000,    820.1443
    107.5000,       5.0000,   4.00000,    876.2130
    112.5000,       5.0000,   4.00000,    910.7191
    117.5000,       5.0000,   4.00000,    838.0804
    122.5000,       5.0000,   4.00000,    801.6432
    127.5000,       5.0000,   4.00000,    805.3088
    132.5000,       5.0000,   4.00000,    851.3499
    137.5000,       5.0000,   4.00000,    866.5632
    142.5000,       5.0000,   4.00000,    864.2449
    147.5000,       5.0000,   4.00000,    870.8314
    152.5000,       5.0000,   4.00000,    778.2808
    157.5000,       5.0000,   4.00000,    859.9462
    162.5000,       5.0000,   4.00000,    785.4868
    167.5000,       5.0000,   4.00000,    919.6636
    172.5000,       5.0000,   4.00000,   1040.2197
    177.5000,       5.0000,   4.00000,    831.8217
    182.5000,       5.0000,   4.00000,    886.5463
    187.5000,       5.0000,   4.00000,    889.1086
    192.5000,       5.0000,   4.00000,    820.5480
    197.5000,       5.0000,   4.00000,    892.9451
    202.5000,       5.0000,   4.00000,    912.2676
    207.5000,       5.0000,   4.00000,    932.5674
    212.5000,       5.0000,   4.00000,    926.3995
    217.5000,       5.0000,   4.00000,    924.7769
    222.5000,       5.0000,   4.00000,    903.0731
    227.5000,       5.0000,   4.00000,    844.3117
    232.5000,       5.0000,   4.00000,    900.2973
    237.5000,       5.0000,   4.00000,   1004.5172
    242.5000,       5.0000,   4.00000,    830.6266
    247.5000,       5.0000,   4.00000,    799.4033
    252.5000,       5.0000,   4.00000,    772.0394
    257.5000,       5.0000,   4.00000,    773.4081
    262.5000,       5.0000,   4.00000,    832.4739
    267.5000,       5.0000,   4.00000,    761.6728
    272.5000,       5.0000,   4.00000,    701.5127
    277.5000,       5.0000,   4.00000,    647.7007
    282.5000,       5.0000,   4.00000,    682.9454
    287.5000,       5.0000,   4.00000,    666.9977
    292.5000,       5.0000,   4.00000,    638.4875
     30.0000,      20.0000,   1.00000,    981.6191
     35.0000,      20.0000,   1.00000,    975.9042
     40.0000,      20.0000,   1.00000,    989.5070
     45.0000,      20.0000,   1.00000,    997.5395
     50.0000,      20.0000,   1.00000,    990.3248
     55.0000,      20.0000,   1.00000,    964.2480
     60.0000,      20.0000,   1.00000,    938.1602
     65.0000,      20.0000,   1.00000,    923.2635
     70.0000,      20.0000,   1.00000,    901.0049
     75.0000,      20.0000,   1.00000,    889.1984
     80.0000,      20.0000,   1.00000,    869.0303
     85.0000,      20.0000,   1.00000,    848.2445
     90.0000,      20.0000,   1.00000,    849.0956
     95.0000,      20.0000,   1.00000,    835.6572
    100.0000,      20.0000,   1.00000,    850.5544
    105.0000,      20.0000,   1.00000,    872.3271
    110.0000,      20.0000,   1.00000,    863.1959
    115.0000,      20.0000,   1.00000,    862.6806
    120.0000,      20.0000,   1.00000,    843.8169
    125.0000,      20.0000,   1.00000,    834.6776
    130.0000,      20.0000,   1.00000,    836.4903
    135.0000,      20.0000,   1.00000,    859.6869
    140.0000,      20.0000,   1.00000,    876.3709
    145.0000,      20.0000,   1.00000,    844.3104
    150.0000,      20.0000,   1.00000,    848.9545
    155.0000,      20.0000,   1.00000,    825.6614
    160.0000,      20.0000,   1.00000,    839.0214
    165.0000,      20.0000,   1.00000,    914.3878
    170.0000,      20.0000,   1.00000,    902.0393
    175.0000,      20.0000,   1.00000,    929.6772
    180.0000,      20.0000,   1.00000,    925.6579
    185.0000,      20.0000,   1.00000,    851.2973
    190.0000,      20.0000,   1.00000,    859.8676
    195.0000,      20.0000,   1.00000,    853.8436
    200.0000,      20.0000,   1.00000,    878.1194
    205.0000,      20.0000,   1.00000,    925.6115
    210.0000,      20.0000,   1.00000,    907.0645
    215.0000,      20.0000,   1.00000,    906.9843
    220.0000,      20.0000,   1.00000,    891.2242
    225.0000,      20.0000,   1.00000,    884.3362
    230.0000,      20.0000,   1.00000,    903.4141
    235.0000,      20.0000,   1.00000,    868.8111
    240.0000,      20.0000,   1.00000,    859.1094
    245.0000,      20.0000,   1.00000,    840.4093
    250.0000,      20.0000,   1.00000,    797.7237
    255.0000,      20.0000,   1.00000,    797.2919
    260.0000,      20.0000,   1.00000,    780.1873
    265.0000,      20.0000,   1.00000,    769.3038
    270.0000,      20.0000,   1.00000,    763.2950
    275.0000,      20.0000,   1.00000,    723.9081
    280.0000,      20.0000,   1.00000,    695.6285
    285.0000,      20.0000,   1.00000,    672.8946
     27.5000,       5.0000,   5.00000,    952.2054
     32.5000,       5.0000,   5.00000,   1003.5472
     37.5000,       5.0000,   5.00000,   1031.7334
     42.5000,       5.0000,   5.00000,    998.9347
     47.5000,       5.0000,   5.00000,    998.3629
     52.5000,       5.0000,   5.00000,    987.9380
     57.5000,       5.0000,   5.00000,    969.8299
     62.5000,       5.0000,   5.00000,    942.5804
     67.5000,       5.0000,   5.00000,    897.1471
     72.5000,       5.0000,   5.00000,    876.3641
     77.5000,       5.0000,   5.00000,    863.0064
     82.5000,       5.0000,   5.00000,    894.3409
     87.5000,       5.0000,   5.00000,    822.4631
     92.5000,       5.0000,   5.00000,    822.9003
     97.5000,       5.0000,   5.00000,    849.7967
    102.5000,       5.0000,   5.00000,    831.9568
    107.5000,       5.0000,   5.00000,    880.0924
    112.5000,       5.0000,   5.00000,    926.3922
    117.5000,       5.0000,   5.00000,    851.9391
    122.5000,       5.0000,   5.00000,    806.9907
    127.5000,       5.0000,   5.00000,    827.8096
    132.5000,       5.0000,   5.00000,    856.0323
    137.5000,       5.0000,   5.00000,    887.3041
    142.5000,       5.0000,   5.00000,    879.6232
    147.5000,       5.0000,   5.00000,    862.2843
    152.5000,       5.0000,   5.00000,    795.6025
    157.5000,       5.0000,   5.00000,    866.7025
    162.5000,       5.0000,   5.00000,    786.1472
    167.5000,       5.0000,   5.00000,    946.1055
    172.5000,       5.0000,   5.00000,   1061.9678
    177.5000,       5.0000,   5.00000,    848.9009
    182.5000,       5.0000,   5.00000,    885.7139
    187.5000,       5.0000,   5.00000,    904.1542
    192.5000,       5.0000,   5.00000,    799.5244
    197.5000,       5.0000,   5.00000,    864.4432
    202.5000,       5.0000,   5.00000,    938.7409
    207.5000,       5.0000,   5.00000,    937.3046
    212.5000,       5.0000,   5.00000,    900.2925
    217.5000,       5.0000,   5.00000,    939.8597
    222.5000,       5.0000,   5.00000,    907.0889
    227.5000,       5.0000,   5.00000,    842.7665
    232.5000,       5.0000,   5.00000,    902.3441
    237.5000,       5.0000,   5.00000,    996.3856
    242.5000,       5.0000,   5.00000,    818.8420
    247.5000,       5.0000,   5.00000,    799.5726
    252.5000,       5.0000,   5.00000,    792.1351
    257.5000,       5.0000,   5.00000,    776.3249
    262.5000,       5.0000,   5.00000,    826.6035
    267.5000,       5.0000,   5.00000,    790.0536
    272.5000,       5.0000,   5.00000,    723.2595
    277.5000,       5.0000,   5.00000,    666.1262
    282.5000,       5.0000,   5.00000,    705.7710
    287.5000,       5.0000,   5.00000,    677.7112
     32.5000,       5.0000,   6.00000,    975.6578
     37.5000,       5.0000,   6.00000,   1011.6406
     42.5000,       5.0000,   6.00000,    978.8620
     47.5000,       5.0000,   6.00000,    990.0104
     52.5000,       5.0000,   6.00000,    986.6207
     57.5000,       5.0000,   6.00000,    977.3102
     62.5000,       5.0000,   6.00000,    937.6558
     67.5000,       5.0000,   6.00000,    884.2864
     72.5000,       5.0000,   6.00000,    875.2104
     77.5000,       5.0000,   6.00000,    855.9752
     82.5000,       5.0000,   6.00000,    877.6331
     87.5000,       5.0000,   6.00000,    813.8051
     92.5000,       5.0000,   6.00000,    825.2311
     97.5000,       5.0000,   6.00000,    858.1214
    102.5000,       5.0000,   6.00000,    835.4597
    107.5000,       5.0000,   6.00000,    883.0850
    112.5000,       5.0000,   6.00000,    927.4843
    117.5000,       5.0000,   6.00000,    858.6418
    122.5000,       5.0000,   6.00000,    821.1545
    127.5000,       5.0000,   6.00000,    827.6826
    132.5000,       5.0000,   6.00000,    874.6100
    137.5000,       5.0000,   6.00000,    878.6976
    142.5000,       5.0000,   6.00000,    843.1958
    147.5000,       5.0000,   6.00000,    868.6554
    152.5000,       5.0000,   6.00000,    799.7609
    157.5000,       5.0000,   6.00000,    864.8386
    162.5000,       5.0000,   6.00000,    794.7498
    167.5000,       5.0000,   6.00000,    952.7684
    172.5000,       5.0000,   6.00000,   1066.8813
    177.5000,       5.0000,   6.00000,    846.0856
    182.5000,       5.0000,   6.00000,    892.0008
    187.5000,       5.0000,   6.00000,    887.5916
    192.5000,       5.0000,   6.00000,    794.3699
    197.5000,       5.0000,   6.00000,    846.3490
    202.5000,       5.0000,   6.00000,    903.9256
    207.5000,       5.0000,   6.00000,    914.5491
    212.5000,       5.0000,   6.00000,    889.6660
    217.5000,       5.0000,   6.00000,    931.1691
    222.5000,       5.0000,   6.00000,    913.9625
    227.5000,       5.0000,   6.00000,    838.1402
    232.5000,       5.0000,   6.00000,    879.9022
    237.5000,       5.0000,   6.00000,    976.7326
    242.5000,       5.0000,   6.00000,    809.2711
    247.5000,       5.0000,   6.00000,    792.7733
    252.5000,       5.0000,   6.00000,    784.1271
    257.5000,       5.0000,   6.00000,    780.8987
    262.5000,       5.0000,   6.00000,    826.1181
    267.5000,       5.0000,   6.00000,    777.7851
    272.5000,       5.0000,   6.00000,    738.8666
    277.5000,       5.0000,   6.00000,    682.8476
    282.5000,       5.0000,   6.00000,    719.4767
     37.5000,      25.0000,   1.00000,    945.7989
     42.5000,      25.0000,   1.00000,    964.8055
     47.5000,      25.0000,   1.00000,    967.9432
     52.5000,      25.0000,   1.00000,    967.1728
     57.5000,      25.0000,   1.00000,    957.9861
     62.5000,      25.0000,   1.00000,    931.2301
     67.5000,      25.0000,   1.00000,    906.7483
     72.5000,      25.0000,   1.00000,    892.7430
     77.5000,      25.0000,   1.00000,    862.2310
     82.5000,      25.0000,   1.00000,    846.2048
     87.5000,      25.0000,   1.00000,    847.1014
     92.5000,      25.0000,   1.00000,    849.1641
     97.5000,      25.0000,   1.00000,    851.0549
    102.5000,      25.0000,   1.00000,    870.1328
    107.5000,      25.0000,   1.00000,    869.0278
    112.5000,      25.0000,   1.00000,    853.0643
    117.5000,      25.0000,   1.00000,    859.7090
    122.5000,      25.0000,   1.00000,    860.1041
    127.5000,      25.0000,   1.00000,    855.4237
    132.5000,      25.0000,   1.00000,    846.6855
    137.5000,      25.0000,   1.00000,    832.5858
    142.5000,      25.0000,   1.00000,    828.6062
    147.5000,      25.0000,   1.00000,    839.4625
    152.5000,      25.0000,   1.00000,    829.3378
    157.5000,      25.0000,   1.00000,    860.2656
    162.5000,      25.0000,   1.00000,    897.4485
    167.5000,      25.0000,   1.00000,    895.7357
    172.5000,      25.0000,   1.00000,    895.8807
    177.5000,      25.0000,   1.00000,    923.3617
    182.5000,      25.0000,   1.00000,    890.4488
    187.5000,      25.0000,   1.00000,    843.1656
    192.5000,      25.0000,   1.00000,    854.5342
    197.5000,      25.0000,   1.00000,    862.3687
    202.5000,      25.0000,   1.00000,    828.7073
    207.5000,      25.0000,   1.00000,    867.2420
    212.5000,      25.0000,   1.00000,    901.0449
    217.5000,      25.0000,   1.00000,    879.8065
    222.5000,      25.0000,   1.00000,    881.5022
    227.5000,      25.0000,   1.00000,    895.3747
    232.5000,      25.0000,   1.00000,    850.0616
    237.5000,      25.0000,   1.00000,    824.9829
    242.5000,      25.0000,   1.00000,    830.2459
    247.5000,      25.0000,   1.00000,    818.8757
    252.5000,      25.0000,   1.00000,    785.2155
    257.5000,      25.0000,   1.00000,    782.6570
    262.5000,      25.0000,   1.00000,    770.6414
    267.5000,      25.0000,   1.00000,    747.2278
    272.5000,      25.0000,   1.00000,    749.4242
    277.5000,      25.0000,   1.00000,    736.1096
     37.5000,       5.0000,   7.00000,    987.7323
     42.5000,       5.0000,   7.00000,    960.2518
     47.5000,       5.0000,   7.00000,    963.5545
     52.5000,       5.0000,   7.00000,    977.0416
     57.5000,       5.0000,   7.00000,    981.1508
     62.5000,       5.0000,   7.00000,    936.8665
     67.5000,       5.0000,   7.00000,    876.3483
     72.5000,       5.0000,   7.00000,    858.6244
     77.5000,       5.0000,   7.00000,    838.1589
     82.5000,       5.0000,   7.00000,    866.6241
     87.5000,       5.0000,   7.00000,    809.0081
     92.5000,       5.0000,   7.00000,    820.9055
     97.5000,       5.0000,   7.00000,    854.3544
    102.5000,       5.0000,   7.00000,    835.2900
    107.5000,       5.0000,   7.00000,    885.3407
    112.5000,       5.0000,   7.00000,    927.3185
    117.5000,       5.0000,   7.00000,    863.0970
    122.5000,       5.0000,   7.00000,    822.6591
    127.5000,       5.0000,   7.00000,    839.0120
    132.5000,       5.0000,   7.00000,    863.1221
    137.5000,       5.0000,   7.00000,    846.8253
    142.5000,       5.0000,   7.00000,    830.9699
    147.5000,       5.0000,   7.00000,    847.4619
    152.5000,       5.0000,   7.00000,    788.8996
    157.5000,       5.0000,   7.00000,    873.0232
    162.5000,       5.0000,   7.00000,    795.9349
    167.5000,       5.0000,   7.00000,    945.5229
    172.5000,       5.0000,   7.00000,   1056.6013
    177.5000,       5.0000,   7.00000,    839.9883
    182.5000,       5.0000,   7.00000,    875.4120
    187.5000,       5.0000,   7.00000,    877.8854
    192.5000,       5.0000,   7.00000,    781.9175
    197.5000,       5.0000,   7.00000,    835.1736
    202.5000,       5.0000,   7.00000,    847.9020
    207.5000,       5.0000,   7.00000,    871.1468
    212.5000,       5.0000,   7.00000,    883.2410
    217.5000,       5.0000,   7.00000,    916.4117
    222.5000,       5.0000,   7.00000,    899.1075
    227.5000,       5.0000,   7.00000,    825.3872
    232.5000,       5.0000,   7.00000,    860.0297
    237.5000,       5.0000,   7.00000,    955.3290
    242.5000,       5.0000,   7.00000,    797.9105
    247.5000,       5.0000,   7.00000,    777.0554
    252.5000,       5.0000,   7.00000,    765.7830
    257.5000,       5.0000,   7.00000,    770.3890
    262.5000,       5.0000,   7.00000,    824.8444
    267.5000,       5.0000,   7.00000,    769.6736
    272.5000,       5.0000,   7.00000,    725.1499
    277.5000,       5.0000,   7.00000,    689.7369
     42.5000,       5.0000,   8.00000,    934.7037
     47.5000,       5.0000,   8.00000,    947.2394
     52.5000,       5.0000,   8.00000,    958.8322
     57.5000,       5.0000,   8.00000,    966.4761
     62.5000,       5.0000,   8.00000,    936.7714
     67.5000,       5.0000,   8.00000,    870.4378
     72.5000,       5.0000,   8.00000,    836.5609
     77.5000,       5.0000,   8.00000,    819.6229
     82.5000,       5.0000,   8.00000,    858.6966
     87.5000,       5.0000,   8.00000,    801.9637
     92.5000,       5.0000,   8.00000,    811.2377
     97.5000,       5.0000,   8.00000,    843.9211
    102.5000,       5.0000,   8.00000,    830.8589
    107.5000,       5.0000,   8.00000,    883.4923
    112.5000,       5.0000,   8.00000,    935.3511
    117.5000,       5.0000,   8.00000,    860.3488
    122.5000,       5.0000,   8.00000,    825.6778
    127.5000,       5.0000,   8.00000,    830.8250
    132.5000,       5.0000,   8.00000,    831.5625
    137.5000,       5.0000,   8.00000,    834.6604
    142.5000,       5.0000,   8.00000,    815.5510
    147.5000,       5.0000,   8.00000,    822.7037
    152.5000,       5.0000,   8.00000,    774.6993
    157.5000,       5.0000,   8.00000,    865.3383
    162.5000,       5.0000,   8.00000,    789.3691
    167.5000,       5.0000,   8.00000,    934.3493
    172.5000,       5.0000,   8.00000,   1041.6128
    177.5000,       5.0000,   8.00000,    820.5627
    182.5000,       5.0000,   8.00000,    856.7155
    187.5000,       5.0000,   8.00000,    864.8275
    192.5000,       5.0000,   8.00000,    768.6252
    197.5000,       5.0000,   8.00000,    791.0112
    202.5000,       5.0000,   8.00000,    829.9986
    207.5000,       5.0000,   8.00000,    835.6236
    212.5000,       5.0000,   8.00000,    841.3709
    217.5000,       5.0000,   8.00000,    904.8829
    222.5000,       5.0000,   8.00000,    869.5121
    227.5000,       5.0000,   8.00000,    800.4071
    232.5000,       5.0000,   8.00000,    851.0367
    237.5000,       5.0000,   8.00000,    943.2322
    242.5000,       5.0000,   8.00000,    775.8044
    247.5000,       5.0000,   8.00000,    756.6476
    252.5000,       5.0000,   8.00000,    749.5699
    257.5000,       5.0000,   8.00000,    749.6344
    262.5000,       5.0000,   8.00000,    808.4831
    267.5000,       5.0000,   8.00000,    765.9773
    272.5000,       5.0000,   8.00000,    711.9801
     52.5000,      35.0000,   1.00000,    915.2196
     57.5000,      35.0000,   1.00000,    904.9835
     62.5000,      35.0000,   1.00000,    891.8388
     67.5000,      35.0000,   1.00000,    889.5693
     72.5000,      35.0000,   1.00000,    873.6194
     77.5000,      35.0000,   1.00000,    848.8720
     82.5000,      35.0000,   1.00000,    831.1209
     87.5000,      35.0000,   1.00000,    825.4648
     92.5000,      35.0000,   1.00000,    835.7536
     97.5000,      35.0000,   1.00000,    848.8918
    102.5000,      35.0000,   1.00000,    849.9813
    107.5000,      35.0000,   1.00000,    847.8473
    112.5000,      35.0000,   1.00000,    859.2115
    117.5000,      35.0000,   1.00000,    854.0576
    122.5000,      35.0000,   1.00000,    833.0187
    127.5000,      35.0000,   1.00000,    823.1729
    132.5000,      35.0000,   1.00000,    803.2311
    137.5000,      35.0000,   1.00000,    786.5894
    142.5000,      35.0000,   1.00000,    797.0497
    147.5000,      35.0000,   1.00000,    794.6946
    152.5000,      35.0000,   1.00000,    814.2977
    157.5000,      35.0000,   1.00000,    842.7869
    162.5000,      35.0000,   1.00000,    842.0306
    167.5000,      35.0000,   1.00000,    845.9567
    172.5000,      35.0000,   1.00000,    854.3204
    177.5000,      35.0000,   1.00000,    839.1782
    182.5000,      35.0000,   1.00000,    846.9055
    187.5000,      35.0000,   1.00000,    824.5655
    192.5000,      35.0000,   1.00000,    794.3923
    197.5000,      35.0000,   1.00000,    796.2126
    202.5000,      35.0000,   1.00000,    800.3892
    207.5000,      35.0000,   1.00000,    792.8322
    212.5000,      35.0000,   1.00000,    792.0646
    217.5000,      35.0000,   1.00000,    790.0881
    222.5000,      35.0000,   1.00000,    817.1190
    227.5000,      35.0000,   1.00000,    827.0473
    232.5000,      35.0000,   1.00000,    806.4577
    237.5000,      35.0000,   1.00000,    787.6517
    242.5000,      35.0000,   1.00000,    774.7979
    247.5000,      35.0000,   1.00000,    771.9433
    252.5000,      35.0000,   1.00000,    761.1512
    257.5000,      35.0000,   1.00000,    728.8934
    262.5000,      35.0000,   1.00000,    714.9411
     52.5000,       5.0000,  10.00000,    923.7444
     57.5000,       5.0000,  10.00000,    926.5790
     62.5000,       5.0000,  10.00000,    889.5938
     67.5000,       5.0000,  10.00000,    837.6063
     72.5000,       5.0000,  10.00000,    820.9791
     77.5000,       5.0000,  10.00000,    800.9279
     82.5000,       5.0000,  10.00000,    827.5322
     87.5000,       5.0000,  10.00000,    772.2991
     92.5000,       5.0000,  10.00000,    787.6629
     97.5000,       5.0000,  10.00000,    821.7493
    102.5000,       5.0000,  10.00000,    816.3414
    107.5000,       5.0000,  10.00000,    873.9562
    112.5000,       5.0000,  10.00000,    934.7555
    117.5000,       5.0000,  10.00000,    857.4001
    122.5000,       5.0000,  10.00000,    789.6334
    127.5000,       5.0000,  10.00000,    790.5908
    132.5000,       5.0000,  10.00000,    807.7535
    137.5000,       5.0000,  10.00000,    805.1803
    142.5000,       5.0000,  10.00000,    787.0558
    147.5000,       5.0000,  10.00000,    798.4258
    152.5000,       5.0000,  10.00000,    740.2518
    157.5000,       5.0000,  10.00000,    813.1792
    162.5000,       5.0000,  10.00000,    747.6051
    167.5000,       5.0000,  10.00000,    896.3367
    172.5000,       5.0000,  10.00000,    996.6757
    177.5000,       5.0000,  10.00000,    785.1206
    182.5000,       5.0000,  10.00000,    816.2026
    187.5000,       5.0000,  10.00000,    802.5253
    192.5000,       5.0000,  10.00000,    710.2527
    197.5000,       5.0000,  10.00000,    751.1842
    202.5000,       5.0000,  10.00000,    786.9260
    207.5000,       5.0000,  10.00000,    792.4381
    212.5000,       5.0000,  10.00000,    780.3851
    217.5000,       5.0000,  10.00000,    810.6381
    222.5000,       5.0000,  10.00000,    806.3305
    227.5000,       5.0000,  10.00000,    769.3448
    232.5000,       5.0000,  10.00000,    812.5790
    237.5000,       5.0000,  10.00000,    906.0913
    242.5000,       5.0000,  10.00000,    748.0047
    247.5000,       5.0000,  10.00000,    718.4919
    252.5000,       5.0000,  10.00000,    706.8517
    257.5000,       5.0000,  10.00000,    711.2325
    262.5000,       5.0000,  10.00000,    764.4951
     67.5000,      45.0000,   1.00000,    836.9664
     72.5000,      45.0000,   1.00000,    828.9952
     77.5000,      45.0000,   1.00000,    824.3342
     82.5000,      45.0000,   1.00000,    815.5872
     87.5000,      45.0000,   1.00000,    818.6915
     92.5000,      45.0000,   1.00000,    821.4703
     97.5000,      45.0000,   1.00000,    823.8814
    102.5000,      45.0000,   1.00000,    816.6056
    107.5000,      45.0000,   1.00000,    795.3460
    112.5000,      45.0000,   1.00000,    799.6470
    117.5000,      45.0000,   1.00000,    800.7154
    122.5000,      45.0000,   1.00000,    794.3596
    127.5000,      45.0000,   1.00000,    801.1597
    132.5000,      45.0000,   1.00000,    789.3340
    137.5000,      45.0000,   1.00000,    775.2737
    142.5000,      45.0000,   1.00000,    759.3890
    147.5000,      45.0000,   1.00000,    770.1939
    152.5000,      45.0000,   1.00000,    790.5567
    157.5000,      45.0000,   1.00000,    774.8756
    162.5000,      45.0000,   1.00000,    773.1961
    167.5000,      45.0000,   1.00000,    773.5765
    172.5000,      45.0000,   1.00000,    748.2059
    177.5000,      45.0000,   1.00000,    756.8661
    182.5000,      45.0000,   1.00000,    765.5136
    187.5000,      45.0000,   1.00000,    779.5875
    192.5000,      45.0000,   1.00000,    770.2560
    197.5000,      45.0000,   1.00000,    742.7368
    202.5000,      45.0000,   1.00000,    742.9556
    207.5000,      45.0000,   1.00000,    734.4459
    212.5000,      45.0000,   1.00000,    734.6042
    217.5000,      45.0000,   1.00000,    754.3796
    222.5000,      45.0000,   1.00000,    745.2102
    227.5000,      45.0000,   1.00000,    739.8438
    232.5000,      45.0000,   1.00000,    726.7553
    237.5000,      45.0000,   1.00000,    729.4531
    242.5000,      45.0000,   1.00000,    740.2305
    247.5000,      45.0000,   1.00000,    723.2912
     77.5000,       5.0000,  12.00000,    772.7838
    157.5000,       5.0000,  12.00000,    769.1920
    237.5000,       5.0000,  12.00000,    868.8693
     67.5000,      15.0000,   4.00000,    798.0175
     72.5000,      15.0000,   4.00000,    770.7385
     77.5000,      15.0000,   4.00000,    773.0522
     82.5000,      15.0000,   4.00000,    764.7599
     87.5000,      15.0000,   4.00000,    768.7852
     92.5000,      15.0000,   4.00000,    763.3290
     97.5000,      15.0000,   4.00000,    779.1902
    102.5000,      15.0000,   4.00000,    804.5784
    107.5000,      15.0000,   4.00000,    823.0681
    112.5000,      15.0000,   4.00000,    835.2817
    117.5000,      15.0000,   4.00000,    812.8526
    122.5000,      15.0000,   4.00000,    774.6265
    127.5000,      15.0000,   4.00000,    772.8040
    132.5000,      15.0000,   4.00000,    780.3749
    137.5000,      15.0000,   4.00000,    774.6277
    142.5000,      15.0000,   4.00000,    763.6835
    147.5000,      15.0000,   4.00000,    734.4539
    152.5000,      15.0000,   4.00000,    735.4114
    157.5000,      15.0000,   4.00000,    707.4126
    162.5000,      15.0000,   4.00000,    750.6479
    167.5000,      15.0000,   4.00000,    799.9004
    172.5000,      15.0000,   4.00000,    795.8113
    177.5000,      15.0000,   4.00000,    778.4337
    182.5000,      15.0000,   4.00000,    730.8171
    187.5000,      15.0000,   4.00000,    713.8188
    192.5000,      15.0000,   4.00000,    697.4999
    197.5000,      15.0000,   4.00000,    686.0332
    202.5000,      15.0000,   4.00000,    709.6533
    207.5000,      15.0000,   4.00000,    721.5306
    212.5000,      15.0000,   4.00000,    737.8674
    217.5000,      15.0000,   4.00000,    742.6432
    222.5000,      15.0000,   4.00000,    729.4456
    227.5000,      15.0000,   4.00000,    727.3788
    232.5000,      15.0000,   4.00000,    750.8966
    237.5000,      15.0000,   4.00000,    754.9745
    242.5000,      15.0000,   4.00000,    745.0298
    247.5000,      15.0000,   4.00000,    678.0742
     82.5000,      55.0000,   1.00000,    794.7209
     87.5000,      55.0000,   1.00000,    793.5242
     92.5000,      55.0000,   1.00000,    774.5137
     97.5000,      55.0000,   1.00000,    771.5188
    102.5000,      55.0000,   1.00000,    766.2794
    107.5000,      55.0000,   1.00000,    760.1642
    112.5000,      55.0000,   1.00000,    757.7009
    117.5000,      55.0000,   1.00000,    761.9125
    122.5000,      55.0000,   1.00000,    766.7504
    127.5000,      55.0000,   1.00000,    759.1117
    132.5000,      55.0000,   1.00000,    762.1155
    137.5000,      55.0000,   1.00000,    748.7398
    142.5000,      55.0000,   1.00000,    743.9598
    147.5000,      55.0000,   1.00000,    755.6160
    152.5000,      55.0000,   1.00000,    742.6154
    157.5000,      55.0000,   1.00000,    725.0666
    162.5000,      55.0000,   1.00000,    716.1258
    167.5000,      55.0000,   1.00000,    703.4013
    172.5000,      55.0000,   1.00000,    696.7236
    177.5000,      55.0000,   1.00000,    695.2247
    182.5000,      55.0000,   1.00000,    700.0918
    187.5000,      55.0000,   1.00000,    698.2713
    192.5000,      55.0000,   1.00000,    716.0733
    197.5000,      55.0000,   1.00000,    722.8922
    202.5000,      55.0000,   1.00000,    699.4802
    207.5000,      55.0000,   1.00000,    700.8165
    212.5000,      55.0000,   1.00000,    708.5618
    217.5000,      55.0000,   1.00000,    699.5687
    222.5000,      55.0000,   1.00000,    699.9489
    227.5000,      55.0000,   1.00000,    696.9572
    232.5000,      55.0000,   1.00000,    689.8057
     77.5000,       5.0000,  15.00000,    724.6215
    157.5000,       5.0000,  15.00000,    721.0834
    237.5000,       5.0000,  15.00000,    793.9066
     82.5000,      15.0000,   5.00000,    723.9052
     87.5000,      15.0000,   5.00000,    722.1143
     92.5000,      15.0000,   5.00000,    712.8885
     97.5000,      15.0000,   5.00000,    729.9124
    102.5000,      15.0000,   5.00000,    757.1207
    107.5000,      15.0000,   5.00000,    782.9766
    112.5000,      15.0000,   5.00000,    796.6370
    117.5000,      15.0000,   5.00000,    780.9988
    122.5000,      15.0000,   5.00000,    749.8034
    127.5000,      15.0000,   5.00000,    742.8077
    132.5000,      15.0000,   5.00000,    748.8208
    137.5000,      15.0000,   5.00000,    743.2939
    142.5000,      15.0000,   5.00000,    732.4163
    147.5000,      15.0000,   5.00000,    703.8277
    152.5000,      15.0000,   5.00000,    697.8132
    157.5000,      15.0000,   5.00000,    660.4508
    162.5000,      15.0000,   5.00000,    691.5297
    167.5000,      15.0000,   5.00000,    733.5203
    172.5000,      15.0000,   5.00000,    737.2938
    177.5000,      15.0000,   5.00000,    714.2433
    182.5000,      15.0000,   5.00000,    660.1816
    187.5000,      15.0000,   5.00000,    642.1998
    192.5000,      15.0000,   5.00000,    633.4134
    197.5000,      15.0000,   5.00000,    638.1802
    202.5000,      15.0000,   5.00000,    664.7359
    207.5000,      15.0000,   5.00000,    675.7045
    212.5000,      15.0000,   5.00000,    689.8651
    217.5000,      15.0000,   5.00000,    697.5151
    222.5000,      15.0000,   5.00000,    690.9706
    227.5000,      15.0000,   5.00000,    687.5310
    232.5000,      15.0000,   5.00000,    712.4581
     97.5000,      65.0000,   1.00000,    730.2677
    102.5000,      65.0000,   1.00000,    731.3976
    107.5000,      65.0000,   1.00000,    732.4061
    112.5000,      65.0000,   1.00000,    733.9171
    117.5000,      65.0000,   1.00000,    731.7732
    122.5000,      65.0000,   1.00000,    723.3694
    127.5000,      65.0000,   1.00000,    721.0789
    132.5000,      65.0000,   1.00000,    716.8168
    137.5000,      65.0000,   1.00000,    724.2693
    142.5000,      65.0000,   1.00000,    723.3630
    147.5000,      65.0000,   1.00000,    707.1381
    152.5000,      65.0000,   1.00000,    700.5029
    157.5000,      65.0000,   1.00000,    698.3746
    162.5000,      65.0000,   1.00000,    687.7276
    167.5000,      65.0000,   1.00000,    673.7968
    172.5000,      65.0000,   1.00000,    664.8817
    177.5000,      65.0000,   1.00000,    661.6675
    182.5000,      65.0000,   1.00000,    662.8603
    187.5000,      65.0000,   1.00000,    668.5681
    192.5000,      65.0000,   1.00000,    669.4029
    197.5000,      65.0000,   1.00000,    676.2587
    202.5000,      65.0000,   1.00000,    674.5927
    207.5000,      65.0000,   1.00000,    671.9822
    212.5000,      65.0000,   1.00000,    675.8244
    217.5000,      65.0000,   1.00000,    668.5292
     97.5000,      15.0000,   6.00000,    692.3109
    102.5000,      15.0000,   6.00000,    723.6046
    107.5000,      15.0000,   6.00000,    757.3671
    112.5000,      15.0000,   6.00000,    773.7131
    117.5000,      15.0000,   6.00000,    757.7157
    122.5000,      15.0000,   6.00000,    720.2117
    127.5000,      15.0000,   6.00000,    708.6976
    132.5000,      15.0000,   6.00000,    714.7882
    137.5000,      15.0000,   6.00000,    711.0434
    142.5000,      15.0000,   6.00000,    693.8331
    147.5000,      15.0000,   6.00000,    664.8367
    152.5000,      15.0000,   6.00000,    662.4972
    157.5000,      15.0000,   6.00000,    637.5424
    162.5000,      15.0000,   6.00000,    668.5379
    167.5000,      15.0000,   6.00000,    701.0851
    172.5000,      15.0000,   6.00000,    701.1163
    177.5000,      15.0000,   6.00000,    675.3174
    182.5000,      15.0000,   6.00000,    626.5280
    187.5000,      15.0000,   6.00000,    607.5168
    192.5000,      15.0000,   6.00000,    594.1107
    197.5000,      15.0000,   6.00000,    592.7027
    202.5000,      15.0000,   6.00000,    618.8277
    207.5000,      15.0000,   6.00000,    635.3674
    212.5000,      15.0000,   6.00000,    656.4437
    217.5000,      15.0000,   6.00000,    664.5720
    105.0000,      30.0000,   3.00000,    719.4048
    110.0000,      30.0000,   3.00000,    725.4949
    115.0000,      30.0000,   3.00000,    724.6956
    120.0000,      30.0000,   3.00000,    729.9396
    125.0000,      30.0000,   3.00000,    726.1893
    130.0000,      30.0000,   3.00000,    703.4294
    135.0000,      30.0000,   3.00000,    685.1449
    140.0000,      30.0000,   3.00000,    673.2819
    145.0000,      30.0000,   3.00000,    672.4937
    150.0000,      30.0000,   3.00000,    656.1536
    155.0000,      30.0000,   3.00000,    658.4762
    160.0000,      30.0000,   3.00000,    673.8826
    165.0000,      30.0000,   3.00000,    660.9421
    170.0000,      30.0000,   3.00000,    663.7455
    175.0000,      30.0000,   3.00000,    657.5871
    180.0000,      30.0000,   3.00000,    649.9422
    185.0000,      30.0000,   3.00000,    630.1737
    190.0000,      30.0000,   3.00000,    603.1672
    195.0000,      30.0000,   3.00000,    605.5678
    200.0000,      30.0000,   3.00000,    604.3845
    205.0000,      30.0000,   3.00000,    611.5041
    210.0000,      30.0000,   3.00000,    627.9930
    112.5000,      25.0000,   4.00000,    714.7051
    117.5000,      25.0000,   4.00000,    718.2805
    122.5000,      25.0000,   4.00000,    712.2880
    127.5000,      25.0000,   4.00000,    691.3659
    132.5000,      25.0000,   4.00000,    681.4871
    137.5000,      25.0000,   4.00000,    677.0157
    142.5000,      25.0000,   4.00000,    660.8599
    147.5000,      25.0000,   4.00000,    654.1503
    152.5000,      25.0000,   4.00000,    634.2717
    157.5000,      25.0000,   4.00000,    639.9304
    162.5000,      25.0000,   4.00000,    660.9059
    167.5000,      25.0000,   4.00000,    662.6360
    172.5000,      25.0000,   4.00000,    656.2855
    177.5000,      25.0000,   4.00000,    663.3990
    182.5000,      25.0000,   4.00000,    632.6883
    187.5000,      25.0000,   4.00000,    591.6024
    192.5000,      25.0000,   4.00000,    591.9218
    197.5000,      25.0000,   4.00000,    592.0795
    202.5000,      25.0000,   4.00000,    588.4559
    157.5000,      15.0000,   8.00000,    600.8476
    157.5000,      15.0000,  10.00000,    592.6758
   5.79
ITERATION 2
MODEL RESISTIVITY
LAYER 1
61,     2.5000
     10.0000,     900.69
     15.0000,     1009.8
     20.0000,     953.12
     25.0000,     817.68
     30.0000,     766.30
     35.0000,     787.64
     40.0000,     814.42
     45.0000,     790.36
     50.0000,     785.17
     55.0000,     794.95
     60.0000,     797.63
     65.0000,     761.52
     70.0000,     702.03
     75.0000,     681.36
     80.0000,     679.20
     85.0000,     709.70
     90.0000,     646.58
     95.0000,     660.48
    100.0000,     702.04
    105.0000,     686.33
    110.0000,     741.32
    115.0000,     785.31
    120.0000,     692.82
    125.0000,     628.82
    130.0000,     620.33
    135.0000,     637.34
    140.0000,     639.47
    145.0000,     620.44
    150.0000,     622.94
    155.0000,     554.47
    160.0000,     624.19
    165.0000,     567.44
    170.0000,     710.85
    175.0000,     820.12
    180.0000,     608.93
    185.0000,     630.57
    190.0000,     639.81
    195.0000,     557.31
    200.0000,     604.02
    205.0000,     651.14
    210.0000,     683.17
    215.0000,     687.53
    220.0000,     754.56
    225.0000,     757.93
    230.0000,     686.34
    235.0000,     745.09
    240.0000,     839.84
    245.0000,     671.60
    250.0000,     660.25
    255.0000,     624.65
    260.0000,     613.41
    265.0000,     666.98
    270.0000,     617.14
    275.0000,     560.03
    280.0000,     510.38
    285.0000,     565.51
    290.0000,     543.93
    295.0000,     531.33
    300.0000,     558.59
    305.0000,     566.74
           486.3053
LAYER 2
61,     5.2500
     10.0000,     950.43
     15.0000,     1011.9
     20.0000,     972.00
     25.0000,     823.20
     30.0000,     774.81
     35.0000,     821.42
     40.0000,     851.84
     45.0000,     837.83
     50.0000,     840.73
     55.0000,     850.17
     60.0000,     860.53
     65.0000,     842.16
     70.0000,     793.60
     75.0000,     772.49
     80.0000,     767.44
     85.0000,     789.88
     90.0000,     736.14
     95.0000,     742.26
    100.0000,     757.29
    105.0000,     725.50
    110.0000,     761.25
    115.0000,     806.90
    120.0000,     731.05
    125.0000,     676.91
    130.0000,     671.54
    135.0000,     689.67
    140.0000,     687.65
    145.0000,     680.84
    150.0000,     686.93
    155.0000,     642.42
    160.0000,     709.45
    165.0000,     673.04
    170.0000,     800.55
    175.0000,     897.76
    180.0000,     727.36
    185.0000,     726.26
    190.0000,     722.80
    195.0000,     649.71
    200.0000,     682.88
    205.0000,     721.60
    210.0000,     752.12
    215.0000,     752.46
    220.0000,     795.41
    225.0000,     802.41
    230.0000,     741.95
    235.0000,     789.53
    240.0000,     868.81
    245.0000,     701.97
    250.0000,     676.42
    255.0000,     654.05
    260.0000,     649.19
    265.0000,     695.87
    270.0000,     648.46
    275.0000,     583.18
    280.0000,     540.49
    285.0000,     585.16
    290.0000,     567.36
    295.0000,     554.23
    300.0000,     573.62
    305.0000,     564.03
           501.0244
LAYER 3
59,     8.2750
     15.0000,     1041.8
     20.0000,     1037.6
     25.0000,     918.14
     30.0000,     902.35
     35.0000,     1010.6
     40.0000,     1084.4
     45.0000,     1080.6
     50.0000,     1068.3
     55.0000,     1050.4
     60.0000,     1052.2
     65.0000,     1049.9
     70.0000,     1018.5
     75.0000,     988.23
     80.0000,     965.30
     85.0000,     971.08
     90.0000,     939.81
     95.0000,     936.30
    100.0000,     917.75
    105.0000,     865.37
    110.0000,     895.46
    115.0000,     968.77
    120.0000,     928.03
    125.0000,     893.31
    130.0000,     895.95
    135.0000,     906.80
    140.0000,     890.82
    145.0000,     890.66
    150.0000,     914.13
    155.0000,     907.00
    160.0000,     985.23
    165.0000,     963.41
    170.0000,     1061.5
    175.0000,     1151.8
    180.0000,     1040.5
    185.0000,     1011.3
    190.0000,     982.86
    195.0000,     917.34
    200.0000,     927.89
    205.0000,     952.58
    210.0000,     974.90
    215.0000,     957.93
    220.0000,     964.32
    225.0000,     968.79
    230.0000,     929.66
    235.0000,     980.37
    240.0000,     1040.1
    245.0000,     849.54
    250.0000,     793.60
    255.0000,     775.25
    260.0000,     771.49
    265.0000,     800.63
    270.0000,     744.54
    275.0000,     666.02
    280.0000,     625.78
    285.0000,     655.39
    290.0000,     638.55
    295.0000,     619.78
    300.0000,     609.83
           559.0707
LAYER 4
57,    11.6025
     20.0000,     1140.7
     25.0000,     1076.8
     30.0000,     1112.9
     35.0000,     1323.9
     40.0000,     1472.6
     45.0000,     1474.7
     50.0000,     1403.7
     55.0000,     1305.6
     60.0000,     1258.6
     65.0000,     1247.8
     70.0000,     1225.1
     75.0000,     1179.4
     80.0000,     1129.8
     85.0000,     1113.9
     90.0000,     1105.6
     95.0000,     1096.8
    100.0000,     1052.3
    105.0000,     990.77
    110.0000,     1037.1
    115.0000,     1160.9
    120.0000,     1175.9
    125.0000,     1177.7
    130.0000,     1191.1
    135.0000,     1179.2
    140.0000,     1131.2
    145.0000,     1128.9
    150.0000,     1185.1
    155.0000,     1228.5
    160.0000,     1328.8
    165.0000,     1300.2
    170.0000,     1350.7
    175.0000,     1450.0
    180.0000,     1427.3
    185.0000,     1397.6
    190.0000,     1357.4
    195.0000,     1304.9
    200.0000,     1290.1
    205.0000,     1289.4
    210.0000,     1288.9
    215.0000,     1243.2
    220.0000,     1215.1
    225.0000,     1219.4
    230.0000,     1211.7
    235.0000,     1285.9
    240.0000,     1326.7
    245.0000,     1080.2
    250.0000,     980.23
    255.0000,     948.77
    260.0000,     932.90
    265.0000,     935.25
    270.0000,     856.76
    275.0000,     761.92
    280.0000,     716.67
    285.0000,     732.77
    290.0000,     711.15
    295.0000,     685.35
           632.3503
LAYER 5
53,    15.2628
     30.0000,     1344.4
     35.0000,     1591.6
     40.0000,     1765.5
     45.0000,     1790.5
     50.0000,     1660.0
     55.0000,     1429.8
     60.0000,     1254.3
     65.0000,     1144.6
     70.0000,     1069.0
     75.0000,     994.84
     80.0000,     931.88
     85.0000,     904.24
     90.0000,     918.32
     95.0000,     929.79
    100.0000,     916.08
    105.0000,     910.68
    110.0000,     977.12
    115.0000,     1095.3
    120.0000,     1165.3
    125.0000,     1200.2
    130.0000,     1199.7
    135.0000,     1151.8
    140.0000,     1091.2
    145.0000,     1092.6
    150.0000,     1172.2
    155.0000,     1271.2
    160.0000,     1356.4
    165.0000,     1341.7
    170.0000,     1338.0
    175.0000,     1433.4
    180.0000,     1565.3
    185.0000,     1646.6
    190.0000,     1692.2
    195.0000,     1719.7
    200.0000,     1698.6
    205.0000,     1650.2
    210.0000,     1594.2
    215.0000,     1526.0
    220.0000,     1482.8
    225.0000,     1495.9
    230.0000,     1543.0
    235.0000,     1604.4
    240.0000,     1558.1
    245.0000,     1327.0
    250.0000,     1175.0
    255.0000,     1099.5
    260.0000,     1048.8
    265.0000,     999.12
    270.0000,     911.68
    275.0000,     832.33
    280.0000,     786.52
    285.0000,     773.63
           741.9082
LAYER 6
49,    19.2890
     40.0000,     1417.6
     45.0000,     1416.9
     50.0000,     1332.8
     55.0000,     1139.3
     60.0000,     970.20
     65.0000,     832.21
     70.0000,     739.34
     75.0000,     673.22
     80.0000,     632.48
     85.0000,     622.09
     90.0000,     642.82
     95.0000,     675.38
    100.0000,     707.35
    105.0000,     749.85
    110.0000,     822.00
    115.0000,     908.23
    120.0000,     963.66
    125.0000,     978.74
    130.0000,     953.41
    135.0000,     897.00
    140.0000,     841.45
    145.0000,     824.58
    150.0000,     852.16
    155.0000,     894.26
    160.0000,     920.81
    165.0000,     909.69
    170.0000,     904.26
    175.0000,     950.99
    180.0000,     1036.6
    185.0000,     1117.9
    190.0000,     1186.9
    195.0000,     1240.8
    200.0000,     1259.9
    205.0000,     1252.7
    210.0000,     1236.0
    215.0000,     1220.2
    220.0000,     1221.4
    225.0000,     1252.2
    230.0000,     1299.3
    235.0000,     1326.7
    240.0000,     1275.4
    245.0000,     1142.4
    250.0000,     1029.3
    255.0000,     958.15
    260.0000,     906.56
    265.0000,     861.35
    270.0000,     808.68
    275.0000,     767.84
           741.7827
LAYER 7
45,    23.7179
     50.0000,     1070.9
     55.0000,     889.39
     60.0000,     767.03
     65.0000,     650.76
     70.0000,     571.15
     75.0000,     517.58
     80.0000,     492.35
     85.0000,     493.23
     90.0000,     519.02
     95.0000,     562.04
    100.0000,     615.32
    105.0000,     678.66
    110.0000,     751.83
    115.0000,     819.62
    120.0000,     856.98
    125.0000,     853.73
    130.0000,     813.98
    135.0000,     753.31
    140.0000,     695.01
    145.0000,     658.04
    150.0000,     643.95
    155.0000,     639.21
    160.0000,     630.32
    165.0000,     613.39
    170.0000,     603.85
    175.0000,     617.90
    180.0000,     653.60
    185.0000,     698.03
    190.0000,     744.53
    195.0000,     787.80
    200.0000,     819.94
    205.0000,     841.48
    210.0000,     858.11
    215.0000,     875.62
    220.0000,     899.67
    225.0000,     932.53
    230.0000,     965.28
    235.0000,     977.93
    240.0000,     949.59
    245.0000,     887.04
    250.0000,     824.08
    255.0000,     781.23
    260.0000,     750.26
    265.0000,     727.20
           706.5237
LAYER 8
41,    28.5897
     60.0000,     699.42
     65.0000,     581.96
     70.0000,     519.07
     75.0000,     481.44
     80.0000,     466.03
     85.0000,     473.08
     90.0000,     504.08
     95.0000,     554.10
    100.0000,     617.13
    105.0000,     688.23
    110.0000,     759.82
    115.0000,     816.44
    120.0000,     840.66
    125.0000,     825.35
    130.0000,     776.89
    135.0000,     711.12
    140.0000,     645.86
    145.0000,     593.09
    150.0000,     554.55
    155.0000,     524.84
    160.0000,     498.77
    165.0000,     475.83
    170.0000,     461.31
    175.0000,     460.44
    180.0000,     473.04
    185.0000,     495.19
    190.0000,     523.35
    195.0000,     554.11
    200.0000,     583.76
    205.0000,     610.96
    210.0000,     636.48
    215.0000,     661.81
    220.0000,     688.05
    225.0000,     714.53
    230.0000,     736.24
    235.0000,     744.48
    240.0000,     731.79
    245.0000,     706.01
    250.0000,     679.20
    255.0000,     660.83
           651.8665
LAYER 9
37,    33.9487
     70.0000,     531.21
     75.0000,     508.37
     80.0000,     501.14
     85.0000,     511.96
     90.0000,     549.15
     95.0000,     606.11
    100.0000,     673.79
    105.0000,     745.62
    110.0000,     812.88
    115.0000,     859.91
    120.0000,     873.59
    125.0000,     849.63
    130.0000,     795.10
    135.0000,     724.36
    140.0000,     652.03
    145.0000,     587.77
    150.0000,     534.59
    155.0000,     491.16
    160.0000,     455.67
    165.0000,     427.88
    170.0000,     409.28
    175.0000,     401.29
    180.0000,     403.67
    185.0000,     414.80
    190.0000,     432.64
    195.0000,     454.97
    200.0000,     479.38
    205.0000,     504.17
    210.0000,     528.38
    215.0000,     551.73
    220.0000,     573.52
    225.0000,     593.30
    230.0000,     608.84
    235.0000,     616.54
    240.0000,     613.55
    245.0000,     605.58
           599.4656
LAYER 10
31,    39.8436
     85.0000,     563.93
     90.0000,     628.55
     95.0000,     685.03
    100.0000,     752.90
    105.0000,     818.66
    110.0000,     880.93
    115.0000,     918.38
    120.0000,     923.00
    125.0000,     892.69
    130.0000,     834.37
    135.0000,     760.61
    140.0000,     683.85
    145.0000,     612.73
    150.0000,     551.23
    155.0000,     500.07
    160.0000,     458.84
    165.0000,     427.23
    170.0000,     405.32
    175.0000,     393.08
    180.0000,     390.00
    185.0000,     394.98
    190.0000,     406.57
    195.0000,     423.01
    200.0000,     442.34
    205.0000,     462.82
    210.0000,     482.82
    215.0000,     502.18
    220.0000,     518.19
    225.0000,     533.04
    230.0000,     544.94
           559.7833
LAYER 11
27,    46.3279
     95.0000,     754.38
    100.0000,     835.46
    105.0000,     895.15
    110.0000,     943.96
    115.0000,     970.39
    120.0000,     968.14
    125.0000,     933.91
    130.0000,     874.08
    135.0000,     800.03
    140.0000,     722.47
    145.0000,     649.13
    150.0000,     584.25
    155.0000,     529.46
    160.0000,     485.05
    165.0000,     450.75
    170.0000,     426.19
    175.0000,     410.83
    180.0000,     403.95
    185.0000,     404.58
    190.0000,     411.48
    195.0000,     423.10
    200.0000,     437.57
    205.0000,     453.66
    210.0000,     467.93
    215.0000,     481.48
    220.0000,     493.41
           507.4024
LAYER 12
23,    53.4607
    105.0000,     953.54
    110.0000,     996.62
    115.0000,     1012.9
    120.0000,     1001.9
    125.0000,     966.79
    130.0000,     905.92
    135.0000,     833.13
    140.0000,     757.30
    145.0000,     685.01
    150.0000,     620.17
    155.0000,     564.67
    160.0000,     519.05
    165.0000,     483.22
    170.0000,     456.69
    175.0000,     438.83
    180.0000,     428.85
    185.0000,     425.84
    190.0000,     428.69
    195.0000,     436.13
    200.0000,     445.20
    205.0000,     455.38
    210.0000,     465.34
           475.1710
LAYER 13
21,    61.3068
    110.0000,     1063.8
    115.0000,     1056.1
    120.0000,     1030.1
    125.0000,     987.07
    130.0000,     930.93
    135.0000,     858.40
    140.0000,     784.14
    145.0000,     713.61
    150.0000,     650.07
    155.0000,     595.15
    160.0000,     549.45
    165.0000,     512.91
    170.0000,     485.09
    175.0000,     465.35
    180.0000,     452.90
    185.0000,     446.85
    190.0000,     446.18
    195.0000,     449.02
    200.0000,     453.73
    205.0000,     458.86
           462.9383
LAYER 14
19, 
    115.0000,     1092.4
    120.0000,     1053.5
    125.0000,     1003.1
    130.0000,     943.54
    135.0000,     878.09
    140.0000,     801.56
    145.0000,     730.66
    150.0000,     667.25
    155.0000,     612.42
    160.0000,     566.59
    165.0000,     529.64
    170.0000,     501.12
    175.0000,     480.36
    180.0000,     466.55
    185.0000,     458.74
    190.0000,     456.30
    195.0000,     456.92
    200.0000,     459.32
           462.0921
CALCULATED APPARENT RESISTIVITY
      7.5000,       5.0000,   1.00000,    941.3507
     12.5000,       5.0000,   1.00000,    984.3964
     17.5000,       5.0000,   1.00000,    939.1821
     22.5000,       5.0000,   1.00000,    880.2810
     27.5000,       5.0000,   1.00000,    852.0056
     32.5000,       5.0000,   1.00000,    860.8458
     37.5000,       5.0000,   1.00000,    873.6224
     42.5000,       5.0000,   1.00000,    852.6356
     47.5000,       5.0000,   1.00000,    865.7408
     52.5000,       5.0000,   1.00000,    855.7625
     57.5000,       5.0000,   1.00000,    846.6638
     62.5000,       5.0000,   1.00000,    823.3554
     67.5000,       5.0000,   1.00000,    784.8757
     72.5000,       5.0000,   1.00000,    776.6131
     77.5000,       5.0000,   1.00000,    742.3998
     82.5000,       5.0000,   1.00000,    768.6295
     87.5000,       5.0000,   1.00000,    723.3591
     92.5000,       5.0000,   1.00000,    731.5835
     97.5000,       5.0000,   1.00000,    753.7184
    102.5000,       5.0000,   1.00000,    737.2881
    107.5000,       5.0000,   1.00000,    760.0027
    112.5000,       5.0000,   1.00000,    775.3704
    117.5000,       5.0000,   1.00000,    728.9118
    122.5000,       5.0000,   1.00000,    707.2068
    127.5000,       5.0000,   1.00000,    692.1917
    132.5000,       5.0000,   1.00000,    690.6946
    137.5000,       5.0000,   1.00000,    689.7975
    142.5000,       5.0000,   1.00000,    666.8689
    147.5000,       5.0000,   1.00000,    693.8643
    152.5000,       5.0000,   1.00000,    631.3940
    157.5000,       5.0000,   1.00000,    725.6979
    162.5000,       5.0000,   1.00000,    661.3340
    167.5000,       5.0000,   1.00000,    742.4708
    172.5000,       5.0000,   1.00000,    813.3889
    177.5000,       5.0000,   1.00000,    683.0357
    182.5000,       5.0000,   1.00000,    730.1429
    187.5000,       5.0000,   1.00000,    714.6537
    192.5000,       5.0000,   1.00000,    654.5388
    197.5000,       5.0000,   1.00000,    701.0696
    202.5000,       5.0000,   1.00000,    715.4694
    207.5000,       5.0000,   1.00000,    744.3741
    212.5000,       5.0000,   1.00000,    750.8773
    217.5000,       5.0000,   1.00000,    789.5362
    222.5000,       5.0000,   1.00000,    798.2379
    227.5000,       5.0000,   1.00000,    773.1487
    232.5000,       5.0000,   1.00000,    773.2698
    237.5000,       5.0000,   1.00000,    835.6522
    242.5000,       5.0000,   1.00000,    708.2794
    247.5000,       5.0000,   1.00000,    720.6108
    252.5000,       5.0000,   1.00000,    688.1140
    257.5000,       5.0000,   1.00000,    658.8811
    262.5000,       5.0000,   1.00000,    678.7525
    267.5000,       5.0000,   1.00000,    628.5966
    272.5000,       5.0000,   1.00000,    616.3412
    277.5000,       5.0000,   1.00000,    566.3705
    282.5000,       5.0000,   1.00000,    593.3134
    287.5000,       5.0000,   1.00000,    569.7689
    292.5000,       5.0000,   1.00000,    566.0995
    297.5000,       5.0000,   1.00000,    562.7126
    302.5000,       5.0000,   1.00000,    565.3134
    307.5000,       5.0000,   1.00000,    516.3307
     12.5000,       5.0000,   2.00000,   1048.6085
     17.5000,       5.0000,   2.00000,   1025.5133
     22.5000,       5.0000,   2.00000,    923.5522
     27.5000,       5.0000,   2.00000,    912.9285
     32.5000,       5.0000,   2.00000,    973.6030
     37.5000,       5.0000,   2.00000,    983.9344
     42.5000,       5.0000,   2.00000,    929.7695
     47.5000,       5.0000,   2.00000,    934.1551
     52.5000,       5.0000,   2.00000,    938.7289
     57.5000,       5.0000,   2.00000,    934.7006
     62.5000,       5.0000,   2.00000,    903.1297
     67.5000,       5.0000,   2.00000,    858.8130
     72.5000,       5.0000,   2.00000,    839.7580
     77.5000,       5.0000,   2.00000,    827.9903
     82.5000,       5.0000,   2.00000,    856.0207
     87.5000,       5.0000,   2.00000,    784.3824
     92.5000,       5.0000,   2.00000,    792.5421
     97.5000,       5.0000,   2.00000,    828.7996
    102.5000,       5.0000,   2.00000,    776.4303
    107.5000,       5.0000,   2.00000,    809.1625
    112.5000,       5.0000,   2.00000,    855.5487
    117.5000,       5.0000,   2.00000,    786.9532
    122.5000,       5.0000,   2.00000,    755.8458
    127.5000,       5.0000,   2.00000,    769.9238
    132.5000,       5.0000,   2.00000,    785.1967
    137.5000,       5.0000,   2.00000,    768.6400
    142.5000,       5.0000,   2.00000,    761.6440
    147.5000,       5.0000,   2.00000,    773.6743
    152.5000,       5.0000,   2.00000,    741.2208
    157.5000,       5.0000,   2.00000,    826.7212
    162.5000,       5.0000,   2.00000,    710.4655
    167.5000,       5.0000,   2.00000,    843.3463
    172.5000,       5.0000,   2.00000,    954.4672
    177.5000,       5.0000,   2.00000,    728.1011
    182.5000,       5.0000,   2.00000,    812.8654
    187.5000,       5.0000,   2.00000,    864.3508
    192.5000,       5.0000,   2.00000,    746.4402
    197.5000,       5.0000,   2.00000,    797.0306
    202.5000,       5.0000,   2.00000,    843.1127
    207.5000,       5.0000,   2.00000,    830.3239
    212.5000,       5.0000,   2.00000,    819.3632
    217.5000,       5.0000,   2.00000,    889.9793
    222.5000,       5.0000,   2.00000,    890.7406
    227.5000,       5.0000,   2.00000,    787.3039
    232.5000,       5.0000,   2.00000,    843.2138
    237.5000,       5.0000,   2.00000,    946.0862
    242.5000,       5.0000,   2.00000,    764.4165
    247.5000,       5.0000,   2.00000,    761.3251
    252.5000,       5.0000,   2.00000,    756.4166
    257.5000,       5.0000,   2.00000,    711.2276
    262.5000,       5.0000,   2.00000,    739.5536
    267.5000,       5.0000,   2.00000,    694.2340
    272.5000,       5.0000,   2.00000,    645.3521
    277.5000,       5.0000,   2.00000,    608.8672
    282.5000,       5.0000,   2.00000,    653.0223
    287.5000,       5.0000,   2.00000,    617.8904
    292.5000,       5.0000,   2.00000,    577.5901
    297.5000,       5.0000,   2.00000,    601.9969
    302.5000,       5.0000,   2.00000,    602.7142
     17.5000,       5.0000,   3.00000,   1082.0388
     22.5000,       5.0000,   3.00000,    963.8669
     27.5000,       5.0000,   3.00000,    942.5496
     32.5000,       5.0000,   3.00000,   1026.2761
     37.5000,       5.0000,   3.00000,   1059.1139
     42.5000,       5.0000,   3.00000,    987.8024
     47.5000,       5.0000,   3.00000,    969.9103
     52.5000,       5.0000,   3.00000,    981.6342
     57.5000,       5.0000,   3.00000,    991.7449
     62.5000,       5.0000,   3.00000,    955.8768
     67.5000,       5.0000,   3.00000,    887.4130
     72.5000,       5.0000,   3.00000,    877.0305
     77.5000,       5.0000,   3.00000,    871.3430
     82.5000,       5.0000,   3.00000,    899.2873
     87.5000,       5.0000,   3.00000,    827.4018
     92.5000,       5.0000,   3.00000,    828.0632
     97.5000,       5.0000,   3.00000,    841.0773
    102.5000,       5.0000,   3.00000,    815.4573
    107.5000,       5.0000,   3.00000,    859.7382
    112.5000,       5.0000,   3.00000,    907.3161
    117.5000,       5.0000,   3.00000,    832.3497
    122.5000,       5.0000,   3.00000,    783.5090
    127.5000,       5.0000,   3.00000,    803.3481
    132.5000,       5.0000,   3.00000,    842.5843
    137.5000,       5.0000,   3.00000,    855.5305
    142.5000,       5.0000,   3.00000,    822.6021
    147.5000,       5.0000,   3.00000,    859.7900
    152.5000,       5.0000,   3.00000,    795.1925
    157.5000,       5.0000,   3.00000,    849.9613
    162.5000,       5.0000,   3.00000,    770.1444
    167.5000,       5.0000,   3.00000,    926.2301
    172.5000,       5.0000,   3.00000,   1016.5032
    177.5000,       5.0000,   3.00000,    816.9387
    182.5000,       5.0000,   3.00000,    865.0450
    187.5000,       5.0000,   3.00000,    906.4250
    192.5000,       5.0000,   3.00000,    832.5233
    197.5000,       5.0000,   3.00000,    872.2559
    202.5000,       5.0000,   3.00000,    907.1306
    207.5000,       5.0000,   3.00000,    913.1230
    212.5000,       5.0000,   3.00000,    896.8792
    217.5000,       5.0000,   3.00000,    953.5604
    222.5000,       5.0000,   3.00000,    905.8843
    227.5000,       5.0000,   3.00000,    831.5261
    232.5000,       5.0000,   3.00000,    885.0461
    237.5000,       5.0000,   3.00000,   1009.2986
    242.5000,       5.0000,   3.00000,    826.6992
    247.5000,       5.0000,   3.00000,    784.7300
    252.5000,       5.0000,   3.00000,    762.3589
    257.5000,       5.0000,   3.00000,    766.4194
    262.5000,       5.0000,   3.00000,    804.2217
    267.5000,       5.0000,   3.00000,    735.1923
    272.5000,       5.0000,   3.00000,    678.5530
    277.5000,       5.0000,   3.00000,    630.0051
    282.5000,       5.0000,   3.00000,    686.4974
    287.5000,       5.0000,   3.00000,    645.0140
    292.5000,       5.0000,   3.00000,    617.8849
    297.5000,       5.0000,   3.00000,    621.1351
     22.5000,      15.0000,   1.00000,   1011.9330
     27.5000,      15.0000,   1.00000,    987.5234
     32.5000,      15.0000,   1.00000,   1002.3514
     37.5000,      15.0000,   1.00000,   1024.4746
     42.5000,      15.0000,   1.00000,   1017.7792
     47.5000,      15.0000,   1.00000,    988.5845
     52.5000,      15.0000,   1.00000,    982.8452
     57.5000,      15.0000,   1.00000,    983.7561
     62.5000,      15.0000,   1.00000,    953.3154
     67.5000,      15.0000,   1.00000,    917.6432
     72.5000,      15.0000,   1.00000,    889.7075
     77.5000,      15.0000,   1.00000,    888.6074
     82.5000,      15.0000,   1.00000,    877.4407
     87.5000,      15.0000,   1.00000,    868.3428
     92.5000,      15.0000,   1.00000,    834.9219
     97.5000,      15.0000,   1.00000,    829.6998
    102.5000,      15.0000,   1.00000,    854.6708
    107.5000,      15.0000,   1.00000,    886.6558
    112.5000,      15.0000,   1.00000,    878.6295
    117.5000,      15.0000,   1.00000,    848.6639
    122.5000,      15.0000,   1.00000,    816.3602
    127.5000,      15.0000,   1.00000,    810.0623
    132.5000,      15.0000,   1.00000,    850.4784
    137.5000,      15.0000,   1.00000,    870.7521
    142.5000,      15.0000,   1.00000,    890.7204
    147.5000,      15.0000,   1.00000,    854.7686
    152.5000,      15.0000,   1.00000,    831.9694
    157.5000,      15.0000,   1.00000,    812.5362
    162.5000,      15.0000,   1.00000,    874.9135
    167.5000,      15.0000,   1.00000,    921.4262
    172.5000,      15.0000,   1.00000,    947.3890
    177.5000,      15.0000,   1.00000,    935.0701
    182.5000,      15.0000,   1.00000,    886.0031
    187.5000,      15.0000,   1.00000,    861.3312
    192.5000,      15.0000,   1.00000,    883.1521
    197.5000,      15.0000,   1.00000,    902.6335
    202.5000,      15.0000,   1.00000,    913.1279
    207.5000,      15.0000,   1.00000,    938.3605
    212.5000,      15.0000,   1.00000,    962.1805
    217.5000,      15.0000,   1.00000,    912.7754
    222.5000,      15.0000,   1.00000,    892.1011
    227.5000,      15.0000,   1.00000,    885.9036
    232.5000,      15.0000,   1.00000,    917.3096
    237.5000,      15.0000,   1.00000,    909.9667
    242.5000,      15.0000,   1.00000,    886.5204
    247.5000,      15.0000,   1.00000,    800.0494
    252.5000,      15.0000,   1.00000,    769.1865
    257.5000,      15.0000,   1.00000,    788.6725
    262.5000,      15.0000,   1.00000,    795.9274
    267.5000,      15.0000,   1.00000,    760.4868
    272.5000,      15.0000,   1.00000,    702.6290
    277.5000,      15.0000,   1.00000,    679.1365
    282.5000,      15.0000,   1.00000,    655.0511
    287.5000,      15.0000,   1.00000,    666.4913
    292.5000,      15.0000,   1.00000,    649.0325
     22.5000,       5.0000,   4.00000,    984.1575
     27.5000,       5.0000,   4.00000,    960.9733
     32.5000,       5.0000,   4.00000,   1026.4526
     37.5000,       5.0000,   4.00000,   1070.3265
     42.5000,       5.0000,   4.00000,   1018.6602
     47.5000,       5.0000,   4.00000,   1002.9357
     52.5000,       5.0000,   4.00000,    995.8953
     57.5000,       5.0000,   4.00000,   1006.0154
     62.5000,       5.0000,   4.00000,    969.6157
     67.5000,       5.0000,   4.00000,    909.3020
     72.5000,       5.0000,   4.00000,    894.0164
     77.5000,       5.0000,   4.00000,    876.2679
     82.5000,       5.0000,   4.00000,    919.1292
     87.5000,       5.0000,   4.00000,    845.6099
     92.5000,       5.0000,   4.00000,    831.8641
     97.5000,       5.0000,   4.00000,    856.0865
    102.5000,       5.0000,   4.00000,    831.4942
    107.5000,       5.0000,   4.00000,    894.7539
    112.5000,       5.0000,   4.00000,    936.0393
    117.5000,       5.0000,   4.00000,    849.5804
    122.5000,       5.0000,   4.00000,    808.6469
    127.5000,       5.0000,   4.00000,    814.5688
    132.5000,       5.0000,   4.00000,    871.4069
    137.5000,       5.0000,   4.00000,    891.4016
    142.5000,       5.0000,   4.00000,    889.2568
    147.5000,       5.0000,   4.00000,    898.1880
    152.5000,       5.0000,   4.00000,    788.4438
    157.5000,       5.0000,   4.00000,    888.8788
    162.5000,       5.0000,   4.00000,    798.9678
    167.5000,       5.0000,   4.00000,    953.9565
    172.5000,       5.0000,   4.00000,   1096.3914
    177.5000,       5.0000,   4.00000,    851.7854
    182.5000,       5.0000,   4.00000,    915.8881
    187.5000,       5.0000,   4.00000,    919.9825
    192.5000,       5.0000,   4.00000,    838.6156
    197.5000,       5.0000,   4.00000,    921.9324
    202.5000,       5.0000,   4.00000,    941.7188
    207.5000,       5.0000,   4.00000,    964.2590
    212.5000,       5.0000,   4.00000,    954.7928
    217.5000,       5.0000,   4.00000,    953.2582
    222.5000,       5.0000,   4.00000,    928.7634
    227.5000,       5.0000,   4.00000,    853.9979
    232.5000,       5.0000,   4.00000,    915.7220
    237.5000,       5.0000,   4.00000,   1037.3434
    242.5000,       5.0000,   4.00000,    834.4295
    247.5000,       5.0000,   4.00000,    807.0673
    252.5000,       5.0000,   4.00000,    775.2973
    257.5000,       5.0000,   4.00000,    776.4354
    262.5000,       5.0000,   4.00000,    846.4346
    267.5000,       5.0000,   4.00000,    767.8795
    272.5000,       5.0000,   4.00000,    707.1532
    277.5000,       5.0000,   4.00000,    647.2496
    282.5000,       5.0000,   4.00000,    690.1127
    287.5000,       5.0000,   4.00000,    671.6087
    292.5000,       5.0000,   4.00000,    642.9545
     30.0000,      20.0000,   1.00000,    985.4536
     35.0000,      20.0000,   1.00000,    978.6071
     40.0000,      20.0000,   1.00000,    992.7095
     45.0000,      20.0000,   1.00000,   1011.2842
     50.0000,      20.0000,   1.00000,   1009.5231
     55.0000,      20.0000,   1.00000,    983.0735
     60.0000,      20.0000,   1.00000,    957.1022
     65.0000,      20.0000,   1.00000,    942.3153
     70.0000,      20.0000,   1.00000,    916.9583
     75.0000,      20.0000,   1.00000,    903.4297
     80.0000,      20.0000,   1.00000,    881.4263
     85.0000,      20.0000,   1.00000,    859.4557
     90.0000,      20.0000,   1.00000,    862.5206
     95.0000,      20.0000,   1.00000,    848.8697
    100.0000,      20.0000,   1.00000,    866.8694
    105.0000,      20.0000,   1.00000,    891.3376
    110.0000,      20.0000,   1.00000,    877.7005
    115.0000,      20.0000,   1.00000,    875.3858
    120.0000,      20.0000,   1.00000,    853.4327
    125.0000,      20.0000,   1.00000,    843.6507
    130.0000,      20.0000,   1.00000,    846.4860
    135.0000,      20.0000,   1.00000,    874.7539
    140.0000,      20.0000,   1.00000,    896.8763
    145.0000,      20.0000,   1.00000,    862.2180
    150.0000,      20.0000,   1.00000,    870.4736
    155.0000,      20.0000,   1.00000,    844.5572
    160.0000,      20.0000,   1.00000,    860.3603
    165.0000,      20.0000,   1.00000,    949.9369
    170.0000,      20.0000,   1.00000,    934.2894
    175.0000,      20.0000,   1.00000,    965.2792
    180.0000,      20.0000,   1.00000,    960.8400
    185.0000,      20.0000,   1.00000,    874.6674
    190.0000,      20.0000,   1.00000,    884.7579
    195.0000,      20.0000,   1.00000,    876.1802
    200.0000,      20.0000,   1.00000,    904.0404
    205.0000,      20.0000,   1.00000,    960.6240
    210.0000,      20.0000,   1.00000,    939.2090
    215.0000,      20.0000,   1.00000,    940.2640
    220.0000,      20.0000,   1.00000,    920.5571
    225.0000,      20.0000,   1.00000,    910.1934
    230.0000,      20.0000,   1.00000,    929.3864
    235.0000,      20.0000,   1.00000,    885.5997
    240.0000,      20.0000,   1.00000,    874.6605
    245.0000,      20.0000,   1.00000,    852.9481
    250.0000,      20.0000,   1.00000,    803.1479
    255.0000,      20.0000,   1.00000,    803.9992
    260.0000,      20.0000,   1.00000,    784.6118
    265.0000,      20.0000,   1.00000,    774.4928
    270.0000,      20.0000,   1.00000,    768.2233
    275.0000,      20.0000,   1.00000,    720.9988
    280.0000,      20.0000,   1.00000,    691.9421
    285.0000,      20.0000,   1.00000,    669.0138
     27.5000,       5.0000,   5.00000,    950.9614
     32.5000,       5.0000,   5.00000,   1014.9397
     37.5000,       5.0000,   5.00000,   1044.7852
     42.5000,       5.0000,   5.00000,   1014.0717
     47.5000,       5.0000,   5.00000,   1017.9581
     52.5000,       5.0000,   5.00000,   1008.4551
     57.5000,       5.0000,   5.00000,    991.5259
     62.5000,       5.0000,   5.00000,    965.2330
     67.5000,       5.0000,   5.00000,    915.5658
     72.5000,       5.0000,   5.00000,    892.0865
     77.5000,       5.0000,   5.00000,    878.8750
     82.5000,       5.0000,   5.00000,    914.0270
     87.5000,       5.0000,   5.00000,    833.8450
     92.5000,       5.0000,   5.00000,    836.8395
     97.5000,       5.0000,   5.00000,    868.5287
    102.5000,       5.0000,   5.00000,    842.2078
    107.5000,       5.0000,   5.00000,    894.8517
    112.5000,       5.0000,   5.00000,    949.5141
    117.5000,       5.0000,   5.00000,    862.3445
    122.5000,       5.0000,   5.00000,    811.6996
    127.5000,       5.0000,   5.00000,    837.5098
    132.5000,       5.0000,   5.00000,    870.2750
    137.5000,       5.0000,   5.00000,    907.7621
    142.5000,       5.0000,   5.00000,    901.4254
    147.5000,       5.0000,   5.00000,    885.2836
    152.5000,       5.0000,   5.00000,    808.4899
    157.5000,       5.0000,   5.00000,    897.9504
    162.5000,       5.0000,   5.00000,    800.3720
    167.5000,       5.0000,   5.00000,    984.6778
    172.5000,       5.0000,   5.00000,   1121.6790
    177.5000,       5.0000,   5.00000,    873.9534
    182.5000,       5.0000,   5.00000,    918.7881
    187.5000,       5.0000,   5.00000,    943.5190
    192.5000,       5.0000,   5.00000,    820.4893
    197.5000,       5.0000,   5.00000,    894.3676
    202.5000,       5.0000,   5.00000,    979.8379
    207.5000,       5.0000,   5.00000,    978.2752
    212.5000,       5.0000,   5.00000,    931.6787
    217.5000,       5.0000,   5.00000,    977.9949
    222.5000,       5.0000,   5.00000,    939.8299
    227.5000,       5.0000,   5.00000,    858.5792
    232.5000,       5.0000,   5.00000,    923.9509
    237.5000,       5.0000,   5.00000,   1033.0151
    242.5000,       5.0000,   5.00000,    822.5134
    247.5000,       5.0000,   5.00000,    805.7922
    252.5000,       5.0000,   5.00000,    796.9791
    257.5000,       5.0000,   5.00000,    776.6948
    262.5000,       5.0000,   5.00000,    836.1219
    267.5000,       5.0000,   5.00000,    796.6503
    272.5000,       5.0000,   5.00000,    723.1226
    277.5000,       5.0000,   5.00000,    655.0562
    282.5000,       5.0000,   5.00000,    707.6313
    287.5000,       5.0000,   5.00000,    674.7285
     32.5000,       5.0000,   6.00000,    989.4163
     37.5000,       5.0000,   6.00000,   1030.1375
     42.5000,       5.0000,   6.00000,    987.2562
     47.5000,       5.0000,   6.00000,   1003.5210
     52.5000,       5.0000,   6.00000,   1003.2721
     57.5000,       5.0000,   6.00000,    993.9664
     62.5000,       5.0000,   6.00000,    952.8530
     67.5000,       5.0000,   6.00000,    896.1913
     72.5000,       5.0000,   6.00000,    889.1069
     77.5000,       5.0000,   6.00000,    870.7610
     82.5000,       5.0000,   6.00000,    894.1380
     87.5000,       5.0000,   6.00000,    822.4992
     92.5000,       5.0000,   6.00000,    836.6052
     97.5000,       5.0000,   6.00000,    873.8326
    102.5000,       5.0000,   6.00000,    840.9133
    107.5000,       5.0000,   6.00000,    892.2930
    112.5000,       5.0000,   6.00000,    946.0112
    117.5000,       5.0000,   6.00000,    866.3213
    122.5000,       5.0000,   6.00000,    825.4847
    127.5000,       5.0000,   6.00000,    833.1219
    132.5000,       5.0000,   6.00000,    887.0082
    137.5000,       5.0000,   6.00000,    892.1833
    142.5000,       5.0000,   6.00000,    854.2618
    147.5000,       5.0000,   6.00000,    890.1543
    152.5000,       5.0000,   6.00000,    811.6485
    157.5000,       5.0000,   6.00000,    894.0109
    162.5000,       5.0000,   6.00000,    808.1674
    167.5000,       5.0000,   6.00000,    988.2485
    172.5000,       5.0000,   6.00000,   1121.5471
    177.5000,       5.0000,   6.00000,    866.0168
    182.5000,       5.0000,   6.00000,    923.1425
    187.5000,       5.0000,   6.00000,    921.9174
    192.5000,       5.0000,   6.00000,    814.6879
    197.5000,       5.0000,   6.00000,    874.2461
    202.5000,       5.0000,   6.00000,    939.1474
    207.5000,       5.0000,   6.00000,    952.7706
    212.5000,       5.0000,   6.00000,    921.0082
    217.5000,       5.0000,   6.00000,    968.9270
    222.5000,       5.0000,   6.00000,    950.4445
    227.5000,       5.0000,   6.00000,    856.8618
    232.5000,       5.0000,   6.00000,    902.3746
    237.5000,       5.0000,   6.00000,   1014.5975
    242.5000,       5.0000,   6.00000,    814.0046
    247.5000,       5.0000,   6.00000,    798.7151
    252.5000,       5.0000,   6.00000,    785.8750
    257.5000,       5.0000,   6.00000,    780.2260
    262.5000,       5.0000,   6.00000,    833.4291
    267.5000,       5.0000,   6.00000,    777.2370
    272.5000,       5.0000,   6.00000,    731.4198
    277.5000,       5.0000,   6.00000,    667.3992
    282.5000,       5.0000,   6.00000,    716.0344
     37.5000,      25.0000,   1.00000,    952.6072
     42.5000,      25.0000,   1.00000,    972.8589
     47.5000,      25.0000,   1.00000,    973.3903
     52.5000,      25.0000,   1.00000,    978.9445
     57.5000,      25.0000,   1.00000,    972.1588
     62.5000,      25.0000,   1.00000,    941.8126
     67.5000,      25.0000,   1.00000,    916.6193
     72.5000,      25.0000,   1.00000,    904.8554
     77.5000,      25.0000,   1.00000,    873.3411
     82.5000,      25.0000,   1.00000,    856.9702
     87.5000,      25.0000,   1.00000,    858.5439
     92.5000,      25.0000,   1.00000,    859.6500
     97.5000,      25.0000,   1.00000,    861.4425
    102.5000,      25.0000,   1.00000,    883.7703
    107.5000,      25.0000,   1.00000,    881.5986
    112.5000,      25.0000,   1.00000,    861.3735
    117.5000,      25.0000,   1.00000,    868.9888
    122.5000,      25.0000,   1.00000,    869.3199
    127.5000,      25.0000,   1.00000,    864.6063
    132.5000,      25.0000,   1.00000,    856.8727
    137.5000,      25.0000,   1.00000,    844.2108
    142.5000,      25.0000,   1.00000,    842.1614
    147.5000,      25.0000,   1.00000,    857.9772
    152.5000,      25.0000,   1.00000,    847.4246
    157.5000,      25.0000,   1.00000,    884.0691
    162.5000,      25.0000,   1.00000,    928.0951
    167.5000,      25.0000,   1.00000,    924.9576
    172.5000,      25.0000,   1.00000,    921.6993
    177.5000,      25.0000,   1.00000,    951.5295
    182.5000,      25.0000,   1.00000,    913.1248
    187.5000,      25.0000,   1.00000,    860.0481
    192.5000,      25.0000,   1.00000,    874.5223
    197.5000,      25.0000,   1.00000,    885.4314
    202.5000,      25.0000,   1.00000,    845.2734
    207.5000,      25.0000,   1.00000,    891.1938
    212.5000,      25.0000,   1.00000,    933.7061
    217.5000,      25.0000,   1.00000,    909.8361
    222.5000,      25.0000,   1.00000,    911.4990
    227.5000,      25.0000,   1.00000,    927.2388
    232.5000,      25.0000,   1.00000,    872.8600
    237.5000,      25.0000,   1.00000,    842.4366
    242.5000,      25.0000,   1.00000,    847.6957
    247.5000,      25.0000,   1.00000,    832.5976
    252.5000,      25.0000,   1.00000,    790.8933
    257.5000,      25.0000,   1.00000,    788.0795
    262.5000,      25.0000,   1.00000,    772.8923
    267.5000,      25.0000,   1.00000,    741.4023
    272.5000,      25.0000,   1.00000,    745.2298
    277.5000,      25.0000,   1.00000,    730.6826
     37.5000,       5.0000,   7.00000,   1008.3772
     42.5000,       5.0000,   7.00000,    971.0658
     47.5000,       5.0000,   7.00000,    967.1790
     52.5000,       5.0000,   7.00000,    985.5526
     57.5000,       5.0000,   7.00000,    992.3104
     62.5000,       5.0000,   7.00000,    944.0114
     67.5000,       5.0000,   7.00000,    880.9825
     72.5000,       5.0000,   7.00000,    867.4380
     77.5000,       5.0000,   7.00000,    849.8215
     82.5000,       5.0000,   7.00000,    881.7169
     87.5000,       5.0000,   7.00000,    816.1650
     92.5000,       5.0000,   7.00000,    828.6874
     97.5000,       5.0000,   7.00000,    864.4675
    102.5000,       5.0000,   7.00000,    835.5803
    107.5000,       5.0000,   7.00000,    890.5374
    112.5000,       5.0000,   7.00000,    942.1296
    117.5000,       5.0000,   7.00000,    869.4237
    122.5000,       5.0000,   7.00000,    824.3708
    127.5000,       5.0000,   7.00000,    843.7847
    132.5000,       5.0000,   7.00000,    872.0298
    137.5000,       5.0000,   7.00000,    854.6333
    142.5000,       5.0000,   7.00000,    839.1151
    147.5000,       5.0000,   7.00000,    863.5826
    152.5000,       5.0000,   7.00000,    797.2405
    157.5000,       5.0000,   7.00000,    901.2207
    162.5000,       5.0000,   7.00000,    806.3668
    167.5000,       5.0000,   7.00000,    974.6373
    172.5000,       5.0000,   7.00000,   1101.8893
    177.5000,       5.0000,   7.00000,    853.1233
    182.5000,       5.0000,   7.00000,    897.4423
    187.5000,       5.0000,   7.00000,    905.6915
    192.5000,       5.0000,   7.00000,    797.4602
    197.5000,       5.0000,   7.00000,    860.1967
    202.5000,       5.0000,   7.00000,    870.8535
    207.5000,       5.0000,   7.00000,    898.5198
    212.5000,       5.0000,   7.00000,    912.1136
    217.5000,       5.0000,   7.00000,    951.0367
    222.5000,       5.0000,   7.00000,    933.7048
    227.5000,       5.0000,   7.00000,    844.4890
    232.5000,       5.0000,   7.00000,    882.9423
    237.5000,       5.0000,   7.00000,    993.9059
    242.5000,       5.0000,   7.00000,    804.3418
    247.5000,       5.0000,   7.00000,    782.9407
    252.5000,       5.0000,   7.00000,    766.2712
    257.5000,       5.0000,   7.00000,    768.2086
    262.5000,       5.0000,   7.00000,    829.0426
    267.5000,       5.0000,   7.00000,    761.3051
    272.5000,       5.0000,   7.00000,    713.2919
    277.5000,       5.0000,   7.00000,    672.5427
     42.5000,       5.0000,   8.00000,    946.2167
     47.5000,       5.0000,   8.00000,    952.8730
     52.5000,       5.0000,   8.00000,    958.2841
     57.5000,       5.0000,   8.00000,    968.4881
     62.5000,       5.0000,   8.00000,    939.8738
     67.5000,       5.0000,   8.00000,    870.6899
     72.5000,       5.0000,   8.00000,    839.1324
     77.5000,       5.0000,   8.00000,    827.3190
     82.5000,       5.0000,   8.00000,    872.3989
     87.5000,       5.0000,   8.00000,    807.8631
     92.5000,       5.0000,   8.00000,    816.2327
     97.5000,       5.0000,   8.00000,    849.8958
    102.5000,       5.0000,   8.00000,    827.7665
    107.5000,       5.0000,   8.00000,    885.9965
    112.5000,       5.0000,   8.00000,    950.3231
    117.5000,       5.0000,   8.00000,    864.8281
    122.5000,       5.0000,   8.00000,    827.2706
    127.5000,       5.0000,   8.00000,    835.1467
    132.5000,       5.0000,   8.00000,    838.1833
    137.5000,       5.0000,   8.00000,    842.7744
    142.5000,       5.0000,   8.00000,    822.9908
    147.5000,       5.0000,   8.00000,    834.9911
    152.5000,       5.0000,   8.00000,    779.9270
    157.5000,       5.0000,   8.00000,    889.9562
    162.5000,       5.0000,   8.00000,    795.6859
    167.5000,       5.0000,   8.00000,    956.4268
    172.5000,       5.0000,   8.00000,   1077.9927
    177.5000,       5.0000,   8.00000,    825.4258
    182.5000,       5.0000,   8.00000,    869.7936
    187.5000,       5.0000,   8.00000,    885.4210
    192.5000,       5.0000,   8.00000,    778.6260
    197.5000,       5.0000,   8.00000,    803.9651
    202.5000,       5.0000,   8.00000,    847.8365
    207.5000,       5.0000,   8.00000,    853.5712
    212.5000,       5.0000,   8.00000,    859.2225
    217.5000,       5.0000,   8.00000,    936.5657
    222.5000,       5.0000,   8.00000,    899.1725
    227.5000,       5.0000,   8.00000,    816.7914
    232.5000,       5.0000,   8.00000,    875.1544
    237.5000,       5.0000,   8.00000,    983.8755
    242.5000,       5.0000,   8.00000,    782.5512
    247.5000,       5.0000,   8.00000,    763.2951
    252.5000,       5.0000,   8.00000,    751.5161
    257.5000,       5.0000,   8.00000,    745.1993
    262.5000,       5.0000,   8.00000,    806.2086
    267.5000,       5.0000,   8.00000,    757.1131
    272.5000,       5.0000,   8.00000,    698.4929
     52.5000,      35.0000,   1.00000,    922.1840
     57.5000,      35.0000,   1.00000,    907.7725
     62.5000,      35.0000,   1.00000,    889.7156
     67.5000,      35.0000,   1.00000,    891.5081
     72.5000,      35.0000,   1.00000,    877.2512
     77.5000,      35.0000,   1.00000,    851.5629
     82.5000,      35.0000,   1.00000,    834.4105
     87.5000,      35.0000,   1.00000,    830.2323
     92.5000,      35.0000,   1.00000,    843.1663
     97.5000,      35.0000,   1.00000,    858.4182
    102.5000,      35.0000,   1.00000,    859.5294
    107.5000,      35.0000,   1.00000,    856.3672
    112.5000,      35.0000,   1.00000,    868.8565
    117.5000,      35.0000,   1.00000,    864.0760
    122.5000,      35.0000,   1.00000,    844.1084
    127.5000,      35.0000,   1.00000,    837.3867
    132.5000,      35.0000,   1.00000,    819.0226
    137.5000,      35.0000,   1.00000,    802.6048
    142.5000,      35.0000,   1.00000,    816.7758
    147.5000,      35.0000,   1.00000,    812.6588
    152.5000,      35.0000,   1.00000,    833.0291
    157.5000,      35.0000,   1.00000,    863.7626
    162.5000,      35.0000,   1.00000,    859.4608
    167.5000,      35.0000,   1.00000,    860.5941
    172.5000,      35.0000,   1.00000,    867.1525
    177.5000,      35.0000,   1.00000,    846.3958
    182.5000,      35.0000,   1.00000,    852.0222
    187.5000,      35.0000,   1.00000,    823.6965
    192.5000,      35.0000,   1.00000,    790.9144
    197.5000,      35.0000,   1.00000,    794.6652
    202.5000,      35.0000,   1.00000,    802.9984
    207.5000,      35.0000,   1.00000,    798.3903
    212.5000,      35.0000,   1.00000,    801.6407
    217.5000,      35.0000,   1.00000,    801.7066
    222.5000,      35.0000,   1.00000,    835.7588
    227.5000,      35.0000,   1.00000,    851.0376
    232.5000,      35.0000,   1.00000,    829.5609
    237.5000,      35.0000,   1.00000,    809.6549
    242.5000,      35.0000,   1.00000,    795.3891
    247.5000,      35.0000,   1.00000,    790.4879
    252.5000,      35.0000,   1.00000,    772.6949
    257.5000,      35.0000,   1.00000,    731.7948
    262.5000,      35.0000,   1.00000,    713.9306
     52.5000,       5.0000,  10.00000,    927.6514
     57.5000,       5.0000,  10.00000,    925.9910
     62.5000,       5.0000,  10.00000,    883.3004
     67.5000,       5.0000,  10.00000,    832.6833
     72.5000,       5.0000,  10.00000,    820.7187
     77.5000,       5.0000,  10.00000,    803.3334
     82.5000,       5.0000,  10.00000,    834.2207
     87.5000,       5.0000,  10.00000,    774.3481
     92.5000,       5.0000,  10.00000,    792.2122
     97.5000,       5.0000,  10.00000,    828.6484
    102.5000,       5.0000,  10.00000,    815.0218
    107.5000,       5.0000,  10.00000,    878.6166
    112.5000,       5.0000,  10.00000,    953.4693
    117.5000,       5.0000,  10.00000,    867.8611
    122.5000,       5.0000,  10.00000,    796.0622
    127.5000,       5.0000,  10.00000,    800.1024
    132.5000,       5.0000,  10.00000,    820.9177
    137.5000,       5.0000,  10.00000,    817.0879
    142.5000,       5.0000,  10.00000,    796.1393
    147.5000,       5.0000,  10.00000,    811.4174
    152.5000,       5.0000,  10.00000,    742.5861
    157.5000,       5.0000,  10.00000,    828.4852
    162.5000,       5.0000,  10.00000,    744.9474
    167.5000,       5.0000,  10.00000,    906.3499
    172.5000,       5.0000,  10.00000,   1017.2423
    177.5000,       5.0000,  10.00000,    780.3594
    182.5000,       5.0000,  10.00000,    819.1595
    187.5000,       5.0000,  10.00000,    806.4471
    192.5000,       5.0000,  10.00000,    705.2644
    197.5000,       5.0000,  10.00000,    752.7078
    202.5000,       5.0000,  10.00000,    792.8931
    207.5000,       5.0000,  10.00000,    800.7941
    212.5000,       5.0000,  10.00000,    787.5980
    217.5000,       5.0000,  10.00000,    824.2724
    222.5000,       5.0000,  10.00000,    824.8999
    227.5000,       5.0000,  10.00000,    783.1478
    232.5000,       5.0000,  10.00000,    834.0437
    237.5000,       5.0000,  10.00000,    946.6525
    242.5000,       5.0000,  10.00000,    758.1852
    247.5000,       5.0000,  10.00000,    726.5758
    252.5000,       5.0000,  10.00000,    706.5573
    257.5000,       5.0000,  10.00000,    706.4482
    262.5000,       5.0000,  10.00000,    765.0345
     67.5000,      45.0000,   1.00000,    843.4337
     72.5000,      45.0000,   1.00000,    831.4829
     77.5000,      45.0000,   1.00000,    823.8446
     82.5000,      45.0000,   1.00000,    817.4920
     87.5000,      45.0000,   1.00000,    825.1032
     92.5000,      45.0000,   1.00000,    831.8458
     97.5000,      45.0000,   1.00000,    838.3514
    102.5000,      45.0000,   1.00000,    834.9557
    107.5000,      45.0000,   1.00000,    816.3000
    112.5000,      45.0000,   1.00000,    824.4192
    117.5000,      45.0000,   1.00000,    827.7776
    122.5000,      45.0000,   1.00000,    821.8901
    127.5000,      45.0000,   1.00000,    831.5043
    132.5000,      45.0000,   1.00000,    819.2556
    137.5000,      45.0000,   1.00000,    803.9365
    142.5000,      45.0000,   1.00000,    784.2001
    147.5000,      45.0000,   1.00000,    794.5670
    152.5000,      45.0000,   1.00000,    815.2980
    157.5000,      45.0000,   1.00000,    793.0556
    162.5000,      45.0000,   1.00000,    787.7582
    167.5000,      45.0000,   1.00000,    784.7891
    172.5000,      45.0000,   1.00000,    750.3823
    177.5000,      45.0000,   1.00000,    756.2853
    182.5000,      45.0000,   1.00000,    761.6026
    187.5000,      45.0000,   1.00000,    774.6749
    192.5000,      45.0000,   1.00000,    764.0131
    197.5000,      45.0000,   1.00000,    735.5400
    202.5000,      45.0000,   1.00000,    739.1093
    207.5000,      45.0000,   1.00000,    733.1984
    212.5000,      45.0000,   1.00000,    737.3879
    217.5000,      45.0000,   1.00000,    763.5424
    222.5000,      45.0000,   1.00000,    756.1878
    227.5000,      45.0000,   1.00000,    754.3992
    232.5000,      45.0000,   1.00000,    740.5887
    237.5000,      45.0000,   1.00000,    742.9908
    242.5000,      45.0000,   1.00000,    757.6355
    247.5000,      45.0000,   1.00000,    739.1158
     77.5000,       5.0000,  12.00000,    774.4519
    157.5000,       5.0000,  12.00000,    782.4152
    237.5000,       5.0000,  12.00000,    908.3511
     67.5000,      15.0000,   4.00000,    801.2870
     72.5000,      15.0000,   4.00000,    772.2550
     77.5000,      15.0000,   4.00000,    775.8575
     82.5000,      15.0000,   4.00000,    771.2490
     87.5000,      15.0000,   4.00000,    778.9648
     92.5000,      15.0000,   4.00000,    774.5901
     97.5000,      15.0000,   4.00000,    792.6220
    102.5000,      15.0000,   4.00000,    823.6039
    107.5000,      15.0000,   4.00000,    850.7099
    112.5000,      15.0000,   4.00000,    870.3928
    117.5000,      15.0000,   4.00000,    849.2952
    122.5000,      15.0000,   4.00000,    806.1445
    127.5000,      15.0000,   4.00000,    802.9962
    132.5000,      15.0000,   4.00000,    809.1460
    137.5000,      15.0000,   4.00000,    799.1511
    142.5000,      15.0000,   4.00000,    783.6547
    147.5000,      15.0000,   4.00000,    747.4213
    152.5000,      15.0000,   4.00000,    747.5920
    157.5000,      15.0000,   4.00000,    711.6766
    162.5000,      15.0000,   4.00000,    756.3244
    167.5000,      15.0000,   4.00000,    805.8878
    172.5000,      15.0000,   4.00000,    795.0861
    177.5000,      15.0000,   4.00000,    775.3245
    182.5000,      15.0000,   4.00000,    725.7474
    187.5000,      15.0000,   4.00000,    710.4494
    192.5000,      15.0000,   4.00000,    696.0203
    197.5000,      15.0000,   4.00000,    685.0161
    202.5000,      15.0000,   4.00000,    712.5189
    207.5000,      15.0000,   4.00000,    726.0912
    212.5000,      15.0000,   4.00000,    746.3154
    217.5000,      15.0000,   4.00000,    754.8072
    222.5000,      15.0000,   4.00000,    742.7870
    227.5000,      15.0000,   4.00000,    743.3580
    232.5000,      15.0000,   4.00000,    770.5420
    237.5000,      15.0000,   4.00000,    773.0405
    242.5000,      15.0000,   4.00000,    764.0915
    247.5000,      15.0000,   4.00000,    685.9660
     82.5000,      55.0000,   1.00000,    812.4822
     87.5000,      55.0000,   1.00000,    814.4063
     92.5000,      55.0000,   1.00000,    797.7675
     97.5000,      55.0000,   1.00000,    801.9399
    102.5000,      55.0000,   1.00000,    802.6392
    107.5000,      55.0000,   1.00000,    800.0721
    112.5000,      55.0000,   1.00000,    800.5133
    117.5000,      55.0000,   1.00000,    807.9968
    122.5000,      55.0000,   1.00000,    815.0555
    127.5000,      55.0000,   1.00000,    805.6127
    132.5000,      55.0000,   1.00000,    808.4422
    137.5000,      55.0000,   1.00000,    790.5651
    142.5000,      55.0000,   1.00000,    781.2847
    147.5000,      55.0000,   1.00000,    791.9025
    152.5000,      55.0000,   1.00000,    773.4158
    157.5000,      55.0000,   1.00000,    748.7832
    162.5000,      55.0000,   1.00000,    734.9520
    167.5000,      55.0000,   1.00000,    716.6123
    172.5000,      55.0000,   1.00000,    706.1882
    177.5000,      55.0000,   1.00000,    701.6240
    182.5000,      55.0000,   1.00000,    704.5095
    187.5000,      55.0000,   1.00000,    699.5599
    192.5000,      55.0000,   1.00000,    718.1376
    197.5000,      55.0000,   1.00000,    727.3468
    202.5000,      55.0000,   1.00000,    704.0910
    207.5000,      55.0000,   1.00000,    708.9448
    212.5000,      55.0000,   1.00000,    721.2847
    217.5000,      55.0000,   1.00000,    712.1683
    222.5000,      55.0000,   1.00000,    712.0947
    227.5000,      55.0000,   1.00000,    710.6472
    232.5000,      55.0000,   1.00000,    704.9128
     77.5000,       5.0000,  15.00000,    740.1944
    157.5000,       5.0000,  15.00000,    738.5815
    237.5000,       5.0000,  15.00000,    832.6122
     82.5000,      15.0000,   5.00000,    748.8130
     87.5000,      15.0000,   5.00000,    750.0415
     92.5000,      15.0000,   5.00000,    743.8375
     97.5000,      15.0000,   5.00000,    767.4650
    102.5000,      15.0000,   5.00000,    803.2481
    107.5000,      15.0000,   5.00000,    839.2496
    112.5000,      15.0000,   5.00000,    861.0248
    117.5000,      15.0000,   5.00000,    846.6005
    122.5000,      15.0000,   5.00000,    808.9461
    127.5000,      15.0000,   5.00000,    797.6963
    132.5000,      15.0000,   5.00000,    798.9009
    137.5000,      15.0000,   5.00000,    785.0621
    142.5000,      15.0000,   5.00000,    765.6724
    147.5000,      15.0000,   5.00000,    727.0620
    152.5000,      15.0000,   5.00000,    717.8062
    157.5000,      15.0000,   5.00000,    669.8032
    162.5000,      15.0000,   5.00000,    700.0670
    167.5000,      15.0000,   5.00000,    741.3649
    172.5000,      15.0000,   5.00000,    743.2409
    177.5000,      15.0000,   5.00000,    719.4385
    182.5000,      15.0000,   5.00000,    663.8008
    187.5000,      15.0000,   5.00000,    648.3333
    192.5000,      15.0000,   5.00000,    642.6758
    197.5000,      15.0000,   5.00000,    650.8462
    202.5000,      15.0000,   5.00000,    682.5977
    207.5000,      15.0000,   5.00000,    695.4845
    212.5000,      15.0000,   5.00000,    712.6088
    217.5000,      15.0000,   5.00000,    721.8614
    222.5000,      15.0000,   5.00000,    713.1101
    227.5000,      15.0000,   5.00000,    710.3239
    232.5000,      15.0000,   5.00000,    740.8405
     97.5000,      65.0000,   1.00000,    783.6224
    102.5000,      65.0000,   1.00000,    787.2435
    107.5000,      65.0000,   1.00000,    789.3350
    112.5000,      65.0000,   1.00000,    793.9352
    117.5000,      65.0000,   1.00000,    793.7105
    122.5000,      65.0000,   1.00000,    784.5269
    127.5000,      65.0000,   1.00000,    781.9952
    132.5000,      65.0000,   1.00000,    775.7678
    137.5000,      65.0000,   1.00000,    782.6495
    142.5000,      65.0000,   1.00000,    778.6420
    147.5000,      65.0000,   1.00000,    755.3316
    152.5000,      65.0000,   1.00000,    743.0594
    157.5000,      65.0000,   1.00000,    736.3889
    162.5000,      65.0000,   1.00000,    720.1364
    167.5000,      65.0000,   1.00000,    700.5851
    172.5000,      65.0000,   1.00000,    687.5247
    177.5000,      65.0000,   1.00000,    681.8746
    182.5000,      65.0000,   1.00000,    681.3137
    187.5000,      65.0000,   1.00000,    686.8530
    192.5000,      65.0000,   1.00000,    687.2522
    197.5000,      65.0000,   1.00000,    694.9630
    202.5000,      65.0000,   1.00000,    693.5005
    207.5000,      65.0000,   1.00000,    691.3459
    212.5000,      65.0000,   1.00000,    697.6741
    217.5000,      65.0000,   1.00000,    692.2049
     97.5000,      15.0000,   6.00000,    759.3184
    102.5000,      15.0000,   6.00000,    797.9777
    107.5000,      15.0000,   6.00000,    841.5667
    112.5000,      15.0000,   6.00000,    867.0219
    117.5000,      15.0000,   6.00000,    850.7557
    122.5000,      15.0000,   6.00000,    802.9510
    127.5000,      15.0000,   6.00000,    785.0796
    132.5000,      15.0000,   6.00000,    785.8425
    137.5000,      15.0000,   6.00000,    772.9788
    142.5000,      15.0000,   6.00000,    744.5703
    147.5000,      15.0000,   6.00000,    702.7516
    152.5000,      15.0000,   6.00000,    695.0831
    157.5000,      15.0000,   6.00000,    659.2711
    162.5000,      15.0000,   6.00000,    688.9612
    167.5000,      15.0000,   6.00000,    720.4052
    172.5000,      15.0000,   6.00000,    719.0419
    177.5000,      15.0000,   6.00000,    693.1127
    182.5000,      15.0000,   6.00000,    644.3047
    187.5000,      15.0000,   6.00000,    629.1616
    192.5000,      15.0000,   6.00000,    619.7145
    197.5000,      15.0000,   6.00000,    621.7193
    202.5000,      15.0000,   6.00000,    653.2974
    207.5000,      15.0000,   6.00000,    670.6827
    212.5000,      15.0000,   6.00000,    695.7488
    217.5000,      15.0000,   6.00000,    706.9135
    105.0000,      30.0000,   3.00000,    810.8844
    110.0000,      30.0000,   3.00000,    819.4081
    115.0000,      30.0000,   3.00000,    817.6271
    120.0000,      30.0000,   3.00000,    824.7700
    125.0000,      30.0000,   3.00000,    818.0862
    130.0000,      30.0000,   3.00000,    784.6607
    135.0000,      30.0000,   3.00000,    757.2018
    140.0000,      30.0000,   3.00000,    736.6514
    145.0000,      30.0000,   3.00000,    728.8888
    150.0000,      30.0000,   3.00000,    701.5162
    155.0000,      30.0000,   3.00000,    696.3955
    160.0000,      30.0000,   3.00000,    708.5150
    165.0000,      30.0000,   3.00000,    688.9655
    170.0000,      30.0000,   3.00000,    690.4853
    175.0000,      30.0000,   3.00000,    683.0878
    180.0000,      30.0000,   3.00000,    676.0861
    185.0000,      30.0000,   3.00000,    657.7504
    190.0000,      30.0000,   3.00000,    632.0660
    195.0000,      30.0000,   3.00000,    639.2923
    200.0000,      30.0000,   3.00000,    639.9708
    205.0000,      30.0000,   3.00000,    650.8270
    210.0000,      30.0000,   3.00000,    672.2303
    112.5000,      25.0000,   4.00000,    825.0707
    117.5000,      25.0000,   4.00000,    829.3450
    122.5000,      25.0000,   4.00000,    818.6326
    127.5000,      25.0000,   4.00000,    787.7755
    132.5000,      25.0000,   4.00000,    768.8169
    137.5000,      25.0000,   4.00000,    755.4186
    142.5000,      25.0000,   4.00000,    727.5158
    147.5000,      25.0000,   4.00000,    712.2763
    152.5000,      25.0000,   4.00000,    681.4842
    157.5000,      25.0000,   4.00000,    681.3401
    162.5000,      25.0000,   4.00000,    699.8328
    167.5000,      25.0000,   4.00000,    698.0167
    172.5000,      25.0000,   4.00000,    687.8641
    177.5000,      25.0000,   4.00000,    697.9617
    182.5000,      25.0000,   4.00000,    666.8479
    187.5000,      25.0000,   4.00000,    625.0485
    192.5000,      25.0000,   4.00000,    630.2197
    197.5000,      25.0000,   4.00000,    635.3453
    202.5000,      25.0000,   4.00000,    634.5032
    157.5000,      15.0000,   8.00000,    650.1749
    157.5000,      15.0000,  10.00000,    662.5289
   4.98
ITERATION 3
MODEL RESISTIVITY
LAYER 1
61,     2.5000
     10.0000,     887.57
     15.0000,     1007.5
     20.0000,     955.61
     25.0000,     821.39
     30.0000,     770.04
     35.0000,     789.22
     40.0000,     818.14
     45.0000,     796.45
     50.0000,     793.14
     55.0000,     804.71
     60.0000,     803.95
     65.0000,     763.11
     70.0000,     699.94
     75.0000,     675.94
     80.0000,     670.52
     85.0000,     695.30
     90.0000,     629.68
     95.0000,     641.16
    100.0000,     682.88
    105.0000,     671.77
    110.0000,     732.65
    115.0000,     777.95
    120.0000,     683.58
    125.0000,     617.97
    130.0000,     608.92
    135.0000,     625.92
    140.0000,     627.68
    145.0000,     607.03
    150.0000,     609.06
    155.0000,     540.73
    160.0000,     614.04
    165.0000,     557.53
    170.0000,     705.16
    175.0000,     819.84
    180.0000,     609.87
    185.0000,     636.68
    190.0000,     648.95
    195.0000,     564.50
    200.0000,     610.99
    205.0000,     655.59
    210.0000,     683.89
    215.0000,     684.98
    220.0000,     750.79
    225.0000,     751.75
    230.0000,     678.24
    235.0000,     737.44
    240.0000,     832.62
    245.0000,     666.32
    250.0000,     655.63
    255.0000,     618.28
    260.0000,     605.49
    265.0000,     657.59
    270.0000,     606.28
    275.0000,     547.61
    280.0000,     496.31
    285.0000,     550.17
    290.0000,     528.56
    295.0000,     518.08
    300.0000,     550.62
    305.0000,     564.64
           479.2911
LAYER 2
61,     5.2500
     10.0000,     958.34
     15.0000,     1019.3
     20.0000,     980.44
     25.0000,     821.27
     30.0000,     774.16
     35.0000,     829.71
     40.0000,     861.12
     45.0000,     845.87
     50.0000,     846.99
     55.0000,     854.60
     60.0000,     863.34
     65.0000,     844.79
     70.0000,     792.91
     75.0000,     769.00
     80.0000,     763.58
     85.0000,     784.20
     90.0000,     731.05
     95.0000,     739.38
    100.0000,     753.80
    105.0000,     718.66
    110.0000,     750.82
    115.0000,     799.19
    120.0000,     724.93
    125.0000,     673.84
    130.0000,     670.19
    135.0000,     689.29
    140.0000,     686.04
    145.0000,     681.53
    150.0000,     688.28
    155.0000,     641.39
    160.0000,     710.61
    165.0000,     668.19
    170.0000,     797.26
    175.0000,     897.95
    180.0000,     726.29
    185.0000,     730.05
    190.0000,     730.22
    195.0000,     655.08
    200.0000,     689.61
    205.0000,     726.66
    210.0000,     755.82
    215.0000,     752.36
    220.0000,     792.39
    225.0000,     800.80
    230.0000,     739.50
    235.0000,     786.20
    240.0000,     867.68
    245.0000,     697.35
    250.0000,     673.41
    255.0000,     652.59
    260.0000,     646.62
    265.0000,     692.13
    270.0000,     643.47
    275.0000,     576.00
    280.0000,     532.97
    285.0000,     576.58
    290.0000,     558.30
    295.0000,     546.22
    300.0000,     569.36
    305.0000,     562.26
           494.0833
LAYER 3
59,     8.2750
     15.0000,     1072.9
     20.0000,     1056.5
     25.0000,     913.94
     30.0000,     903.76
     35.0000,     1044.0
     40.0000,     1125.9
     45.0000,     1110.1
     50.0000,     1080.8
     55.0000,     1052.0
     60.0000,     1059.5
     65.0000,     1070.9
     70.0000,     1044.5
     75.0000,     1019.4
     80.0000,     1008.3
     85.0000,     1025.2
     90.0000,     996.50
     95.0000,     996.33
    100.0000,     964.16
    105.0000,     877.16
    110.0000,     873.55
    115.0000,     939.36
    120.0000,     900.29
    125.0000,     876.03
    130.0000,     885.98
    135.0000,     900.28
    140.0000,     889.52
    145.0000,     909.73
    150.0000,     949.31
    155.0000,     943.58
    160.0000,     1019.4
    165.0000,     981.01
    170.0000,     1078.8
    175.0000,     1170.2
    180.0000,     1045.1
    185.0000,     1020.3
    190.0000,     996.73
    195.0000,     924.97
    200.0000,     941.06
    205.0000,     969.40
    210.0000,     992.26
    215.0000,     967.96
    220.0000,     967.77
    225.0000,     974.10
    230.0000,     935.63
    235.0000,     986.45
    240.0000,     1049.8
    245.0000,     846.68
    250.0000,     793.55
    255.0000,     782.19
    260.0000,     779.01
    265.0000,     807.00
    270.0000,     751.01
    275.0000,     672.19
    280.0000,     634.92
    285.0000,     665.59
    290.0000,     648.67
    295.0000,     629.89
    300.0000,     619.15
           560.8627
LAYER 4
57,    11.6025
     20.0000,     1175.3
     25.0000,     1061.3
     30.0000,     1100.0
     35.0000,     1365.7
     40.0000,     1539.5
     45.0000,     1529.9
     50.0000,     1428.4
     55.0000,     1315.0
     60.0000,     1293.8
     65.0000,     1330.4
     70.0000,     1344.3
     75.0000,     1330.1
     80.0000,     1315.1
     85.0000,     1323.7
     90.0000,     1300.4
     95.0000,     1266.0
    100.0000,     1163.0
    105.0000,     1013.1
    110.0000,     981.38
    115.0000,     1069.7
    120.0000,     1068.8
    125.0000,     1077.8
    130.0000,     1098.0
    135.0000,     1091.4
    140.0000,     1066.2
    145.0000,     1123.2
    150.0000,     1241.3
    155.0000,     1318.1
    160.0000,     1425.2
    165.0000,     1380.7
    170.0000,     1438.2
    175.0000,     1540.7
    180.0000,     1486.2
    185.0000,     1461.5
    190.0000,     1424.5
    195.0000,     1349.1
    200.0000,     1340.7
    205.0000,     1346.4
    210.0000,     1339.9
    215.0000,     1274.4
    220.0000,     1230.6
    225.0000,     1230.9
    230.0000,     1222.0
    235.0000,     1294.3
    240.0000,     1332.5
    245.0000,     1061.4
    250.0000,     966.20
    255.0000,     950.85
    260.0000,     941.57
    265.0000,     945.13
    270.0000,     871.01
    275.0000,     780.91
    280.0000,     743.52
    285.0000,     763.60
    290.0000,     743.09
    295.0000,     715.89
           653.1754
LAYER 5
53,    15.2628
     30.0000,     1284.1
     35.0000,     1549.2
     40.0000,     1753.4
     45.0000,     1831.8
     50.0000,     1717.2
     55.0000,     1484.4
     60.0000,     1330.1
     65.0000,     1256.8
     70.0000,     1217.4
     75.0000,     1174.3
     80.0000,     1133.8
     85.0000,     1104.8
     90.0000,     1070.8
     95.0000,     1026.6
    100.0000,     964.07
    105.0000,     918.34
    110.0000,     964.06
    115.0000,     1086.8
    120.0000,     1144.3
    125.0000,     1160.9
    130.0000,     1130.1
    135.0000,     1050.1
    140.0000,     985.96
    145.0000,     1032.0
    150.0000,     1186.2
    155.0000,     1359.8
    160.0000,     1501.4
    165.0000,     1523.0
    170.0000,     1551.1
    175.0000,     1666.6
    180.0000,     1802.8
    185.0000,     1917.5
    190.0000,     1971.3
    195.0000,     1950.9
    200.0000,     1892.6
    205.0000,     1804.6
    210.0000,     1696.4
    215.0000,     1577.4
    220.0000,     1504.3
    225.0000,     1506.9
    230.0000,     1551.6
    235.0000,     1606.3
    240.0000,     1540.2
    245.0000,     1278.1
    250.0000,     1131.1
    255.0000,     1079.3
    260.0000,     1047.4
    265.0000,     1008.9
    270.0000,     932.73
    275.0000,     863.23
    280.0000,     827.67
    285.0000,     819.13
           788.7419
LAYER 6
49,    19.2890
     40.0000,     1366.3
     45.0000,     1440.3
     50.0000,     1384.5
     55.0000,     1179.7
     60.0000,     993.23
     65.0000,     836.88
     70.0000,     734.93
     75.0000,     666.08
     80.0000,     625.50
     85.0000,     607.52
     90.0000,     604.67
     95.0000,     618.94
    100.0000,     655.33
    105.0000,     729.02
    110.0000,     860.30
    115.0000,     1020.3
    120.0000,     1112.7
    125.0000,     1113.9
    130.0000,     1031.2
    135.0000,     903.77
    140.0000,     801.42
    145.0000,     777.86
    150.0000,     828.20
    155.0000,     907.01
    160.0000,     973.19
    165.0000,     995.96
    170.0000,     1012.6
    175.0000,     1067.9
    180.0000,     1157.3
    185.0000,     1251.2
    190.0000,     1317.5
    195.0000,     1339.7
    200.0000,     1323.9
    205.0000,     1283.7
    210.0000,     1235.6
    215.0000,     1198.0
    220.0000,     1194.2
    225.0000,     1234.4
    230.0000,     1296.4
    235.0000,     1332.9
    240.0000,     1275.1
    245.0000,     1125.8
    250.0000,     1013.6
    255.0000,     955.83
    260.0000,     917.51
    265.0000,     880.27
    270.0000,     834.37
    275.0000,     798.86
           780.8433
LAYER 7
45,    23.7179
     50.0000,     1075.2
     55.0000,     883.41
     60.0000,     741.57
     65.0000,     596.67
     70.0000,     500.40
     75.0000,     436.43
     80.0000,     405.85
     85.0000,     399.45
     90.0000,     413.58
     95.0000,     452.12
    100.0000,     522.82
    105.0000,     635.31
    110.0000,     791.04
    115.0000,     954.02
    120.0000,     1049.8
    125.0000,     1039.4
    130.0000,     937.64
    135.0000,     798.35
    140.0000,     681.06
    145.0000,     617.01
    150.0000,     600.99
    155.0000,     609.35
    160.0000,     620.44
    165.0000,     622.40
    170.0000,     624.08
    175.0000,     640.12
    180.0000,     672.83
    185.0000,     712.91
    190.0000,     747.74
    195.0000,     769.83
    200.0000,     779.93
    205.0000,     783.78
    210.0000,     789.40
    215.0000,     805.49
    220.0000,     839.72
    225.0000,     892.51
    230.0000,     949.24
    235.0000,     981.20
    240.0000,     960.60
    245.0000,     897.33
    250.0000,     836.94
    255.0000,     800.08
    260.0000,     775.54
    265.0000,     755.44
           737.8397
LAYER 8
41,    28.5897
     60.0000,     649.94
     65.0000,     501.91
     70.0000,     425.92
     75.0000,     378.25
     80.0000,     357.13
     85.0000,     357.83
     90.0000,     381.17
     95.0000,     430.40
    100.0000,     510.97
    105.0000,     627.02
    110.0000,     771.01
    115.0000,     907.62
    120.0000,     981.81
    125.0000,     962.19
    130.0000,     864.23
    135.0000,     735.17
    140.0000,     620.29
    145.0000,     541.15
    150.0000,     495.88
    155.0000,     472.01
    160.0000,     457.76
    165.0000,     446.67
    170.0000,     439.56
    175.0000,     440.13
    180.0000,     449.33
    185.0000,     464.29
    190.0000,     480.79
    195.0000,     496.26
    200.0000,     510.94
    205.0000,     527.22
    210.0000,     548.35
    215.0000,     577.52
    220.0000,     616.30
    225.0000,     662.57
    230.0000,     707.41
    235.0000,     735.89
    240.0000,     736.28
    245.0000,     717.77
    250.0000,     697.85
    255.0000,     683.91
           681.2046
LAYER 9
37,    33.9487
     70.0000,     430.49
     75.0000,     396.75
     80.0000,     384.78
     85.0000,     391.63
     90.0000,     423.44
     95.0000,     480.89
    100.0000,     562.46
    105.0000,     666.89
    110.0000,     783.96
    115.0000,     882.97
    120.0000,     927.80
    125.0000,     900.24
    130.0000,     813.72
    135.0000,     702.24
    140.0000,     597.66
    145.0000,     516.37
    150.0000,     459.80
    155.0000,     422.02
    160.0000,     396.33
    165.0000,     378.33
    170.0000,     366.53
    175.0000,     360.99
    180.0000,     361.44
    185.0000,     366.66
    190.0000,     375.13
    195.0000,     385.96
    200.0000,     399.35
    205.0000,     416.34
    210.0000,     438.17
    215.0000,     465.78
    220.0000,     498.37
    225.0000,     534.45
    230.0000,     569.61
    235.0000,     594.78
    240.0000,     602.48
    245.0000,     603.52
           610.9056
LAYER 10
31,    39.8436
     85.0000,     444.55
     90.0000,     504.78
     95.0000,     562.01
    100.0000,     637.12
    105.0000,     719.53
    110.0000,     808.67
    115.0000,     872.29
    120.0000,     891.66
    125.0000,     858.50
    130.0000,     783.39
    135.0000,     688.99
    140.0000,     596.81
    145.0000,     519.36
    150.0000,     459.95
    155.0000,     416.46
    160.0000,     385.28
    165.0000,     363.29
    170.0000,     348.54
    175.0000,     339.91
    180.0000,     336.54
    185.0000,     337.53
    190.0000,     342.12
    195.0000,     349.90
    200.0000,     360.93
    205.0000,     375.63
    210.0000,     394.25
    215.0000,     417.66
    220.0000,     442.04
    225.0000,     469.34
    230.0000,     495.52
           531.4692
LAYER 11
27,    46.3279
     95.0000,     629.28
    100.0000,     710.40
    105.0000,     774.93
    110.0000,     831.46
    115.0000,     865.88
    120.0000,     868.66
    125.0000,     833.22
    130.0000,     767.47
    135.0000,     687.03
    140.0000,     606.51
    145.0000,     535.31
    150.0000,     477.24
    155.0000,     432.24
    160.0000,     398.57
    165.0000,     374.17
    170.0000,     357.28
    175.0000,     346.52
    180.0000,     340.83
    185.0000,     339.34
    190.0000,     341.44
    195.0000,     346.77
    200.0000,     355.20
    205.0000,     367.16
    210.0000,     380.83
    215.0000,     397.39
    220.0000,     415.51
           440.2772
LAYER 12
23,    53.4607
    105.0000,     811.59
    110.0000,     850.59
    115.0000,     865.81
    120.0000,     855.48
    125.0000,     821.22
    130.0000,     761.40
    135.0000,     690.84
    140.0000,     619.59
    145.0000,     554.69
    150.0000,     499.62
    155.0000,     455.21
    160.0000,     420.77
    165.0000,     395.00
    170.0000,     376.52
    175.0000,     364.04
    180.0000,     356.48
    185.0000,     352.98
    190.0000,     352.93
    195.0000,     355.99
    200.0000,     361.13
    205.0000,     368.57
    210.0000,     378.13
           390.3606
LAYER 13
21,    61.3068
    110.0000,     887.30
    115.0000,     878.47
    120.0000,     854.22
    125.0000,     814.78
    130.0000,     763.51
    135.0000,     697.87
    140.0000,     632.08
    145.0000,     571.57
    150.0000,     519.20
    155.0000,     475.90
    160.0000,     441.45
    165.0000,     414.97
    170.0000,     395.38
    175.0000,     381.54
    180.0000,     372.41
    185.0000,     367.12
    190.0000,     364.98
    195.0000,     365.27
    200.0000,     367.06
    205.0000,     369.82
           372.8849
LAYER 14
19, 
    115.0000,     894.29
    120.0000,     861.15
    125.0000,     817.30
    130.0000,     764.91
    135.0000,     707.48
    140.0000,     641.29
    145.0000,     581.57
    150.0000,     529.96
    155.0000,     487.04
    160.0000,     452.57
    165.0000,     425.78
    170.0000,     405.66
    175.0000,     391.14
    180.0000,     381.16
    185.0000,     374.75
    190.0000,     371.68
    195.0000,     370.37
    200.0000,     370.16
           370.4010
CALCULATED APPARENT RESISTIVITY
      7.5000,       5.0000,   1.00000,    941.4108
     12.5000,       5.0000,   1.00000,    988.6094
     17.5000,       5.0000,   1.00000,    941.7304
     22.5000,       5.0000,   1.00000,    882.4777
     27.5000,       5.0000,   1.00000,    855.8171
     32.5000,       5.0000,   1.00000,    865.7155
     37.5000,       5.0000,   1.00000,    881.1228
     42.5000,       5.0000,   1.00000,    860.5587
     47.5000,       5.0000,   1.00000,    873.1783
     52.5000,       5.0000,   1.00000,    863.4838
     57.5000,       5.0000,   1.00000,    852.7244
     62.5000,       5.0000,   1.00000,    828.2634
     67.5000,       5.0000,   1.00000,    788.3381
     72.5000,       5.0000,   1.00000,    778.1453
     77.5000,       5.0000,   1.00000,    742.9023
     82.5000,       5.0000,   1.00000,    766.7337
     87.5000,       5.0000,   1.00000,    719.6153
     92.5000,       5.0000,   1.00000,    725.9749
     97.5000,       5.0000,   1.00000,    746.8059
    102.5000,       5.0000,   1.00000,    728.4999
    107.5000,       5.0000,   1.00000,    750.7596
    112.5000,       5.0000,   1.00000,    764.8517
    117.5000,       5.0000,   1.00000,    718.2115
    122.5000,       5.0000,   1.00000,    696.7804
    127.5000,       5.0000,   1.00000,    682.2966
    132.5000,       5.0000,   1.00000,    681.5153
    137.5000,       5.0000,   1.00000,    681.7054
    142.5000,       5.0000,   1.00000,    659.2686
    147.5000,       5.0000,   1.00000,    688.1461
    152.5000,       5.0000,   1.00000,    624.6559
    157.5000,       5.0000,   1.00000,    722.8415
    162.5000,       5.0000,   1.00000,    656.5948
    167.5000,       5.0000,   1.00000,    741.7512
    172.5000,       5.0000,   1.00000,    816.2799
    177.5000,       5.0000,   1.00000,    685.7909
    182.5000,       5.0000,   1.00000,    736.8587
    187.5000,       5.0000,   1.00000,    723.1607
    192.5000,       5.0000,   1.00000,    661.8561
    197.5000,       5.0000,   1.00000,    708.8189
    202.5000,       5.0000,   1.00000,    721.1519
    207.5000,       5.0000,   1.00000,    747.7777
    212.5000,       5.0000,   1.00000,    751.1851
    217.5000,       5.0000,   1.00000,    788.2291
    222.5000,       5.0000,   1.00000,    795.1578
    227.5000,       5.0000,   1.00000,    768.3553
    232.5000,       5.0000,   1.00000,    768.8415
    237.5000,       5.0000,   1.00000,    830.9520
    242.5000,       5.0000,   1.00000,    703.7214
    247.5000,       5.0000,   1.00000,    716.6064
    252.5000,       5.0000,   1.00000,    683.6506
    257.5000,       5.0000,   1.00000,    654.1429
    262.5000,       5.0000,   1.00000,    673.6138
    267.5000,       5.0000,   1.00000,    622.5646
    272.5000,       5.0000,   1.00000,    609.4868
    277.5000,       5.0000,   1.00000,    558.6010
    282.5000,       5.0000,   1.00000,    586.3098
    287.5000,       5.0000,   1.00000,    563.0047
    292.5000,       5.0000,   1.00000,    560.4295
    297.5000,       5.0000,   1.00000,    558.4467
    302.5000,       5.0000,   1.00000,    564.2874
    307.5000,       5.0000,   1.00000,    511.9705
     12.5000,       5.0000,   2.00000,   1053.4232
     17.5000,       5.0000,   2.00000,   1029.5565
     22.5000,       5.0000,   2.00000,    924.5179
     27.5000,       5.0000,   2.00000,    916.0737
     32.5000,       5.0000,   2.00000,    978.7658
     37.5000,       5.0000,   2.00000,    991.1022
     42.5000,       5.0000,   2.00000,    937.1923
     47.5000,       5.0000,   2.00000,    942.2150
     52.5000,       5.0000,   2.00000,    948.9515
     57.5000,       5.0000,   2.00000,    944.9576
     62.5000,       5.0000,   2.00000,    914.0167
     67.5000,       5.0000,   2.00000,    870.2857
     72.5000,       5.0000,   2.00000,    851.9426
     77.5000,       5.0000,   2.00000,    841.2876
     82.5000,       5.0000,   2.00000,    868.2863
     87.5000,       5.0000,   2.00000,    793.3000
     92.5000,       5.0000,   2.00000,    798.7979
     97.5000,       5.0000,   2.00000,    831.2841
    102.5000,       5.0000,   2.00000,    773.7651
    107.5000,       5.0000,   2.00000,    803.0527
    112.5000,       5.0000,   2.00000,    845.3492
    117.5000,       5.0000,   2.00000,    773.9224
    122.5000,       5.0000,   2.00000,    742.6749
    127.5000,       5.0000,   2.00000,    758.1497
    132.5000,       5.0000,   2.00000,    775.9734
    137.5000,       5.0000,   2.00000,    762.1143
    142.5000,       5.0000,   2.00000,    758.1459
    147.5000,       5.0000,   2.00000,    772.6983
    152.5000,       5.0000,   2.00000,    740.5797
    157.5000,       5.0000,   2.00000,    832.2060
    162.5000,       5.0000,   2.00000,    712.4329
    167.5000,       5.0000,   2.00000,    850.3722
    172.5000,       5.0000,   2.00000,    966.5096
    177.5000,       5.0000,   2.00000,    734.7842
    182.5000,       5.0000,   2.00000,    823.6140
    187.5000,       5.0000,   2.00000,    877.6487
    192.5000,       5.0000,   2.00000,    756.0139
    197.5000,       5.0000,   2.00000,    807.3045
    202.5000,       5.0000,   2.00000,    852.3632
    207.5000,       5.0000,   2.00000,    836.4801
    212.5000,       5.0000,   2.00000,    822.4044
    217.5000,       5.0000,   2.00000,    892.1149
    222.5000,       5.0000,   2.00000,    890.7416
    227.5000,       5.0000,   2.00000,    784.1731
    232.5000,       5.0000,   2.00000,    840.0500
    237.5000,       5.0000,   2.00000,    942.9583
    242.5000,       5.0000,   2.00000,    760.6653
    247.5000,       5.0000,   2.00000,    758.5711
    252.5000,       5.0000,   2.00000,    753.3232
    257.5000,       5.0000,   2.00000,    708.2781
    262.5000,       5.0000,   2.00000,    738.0463
    267.5000,       5.0000,   2.00000,    693.2725
    272.5000,       5.0000,   2.00000,    644.1310
    277.5000,       5.0000,   2.00000,    607.5493
    282.5000,       5.0000,   2.00000,    654.0907
    287.5000,       5.0000,   2.00000,    618.5517
    292.5000,       5.0000,   2.00000,    577.2880
    297.5000,       5.0000,   2.00000,    604.8713
    302.5000,       5.0000,   2.00000,    608.6989
     17.5000,       5.0000,   3.00000,   1082.8295
     22.5000,       5.0000,   3.00000,    960.9858
     27.5000,       5.0000,   3.00000,    940.8400
     32.5000,       5.0000,   3.00000,   1028.1824
     37.5000,       5.0000,   3.00000,   1063.5962
     42.5000,       5.0000,   3.00000,    992.3143
     47.5000,       5.0000,   3.00000,    975.7007
     52.5000,       5.0000,   3.00000,    991.5774
     57.5000,       5.0000,   3.00000,   1004.4122
     62.5000,       5.0000,   3.00000,    970.6802
     67.5000,       5.0000,   3.00000,    902.8652
     72.5000,       5.0000,   3.00000,    894.1044
     77.5000,       5.0000,   3.00000,    890.1232
     82.5000,       5.0000,   3.00000,    916.7960
     87.5000,       5.0000,   3.00000,    840.7914
     92.5000,       5.0000,   3.00000,    838.3308
     97.5000,       5.0000,   3.00000,    848.3048
    102.5000,       5.0000,   3.00000,    816.9487
    107.5000,       5.0000,   3.00000,    856.1905
    112.5000,       5.0000,   3.00000,    898.3829
    117.5000,       5.0000,   3.00000,    819.3516
    122.5000,       5.0000,   3.00000,    769.5255
    127.5000,       5.0000,   3.00000,    790.8681
    132.5000,       5.0000,   3.00000,    832.8959
    137.5000,       5.0000,   3.00000,    850.0304
    142.5000,       5.0000,   3.00000,    820.2632
    147.5000,       5.0000,   3.00000,    862.2971
    152.5000,       5.0000,   3.00000,    797.5710
    157.5000,       5.0000,   3.00000,    858.8202
    162.5000,       5.0000,   3.00000,    776.1590
    167.5000,       5.0000,   3.00000,    939.4543
    172.5000,       5.0000,   3.00000,   1033.9475
    177.5000,       5.0000,   3.00000,    828.8383
    182.5000,       5.0000,   3.00000,    879.6691
    187.5000,       5.0000,   3.00000,    922.7722
    192.5000,       5.0000,   3.00000,    845.3372
    197.5000,       5.0000,   3.00000,    884.8279
    202.5000,       5.0000,   3.00000,    918.1942
    207.5000,       5.0000,   3.00000,    921.6675
    212.5000,       5.0000,   3.00000,    901.6183
    217.5000,       5.0000,   3.00000,    957.0181
    222.5000,       5.0000,   3.00000,    906.7339
    227.5000,       5.0000,   3.00000,    829.0773
    232.5000,       5.0000,   3.00000,    882.0278
    237.5000,       5.0000,   3.00000,   1006.5289
    242.5000,       5.0000,   3.00000,    823.3471
    247.5000,       5.0000,   3.00000,    782.2432
    252.5000,       5.0000,   3.00000,    760.2170
    257.5000,       5.0000,   3.00000,    765.0245
    262.5000,       5.0000,   3.00000,    805.0338
    267.5000,       5.0000,   3.00000,    737.0662
    272.5000,       5.0000,   3.00000,    681.1310
    277.5000,       5.0000,   3.00000,    632.9709
    282.5000,       5.0000,   3.00000,    692.1314
    287.5000,       5.0000,   3.00000,    649.1121
    292.5000,       5.0000,   3.00000,    622.7090
    297.5000,       5.0000,   3.00000,    629.4185
     22.5000,      15.0000,   1.00000,   1007.0469
     27.5000,      15.0000,   1.00000,    982.8428
     32.5000,      15.0000,   1.00000,    998.5844
     37.5000,      15.0000,   1.00000,   1023.1440
     42.5000,      15.0000,   1.00000,   1018.4733
     47.5000,      15.0000,   1.00000,    991.2636
     52.5000,      15.0000,   1.00000,    988.9830
     57.5000,      15.0000,   1.00000,    993.7388
     62.5000,      15.0000,   1.00000,    965.2219
     67.5000,      15.0000,   1.00000,    930.8366
     72.5000,      15.0000,   1.00000,    903.2661
     77.5000,      15.0000,   1.00000,    901.3209
     82.5000,      15.0000,   1.00000,    888.8143
     87.5000,      15.0000,   1.00000,    877.6163
     92.5000,      15.0000,   1.00000,    841.7018
     97.5000,      15.0000,   1.00000,    834.4240
    102.5000,      15.0000,   1.00000,    856.7800
    107.5000,      15.0000,   1.00000,    884.3538
    112.5000,      15.0000,   1.00000,    871.8198
    117.5000,      15.0000,   1.00000,    838.4465
    122.5000,      15.0000,   1.00000,    804.8192
    127.5000,      15.0000,   1.00000,    799.3774
    132.5000,      15.0000,   1.00000,    842.9586
    137.5000,      15.0000,   1.00000,    866.1046
    142.5000,      15.0000,   1.00000,    890.2336
    147.5000,      15.0000,   1.00000,    856.0204
    152.5000,      15.0000,   1.00000,    835.4956
    157.5000,      15.0000,   1.00000,    817.1411
    162.5000,      15.0000,   1.00000,    883.5623
    167.5000,      15.0000,   1.00000,    932.7988
    172.5000,      15.0000,   1.00000,    961.2847
    177.5000,      15.0000,   1.00000,    949.6617
    182.5000,      15.0000,   1.00000,    900.3082
    187.5000,      15.0000,   1.00000,    874.5307
    192.5000,      15.0000,   1.00000,    896.2018
    197.5000,      15.0000,   1.00000,    914.5411
    202.5000,      15.0000,   1.00000,    922.9476
    207.5000,      15.0000,   1.00000,    946.2060
    212.5000,      15.0000,   1.00000,    967.9663
    217.5000,      15.0000,   1.00000,    915.3465
    222.5000,      15.0000,   1.00000,    892.3942
    227.5000,      15.0000,   1.00000,    884.2676
    232.5000,      15.0000,   1.00000,    914.3721
    237.5000,      15.0000,   1.00000,    906.7219
    242.5000,      15.0000,   1.00000,    883.8332
    247.5000,      15.0000,   1.00000,    797.6767
    252.5000,      15.0000,   1.00000,    767.4557
    257.5000,      15.0000,   1.00000,    788.4314
    262.5000,      15.0000,   1.00000,    796.8555
    267.5000,      15.0000,   1.00000,    762.6403
    272.5000,      15.0000,   1.00000,    705.8568
    277.5000,      15.0000,   1.00000,    683.4246
    282.5000,      15.0000,   1.00000,    658.9567
    287.5000,      15.0000,   1.00000,    671.9584
    292.5000,      15.0000,   1.00000,    656.2945
     22.5000,       5.0000,   4.00000,    973.8554
     27.5000,       5.0000,   4.00000,    953.0467
     32.5000,       5.0000,   4.00000,   1021.6788
     37.5000,       5.0000,   4.00000,   1069.8188
     42.5000,       5.0000,   4.00000,   1019.2173
     47.5000,       5.0000,   4.00000,   1003.7515
     52.5000,       5.0000,   4.00000,   1000.9312
     57.5000,       5.0000,   4.00000,   1014.9335
     62.5000,       5.0000,   4.00000,    982.0509
     67.5000,       5.0000,   4.00000,    923.2544
     72.5000,       5.0000,   4.00000,    908.5714
     77.5000,       5.0000,   4.00000,    891.3718
     82.5000,       5.0000,   4.00000,    933.1464
     87.5000,       5.0000,   4.00000,    856.5667
     92.5000,       5.0000,   4.00000,    840.9857
     97.5000,       5.0000,   4.00000,    863.2771
    102.5000,       5.0000,   4.00000,    833.1331
    107.5000,       5.0000,   4.00000,    891.2908
    112.5000,       5.0000,   4.00000,    927.1284
    117.5000,       5.0000,   4.00000,    837.3768
    122.5000,       5.0000,   4.00000,    796.0762
    127.5000,       5.0000,   4.00000,    802.9863
    132.5000,       5.0000,   4.00000,    862.6280
    137.5000,       5.0000,   4.00000,    885.8750
    142.5000,       5.0000,   4.00000,    888.7411
    147.5000,       5.0000,   4.00000,    902.4244
    152.5000,       5.0000,   4.00000,    790.9478
    157.5000,       5.0000,   4.00000,    898.7560
    162.5000,       5.0000,   4.00000,    805.0411
    167.5000,       5.0000,   4.00000,    967.0763
    172.5000,       5.0000,   4.00000,   1116.3260
    177.5000,       5.0000,   4.00000,    864.2477
    182.5000,       5.0000,   4.00000,    932.4551
    187.5000,       5.0000,   4.00000,    936.5549
    192.5000,       5.0000,   4.00000,    851.2015
    197.5000,       5.0000,   4.00000,    935.7658
    202.5000,       5.0000,   4.00000,    953.0326
    207.5000,       5.0000,   4.00000,    973.1518
    212.5000,       5.0000,   4.00000,    959.8946
    217.5000,       5.0000,   4.00000,    955.6724
    222.5000,       5.0000,   4.00000,    928.8492
    227.5000,       5.0000,   4.00000,    851.1815
    232.5000,       5.0000,   4.00000,    912.7445
    237.5000,       5.0000,   4.00000,   1034.1635
    242.5000,       5.0000,   4.00000,    830.4447
    247.5000,       5.0000,   4.00000,    804.5114
    252.5000,       5.0000,   4.00000,    773.6071
    257.5000,       5.0000,   4.00000,    776.2596
    262.5000,       5.0000,   4.00000,    848.4174
    267.5000,       5.0000,   4.00000,    770.8611
    272.5000,       5.0000,   4.00000,    711.2742
    277.5000,       5.0000,   4.00000,    651.5419
    282.5000,       5.0000,   4.00000,    696.3308
    287.5000,       5.0000,   4.00000,    678.1123
    292.5000,       5.0000,   4.00000,    650.5319
     30.0000,      20.0000,   1.00000,    971.5742
     35.0000,      20.0000,   1.00000,    966.2837
     40.0000,      20.0000,   1.00000,    982.1021
     45.0000,      20.0000,   1.00000,   1004.3400
     50.0000,      20.0000,   1.00000,   1005.0230
     55.0000,      20.0000,   1.00000,    979.8343
     60.0000,      20.0000,   1.00000,    956.3044
     65.0000,      20.0000,   1.00000,    943.6993
     70.0000,      20.0000,   1.00000,    919.4286
     75.0000,      20.0000,   1.00000,    905.3711
     80.0000,      20.0000,   1.00000,    882.0768
     85.0000,      20.0000,   1.00000,    859.8650
     90.0000,      20.0000,   1.00000,    863.0394
     95.0000,      20.0000,   1.00000,    848.6047
    100.0000,      20.0000,   1.00000,    864.9914
    105.0000,      20.0000,   1.00000,    887.1277
    110.0000,      20.0000,   1.00000,    870.8358
    115.0000,      20.0000,   1.00000,    866.6760
    120.0000,      20.0000,   1.00000,    843.3614
    125.0000,      20.0000,   1.00000,    834.2915
    130.0000,      20.0000,   1.00000,    839.0091
    135.0000,      20.0000,   1.00000,    870.7096
    140.0000,      20.0000,   1.00000,    895.9703
    145.0000,      20.0000,   1.00000,    861.3686
    150.0000,      20.0000,   1.00000,    872.5358
    155.0000,      20.0000,   1.00000,    846.5851
    160.0000,      20.0000,   1.00000,    863.1665
    165.0000,      20.0000,   1.00000,    955.6694
    170.0000,      20.0000,   1.00000,    939.7780
    175.0000,      20.0000,   1.00000,    973.3186
    180.0000,      20.0000,   1.00000,    970.8814
    185.0000,      20.0000,   1.00000,    883.2980
    190.0000,      20.0000,   1.00000,    894.6951
    195.0000,      20.0000,   1.00000,    884.6570
    200.0000,      20.0000,   1.00000,    911.6879
    205.0000,      20.0000,   1.00000,    968.0399
    210.0000,      20.0000,   1.00000,    943.4479
    215.0000,      20.0000,   1.00000,    942.2921
    220.0000,      20.0000,   1.00000,    920.3250
    225.0000,      20.0000,   1.00000,    908.0132
    230.0000,      20.0000,   1.00000,    925.9561
    235.0000,      20.0000,   1.00000,    881.3740
    240.0000,      20.0000,   1.00000,    870.8735
    245.0000,      20.0000,   1.00000,    849.6669
    250.0000,      20.0000,   1.00000,    800.8000
    255.0000,      20.0000,   1.00000,    802.9830
    260.0000,      20.0000,   1.00000,    784.7161
    265.0000,      20.0000,   1.00000,    775.8232
    270.0000,      20.0000,   1.00000,    769.9565
    275.0000,      20.0000,   1.00000,    722.6901
    280.0000,      20.0000,   1.00000,    694.9001
    285.0000,      20.0000,   1.00000,    673.3617
     27.5000,       5.0000,   5.00000,    934.9030
     32.5000,       5.0000,   5.00000,   1002.9729
     37.5000,       5.0000,   5.00000,   1036.3033
     42.5000,       5.0000,   5.00000,   1007.7889
     47.5000,       5.0000,   5.00000,   1012.1688
     52.5000,       5.0000,   5.00000,   1005.1266
     57.5000,       5.0000,   5.00000,    990.8457
     62.5000,       5.0000,   5.00000,    969.0798
     67.5000,       5.0000,   5.00000,    921.8881
     72.5000,       5.0000,   5.00000,    898.5174
     77.5000,       5.0000,   5.00000,    885.9886
     82.5000,       5.0000,   5.00000,    919.9900
     87.5000,       5.0000,   5.00000,    838.5965
     92.5000,       5.0000,   5.00000,    841.5125
     97.5000,       5.0000,   5.00000,    871.6874
    102.5000,       5.0000,   5.00000,    840.0517
    107.5000,       5.0000,   5.00000,    888.1512
    112.5000,       5.0000,   5.00000,    938.9651
    117.5000,       5.0000,   5.00000,    849.8393
    122.5000,       5.0000,   5.00000,    799.6247
    127.5000,       5.0000,   5.00000,    827.0573
    132.5000,       5.0000,   5.00000,    861.5565
    137.5000,       5.0000,   5.00000,    903.1381
    142.5000,       5.0000,   5.00000,    901.1349
    147.5000,       5.0000,   5.00000,    888.2308
    152.5000,       5.0000,   5.00000,    810.9786
    157.5000,       5.0000,   5.00000,    906.3046
    162.5000,       5.0000,   5.00000,    803.3255
    167.5000,       5.0000,   5.00000,    994.3306
    172.5000,       5.0000,   5.00000,   1137.0303
    177.5000,       5.0000,   5.00000,    883.6664
    182.5000,       5.0000,   5.00000,    931.7208
    187.5000,       5.0000,   5.00000,    958.5843
    192.5000,       5.0000,   5.00000,    830.3540
    197.5000,       5.0000,   5.00000,    905.2112
    202.5000,       5.0000,   5.00000,    990.7382
    207.5000,       5.0000,   5.00000,    985.5153
    212.5000,       5.0000,   5.00000,    934.3770
    217.5000,       5.0000,   5.00000,    978.7602
    222.5000,       5.0000,   5.00000,    938.0445
    227.5000,       5.0000,   5.00000,    854.4134
    232.5000,       5.0000,   5.00000,    919.8956
    237.5000,       5.0000,   5.00000,   1028.7712
    242.5000,       5.0000,   5.00000,    817.3756
    247.5000,       5.0000,   5.00000,    802.3541
    252.5000,       5.0000,   5.00000,    795.2158
    257.5000,       5.0000,   5.00000,    776.1744
    262.5000,       5.0000,   5.00000,    838.0080
    267.5000,       5.0000,   5.00000,    799.6657
    272.5000,       5.0000,   5.00000,    726.3093
    277.5000,       5.0000,   5.00000,    657.8301
    282.5000,       5.0000,   5.00000,    713.9277
    287.5000,       5.0000,   5.00000,    681.2393
     32.5000,       5.0000,   6.00000,    968.8176
     37.5000,       5.0000,   6.00000,   1013.1423
     42.5000,       5.0000,   6.00000,    971.7186
     47.5000,       5.0000,   6.00000,    988.3844
     52.5000,       5.0000,   6.00000,    989.8929
     57.5000,       5.0000,   6.00000,    981.7579
     62.5000,       5.0000,   6.00000,    944.2583
     67.5000,       5.0000,   6.00000,    890.3300
     72.5000,       5.0000,   6.00000,    885.2148
     77.5000,       5.0000,   6.00000,    868.8503
     82.5000,       5.0000,   6.00000,    891.3243
     87.5000,       5.0000,   6.00000,    819.8537
     92.5000,       5.0000,   6.00000,    834.1650
     97.5000,       5.0000,   6.00000,    870.0686
    102.5000,       5.0000,   6.00000,    832.5464
    107.5000,       5.0000,   6.00000,    880.2062
    112.5000,       5.0000,   6.00000,    931.6260
    117.5000,       5.0000,   6.00000,    851.6281
    122.5000,       5.0000,   6.00000,    812.2329
    127.5000,       5.0000,   6.00000,    821.4373
    132.5000,       5.0000,   6.00000,    878.1332
    137.5000,       5.0000,   6.00000,    886.6940
    142.5000,       5.0000,   6.00000,    851.5287
    147.5000,       5.0000,   6.00000,    891.9286
    152.5000,       5.0000,   6.00000,    812.0436
    157.5000,       5.0000,   6.00000,    898.6652
    162.5000,       5.0000,   6.00000,    807.4738
    167.5000,       5.0000,   6.00000,    991.6771
    172.5000,       5.0000,   6.00000,   1128.5310
    177.5000,       5.0000,   6.00000,    868.8077
    182.5000,       5.0000,   6.00000,    930.2977
    187.5000,       5.0000,   6.00000,    930.5549
    192.5000,       5.0000,   6.00000,    821.0194
    197.5000,       5.0000,   6.00000,    880.6389
    202.5000,       5.0000,   6.00000,    945.1570
    207.5000,       5.0000,   6.00000,    957.2089
    212.5000,       5.0000,   6.00000,    920.3141
    217.5000,       5.0000,   6.00000,    966.4030
    222.5000,       5.0000,   6.00000,    946.3765
    227.5000,       5.0000,   6.00000,    850.4365
    232.5000,       5.0000,   6.00000,    896.0812
    237.5000,       5.0000,   6.00000,   1008.2173
    242.5000,       5.0000,   6.00000,    807.4705
    247.5000,       5.0000,   6.00000,    793.9501
    252.5000,       5.0000,   6.00000,    782.4719
    257.5000,       5.0000,   6.00000,    778.4579
    262.5000,       5.0000,   6.00000,    833.8892
    267.5000,       5.0000,   6.00000,    778.2465
    272.5000,       5.0000,   6.00000,    732.0594
    277.5000,       5.0000,   6.00000,    668.6859
    282.5000,       5.0000,   6.00000,    720.7190
     37.5000,      25.0000,   1.00000,    928.9719
     42.5000,      25.0000,   1.00000,    951.1863
     47.5000,      25.0000,   1.00000,    953.4557
     52.5000,      25.0000,   1.00000,    961.3080
     57.5000,      25.0000,   1.00000,    955.3098
     62.5000,      25.0000,   1.00000,    924.9542
     67.5000,      25.0000,   1.00000,    901.3087
     72.5000,      25.0000,   1.00000,    891.6721
     77.5000,      25.0000,   1.00000,    861.9310
     82.5000,      25.0000,   1.00000,    846.6368
     87.5000,      25.0000,   1.00000,    848.4857
     92.5000,      25.0000,   1.00000,    849.0687
     97.5000,      25.0000,   1.00000,    850.1313
    102.5000,      25.0000,   1.00000,    871.8951
    107.5000,      25.0000,   1.00000,    869.1791
    112.5000,      25.0000,   1.00000,    848.0970
    117.5000,      25.0000,   1.00000,    855.8139
    122.5000,      25.0000,   1.00000,    856.6301
    127.5000,      25.0000,   1.00000,    854.5855
    132.5000,      25.0000,   1.00000,    850.3249
    137.5000,      25.0000,   1.00000,    839.7571
    142.5000,      25.0000,   1.00000,    838.7966
    147.5000,      25.0000,   1.00000,    855.9083
    152.5000,      25.0000,   1.00000,    844.1722
    157.5000,      25.0000,   1.00000,    881.6687
    162.5000,      25.0000,   1.00000,    925.9315
    167.5000,      25.0000,   1.00000,    921.2234
    172.5000,      25.0000,   1.00000,    917.1564
    177.5000,      25.0000,   1.00000,    948.7778
    182.5000,      25.0000,   1.00000,    912.1650
    187.5000,      25.0000,   1.00000,    860.5685
    192.5000,      25.0000,   1.00000,    876.3666
    197.5000,      25.0000,   1.00000,    888.0281
    202.5000,      25.0000,   1.00000,    845.3380
    207.5000,      25.0000,   1.00000,    891.1405
    212.5000,      25.0000,   1.00000,    933.5553
    217.5000,      25.0000,   1.00000,    907.2137
    222.5000,      25.0000,   1.00000,    907.2482
    227.5000,      25.0000,   1.00000,    921.7546
    232.5000,      25.0000,   1.00000,    866.1207
    237.5000,      25.0000,   1.00000,    835.9194
    242.5000,      25.0000,   1.00000,    842.2889
    247.5000,      25.0000,   1.00000,    827.7938
    252.5000,      25.0000,   1.00000,    786.8856
    257.5000,      25.0000,   1.00000,    785.1514
    262.5000,      25.0000,   1.00000,    770.4523
    267.5000,      25.0000,   1.00000,    738.5280
    272.5000,      25.0000,   1.00000,    743.7178
    277.5000,      25.0000,   1.00000,    730.2367
     37.5000,       5.0000,   7.00000,    981.1480
     42.5000,       5.0000,   7.00000,    945.3879
     47.5000,       5.0000,   7.00000,    940.2321
     52.5000,       5.0000,   7.00000,    960.4598
     57.5000,       5.0000,   7.00000,    967.9862
     62.5000,       5.0000,   7.00000,    921.9560
     67.5000,       5.0000,   7.00000,    862.4902
     72.5000,       5.0000,   7.00000,    852.1699
     77.5000,       5.0000,   7.00000,    838.5897
     82.5000,       5.0000,   7.00000,    870.6651
     87.5000,       5.0000,   7.00000,    805.6613
     92.5000,       5.0000,   7.00000,    817.6994
     97.5000,       5.0000,   7.00000,    851.8815
    102.5000,       5.0000,   7.00000,    819.8654
    107.5000,       5.0000,   7.00000,    871.8533
    112.5000,       5.0000,   7.00000,    921.7715
    117.5000,       5.0000,   7.00000,    850.6119
    122.5000,       5.0000,   7.00000,    807.5737
    127.5000,       5.0000,   7.00000,    829.4124
    132.5000,       5.0000,   7.00000,    860.2338
    137.5000,       5.0000,   7.00000,    845.2809
    142.5000,       5.0000,   7.00000,    833.6654
    147.5000,       5.0000,   7.00000,    861.6786
    152.5000,       5.0000,   7.00000,    793.5177
    157.5000,       5.0000,   7.00000,    901.8071
    162.5000,       5.0000,   7.00000,    801.1165
    167.5000,       5.0000,   7.00000,    971.0311
    172.5000,       5.0000,   7.00000,   1099.0924
    177.5000,       5.0000,   7.00000,    848.4219
    182.5000,       5.0000,   7.00000,    896.3538
    187.5000,       5.0000,   7.00000,    907.6735
    192.5000,       5.0000,   7.00000,    797.9827
    197.5000,       5.0000,   7.00000,    862.1243
    202.5000,       5.0000,   7.00000,    870.5908
    207.5000,       5.0000,   7.00000,    896.9054
    212.5000,       5.0000,   7.00000,    908.3384
    217.5000,       5.0000,   7.00000,    944.8213
    222.5000,       5.0000,   7.00000,    926.0958
    227.5000,       5.0000,   7.00000,    835.4962
    232.5000,       5.0000,   7.00000,    873.6110
    237.5000,       5.0000,   7.00000,    984.2852
    242.5000,       5.0000,   7.00000,    795.5807
    247.5000,       5.0000,   7.00000,    775.8390
    252.5000,       5.0000,   7.00000,    760.4973
    257.5000,       5.0000,   7.00000,    763.9601
    262.5000,       5.0000,   7.00000,    826.2786
    267.5000,       5.0000,   7.00000,    758.4583
    272.5000,       5.0000,   7.00000,    711.5099
    277.5000,       5.0000,   7.00000,    671.6629
     42.5000,       5.0000,   8.00000,    909.0831
     47.5000,       5.0000,   8.00000,    914.5148
     52.5000,       5.0000,   8.00000,    920.5085
     57.5000,       5.0000,   8.00000,    931.3314
     62.5000,       5.0000,   8.00000,    906.2678
     67.5000,       5.0000,   8.00000,    841.2061
     72.5000,       5.0000,   8.00000,    813.2845
     77.5000,       5.0000,   8.00000,    806.6577
     82.5000,       5.0000,   8.00000,    852.5098
     87.5000,       5.0000,   8.00000,    789.2459
     92.5000,       5.0000,   8.00000,    796.5826
     97.5000,       5.0000,   8.00000,    828.3891
    102.5000,       5.0000,   8.00000,    804.1329
    107.5000,       5.0000,   8.00000,    859.8021
    112.5000,       5.0000,   8.00000,    923.0870
    117.5000,       5.0000,   8.00000,    839.8443
    122.5000,       5.0000,   8.00000,    805.7530
    127.5000,       5.0000,   8.00000,    816.0657
    132.5000,       5.0000,   8.00000,    820.5996
    137.5000,       5.0000,   8.00000,    828.3715
    142.5000,       5.0000,   8.00000,    812.3116
    147.5000,       5.0000,   8.00000,    827.0370
    152.5000,       5.0000,   8.00000,    771.4181
    157.5000,       5.0000,   8.00000,    884.5776
    162.5000,       5.0000,   8.00000,    784.8168
    167.5000,       5.0000,   8.00000,    945.4625
    172.5000,       5.0000,   8.00000,   1066.3876
    177.5000,       5.0000,   8.00000,    812.9628
    182.5000,       5.0000,   8.00000,    860.3004
    187.5000,       5.0000,   8.00000,    879.0815
    192.5000,       5.0000,   8.00000,    772.9141
    197.5000,       5.0000,   8.00000,    798.3187
    202.5000,       5.0000,   8.00000,    842.0867
    207.5000,       5.0000,   8.00000,    845.5269
    212.5000,       5.0000,   8.00000,    849.3923
    217.5000,       5.0000,   8.00000,    925.9381
    222.5000,       5.0000,   8.00000,    886.9901
    227.5000,       5.0000,   8.00000,    803.8967
    232.5000,       5.0000,   8.00000,    862.2518
    237.5000,       5.0000,   8.00000,    970.1545
    242.5000,       5.0000,   8.00000,    770.2692
    247.5000,       5.0000,   8.00000,    752.9955
    252.5000,       5.0000,   8.00000,    742.7520
    257.5000,       5.0000,   8.00000,    737.1760
    262.5000,       5.0000,   8.00000,    798.4372
    267.5000,       5.0000,   8.00000,    750.9044
    272.5000,       5.0000,   8.00000,    693.3741
     52.5000,      35.0000,   1.00000,    873.2591
     57.5000,      35.0000,   1.00000,    861.1921
     62.5000,      35.0000,   1.00000,    845.4691
     67.5000,      35.0000,   1.00000,    850.0411
     72.5000,      35.0000,   1.00000,    838.2798
     77.5000,      35.0000,   1.00000,    814.7773
     82.5000,      35.0000,   1.00000,    799.5544
     87.5000,      35.0000,   1.00000,    797.0601
     92.5000,      35.0000,   1.00000,    811.2591
     97.5000,      35.0000,   1.00000,    826.5336
    102.5000,      35.0000,   1.00000,    827.8917
    107.5000,      35.0000,   1.00000,    824.7454
    112.5000,      35.0000,   1.00000,    838.0289
    117.5000,      35.0000,   1.00000,    834.1802
    122.5000,      35.0000,   1.00000,    815.4785
    127.5000,      35.0000,   1.00000,    811.8411
    132.5000,      35.0000,   1.00000,    796.9683
    137.5000,      35.0000,   1.00000,    782.2338
    142.5000,      35.0000,   1.00000,    798.2662
    147.5000,      35.0000,   1.00000,    793.8432
    152.5000,      35.0000,   1.00000,    813.7521
    157.5000,      35.0000,   1.00000,    843.3981
    162.5000,      35.0000,   1.00000,    837.9056
    167.5000,      35.0000,   1.00000,    838.4178
    172.5000,      35.0000,   1.00000,    844.7764
    177.5000,      35.0000,   1.00000,    824.0175
    182.5000,      35.0000,   1.00000,    830.2430
    187.5000,      35.0000,   1.00000,    802.8626
    192.5000,      35.0000,   1.00000,    771.5482
    197.5000,      35.0000,   1.00000,    777.0645
    202.5000,      35.0000,   1.00000,    787.0818
    207.5000,      35.0000,   1.00000,    782.8117
    212.5000,      35.0000,   1.00000,    787.1938
    217.5000,      35.0000,   1.00000,    786.6656
    222.5000,      35.0000,   1.00000,    820.5402
    227.5000,      35.0000,   1.00000,    835.8718
    232.5000,      35.0000,   1.00000,    813.6861
    237.5000,      35.0000,   1.00000,    794.0223
    242.5000,      35.0000,   1.00000,    780.3791
    247.5000,      35.0000,   1.00000,    775.7319
    252.5000,      35.0000,   1.00000,    757.7928
    257.5000,      35.0000,   1.00000,    717.8863
    262.5000,      35.0000,   1.00000,    700.5363
     52.5000,       5.0000,  10.00000,    867.8605
     57.5000,       5.0000,  10.00000,    867.6206
     62.5000,       5.0000,  10.00000,    830.3114
     67.5000,       5.0000,  10.00000,    786.3331
     72.5000,       5.0000,  10.00000,    778.1945
     77.5000,       5.0000,  10.00000,    764.8569
     82.5000,       5.0000,  10.00000,    794.9404
     87.5000,       5.0000,  10.00000,    738.5852
     92.5000,       5.0000,  10.00000,    756.6108
     97.5000,       5.0000,  10.00000,    791.0712
    102.5000,       5.0000,  10.00000,    776.2737
    107.5000,       5.0000,  10.00000,    836.8618
    112.5000,       5.0000,  10.00000,    910.7885
    117.5000,       5.0000,  10.00000,    829.6265
    122.5000,       5.0000,  10.00000,    761.4096
    127.5000,       5.0000,  10.00000,    767.1576
    132.5000,       5.0000,  10.00000,    788.6091
    137.5000,       5.0000,  10.00000,    786.5509
    142.5000,       5.0000,  10.00000,    769.7200
    147.5000,       5.0000,  10.00000,    788.4396
    152.5000,       5.0000,  10.00000,    720.4732
    157.5000,       5.0000,  10.00000,    807.6442
    162.5000,       5.0000,  10.00000,    721.5252
    167.5000,       5.0000,  10.00000,    881.1981
    172.5000,       5.0000,  10.00000,    990.4706
    177.5000,       5.0000,  10.00000,    756.5452
    182.5000,       5.0000,  10.00000,    796.3285
    187.5000,       5.0000,  10.00000,    784.7086
    192.5000,       5.0000,  10.00000,    685.1786
    197.5000,       5.0000,  10.00000,    732.6863
    202.5000,       5.0000,  10.00000,    772.5051
    207.5000,       5.0000,  10.00000,    779.2802
    212.5000,       5.0000,  10.00000,    765.3134
    217.5000,       5.0000,  10.00000,    800.1841
    222.5000,       5.0000,  10.00000,    801.5477
    227.5000,       5.0000,  10.00000,    761.1677
    232.5000,       5.0000,  10.00000,    811.0986
    237.5000,       5.0000,  10.00000,    921.6619
    242.5000,       5.0000,  10.00000,    737.1547
    247.5000,       5.0000,  10.00000,    707.3598
    252.5000,       5.0000,  10.00000,    688.3311
    257.5000,       5.0000,  10.00000,    689.5795
    262.5000,       5.0000,  10.00000,    748.4710
     67.5000,      45.0000,   1.00000,    781.6343
     72.5000,      45.0000,   1.00000,    772.1066
     77.5000,      45.0000,   1.00000,    766.6443
     82.5000,      45.0000,   1.00000,    762.6511
     87.5000,      45.0000,   1.00000,    771.9464
     92.5000,      45.0000,   1.00000,    779.2371
     97.5000,      45.0000,   1.00000,    787.0635
    102.5000,      45.0000,   1.00000,    784.6439
    107.5000,      45.0000,   1.00000,    766.5099
    112.5000,      45.0000,   1.00000,    774.6344
    117.5000,      45.0000,   1.00000,    777.9785
    122.5000,      45.0000,   1.00000,    772.6508
    127.5000,      45.0000,   1.00000,    783.6315
    132.5000,      45.0000,   1.00000,    773.2214
    137.5000,      45.0000,   1.00000,    760.3140
    142.5000,      45.0000,   1.00000,    741.7808
    147.5000,      45.0000,   1.00000,    752.9106
    152.5000,      45.0000,   1.00000,    773.6411
    157.5000,      45.0000,   1.00000,    752.0255
    162.5000,      45.0000,   1.00000,    748.0391
    167.5000,      45.0000,   1.00000,    746.3008
    172.5000,      45.0000,   1.00000,    712.9646
    177.5000,      45.0000,   1.00000,    719.7689
    182.5000,      45.0000,   1.00000,    725.6798
    187.5000,      45.0000,   1.00000,    739.0867
    192.5000,      45.0000,   1.00000,    728.8886
    197.5000,      45.0000,   1.00000,    700.8793
    202.5000,      45.0000,   1.00000,    704.7461
    207.5000,      45.0000,   1.00000,    699.6835
    212.5000,      45.0000,   1.00000,    704.6901
    217.5000,      45.0000,   1.00000,    731.1873
    222.5000,      45.0000,   1.00000,    724.1791
    227.5000,      45.0000,   1.00000,    723.4505
    232.5000,      45.0000,   1.00000,    709.6765
    237.5000,      45.0000,   1.00000,    712.2667
    242.5000,      45.0000,   1.00000,    727.9201
    247.5000,      45.0000,   1.00000,    709.9840
     77.5000,       5.0000,  12.00000,    721.3182
    157.5000,       5.0000,  12.00000,    746.0239
    237.5000,       5.0000,  12.00000,    869.7996
     67.5000,      15.0000,   4.00000,    733.2322
     72.5000,      15.0000,   4.00000,    709.3438
     77.5000,      15.0000,   4.00000,    714.9461
     82.5000,      15.0000,   4.00000,    712.5789
     87.5000,      15.0000,   4.00000,    720.9517
     92.5000,      15.0000,   4.00000,    716.8831
     97.5000,      15.0000,   4.00000,    734.4911
    102.5000,      15.0000,   4.00000,    764.2514
    107.5000,      15.0000,   4.00000,    789.7487
    112.5000,      15.0000,   4.00000,    809.4275
    117.5000,      15.0000,   4.00000,    790.4290
    122.5000,      15.0000,   4.00000,    750.2448
    127.5000,      15.0000,   4.00000,    747.6768
    132.5000,      15.0000,   4.00000,    753.4061
    137.5000,      15.0000,   4.00000,    744.3782
    142.5000,      15.0000,   4.00000,    731.4807
    147.5000,      15.0000,   4.00000,    699.2541
    152.5000,      15.0000,   4.00000,    702.3680
    157.5000,      15.0000,   4.00000,    669.0140
    162.5000,      15.0000,   4.00000,    713.6988
    167.5000,      15.0000,   4.00000,    761.9879
    172.5000,      15.0000,   4.00000,    751.9703
    177.5000,      15.0000,   4.00000,    734.6008
    182.5000,      15.0000,   4.00000,    688.3495
    187.5000,      15.0000,   4.00000,    674.2779
    192.5000,      15.0000,   4.00000,    659.8777
    197.5000,      15.0000,   4.00000,    647.4841
    202.5000,      15.0000,   4.00000,    672.1789
    207.5000,      15.0000,   4.00000,    683.8218
    212.5000,      15.0000,   4.00000,    702.7933
    217.5000,      15.0000,   4.00000,    711.2266
    222.5000,      15.0000,   4.00000,    700.3107
    227.5000,      15.0000,   4.00000,    702.5317
    232.5000,      15.0000,   4.00000,    728.7233
    237.5000,      15.0000,   4.00000,    731.6176
    242.5000,      15.0000,   4.00000,    725.2377
    247.5000,      15.0000,   4.00000,    651.6343
     82.5000,      55.0000,   1.00000,    740.8734
     87.5000,      55.0000,   1.00000,    744.5268
     92.5000,      55.0000,   1.00000,    729.0927
     97.5000,      55.0000,   1.00000,    733.9819
    102.5000,      55.0000,   1.00000,    734.7083
    107.5000,      55.0000,   1.00000,    731.5258
    112.5000,      55.0000,   1.00000,    732.2639
    117.5000,      55.0000,   1.00000,    740.0721
    122.5000,      55.0000,   1.00000,    747.7263
    127.5000,      55.0000,   1.00000,    739.2693
    132.5000,      55.0000,   1.00000,    743.1027
    137.5000,      55.0000,   1.00000,    726.9311
    142.5000,      55.0000,   1.00000,    719.5497
    147.5000,      55.0000,   1.00000,    731.0900
    152.5000,      55.0000,   1.00000,    713.9625
    157.5000,      55.0000,   1.00000,    690.7977
    162.5000,      55.0000,   1.00000,    678.7991
    167.5000,      55.0000,   1.00000,    662.7517
    172.5000,      55.0000,   1.00000,    654.2570
    177.5000,      55.0000,   1.00000,    651.1283
    182.5000,      55.0000,   1.00000,    654.8100
    187.5000,      55.0000,   1.00000,    650.3404
    192.5000,      55.0000,   1.00000,    669.0426
    197.5000,      55.0000,   1.00000,    678.9224
    202.5000,      55.0000,   1.00000,    656.4550
    207.5000,      55.0000,   1.00000,    660.9059
    212.5000,      55.0000,   1.00000,    672.1745
    217.5000,      55.0000,   1.00000,    662.3289
    222.5000,      55.0000,   1.00000,    661.6456
    227.5000,      55.0000,   1.00000,    661.0117
    232.5000,      55.0000,   1.00000,    656.6646
     77.5000,       5.0000,  15.00000,    669.3892
    157.5000,       5.0000,  15.00000,    682.2322
    237.5000,       5.0000,  15.00000,    771.7814
     82.5000,      15.0000,   5.00000,    673.0820
     87.5000,      15.0000,   5.00000,    674.7040
     92.5000,      15.0000,   5.00000,    668.8175
     97.5000,      15.0000,   5.00000,    691.1968
    102.5000,      15.0000,   5.00000,    724.7806
    107.5000,      15.0000,   5.00000,    758.8334
    112.5000,      15.0000,   5.00000,    780.8254
    117.5000,      15.0000,   5.00000,    769.5553
    122.5000,      15.0000,   5.00000,    735.9302
    127.5000,      15.0000,   5.00000,    724.9161
    132.5000,      15.0000,   5.00000,    724.4893
    137.5000,      15.0000,   5.00000,    710.7434
    142.5000,      15.0000,   5.00000,    693.5583
    147.5000,      15.0000,   5.00000,    659.7192
    152.5000,      15.0000,   5.00000,    653.9124
    157.5000,      15.0000,   5.00000,    610.1949
    162.5000,      15.0000,   5.00000,    640.3209
    167.5000,      15.0000,   5.00000,    680.1361
    172.5000,      15.0000,   5.00000,    683.4454
    177.5000,      15.0000,   5.00000,    662.9362
    182.5000,      15.0000,   5.00000,    611.9065
    187.5000,      15.0000,   5.00000,    597.8616
    192.5000,      15.0000,   5.00000,    592.4043
    197.5000,      15.0000,   5.00000,    599.0110
    202.5000,      15.0000,   5.00000,    626.5897
    207.5000,      15.0000,   5.00000,    636.0903
    212.5000,      15.0000,   5.00000,    650.0389
    217.5000,      15.0000,   5.00000,    657.4525
    222.5000,      15.0000,   5.00000,    649.0872
    227.5000,      15.0000,   5.00000,    648.0896
    232.5000,      15.0000,   5.00000,    678.0089
     97.5000,      65.0000,   1.00000,    700.9073
    102.5000,      65.0000,   1.00000,    704.5361
    107.5000,      65.0000,   1.00000,    706.6113
    112.5000,      65.0000,   1.00000,    711.3654
    117.5000,      65.0000,   1.00000,    712.0325
    122.5000,      65.0000,   1.00000,    703.9659
    127.5000,      65.0000,   1.00000,    702.8804
    132.5000,      65.0000,   1.00000,    698.4816
    137.5000,      65.0000,   1.00000,    706.5073
    142.5000,      65.0000,   1.00000,    703.7581
    147.5000,      65.0000,   1.00000,    682.6666
    152.5000,      65.0000,   1.00000,    671.7043
    157.5000,      65.0000,   1.00000,    665.7644
    162.5000,      65.0000,   1.00000,    650.7770
    167.5000,      65.0000,   1.00000,    632.7938
    172.5000,      65.0000,   1.00000,    621.2427
    177.5000,      65.0000,   1.00000,    616.8686
    182.5000,      65.0000,   1.00000,    617.2740
    187.5000,      65.0000,   1.00000,    623.1187
    192.5000,      65.0000,   1.00000,    624.0463
    197.5000,      65.0000,   1.00000,    632.1265
    202.5000,      65.0000,   1.00000,    631.0470
    207.5000,      65.0000,   1.00000,    628.6671
    212.5000,      65.0000,   1.00000,    634.8186
    217.5000,      65.0000,   1.00000,    629.4158
     97.5000,      15.0000,   6.00000,    668.3158
    102.5000,      15.0000,   6.00000,    704.9710
    107.5000,      15.0000,   6.00000,    747.0095
    112.5000,      15.0000,   6.00000,    773.1075
    117.5000,      15.0000,   6.00000,    761.0638
    122.5000,      15.0000,   6.00000,    718.6390
    127.5000,      15.0000,   6.00000,    701.4946
    132.5000,      15.0000,   6.00000,    700.3887
    137.5000,      15.0000,   6.00000,    687.2737
    142.5000,      15.0000,   6.00000,    661.0494
    147.5000,      15.0000,   6.00000,    623.8397
    152.5000,      15.0000,   6.00000,    618.8025
    157.5000,      15.0000,   6.00000,    587.1831
    162.5000,      15.0000,   6.00000,    615.5744
    167.5000,      15.0000,   6.00000,    644.6222
    172.5000,      15.0000,   6.00000,    644.2535
    177.5000,      15.0000,   6.00000,    621.8311
    182.5000,      15.0000,   6.00000,    578.3289
    187.5000,      15.0000,   6.00000,    564.5862
    192.5000,      15.0000,   6.00000,    555.2622
    197.5000,      15.0000,   6.00000,    555.4973
    202.5000,      15.0000,   6.00000,    582.0160
    207.5000,      15.0000,   6.00000,    595.4387
    212.5000,      15.0000,   6.00000,    616.9632
    217.5000,      15.0000,   6.00000,    626.4425
    105.0000,      30.0000,   3.00000,    714.1819
    110.0000,      30.0000,   3.00000,    724.0759
    115.0000,      30.0000,   3.00000,    724.3664
    120.0000,      30.0000,   3.00000,    732.2859
    125.0000,      30.0000,   3.00000,    727.0089
    130.0000,      30.0000,   3.00000,    696.6259
    135.0000,      30.0000,   3.00000,    671.1072
    140.0000,      30.0000,   3.00000,    651.9168
    145.0000,      30.0000,   3.00000,    644.8964
    150.0000,      30.0000,   3.00000,    620.1118
    155.0000,      30.0000,   3.00000,    616.1885
    160.0000,      30.0000,   3.00000,    627.8855
    165.0000,      30.0000,   3.00000,    610.5833
    170.0000,      30.0000,   3.00000,    612.7083
    175.0000,      30.0000,   3.00000,    606.4838
    180.0000,      30.0000,   3.00000,    600.5349
    185.0000,      30.0000,   3.00000,    584.1186
    190.0000,      30.0000,   3.00000,    560.4384
    195.0000,      30.0000,   3.00000,    565.8022
    200.0000,      30.0000,   3.00000,    564.5858
    205.0000,      30.0000,   3.00000,    572.9225
    210.0000,      30.0000,   3.00000,    591.0705
    112.5000,      25.0000,   4.00000,    726.9739
    117.5000,      25.0000,   4.00000,    733.3417
    122.5000,      25.0000,   4.00000,    724.7827
    127.5000,      25.0000,   4.00000,    696.6219
    132.5000,      25.0000,   4.00000,    678.2437
    137.5000,      25.0000,   4.00000,    664.4662
    142.5000,      25.0000,   4.00000,    638.0451
    147.5000,      25.0000,   4.00000,    624.4460
    152.5000,      25.0000,   4.00000,    597.2175
    157.5000,      25.0000,   4.00000,    597.8704
    162.5000,      25.0000,   4.00000,    615.0377
    167.5000,      25.0000,   4.00000,    613.9016
    172.5000,      25.0000,   4.00000,    604.7695
    177.5000,      25.0000,   4.00000,    614.1713
    182.5000,      25.0000,   4.00000,    586.2206
    187.5000,      25.0000,   4.00000,    548.0289
    192.5000,      25.0000,   4.00000,    551.2703
    197.5000,      25.0000,   4.00000,    554.2911
    202.5000,      25.0000,   4.00000,    551.4247
    157.5000,      15.0000,   8.00000,    562.1588
    157.5000,      15.0000,  10.00000,    563.6989
   4.13
ITERATION 4
MODEL RESISTIVITY
LAYER 1
61,     2.5000
     10.0000,     878.80
     15.0000,     992.56
     20.0000,     942.41
     25.0000,     812.70
     30.0000,     764.69
     35.0000,     785.57
     40.0000,     816.68
     45.0000,     796.49
     50.0000,     793.49
     55.0000,     806.26
     60.0000,     805.09
     65.0000,     764.36
     70.0000,     701.59
     75.0000,     677.88
     80.0000,     673.35
     85.0000,     697.68
     90.0000,     631.43
     95.0000,     642.27
    100.0000,     683.67
    105.0000,     672.49
    110.0000,     734.10
    115.0000,     779.43
    120.0000,     684.13
    125.0000,     617.94
    130.0000,     608.77
    135.0000,     625.72
    140.0000,     627.35
    145.0000,     606.09
    150.0000,     607.69
    155.0000,     539.54
    160.0000,     612.98
    165.0000,     556.83
    170.0000,     704.66
    175.0000,     819.97
    180.0000,     609.60
    185.0000,     637.10
    190.0000,     649.78
    195.0000,     564.77
    200.0000,     611.01
    205.0000,     655.03
    210.0000,     682.72
    215.0000,     683.68
    220.0000,     750.10
    225.0000,     751.55
    230.0000,     678.19
    235.0000,     738.03
    240.0000,     834.19
    245.0000,     667.69
    250.0000,     657.31
    255.0000,     619.18
    260.0000,     605.59
    265.0000,     657.18
    270.0000,     604.79
    275.0000,     545.54
    280.0000,     493.60
    285.0000,     547.04
    290.0000,     525.15
    295.0000,     514.81
    300.0000,     548.33
    305.0000,     563.76
           478.3262
LAYER 2
61,     5.2500
     10.0000,     961.65
     15.0000,     1011.5
     20.0000,     970.90
     25.0000,     812.85
     30.0000,     768.36
     35.0000,     826.76
     40.0000,     860.16
     45.0000,     846.06
     50.0000,     846.64
     55.0000,     855.03
     60.0000,     863.54
     65.0000,     846.11
     70.0000,     794.82
     75.0000,     771.74
     80.0000,     768.43
     85.0000,     789.06
     90.0000,     735.97
     95.0000,     744.72
    100.0000,     758.37
    105.0000,     721.28
    110.0000,     752.34
    115.0000,     801.52
    120.0000,     727.05
    125.0000,     676.42
    130.0000,     673.17
    135.0000,     692.48
    140.0000,     688.84
    145.0000,     684.70
    150.0000,     692.02
    155.0000,     645.50
    160.0000,     714.21
    165.0000,     671.59
    170.0000,     800.33
    175.0000,     902.01
    180.0000,     729.51
    185.0000,     733.37
    190.0000,     733.54
    195.0000,     657.53
    200.0000,     691.89
    205.0000,     728.23
    210.0000,     757.02
    215.0000,     752.84
    220.0000,     792.34
    225.0000,     801.54
    230.0000,     740.13
    235.0000,     786.91
    240.0000,     870.20
    245.0000,     697.45
    250.0000,     674.08
    255.0000,     653.56
    260.0000,     647.12
    265.0000,     692.54
    270.0000,     642.94
    275.0000,     575.01
    280.0000,     531.75
    285.0000,     574.89
    290.0000,     556.38
    295.0000,     544.26
    300.0000,     568.07
    305.0000,     561.80
           493.5033
LAYER 3
59,     8.2750
     15.0000,     1090.9
     20.0000,     1057.3
     25.0000,     907.32
     30.0000,     898.46
     35.0000,     1043.4
     40.0000,     1129.2
     45.0000,     1114.0
     50.0000,     1082.1
     55.0000,     1053.3
     60.0000,     1061.6
     65.0000,     1076.0
     70.0000,     1051.7
     75.0000,     1029.7
     80.0000,     1023.6
     85.0000,     1042.0
     90.0000,     1013.0
     95.0000,     1013.8
    100.0000,     978.45
    105.0000,     883.83
    110.0000,     875.03
    115.0000,     942.23
    120.0000,     903.52
    125.0000,     881.14
    130.0000,     892.30
    135.0000,     906.74
    140.0000,     896.23
    145.0000,     921.03
    150.0000,     967.39
    155.0000,     965.38
    160.0000,     1040.5
    165.0000,     1000.7
    170.0000,     1098.8
    175.0000,     1193.3
    180.0000,     1065.2
    185.0000,     1038.8
    190.0000,     1013.3
    195.0000,     938.13
    200.0000,     953.71
    205.0000,     981.18
    210.0000,     1002.7
    215.0000,     975.26
    220.0000,     971.90
    225.0000,     977.74
    230.0000,     938.79
    235.0000,     990.73
    240.0000,     1057.5
    245.0000,     847.14
    250.0000,     794.01
    255.0000,     784.07
    260.0000,     780.75
    265.0000,     808.65
    270.0000,     751.64
    275.0000,     672.66
    280.0000,     635.66
    285.0000,     665.85
    290.0000,     649.26
    295.0000,     630.71
    300.0000,     620.68
           562.3351
LAYER 4
57,    11.6025
     20.0000,     1210.4
     25.0000,     1066.8
     30.0000,     1103.6
     35.0000,     1374.2
     40.0000,     1553.5
     45.0000,     1543.8
     50.0000,     1437.7
     55.0000,     1323.3
     60.0000,     1304.6
     65.0000,     1347.4
     70.0000,     1366.7
     75.0000,     1359.4
     80.0000,     1351.8
     85.0000,     1360.4
     90.0000,     1329.9
     95.0000,     1290.2
    100.0000,     1177.0
    105.0000,     1013.0
    110.0000,     972.98
    115.0000,     1062.0
    120.0000,     1060.0
    125.0000,     1070.1
    130.0000,     1090.0
    135.0000,     1082.1
    140.0000,     1058.7
    145.0000,     1127.6
    150.0000,     1265.9
    155.0000,     1358.6
    160.0000,     1469.3
    165.0000,     1424.8
    170.0000,     1485.0
    175.0000,     1595.6
    180.0000,     1539.1
    185.0000,     1511.7
    190.0000,     1469.5
    195.0000,     1385.1
    200.0000,     1374.1
    205.0000,     1377.0
    210.0000,     1365.2
    215.0000,     1291.2
    220.0000,     1239.8
    225.0000,     1237.1
    230.0000,     1227.6
    235.0000,     1303.8
    240.0000,     1346.4
    245.0000,     1061.4
    250.0000,     964.75
    255.0000,     951.99
    260.0000,     943.50
    265.0000,     947.26
    270.0000,     872.23
    275.0000,     782.17
    280.0000,     745.12
    285.0000,     764.71
    290.0000,     745.71
    295.0000,     719.17
           658.1235
LAYER 5
53,    15.2628
     30.0000,     1353.0
     35.0000,     1620.1
     40.0000,     1825.0
     45.0000,     1891.3
     50.0000,     1762.4
     55.0000,     1516.0
     60.0000,     1354.6
     65.0000,     1277.8
     70.0000,     1235.8
     75.0000,     1190.3
     80.0000,     1144.9
     85.0000,     1105.3
     90.0000,     1056.2
     95.0000,     1001.7
    100.0000,     934.41
    105.0000,     887.76
    110.0000,     936.74
    115.0000,     1066.0
    120.0000,     1123.1
    125.0000,     1135.3
    130.0000,     1097.2
    135.0000,     1010.1
    140.0000,     943.35
    145.0000,     994.39
    150.0000,     1162.0
    155.0000,     1351.4
    160.0000,     1502.2
    165.0000,     1530.1
    170.0000,     1563.5
    175.0000,     1688.3
    180.0000,     1835.1
    185.0000,     1961.3
    190.0000,     2018.6
    195.0000,     1991.0
    200.0000,     1926.1
    205.0000,     1829.1
    210.0000,     1708.6
    215.0000,     1578.1
    220.0000,     1498.2
    225.0000,     1500.0
    230.0000,     1550.0
    235.0000,     1615.3
    240.0000,     1553.6
    245.0000,     1279.1
    250.0000,     1129.3
    255.0000,     1080.8
    260.0000,     1052.0
    265.0000,     1015.4
    270.0000,     939.09
    275.0000,     868.82
    280.0000,     832.59
    285.0000,     824.09
           797.3753
LAYER 6
49,    19.2890
     40.0000,     1457.2
     45.0000,     1512.6
     50.0000,     1440.8
     55.0000,     1213.6
     60.0000,     1012.2
     65.0000,     845.22
     70.0000,     736.23
     75.0000,     661.81
     80.0000,     615.60
     85.0000,     590.79
     90.0000,     580.06
     95.0000,     588.34
    100.0000,     621.88
    105.0000,     696.24
    110.0000,     832.66
    115.0000,     1000.5
    120.0000,     1094.7
    125.0000,     1090.2
    130.0000,     997.81
    135.0000,     861.48
    140.0000,     754.39
    145.0000,     730.06
    150.0000,     782.29
    155.0000,     863.76
    160.0000,     931.25
    165.0000,     954.60
    170.0000,     970.72
    175.0000,     1025.2
    180.0000,     1115.3
    185.0000,     1212.8
    190.0000,     1282.2
    195.0000,     1305.3
    200.0000,     1291.2
    205.0000,     1252.2
    210.0000,     1204.7
    215.0000,     1168.4
    220.0000,     1168.3
    225.0000,     1215.5
    230.0000,     1288.8
    235.0000,     1338.2
    240.0000,     1286.8
    245.0000,     1133.9
    250.0000,     1020.1
    255.0000,     964.38
    260.0000,     928.52
    265.0000,     892.46
    270.0000,     846.36
    275.0000,     809.88
           791.6033
LAYER 7
45,    23.7179
     50.0000,     1127.8
     55.0000,     910.46
     60.0000,     755.91
     65.0000,     601.86
     70.0000,     500.30
     75.0000,     432.63
     80.0000,     398.86
     85.0000,     388.86
     90.0000,     398.87
     95.0000,     433.63
    100.0000,     501.85
    105.0000,     614.35
    110.0000,     773.84
    115.0000,     942.53
    120.0000,     1039.4
    125.0000,     1023.0
    130.0000,     911.48
    135.0000,     763.84
    140.0000,     642.16
    145.0000,     576.93
    150.0000,     561.10
    155.0000,     569.68
    160.0000,     580.20
    165.0000,     580.79
    170.0000,     580.37
    175.0000,     594.02
    180.0000,     624.99
    185.0000,     664.74
    190.0000,     700.28
    195.0000,     723.85
    200.0000,     736.53
    205.0000,     743.73
    210.0000,     753.15
    215.0000,     773.78
    220.0000,     813.96
    225.0000,     874.84
    230.0000,     941.80
    235.0000,     984.10
    240.0000,     969.95
    245.0000,     907.98
    250.0000,     848.19
    255.0000,     812.77
    260.0000,     789.98
    265.0000,     770.45
           753.1551
LAYER 8
41,    28.5897
     60.0000,     664.45
     65.0000,     508.23
     70.0000,     428.85
     75.0000,     379.74
     80.0000,     357.42
     85.0000,     356.63
     90.0000,     378.50
     95.0000,     426.71
    100.0000,     507.47
    105.0000,     625.80
    110.0000,     774.53
    115.0000,     916.01
    120.0000,     990.44
    125.0000,     964.52
    130.0000,     856.70
    135.0000,     718.83
    140.0000,     598.60
    145.0000,     517.22
    150.0000,     471.29
    155.0000,     447.03
    160.0000,     431.91
    165.0000,     419.33
    170.0000,     410.33
    175.0000,     409.05
    180.0000,     416.87
    185.0000,     431.23
    190.0000,     447.87
    195.0000,     464.18
    200.0000,     480.45
    205.0000,     498.99
    210.0000,     523.02
    215.0000,     555.85
    220.0000,     599.33
    225.0000,     651.55
    230.0000,     703.27
    235.0000,     738.32
    240.0000,     743.54
    245.0000,     727.51
    250.0000,     709.41
    255.0000,     696.98
           696.8831
LAYER 9
37,    33.9487
     70.0000,     436.28
     75.0000,     405.15
     80.0000,     394.05
     85.0000,     401.57
     90.0000,     435.76
     95.0000,     496.59
    100.0000,     582.90
    105.0000,     693.70
    110.0000,     818.26
    115.0000,     923.00
    120.0000,     968.09
    125.0000,     934.05
    130.0000,     836.89
    135.0000,     714.69
    140.0000,     601.96
    145.0000,     515.48
    150.0000,     455.78
    155.0000,     415.80
    160.0000,     388.12
    165.0000,     368.05
    170.0000,     354.18
    175.0000,     346.83
    180.0000,     345.95
    185.0000,     350.40
    190.0000,     358.63
    195.0000,     369.74
    200.0000,     383.90
    205.0000,     402.18
    210.0000,     425.83
    215.0000,     455.83
    220.0000,     491.39
    225.0000,     530.96
    230.0000,     570.02
    235.0000,     598.47
    240.0000,     608.78
    245.0000,     611.94
           622.0999
LAYER 10
31,    39.8436
     85.0000,     462.90
     90.0000,     535.56
     95.0000,     601.68
    100.0000,     687.20
    105.0000,     780.12
    110.0000,     880.17
    115.0000,     950.91
    120.0000,     971.02
    125.0000,     931.44
    130.0000,     844.90
    135.0000,     737.65
    140.0000,     634.02
    145.0000,     547.64
    150.0000,     481.61
    155.0000,     433.15
    160.0000,     397.96
    165.0000,     372.59
    170.0000,     354.95
    175.0000,     343.94
    180.0000,     338.73
    185.0000,     338.41
    190.0000,     342.16
    195.0000,     349.51
    200.0000,     360.50
    205.0000,     375.51
    210.0000,     394.80
    215.0000,     419.18
    220.0000,     444.68
    225.0000,     473.06
    230.0000,     500.66
           537.7091
LAYER 11
27,    46.3279
     95.0000,     689.58
    100.0000,     790.84
    105.0000,     869.94
    110.0000,     939.55
    115.0000,     982.32
    120.0000,     987.04
    125.0000,     945.80
    130.0000,     868.46
    135.0000,     773.86
    140.0000,     679.39
    145.0000,     596.05
    150.0000,     528.07
    155.0000,     475.18
    160.0000,     435.20
    165.0000,     405.72
    170.0000,     384.69
    175.0000,     370.59
    180.0000,     362.19
    185.0000,     358.52
    190.0000,     358.86
    195.0000,     362.77
    200.0000,     370.07
    205.0000,     381.00
    210.0000,     393.78
    215.0000,     409.36
    220.0000,     426.72
           449.4071
LAYER 12
23,    53.4607
    105.0000,     931.67
    110.0000,     988.99
    115.0000,     1014.6
    120.0000,     1006.8
    125.0000,     967.95
    130.0000,     896.91
    135.0000,     811.80
    140.0000,     725.31
    145.0000,     646.25
    150.0000,     578.94
    155.0000,     524.35
    160.0000,     481.60
    165.0000,     449.10
    170.0000,     425.14
    175.0000,     408.17
    180.0000,     396.84
    185.0000,     390.10
    190.0000,     387.17
    195.0000,     387.55
    200.0000,     390.37
    205.0000,     395.26
    210.0000,     401.71
           409.6685
LAYER 13
21,    61.3068
    110.0000,     1058.6
    115.0000,     1055.2
    120.0000,     1031.0
    125.0000,     986.10
    130.0000,     924.77
    135.0000,     844.35
    140.0000,     762.69
    145.0000,     686.98
    150.0000,     621.04
    155.0000,     566.14
    160.0000,     522.01
    165.0000,     487.56
    170.0000,     461.38
    175.0000,     442.01
    180.0000,     428.11
    185.0000,     418.54
    190.0000,     412.42
    195.0000,     409.31
    200.0000,     407.66
    205.0000,     406.86
           406.1825
LAYER 14
19, 
    115.0000,     1089.4
    120.0000,     1053.2
    125.0000,     1002.2
    130.0000,     939.02
    135.0000,     868.03
    140.0000,     784.97
    145.0000,     709.29
    150.0000,     643.39
    155.0000,     588.17
    160.0000,     543.36
    165.0000,     507.98
    170.0000,     480.71
    175.0000,     460.10
    180.0000,     444.73
    185.0000,     433.31
    190.0000,     426.12
    195.0000,     420.80
    200.0000,     416.66
           413.1745
CALCULATED APPARENT RESISTIVITY
      7.5000,       5.0000,   1.00000,    942.6465
     12.5000,       5.0000,   1.00000,    985.7104
     17.5000,       5.0000,   1.00000,    938.3150
     22.5000,       5.0000,   1.00000,    878.0300
     27.5000,       5.0000,   1.00000,    852.6044
     32.5000,       5.0000,   1.00000,    864.0417
     37.5000,       5.0000,   1.00000,    881.2772
     42.5000,       5.0000,   1.00000,    861.7924
     47.5000,       5.0000,   1.00000,    874.4205
     52.5000,       5.0000,   1.00000,    865.7475
     57.5000,       5.0000,   1.00000,    854.8032
     62.5000,       5.0000,   1.00000,    830.9260
     67.5000,       5.0000,   1.00000,    791.5560
     72.5000,       5.0000,   1.00000,    781.6873
     77.5000,       5.0000,   1.00000,    747.2944
     82.5000,       5.0000,   1.00000,    770.9982
     87.5000,       5.0000,   1.00000,    723.5807
     92.5000,       5.0000,   1.00000,    729.3487
     97.5000,       5.0000,   1.00000,    749.6640
    102.5000,       5.0000,   1.00000,    730.4477
    107.5000,       5.0000,   1.00000,    752.4023
    112.5000,       5.0000,   1.00000,    766.1510
    117.5000,       5.0000,   1.00000,    719.1862
    122.5000,       5.0000,   1.00000,    697.6735
    127.5000,       5.0000,   1.00000,    683.1942
    132.5000,       5.0000,   1.00000,    682.3777
    137.5000,       5.0000,   1.00000,    682.7335
    142.5000,       5.0000,   1.00000,    660.3382
    147.5000,       5.0000,   1.00000,    689.4977
    152.5000,       5.0000,   1.00000,    626.1301
    157.5000,       5.0000,   1.00000,    724.7842
    162.5000,       5.0000,   1.00000,    658.4628
    167.5000,       5.0000,   1.00000,    744.0051
    172.5000,       5.0000,   1.00000,    819.4798
    177.5000,       5.0000,   1.00000,    687.9622
    182.5000,       5.0000,   1.00000,    739.6644
    187.5000,       5.0000,   1.00000,    726.0229
    192.5000,       5.0000,   1.00000,    663.9265
    197.5000,       5.0000,   1.00000,    710.8019
    202.5000,       5.0000,   1.00000,    722.5956
    207.5000,       5.0000,   1.00000,    748.7460
    212.5000,       5.0000,   1.00000,    751.7004
    217.5000,       5.0000,   1.00000,    788.8250
    222.5000,       5.0000,   1.00000,    795.8878
    227.5000,       5.0000,   1.00000,    769.1588
    232.5000,       5.0000,   1.00000,    769.9742
    237.5000,       5.0000,   1.00000,    832.7111
    242.5000,       5.0000,   1.00000,    704.9118
    247.5000,       5.0000,   1.00000,    718.0281
    252.5000,       5.0000,   1.00000,    684.6223
    257.5000,       5.0000,   1.00000,    654.6653
    262.5000,       5.0000,   1.00000,    673.9126
    267.5000,       5.0000,   1.00000,    622.0589
    272.5000,       5.0000,   1.00000,    608.6193
    277.5000,       5.0000,   1.00000,    557.1658
    282.5000,       5.0000,   1.00000,    584.8513
    287.5000,       5.0000,   1.00000,    561.4379
    292.5000,       5.0000,   1.00000,    559.0229
    297.5000,       5.0000,   1.00000,    557.5385
    302.5000,       5.0000,   1.00000,    564.1761
    307.5000,       5.0000,   1.00000,    511.7727
     12.5000,       5.0000,   2.00000,   1060.8190
     17.5000,       5.0000,   2.00000,   1034.9171
     22.5000,       5.0000,   2.00000,    928.4998
     27.5000,       5.0000,   2.00000,    919.1799
     32.5000,       5.0000,   2.00000,    982.0260
     37.5000,       5.0000,   2.00000,    995.6136
     42.5000,       5.0000,   2.00000,    941.8488
     47.5000,       5.0000,   2.00000,    946.3904
     52.5000,       5.0000,   2.00000,    954.1335
     57.5000,       5.0000,   2.00000,    949.8705
     62.5000,       5.0000,   2.00000,    919.2175
     67.5000,       5.0000,   2.00000,    875.7003
     72.5000,       5.0000,   2.00000,    857.4124
     77.5000,       5.0000,   2.00000,    847.6952
     82.5000,       5.0000,   2.00000,    874.3243
     87.5000,       5.0000,   2.00000,    798.3403
     92.5000,       5.0000,   2.00000,    803.2460
     97.5000,       5.0000,   2.00000,    834.9288
    102.5000,       5.0000,   2.00000,    776.0059
    107.5000,       5.0000,   2.00000,    804.7633
    112.5000,       5.0000,   2.00000,    846.5984
    117.5000,       5.0000,   2.00000,    774.3610
    122.5000,       5.0000,   2.00000,    742.9907
    127.5000,       5.0000,   2.00000,    758.7789
    132.5000,       5.0000,   2.00000,    776.9813
    137.5000,       5.0000,   2.00000,    763.6599
    142.5000,       5.0000,   2.00000,    760.1581
    147.5000,       5.0000,   2.00000,    775.3141
    152.5000,       5.0000,   2.00000,    743.8176
    157.5000,       5.0000,   2.00000,    836.4216
    162.5000,       5.0000,   2.00000,    716.3210
    167.5000,       5.0000,   2.00000,    855.4935
    172.5000,       5.0000,   2.00000,    973.0254
    177.5000,       5.0000,   2.00000,    739.0197
    182.5000,       5.0000,   2.00000,    828.7427
    187.5000,       5.0000,   2.00000,    883.3279
    192.5000,       5.0000,   2.00000,    760.0606
    197.5000,       5.0000,   2.00000,    811.2897
    202.5000,       5.0000,   2.00000,    855.9609
    207.5000,       5.0000,   2.00000,    839.2175
    212.5000,       5.0000,   2.00000,    824.4510
    217.5000,       5.0000,   2.00000,    894.2928
    222.5000,       5.0000,   2.00000,    892.8925
    227.5000,       5.0000,   2.00000,    785.5398
    232.5000,       5.0000,   2.00000,    841.7263
    237.5000,       5.0000,   2.00000,    945.5233
    242.5000,       5.0000,   2.00000,    762.1560
    247.5000,       5.0000,   2.00000,    760.3628
    252.5000,       5.0000,   2.00000,    754.8425
    257.5000,       5.0000,   2.00000,    709.3657
    262.5000,       5.0000,   2.00000,    739.3522
    267.5000,       5.0000,   2.00000,    693.9857
    272.5000,       5.0000,   2.00000,    644.5467
    277.5000,       5.0000,   2.00000,    607.6355
    282.5000,       5.0000,   2.00000,    654.4965
    287.5000,       5.0000,   2.00000,    618.8375
    292.5000,       5.0000,   2.00000,    577.4269
    297.5000,       5.0000,   2.00000,    605.7256
    302.5000,       5.0000,   2.00000,    610.4547
     17.5000,       5.0000,   3.00000,   1096.5081
     22.5000,       5.0000,   3.00000,    971.5283
     27.5000,       5.0000,   3.00000,    951.1647
     32.5000,       5.0000,   3.00000,   1038.8168
     37.5000,       5.0000,   3.00000,   1074.6072
     42.5000,       5.0000,   3.00000,   1002.2896
     47.5000,       5.0000,   3.00000,    984.3358
     52.5000,       5.0000,   3.00000,   1000.6133
     57.5000,       5.0000,   3.00000,   1012.8536
     62.5000,       5.0000,   3.00000,    978.7555
     67.5000,       5.0000,   3.00000,    910.1725
     72.5000,       5.0000,   3.00000,    901.1230
     77.5000,       5.0000,   3.00000,    897.6141
     82.5000,       5.0000,   3.00000,    923.2407
     87.5000,       5.0000,   3.00000,    845.8864
     92.5000,       5.0000,   3.00000,    842.4930
     97.5000,       5.0000,   3.00000,    851.7454
    102.5000,       5.0000,   3.00000,    818.9883
    107.5000,       5.0000,   3.00000,    857.5416
    112.5000,       5.0000,   3.00000,    899.1483
    117.5000,       5.0000,   3.00000,    819.1767
    122.5000,       5.0000,   3.00000,    768.9932
    127.5000,       5.0000,   3.00000,    790.7153
    132.5000,       5.0000,   3.00000,    833.3224
    137.5000,       5.0000,   3.00000,    851.1199
    142.5000,       5.0000,   3.00000,    821.8102
    147.5000,       5.0000,   3.00000,    864.8343
    152.5000,       5.0000,   3.00000,    800.7164
    157.5000,       5.0000,   3.00000,    862.6214
    162.5000,       5.0000,   3.00000,    780.3777
    167.5000,       5.0000,   3.00000,    945.2606
    172.5000,       5.0000,   3.00000,   1041.1282
    177.5000,       5.0000,   3.00000,    833.9857
    182.5000,       5.0000,   3.00000,    885.4776
    187.5000,       5.0000,   3.00000,    928.9841
    192.5000,       5.0000,   3.00000,    850.4147
    197.5000,       5.0000,   3.00000,    889.6758
    202.5000,       5.0000,   3.00000,    922.5701
    207.5000,       5.0000,   3.00000,    925.4028
    212.5000,       5.0000,   3.00000,    904.5738
    217.5000,       5.0000,   3.00000,    960.1710
    222.5000,       5.0000,   3.00000,    909.4911
    227.5000,       5.0000,   3.00000,    831.0757
    232.5000,       5.0000,   3.00000,    884.2408
    237.5000,       5.0000,   3.00000,   1009.8485
    242.5000,       5.0000,   3.00000,    825.4208
    247.5000,       5.0000,   3.00000,    784.4887
    252.5000,       5.0000,   3.00000,    762.4243
    257.5000,       5.0000,   3.00000,    767.1953
    262.5000,       5.0000,   3.00000,    807.5757
    267.5000,       5.0000,   3.00000,    739.0430
    272.5000,       5.0000,   3.00000,    683.0227
    277.5000,       5.0000,   3.00000,    634.6235
    282.5000,       5.0000,   3.00000,    694.3637
    287.5000,       5.0000,   3.00000,    650.9124
    292.5000,       5.0000,   3.00000,    624.4694
    297.5000,       5.0000,   3.00000,    632.0378
     22.5000,      15.0000,   1.00000,   1022.7140
     27.5000,      15.0000,   1.00000,    997.6587
     32.5000,      15.0000,   1.00000,   1014.2217
     37.5000,      15.0000,   1.00000,   1038.6173
     42.5000,      15.0000,   1.00000,   1032.8169
     47.5000,      15.0000,   1.00000,   1004.2540
     52.5000,      15.0000,   1.00000,   1000.8565
     57.5000,      15.0000,   1.00000,   1004.7414
     62.5000,      15.0000,   1.00000,    975.0151
     67.5000,      15.0000,   1.00000,    939.6432
     72.5000,      15.0000,   1.00000,    911.2276
     77.5000,      15.0000,   1.00000,    908.3911
     82.5000,      15.0000,   1.00000,    894.9980
     87.5000,      15.0000,   1.00000,    882.6803
     92.5000,      15.0000,   1.00000,    845.6942
     97.5000,      15.0000,   1.00000,    837.5811
    102.5000,      15.0000,   1.00000,    859.4136
    107.5000,      15.0000,   1.00000,    886.1643
    112.5000,      15.0000,   1.00000,    872.8216
    117.5000,      15.0000,   1.00000,    838.7997
    122.5000,      15.0000,   1.00000,    804.8266
    127.5000,      15.0000,   1.00000,    799.4814
    132.5000,      15.0000,   1.00000,    843.5649
    137.5000,      15.0000,   1.00000,    867.1640
    142.5000,      15.0000,   1.00000,    891.8370
    147.5000,      15.0000,   1.00000,    857.9028
    152.5000,      15.0000,   1.00000,    837.5143
    157.5000,      15.0000,   1.00000,    819.7626
    162.5000,      15.0000,   1.00000,    887.1576
    167.5000,      15.0000,   1.00000,    937.3983
    172.5000,      15.0000,   1.00000,    966.3795
    177.5000,      15.0000,   1.00000,    955.0179
    182.5000,      15.0000,   1.00000,    905.3273
    187.5000,      15.0000,   1.00000,    879.3048
    192.5000,      15.0000,   1.00000,    901.0065
    197.5000,      15.0000,   1.00000,    919.1462
    202.5000,      15.0000,   1.00000,    927.0737
    207.5000,      15.0000,   1.00000,    950.0739
    212.5000,      15.0000,   1.00000,    971.7881
    217.5000,      15.0000,   1.00000,    918.6703
    222.5000,      15.0000,   1.00000,    895.4562
    227.5000,      15.0000,   1.00000,    887.1364
    232.5000,      15.0000,   1.00000,    917.3839
    237.5000,      15.0000,   1.00000,    909.6323
    242.5000,      15.0000,   1.00000,    886.8678
    247.5000,      15.0000,   1.00000,    800.4003
    252.5000,      15.0000,   1.00000,    770.2431
    257.5000,      15.0000,   1.00000,    791.5419
    262.5000,      15.0000,   1.00000,    800.0892
    267.5000,      15.0000,   1.00000,    765.8303
    272.5000,      15.0000,   1.00000,    708.8401
    277.5000,      15.0000,   1.00000,    686.5204
    282.5000,      15.0000,   1.00000,    661.8912
    287.5000,      15.0000,   1.00000,    675.0074
    292.5000,      15.0000,   1.00000,    659.5306
     22.5000,       5.0000,   4.00000,    989.7086
     27.5000,       5.0000,   4.00000,    968.6163
     32.5000,       5.0000,   4.00000,   1039.1857
     37.5000,       5.0000,   4.00000,   1088.2837
     42.5000,       5.0000,   4.00000,   1035.6755
     47.5000,       5.0000,   4.00000,   1017.6430
     52.5000,       5.0000,   4.00000,   1014.3707
     57.5000,       5.0000,   4.00000,   1026.6399
     62.5000,       5.0000,   4.00000,    992.6710
     67.5000,       5.0000,   4.00000,    932.5810
     72.5000,       5.0000,   4.00000,    916.7593
     77.5000,       5.0000,   4.00000,    899.4529
     82.5000,       5.0000,   4.00000,    939.8268
     87.5000,       5.0000,   4.00000,    861.6594
     92.5000,       5.0000,   4.00000,    845.0559
     97.5000,       5.0000,   4.00000,    866.4915
    102.5000,       5.0000,   4.00000,    834.9819
    107.5000,       5.0000,   4.00000,    892.4037
    112.5000,       5.0000,   4.00000,    927.7202
    117.5000,       5.0000,   4.00000,    837.1796
    122.5000,       5.0000,   4.00000,    795.6461
    127.5000,       5.0000,   4.00000,    802.6815
    132.5000,       5.0000,   4.00000,    862.5342
    137.5000,       5.0000,   4.00000,    886.2238
    142.5000,       5.0000,   4.00000,    889.6944
    147.5000,       5.0000,   4.00000,    904.1938
    152.5000,       5.0000,   4.00000,    792.8643
    157.5000,       5.0000,   4.00000,    901.5060
    162.5000,       5.0000,   4.00000,    808.1132
    167.5000,       5.0000,   4.00000,    971.4130
    172.5000,       5.0000,   4.00000,   1122.7552
    177.5000,       5.0000,   4.00000,    868.6998
    182.5000,       5.0000,   4.00000,    937.7914
    187.5000,       5.0000,   4.00000,    941.9977
    192.5000,       5.0000,   4.00000,    855.5675
    197.5000,       5.0000,   4.00000,    940.6689
    202.5000,       5.0000,   4.00000,    957.3903
    207.5000,       5.0000,   4.00000,    977.1273
    212.5000,       5.0000,   4.00000,    963.3815
    217.5000,       5.0000,   4.00000,    958.9438
    222.5000,       5.0000,   4.00000,    931.9969
    227.5000,       5.0000,   4.00000,    853.7051
    232.5000,       5.0000,   4.00000,    915.7635
    237.5000,       5.0000,   4.00000,   1038.4178
    242.5000,       5.0000,   4.00000,    833.0174
    247.5000,       5.0000,   4.00000,    807.4781
    252.5000,       5.0000,   4.00000,    776.6558
    257.5000,       5.0000,   4.00000,    779.5184
    262.5000,       5.0000,   4.00000,    852.5398
    267.5000,       5.0000,   4.00000,    774.2901
    272.5000,       5.0000,   4.00000,    714.6987
    277.5000,       5.0000,   4.00000,    654.6556
    282.5000,       5.0000,   4.00000,    699.9807
    287.5000,       5.0000,   4.00000,    681.5147
    292.5000,       5.0000,   4.00000,    653.8874
     30.0000,      20.0000,   1.00000,    993.1663
     35.0000,      20.0000,   1.00000,    988.6073
     40.0000,      20.0000,   1.00000,   1005.0600
     45.0000,      20.0000,   1.00000,   1026.4514
     50.0000,      20.0000,   1.00000,   1024.5787
     55.0000,      20.0000,   1.00000,    996.5809
     60.0000,      20.0000,   1.00000,    970.7919
     65.0000,      20.0000,   1.00000,    956.0616
     70.0000,      20.0000,   1.00000,    930.2480
     75.0000,      20.0000,   1.00000,    914.6595
     80.0000,      20.0000,   1.00000,    889.9316
     85.0000,      20.0000,   1.00000,    866.7736
     90.0000,      20.0000,   1.00000,    868.7870
     95.0000,      20.0000,   1.00000,    853.1390
    100.0000,      20.0000,   1.00000,    868.7290
    105.0000,      20.0000,   1.00000,    890.3419
    110.0000,      20.0000,   1.00000,    873.5348
    115.0000,      20.0000,   1.00000,    869.0104
    120.0000,      20.0000,   1.00000,    845.4289
    125.0000,      20.0000,   1.00000,    835.9875
    130.0000,      20.0000,   1.00000,    840.5956
    135.0000,      20.0000,   1.00000,    872.3304
    140.0000,      20.0000,   1.00000,    897.6879
    145.0000,      20.0000,   1.00000,    862.6194
    150.0000,      20.0000,   1.00000,    873.8730
    155.0000,      20.0000,   1.00000,    847.9177
    160.0000,      20.0000,   1.00000,    864.7754
    165.0000,      20.0000,   1.00000,    958.0313
    170.0000,      20.0000,   1.00000,    942.2784
    175.0000,      20.0000,   1.00000,    976.3996
    180.0000,      20.0000,   1.00000,    974.5723
    185.0000,      20.0000,   1.00000,    886.6871
    190.0000,      20.0000,   1.00000,    898.4309
    195.0000,      20.0000,   1.00000,    888.3621
    200.0000,      20.0000,   1.00000,    915.5005
    205.0000,      20.0000,   1.00000,    972.3835
    210.0000,      20.0000,   1.00000,    947.4703
    215.0000,      20.0000,   1.00000,    946.3181
    220.0000,      20.0000,   1.00000,    924.2376
    225.0000,      20.0000,   1.00000,    911.9859
    230.0000,      20.0000,   1.00000,    930.3139
    235.0000,      20.0000,   1.00000,    885.4279
    240.0000,      20.0000,   1.00000,    875.0772
    245.0000,      20.0000,   1.00000,    853.9573
    250.0000,      20.0000,   1.00000,    804.8713
    255.0000,      20.0000,   1.00000,    807.5103
    260.0000,      20.0000,   1.00000,    789.4952
    265.0000,      20.0000,   1.00000,    780.9364
    270.0000,      20.0000,   1.00000,    775.1886
    275.0000,      20.0000,   1.00000,    727.5445
    280.0000,      20.0000,   1.00000,    699.7244
    285.0000,      20.0000,   1.00000,    678.2352
     27.5000,       5.0000,   5.00000,    954.6386
     32.5000,       5.0000,   5.00000,   1025.3315
     37.5000,       5.0000,   5.00000,   1061.0244
     42.5000,       5.0000,   5.00000,   1030.4694
     47.5000,       5.0000,   5.00000,   1031.8457
     52.5000,       5.0000,   5.00000,   1022.9777
     57.5000,       5.0000,   5.00000,   1005.8092
     62.5000,       5.0000,   5.00000,    982.1304
     67.5000,       5.0000,   5.00000,    933.0640
     72.5000,       5.0000,   5.00000,    908.1324
     77.5000,       5.0000,   5.00000,    895.0773
     82.5000,       5.0000,   5.00000,    927.5661
     87.5000,       5.0000,   5.00000,    844.3611
     92.5000,       5.0000,   5.00000,    846.2047
     97.5000,       5.0000,   5.00000,    875.3622
    102.5000,       5.0000,   5.00000,    842.1006
    107.5000,       5.0000,   5.00000,    889.7903
    112.5000,       5.0000,   5.00000,    940.4879
    117.5000,       5.0000,   5.00000,    850.7649
    122.5000,       5.0000,   5.00000,    800.2889
    127.5000,       5.0000,   5.00000,    827.5146
    132.5000,       5.0000,   5.00000,    861.7339
    137.5000,       5.0000,   5.00000,    903.4429
    142.5000,       5.0000,   5.00000,    901.7673
    147.5000,       5.0000,   5.00000,    889.0629
    152.5000,       5.0000,   5.00000,    812.3167
    157.5000,       5.0000,   5.00000,    907.9133
    162.5000,       5.0000,   5.00000,    804.8840
    167.5000,       5.0000,   5.00000,    996.9959
    172.5000,       5.0000,   5.00000,   1141.4878
    177.5000,       5.0000,   5.00000,    886.7898
    182.5000,       5.0000,   5.00000,    935.6837
    187.5000,       5.0000,   5.00000,    963.0864
    192.5000,       5.0000,   5.00000,    833.6974
    197.5000,       5.0000,   5.00000,    909.1204
    202.5000,       5.0000,   5.00000,    995.1479
    207.5000,       5.0000,   5.00000,    989.4667
    212.5000,       5.0000,   5.00000,    937.6699
    217.5000,       5.0000,   5.00000,    982.3076
    222.5000,       5.0000,   5.00000,    941.5367
    227.5000,       5.0000,   5.00000,    857.5200
    232.5000,       5.0000,   5.00000,    923.8506
    237.5000,       5.0000,   5.00000,   1034.1379
    242.5000,       5.0000,   5.00000,    820.7795
    247.5000,       5.0000,   5.00000,    806.1440
    252.5000,       5.0000,   5.00000,    799.3321
    257.5000,       5.0000,   5.00000,    780.5408
    262.5000,       5.0000,   5.00000,    843.5308
    267.5000,       5.0000,   5.00000,    804.7950
    272.5000,       5.0000,   5.00000,    731.1317
    277.5000,       5.0000,   5.00000,    662.0946
    282.5000,       5.0000,   5.00000,    719.0379
    287.5000,       5.0000,   5.00000,    686.0956
     32.5000,       5.0000,   6.00000,    995.0360
     37.5000,       5.0000,   6.00000,   1042.0468
     42.5000,       5.0000,   6.00000,    999.3763
     47.5000,       5.0000,   6.00000,   1013.0452
     52.5000,       5.0000,   6.00000,   1012.2947
     57.5000,       5.0000,   6.00000,   1000.4008
     62.5000,       5.0000,   6.00000,    960.0246
     67.5000,       5.0000,   6.00000,    903.4432
     72.5000,       5.0000,   6.00000,    896.7022
     77.5000,       5.0000,   6.00000,    879.8367
     82.5000,       5.0000,   6.00000,    900.6302
     87.5000,       5.0000,   6.00000,    827.0914
     92.5000,       5.0000,   6.00000,    840.1085
     97.5000,       5.0000,   6.00000,    874.9072
    102.5000,       5.0000,   6.00000,    835.7589
    107.5000,       5.0000,   6.00000,    883.3014
    112.5000,       5.0000,   6.00000,    935.3281
    117.5000,       5.0000,   6.00000,    854.6927
    122.5000,       5.0000,   6.00000,    814.7095
    127.5000,       5.0000,   6.00000,    823.5524
    132.5000,       5.0000,   6.00000,    879.5878
    137.5000,       5.0000,   6.00000,    887.7959
    142.5000,       5.0000,   6.00000,    852.2749
    147.5000,       5.0000,   6.00000,    892.9556
    152.5000,       5.0000,   6.00000,    813.2134
    157.5000,       5.0000,   6.00000,    899.6534
    162.5000,       5.0000,   6.00000,    808.4025
    167.5000,       5.0000,   6.00000,    993.0533
    172.5000,       5.0000,   6.00000,   1131.1815
    177.5000,       5.0000,   6.00000,    870.5166
    182.5000,       5.0000,   6.00000,    933.1426
    187.5000,       5.0000,   6.00000,    934.0618
    192.5000,       5.0000,   6.00000,    823.9078
    197.5000,       5.0000,   6.00000,    884.1196
    202.5000,       5.0000,   6.00000,    949.0938
    207.5000,       5.0000,   6.00000,    961.1294
    212.5000,       5.0000,   6.00000,    923.6964
    217.5000,       5.0000,   6.00000,    970.2193
    222.5000,       5.0000,   6.00000,    950.5297
    227.5000,       5.0000,   6.00000,    854.3044
    232.5000,       5.0000,   6.00000,    900.9693
    237.5000,       5.0000,   6.00000,   1014.9381
    242.5000,       5.0000,   6.00000,    812.0260
    247.5000,       5.0000,   6.00000,    798.8650
    252.5000,       5.0000,   6.00000,    787.6544
    257.5000,       5.0000,   6.00000,    784.0855
    262.5000,       5.0000,   6.00000,    840.8572
    267.5000,       5.0000,   6.00000,    784.6337
    272.5000,       5.0000,   6.00000,    738.1473
    277.5000,       5.0000,   6.00000,    674.1470
    282.5000,       5.0000,   6.00000,    727.2057
     37.5000,      25.0000,   1.00000,    956.0912
     42.5000,      25.0000,   1.00000,    978.8072
     47.5000,      25.0000,   1.00000,    980.4303
     52.5000,      25.0000,   1.00000,    985.7274
     57.5000,      25.0000,   1.00000,    976.4514
     62.5000,      25.0000,   1.00000,    942.8062
     67.5000,      25.0000,   1.00000,    916.4622
     72.5000,      25.0000,   1.00000,    904.8160
     77.5000,      25.0000,   1.00000,    873.5038
     82.5000,      25.0000,   1.00000,    856.9135
     87.5000,      25.0000,   1.00000,    857.4991
     92.5000,      25.0000,   1.00000,    856.7182
     97.5000,      25.0000,   1.00000,    856.7034
    102.5000,      25.0000,   1.00000,    878.1338
    107.5000,      25.0000,   1.00000,    875.2144
    112.5000,      25.0000,   1.00000,    853.8563
    117.5000,      25.0000,   1.00000,    861.3840
    122.5000,      25.0000,   1.00000,    861.7894
    127.5000,      25.0000,   1.00000,    859.1959
    132.5000,      25.0000,   1.00000,    854.6294
    137.5000,      25.0000,   1.00000,    843.4731
    142.5000,      25.0000,   1.00000,    841.7755
    147.5000,      25.0000,   1.00000,    858.2108
    152.5000,      25.0000,   1.00000,    845.6939
    157.5000,      25.0000,   1.00000,    883.1684
    162.5000,      25.0000,   1.00000,    927.7020
    167.5000,      25.0000,   1.00000,    922.5788
    172.5000,      25.0000,   1.00000,    918.5208
    177.5000,      25.0000,   1.00000,    950.5817
    182.5000,      25.0000,   1.00000,    914.4709
    187.5000,      25.0000,   1.00000,    863.2822
    192.5000,      25.0000,   1.00000,    879.7826
    197.5000,      25.0000,   1.00000,    891.9045
    202.5000,      25.0000,   1.00000,    849.0659
    207.5000,      25.0000,   1.00000,    895.4155
    212.5000,      25.0000,   1.00000,    938.4199
    217.5000,      25.0000,   1.00000,    912.0590
    222.5000,      25.0000,   1.00000,    912.4092
    227.5000,      25.0000,   1.00000,    927.4722
    232.5000,      25.0000,   1.00000,    871.6921
    237.5000,      25.0000,   1.00000,    841.5952
    242.5000,      25.0000,   1.00000,    848.3212
    247.5000,      25.0000,   1.00000,    833.9615
    252.5000,      25.0000,   1.00000,    792.9645
    257.5000,      25.0000,   1.00000,    791.5443
    262.5000,      25.0000,   1.00000,    777.0405
    267.5000,      25.0000,   1.00000,    745.0018
    272.5000,      25.0000,   1.00000,    750.4626
    277.5000,      25.0000,   1.00000,    736.9601
     37.5000,       5.0000,   7.00000,   1013.5666
     42.5000,       5.0000,   7.00000,    976.2405
     47.5000,       5.0000,   7.00000,    968.8025
     52.5000,       5.0000,   7.00000,    987.1612
     57.5000,       5.0000,   7.00000,    990.7874
     62.5000,       5.0000,   7.00000,    941.0297
     67.5000,       5.0000,   7.00000,    878.2687
     72.5000,       5.0000,   7.00000,    866.0599
     77.5000,       5.0000,   7.00000,    852.0005
     82.5000,       5.0000,   7.00000,    882.5336
     87.5000,       5.0000,   7.00000,    814.9257
     92.5000,       5.0000,   7.00000,    825.5909
     97.5000,       5.0000,   7.00000,    858.7692
    102.5000,       5.0000,   7.00000,    825.2631
    107.5000,       5.0000,   7.00000,    877.6340
    112.5000,       5.0000,   7.00000,    928.5934
    117.5000,       5.0000,   7.00000,    856.5858
    122.5000,       5.0000,   7.00000,    812.7279
    127.5000,       5.0000,   7.00000,    833.8592
    132.5000,       5.0000,   7.00000,    863.8798
    137.5000,       5.0000,   7.00000,    847.9894
    142.5000,       5.0000,   7.00000,    835.7076
    147.5000,       5.0000,   7.00000,    863.6036
    152.5000,       5.0000,   7.00000,    795.0725
    157.5000,       5.0000,   7.00000,    903.1307
    162.5000,       5.0000,   7.00000,    802.0273
    167.5000,       5.0000,   7.00000,    972.0558
    172.5000,       5.0000,   7.00000,   1100.9772
    177.5000,       5.0000,   7.00000,    849.4269
    182.5000,       5.0000,   7.00000,    898.4257
    187.5000,       5.0000,   7.00000,    910.7056
    192.5000,       5.0000,   7.00000,    800.6852
    197.5000,       5.0000,   7.00000,    865.7108
    202.5000,       5.0000,   7.00000,    874.3537
    207.5000,       5.0000,   7.00000,    900.7548
    212.5000,       5.0000,   7.00000,    912.2168
    217.5000,       5.0000,   7.00000,    949.1963
    222.5000,       5.0000,   7.00000,    930.9474
    227.5000,       5.0000,   7.00000,    840.1794
    232.5000,       5.0000,   7.00000,    879.6723
    237.5000,       5.0000,   7.00000,    992.5506
    242.5000,       5.0000,   7.00000,    801.5074
    247.5000,       5.0000,   7.00000,    782.0978
    252.5000,       5.0000,   7.00000,    767.0110
    257.5000,       5.0000,   7.00000,    770.9081
    262.5000,       5.0000,   7.00000,    834.6035
    267.5000,       5.0000,   7.00000,    765.8820
    272.5000,       5.0000,   7.00000,    718.6679
    277.5000,       5.0000,   7.00000,    678.3896
     42.5000,       5.0000,   8.00000,    942.6871
     47.5000,       5.0000,   8.00000,    945.9613
     52.5000,       5.0000,   8.00000,    950.7616
     57.5000,       5.0000,   8.00000,    958.1322
     62.5000,       5.0000,   8.00000,    929.3893
     67.5000,       5.0000,   8.00000,    860.4426
     72.5000,       5.0000,   8.00000,    830.2128
     77.5000,       5.0000,   8.00000,    822.7790
     82.5000,       5.0000,   8.00000,    867.1768
     87.5000,       5.0000,   8.00000,    801.1097
     92.5000,       5.0000,   8.00000,    807.0717
     97.5000,       5.0000,   8.00000,    838.2329
    102.5000,       5.0000,   8.00000,    812.6116
    107.5000,       5.0000,   8.00000,    869.1737
    112.5000,       5.0000,   8.00000,    933.7731
    117.5000,       5.0000,   8.00000,    849.4490
    122.5000,       5.0000,   8.00000,    814.2343
    127.5000,       5.0000,   8.00000,    823.7333
    132.5000,       5.0000,   8.00000,    827.1986
    137.5000,       5.0000,   8.00000,    833.5851
    142.5000,       5.0000,   8.00000,    816.3308
    147.5000,       5.0000,   8.00000,    830.5955
    152.5000,       5.0000,   8.00000,    774.3076
    157.5000,       5.0000,   8.00000,    887.0229
    162.5000,       5.0000,   8.00000,    786.4595
    167.5000,       5.0000,   8.00000,    947.2211
    172.5000,       5.0000,   8.00000,   1068.9194
    177.5000,       5.0000,   8.00000,    814.3292
    182.5000,       5.0000,   8.00000,    862.7048
    187.5000,       5.0000,   8.00000,    882.5084
    192.5000,       5.0000,   8.00000,    776.0322
    197.5000,       5.0000,   8.00000,    802.2258
    202.5000,       5.0000,   8.00000,    846.4290
    207.5000,       5.0000,   8.00000,    849.9754
    212.5000,       5.0000,   8.00000,    853.8605
    217.5000,       5.0000,   8.00000,    931.3821
    222.5000,       5.0000,   8.00000,    892.9309
    227.5000,       5.0000,   8.00000,    809.8067
    232.5000,       5.0000,   8.00000,    869.8202
    237.5000,       5.0000,   8.00000,    980.2534
    242.5000,       5.0000,   8.00000,    777.6575
    247.5000,       5.0000,   8.00000,    760.7833
    252.5000,       5.0000,   8.00000,    750.8325
    257.5000,       5.0000,   8.00000,    745.4821
    262.5000,       5.0000,   8.00000,    807.9302
    267.5000,       5.0000,   8.00000,    759.5533
    272.5000,       5.0000,   8.00000,    701.6104
     52.5000,      35.0000,   1.00000,    905.9501
     57.5000,      35.0000,   1.00000,    892.0168
     62.5000,      35.0000,   1.00000,    874.3987
     67.5000,      35.0000,   1.00000,    876.4961
     72.5000,      35.0000,   1.00000,    861.6226
     77.5000,      35.0000,   1.00000,    835.2139
     82.5000,      35.0000,   1.00000,    817.9188
     87.5000,      35.0000,   1.00000,    814.2238
     92.5000,      35.0000,   1.00000,    828.0010
     97.5000,      35.0000,   1.00000,    843.1573
    102.5000,      35.0000,   1.00000,    844.0104
    107.5000,      35.0000,   1.00000,    840.7610
    112.5000,      35.0000,   1.00000,    853.6752
    117.5000,      35.0000,   1.00000,    849.4668
    122.5000,      35.0000,   1.00000,    830.5143
    127.5000,      35.0000,   1.00000,    826.0706
    132.5000,      35.0000,   1.00000,    809.9816
    137.5000,      35.0000,   1.00000,    793.6760
    142.5000,      35.0000,   1.00000,    808.2885
    147.5000,      35.0000,   1.00000,    802.1976
    152.5000,      35.0000,   1.00000,    820.7568
    157.5000,      35.0000,   1.00000,    849.6340
    162.5000,      35.0000,   1.00000,    843.2624
    167.5000,      35.0000,   1.00000,    843.3262
    172.5000,      35.0000,   1.00000,    849.5690
    177.5000,      35.0000,   1.00000,    828.7028
    182.5000,      35.0000,   1.00000,    835.0976
    187.5000,      35.0000,   1.00000,    807.8667
    192.5000,      35.0000,   1.00000,    776.7589
    197.5000,      35.0000,   1.00000,    782.8527
    202.5000,      35.0000,   1.00000,    793.5606
    207.5000,      35.0000,   1.00000,    789.9217
    212.5000,      35.0000,   1.00000,    794.8551
    217.5000,      35.0000,   1.00000,    795.0014
    222.5000,      35.0000,   1.00000,    829.7875
    227.5000,      35.0000,   1.00000,    845.3954
    232.5000,      35.0000,   1.00000,    823.3920
    237.5000,      35.0000,   1.00000,    803.9513
    242.5000,      35.0000,   1.00000,    790.5895
    247.5000,      35.0000,   1.00000,    786.3846
    252.5000,      35.0000,   1.00000,    768.3350
    257.5000,      35.0000,   1.00000,    727.8864
    262.5000,      35.0000,   1.00000,    710.2772
     52.5000,       5.0000,  10.00000,    903.9800
     57.5000,       5.0000,  10.00000,    901.1575
     62.5000,       5.0000,  10.00000,    861.0193
     67.5000,       5.0000,  10.00000,    813.2517
     72.5000,       5.0000,  10.00000,    802.4416
     77.5000,       5.0000,  10.00000,    787.4843
     82.5000,       5.0000,  10.00000,    815.9957
     87.5000,       5.0000,  10.00000,    756.6036
     92.5000,       5.0000,  10.00000,    773.9473
     97.5000,       5.0000,  10.00000,    808.5320
    102.5000,       5.0000,  10.00000,    792.3928
    107.5000,       5.0000,  10.00000,    854.9237
    112.5000,       5.0000,  10.00000,    931.1777
    117.5000,       5.0000,  10.00000,    848.2780
    122.5000,       5.0000,  10.00000,    778.4943
    127.5000,       5.0000,  10.00000,    782.9531
    132.5000,       5.0000,  10.00000,    802.7557
    137.5000,       5.0000,  10.00000,    798.3477
    142.5000,       5.0000,  10.00000,    779.4425
    147.5000,       5.0000,  10.00000,    797.3893
    152.5000,       5.0000,  10.00000,    727.8417
    157.5000,       5.0000,  10.00000,    814.7631
    162.5000,       5.0000,  10.00000,    726.9387
    167.5000,       5.0000,  10.00000,    887.1586
    172.5000,       5.0000,  10.00000,    997.6193
    177.5000,       5.0000,  10.00000,    761.3958
    182.5000,       5.0000,  10.00000,    802.1476
    187.5000,       5.0000,  10.00000,    790.9902
    192.5000,       5.0000,  10.00000,    690.4553
    197.5000,       5.0000,  10.00000,    738.8614
    202.5000,       5.0000,  10.00000,    779.3203
    207.5000,       5.0000,  10.00000,    786.4260
    212.5000,       5.0000,  10.00000,    772.4352
    217.5000,       5.0000,  10.00000,    808.5369
    222.5000,       5.0000,  10.00000,    810.7078
    227.5000,       5.0000,  10.00000,    770.2891
    232.5000,       5.0000,  10.00000,    822.3312
    237.5000,       5.0000,  10.00000,    936.0102
    242.5000,       5.0000,  10.00000,    748.0316
    247.5000,       5.0000,  10.00000,    718.4323
    252.5000,       5.0000,  10.00000,    699.4090
    257.5000,       5.0000,  10.00000,    700.8268
    262.5000,       5.0000,  10.00000,    761.0903
     67.5000,      45.0000,   1.00000,    816.4921
     72.5000,      45.0000,   1.00000,    805.3162
     77.5000,      45.0000,   1.00000,    798.3760
     82.5000,      45.0000,   1.00000,    792.8226
     87.5000,      45.0000,   1.00000,    800.8577
     92.5000,      45.0000,   1.00000,    807.7023
     97.5000,      45.0000,   1.00000,    815.2020
    102.5000,      45.0000,   1.00000,    812.6328
    107.5000,      45.0000,   1.00000,    794.3724
    112.5000,      45.0000,   1.00000,    802.3952
    117.5000,      45.0000,   1.00000,    805.3466
    122.5000,      45.0000,   1.00000,    799.2595
    127.5000,      45.0000,   1.00000,    809.3956
    132.5000,      45.0000,   1.00000,    797.4385
    137.5000,      45.0000,   1.00000,    782.5224
    142.5000,      45.0000,   1.00000,    761.9223
    147.5000,      45.0000,   1.00000,    771.4376
    152.5000,      45.0000,   1.00000,    790.8047
    157.5000,      45.0000,   1.00000,    767.5843
    162.5000,      45.0000,   1.00000,    762.5043
    167.5000,      45.0000,   1.00000,    760.0879
    172.5000,      45.0000,   1.00000,    725.9308
    177.5000,      45.0000,   1.00000,    732.2519
    182.5000,      45.0000,   1.00000,    737.7602
    187.5000,      45.0000,   1.00000,    751.1000
    192.5000,      45.0000,   1.00000,    740.7568
    197.5000,      45.0000,   1.00000,    712.6552
    202.5000,      45.0000,   1.00000,    716.9702
    207.5000,      45.0000,   1.00000,    712.2440
    212.5000,      45.0000,   1.00000,    717.9294
    217.5000,      45.0000,   1.00000,    745.6392
    222.5000,      45.0000,   1.00000,    739.0306
    227.5000,      45.0000,   1.00000,    738.5381
    232.5000,      45.0000,   1.00000,    724.8754
    237.5000,      45.0000,   1.00000,    727.3885
    242.5000,      45.0000,   1.00000,    743.1841
    247.5000,      45.0000,   1.00000,    725.1517
     77.5000,       5.0000,  12.00000,    751.3411
    157.5000,       5.0000,  12.00000,    760.0569
    237.5000,       5.0000,  12.00000,    889.2402
     67.5000,      15.0000,   4.00000,    769.2144
     72.5000,      15.0000,   4.00000,    743.2908
     77.5000,      15.0000,   4.00000,    748.1434
     82.5000,      15.0000,   4.00000,    744.4334
     87.5000,      15.0000,   4.00000,    751.2714
     92.5000,      15.0000,   4.00000,    745.9233
     97.5000,      15.0000,   4.00000,    763.2832
    102.5000,      15.0000,   4.00000,    794.3697
    107.5000,      15.0000,   4.00000,    822.4340
    112.5000,      15.0000,   4.00000,    843.9495
    117.5000,      15.0000,   4.00000,    824.5610
    122.5000,      15.0000,   4.00000,    781.9483
    127.5000,      15.0000,   4.00000,    777.1273
    132.5000,      15.0000,   4.00000,    780.5052
    137.5000,      15.0000,   4.00000,    768.6520
    142.5000,      15.0000,   4.00000,    753.2190
    147.5000,      15.0000,   4.00000,    718.5939
    152.5000,      15.0000,   4.00000,    720.5320
    157.5000,      15.0000,   4.00000,    685.3847
    162.5000,      15.0000,   4.00000,    729.8790
    167.5000,      15.0000,   4.00000,    778.4592
    172.5000,      15.0000,   4.00000,    767.8812
    177.5000,      15.0000,   4.00000,    749.6155
    182.5000,      15.0000,   4.00000,    702.0048
    187.5000,      15.0000,   4.00000,    687.5858
    192.5000,      15.0000,   4.00000,    672.8636
    197.5000,      15.0000,   4.00000,    660.2103
    202.5000,      15.0000,   4.00000,    685.3816
    207.5000,      15.0000,   4.00000,    697.1920
    212.5000,      15.0000,   4.00000,    716.8101
    217.5000,      15.0000,   4.00000,    726.1091
    222.5000,      15.0000,   4.00000,    715.9504
    227.5000,      15.0000,   4.00000,    719.2440
    232.5000,      15.0000,   4.00000,    747.4671
    237.5000,      15.0000,   4.00000,    750.3807
    242.5000,      15.0000,   4.00000,    743.3776
    247.5000,      15.0000,   4.00000,    667.9868
     82.5000,      55.0000,   1.00000,    781.2380
     87.5000,      55.0000,   1.00000,    784.9239
     92.5000,      55.0000,   1.00000,    769.6113
     97.5000,      55.0000,   1.00000,    774.5155
    102.5000,      55.0000,   1.00000,    775.0022
    107.5000,      55.0000,   1.00000,    771.2143
    112.5000,      55.0000,   1.00000,    771.1273
    117.5000,      55.0000,   1.00000,    778.4875
    122.5000,      55.0000,   1.00000,    785.7362
    127.5000,      55.0000,   1.00000,    776.3227
    132.5000,      55.0000,   1.00000,    779.2619
    137.5000,      55.0000,   1.00000,    761.3944
    142.5000,      55.0000,   1.00000,    751.9023
    147.5000,      55.0000,   1.00000,    761.8438
    152.5000,      55.0000,   1.00000,    742.7230
    157.5000,      55.0000,   1.00000,    717.7119
    162.5000,      55.0000,   1.00000,    704.0909
    167.5000,      55.0000,   1.00000,    686.4188
    172.5000,      55.0000,   1.00000,    676.8223
    177.5000,      55.0000,   1.00000,    672.7984
    182.5000,      55.0000,   1.00000,    675.8702
    187.5000,      55.0000,   1.00000,    670.7265
    192.5000,      55.0000,   1.00000,    689.3678
    197.5000,      55.0000,   1.00000,    699.1680
    202.5000,      55.0000,   1.00000,    676.3624
    207.5000,      55.0000,   1.00000,    681.3784
    212.5000,      55.0000,   1.00000,    693.5109
    217.5000,      55.0000,   1.00000,    683.5868
    222.5000,      55.0000,   1.00000,    682.9152
    227.5000,      55.0000,   1.00000,    682.2977
    232.5000,      55.0000,   1.00000,    677.8798
     77.5000,       5.0000,  15.00000,    708.7157
    157.5000,       5.0000,  15.00000,    708.2217
    237.5000,       5.0000,  15.00000,    799.8384
     82.5000,      15.0000,   5.00000,    714.5303
     87.5000,      15.0000,   5.00000,    715.6272
     92.5000,      15.0000,   5.00000,    709.6819
     97.5000,      15.0000,   5.00000,    733.0214
    102.5000,      15.0000,   5.00000,    768.9274
    107.5000,      15.0000,   5.00000,    806.2939
    112.5000,      15.0000,   5.00000,    830.6516
    117.5000,      15.0000,   5.00000,    818.9504
    122.5000,      15.0000,   5.00000,    782.3555
    127.5000,      15.0000,   5.00000,    768.9412
    132.5000,      15.0000,   5.00000,    765.9767
    137.5000,      15.0000,   5.00000,    748.9291
    142.5000,      15.0000,   5.00000,    728.5845
    147.5000,      15.0000,   5.00000,    691.3719
    152.5000,      15.0000,   5.00000,    684.0669
    157.5000,      15.0000,   5.00000,    637.6628
    162.5000,      15.0000,   5.00000,    667.7962
    167.5000,      15.0000,   5.00000,    708.0425
    172.5000,      15.0000,   5.00000,    710.5741
    177.5000,      15.0000,   5.00000,    688.4313
    182.5000,      15.0000,   5.00000,    634.8228
    187.5000,      15.0000,   5.00000,    619.8766
    192.5000,      15.0000,   5.00000,    613.6422
    197.5000,      15.0000,   5.00000,    619.8335
    202.5000,      15.0000,   5.00000,    648.2099
    207.5000,      15.0000,   5.00000,    657.9598
    212.5000,      15.0000,   5.00000,    672.5529
    217.5000,      15.0000,   5.00000,    680.6920
    222.5000,      15.0000,   5.00000,    672.6542
    227.5000,      15.0000,   5.00000,    672.5878
    232.5000,      15.0000,   5.00000,    704.8154
     97.5000,      65.0000,   1.00000,    751.0620
    102.5000,      65.0000,   1.00000,    754.8428
    107.5000,      65.0000,   1.00000,    756.9650
    112.5000,      65.0000,   1.00000,    761.3934
    117.5000,      65.0000,   1.00000,    761.3101
    122.5000,      65.0000,   1.00000,    752.3450
    127.5000,      65.0000,   1.00000,    750.4730
    132.5000,      65.0000,   1.00000,    744.8990
    137.5000,      65.0000,   1.00000,    752.1956
    142.5000,      65.0000,   1.00000,    748.3165
    147.5000,      65.0000,   1.00000,    724.7318
    152.5000,      65.0000,   1.00000,    711.6491
    157.5000,      65.0000,   1.00000,    703.7646
    162.5000,      65.0000,   1.00000,    686.5440
    167.5000,      65.0000,   1.00000,    666.5178
    172.5000,      65.0000,   1.00000,    653.3787
    177.5000,      65.0000,   1.00000,    647.8759
    182.5000,      65.0000,   1.00000,    647.2373
    187.5000,      65.0000,   1.00000,    652.5967
    192.5000,      65.0000,   1.00000,    652.9953
    197.5000,      65.0000,   1.00000,    660.8893
    202.5000,      65.0000,   1.00000,    659.5455
    207.5000,      65.0000,   1.00000,    657.0734
    212.5000,      65.0000,   1.00000,    663.2796
    217.5000,      65.0000,   1.00000,    657.7480
     97.5000,      15.0000,   6.00000,    720.7204
    102.5000,      15.0000,   6.00000,    761.1130
    107.5000,      15.0000,   6.00000,    808.2583
    112.5000,      15.0000,   6.00000,    837.9700
    117.5000,      15.0000,   6.00000,    825.4957
    122.5000,      15.0000,   6.00000,    779.0139
    127.5000,      15.0000,   6.00000,    758.8127
    132.5000,      15.0000,   6.00000,    754.8907
    137.5000,      15.0000,   6.00000,    738.0357
    142.5000,      15.0000,   6.00000,    708.1073
    147.5000,      15.0000,   6.00000,    666.7503
    152.5000,      15.0000,   6.00000,    660.0185
    157.5000,      15.0000,   6.00000,    624.9713
    162.5000,      15.0000,   6.00000,    653.5654
    167.5000,      15.0000,   6.00000,    683.2487
    172.5000,      15.0000,   6.00000,    681.9665
    177.5000,      15.0000,   6.00000,    657.3195
    182.5000,      15.0000,   6.00000,    610.2148
    187.5000,      15.0000,   6.00000,    595.1444
    192.5000,      15.0000,   6.00000,    584.6285
    197.5000,      15.0000,   6.00000,    584.1052
    202.5000,      15.0000,   6.00000,    611.4921
    207.5000,      15.0000,   6.00000,    625.0507
    212.5000,      15.0000,   6.00000,    647.3302
    217.5000,      15.0000,   6.00000,    657.7086
    105.0000,      30.0000,   3.00000,    777.2150
    110.0000,      30.0000,   3.00000,    789.1141
    115.0000,      30.0000,   3.00000,    790.3942
    120.0000,      30.0000,   3.00000,    798.9462
    125.0000,      30.0000,   3.00000,    792.0027
    130.0000,      30.0000,   3.00000,    757.2767
    135.0000,      30.0000,   3.00000,    728.0390
    140.0000,      30.0000,   3.00000,    705.2369
    145.0000,      30.0000,   3.00000,    695.4152
    150.0000,      30.0000,   3.00000,    666.9102
    155.0000,      30.0000,   3.00000,    660.8856
    160.0000,      30.0000,   3.00000,    672.0936
    165.0000,      30.0000,   3.00000,    652.4958
    170.0000,      30.0000,   3.00000,    653.6099
    175.0000,      30.0000,   3.00000,    645.8306
    180.0000,      30.0000,   3.00000,    638.6510
    185.0000,      30.0000,   3.00000,    620.3270
    190.0000,      30.0000,   3.00000,    594.1769
    195.0000,      30.0000,   3.00000,    599.2234
    200.0000,      30.0000,   3.00000,    597.2937
    205.0000,      30.0000,   3.00000,    605.4830
    210.0000,      30.0000,   3.00000,    624.4860
    112.5000,      25.0000,   4.00000,    799.4731
    117.5000,      25.0000,   4.00000,    807.1417
    122.5000,      25.0000,   4.00000,    797.5890
    127.5000,      25.0000,   4.00000,    765.4059
    132.5000,      25.0000,   4.00000,    743.0307
    137.5000,      25.0000,   4.00000,    725.6425
    142.5000,      25.0000,   4.00000,    694.6918
    147.5000,      25.0000,   4.00000,    677.7480
    152.5000,      25.0000,   4.00000,    646.7363
    157.5000,      25.0000,   4.00000,    646.0105
    162.5000,      25.0000,   4.00000,    663.0608
    167.5000,      25.0000,   4.00000,    660.5026
    172.5000,      25.0000,   4.00000,    649.4664
    177.5000,      25.0000,   4.00000,    658.5545
    182.5000,      25.0000,   4.00000,    627.6726
    187.5000,      25.0000,   4.00000,    585.8354
    192.5000,      25.0000,   4.00000,    588.6130
    197.5000,      25.0000,   4.00000,    590.9247
    202.5000,      25.0000,   4.00000,    587.1760
    157.5000,      15.0000,   8.00000,    615.8712
    157.5000,      15.0000,  10.00000,    629.1625
   3.58
ITERATION 5
MODEL RESISTIVITY
LAYER 1
61,     2.5000
     10.0000,     883.46
     15.0000,     1000.2
     20.0000,     948.37
     25.0000,     815.92
     30.0000,     766.19
     35.0000,     786.12
     40.0000,     816.87
     45.0000,     796.92
     50.0000,     794.34
     55.0000,     807.60
     60.0000,     806.33
     65.0000,     765.27
     70.0000,     702.26
     75.0000,     678.55
     80.0000,     673.70
     85.0000,     697.26
     90.0000,     630.02
     95.0000,     639.78
    100.0000,     680.11
    105.0000,     668.50
    110.0000,     730.36
    115.0000,     776.10
    120.0000,     681.19
    125.0000,     615.11
    130.0000,     605.78
    135.0000,     622.34
    140.0000,     623.62
    145.0000,     602.59
    150.0000,     604.95
    155.0000,     537.20
    160.0000,     611.58
    165.0000,     555.33
    170.0000,     704.23
    175.0000,     820.62
    180.0000,     610.33
    185.0000,     638.36
    190.0000,     651.23
    195.0000,     565.82
    200.0000,     611.98
    205.0000,     655.59
    210.0000,     682.72
    215.0000,     683.18
    220.0000,     749.28
    225.0000,     750.57
    230.0000,     677.25
    235.0000,     737.50
    240.0000,     834.07
    245.0000,     667.86
    250.0000,     657.72
    255.0000,     619.67
    260.0000,     606.20
    265.0000,     658.10
    270.0000,     605.78
    275.0000,     546.45
    280.0000,     494.46
    285.0000,     548.35
    290.0000,     526.65
    295.0000,     516.86
    300.0000,     551.55
    305.0000,     567.65
           480.7539
LAYER 2
61,     5.2500
     10.0000,     963.11
     15.0000,     1017.3
     20.0000,     976.12
     25.0000,     814.74
     30.0000,     768.91
     35.0000,     827.60
     40.0000,     860.77
     45.0000,     846.21
     50.0000,     846.50
     55.0000,     854.72
     60.0000,     862.85
     65.0000,     845.34
     70.0000,     793.88
     75.0000,     770.84
     80.0000,     767.42
     85.0000,     788.18
     90.0000,     734.81
     95.0000,     742.96
    100.0000,     755.90
    105.0000,     718.35
    110.0000,     749.25
    115.0000,     798.47
    120.0000,     724.74
    125.0000,     674.46
    130.0000,     671.15
    135.0000,     690.21
    140.0000,     686.51
    145.0000,     682.78
    150.0000,     690.25
    155.0000,     643.18
    160.0000,     712.70
    165.0000,     669.41
    170.0000,     799.36
    175.0000,     901.31
    180.0000,     728.14
    185.0000,     733.26
    190.0000,     734.11
    195.0000,     657.44
    200.0000,     692.01
    205.0000,     728.10
    210.0000,     756.59
    215.0000,     751.95
    220.0000,     791.36
    225.0000,     800.77
    230.0000,     739.45
    235.0000,     786.60
    240.0000,     870.28
    245.0000,     697.72
    250.0000,     674.72
    255.0000,     654.45
    260.0000,     648.13
    265.0000,     693.76
    270.0000,     644.13
    275.0000,     576.01
    280.0000,     532.78
    285.0000,     576.28
    290.0000,     557.70
    295.0000,     545.90
    300.0000,     570.43
    305.0000,     564.27
           494.0482
LAYER 3
59,     8.2750
     15.0000,     1086.4
     20.0000,     1057.1
     25.0000,     904.73
     30.0000,     895.33
     35.0000,     1044.1
     40.0000,     1131.3
     45.0000,     1114.5
     50.0000,     1080.1
     55.0000,     1049.3
     60.0000,     1057.2
     65.0000,     1073.0
     70.0000,     1049.8
     75.0000,     1029.2
     80.0000,     1025.6
     85.0000,     1048.0
     90.0000,     1020.9
     95.0000,     1021.7
    100.0000,     984.41
    105.0000,     885.87
    110.0000,     872.81
    115.0000,     937.28
    120.0000,     899.29
    125.0000,     878.22
    130.0000,     890.36
    135.0000,     905.98
    140.0000,     897.71
    145.0000,     925.26
    150.0000,     971.41
    155.0000,     967.06
    160.0000,     1041.7
    165.0000,     1000.7
    170.0000,     1100.4
    175.0000,     1192.9
    180.0000,     1061.1
    185.0000,     1037.5
    190.0000,     1014.2
    195.0000,     937.62
    200.0000,     954.02
    205.0000,     981.76
    210.0000,     1003.0
    215.0000,     974.33
    220.0000,     970.46
    225.0000,     976.46
    230.0000,     937.37
    235.0000,     989.30
    240.0000,     1056.3
    245.0000,     846.07
    250.0000,     793.66
    255.0000,     784.58
    260.0000,     781.35
    265.0000,     808.83
    270.0000,     751.51
    275.0000,     672.29
    280.0000,     635.62
    285.0000,     665.95
    290.0000,     649.01
    295.0000,     630.51
    300.0000,     619.77
           559.8765
LAYER 4
57,    11.6025
     20.0000,     1194.1
     25.0000,     1053.4
     30.0000,     1089.9
     35.0000,     1370.6
     40.0000,     1555.8
     45.0000,     1546.2
     50.0000,     1435.8
     55.0000,     1317.7
     60.0000,     1300.7
     65.0000,     1349.8
     70.0000,     1375.9
     75.0000,     1376.3
     80.0000,     1379.2
     85.0000,     1400.6
     90.0000,     1373.9
     95.0000,     1331.2
    100.0000,     1207.7
    105.0000,     1028.4
    110.0000,     974.62
    115.0000,     1055.3
    120.0000,     1052.2
    125.0000,     1064.4
    130.0000,     1087.1
    135.0000,     1083.3
    140.0000,     1067.4
    145.0000,     1146.1
    150.0000,     1289.2
    155.0000,     1380.8
    160.0000,     1490.3
    165.0000,     1444.7
    170.0000,     1507.1
    175.0000,     1610.9
    180.0000,     1542.8
    185.0000,     1519.4
    190.0000,     1480.9
    195.0000,     1392.5
    200.0000,     1382.8
    205.0000,     1386.4
    210.0000,     1373.0
    215.0000,     1294.8
    220.0000,     1240.6
    225.0000,     1236.5
    230.0000,     1225.4
    235.0000,     1300.0
    240.0000,     1341.6
    245.0000,     1055.3
    250.0000,     959.67
    255.0000,     949.04
    260.0000,     941.07
    265.0000,     943.86
    270.0000,     868.53
    275.0000,     778.68
    280.0000,     742.28
    285.0000,     761.68
    290.0000,     741.61
    295.0000,     714.71
           649.8708
LAYER 5
53,    15.2628
     30.0000,     1312.9
     35.0000,     1601.2
     40.0000,     1820.3
     45.0000,     1911.2
     50.0000,     1791.1
     55.0000,     1543.0
     60.0000,     1383.5
     65.0000,     1312.8
     70.0000,     1279.1
     75.0000,     1242.9
     80.0000,     1207.3
     85.0000,     1173.1
     90.0000,     1115.9
     95.0000,     1048.0
    100.0000,     966.90
    105.0000,     907.34
    110.0000,     946.10
    115.0000,     1070.2
    120.0000,     1125.3
    125.0000,     1136.7
    130.0000,     1097.0
    135.0000,     1010.1
    140.0000,     949.40
    145.0000,     1012.7
    150.0000,     1195.0
    155.0000,     1398.3
    160.0000,     1560.9
    165.0000,     1599.4
    170.0000,     1639.3
    175.0000,     1759.2
    180.0000,     1895.5
    185.0000,     2025.1
    190.0000,     2084.1
    195.0000,     2045.9
    200.0000,     1973.7
    205.0000,     1869.1
    210.0000,     1737.7
    215.0000,     1595.2
    220.0000,     1507.6
    225.0000,     1505.9
    230.0000,     1553.6
    235.0000,     1615.8
    240.0000,     1549.2
    245.0000,     1268.2
    250.0000,     1117.6
    255.0000,     1072.1
    260.0000,     1045.5
    265.0000,     1008.8
    270.0000,     932.24
    275.0000,     861.75
    280.0000,     823.90
    285.0000,     813.71
           781.1483
LAYER 6
49,    19.2890
     40.0000,     1445.2
     45.0000,     1544.0
     50.0000,     1487.9
     55.0000,     1258.7
     60.0000,     1049.2
     65.0000,     871.50
     70.0000,     755.52
     75.0000,     676.61
     80.0000,     628.01
     85.0000,     600.12
     90.0000,     583.43
     95.0000,     586.15
    100.0000,     617.17
    105.0000,     692.16
    110.0000,     832.27
    115.0000,     1007.1
    120.0000,     1106.1
    125.0000,     1099.5
    130.0000,     998.93
    135.0000,     855.04
    140.0000,     745.79
    145.0000,     724.01
    150.0000,     781.28
    155.0000,     870.02
    160.0000,     947.02
    165.0000,     981.12
    170.0000,     1004.5
    175.0000,     1059.6
    180.0000,     1147.3
    185.0000,     1245.2
    190.0000,     1313.1
    195.0000,     1329.2
    200.0000,     1307.9
    205.0000,     1262.7
    210.0000,     1209.3
    215.0000,     1168.7
    220.0000,     1167.8
    225.0000,     1217.7
    230.0000,     1295.4
    235.0000,     1348.1
    240.0000,     1295.6
    245.0000,     1137.3
    250.0000,     1021.1
    255.0000,     965.85
    260.0000,     930.26
    265.0000,     892.85
    270.0000,     843.74
    275.0000,     804.92
           779.6455
LAYER 7
45,    23.7179
     50.0000,     1156.1
     55.0000,     942.12
     60.0000,     780.68
     65.0000,     612.55
     70.0000,     501.31
     75.0000,     426.11
     80.0000,     387.45
     85.0000,     373.12
     90.0000,     378.50
     95.0000,     409.25
    100.0000,     475.58
    105.0000,     589.78
    110.0000,     756.05
    115.0000,     936.00
    120.0000,     1041.6
    125.0000,     1024.3
    130.0000,     903.89
    135.0000,     747.11
    140.0000,     620.85
    145.0000,     554.92
    150.0000,     540.58
    155.0000,     552.69
    160.0000,     568.90
    165.0000,     576.25
    170.0000,     580.96
    175.0000,     596.43
    180.0000,     626.85
    185.0000,     665.26
    190.0000,     698.09
    195.0000,     717.37
    200.0000,     725.93
    205.0000,     730.24
    210.0000,     738.34
    215.0000,     759.74
    220.0000,     803.50
    225.0000,     870.94
    230.0000,     946.45
    235.0000,     996.44
    240.0000,     985.83
    245.0000,     922.97
    250.0000,     861.54
    255.0000,     824.80
    260.0000,     799.81
    265.0000,     777.25
           752.5002
LAYER 8
41,    28.5897
     60.0000,     677.94
     65.0000,     507.41
     70.0000,     420.48
     75.0000,     363.85
     80.0000,     336.22
     85.0000,     330.44
     90.0000,     347.18
     95.0000,     390.46
    100.0000,     467.87
    105.0000,     586.28
    110.0000,     740.33
    115.0000,     891.57
    120.0000,     974.45
    125.0000,     949.72
    130.0000,     836.69
    135.0000,     692.81
    140.0000,     569.55
    145.0000,     488.12
    150.0000,     444.09
    155.0000,     423.21
    160.0000,     412.62
    165.0000,     404.87
    170.0000,     399.68
    175.0000,     400.31
    180.0000,     408.25
    185.0000,     421.42
    190.0000,     435.77
    195.0000,     449.12
    200.0000,     462.61
    205.0000,     479.34
    210.0000,     503.05
    215.0000,     537.57
    220.0000,     585.21
    225.0000,     644.18
    230.0000,     704.46
    235.0000,     747.49
    240.0000,     757.73
    245.0000,     743.36
    250.0000,     725.34
    255.0000,     711.35
           706.9929
LAYER 9
37,    33.9487
     70.0000,     425.13
     75.0000,     383.02
     80.0000,     366.07
     85.0000,     368.83
     90.0000,     396.80
     95.0000,     451.41
    100.0000,     533.58
    105.0000,     643.77
    110.0000,     772.49
    115.0000,     885.13
    120.0000,     937.85
    125.0000,     907.22
    130.0000,     809.18
    135.0000,     684.86
    140.0000,     571.34
    145.0000,     485.99
    150.0000,     428.89
    155.0000,     392.50
    160.0000,     368.87
    165.0000,     352.68
    170.0000,     341.82
    175.0000,     336.13
    180.0000,     335.52
    185.0000,     339.03
    190.0000,     345.40
    195.0000,     354.18
    200.0000,     366.15
    205.0000,     382.98
    210.0000,     406.48
    215.0000,     438.07
    220.0000,     477.21
    225.0000,     522.39
    230.0000,     568.55
    235.0000,     603.31
    240.0000,     617.19
    245.0000,     622.27
           633.7218
LAYER 10
31,    39.8436
     85.0000,     430.36
     90.0000,     491.72
     95.0000,     550.95
    100.0000,     632.42
    105.0000,     724.89
    110.0000,     829.13
    115.0000,     907.32
    120.0000,     935.44
    125.0000,     901.49
    130.0000,     817.60
    135.0000,     711.33
    140.0000,     608.64
    145.0000,     524.00
    150.0000,     460.57
    155.0000,     415.25
    160.0000,     383.35
    165.0000,     360.93
    170.0000,     345.46
    175.0000,     335.57
    180.0000,     330.35
    185.0000,     329.01
    190.0000,     330.99
    195.0000,     336.23
    200.0000,     345.26
    205.0000,     358.98
    210.0000,     378.15
    215.0000,     403.93
    220.0000,     432.19
    225.0000,     464.73
    230.0000,     497.08
           540.6460
LAYER 11
27,    46.3279
     95.0000,     636.04
    100.0000,     734.10
    105.0000,     813.88
    110.0000,     888.76
    115.0000,     939.49
    120.0000,     953.85
    125.0000,     920.48
    130.0000,     848.61
    135.0000,     757.35
    140.0000,     665.07
    145.0000,     583.66
    150.0000,     517.72
    155.0000,     466.99
    160.0000,     429.11
    165.0000,     401.36
    170.0000,     381.42
    175.0000,     367.57
    180.0000,     358.53
    185.0000,     353.43
    190.0000,     351.77
    195.0000,     353.46
    200.0000,     358.80
    205.0000,     368.40
    210.0000,     380.91
    215.0000,     397.32
    220.0000,     416.62
           442.7724
LAYER 12
23,    53.4607
    105.0000,     874.36
    110.0000,     940.64
    115.0000,     976.87
    120.0000,     979.88
    125.0000,     950.44
    130.0000,     887.40
    135.0000,     807.61
    140.0000,     724.42
    145.0000,     647.44
    150.0000,     581.57
    155.0000,     528.07
    160.0000,     486.11
    165.0000,     454.01
    170.0000,     429.91
    175.0000,     412.14
    180.0000,     399.34
    185.0000,     390.52
    190.0000,     385.10
    195.0000,     382.91
    200.0000,     383.71
    205.0000,     387.11
    210.0000,     392.85
           401.0089
LAYER 13
21,    61.3068
    110.0000,     1014.8
    115.0000,     1022.6
    120.0000,     1010.2
    125.0000,     976.03
    130.0000,     923.33
    135.0000,     849.89
    140.0000,     772.59
    145.0000,     699.31
    150.0000,     634.53
    155.0000,     580.01
    160.0000,     535.69
    165.0000,     500.56
    170.0000,     473.19
    175.0000,     452.09
    180.0000,     435.91
    185.0000,     423.60
    190.0000,     414.48
    195.0000,     408.76
    200.0000,     404.76
    205.0000,     402.14
           400.3524
LAYER 14
19, 
    115.0000,     1055.6
    120.0000,     1032.5
    125.0000,     993.51
    130.0000,     940.06
    135.0000,     876.33
    140.0000,     798.75
    145.0000,     726.04
    150.0000,     661.46
    155.0000,     606.45
    160.0000,     561.09
    165.0000,     524.58
    170.0000,     495.64
    175.0000,     472.82
    180.0000,     454.74
    185.0000,     440.14
    190.0000,     430.06
    195.0000,     421.91
    200.0000,     415.26
           409.8009
CALCULATED APPARENT RESISTIVITY
      7.5000,       5.0000,   1.00000,    943.7121
     12.5000,       5.0000,   1.00000,    988.3182
     17.5000,       5.0000,   1.00000,    940.0505
     22.5000,       5.0000,   1.00000,    879.3464
     27.5000,       5.0000,   1.00000,    853.2991
     32.5000,       5.0000,   1.00000,    864.4348
     37.5000,       5.0000,   1.00000,    881.5751
     42.5000,       5.0000,   1.00000,    862.1371
     47.5000,       5.0000,   1.00000,    874.7280
     52.5000,       5.0000,   1.00000,    866.1815
     57.5000,       5.0000,   1.00000,    855.2162
     62.5000,       5.0000,   1.00000,    831.4364
     67.5000,       5.0000,   1.00000,    792.1089
     72.5000,       5.0000,   1.00000,    782.3889
     77.5000,       5.0000,   1.00000,    747.9453
     82.5000,       5.0000,   1.00000,    771.4384
     87.5000,       5.0000,   1.00000,    723.4170
     92.5000,       5.0000,   1.00000,    728.4990
     97.5000,       5.0000,   1.00000,    748.0596
    102.5000,       5.0000,   1.00000,    728.0507
    107.5000,       5.0000,   1.00000,    749.6746
    112.5000,       5.0000,   1.00000,    763.2146
    117.5000,       5.0000,   1.00000,    716.2994
    122.5000,       5.0000,   1.00000,    694.8863
    127.5000,       5.0000,   1.00000,    680.4940
    132.5000,       5.0000,   1.00000,    679.7891
    137.5000,       5.0000,   1.00000,    680.2740
    142.5000,       5.0000,   1.00000,    658.1280
    147.5000,       5.0000,   1.00000,    687.8713
    152.5000,       5.0000,   1.00000,    624.4083
    157.5000,       5.0000,   1.00000,    724.0331
    162.5000,       5.0000,   1.00000,    657.4125
    167.5000,       5.0000,   1.00000,    743.9388
    172.5000,       5.0000,   1.00000,    819.9333
    177.5000,       5.0000,   1.00000,    688.4588
    182.5000,       5.0000,   1.00000,    740.6255
    187.5000,       5.0000,   1.00000,    727.1536
    192.5000,       5.0000,   1.00000,    664.8131
    197.5000,       5.0000,   1.00000,    711.6589
    202.5000,       5.0000,   1.00000,    723.0888
    207.5000,       5.0000,   1.00000,    748.8553
    212.5000,       5.0000,   1.00000,    751.3926
    217.5000,       5.0000,   1.00000,    788.2444
    222.5000,       5.0000,   1.00000,    795.1847
    227.5000,       5.0000,   1.00000,    768.3982
    232.5000,       5.0000,   1.00000,    769.4766
    237.5000,       5.0000,   1.00000,    832.4106
    242.5000,       5.0000,   1.00000,    704.8792
    247.5000,       5.0000,   1.00000,    718.2686
    252.5000,       5.0000,   1.00000,    685.0316
    257.5000,       5.0000,   1.00000,    655.1829
    262.5000,       5.0000,   1.00000,    674.5681
    267.5000,       5.0000,   1.00000,    622.7065
    272.5000,       5.0000,   1.00000,    609.3188
    277.5000,       5.0000,   1.00000,    557.8034
    282.5000,       5.0000,   1.00000,    585.7426
    287.5000,       5.0000,   1.00000,    562.3839
    292.5000,       5.0000,   1.00000,    560.1707
    297.5000,       5.0000,   1.00000,    558.7419
    302.5000,       5.0000,   1.00000,    565.5197
    307.5000,       5.0000,   1.00000,    512.2892
     12.5000,       5.0000,   2.00000,   1059.5688
     17.5000,       5.0000,   2.00000,   1033.5944
     22.5000,       5.0000,   2.00000,    926.7684
     27.5000,       5.0000,   2.00000,    918.0959
     32.5000,       5.0000,   2.00000,    981.5494
     37.5000,       5.0000,   2.00000,    995.4036
     42.5000,       5.0000,   2.00000,    941.8460
     47.5000,       5.0000,   2.00000,    946.6618
     52.5000,       5.0000,   2.00000,    954.8454
     57.5000,       5.0000,   2.00000,    950.8622
     62.5000,       5.0000,   2.00000,    920.5536
     67.5000,       5.0000,   2.00000,    877.3886
     72.5000,       5.0000,   2.00000,    859.5830
     77.5000,       5.0000,   2.00000,    850.1124
     82.5000,       5.0000,   2.00000,    876.8034
     87.5000,       5.0000,   2.00000,    800.2212
     92.5000,       5.0000,   2.00000,    804.6066
     97.5000,       5.0000,   2.00000,    835.4614
    102.5000,       5.0000,   2.00000,    775.3394
    107.5000,       5.0000,   2.00000,    803.3528
    112.5000,       5.0000,   2.00000,    844.4586
    117.5000,       5.0000,   2.00000,    771.8185
    122.5000,       5.0000,   2.00000,    740.4306
    127.5000,       5.0000,   2.00000,    756.4833
    132.5000,       5.0000,   2.00000,    775.1111
    137.5000,       5.0000,   2.00000,    762.1304
    142.5000,       5.0000,   2.00000,    759.2897
    147.5000,       5.0000,   2.00000,    775.1370
    152.5000,       5.0000,   2.00000,    743.5043
    157.5000,       5.0000,   2.00000,    837.2485
    162.5000,       5.0000,   2.00000,    716.3547
    167.5000,       5.0000,   2.00000,    856.6311
    172.5000,       5.0000,   2.00000,    974.9999
    177.5000,       5.0000,   2.00000,    740.0931
    182.5000,       5.0000,   2.00000,    830.3568
    187.5000,       5.0000,   2.00000,    885.1805
    192.5000,       5.0000,   2.00000,    761.2966
    197.5000,       5.0000,   2.00000,    812.5870
    202.5000,       5.0000,   2.00000,    857.0381
    207.5000,       5.0000,   2.00000,    839.8307
    212.5000,       5.0000,   2.00000,    824.6129
    217.5000,       5.0000,   2.00000,    894.1920
    222.5000,       5.0000,   2.00000,    892.5185
    227.5000,       5.0000,   2.00000,    784.9152
    232.5000,       5.0000,   2.00000,    841.2078
    237.5000,       5.0000,   2.00000,    945.0798
    242.5000,       5.0000,   2.00000,    761.8414
    247.5000,       5.0000,   2.00000,    760.2516
    252.5000,       5.0000,   2.00000,    754.8155
    257.5000,       5.0000,   2.00000,    709.3651
    262.5000,       5.0000,   2.00000,    739.4641
    267.5000,       5.0000,   2.00000,    694.1310
    272.5000,       5.0000,   2.00000,    644.5453
    277.5000,       5.0000,   2.00000,    607.5590
    282.5000,       5.0000,   2.00000,    654.4984
    287.5000,       5.0000,   2.00000,    618.5052
    292.5000,       5.0000,   2.00000,    576.7808
    297.5000,       5.0000,   2.00000,    605.3187
    302.5000,       5.0000,   2.00000,    609.9640
     17.5000,       5.0000,   3.00000,   1093.2018
     22.5000,       5.0000,   3.00000,    968.1293
     27.5000,       5.0000,   3.00000,    948.1914
     32.5000,       5.0000,   3.00000,   1037.1868
     37.5000,       5.0000,   3.00000,   1073.8057
     42.5000,       5.0000,   3.00000,   1002.0037
     47.5000,       5.0000,   3.00000,    984.5822
     52.5000,       5.0000,   3.00000,   1001.8003
     57.5000,       5.0000,   3.00000,   1014.7992
     62.5000,       5.0000,   3.00000,    981.4177
     67.5000,       5.0000,   3.00000,    913.2198
     72.5000,       5.0000,   3.00000,    904.7208
     77.5000,       5.0000,   3.00000,    901.4013
     82.5000,       5.0000,   3.00000,    927.0540
     87.5000,       5.0000,   3.00000,    848.9471
     92.5000,       5.0000,   3.00000,    844.8928
     97.5000,       5.0000,   3.00000,    853.3422
    102.5000,       5.0000,   3.00000,    819.3531
    107.5000,       5.0000,   3.00000,    856.9438
    112.5000,       5.0000,   3.00000,    897.6431
    117.5000,       5.0000,   3.00000,    817.1783
    122.5000,       5.0000,   3.00000,    766.9246
    127.5000,       5.0000,   3.00000,    788.8311
    132.5000,       5.0000,   3.00000,    831.7555
    137.5000,       5.0000,   3.00000,    850.2591
    142.5000,       5.0000,   3.00000,    821.7302
    147.5000,       5.0000,   3.00000,    865.9409
    152.5000,       5.0000,   3.00000,    801.4715
    157.5000,       5.0000,   3.00000,    864.5505
    162.5000,       5.0000,   3.00000,    781.4418
    167.5000,       5.0000,   3.00000,    947.9326
    172.5000,       5.0000,   3.00000,   1044.4161
    177.5000,       5.0000,   3.00000,    836.2191
    182.5000,       5.0000,   3.00000,    888.0442
    187.5000,       5.0000,   3.00000,    931.7400
    192.5000,       5.0000,   3.00000,    852.4169
    197.5000,       5.0000,   3.00000,    891.6144
    202.5000,       5.0000,   3.00000,    924.3091
    207.5000,       5.0000,   3.00000,    926.7462
    212.5000,       5.0000,   3.00000,    905.3029
    217.5000,       5.0000,   3.00000,    960.5603
    222.5000,       5.0000,   3.00000,    909.5353
    227.5000,       5.0000,   3.00000,    830.6918
    232.5000,       5.0000,   3.00000,    883.8389
    237.5000,       5.0000,   3.00000,   1009.3934
    242.5000,       5.0000,   3.00000,    824.9822
    247.5000,       5.0000,   3.00000,    784.0741
    252.5000,       5.0000,   3.00000,    762.0086
    257.5000,       5.0000,   3.00000,    766.7577
    262.5000,       5.0000,   3.00000,    807.1580
    267.5000,       5.0000,   3.00000,    738.5599
    272.5000,       5.0000,   3.00000,    682.3750
    277.5000,       5.0000,   3.00000,    633.8000
    282.5000,       5.0000,   3.00000,    693.2929
    287.5000,       5.0000,   3.00000,    649.2830
    292.5000,       5.0000,   3.00000,    622.7601
    297.5000,       5.0000,   3.00000,    630.4399
     22.5000,      15.0000,   1.00000,   1019.0821
     27.5000,      15.0000,   1.00000,    994.4897
     32.5000,      15.0000,   1.00000,   1011.5379
     37.5000,      15.0000,   1.00000,   1036.9163
     42.5000,      15.0000,   1.00000,   1031.9316
     47.5000,      15.0000,   1.00000,   1004.1650
     52.5000,      15.0000,   1.00000,   1001.6803
     57.5000,      15.0000,   1.00000,   1006.6646
     62.5000,      15.0000,   1.00000,    977.6871
     67.5000,      15.0000,   1.00000,    942.8640
     72.5000,      15.0000,   1.00000,    914.6223
     77.5000,      15.0000,   1.00000,    911.6883
     82.5000,      15.0000,   1.00000,    897.9072
     87.5000,      15.0000,   1.00000,    885.0264
     92.5000,      15.0000,   1.00000,    847.2872
     97.5000,      15.0000,   1.00000,    838.5266
    102.5000,      15.0000,   1.00000,    859.6564
    107.5000,      15.0000,   1.00000,    885.6421
    112.5000,      15.0000,   1.00000,    871.7562
    117.5000,      15.0000,   1.00000,    837.3698
    122.5000,      15.0000,   1.00000,    803.2333
    127.5000,      15.0000,   1.00000,    797.8871
    132.5000,      15.0000,   1.00000,    842.3472
    137.5000,      15.0000,   1.00000,    866.3975
    142.5000,      15.0000,   1.00000,    892.0724
    147.5000,      15.0000,   1.00000,    858.5839
    152.5000,      15.0000,   1.00000,    838.6815
    157.5000,      15.0000,   1.00000,    820.9734
    162.5000,      15.0000,   1.00000,    889.1206
    167.5000,      15.0000,   1.00000,    939.7947
    172.5000,      15.0000,   1.00000,    969.3516
    177.5000,      15.0000,   1.00000,    958.0088
    182.5000,      15.0000,   1.00000,    908.1489
    187.5000,      15.0000,   1.00000,    881.8226
    192.5000,      15.0000,   1.00000,    903.4293
    197.5000,      15.0000,   1.00000,    921.3137
    202.5000,      15.0000,   1.00000,    928.9623
    207.5000,      15.0000,   1.00000,    951.6758
    212.5000,      15.0000,   1.00000,    973.0104
    217.5000,      15.0000,   1.00000,    919.3968
    222.5000,      15.0000,   1.00000,    895.7803
    227.5000,      15.0000,   1.00000,    887.1511
    232.5000,      15.0000,   1.00000,    917.1642
    237.5000,      15.0000,   1.00000,    909.3005
    242.5000,      15.0000,   1.00000,    886.4373
    247.5000,      15.0000,   1.00000,    799.8972
    252.5000,      15.0000,   1.00000,    769.6529
    257.5000,      15.0000,   1.00000,    790.9102
    262.5000,      15.0000,   1.00000,    799.3627
    267.5000,      15.0000,   1.00000,    765.0060
    272.5000,      15.0000,   1.00000,    707.8792
    277.5000,      15.0000,   1.00000,    685.2574
    282.5000,      15.0000,   1.00000,    660.1768
    287.5000,      15.0000,   1.00000,    673.1237
    292.5000,      15.0000,   1.00000,    657.5632
     22.5000,       5.0000,   4.00000,    985.2893
     27.5000,       5.0000,   4.00000,    964.7659
     32.5000,       5.0000,   4.00000,   1036.3643
     37.5000,       5.0000,   4.00000,   1086.7102
     42.5000,       5.0000,   4.00000,   1035.0197
     47.5000,       5.0000,   4.00000,   1017.6100
     52.5000,       5.0000,   4.00000,   1015.3419
     57.5000,       5.0000,   4.00000,   1028.7006
     62.5000,       5.0000,   4.00000,    995.6874
     67.5000,       5.0000,   4.00000,    936.0960
     72.5000,       5.0000,   4.00000,    920.6725
     77.5000,       5.0000,   4.00000,    903.2897
     82.5000,       5.0000,   4.00000,    943.6501
     87.5000,       5.0000,   4.00000,    864.6016
     92.5000,       5.0000,   4.00000,    847.2507
     97.5000,       5.0000,   4.00000,    867.9409
    102.5000,       5.0000,   4.00000,    835.1803
    107.5000,       5.0000,   4.00000,    891.7457
    112.5000,       5.0000,   4.00000,    926.2231
    117.5000,       5.0000,   4.00000,    835.3904
    122.5000,       5.0000,   4.00000,    793.8610
    127.5000,       5.0000,   4.00000,    800.9415
    132.5000,       5.0000,   4.00000,    861.2416
    137.5000,       5.0000,   4.00000,    885.5082
    142.5000,       5.0000,   4.00000,    890.1897
    147.5000,       5.0000,   4.00000,    905.7555
    152.5000,       5.0000,   4.00000,    793.7211
    157.5000,       5.0000,   4.00000,    903.8661
    162.5000,       5.0000,   4.00000,    809.5739
    167.5000,       5.0000,   4.00000,    974.5939
    172.5000,       5.0000,   4.00000,   1127.0154
    177.5000,       5.0000,   4.00000,    871.3415
    182.5000,       5.0000,   4.00000,    941.0929
    187.5000,       5.0000,   4.00000,    945.2210
    192.5000,       5.0000,   4.00000,    857.9935
    197.5000,       5.0000,   4.00000,    943.2654
    202.5000,       5.0000,   4.00000,    959.6402
    207.5000,       5.0000,   4.00000,    978.9932
    212.5000,       5.0000,   4.00000,    964.6272
    217.5000,       5.0000,   4.00000,    959.7217
    222.5000,       5.0000,   4.00000,    932.3606
    227.5000,       5.0000,   4.00000,    853.5820
    232.5000,       5.0000,   4.00000,    915.5816
    237.5000,       5.0000,   4.00000,   1038.0588
    242.5000,       5.0000,   4.00000,    832.5118
    247.5000,       5.0000,   4.00000,    806.9325
    252.5000,       5.0000,   4.00000,    776.0563
    257.5000,       5.0000,   4.00000,    778.8521
    262.5000,       5.0000,   4.00000,    851.7313
    267.5000,       5.0000,   4.00000,    773.3542
    272.5000,       5.0000,   4.00000,    713.5333
    277.5000,       5.0000,   4.00000,    653.2044
    282.5000,       5.0000,   4.00000,    698.1130
    287.5000,       5.0000,   4.00000,    679.2979
    292.5000,       5.0000,   4.00000,    651.6087
     30.0000,      20.0000,   1.00000,    989.3022
     35.0000,      20.0000,   1.00000,    985.1049
     40.0000,      20.0000,   1.00000,   1001.9978
     45.0000,      20.0000,   1.00000,   1024.4258
     50.0000,      20.0000,   1.00000,   1023.5927
     55.0000,      20.0000,   1.00000,    996.3334
     60.0000,      20.0000,   1.00000,    971.3292
     65.0000,      20.0000,   1.00000,    957.3621
     70.0000,      20.0000,   1.00000,    931.9769
     75.0000,      20.0000,   1.00000,    916.4870
     80.0000,      20.0000,   1.00000,    891.4009
     85.0000,      20.0000,   1.00000,    867.7302
     90.0000,      20.0000,   1.00000,    869.2737
     95.0000,      20.0000,   1.00000,    853.0023
    100.0000,      20.0000,   1.00000,    867.9553
    105.0000,      20.0000,   1.00000,    889.0541
    110.0000,      20.0000,   1.00000,    871.9559
    115.0000,      20.0000,   1.00000,    867.3845
    120.0000,      20.0000,   1.00000,    843.6572
    125.0000,      20.0000,   1.00000,    834.4408
    130.0000,      20.0000,   1.00000,    839.3434
    135.0000,      20.0000,   1.00000,    871.6773
    140.0000,      20.0000,   1.00000,    897.5118
    145.0000,      20.0000,   1.00000,    862.3616
    150.0000,      20.0000,   1.00000,    874.3209
    155.0000,      20.0000,   1.00000,    848.4800
    160.0000,      20.0000,   1.00000,    865.6222
    165.0000,      20.0000,   1.00000,    959.5955
    170.0000,      20.0000,   1.00000,    943.9689
    175.0000,      20.0000,   1.00000,    978.7320
    180.0000,      20.0000,   1.00000,    977.2405
    185.0000,      20.0000,   1.00000,    888.9346
    190.0000,      20.0000,   1.00000,    900.9532
    195.0000,      20.0000,   1.00000,    890.6779
    200.0000,      20.0000,   1.00000,    917.7400
    205.0000,      20.0000,   1.00000,    974.6154
    210.0000,      20.0000,   1.00000,    949.2538
    215.0000,      20.0000,   1.00000,    947.7182
    220.0000,      20.0000,   1.00000,    925.1769
    225.0000,      20.0000,   1.00000,    912.4778
    230.0000,      20.0000,   1.00000,    930.4495
    235.0000,      20.0000,   1.00000,    885.2573
    240.0000,      20.0000,   1.00000,    874.7203
    245.0000,      20.0000,   1.00000,    853.4084
    250.0000,      20.0000,   1.00000,    804.1769
    255.0000,      20.0000,   1.00000,    806.6567
    260.0000,      20.0000,   1.00000,    788.5010
    265.0000,      20.0000,   1.00000,    779.7908
    270.0000,      20.0000,   1.00000,    773.8000
    275.0000,      20.0000,   1.00000,    725.8091
    280.0000,      20.0000,   1.00000,    697.7808
    285.0000,      20.0000,   1.00000,    676.1713
     27.5000,       5.0000,   5.00000,    950.0477
     32.5000,       5.0000,   5.00000,   1021.7917
     37.5000,       5.0000,   5.00000,   1058.2589
     42.5000,       5.0000,   5.00000,   1028.8082
     47.5000,       5.0000,   5.00000,   1030.9430
     52.5000,       5.0000,   5.00000,   1022.9796
     57.5000,       5.0000,   5.00000,   1006.6086
     62.5000,       5.0000,   5.00000,    983.9880
     67.5000,       5.0000,   5.00000,    935.5515
     72.5000,       5.0000,   5.00000,    910.9687
     77.5000,       5.0000,   5.00000,    897.8963
     82.5000,       5.0000,   5.00000,    930.2318
     87.5000,       5.0000,   5.00000,    846.2192
     92.5000,       5.0000,   5.00000,    847.4269
     97.5000,       5.0000,   5.00000,    875.7349
    102.5000,       5.0000,   5.00000,    841.2430
    107.5000,       5.0000,   5.00000,    888.0985
    112.5000,       5.0000,   5.00000,    938.2545
    117.5000,       5.0000,   5.00000,    848.4745
    122.5000,       5.0000,   5.00000,    798.1352
    127.5000,       5.0000,   5.00000,    825.7091
    132.5000,       5.0000,   5.00000,    860.2943
    137.5000,       5.0000,   5.00000,    902.8727
    142.5000,       5.0000,   5.00000,    902.0848
    147.5000,       5.0000,   5.00000,    890.0522
    152.5000,       5.0000,   5.00000,    812.8995
    157.5000,       5.0000,   5.00000,    909.8549
    162.5000,       5.0000,   5.00000,    805.8855
    167.5000,       5.0000,   5.00000,    999.8647
    172.5000,       5.0000,   5.00000,   1145.3158
    177.5000,       5.0000,   5.00000,    889.2837
    182.5000,       5.0000,   5.00000,    938.6855
    187.5000,       5.0000,   5.00000,    966.4879
    192.5000,       5.0000,   5.00000,    836.1005
    197.5000,       5.0000,   5.00000,    911.7960
    202.5000,       5.0000,   5.00000,    997.8539
    207.5000,       5.0000,   5.00000,    991.6147
    212.5000,       5.0000,   5.00000,    939.1315
    217.5000,       5.0000,   5.00000,    983.3787
    222.5000,       5.0000,   5.00000,    942.0992
    227.5000,       5.0000,   5.00000,    857.5549
    232.5000,       5.0000,   5.00000,    923.8069
    237.5000,       5.0000,   5.00000,   1033.8629
    242.5000,       5.0000,   5.00000,    820.2465
    247.5000,       5.0000,   5.00000,    805.5296
    252.5000,       5.0000,   5.00000,    798.6781
    257.5000,       5.0000,   5.00000,    779.7319
    262.5000,       5.0000,   5.00000,    842.5495
    267.5000,       5.0000,   5.00000,    803.6230
    272.5000,       5.0000,   5.00000,    729.5984
    277.5000,       5.0000,   5.00000,    660.2558
    282.5000,       5.0000,   5.00000,    716.9760
    287.5000,       5.0000,   5.00000,    683.7203
     32.5000,       5.0000,   6.00000,    990.5858
     37.5000,       5.0000,   6.00000,   1038.2717
     42.5000,       5.0000,   6.00000,    996.1849
     47.5000,       5.0000,   6.00000,   1010.5836
     52.5000,       5.0000,   6.00000,   1010.6060
     57.5000,       5.0000,   6.00000,    999.2781
     62.5000,       5.0000,   6.00000,    959.6317
     67.5000,       5.0000,   6.00000,    903.6697
     72.5000,       5.0000,   6.00000,    897.6064
     77.5000,       5.0000,   6.00000,    880.9118
     82.5000,       5.0000,   6.00000,    901.5864
     87.5000,       5.0000,   6.00000,    827.4946
     92.5000,       5.0000,   6.00000,    839.8420
     97.5000,       5.0000,   6.00000,    873.7211
    102.5000,       5.0000,   6.00000,    833.3796
    107.5000,       5.0000,   6.00000,    880.0838
    112.5000,       5.0000,   6.00000,    931.5722
    117.5000,       5.0000,   6.00000,    851.2458
    122.5000,       5.0000,   6.00000,    811.8101
    127.5000,       5.0000,   6.00000,    821.0997
    132.5000,       5.0000,   6.00000,    877.8905
    137.5000,       5.0000,   6.00000,    886.7656
    142.5000,       5.0000,   6.00000,    851.7299
    147.5000,       5.0000,   6.00000,    893.2795
    152.5000,       5.0000,   6.00000,    813.0068
    157.5000,       5.0000,   6.00000,    900.5099
    162.5000,       5.0000,   6.00000,    808.4996
    167.5000,       5.0000,   6.00000,    994.7385
    172.5000,       5.0000,   6.00000,   1133.6726
    177.5000,       5.0000,   6.00000,    872.0188
    182.5000,       5.0000,   6.00000,    935.4745
    187.5000,       5.0000,   6.00000,    936.6554
    192.5000,       5.0000,   6.00000,    826.0782
    197.5000,       5.0000,   6.00000,    886.4459
    202.5000,       5.0000,   6.00000,    951.5723
    207.5000,       5.0000,   6.00000,    963.5123
    212.5000,       5.0000,   6.00000,    925.1750
    217.5000,       5.0000,   6.00000,    971.2883
    222.5000,       5.0000,   6.00000,    951.1835
    227.5000,       5.0000,   6.00000,    854.3394
    232.5000,       5.0000,   6.00000,    900.9044
    237.5000,       5.0000,   6.00000,   1014.6428
    242.5000,       5.0000,   6.00000,    811.4819
    247.5000,       5.0000,   6.00000,    798.2059
    252.5000,       5.0000,   6.00000,    786.9052
    257.5000,       5.0000,   6.00000,    783.2237
    262.5000,       5.0000,   6.00000,    839.7687
    267.5000,       5.0000,   6.00000,    783.2969
    272.5000,       5.0000,   6.00000,    736.4515
    277.5000,       5.0000,   6.00000,    672.3002
    282.5000,       5.0000,   6.00000,    725.1699
     37.5000,      25.0000,   1.00000,    951.0586
     42.5000,      25.0000,   1.00000,    974.0298
     47.5000,      25.0000,   1.00000,    975.9788
     52.5000,      25.0000,   1.00000,    982.1703
     57.5000,      25.0000,   1.00000,    973.5428
     62.5000,      25.0000,   1.00000,    940.2971
     67.5000,      25.0000,   1.00000,    914.4520
     72.5000,      25.0000,   1.00000,    903.3677
     77.5000,      25.0000,   1.00000,    872.3718
     82.5000,      25.0000,   1.00000,    855.7991
     87.5000,      25.0000,   1.00000,    856.0488
     92.5000,      25.0000,   1.00000,    854.7855
     97.5000,      25.0000,   1.00000,    854.2095
    102.5000,      25.0000,   1.00000,    875.2148
    107.5000,      25.0000,   1.00000,    872.0522
    112.5000,      25.0000,   1.00000,    850.5577
    117.5000,      25.0000,   1.00000,    858.3229
    122.5000,      25.0000,   1.00000,    859.0999
    127.5000,      25.0000,   1.00000,    857.2142
    132.5000,      25.0000,   1.00000,    853.2121
    137.5000,      25.0000,   1.00000,    842.2269
    142.5000,      25.0000,   1.00000,    840.5981
    147.5000,      25.0000,   1.00000,    857.3220
    152.5000,      25.0000,   1.00000,    844.7047
    157.5000,      25.0000,   1.00000,    882.5617
    162.5000,      25.0000,   1.00000,    927.2839
    167.5000,      25.0000,   1.00000,    922.2128
    172.5000,      25.0000,   1.00000,    918.4029
    177.5000,      25.0000,   1.00000,    951.1752
    182.5000,      25.0000,   1.00000,    915.5203
    187.5000,      25.0000,   1.00000,    864.6249
    192.5000,      25.0000,   1.00000,    881.4448
    197.5000,      25.0000,   1.00000,    893.8925
    202.5000,      25.0000,   1.00000,    850.7846
    207.5000,      25.0000,   1.00000,    897.2636
    212.5000,      25.0000,   1.00000,    940.2213
    217.5000,      25.0000,   1.00000,    913.3098
    222.5000,      25.0000,   1.00000,    913.2144
    227.5000,      25.0000,   1.00000,    927.8558
    232.5000,      25.0000,   1.00000,    871.6086
    237.5000,      25.0000,   1.00000,    841.2306
    242.5000,      25.0000,   1.00000,    847.7988
    247.5000,      25.0000,   1.00000,    833.2054
    252.5000,      25.0000,   1.00000,    791.9825
    257.5000,      25.0000,   1.00000,    790.3969
    262.5000,      25.0000,   1.00000,    775.7059
    267.5000,      25.0000,   1.00000,    743.4469
    272.5000,      25.0000,   1.00000,    748.7890
    277.5000,      25.0000,   1.00000,    735.1367
     37.5000,       5.0000,   7.00000,   1008.2643
     42.5000,       5.0000,   7.00000,    971.4343
     47.5000,       5.0000,   7.00000,    964.0272
     52.5000,       5.0000,   7.00000,    983.0938
     57.5000,       5.0000,   7.00000,    987.2051
     62.5000,       5.0000,   7.00000,    937.9239
     67.5000,       5.0000,   7.00000,    875.7988
     72.5000,       5.0000,   7.00000,    864.3824
     77.5000,       5.0000,   7.00000,    850.8886
     82.5000,       5.0000,   7.00000,    881.5895
     87.5000,       5.0000,   7.00000,    813.6480
     92.5000,       5.0000,   7.00000,    823.5552
     97.5000,       5.0000,   7.00000,    855.7300
    102.5000,       5.0000,   7.00000,    821.1879
    107.5000,       5.0000,   7.00000,    872.5771
    112.5000,       5.0000,   7.00000,    922.9030
    117.5000,       5.0000,   7.00000,    851.6485
    122.5000,       5.0000,   7.00000,    808.6021
    127.5000,       5.0000,   7.00000,    830.5266
    132.5000,       5.0000,   7.00000,    861.2227
    137.5000,       5.0000,   7.00000,    845.7908
    142.5000,       5.0000,   7.00000,    834.3684
    147.5000,       5.0000,   7.00000,    862.9139
    152.5000,       5.0000,   7.00000,    793.7385
    157.5000,       5.0000,   7.00000,    902.8298
    162.5000,       5.0000,   7.00000,    800.9906
    167.5000,       5.0000,   7.00000,    972.1844
    172.5000,       5.0000,   7.00000,   1101.4987
    177.5000,       5.0000,   7.00000,    849.5428
    182.5000,       5.0000,   7.00000,    899.4573
    187.5000,       5.0000,   7.00000,    912.5042
    192.5000,       5.0000,   7.00000,    802.1483
    197.5000,       5.0000,   7.00000,    867.7097
    202.5000,       5.0000,   7.00000,    876.2686
    207.5000,       5.0000,   7.00000,    902.6285
    212.5000,       5.0000,   7.00000,    913.6073
    217.5000,       5.0000,   7.00000,    950.1016
    222.5000,       5.0000,   7.00000,    931.5030
    227.5000,       5.0000,   7.00000,    840.1893
    232.5000,       5.0000,   7.00000,    879.4924
    237.5000,       5.0000,   7.00000,    992.1429
    242.5000,       5.0000,   7.00000,    800.8994
    247.5000,       5.0000,   7.00000,    781.3628
    252.5000,       5.0000,   7.00000,    766.1932
    257.5000,       5.0000,   7.00000,    769.9617
    262.5000,       5.0000,   7.00000,    833.4120
    267.5000,       5.0000,   7.00000,    764.4445
    272.5000,       5.0000,   7.00000,    717.0488
    277.5000,       5.0000,   7.00000,    676.6599
     42.5000,       5.0000,   8.00000,    935.7398
     47.5000,       5.0000,   8.00000,    938.9949
     52.5000,       5.0000,   8.00000,    943.9234
     57.5000,       5.0000,   8.00000,    951.6549
     62.5000,       5.0000,   8.00000,    923.6642
     67.5000,       5.0000,   8.00000,    855.4367
     72.5000,       5.0000,   8.00000,    825.9453
     77.5000,       5.0000,   8.00000,    819.3118
     82.5000,       5.0000,   8.00000,    864.0962
     87.5000,       5.0000,   8.00000,    798.0008
     92.5000,       5.0000,   8.00000,    803.2112
     97.5000,       5.0000,   8.00000,    833.3027
    102.5000,       5.0000,   8.00000,    806.7097
    107.5000,       5.0000,   8.00000,    862.1897
    112.5000,       5.0000,   8.00000,    926.1771
    117.5000,       5.0000,   8.00000,    842.8186
    122.5000,       5.0000,   8.00000,    808.7493
    127.5000,       5.0000,   8.00000,    819.0085
    132.5000,       5.0000,   8.00000,    822.9553
    137.5000,       5.0000,   8.00000,    830.1891
    142.5000,       5.0000,   8.00000,    813.8261
    147.5000,       5.0000,   8.00000,    828.5895
    152.5000,       5.0000,   8.00000,    771.9023
    157.5000,       5.0000,   8.00000,    885.3136
    162.5000,       5.0000,   8.00000,    784.1151
    167.5000,       5.0000,   8.00000,    945.6681
    172.5000,       5.0000,   8.00000,   1067.6071
    177.5000,       5.0000,   8.00000,    813.0202
    182.5000,       5.0000,   8.00000,    862.2693
    187.5000,       5.0000,   8.00000,    882.9745
    192.5000,       5.0000,   8.00000,    776.6899
    197.5000,       5.0000,   8.00000,    803.2468
    202.5000,       5.0000,   8.00000,    847.8042
    207.5000,       5.0000,   8.00000,    851.1088
    212.5000,       5.0000,   8.00000,    854.7255
    217.5000,       5.0000,   8.00000,    932.0631
    222.5000,       5.0000,   8.00000,    893.1037
    227.5000,       5.0000,   8.00000,    809.5120
    232.5000,       5.0000,   8.00000,    869.4733
    237.5000,       5.0000,   8.00000,    979.6764
    242.5000,       5.0000,   8.00000,    776.9029
    247.5000,       5.0000,   8.00000,    759.9599
    252.5000,       5.0000,   8.00000,    749.9476
    257.5000,       5.0000,   8.00000,    744.4130
    262.5000,       5.0000,   8.00000,    806.6080
    267.5000,       5.0000,   8.00000,    758.1839
    272.5000,       5.0000,   8.00000,    700.0748
     52.5000,      35.0000,   1.00000,    895.4835
     57.5000,      35.0000,   1.00000,    882.0982
     62.5000,      35.0000,   1.00000,    865.0640
     67.5000,      35.0000,   1.00000,    868.0511
     72.5000,      35.0000,   1.00000,    853.9465
     77.5000,      35.0000,   1.00000,    828.0286
     82.5000,      35.0000,   1.00000,    811.0585
     87.5000,      35.0000,   1.00000,    807.6996
     92.5000,      35.0000,   1.00000,    821.5732
     97.5000,      35.0000,   1.00000,    836.5149
    102.5000,      35.0000,   1.00000,    837.2222
    107.5000,      35.0000,   1.00000,    833.8986
    112.5000,      35.0000,   1.00000,    846.9297
    117.5000,      35.0000,   1.00000,    842.8842
    122.5000,      35.0000,   1.00000,    824.1306
    127.5000,      35.0000,   1.00000,    820.2797
    132.5000,      35.0000,   1.00000,    804.9211
    137.5000,      35.0000,   1.00000,    788.9433
    142.5000,      35.0000,   1.00000,    804.0070
    147.5000,      35.0000,   1.00000,    797.9402
    152.5000,      35.0000,   1.00000,    816.5809
    157.5000,      35.0000,   1.00000,    845.3696
    162.5000,      35.0000,   1.00000,    838.8574
    167.5000,      35.0000,   1.00000,    839.0002
    172.5000,      35.0000,   1.00000,    845.6089
    177.5000,      35.0000,   1.00000,    825.2775
    182.5000,      35.0000,   1.00000,    832.3864
    187.5000,      35.0000,   1.00000,    805.8854
    192.5000,      35.0000,   1.00000,    775.4257
    197.5000,      35.0000,   1.00000,    782.1778
    202.5000,      35.0000,   1.00000,    793.4450
    207.5000,      35.0000,   1.00000,    789.9654
    212.5000,      35.0000,   1.00000,    795.1858
    217.5000,      35.0000,   1.00000,    795.2031
    222.5000,      35.0000,   1.00000,    829.9108
    227.5000,      35.0000,   1.00000,    845.2825
    232.5000,      35.0000,   1.00000,    822.8693
    237.5000,      35.0000,   1.00000,    803.1877
    242.5000,      35.0000,   1.00000,    789.6115
    247.5000,      35.0000,   1.00000,    785.1470
    252.5000,      35.0000,   1.00000,    766.8863
    257.5000,      35.0000,   1.00000,    726.3802
    262.5000,      35.0000,   1.00000,    708.7355
     52.5000,       5.0000,  10.00000,    892.5384
     57.5000,       5.0000,  10.00000,    889.8702
     62.5000,       5.0000,  10.00000,    850.5190
     67.5000,       5.0000,  10.00000,    804.0786
     72.5000,       5.0000,  10.00000,    794.1804
     77.5000,       5.0000,  10.00000,    779.8057
     82.5000,       5.0000,  10.00000,    808.3787
     87.5000,       5.0000,  10.00000,    749.5492
     92.5000,       5.0000,  10.00000,    766.4138
     97.5000,       5.0000,  10.00000,    799.9135
    102.5000,       5.0000,  10.00000,    783.0513
    107.5000,       5.0000,  10.00000,    844.4666
    112.5000,       5.0000,  10.00000,    920.0704
    117.5000,       5.0000,  10.00000,    838.5054
    122.5000,       5.0000,  10.00000,    769.7988
    127.5000,       5.0000,  10.00000,    774.8958
    132.5000,       5.0000,  10.00000,    795.2429
    137.5000,       5.0000,  10.00000,    791.6497
    142.5000,       5.0000,  10.00000,    773.9562
    147.5000,       5.0000,  10.00000,    792.6241
    152.5000,       5.0000,  10.00000,    722.9641
    157.5000,       5.0000,  10.00000,    810.2339
    162.5000,       5.0000,  10.00000,    722.2466
    167.5000,       5.0000,  10.00000,    882.8680
    172.5000,       5.0000,  10.00000,    993.3297
    177.5000,       5.0000,  10.00000,    757.9008
    182.5000,       5.0000,  10.00000,    799.3081
    187.5000,       5.0000,  10.00000,    788.8997
    192.5000,       5.0000,  10.00000,    688.8797
    197.5000,       5.0000,  10.00000,    737.7939
    202.5000,       5.0000,  10.00000,    778.6403
    207.5000,       5.0000,  10.00000,    785.7665
    212.5000,       5.0000,  10.00000,    771.7765
    217.5000,       5.0000,  10.00000,    807.7025
    222.5000,       5.0000,  10.00000,    809.9525
    227.5000,       5.0000,  10.00000,    769.4685
    232.5000,       5.0000,  10.00000,    821.4573
    237.5000,       5.0000,  10.00000,    934.9734
    242.5000,       5.0000,  10.00000,    747.0089
    247.5000,       5.0000,  10.00000,    717.3437
    252.5000,       5.0000,  10.00000,    698.2792
    257.5000,       5.0000,  10.00000,    699.6776
    262.5000,       5.0000,  10.00000,    759.7974
     67.5000,      45.0000,   1.00000,    803.9724
     72.5000,      45.0000,   1.00000,    793.3400
     77.5000,      45.0000,   1.00000,    786.7350
     82.5000,      45.0000,   1.00000,    781.6644
     87.5000,      45.0000,   1.00000,    789.9864
     92.5000,      45.0000,   1.00000,    796.9252
     97.5000,      45.0000,   1.00000,    804.6885
    102.5000,      45.0000,   1.00000,    802.4396
    107.5000,      45.0000,   1.00000,    784.3259
    112.5000,      45.0000,   1.00000,    792.3417
    117.5000,      45.0000,   1.00000,    795.2795
    122.5000,      45.0000,   1.00000,    789.2487
    127.5000,      45.0000,   1.00000,    799.6077
    132.5000,      45.0000,   1.00000,    787.9396
    137.5000,      45.0000,   1.00000,    773.6016
    142.5000,      45.0000,   1.00000,    753.3594
    147.5000,      45.0000,   1.00000,    763.2682
    152.5000,      45.0000,   1.00000,    782.9336
    157.5000,      45.0000,   1.00000,    760.1108
    162.5000,      45.0000,   1.00000,    755.5286
    167.5000,      45.0000,   1.00000,    753.5172
    172.5000,      45.0000,   1.00000,    719.7375
    177.5000,      45.0000,   1.00000,    726.4705
    182.5000,      45.0000,   1.00000,    732.4705
    187.5000,      45.0000,   1.00000,    746.3283
    192.5000,      45.0000,   1.00000,    736.5160
    197.5000,      45.0000,   1.00000,    708.9338
    202.5000,      45.0000,   1.00000,    713.7399
    207.5000,      45.0000,   1.00000,    709.5341
    212.5000,      45.0000,   1.00000,    715.6676
    217.5000,      45.0000,   1.00000,    743.7567
    222.5000,      45.0000,   1.00000,    737.3413
    227.5000,      45.0000,   1.00000,    737.0808
    232.5000,      45.0000,   1.00000,    723.3727
    237.5000,      45.0000,   1.00000,    725.9002
    242.5000,      45.0000,   1.00000,    741.7150
    247.5000,      45.0000,   1.00000,    723.5957
     77.5000,       5.0000,  12.00000,    740.5081
    157.5000,       5.0000,  12.00000,    753.2359
    237.5000,       5.0000,  12.00000,    887.6934
     67.5000,      15.0000,   4.00000,    755.8937
     72.5000,      15.0000,   4.00000,    730.7687
     77.5000,      15.0000,   4.00000,    735.8450
     82.5000,      15.0000,   4.00000,    732.5160
     87.5000,      15.0000,   4.00000,    739.3113
     92.5000,      15.0000,   4.00000,    733.5893
     97.5000,      15.0000,   4.00000,    750.3541
    102.5000,      15.0000,   4.00000,    780.7473
    107.5000,      15.0000,   4.00000,    808.1337
    112.5000,      15.0000,   4.00000,    829.5247
    117.5000,      15.0000,   4.00000,    810.7745
    122.5000,      15.0000,   4.00000,    769.2363
    127.5000,      15.0000,   4.00000,    765.0233
    132.5000,      15.0000,   4.00000,    768.8312
    137.5000,      15.0000,   4.00000,    757.6962
    142.5000,      15.0000,   4.00000,    743.2284
    147.5000,      15.0000,   4.00000,    709.5727
    152.5000,      15.0000,   4.00000,    712.2372
    157.5000,      15.0000,   4.00000,    677.7586
    162.5000,      15.0000,   4.00000,    722.7882
    167.5000,      15.0000,   4.00000,    771.6545
    172.5000,      15.0000,   4.00000,    761.4670
    177.5000,      15.0000,   4.00000,    743.7307
    182.5000,      15.0000,   4.00000,    696.8780
    187.5000,      15.0000,   4.00000,    682.9238
    192.5000,      15.0000,   4.00000,    668.5728
    197.5000,      15.0000,   4.00000,    656.1174
    202.5000,      15.0000,   4.00000,    681.3688
    207.5000,      15.0000,   4.00000,    693.3748
    212.5000,      15.0000,   4.00000,    713.2607
    217.5000,      15.0000,   4.00000,    722.9455
    222.5000,      15.0000,   4.00000,    713.1868
    227.5000,      15.0000,   4.00000,    717.0052
    232.5000,      15.0000,   4.00000,    745.4378
    237.5000,      15.0000,   4.00000,    748.6123
    242.5000,      15.0000,   4.00000,    741.8727
    247.5000,      15.0000,   4.00000,    666.6789
     82.5000,      55.0000,   1.00000,    767.3146
     87.5000,      55.0000,   1.00000,    771.1671
     92.5000,      55.0000,   1.00000,    756.0580
     97.5000,      55.0000,   1.00000,    761.1646
    102.5000,      55.0000,   1.00000,    761.7467
    107.5000,      55.0000,   1.00000,    757.9551
    112.5000,      55.0000,   1.00000,    757.9476
    117.5000,      55.0000,   1.00000,    765.3788
    122.5000,      55.0000,   1.00000,    772.7137
    127.5000,      55.0000,   1.00000,    763.4316
    132.5000,      55.0000,   1.00000,    766.6370
    137.5000,      55.0000,   1.00000,    749.1978
    142.5000,      55.0000,   1.00000,    740.3855
    147.5000,      55.0000,   1.00000,    750.8619
    152.5000,      55.0000,   1.00000,    732.2612
    157.5000,      55.0000,   1.00000,    707.8433
    162.5000,      55.0000,   1.00000,    694.9203
    167.5000,      55.0000,   1.00000,    677.9397
    172.5000,      55.0000,   1.00000,    668.9390
    177.5000,      55.0000,   1.00000,    665.4028
    182.5000,      55.0000,   1.00000,    668.8359
    187.5000,      55.0000,   1.00000,    664.0865
    192.5000,      55.0000,   1.00000,    683.0673
    197.5000,      55.0000,   1.00000,    693.3215
    202.5000,      55.0000,   1.00000,    671.0643
    207.5000,      55.0000,   1.00000,    676.5054
    212.5000,      55.0000,   1.00000,    689.0347
    217.5000,      55.0000,   1.00000,    679.4853
    222.5000,      55.0000,   1.00000,    679.1841
    227.5000,      55.0000,   1.00000,    679.0398
    232.5000,      55.0000,   1.00000,    675.0570
     77.5000,       5.0000,  15.00000,    694.7046
    157.5000,       5.0000,  15.00000,    698.9373
    237.5000,       5.0000,  15.00000,    797.2758
     82.5000,      15.0000,   5.00000,    699.7183
     87.5000,      15.0000,   5.00000,    700.5359
     92.5000,      15.0000,   5.00000,    694.1039
     97.5000,      15.0000,   5.00000,    716.6466
    102.5000,      15.0000,   5.00000,    751.6371
    107.5000,      15.0000,   5.00000,    788.2740
    112.5000,      15.0000,   5.00000,    812.6021
    117.5000,      15.0000,   5.00000,    801.7789
    122.5000,      15.0000,   5.00000,    766.5435
    127.5000,      15.0000,   5.00000,    753.8377
    132.5000,      15.0000,   5.00000,    751.2946
    137.5000,      15.0000,   5.00000,    735.0088
    142.5000,      15.0000,   5.00000,    715.7340
    147.5000,      15.0000,   5.00000,    679.7628
    152.5000,      15.0000,   5.00000,    673.4260
    157.5000,      15.0000,   5.00000,    628.0497
    162.5000,      15.0000,   5.00000,    658.8633
    167.5000,      15.0000,   5.00000,    699.5701
    172.5000,      15.0000,   5.00000,    702.6576
    177.5000,      15.0000,   5.00000,    681.1187
    182.5000,      15.0000,   5.00000,    628.2730
    187.5000,      15.0000,   5.00000,    613.6306
    192.5000,      15.0000,   5.00000,    607.5953
    197.5000,      15.0000,   5.00000,    613.8299
    202.5000,      15.0000,   5.00000,    642.0442
    207.5000,      15.0000,   5.00000,    651.8241
    212.5000,      15.0000,   5.00000,    666.5874
    217.5000,      15.0000,   5.00000,    675.1453
    222.5000,      15.0000,   5.00000,    667.7755
    227.5000,      15.0000,   5.00000,    668.5886
    232.5000,      15.0000,   5.00000,    701.4879
     97.5000,      65.0000,   1.00000,    735.7180
    102.5000,      65.0000,   1.00000,    739.4631
    107.5000,      65.0000,   1.00000,    741.5332
    112.5000,      65.0000,   1.00000,    745.9941
    117.5000,      65.0000,   1.00000,    746.0348
    122.5000,      65.0000,   1.00000,    737.1903
    127.5000,      65.0000,   1.00000,    735.5919
    132.5000,      65.0000,   1.00000,    730.3943
    137.5000,      65.0000,   1.00000,    738.0925
    142.5000,      65.0000,   1.00000,    734.7753
    147.5000,      65.0000,   1.00000,    711.9855
    152.5000,      65.0000,   1.00000,    699.5511
    157.5000,      65.0000,   1.00000,    692.1946
    162.5000,      65.0000,   1.00000,    675.5557
    167.5000,      65.0000,   1.00000,    656.1953
    172.5000,      65.0000,   1.00000,    643.7149
    177.5000,      65.0000,   1.00000,    638.7908
    182.5000,      65.0000,   1.00000,    638.6873
    187.5000,      65.0000,   1.00000,    644.5228
    192.5000,      65.0000,   1.00000,    645.4628
    197.5000,      65.0000,   1.00000,    653.7860
    202.5000,      65.0000,   1.00000,    652.9045
    207.5000,      65.0000,   1.00000,    650.9083
    212.5000,      65.0000,   1.00000,    657.5131
    217.5000,      65.0000,   1.00000,    652.4205
     97.5000,      15.0000,   6.00000,    702.0740
    102.5000,      15.0000,   6.00000,    741.5014
    107.5000,      15.0000,   6.00000,    787.9201
    112.5000,      15.0000,   6.00000,    817.6406
    117.5000,      15.0000,   6.00000,    806.2175
    122.5000,      15.0000,   6.00000,    761.4228
    127.5000,      15.0000,   6.00000,    742.0705
    132.5000,      15.0000,   6.00000,    738.5682
    137.5000,      15.0000,   6.00000,    722.4809
    142.5000,      15.0000,   6.00000,    693.7325
    147.5000,      15.0000,   6.00000,    653.7487
    152.5000,      15.0000,   6.00000,    648.0150
    157.5000,      15.0000,   6.00000,    614.1078
    162.5000,      15.0000,   6.00000,    643.3627
    167.5000,      15.0000,   6.00000,    673.5284
    172.5000,      15.0000,   6.00000,    672.8003
    177.5000,      15.0000,   6.00000,    648.8358
    182.5000,      15.0000,   6.00000,    602.6219
    187.5000,      15.0000,   6.00000,    587.8997
    192.5000,      15.0000,   6.00000,    577.5864
    197.5000,      15.0000,   6.00000,    577.0506
    202.5000,      15.0000,   6.00000,    604.1278
    207.5000,      15.0000,   6.00000,    617.5872
    212.5000,      15.0000,   6.00000,    639.9836
    217.5000,      15.0000,   6.00000,    650.8358
    105.0000,      30.0000,   3.00000,    757.5490
    110.0000,      30.0000,   3.00000,    769.4896
    115.0000,      30.0000,   3.00000,    771.1426
    120.0000,      30.0000,   3.00000,    780.0107
    125.0000,      30.0000,   3.00000,    773.7726
    130.0000,      30.0000,   3.00000,    740.3246
    135.0000,      30.0000,   3.00000,    712.0891
    140.0000,      30.0000,   3.00000,    690.0949
    145.0000,      30.0000,   3.00000,    681.0998
    150.0000,      30.0000,   3.00000,    653.7377
    155.0000,      30.0000,   3.00000,    648.7749
    160.0000,      30.0000,   3.00000,    660.7037
    165.0000,      30.0000,   3.00000,    641.9673
    170.0000,      30.0000,   3.00000,    643.7128
    175.0000,      30.0000,   3.00000,    636.6245
    180.0000,      30.0000,   3.00000,    629.9321
    185.0000,      30.0000,   3.00000,    612.1132
    190.0000,      30.0000,   3.00000,    586.4833
    195.0000,      30.0000,   3.00000,    591.5984
    200.0000,      30.0000,   3.00000,    589.7563
    205.0000,      30.0000,   3.00000,    598.0302
    210.0000,      30.0000,   3.00000,    617.1115
    112.5000,      25.0000,   4.00000,    779.3824
    117.5000,      25.0000,   4.00000,    787.5023
    122.5000,      25.0000,   4.00000,    778.6622
    127.5000,      25.0000,   4.00000,    747.5627
    132.5000,      25.0000,   4.00000,    726.0211
    137.5000,      25.0000,   4.00000,    709.3745
    142.5000,      25.0000,   4.00000,    679.3892
    147.5000,      25.0000,   4.00000,    663.5116
    152.5000,      25.0000,   4.00000,    633.7385
    157.5000,      25.0000,   4.00000,    634.0044
    162.5000,      25.0000,   4.00000,    651.7905
    167.5000,      25.0000,   4.00000,    650.0157
    172.5000,      25.0000,   4.00000,    639.7559
    177.5000,      25.0000,   4.00000,    649.2687
    182.5000,      25.0000,   4.00000,    619.0309
    187.5000,      25.0000,   4.00000,    577.8654
    192.5000,      25.0000,   4.00000,    580.6982
    197.5000,      25.0000,   4.00000,    583.0592
    202.5000,      25.0000,   4.00000,    579.3872
    157.5000,      15.0000,   8.00000,    603.6543
    157.5000,      15.0000,  10.00000,    616.9521
   3.44
ITERATION 6
MODEL RESISTIVITY
LAYER 1
61,     2.5000
     10.0000,     880.48
     15.0000,     996.16
     20.0000,     945.60
     25.0000,     814.53
     30.0000,     765.47
     35.0000,     785.62
     40.0000,     816.51
     45.0000,     796.71
     50.0000,     794.29
     55.0000,     807.91
     60.0000,     806.82
     65.0000,     766.01
     70.0000,     703.20
     75.0000,     679.70
     80.0000,     675.39
     85.0000,     698.93
     90.0000,     631.50
     95.0000,     641.00
    100.0000,     681.00
    105.0000,     669.10
    110.0000,     730.93
    115.0000,     776.78
    120.0000,     681.81
    125.0000,     615.54
    130.0000,     605.90
    135.0000,     622.07
    140.0000,     623.10
    145.0000,     602.16
    150.0000,     604.83
    155.0000,     537.25
    160.0000,     611.98
    165.0000,     555.70
    170.0000,     704.90
    175.0000,     821.38
    180.0000,     610.83
    185.0000,     638.68
    190.0000,     651.23
    195.0000,     565.55
    200.0000,     611.40
    205.0000,     654.64
    210.0000,     681.37
    215.0000,     681.58
    220.0000,     747.42
    225.0000,     748.78
    230.0000,     675.86
    235.0000,     736.38
    240.0000,     833.15
    245.0000,     667.52
    250.0000,     657.50
    255.0000,     619.54
    260.0000,     606.08
    265.0000,     657.92
    270.0000,     605.65
    275.0000,     546.34
    280.0000,     494.40
    285.0000,     548.24
    290.0000,     526.49
    295.0000,     516.53
    300.0000,     550.82
    305.0000,     566.18
           478.9483
LAYER 2
61,     5.2500
     10.0000,     962.08
     15.0000,     1014.4
     20.0000,     973.91
     25.0000,     813.75
     30.0000,     768.32
     35.0000,     826.89
     40.0000,     860.08
     45.0000,     845.74
     50.0000,     846.10
     55.0000,     854.56
     60.0000,     862.56
     65.0000,     845.05
     70.0000,     793.63
     75.0000,     770.79
     80.0000,     768.19
     85.0000,     788.67
     90.0000,     735.15
     95.0000,     743.24
    100.0000,     755.99
    105.0000,     718.30
    110.0000,     749.34
    115.0000,     798.66
    120.0000,     724.91
    125.0000,     674.50
    130.0000,     670.93
    135.0000,     689.70
    140.0000,     685.92
    145.0000,     682.24
    150.0000,     689.78
    155.0000,     642.72
    160.0000,     712.68
    165.0000,     669.20
    170.0000,     799.54
    175.0000,     901.47
    180.0000,     727.92
    185.0000,     733.02
    190.0000,     733.76
    195.0000,     656.90
    200.0000,     691.22
    205.0000,     727.03
    210.0000,     755.19
    215.0000,     750.47
    220.0000,     789.76
    225.0000,     799.20
    230.0000,     738.39
    235.0000,     785.75
    240.0000,     869.23
    245.0000,     697.49
    250.0000,     674.54
    255.0000,     654.26
    260.0000,     647.93
    265.0000,     693.57
    270.0000,     643.99
    275.0000,     575.87
    280.0000,     532.63
    285.0000,     576.21
    290.0000,     557.62
    295.0000,     545.74
    300.0000,     570.00
    305.0000,     563.26
           492.9031
LAYER 3
59,     8.2750
     15.0000,     1088.4
     20.0000,     1056.7
     25.0000,     903.63
     30.0000,     893.69
     35.0000,     1041.0
     40.0000,     1127.4
     45.0000,     1110.7
     50.0000,     1076.4
     55.0000,     1045.5
     60.0000,     1052.5
     65.0000,     1067.5
     70.0000,     1044.0
     75.0000,     1024.2
     80.0000,     1022.2
     85.0000,     1044.4
     90.0000,     1017.4
     95.0000,     1019.0
    100.0000,     982.18
    105.0000,     883.99
    110.0000,     871.08
    115.0000,     935.17
    120.0000,     897.19
    125.0000,     876.16
    130.0000,     888.35
    135.0000,     904.35
    140.0000,     896.91
    145.0000,     924.75
    150.0000,     970.24
    155.0000,     965.22
    160.0000,     1040.3
    165.0000,     999.10
    170.0000,     1099.5
    175.0000,     1191.6
    180.0000,     1059.0
    185.0000,     1036.0
    190.0000,     1013.2
    195.0000,     936.75
    200.0000,     953.00
    205.0000,     980.49
    210.0000,     1001.3
    215.0000,     972.66
    220.0000,     968.64
    225.0000,     974.49
    230.0000,     936.11
    235.0000,     987.91
    240.0000,     1054.2
    245.0000,     845.67
    250.0000,     793.76
    255.0000,     784.88
    260.0000,     781.96
    265.0000,     809.90
    270.0000,     752.63
    275.0000,     673.17
    280.0000,     636.33
    285.0000,     666.97
    290.0000,     649.98
    295.0000,     631.36
    300.0000,     620.42
           560.0034
LAYER 4
57,    11.6025
     20.0000,     1199.1
     25.0000,     1052.0
     30.0000,     1086.5
     35.0000,     1362.9
     40.0000,     1545.4
     45.0000,     1536.0
     50.0000,     1426.1
     55.0000,     1308.2
     60.0000,     1289.5
     65.0000,     1336.5
     70.0000,     1361.5
     75.0000,     1363.7
     80.0000,     1370.3
     85.0000,     1392.8
     90.0000,     1367.3
     95.0000,     1327.2
    100.0000,     1205.6
    105.0000,     1026.6
    110.0000,     971.99
    115.0000,     1051.0
    120.0000,     1047.5
    125.0000,     1060.0
    130.0000,     1083.7
    135.0000,     1082.1
    140.0000,     1069.2
    145.0000,     1149.4
    150.0000,     1290.9
    155.0000,     1380.2
    160.0000,     1489.6
    165.0000,     1443.8
    170.0000,     1507.3
    175.0000,     1609.9
    180.0000,     1539.6
    185.0000,     1518.0
    190.0000,     1482.1
    195.0000,     1394.5
    200.0000,     1385.3
    205.0000,     1389.0
    210.0000,     1375.0
    215.0000,     1296.2
    220.0000,     1241.0
    225.0000,     1236.0
    230.0000,     1225.1
    235.0000,     1298.3
    240.0000,     1337.9
    245.0000,     1054.4
    250.0000,     960.17
    255.0000,     950.41
    260.0000,     943.36
    265.0000,     947.05
    270.0000,     871.41
    275.0000,     780.77
    280.0000,     743.92
    285.0000,     763.74
    290.0000,     743.60
    295.0000,     716.52
           651.7779
LAYER 5
53,    15.2628
     30.0000,     1318.1
     35.0000,     1598.7
     40.0000,     1815.0
     45.0000,     1908.7
     50.0000,     1791.7
     55.0000,     1545.8
     60.0000,     1386.4
     65.0000,     1315.3
     70.0000,     1282.3
     75.0000,     1248.8
     80.0000,     1217.2
     85.0000,     1185.0
     90.0000,     1127.8
     95.0000,     1059.5
    100.0000,     977.04
    105.0000,     914.65
    110.0000,     949.93
    115.0000,     1070.6
    120.0000,     1124.0
    125.0000,     1135.1
    130.0000,     1096.8
    135.0000,     1013.1
    140.0000,     956.55
    145.0000,     1023.4
    150.0000,     1207.2
    155.0000,     1410.7
    160.0000,     1575.0
    165.0000,     1616.2
    170.0000,     1658.4
    175.0000,     1777.0
    180.0000,     1910.7
    185.0000,     2042.9
    190.0000,     2107.2
    195.0000,     2071.6
    200.0000,     2000.7
    205.0000,     1895.5
    210.0000,     1761.1
    215.0000,     1614.6
    220.0000,     1523.2
    225.0000,     1518.5
    230.0000,     1563.7
    235.0000,     1621.3
    240.0000,     1549.2
    245.0000,     1267.6
    250.0000,     1117.9
    255.0000,     1073.8
    260.0000,     1048.1
    265.0000,     1011.5
    270.0000,     933.23
    275.0000,     861.27
    280.0000,     822.67
    285.0000,     812.78
           782.1901
LAYER 6
49,    19.2890
     40.0000,     1457.2
     45.0000,     1561.1
     50.0000,     1508.7
     55.0000,     1281.9
     60.0000,     1070.9
     65.0000,     889.61
     70.0000,     770.52
     75.0000,     689.26
     80.0000,     639.14
     85.0000,     609.56
     90.0000,     590.99
     95.0000,     592.42
    100.0000,     622.89
    105.0000,     697.54
    110.0000,     837.23
    115.0000,     1011.5
    120.0000,     1109.7
    125.0000,     1101.6
    130.0000,     999.63
    135.0000,     855.45
    140.0000,     746.94
    145.0000,     725.84
    150.0000,     783.22
    155.0000,     872.46
    160.0000,     951.74
    165.0000,     989.53
    170.0000,     1015.9
    175.0000,     1071.7
    180.0000,     1158.8
    185.0000,     1257.0
    190.0000,     1325.7
    195.0000,     1341.5
    200.0000,     1319.3
    205.0000,     1272.7
    210.0000,     1217.8
    215.0000,     1175.8
    220.0000,     1174.3
    225.0000,     1224.3
    230.0000,     1302.2
    235.0000,     1353.3
    240.0000,     1297.9
    245.0000,     1138.5
    250.0000,     1022.4
    255.0000,     967.51
    260.0000,     931.67
    265.0000,     893.09
    270.0000,     841.91
    275.0000,     802.01
           777.0844
LAYER 7
45,    23.7179
     50.0000,     1179.0
     55.0000,     967.58
     60.0000,     804.19
     65.0000,     630.74
     70.0000,     514.64
     75.0000,     434.91
     80.0000,     392.99
     85.0000,     375.97
     90.0000,     379.14
     95.0000,     408.35
    100.0000,     474.01
    105.0000,     588.44
    110.0000,     755.90
    115.0000,     937.67
    120.0000,     1044.2
    125.0000,     1025.5
    130.0000,     902.06
    135.0000,     742.81
    140.0000,     615.32
    145.0000,     548.73
    150.0000,     533.94
    155.0000,     546.32
    160.0000,     564.10
    165.0000,     573.97
    170.0000,     580.83
    175.0000,     597.06
    180.0000,     626.97
    185.0000,     664.20
    190.0000,     695.35
    195.0000,     712.59
    200.0000,     719.23
    205.0000,     722.15
    210.0000,     729.61
    215.0000,     751.29
    220.0000,     796.33
    225.0000,     865.97
    230.0000,     944.13
    235.0000,     996.11
    240.0000,     986.32
    245.0000,     923.73
    250.0000,     862.35
    255.0000,     825.22
    260.0000,     799.18
    265.0000,     775.31
           748.8251
LAYER 8
41,    28.5897
     60.0000,     696.71
     65.0000,     521.25
     70.0000,     430.44
     75.0000,     369.38
     80.0000,     338.33
     85.0000,     329.46
     90.0000,     343.43
     95.0000,     384.34
    100.0000,     460.08
    105.0000,     577.99
    110.0000,     733.17
    115.0000,     886.94
    120.0000,     971.93
    125.0000,     946.97
    130.0000,     831.65
    135.0000,     685.34
    140.0000,     560.60
    145.0000,     478.55
    150.0000,     434.47
    155.0000,     414.18
    160.0000,     404.88
    165.0000,     398.80
    170.0000,     394.94
    175.0000,     396.00
    180.0000,     403.36
    185.0000,     415.09
    190.0000,     427.43
    195.0000,     438.49
    200.0000,     449.86
    205.0000,     464.96
    210.0000,     487.81
    215.0000,     522.43
    220.0000,     571.25
    225.0000,     632.52
    230.0000,     695.90
    235.0000,     741.90
    240.0000,     754.21
    245.0000,     740.82
    250.0000,     723.09
    255.0000,     708.63
           703.0851
LAYER 9
37,    33.9487
     70.0000,     433.84
     75.0000,     386.56
     80.0000,     366.37
     85.0000,     366.32
     90.0000,     390.68
     95.0000,     441.65
    100.0000,     521.13
    105.0000,     630.16
    110.0000,     759.84
    115.0000,     875.31
    120.0000,     931.13
    125.0000,     901.94
    130.0000,     803.37
    135.0000,     677.67
    140.0000,     563.06
    145.0000,     477.27
    150.0000,     420.35
    155.0000,     384.63
    160.0000,     362.01
    165.0000,     346.87
    170.0000,     336.69
    175.0000,     330.99
    180.0000,     329.56
    185.0000,     331.55
    190.0000,     335.91
    195.0000,     342.45
    200.0000,     352.30
    205.0000,     367.42
    210.0000,     389.88
    215.0000,     421.31
    220.0000,     461.28
    225.0000,     508.29
    230.0000,     557.06
    235.0000,     594.24
    240.0000,     609.58
    245.0000,     615.43
           627.3510
LAYER 10
31,    39.8436
     85.0000,     431.14
     90.0000,     486.22
     95.0000,     540.97
    100.0000,     618.91
    105.0000,     709.78
    110.0000,     814.92
    115.0000,     896.27
    120.0000,     928.41
    125.0000,     897.51
    130.0000,     814.90
    135.0000,     708.59
    140.0000,     605.37
    145.0000,     520.35
    150.0000,     456.88
    155.0000,     411.84
    160.0000,     380.35
    165.0000,     358.21
    170.0000,     342.67
    175.0000,     332.13
    180.0000,     325.64
    185.0000,     322.48
    190.0000,     322.27
    195.0000,     325.22
    200.0000,     332.13
    205.0000,     344.16
    210.0000,     362.28
    215.0000,     387.84
    220.0000,     416.66
    225.0000,     450.44
    230.0000,     484.41
           530.0810
LAYER 11
27,    46.3279
     95.0000,     630.73
    100.0000,     724.34
    105.0000,     802.36
    110.0000,     878.06
    115.0000,     931.81
    120.0000,     950.84
    125.0000,     921.65
    130.0000,     852.61
    135.0000,     762.63
    140.0000,     670.55
    145.0000,     588.82
    150.0000,     522.44
    155.0000,     471.27
    160.0000,     432.89
    165.0000,     404.44
    170.0000,     383.45
    175.0000,     368.08
    180.0000,     357.07
    185.0000,     349.61
    190.0000,     345.39
    195.0000,     344.58
    200.0000,     347.73
    205.0000,     355.59
    210.0000,     367.10
    215.0000,     383.13
    220.0000,     402.69
           429.5185
LAYER 12
23,    53.4607
    105.0000,     870.39
    110.0000,     937.51
    115.0000,     976.67
    120.0000,     983.92
    125.0000,     958.79
    130.0000,     899.70
    135.0000,     822.33
    140.0000,     740.13
    145.0000,     663.07
    150.0000,     596.47
    155.0000,     541.84
    160.0000,     498.43
    165.0000,     464.58
    170.0000,     438.37
    175.0000,     418.11
    180.0000,     402.50
    185.0000,     390.65
    190.0000,     382.17
    195.0000,     377.11
    200.0000,     375.74
    205.0000,     377.39
    210.0000,     381.89
           389.1859
LAYER 13
21,    61.3068
    110.0000,     1021.3
    115.0000,     1031.1
    120.0000,     1022.0
    125.0000,     991.88
    130.0000,     942.86
    135.0000,     872.50
    140.0000,     796.80
    145.0000,     723.77
    150.0000,     658.18
    155.0000,     602.08
    160.0000,     555.62
    165.0000,     517.91
    170.0000,     487.57
    175.0000,     463.17
    180.0000,     443.45
    185.0000,     427.49
    190.0000,     414.85
    195.0000,     406.32
    200.0000,     399.96
    205.0000,     395.52
           392.4752
LAYER 14
19, 
    115.0000,     1071.0
    120.0000,     1049.8
    125.0000,     1014.0
    130.0000,     963.92
    135.0000,     902.97
    140.0000,     827.28
    145.0000,     754.98
    150.0000,     689.56
    155.0000,     632.79
    160.0000,     584.97
    165.0000,     545.48
    170.0000,     513.14
    175.0000,     486.59
    180.0000,     464.54
    185.0000,     445.88
    190.0000,     432.47
    195.0000,     421.39
    200.0000,     412.35
           405.2030
CALCULATED APPARENT RESISTIVITY
      7.5000,       5.0000,   1.00000,    942.6764
     12.5000,       5.0000,   1.00000,    986.6285
     17.5000,       5.0000,   1.00000,    938.8416
     22.5000,       5.0000,   1.00000,    878.2493
     27.5000,       5.0000,   1.00000,    852.4169
     32.5000,       5.0000,   1.00000,    863.6427
     37.5000,       5.0000,   1.00000,    880.8676
     42.5000,       5.0000,   1.00000,    861.5604
     47.5000,       5.0000,   1.00000,    874.1909
     52.5000,       5.0000,   1.00000,    865.8465
     57.5000,       5.0000,   1.00000,    854.9169
     62.5000,       5.0000,   1.00000,    831.3262
     67.5000,       5.0000,   1.00000,    792.2514
     72.5000,       5.0000,   1.00000,    782.6862
     77.5000,       5.0000,   1.00000,    748.6902
     82.5000,       5.0000,   1.00000,    772.1284
     87.5000,       5.0000,   1.00000,    724.1851
     92.5000,       5.0000,   1.00000,    729.1173
     97.5000,       5.0000,   1.00000,    748.5085
    102.5000,       5.0000,   1.00000,    728.3444
    107.5000,       5.0000,   1.00000,    749.8901
    112.5000,       5.0000,   1.00000,    763.3799
    117.5000,       5.0000,   1.00000,    716.4106
    122.5000,       5.0000,   1.00000,    694.8953
    127.5000,       5.0000,   1.00000,    680.3466
    132.5000,       5.0000,   1.00000,    679.4868
    137.5000,       5.0000,   1.00000,    679.8987
    142.5000,       5.0000,   1.00000,    657.7961
    147.5000,       5.0000,   1.00000,    687.7059
    152.5000,       5.0000,   1.00000,    624.2983
    157.5000,       5.0000,   1.00000,    724.2280
    162.5000,       5.0000,   1.00000,    657.5676
    167.5000,       5.0000,   1.00000,    744.3002
    172.5000,       5.0000,   1.00000,    820.2504
    177.5000,       5.0000,   1.00000,    688.6860
    182.5000,       5.0000,   1.00000,    740.7189
    187.5000,       5.0000,   1.00000,    727.0255
    192.5000,       5.0000,   1.00000,    664.4875
    197.5000,       5.0000,   1.00000,    711.0622
    202.5000,       5.0000,   1.00000,    722.2282
    207.5000,       5.0000,   1.00000,    747.7022
    212.5000,       5.0000,   1.00000,    750.0609
    217.5000,       5.0000,   1.00000,    786.7800
    222.5000,       5.0000,   1.00000,    793.7468
    227.5000,       5.0000,   1.00000,    767.1254
    232.5000,       5.0000,   1.00000,    768.4795
    237.5000,       5.0000,   1.00000,    831.5060
    242.5000,       5.0000,   1.00000,    704.4508
    247.5000,       5.0000,   1.00000,    717.9572
    252.5000,       5.0000,   1.00000,    684.8837
    257.5000,       5.0000,   1.00000,    655.1141
    262.5000,       5.0000,   1.00000,    674.5160
    267.5000,       5.0000,   1.00000,    622.7069
    272.5000,       5.0000,   1.00000,    609.3046
    277.5000,       5.0000,   1.00000,    557.8112
    282.5000,       5.0000,   1.00000,    585.7090
    287.5000,       5.0000,   1.00000,    562.3004
    292.5000,       5.0000,   1.00000,    559.9116
    297.5000,       5.0000,   1.00000,    558.2764
    302.5000,       5.0000,   1.00000,    564.7234
    307.5000,       5.0000,   1.00000,    511.2510
     12.5000,       5.0000,   2.00000,   1059.4712
     17.5000,       5.0000,   2.00000,   1033.6033
     22.5000,       5.0000,   2.00000,    926.7903
     27.5000,       5.0000,   2.00000,    917.7292
     32.5000,       5.0000,   2.00000,    980.9045
     37.5000,       5.0000,   2.00000,    994.7435
     42.5000,       5.0000,   2.00000,    941.2031
     47.5000,       5.0000,   2.00000,    945.9072
     52.5000,       5.0000,   2.00000,    954.1625
     57.5000,       5.0000,   2.00000,    950.1239
     62.5000,       5.0000,   2.00000,    920.0038
     67.5000,       5.0000,   2.00000,    876.9823
     72.5000,       5.0000,   2.00000,    859.2987
     77.5000,       5.0000,   2.00000,    850.3457
     82.5000,       5.0000,   2.00000,    876.9252
     87.5000,       5.0000,   2.00000,    800.4507
     92.5000,       5.0000,   2.00000,    804.8763
     97.5000,       5.0000,   2.00000,    835.5541
    102.5000,       5.0000,   2.00000,    775.2859
    107.5000,       5.0000,   2.00000,    803.2194
    112.5000,       5.0000,   2.00000,    844.2519
    117.5000,       5.0000,   2.00000,    771.5864
    122.5000,       5.0000,   2.00000,    740.1798
    127.5000,       5.0000,   2.00000,    756.1838
    132.5000,       5.0000,   2.00000,    774.7317
    137.5000,       5.0000,   2.00000,    761.7460
    142.5000,       5.0000,   2.00000,    759.0544
    147.5000,       5.0000,   2.00000,    775.0587
    152.5000,       5.0000,   2.00000,    743.4508
    157.5000,       5.0000,   2.00000,    837.4491
    162.5000,       5.0000,   2.00000,    716.4068
    167.5000,       5.0000,   2.00000,    856.8681
    172.5000,       5.0000,   2.00000,    975.2752
    177.5000,       5.0000,   2.00000,    740.2400
    182.5000,       5.0000,   2.00000,    830.4543
    187.5000,       5.0000,   2.00000,    885.1014
    192.5000,       5.0000,   2.00000,    761.0707
    197.5000,       5.0000,   2.00000,    812.2065
    202.5000,       5.0000,   2.00000,    856.4526
    207.5000,       5.0000,   2.00000,    839.0521
    212.5000,       5.0000,   2.00000,    823.7133
    217.5000,       5.0000,   2.00000,    893.1006
    222.5000,       5.0000,   2.00000,    891.3431
    227.5000,       5.0000,   2.00000,    783.9761
    232.5000,       5.0000,   2.00000,    840.3221
    237.5000,       5.0000,   2.00000,    944.1119
    242.5000,       5.0000,   2.00000,    761.4102
    247.5000,       5.0000,   2.00000,    759.9406
    252.5000,       5.0000,   2.00000,    754.6211
    257.5000,       5.0000,   2.00000,    709.3183
    262.5000,       5.0000,   2.00000,    739.4721
    267.5000,       5.0000,   2.00000,    694.2137
    272.5000,       5.0000,   2.00000,    644.6249
    277.5000,       5.0000,   2.00000,    607.6249
    282.5000,       5.0000,   2.00000,    654.5114
    287.5000,       5.0000,   2.00000,    618.4454
    292.5000,       5.0000,   2.00000,    576.6616
    297.5000,       5.0000,   2.00000,    605.1507
    302.5000,       5.0000,   2.00000,    609.4765
     17.5000,       5.0000,   3.00000,   1094.5098
     22.5000,       5.0000,   3.00000,    969.2762
     27.5000,       5.0000,   3.00000,    949.0585
     32.5000,       5.0000,   3.00000,   1037.5671
     37.5000,       5.0000,   3.00000,   1073.9434
     42.5000,       5.0000,   3.00000,   1002.0728
     47.5000,       5.0000,   3.00000,    984.4845
     52.5000,       5.0000,   3.00000,   1001.6470
     57.5000,       5.0000,   3.00000,   1014.4925
     62.5000,       5.0000,   3.00000,    981.1210
     67.5000,       5.0000,   3.00000,    913.0422
     72.5000,       5.0000,   3.00000,    904.6559
     77.5000,       5.0000,   3.00000,    901.8386
     82.5000,       5.0000,   3.00000,    927.2756
     87.5000,       5.0000,   3.00000,    849.1965
     92.5000,       5.0000,   3.00000,    845.0506
     97.5000,       5.0000,   3.00000,    853.3510
    102.5000,       5.0000,   3.00000,    819.1443
    107.5000,       5.0000,   3.00000,    856.6514
    112.5000,       5.0000,   3.00000,    897.3511
    117.5000,       5.0000,   3.00000,    816.9662
    122.5000,       5.0000,   3.00000,    766.7421
    127.5000,       5.0000,   3.00000,    788.5710
    132.5000,       5.0000,   3.00000,    831.3484
    137.5000,       5.0000,   3.00000,    849.8990
    142.5000,       5.0000,   3.00000,    821.5522
    147.5000,       5.0000,   3.00000,    866.0140
    152.5000,       5.0000,   3.00000,    801.5344
    157.5000,       5.0000,   3.00000,    864.8608
    162.5000,       5.0000,   3.00000,    781.5609
    167.5000,       5.0000,   3.00000,    948.2979
    172.5000,       5.0000,   3.00000,   1044.7875
    177.5000,       5.0000,   3.00000,    836.4937
    182.5000,       5.0000,   3.00000,    888.2526
    187.5000,       5.0000,   3.00000,    931.8433
    192.5000,       5.0000,   3.00000,    852.3869
    197.5000,       5.0000,   3.00000,    891.4834
    202.5000,       5.0000,   3.00000,    924.0587
    207.5000,       5.0000,   3.00000,    926.3266
    212.5000,       5.0000,   3.00000,    904.7325
    217.5000,       5.0000,   3.00000,    959.7703
    222.5000,       5.0000,   3.00000,    908.7259
    227.5000,       5.0000,   3.00000,    829.9492
    232.5000,       5.0000,   3.00000,    883.0913
    237.5000,       5.0000,   3.00000,   1008.4279
    242.5000,       5.0000,   3.00000,    824.5246
    247.5000,       5.0000,   3.00000,    783.7039
    252.5000,       5.0000,   3.00000,    761.6970
    257.5000,       5.0000,   3.00000,    766.5062
    262.5000,       5.0000,   3.00000,    806.9933
    267.5000,       5.0000,   3.00000,    738.4931
    272.5000,       5.0000,   3.00000,    682.2903
    277.5000,       5.0000,   3.00000,    633.6980
    282.5000,       5.0000,   3.00000,    693.1128
    287.5000,       5.0000,   3.00000,    649.1207
    292.5000,       5.0000,   3.00000,    622.6271
    297.5000,       5.0000,   3.00000,    630.2291
     22.5000,      15.0000,   1.00000,   1021.0956
     27.5000,      15.0000,   1.00000,    996.2996
     32.5000,      15.0000,   1.00000,   1013.1942
     37.5000,      15.0000,   1.00000,   1038.2291
     42.5000,      15.0000,   1.00000,   1032.9562
     47.5000,      15.0000,   1.00000,   1005.0118
     52.5000,      15.0000,   1.00000,   1002.3491
     57.5000,      15.0000,   1.00000,   1007.1065
     62.5000,      15.0000,   1.00000,    978.0319
     67.5000,      15.0000,   1.00000,    943.2554
     72.5000,      15.0000,   1.00000,    915.2093
     77.5000,      15.0000,   1.00000,    912.3444
     82.5000,      15.0000,   1.00000,    898.5781
     87.5000,      15.0000,   1.00000,    885.4537
     92.5000,      15.0000,   1.00000,    847.4811
     97.5000,      15.0000,   1.00000,    838.4725
    102.5000,      15.0000,   1.00000,    859.4677
    107.5000,      15.0000,   1.00000,    885.3715
    112.5000,      15.0000,   1.00000,    871.6104
    117.5000,      15.0000,   1.00000,    837.3624
    122.5000,      15.0000,   1.00000,    803.2313
    127.5000,      15.0000,   1.00000,    797.7660
    132.5000,      15.0000,   1.00000,    842.1021
    137.5000,      15.0000,   1.00000,    866.0761
    142.5000,      15.0000,   1.00000,    891.9066
    147.5000,      15.0000,   1.00000,    858.5729
    152.5000,      15.0000,   1.00000,    838.8441
    157.5000,      15.0000,   1.00000,    821.1535
    162.5000,      15.0000,   1.00000,    889.4161
    167.5000,      15.0000,   1.00000,    940.0967
    172.5000,      15.0000,   1.00000,    969.7084
    177.5000,      15.0000,   1.00000,    958.2958
    182.5000,      15.0000,   1.00000,    908.3382
    187.5000,      15.0000,   1.00000,    881.8958
    192.5000,      15.0000,   1.00000,    903.4052
    197.5000,      15.0000,   1.00000,    921.1801
    202.5000,      15.0000,   1.00000,    928.7379
    207.5000,      15.0000,   1.00000,    951.3196
    212.5000,      15.0000,   1.00000,    972.4576
    217.5000,      15.0000,   1.00000,    918.7870
    222.5000,      15.0000,   1.00000,    895.0984
    227.5000,      15.0000,   1.00000,    886.4175
    232.5000,      15.0000,   1.00000,    916.3636
    237.5000,      15.0000,   1.00000,    908.5625
    242.5000,      15.0000,   1.00000,    885.7048
    247.5000,      15.0000,   1.00000,    799.3269
    252.5000,      15.0000,   1.00000,    769.1038
    257.5000,      15.0000,   1.00000,    790.3710
    262.5000,      15.0000,   1.00000,    798.8464
    267.5000,      15.0000,   1.00000,    764.5557
    272.5000,      15.0000,   1.00000,    707.4824
    277.5000,      15.0000,   1.00000,    684.8218
    282.5000,      15.0000,   1.00000,    659.7451
    287.5000,      15.0000,   1.00000,    672.7549
    292.5000,      15.0000,   1.00000,    657.1902
     22.5000,       5.0000,   4.00000,    987.6722
     27.5000,       5.0000,   4.00000,    966.8620
     32.5000,       5.0000,   4.00000,   1038.2664
     37.5000,       5.0000,   4.00000,   1088.3033
     42.5000,       5.0000,   4.00000,   1036.3414
     47.5000,       5.0000,   4.00000,   1018.7103
     52.5000,       5.0000,   4.00000,   1016.3939
     57.5000,       5.0000,   4.00000,   1029.3179
     62.5000,       5.0000,   4.00000,    996.1755
     67.5000,       5.0000,   4.00000,    936.5883
     72.5000,       5.0000,   4.00000,    921.2556
     77.5000,       5.0000,   4.00000,    904.3973
     82.5000,       5.0000,   4.00000,    944.4382
     87.5000,       5.0000,   4.00000,    865.1853
     92.5000,       5.0000,   4.00000,    847.5774
     97.5000,       5.0000,   4.00000,    867.9506
    102.5000,       5.0000,   4.00000,    834.9972
    107.5000,       5.0000,   4.00000,    891.4680
    112.5000,       5.0000,   4.00000,    926.0377
    117.5000,       5.0000,   4.00000,    835.3598
    122.5000,       5.0000,   4.00000,    793.8437
    127.5000,       5.0000,   4.00000,    800.8000
    132.5000,       5.0000,   4.00000,    860.9550
    137.5000,       5.0000,   4.00000,    885.1870
    142.5000,       5.0000,   4.00000,    890.0837
    147.5000,       5.0000,   4.00000,    905.8674
    152.5000,       5.0000,   4.00000,    793.7906
    157.5000,       5.0000,   4.00000,    904.2497
    162.5000,       5.0000,   4.00000,    809.7809
    167.5000,       5.0000,   4.00000,    975.0865
    172.5000,       5.0000,   4.00000,   1127.5323
    177.5000,       5.0000,   4.00000,    871.6374
    182.5000,       5.0000,   4.00000,    941.3707
    187.5000,       5.0000,   4.00000,    945.3756
    192.5000,       5.0000,   4.00000,    858.0612
    197.5000,       5.0000,   4.00000,    943.2656
    202.5000,       5.0000,   4.00000,    959.5317
    207.5000,       5.0000,   4.00000,    978.6974
    212.5000,       5.0000,   4.00000,    964.1600
    217.5000,       5.0000,   4.00000,    959.1273
    222.5000,       5.0000,   4.00000,    931.6446
    227.5000,       5.0000,   4.00000,    852.9021
    232.5000,       5.0000,   4.00000,    914.8272
    237.5000,       5.0000,   4.00000,   1037.0001
    242.5000,       5.0000,   4.00000,    831.9312
    247.5000,       5.0000,   4.00000,    806.3497
    252.5000,       5.0000,   4.00000,    775.4913
    257.5000,       5.0000,   4.00000,    778.3188
    262.5000,       5.0000,   4.00000,    851.1526
    267.5000,       5.0000,   4.00000,    772.8901
    272.5000,       5.0000,   4.00000,    713.0519
    277.5000,       5.0000,   4.00000,    652.7127
    282.5000,       5.0000,   4.00000,    697.5756
    287.5000,       5.0000,   4.00000,    678.8928
    292.5000,       5.0000,   4.00000,    651.2247
     30.0000,      20.0000,   1.00000,    992.7255
     35.0000,      20.0000,   1.00000,    988.4559
     40.0000,      20.0000,   1.00000,   1005.2195
     45.0000,      20.0000,   1.00000,   1027.2675
     50.0000,      20.0000,   1.00000,   1025.9570
     55.0000,      20.0000,   1.00000,    998.3657
     60.0000,      20.0000,   1.00000,    973.0836
     65.0000,      20.0000,   1.00000,    958.8679
     70.0000,      20.0000,   1.00000,    933.4976
     75.0000,      20.0000,   1.00000,    918.0039
     80.0000,      20.0000,   1.00000,    892.8472
     85.0000,      20.0000,   1.00000,    869.0086
     90.0000,      20.0000,   1.00000,    870.0834
     95.0000,      20.0000,   1.00000,    853.3745
    100.0000,      20.0000,   1.00000,    868.0034
    105.0000,      20.0000,   1.00000,    888.9755
    110.0000,      20.0000,   1.00000,    871.9924
    115.0000,      20.0000,   1.00000,    867.5169
    120.0000,      20.0000,   1.00000,    843.8354
    125.0000,      20.0000,   1.00000,    834.6047
    130.0000,      20.0000,   1.00000,    839.3912
    135.0000,      20.0000,   1.00000,    871.6307
    140.0000,      20.0000,   1.00000,    897.3792
    145.0000,      20.0000,   1.00000,    862.1814
    150.0000,      20.0000,   1.00000,    874.3064
    155.0000,      20.0000,   1.00000,    848.5447
    160.0000,      20.0000,   1.00000,    865.7906
    165.0000,      20.0000,   1.00000,    959.8585
    170.0000,      20.0000,   1.00000,    944.1823
    175.0000,      20.0000,   1.00000,    978.9146
    180.0000,      20.0000,   1.00000,    977.3172
    185.0000,      20.0000,   1.00000,    888.8560
    190.0000,      20.0000,   1.00000,    900.7958
    195.0000,      20.0000,   1.00000,    890.4004
    200.0000,      20.0000,   1.00000,    917.3827
    205.0000,      20.0000,   1.00000,    974.1415
    210.0000,      20.0000,   1.00000,    948.6716
    215.0000,      20.0000,   1.00000,    947.0081
    220.0000,      20.0000,   1.00000,    924.3928
    225.0000,      20.0000,   1.00000,    911.5856
    230.0000,      20.0000,   1.00000,    929.4117
    235.0000,      20.0000,   1.00000,    884.2417
    240.0000,      20.0000,   1.00000,    873.6516
    245.0000,      20.0000,   1.00000,    852.2896
    250.0000,      20.0000,   1.00000,    803.1598
    255.0000,      20.0000,   1.00000,    805.5682
    260.0000,      20.0000,   1.00000,    787.3614
    265.0000,      20.0000,   1.00000,    778.6063
    270.0000,      20.0000,   1.00000,    772.6031
    275.0000,      20.0000,   1.00000,    724.6971
    280.0000,      20.0000,   1.00000,    696.7686
    285.0000,      20.0000,   1.00000,    675.2149
     27.5000,       5.0000,   5.00000,    953.3292
     32.5000,       5.0000,   5.00000,   1025.0171
     37.5000,       5.0000,   5.00000,   1061.4857
     42.5000,       5.0000,   5.00000,   1031.6268
     47.5000,       5.0000,   5.00000,   1033.4480
     52.5000,       5.0000,   5.00000,   1025.2601
     57.5000,       5.0000,   5.00000,   1008.4048
     62.5000,       5.0000,   5.00000,    985.4470
     67.5000,       5.0000,   5.00000,    936.8428
     72.5000,       5.0000,   5.00000,    912.3132
     77.5000,       5.0000,   5.00000,    899.7209
     82.5000,       5.0000,   5.00000,    931.7046
     87.5000,       5.0000,   5.00000,    847.2767
     92.5000,       5.0000,   5.00000,    848.0735
     97.5000,       5.0000,   5.00000,    875.9458
    102.5000,       5.0000,   5.00000,    841.1349
    107.5000,       5.0000,   5.00000,    887.9818
    112.5000,       5.0000,   5.00000,    938.2248
    117.5000,       5.0000,   5.00000,    848.5587
    122.5000,       5.0000,   5.00000,    798.2258
    127.5000,       5.0000,   5.00000,    825.7194
    132.5000,       5.0000,   5.00000,    860.1415
    137.5000,       5.0000,   5.00000,    902.7036
    142.5000,       5.0000,   5.00000,    901.9969
    147.5000,       5.0000,   5.00000,    890.0867
    152.5000,       5.0000,   5.00000,    812.9005
    157.5000,       5.0000,   5.00000,    910.1846
    162.5000,       5.0000,   5.00000,    806.0728
    167.5000,       5.0000,   5.00000,   1000.3696
    172.5000,       5.0000,   5.00000,   1145.7806
    177.5000,       5.0000,   5.00000,    889.4792
    182.5000,       5.0000,   5.00000,    938.8234
    187.5000,       5.0000,   5.00000,    966.5425
    192.5000,       5.0000,   5.00000,    836.0430
    197.5000,       5.0000,   5.00000,    911.6995
    202.5000,       5.0000,   5.00000,    997.6249
    207.5000,       5.0000,   5.00000,    991.1822
    212.5000,       5.0000,   5.00000,    938.5964
    217.5000,       5.0000,   5.00000,    982.6558
    222.5000,       5.0000,   5.00000,    941.2432
    227.5000,       5.0000,   5.00000,    856.7206
    232.5000,       5.0000,   5.00000,    922.8282
    237.5000,       5.0000,   5.00000,   1032.4722
    242.5000,       5.0000,   5.00000,    819.3651
    247.5000,       5.0000,   5.00000,    804.6143
    252.5000,       5.0000,   5.00000,    797.7514
    257.5000,       5.0000,   5.00000,    778.7932
    262.5000,       5.0000,   5.00000,    841.4670
    267.5000,       5.0000,   5.00000,    802.5910
    272.5000,       5.0000,   5.00000,    728.5582
    277.5000,       5.0000,   5.00000,    659.2847
    282.5000,       5.0000,   5.00000,    715.9915
    287.5000,       5.0000,   5.00000,    682.8724
     32.5000,       5.0000,   6.00000,    994.9270
     37.5000,       5.0000,   6.00000,   1042.6904
     42.5000,       5.0000,   6.00000,   1000.3701
     47.5000,       5.0000,   6.00000,   1014.2992
     52.5000,       5.0000,   6.00000,   1014.0468
     57.5000,       5.0000,   6.00000,   1002.1738
     62.5000,       5.0000,   6.00000,    962.0825
     67.5000,       5.0000,   6.00000,    905.7709
     72.5000,       5.0000,   6.00000,    899.6372
     77.5000,       5.0000,   6.00000,    883.3550
     82.5000,       5.0000,   6.00000,    903.6322
     87.5000,       5.0000,   6.00000,    829.0511
     92.5000,       5.0000,   6.00000,    840.9098
     97.5000,       5.0000,   6.00000,    874.2690
    102.5000,       5.0000,   6.00000,    833.5238
    107.5000,       5.0000,   6.00000,    880.1085
    112.5000,       5.0000,   6.00000,    931.6623
    117.5000,       5.0000,   6.00000,    851.3767
    122.5000,       5.0000,   6.00000,    811.9681
    127.5000,       5.0000,   6.00000,    821.1880
    132.5000,       5.0000,   6.00000,    877.8824
    137.5000,       5.0000,   6.00000,    886.6984
    142.5000,       5.0000,   6.00000,    851.6467
    147.5000,       5.0000,   6.00000,    893.2488
    152.5000,       5.0000,   6.00000,    812.8862
    157.5000,       5.0000,   6.00000,    900.6690
    162.5000,       5.0000,   6.00000,    808.5339
    167.5000,       5.0000,   6.00000,    995.0423
    172.5000,       5.0000,   6.00000,   1133.9188
    177.5000,       5.0000,   6.00000,    872.0276
    182.5000,       5.0000,   6.00000,    935.3930
    187.5000,       5.0000,   6.00000,    936.3395
    192.5000,       5.0000,   6.00000,    825.7294
    197.5000,       5.0000,   6.00000,    885.9730
    202.5000,       5.0000,   6.00000,    951.0002
    207.5000,       5.0000,   6.00000,    962.9047
    212.5000,       5.0000,   6.00000,    924.3626
    217.5000,       5.0000,   6.00000,    970.2141
    222.5000,       5.0000,   6.00000,    949.9675
    227.5000,       5.0000,   6.00000,    853.1343
    232.5000,       5.0000,   6.00000,    899.5048
    237.5000,       5.0000,   6.00000,   1012.7310
    242.5000,       5.0000,   6.00000,    810.1716
    247.5000,       5.0000,   6.00000,    796.8807
    252.5000,       5.0000,   6.00000,    785.5410
    257.5000,       5.0000,   6.00000,    781.7963
    262.5000,       5.0000,   6.00000,    838.1131
    267.5000,       5.0000,   6.00000,    781.6744
    272.5000,       5.0000,   6.00000,    734.8308
    277.5000,       5.0000,   6.00000,    670.8278
    282.5000,       5.0000,   6.00000,    723.6136
     37.5000,      25.0000,   1.00000,    955.6754
     42.5000,      25.0000,   1.00000,    978.4420
     47.5000,      25.0000,   1.00000,    980.0581
     52.5000,      25.0000,   1.00000,    985.7311
     57.5000,      25.0000,   1.00000,    976.7044
     62.5000,      25.0000,   1.00000,    943.1571
     67.5000,      25.0000,   1.00000,    917.0817
     72.5000,      25.0000,   1.00000,    905.7363
     77.5000,      25.0000,   1.00000,    874.5185
     82.5000,      25.0000,   1.00000,    857.7443
     87.5000,      25.0000,   1.00000,    857.7190
     92.5000,      25.0000,   1.00000,    855.9903
     97.5000,      25.0000,   1.00000,    854.9761
    102.5000,      25.0000,   1.00000,    875.6788
    107.5000,      25.0000,   1.00000,    872.3444
    112.5000,      25.0000,   1.00000,    850.7830
    117.5000,      25.0000,   1.00000,    858.6232
    122.5000,      25.0000,   1.00000,    859.3887
    127.5000,      25.0000,   1.00000,    857.4894
    132.5000,      25.0000,   1.00000,    853.3983
    137.5000,      25.0000,   1.00000,    842.2599
    142.5000,      25.0000,   1.00000,    840.4934
    147.5000,      25.0000,   1.00000,    857.2095
    152.5000,      25.0000,   1.00000,    844.5714
    157.5000,      25.0000,   1.00000,    882.4973
    162.5000,      25.0000,   1.00000,    927.2070
    167.5000,      25.0000,   1.00000,    922.0856
    172.5000,      25.0000,   1.00000,    918.1861
    177.5000,      25.0000,   1.00000,    950.8844
    182.5000,      25.0000,   1.00000,    915.0990
    187.5000,      25.0000,   1.00000,    864.0689
    192.5000,      25.0000,   1.00000,    880.7318
    197.5000,      25.0000,   1.00000,    893.0687
    202.5000,      25.0000,   1.00000,    849.8737
    207.5000,      25.0000,   1.00000,    896.2667
    212.5000,      25.0000,   1.00000,    939.1336
    217.5000,      25.0000,   1.00000,    912.1069
    222.5000,      25.0000,   1.00000,    911.8896
    227.5000,      25.0000,   1.00000,    926.3305
    232.5000,      25.0000,   1.00000,    870.0261
    237.5000,      25.0000,   1.00000,    839.6177
    242.5000,      25.0000,   1.00000,    846.1363
    247.5000,      25.0000,   1.00000,    831.4899
    252.5000,      25.0000,   1.00000,    790.2898
    257.5000,      25.0000,   1.00000,    788.5870
    262.5000,      25.0000,   1.00000,    773.7996
    267.5000,      25.0000,   1.00000,    741.5462
    272.5000,      25.0000,   1.00000,    746.9225
    277.5000,      25.0000,   1.00000,    733.3418
     37.5000,       5.0000,   7.00000,   1013.5874
     42.5000,       5.0000,   7.00000,    976.4146
     47.5000,       5.0000,   7.00000,    968.7385
     52.5000,       5.0000,   7.00000,    987.5152
     57.5000,       5.0000,   7.00000,    991.0530
     62.5000,       5.0000,   7.00000,    941.2533
     67.5000,       5.0000,   7.00000,    878.6423
     72.5000,       5.0000,   7.00000,    867.0068
     77.5000,       5.0000,   7.00000,    853.8022
     82.5000,       5.0000,   7.00000,    884.0952
     87.5000,       5.0000,   7.00000,    815.6070
     92.5000,       5.0000,   7.00000,    825.0494
     97.5000,       5.0000,   7.00000,    856.6970
    102.5000,       5.0000,   7.00000,    821.6447
    107.5000,       5.0000,   7.00000,    872.7885
    112.5000,       5.0000,   7.00000,    923.0289
    117.5000,       5.0000,   7.00000,    851.8419
    122.5000,       5.0000,   7.00000,    808.7844
    127.5000,       5.0000,   7.00000,    830.6765
    132.5000,       5.0000,   7.00000,    861.2661
    137.5000,       5.0000,   7.00000,    845.7410
    142.5000,       5.0000,   7.00000,    834.3204
    147.5000,       5.0000,   7.00000,    862.8498
    152.5000,       5.0000,   7.00000,    793.5008
    157.5000,       5.0000,   7.00000,    902.8067
    162.5000,       5.0000,   7.00000,    800.8148
    167.5000,       5.0000,   7.00000,    972.1700
    172.5000,       5.0000,   7.00000,   1101.2722
    177.5000,       5.0000,   7.00000,    849.1474
    182.5000,       5.0000,   7.00000,    898.9739
    187.5000,       5.0000,   7.00000,    911.8676
    192.5000,       5.0000,   7.00000,    801.4620
    197.5000,       5.0000,   7.00000,    866.8520
    202.5000,       5.0000,   7.00000,    875.2542
    207.5000,       5.0000,   7.00000,    901.4941
    212.5000,       5.0000,   7.00000,    912.3174
    217.5000,       5.0000,   7.00000,    948.5173
    222.5000,       5.0000,   7.00000,    929.8613
    227.5000,       5.0000,   7.00000,    838.5899
    232.5000,       5.0000,   7.00000,    877.5565
    237.5000,       5.0000,   7.00000,    989.5969
    242.5000,       5.0000,   7.00000,    799.1044
    247.5000,       5.0000,   7.00000,    779.5568
    252.5000,       5.0000,   7.00000,    764.3352
    257.5000,       5.0000,   7.00000,    768.0087
    262.5000,       5.0000,   7.00000,    831.1422
    267.5000,       5.0000,   7.00000,    762.2645
    272.5000,       5.0000,   7.00000,    714.9216
    277.5000,       5.0000,   7.00000,    674.6312
     42.5000,       5.0000,   8.00000,    941.2039
     47.5000,       5.0000,   8.00000,    944.2634
     52.5000,       5.0000,   8.00000,    949.0887
     57.5000,       5.0000,   8.00000,    956.2596
     62.5000,       5.0000,   8.00000,    927.7186
     67.5000,       5.0000,   8.00000,    858.8959
     72.5000,       5.0000,   8.00000,    829.0770
     77.5000,       5.0000,   8.00000,    822.6079
     82.5000,       5.0000,   8.00000,    866.9583
     87.5000,       5.0000,   8.00000,    800.2872
     92.5000,       5.0000,   8.00000,    805.0521
     97.5000,       5.0000,   8.00000,    834.6440
    102.5000,       5.0000,   8.00000,    807.4530
    107.5000,       5.0000,   8.00000,    862.5983
    112.5000,       5.0000,   8.00000,    926.4396
    117.5000,       5.0000,   8.00000,    843.0380
    122.5000,       5.0000,   8.00000,    808.9935
    127.5000,       5.0000,   8.00000,    819.1630
    132.5000,       5.0000,   8.00000,    822.9632
    137.5000,       5.0000,   8.00000,    830.1558
    142.5000,       5.0000,   8.00000,    813.7852
    147.5000,       5.0000,   8.00000,    828.4905
    152.5000,       5.0000,   8.00000,    771.5881
    157.5000,       5.0000,   8.00000,    885.0873
    162.5000,       5.0000,   8.00000,    783.6867
    167.5000,       5.0000,   8.00000,    945.2581
    172.5000,       5.0000,   8.00000,   1066.9362
    177.5000,       5.0000,   8.00000,    812.2760
    182.5000,       5.0000,   8.00000,    861.3022
    187.5000,       5.0000,   8.00000,    881.8192
    192.5000,       5.0000,   8.00000,    775.5767
    197.5000,       5.0000,   8.00000,    801.9188
    202.5000,       5.0000,   8.00000,    846.3022
    207.5000,       5.0000,   8.00000,    849.3871
    212.5000,       5.0000,   8.00000,    852.8986
    217.5000,       5.0000,   8.00000,    929.9752
    222.5000,       5.0000,   8.00000,    890.8257
    227.5000,       5.0000,   8.00000,    807.2917
    232.5000,       5.0000,   8.00000,    866.9119
    237.5000,       5.0000,   8.00000,    976.4612
    242.5000,       5.0000,   8.00000,    774.5842
    247.5000,       5.0000,   8.00000,    757.6403
    252.5000,       5.0000,   8.00000,    747.5672
    257.5000,       5.0000,   8.00000,    741.9221
    262.5000,       5.0000,   8.00000,    803.7796
    267.5000,       5.0000,   8.00000,    755.4913
    272.5000,       5.0000,   8.00000,    697.4313
     52.5000,      35.0000,   1.00000,    900.4122
     57.5000,      35.0000,   1.00000,    886.7939
     62.5000,      35.0000,   1.00000,    869.5829
     67.5000,      35.0000,   1.00000,    872.2267
     72.5000,      35.0000,   1.00000,    857.7045
     77.5000,      35.0000,   1.00000,    831.3383
     82.5000,      35.0000,   1.00000,    813.9432
     87.5000,      35.0000,   1.00000,    810.2336
     92.5000,      35.0000,   1.00000,    823.7919
     97.5000,      35.0000,   1.00000,    838.3307
    102.5000,      35.0000,   1.00000,    838.6777
    107.5000,      35.0000,   1.00000,    835.0734
    112.5000,      35.0000,   1.00000,    847.8517
    117.5000,      35.0000,   1.00000,    843.5772
    122.5000,      35.0000,   1.00000,    824.6474
    127.5000,      35.0000,   1.00000,    820.6543
    132.5000,      35.0000,   1.00000,    805.1958
    137.5000,      35.0000,   1.00000,    789.0536
    142.5000,      35.0000,   1.00000,    804.0202
    147.5000,      35.0000,   1.00000,    797.8011
    152.5000,      35.0000,   1.00000,    816.3046
    157.5000,      35.0000,   1.00000,    844.8691
    162.5000,      35.0000,   1.00000,    838.1033
    167.5000,      35.0000,   1.00000,    838.0199
    172.5000,      35.0000,   1.00000,    844.4412
    177.5000,      35.0000,   1.00000,    823.9639
    182.5000,      35.0000,   1.00000,    830.9344
    187.5000,      35.0000,   1.00000,    804.3092
    192.5000,      35.0000,   1.00000,    773.6631
    197.5000,      35.0000,   1.00000,    780.2294
    202.5000,      35.0000,   1.00000,    791.3165
    207.5000,      35.0000,   1.00000,    787.6648
    212.5000,      35.0000,   1.00000,    792.8015
    217.5000,      35.0000,   1.00000,    792.6524
    222.5000,      35.0000,   1.00000,    827.1537
    227.5000,      35.0000,   1.00000,    842.4536
    232.5000,      35.0000,   1.00000,    819.9763
    237.5000,      35.0000,   1.00000,    800.2782
    242.5000,      35.0000,   1.00000,    786.6474
    247.5000,      35.0000,   1.00000,    782.0482
    252.5000,      35.0000,   1.00000,    763.7401
    257.5000,      35.0000,   1.00000,    723.3422
[truncated: 108,578 more chars]
