# Supplementary material for: Electrical resistivity tomography data across the Hockai Fault Zone (Ardenne, Belgium)
Source: Data Brief. 2016 Dec 21;11:1–4. doi: 10.1016/j.dib.2016.12.028 (PMC5220259; doi:10.1016/j.dib.2016.12.028)
Supplement: Supplementary file 2 — Supplementary material [file mmc2.zip › output/INV/20090813-2_robust.INV]

C:\__DATA__\__DATA__\Active Faults\HockaiFZ\Donn�es\ERT\working_dir\20090813-2.DAT
      5.0000
7
909
1
0
      7.5000,       5.0000,   1.00000,    981.5464
     12.5000,       5.0000,   1.00000,   1056.6565
     17.5000,       5.0000,   1.00000,    875.5552
     22.5000,       5.0000,   1.00000,    835.7922
     27.5000,       5.0000,   1.00000,    759.4783
     32.5000,       5.0000,   1.00000,    725.6290
     37.5000,       5.0000,   1.00000,    793.1917
     42.5000,       5.0000,   1.00000,    774.2979
     47.5000,       5.0000,   1.00000,    780.4129
     52.5000,       5.0000,   1.00000,    802.8842
     57.5000,       5.0000,   1.00000,    818.7354
     62.5000,       5.0000,   1.00000,    796.5078
     67.5000,       5.0000,   1.00000,    776.8383
     72.5000,       5.0000,   1.00000,    772.5493
     77.5000,       5.0000,   1.00000,    738.7526
     82.5000,       5.0000,   1.00000,    773.0545
     87.5000,       5.0000,   1.00000,    733.1102
     92.5000,       5.0000,   1.00000,    711.5722
     97.5000,       5.0000,   1.00000,    714.8674
    102.5000,       5.0000,   1.00000,    648.0023
    107.5000,       5.0000,   1.00000,    642.7849
    112.5000,       5.0000,   1.00000,    644.3384
    117.5000,       5.0000,   1.00000,    606.9334
    122.5000,       5.0000,   1.00000,    590.8168
    127.5000,       5.0000,   1.00000,    584.0856
    132.5000,       5.0000,   1.00000,    566.5046
    137.5000,       5.0000,   1.00000,    578.3402
    142.5000,       5.0000,   1.00000,    551.7840
    147.5000,       5.0000,   1.00000,    596.4789
    152.5000,       5.0000,   1.00000,    551.4650
    157.5000,       5.0000,   1.00000,    640.5656
    162.5000,       5.0000,   1.00000,    587.6572
    167.5000,       5.0000,   1.00000,    671.5436
    172.5000,       5.0000,   1.00000,    745.7700
    177.5000,       5.0000,   1.00000,    615.2499
    182.5000,       5.0000,   1.00000,    676.2606
    187.5000,       5.0000,   1.00000,    673.7679
    192.5000,       5.0000,   1.00000,    623.8714
    197.5000,       5.0000,   1.00000,    659.6675
    202.5000,       5.0000,   1.00000,    677.7458
    207.5000,       5.0000,   1.00000,    681.8138
    212.5000,       5.0000,   1.00000,    682.0139
    217.5000,       5.0000,   1.00000,    762.6358
    222.5000,       5.0000,   1.00000,    766.8929
    227.5000,       5.0000,   1.00000,    735.4583
    232.5000,       5.0000,   1.00000,    734.5804
    237.5000,       5.0000,   1.00000,    756.2126
    242.5000,       5.0000,   1.00000,    623.0590
    247.5000,       5.0000,   1.00000,    653.9864
    252.5000,       5.0000,   1.00000,    635.0551
    257.5000,       5.0000,   1.00000,    627.2509
    262.5000,       5.0000,   1.00000,    654.9693
    267.5000,       5.0000,   1.00000,    594.3855
    272.5000,       5.0000,   1.00000,    577.0978
    277.5000,       5.0000,   1.00000,    514.9763
    282.5000,       5.0000,   1.00000,    552.5914
    287.5000,       5.0000,   1.00000,    534.5022
    292.5000,       5.0000,   1.00000,    537.3546
    297.5000,       5.0000,   1.00000,    526.2552
    302.5000,       5.0000,   1.00000,    537.4438
    307.5000,       5.0000,   1.00000,    493.9535
     12.5000,       5.0000,   2.00000,   1104.0673
     17.5000,       5.0000,   2.00000,   1074.7250
     22.5000,       5.0000,   2.00000,    911.1878
     27.5000,       5.0000,   2.00000,    890.0192
     32.5000,       5.0000,   2.00000,    925.0178
     37.5000,       5.0000,   2.00000,    929.6813
     42.5000,       5.0000,   2.00000,    923.7605
     47.5000,       5.0000,   2.00000,    934.6122
     52.5000,       5.0000,   2.00000,    958.4915
     57.5000,       5.0000,   2.00000,    968.4723
     62.5000,       5.0000,   2.00000,    945.0925
     67.5000,       5.0000,   2.00000,    902.8476
     72.5000,       5.0000,   2.00000,    898.4219
     77.5000,       5.0000,   2.00000,    914.4603
     82.5000,       5.0000,   2.00000,    935.1295
     87.5000,       5.0000,   2.00000,    837.8709
     92.5000,       5.0000,   2.00000,    822.8639
     97.5000,       5.0000,   2.00000,    834.4883
    102.5000,       5.0000,   2.00000,    766.7028
    107.5000,       5.0000,   2.00000,    791.2271
    112.5000,       5.0000,   2.00000,    813.1475
    117.5000,       5.0000,   2.00000,    741.0789
    122.5000,       5.0000,   2.00000,    720.0144
    127.5000,       5.0000,   2.00000,    741.6971
    132.5000,       5.0000,   2.00000,    780.0334
    137.5000,       5.0000,   2.00000,    768.3197
    142.5000,       5.0000,   2.00000,    765.8141
    147.5000,       5.0000,   2.00000,    796.1134
    152.5000,       5.0000,   2.00000,    762.1939
    157.5000,       5.0000,   2.00000,    850.8061
    162.5000,       5.0000,   2.00000,    724.8592
    167.5000,       5.0000,   2.00000,    880.6091
    172.5000,       5.0000,   2.00000,   1008.5058
    177.5000,       5.0000,   2.00000,    743.6053
    182.5000,       5.0000,   2.00000,    841.3276
    187.5000,       5.0000,   2.00000,    912.7690
    192.5000,       5.0000,   2.00000,    772.2104
    197.5000,       5.0000,   2.00000,    828.6776
    202.5000,       5.0000,   2.00000,    866.9515
    207.5000,       5.0000,   2.00000,    839.4907
    212.5000,       5.0000,   2.00000,    811.0906
    217.5000,       5.0000,   2.00000,    922.2298
    222.5000,       5.0000,   2.00000,    884.0450
    227.5000,       5.0000,   2.00000,    770.1121
    232.5000,       5.0000,   2.00000,    844.7546
    237.5000,       5.0000,   2.00000,    914.9864
    242.5000,       5.0000,   2.00000,    767.1546
    247.5000,       5.0000,   2.00000,    742.2054
    252.5000,       5.0000,   2.00000,    734.8995
    257.5000,       5.0000,   2.00000,    698.9738
    262.5000,       5.0000,   2.00000,    751.0925
    267.5000,       5.0000,   2.00000,    709.4807
    272.5000,       5.0000,   2.00000,    670.7579
    277.5000,       5.0000,   2.00000,    630.3024
    282.5000,       5.0000,   2.00000,    679.7253
    287.5000,       5.0000,   2.00000,    644.5990
    292.5000,       5.0000,   2.00000,    589.6447
    297.5000,       5.0000,   2.00000,    618.2885
    302.5000,       5.0000,   2.00000,    637.6201
     17.5000,       5.0000,   3.00000,   1161.1349
     22.5000,       5.0000,   3.00000,    986.6567
     27.5000,       5.0000,   3.00000,    941.5911
     32.5000,       5.0000,   3.00000,   1031.8055
     37.5000,       5.0000,   3.00000,   1050.1859
     42.5000,       5.0000,   3.00000,    968.8646
     47.5000,       5.0000,   3.00000,    992.2148
     52.5000,       5.0000,   3.00000,   1021.5154
     57.5000,       5.0000,   3.00000,   1038.9686
     62.5000,       5.0000,   3.00000,   1010.8866
     67.5000,       5.0000,   3.00000,    941.9776
     72.5000,       5.0000,   3.00000,    946.2992
     77.5000,       5.0000,   3.00000,    966.4869
     82.5000,       5.0000,   3.00000,    977.7101
     87.5000,       5.0000,   3.00000,    871.2732
     92.5000,       5.0000,   3.00000,    857.0718
     97.5000,       5.0000,   3.00000,    864.4904
    102.5000,       5.0000,   3.00000,    829.0729
    107.5000,       5.0000,   3.00000,    869.9535
    112.5000,       5.0000,   3.00000,    907.2911
    117.5000,       5.0000,   3.00000,    820.3344
    122.5000,       5.0000,   3.00000,    764.1050
    127.5000,       5.0000,   3.00000,    797.3053
    132.5000,       5.0000,   3.00000,    856.1265
    137.5000,       5.0000,   3.00000,    890.8366
    142.5000,       5.0000,   3.00000,    864.4072
    147.5000,       5.0000,   3.00000,    917.4444
    152.5000,       5.0000,   3.00000,    837.9066
    157.5000,       5.0000,   3.00000,    898.0652
    162.5000,       5.0000,   3.00000,    814.6633
    167.5000,       5.0000,   3.00000,   1001.6073
    172.5000,       5.0000,   3.00000,   1105.8923
    177.5000,       5.0000,   3.00000,    877.0750
    182.5000,       5.0000,   3.00000,    925.5826
    187.5000,       5.0000,   3.00000,    968.7279
    192.5000,       5.0000,   3.00000,    887.9297
    197.5000,       5.0000,   3.00000,    919.6320
    202.5000,       5.0000,   3.00000,    960.1500
    207.5000,       5.0000,   3.00000,    946.0792
    212.5000,       5.0000,   3.00000,    925.7014
    217.5000,       5.0000,   3.00000,    974.0245
    222.5000,       5.0000,   3.00000,    919.6439
    227.5000,       5.0000,   3.00000,    823.0095
    232.5000,       5.0000,   3.00000,    870.3161
    237.5000,       5.0000,   3.00000,   1002.8318
    242.5000,       5.0000,   3.00000,    833.7156
    247.5000,       5.0000,   3.00000,    794.1547
    252.5000,       5.0000,   3.00000,    758.7252
    257.5000,       5.0000,   3.00000,    772.5165
    262.5000,       5.0000,   3.00000,    828.3358
    267.5000,       5.0000,   3.00000,    765.7042
    272.5000,       5.0000,   3.00000,    710.3724
    277.5000,       5.0000,   3.00000,    662.5070
    282.5000,       5.0000,   3.00000,    728.9371
    287.5000,       5.0000,   3.00000,    667.1437
    292.5000,       5.0000,   3.00000,    633.9732
    297.5000,       5.0000,   3.00000,    646.2842
     22.5000,      15.0000,   1.00000,   1079.9681
     27.5000,      15.0000,   1.00000,   1039.2986
     32.5000,      15.0000,   1.00000,   1000.4927
     37.5000,      15.0000,   1.00000,   1033.7344
     42.5000,      15.0000,   1.00000,   1025.6320
     47.5000,      15.0000,   1.00000,    988.8383
     52.5000,      15.0000,   1.00000,   1020.7605
     57.5000,      15.0000,   1.00000,   1032.4594
     62.5000,      15.0000,   1.00000,    996.1740
     67.5000,      15.0000,   1.00000,    970.8204
     72.5000,      15.0000,   1.00000,    954.3154
     77.5000,      15.0000,   1.00000,    946.8937
     82.5000,      15.0000,   1.00000,    927.2261
     87.5000,      15.0000,   1.00000,    900.6927
     92.5000,      15.0000,   1.00000,    849.5460
     97.5000,      15.0000,   1.00000,    848.5204
    102.5000,      15.0000,   1.00000,    884.0718
    107.5000,      15.0000,   1.00000,    915.4976
    112.5000,      15.0000,   1.00000,    898.4279
    117.5000,      15.0000,   1.00000,    847.3613
    122.5000,      15.0000,   1.00000,    803.5739
    127.5000,      15.0000,   1.00000,    797.0676
    132.5000,      15.0000,   1.00000,    852.8362
    137.5000,      15.0000,   1.00000,    892.9203
    142.5000,      15.0000,   1.00000,    930.2519
    147.5000,      15.0000,   1.00000,    887.0648
    152.5000,      15.0000,   1.00000,    861.6727
    157.5000,      15.0000,   1.00000,    839.7910
    162.5000,      15.0000,   1.00000,    917.3850
    167.5000,      15.0000,   1.00000,    985.4054
    172.5000,      15.0000,   1.00000,   1023.3552
    177.5000,      15.0000,   1.00000,   1005.0551
    182.5000,      15.0000,   1.00000,    943.6360
    187.5000,      15.0000,   1.00000,    911.6099
    192.5000,      15.0000,   1.00000,    922.1168
    197.5000,      15.0000,   1.00000,    947.1672
    202.5000,      15.0000,   1.00000,    953.2098
    207.5000,      15.0000,   1.00000,    975.9684
    212.5000,      15.0000,   1.00000,    995.8558
    217.5000,      15.0000,   1.00000,    940.6816
    222.5000,      15.0000,   1.00000,    895.4972
    227.5000,      15.0000,   1.00000,    883.0136
    232.5000,      15.0000,   1.00000,    913.2149
    237.5000,      15.0000,   1.00000,    908.4950
    242.5000,      15.0000,   1.00000,    895.0602
    247.5000,      15.0000,   1.00000,    811.1382
    252.5000,      15.0000,   1.00000,    779.4093
    257.5000,      15.0000,   1.00000,    796.6603
    262.5000,      15.0000,   1.00000,    809.4530
    267.5000,      15.0000,   1.00000,    781.2432
    272.5000,      15.0000,   1.00000,    726.6752
    277.5000,      15.0000,   1.00000,    701.8835
    282.5000,      15.0000,   1.00000,    669.6047
    287.5000,      15.0000,   1.00000,    678.0549
    292.5000,      15.0000,   1.00000,    660.8514
     22.5000,       5.0000,   4.00000,   1000.2280
     27.5000,       5.0000,   4.00000,    987.8734
     32.5000,       5.0000,   4.00000,   1044.1384
     37.5000,       5.0000,   4.00000,   1084.7594
     42.5000,       5.0000,   4.00000,   1028.6528
     47.5000,       5.0000,   4.00000,   1006.5293
     52.5000,       5.0000,   4.00000,   1033.3096
     57.5000,       5.0000,   4.00000,   1050.0731
     62.5000,       5.0000,   4.00000,   1019.7261
     67.5000,       5.0000,   4.00000,    965.8190
     72.5000,       5.0000,   4.00000,    955.1089
     77.5000,       5.0000,   4.00000,    946.8065
     82.5000,       5.0000,   4.00000,    974.9738
     87.5000,       5.0000,   4.00000,    884.3293
     92.5000,       5.0000,   4.00000,    863.2856
     97.5000,       5.0000,   4.00000,    882.3478
    102.5000,       5.0000,   4.00000,    847.3544
    107.5000,       5.0000,   4.00000,    908.4146
    112.5000,       5.0000,   4.00000,    946.8461
    117.5000,       5.0000,   4.00000,    851.6245
    122.5000,       5.0000,   4.00000,    804.3159
    127.5000,       5.0000,   4.00000,    803.7214
    132.5000,       5.0000,   4.00000,    873.7877
    137.5000,       5.0000,   4.00000,    911.4167
    142.5000,       5.0000,   4.00000,    926.9716
    147.5000,       5.0000,   4.00000,    942.4572
    152.5000,       5.0000,   4.00000,    818.1270
    157.5000,       5.0000,   4.00000,    930.6373
    162.5000,       5.0000,   4.00000,    837.7143
    167.5000,       5.0000,   4.00000,   1015.5947
    172.5000,       5.0000,   4.00000,   1187.4315
    177.5000,       5.0000,   4.00000,    912.6552
    182.5000,       5.0000,   4.00000,    979.9572
    187.5000,       5.0000,   4.00000,    982.2557
    192.5000,       5.0000,   4.00000,    878.3352
    197.5000,       5.0000,   4.00000,    975.3799
    202.5000,       5.0000,   4.00000,    990.3701
    207.5000,       5.0000,   4.00000,   1007.0246
    212.5000,       5.0000,   4.00000,    985.0794
    217.5000,       5.0000,   4.00000,    974.8250
    222.5000,       5.0000,   4.00000,    939.2569
    227.5000,       5.0000,   4.00000,    853.6754
    232.5000,       5.0000,   4.00000,    917.3711
    237.5000,       5.0000,   4.00000,   1032.4673
    242.5000,       5.0000,   4.00000,    842.8960
    247.5000,       5.0000,   4.00000,    815.3430
    252.5000,       5.0000,   4.00000,    784.8673
    257.5000,       5.0000,   4.00000,    787.3145
    262.5000,       5.0000,   4.00000,    871.1721
    267.5000,       5.0000,   4.00000,    790.6831
    272.5000,       5.0000,   4.00000,    731.9213
    277.5000,       5.0000,   4.00000,    670.3954
    282.5000,       5.0000,   4.00000,    712.7799
    287.5000,       5.0000,   4.00000,    683.1761
    292.5000,       5.0000,   4.00000,    647.1522
     30.0000,      20.0000,   1.00000,   1020.6297
     35.0000,      20.0000,   1.00000,   1009.5808
     40.0000,      20.0000,   1.00000,   1015.8820
     45.0000,      20.0000,   1.00000,   1036.1688
     50.0000,      20.0000,   1.00000,   1030.0103
     55.0000,      20.0000,   1.00000,    994.9216
     60.0000,      20.0000,   1.00000,    990.2214
     65.0000,      20.0000,   1.00000,    974.8925
     70.0000,      20.0000,   1.00000,    947.0760
     75.0000,      20.0000,   1.00000,    925.9412
     80.0000,      20.0000,   1.00000,    899.3334
     85.0000,      20.0000,   1.00000,    873.6133
     90.0000,      20.0000,   1.00000,    873.6173
     95.0000,      20.0000,   1.00000,    857.1628
    100.0000,      20.0000,   1.00000,    882.4073
    105.0000,      20.0000,   1.00000,    912.7681
    110.0000,      20.0000,   1.00000,    901.1326
    115.0000,      20.0000,   1.00000,    892.2713
    120.0000,      20.0000,   1.00000,    860.8445
    125.0000,      20.0000,   1.00000,    844.4416
    130.0000,      20.0000,   1.00000,    843.2090
    135.0000,      20.0000,   1.00000,    870.8630
    140.0000,      20.0000,   1.00000,    894.4826
    145.0000,      20.0000,   1.00000,    858.7322
    150.0000,      20.0000,   1.00000,    874.3386
    155.0000,      20.0000,   1.00000,    849.8193
    160.0000,      20.0000,   1.00000,    866.8643
    165.0000,      20.0000,   1.00000,    977.4090
    170.0000,      20.0000,   1.00000,    966.7048
    175.0000,      20.0000,   1.00000,   1008.4117
    180.0000,      20.0000,   1.00000,   1006.6600
    185.0000,      20.0000,   1.00000,    907.7588
    190.0000,      20.0000,   1.00000,    917.4326
    195.0000,      20.0000,   1.00000,    902.4761
    200.0000,      20.0000,   1.00000,    930.0429
    205.0000,      20.0000,   1.00000,    987.5107
    210.0000,      20.0000,   1.00000,    966.6493
    215.0000,      20.0000,   1.00000,    959.5595
    220.0000,      20.0000,   1.00000,    934.5211
    225.0000,      20.0000,   1.00000,    914.0084
    230.0000,      20.0000,   1.00000,    935.8289
    235.0000,      20.0000,   1.00000,    892.3307
    240.0000,      20.0000,   1.00000,    879.6411
    245.0000,      20.0000,   1.00000,    853.3266
    250.0000,      20.0000,   1.00000,    814.7902
    255.0000,      20.0000,   1.00000,    813.3476
    260.0000,      20.0000,   1.00000,    789.9500
    265.0000,      20.0000,   1.00000,    776.7610
    270.0000,      20.0000,   1.00000,    775.8812
    275.0000,      20.0000,   1.00000,    720.7357
    280.0000,      20.0000,   1.00000,    683.8360
    285.0000,      20.0000,   1.00000,    661.5242
     27.5000,       5.0000,   5.00000,    966.4334
     32.5000,       5.0000,   5.00000,   1062.3929
     37.5000,       5.0000,   5.00000,   1069.3185
     42.5000,       5.0000,   5.00000,   1031.3922
     47.5000,       5.0000,   5.00000,   1033.0717
     52.5000,       5.0000,   5.00000,   1018.3738
     57.5000,       5.0000,   5.00000,   1021.1380
     62.5000,       5.0000,   5.00000,   1011.1511
     67.5000,       5.0000,   5.00000,    960.6374
     72.5000,       5.0000,   5.00000,    931.8361
     77.5000,       5.0000,   5.00000,    925.5646
     82.5000,       5.0000,   5.00000,    947.0988
     87.5000,       5.0000,   5.00000,    862.4634
     92.5000,       5.0000,   5.00000,    867.3973
     97.5000,       5.0000,   5.00000,    888.7679
    102.5000,       5.0000,   5.00000,    850.6338
    107.5000,       5.0000,   5.00000,    901.7717
    112.5000,       5.0000,   5.00000,    957.3381
    117.5000,       5.0000,   5.00000,    869.9387
    122.5000,       5.0000,   5.00000,    812.6036
    127.5000,       5.0000,   5.00000,    831.1060
    132.5000,       5.0000,   5.00000,    859.0750
    137.5000,       5.0000,   5.00000,    903.3766
    142.5000,       5.0000,   5.00000,    909.1726
    147.5000,       5.0000,   5.00000,    901.6379
    152.5000,       5.0000,   5.00000,    821.7285
    157.5000,       5.0000,   5.00000,    918.3124
    162.5000,       5.0000,   5.00000,    817.1660
    167.5000,       5.0000,   5.00000,   1021.6878
    172.5000,       5.0000,   5.00000,   1184.2412
    177.5000,       5.0000,   5.00000,    918.2826
    182.5000,       5.0000,   5.00000,    970.1189
    187.5000,       5.0000,   5.00000,    990.9694
    192.5000,       5.0000,   5.00000,    851.4957
    197.5000,       5.0000,   5.00000,    927.5561
    202.5000,       5.0000,   5.00000,   1022.0892
    207.5000,       5.0000,   5.00000,   1008.9962
    212.5000,       5.0000,   5.00000,    957.0112
    217.5000,       5.0000,   5.00000,    989.7509
    222.5000,       5.0000,   5.00000,    949.9968
    227.5000,       5.0000,   5.00000,    860.7692
    232.5000,       5.0000,   5.00000,    931.5983
    237.5000,       5.0000,   5.00000,   1036.2520
    242.5000,       5.0000,   5.00000,    820.0193
    247.5000,       5.0000,   5.00000,    813.6141
    252.5000,       5.0000,   5.00000,    807.9816
    257.5000,       5.0000,   5.00000,    786.0621
    262.5000,       5.0000,   5.00000,    845.6403
    267.5000,       5.0000,   5.00000,    812.9454
    272.5000,       5.0000,   5.00000,    735.1909
    277.5000,       5.0000,   5.00000,    660.3193
    282.5000,       5.0000,   5.00000,    711.1452
    287.5000,       5.0000,   5.00000,    669.9644
     32.5000,       5.0000,   6.00000,   1032.0551
     37.5000,       5.0000,   6.00000,   1073.3549
     42.5000,       5.0000,   6.00000,   1007.5666
     47.5000,       5.0000,   6.00000,   1012.4561
     52.5000,       5.0000,   6.00000,   1015.2647
     57.5000,       5.0000,   6.00000,    997.2053
     62.5000,       5.0000,   6.00000,    979.4579
     67.5000,       5.0000,   6.00000,    919.5786
     72.5000,       5.0000,   6.00000,    906.2835
     77.5000,       5.0000,   6.00000,    896.1719
     82.5000,       5.0000,   6.00000,    910.5071
     87.5000,       5.0000,   6.00000,    837.2912
     92.5000,       5.0000,   6.00000,    852.2922
     97.5000,       5.0000,   6.00000,    884.6454
    102.5000,       5.0000,   6.00000,    840.5786
    107.5000,       5.0000,   6.00000,    886.2891
    112.5000,       5.0000,   6.00000,    947.3336
    117.5000,       5.0000,   6.00000,    865.5873
    122.5000,       5.0000,   6.00000,    824.6829
    127.5000,       5.0000,   6.00000,    827.6373
    132.5000,       5.0000,   6.00000,    872.6196
    137.5000,       5.0000,   6.00000,    868.4792
    142.5000,       5.0000,   6.00000,    832.4435
    147.5000,       5.0000,   6.00000,    877.2177
    152.5000,       5.0000,   6.00000,    805.9784
    157.5000,       5.0000,   6.00000,    888.1200
    162.5000,       5.0000,   6.00000,    803.9186
    167.5000,       5.0000,   6.00000,    993.9803
    172.5000,       5.0000,   6.00000,   1147.1741
    177.5000,       5.0000,   6.00000,    885.9353
    182.5000,       5.0000,   6.00000,    948.2698
    187.5000,       5.0000,   6.00000,    952.3270
    192.5000,       5.0000,   6.00000,    834.5240
    197.5000,       5.0000,   6.00000,    897.8987
    202.5000,       5.0000,   6.00000,    958.1110
    207.5000,       5.0000,   6.00000,    980.3734
    212.5000,       5.0000,   6.00000,    929.3781
    217.5000,       5.0000,   6.00000,    972.5712
    222.5000,       5.0000,   6.00000,    958.8184
    227.5000,       5.0000,   6.00000,    860.9059
    232.5000,       5.0000,   6.00000,    903.1002
    237.5000,       5.0000,   6.00000,   1011.0620
    242.5000,       5.0000,   6.00000,    813.0940
    247.5000,       5.0000,   6.00000,    798.1761
    252.5000,       5.0000,   6.00000,    789.2712
    257.5000,       5.0000,   6.00000,    783.0502
    262.5000,       5.0000,   6.00000,    837.2081
    267.5000,       5.0000,   6.00000,    776.7877
    272.5000,       5.0000,   6.00000,    723.9584
    277.5000,       5.0000,   6.00000,    657.3828
    282.5000,       5.0000,   6.00000,    704.1128
     37.5000,      25.0000,   1.00000,    981.5622
     42.5000,      25.0000,   1.00000,   1016.9520
     47.5000,      25.0000,   1.00000,    994.3281
     52.5000,      25.0000,   1.00000,    996.2700
     57.5000,      25.0000,   1.00000,    979.4370
     62.5000,      25.0000,   1.00000,    929.9636
     67.5000,      25.0000,   1.00000,    911.1244
     72.5000,      25.0000,   1.00000,    896.3621
     77.5000,      25.0000,   1.00000,    861.3389
     82.5000,      25.0000,   1.00000,    846.5716
     87.5000,      25.0000,   1.00000,    844.2137
     92.5000,      25.0000,   1.00000,    843.4607
     97.5000,      25.0000,   1.00000,    853.0909
    102.5000,      25.0000,   1.00000,    889.1940
    107.5000,      25.0000,   1.00000,    897.2141
    112.5000,      25.0000,   1.00000,    874.6001
    117.5000,      25.0000,   1.00000,    880.3118
    122.5000,      25.0000,   1.00000,    877.9143
    127.5000,      25.0000,   1.00000,    870.2161
    132.5000,      25.0000,   1.00000,    857.8315
    137.5000,      25.0000,   1.00000,    830.6998
    142.5000,      25.0000,   1.00000,    816.7548
    147.5000,      25.0000,   1.00000,    828.8669
    152.5000,      25.0000,   1.00000,    816.1207
    157.5000,      25.0000,   1.00000,    863.0627
    162.5000,      25.0000,   1.00000,    915.9940
    167.5000,      25.0000,   1.00000,    916.4893
    172.5000,      25.0000,   1.00000,    919.8828
    177.5000,      25.0000,   1.00000,    952.3646
    182.5000,      25.0000,   1.00000,    923.9547
    187.5000,      25.0000,   1.00000,    871.2068
    192.5000,      25.0000,   1.00000,    892.2258
    197.5000,      25.0000,   1.00000,    898.9628
    202.5000,      25.0000,   1.00000,    853.3830
    207.5000,      25.0000,   1.00000,    899.2898
    212.5000,      25.0000,   1.00000,    947.0938
    217.5000,      25.0000,   1.00000,    920.3037
    222.5000,      25.0000,   1.00000,    922.9590
    227.5000,      25.0000,   1.00000,    931.6578
    232.5000,      25.0000,   1.00000,    875.5017
    237.5000,      25.0000,   1.00000,    845.8831
    242.5000,      25.0000,   1.00000,    852.3677
    247.5000,      25.0000,   1.00000,    834.9451
    252.5000,      25.0000,   1.00000,    788.0923
    257.5000,      25.0000,   1.00000,    784.8673
    262.5000,      25.0000,   1.00000,    769.0251
    267.5000,      25.0000,   1.00000,    732.7437
    272.5000,      25.0000,   1.00000,    728.6271
    277.5000,      25.0000,   1.00000,    714.4146
     37.5000,       5.0000,   7.00000,   1043.8143
     42.5000,       5.0000,   7.00000,   1001.5676
     47.5000,       5.0000,   7.00000,    974.3257
     52.5000,       5.0000,   7.00000,    988.0854
     57.5000,       5.0000,   7.00000,    988.5847
     62.5000,       5.0000,   7.00000,    937.1804
     67.5000,       5.0000,   7.00000,    881.0599
     72.5000,       5.0000,   7.00000,    865.1642
     77.5000,       5.0000,   7.00000,    859.0611
     82.5000,       5.0000,   7.00000,    881.7256
     87.5000,       5.0000,   7.00000,    815.5907
     92.5000,       5.0000,   7.00000,    830.1826
     97.5000,       5.0000,   7.00000,    858.2566
    102.5000,       5.0000,   7.00000,    826.4098
    107.5000,       5.0000,   7.00000,    876.2025
    112.5000,       5.0000,   7.00000,    930.4115
    117.5000,       5.0000,   7.00000,    861.5024
    122.5000,       5.0000,   7.00000,    816.6961
    127.5000,       5.0000,   7.00000,    835.7072
    132.5000,       5.0000,   7.00000,    855.3438
    137.5000,       5.0000,   7.00000,    820.7228
    142.5000,       5.0000,   7.00000,    805.3819
    147.5000,       5.0000,   7.00000,    828.5735
    152.5000,       5.0000,   7.00000,    758.7213
    157.5000,       5.0000,   7.00000,    875.5672
    162.5000,       5.0000,   7.00000,    781.1085
    167.5000,       5.0000,   7.00000,    954.1025
    172.5000,       5.0000,   7.00000,   1096.1372
    177.5000,       5.0000,   7.00000,    842.6661
    182.5000,       5.0000,   7.00000,    902.2264
    187.5000,       5.0000,   7.00000,    916.5964
    192.5000,       5.0000,   7.00000,    807.8509
    197.5000,       5.0000,   7.00000,    873.7917
    202.5000,       5.0000,   7.00000,    875.7350
    207.5000,       5.0000,   7.00000,    908.0521
    212.5000,       5.0000,   7.00000,    924.4194
    217.5000,       5.0000,   7.00000,    948.6929
    222.5000,       5.0000,   7.00000,    942.2569
    227.5000,       5.0000,   7.00000,    842.7771
    232.5000,       5.0000,   7.00000,    877.6199
    237.5000,       5.0000,   7.00000,    983.3138
    242.5000,       5.0000,   7.00000,    802.0807
    247.5000,       5.0000,   7.00000,    779.4995
    252.5000,       5.0000,   7.00000,    765.4902
    257.5000,       5.0000,   7.00000,    766.7385
    262.5000,       5.0000,   7.00000,    825.3001
    267.5000,       5.0000,   7.00000,    753.6169
    272.5000,       5.0000,   7.00000,    700.6823
    277.5000,       5.0000,   7.00000,    657.3271
     42.5000,       5.0000,   8.00000,    958.8254
     47.5000,       5.0000,   8.00000,    960.8752
     52.5000,       5.0000,   8.00000,    943.2443
     57.5000,       5.0000,   8.00000,    940.9729
     62.5000,       5.0000,   8.00000,    913.5805
     67.5000,       5.0000,   8.00000,    839.2499
     72.5000,       5.0000,   8.00000,    814.8523
     77.5000,       5.0000,   8.00000,    812.3568
     82.5000,       5.0000,   8.00000,    859.0809
     87.5000,       5.0000,   8.00000,    792.5615
     92.5000,       5.0000,   8.00000,    800.4083
     97.5000,       5.0000,   8.00000,    833.3292
    102.5000,       5.0000,   8.00000,    805.4567
    107.5000,       5.0000,   8.00000,    864.8233
    112.5000,       5.0000,   8.00000,    928.3110
    117.5000,       5.0000,   8.00000,    843.7578
    122.5000,       5.0000,   8.00000,    815.7452
    127.5000,       5.0000,   8.00000,    824.8047
    132.5000,       5.0000,   8.00000,    815.8603
    137.5000,       5.0000,   8.00000,    812.4701
    142.5000,       5.0000,   8.00000,    791.7769
    147.5000,       5.0000,   8.00000,    778.4730
    152.5000,       5.0000,   8.00000,    733.2469
    157.5000,       5.0000,   8.00000,    840.6409
    162.5000,       5.0000,   8.00000,    752.8339
    167.5000,       5.0000,   8.00000,    913.7241
    172.5000,       5.0000,   8.00000,   1039.8528
    177.5000,       5.0000,   8.00000,    795.0781
    182.5000,       5.0000,   8.00000,    848.2447
    187.5000,       5.0000,   8.00000,    878.7190
    192.5000,       5.0000,   8.00000,    773.3369
    197.5000,       5.0000,   8.00000,    807.1016
    202.5000,       5.0000,   8.00000,    845.9554
    207.5000,       5.0000,   8.00000,    854.5189
    212.5000,       5.0000,   8.00000,    860.9356
    217.5000,       5.0000,   8.00000,    929.5237
    222.5000,       5.0000,   8.00000,    896.7098
    227.5000,       5.0000,   8.00000,    810.6091
    232.5000,       5.0000,   8.00000,    865.5367
    237.5000,       5.0000,   8.00000,    966.7481
    242.5000,       5.0000,   8.00000,    760.6038
    247.5000,       5.0000,   8.00000,    761.8164
    252.5000,       5.0000,   8.00000,    757.5720
    257.5000,       5.0000,   8.00000,    740.9153
    262.5000,       5.0000,   8.00000,    793.5731
    267.5000,       5.0000,   8.00000,    742.6114
    272.5000,       5.0000,   8.00000,    685.1675
     52.5000,      35.0000,   1.00000,    897.2885
     57.5000,      35.0000,   1.00000,    871.7944
     62.5000,      35.0000,   1.00000,    831.3199
     67.5000,      35.0000,   1.00000,    824.5303
     72.5000,      35.0000,   1.00000,    805.6594
     77.5000,      35.0000,   1.00000,    776.1774
     82.5000,      35.0000,   1.00000,    767.0436
     87.5000,      35.0000,   1.00000,    768.9924
     92.5000,      35.0000,   1.00000,    793.3839
     97.5000,      35.0000,   1.00000,    819.8489
    102.5000,      35.0000,   1.00000,    835.1552
    107.5000,      35.0000,   1.00000,    846.4597
    112.5000,      35.0000,   1.00000,    867.2795
    117.5000,      35.0000,   1.00000,    868.6248
    122.5000,      35.0000,   1.00000,    848.4917
    127.5000,      35.0000,   1.00000,    840.5508
    132.5000,      35.0000,   1.00000,    818.5035
    137.5000,      35.0000,   1.00000,    792.9470
    142.5000,      35.0000,   1.00000,    800.4578
    147.5000,      35.0000,   1.00000,    782.1279
    152.5000,      35.0000,   1.00000,    790.5334
    157.5000,      35.0000,   1.00000,    814.8069
    162.5000,      35.0000,   1.00000,    801.8102
    167.5000,      35.0000,   1.00000,    802.9546
    172.5000,      35.0000,   1.00000,    812.4559
    177.5000,      35.0000,   1.00000,    798.5437
    182.5000,      35.0000,   1.00000,    806.4084
    187.5000,      35.0000,   1.00000,    789.6874
    192.5000,      35.0000,   1.00000,    768.4792
    197.5000,      35.0000,   1.00000,    782.3360
    202.5000,      35.0000,   1.00000,    792.6418
    207.5000,      35.0000,   1.00000,    790.3809
    212.5000,      35.0000,   1.00000,    797.9335
    217.5000,      35.0000,   1.00000,    792.6904
    222.5000,      35.0000,   1.00000,    829.0591
    227.5000,      35.0000,   1.00000,    848.5819
    232.5000,      35.0000,   1.00000,    822.6439
    237.5000,      35.0000,   1.00000,    804.9658
    242.5000,      35.0000,   1.00000,    791.1230
    247.5000,      35.0000,   1.00000,    785.3251
    252.5000,      35.0000,   1.00000,    762.6744
    257.5000,      35.0000,   1.00000,    718.6144
    262.5000,      35.0000,   1.00000,    701.8519
     52.5000,       5.0000,  10.00000,    873.7006
     57.5000,       5.0000,  10.00000,    862.5435
     62.5000,       5.0000,  10.00000,    816.8807
     67.5000,       5.0000,  10.00000,    766.8050
     72.5000,       5.0000,  10.00000,    763.3184
     77.5000,       5.0000,  10.00000,    750.3494
     82.5000,       5.0000,  10.00000,    782.7173
     87.5000,       5.0000,  10.00000,    736.6174
     92.5000,       5.0000,  10.00000,    759.9399
     97.5000,       5.0000,  10.00000,    798.2475
    102.5000,       5.0000,  10.00000,    780.1192
    107.5000,       5.0000,  10.00000,    833.0023
    112.5000,       5.0000,  10.00000,    912.6166
    117.5000,       5.0000,  10.00000,    833.4964
    122.5000,       5.0000,  10.00000,    773.2903
    127.5000,       5.0000,  10.00000,    774.6988
    132.5000,       5.0000,  10.00000,    795.3962
    137.5000,       5.0000,  10.00000,    783.4645
    142.5000,       5.0000,  10.00000,    758.9016
    147.5000,       5.0000,  10.00000,    769.9039
    152.5000,       5.0000,  10.00000,    699.0728
    157.5000,       5.0000,  10.00000,    782.7173
    162.5000,       5.0000,  10.00000,    690.7811
    167.5000,       5.0000,  10.00000,    843.5201
    172.5000,       5.0000,  10.00000,    950.6621
    177.5000,       5.0000,  10.00000,    729.8052
    182.5000,       5.0000,  10.00000,    778.0673
    187.5000,       5.0000,  10.00000,    774.9246
    192.5000,       5.0000,  10.00000,    679.4269
    197.5000,       5.0000,  10.00000,    743.2317
    202.5000,       5.0000,  10.00000,    775.9553
    207.5000,       5.0000,  10.00000,    796.4214
    212.5000,       5.0000,  10.00000,    782.7173
    217.5000,       5.0000,  10.00000,    804.3632
    222.5000,       5.0000,  10.00000,    812.3608
    227.5000,       5.0000,  10.00000,    772.7031
    232.5000,       5.0000,  10.00000,    815.4996
    237.5000,       5.0000,  10.00000,    929.1160
    242.5000,       5.0000,  10.00000,    739.3484
    247.5000,       5.0000,  10.00000,    713.9191
    252.5000,       5.0000,  10.00000,    701.0344
    257.5000,       5.0000,  10.00000,    700.3599
    262.5000,       5.0000,  10.00000,    757.2563
     67.5000,      45.0000,   1.00000,    746.7291
     72.5000,      45.0000,   1.00000,    739.3282
     77.5000,      45.0000,   1.00000,    725.6765
     82.5000,      45.0000,   1.00000,    728.9223
     87.5000,      45.0000,   1.00000,    745.2847
     92.5000,      45.0000,   1.00000,    762.9489
     97.5000,      45.0000,   1.00000,    786.6051
    102.5000,      45.0000,   1.00000,    800.2390
    107.5000,      45.0000,   1.00000,    798.6517
    112.5000,      45.0000,   1.00000,    818.2776
    117.5000,      45.0000,   1.00000,    825.5538
    122.5000,      45.0000,   1.00000,    819.8738
    127.5000,      45.0000,   1.00000,    827.4976
    132.5000,      45.0000,   1.00000,    811.6346
    137.5000,      45.0000,   1.00000,    795.2366
    142.5000,      45.0000,   1.00000,    770.7689
    147.5000,      45.0000,   1.00000,    772.6771
    152.5000,      45.0000,   1.00000,    792.1870
    157.5000,      45.0000,   1.00000,    755.9402
    162.5000,      45.0000,   1.00000,    744.0185
    167.5000,      45.0000,   1.00000,    731.1961
    172.5000,      45.0000,   1.00000,    689.7508
    177.5000,      45.0000,   1.00000,    691.4539
    182.5000,      45.0000,   1.00000,    699.4077
    187.5000,      45.0000,   1.00000,    714.0134
    192.5000,      45.0000,   1.00000,    708.9575
    197.5000,      45.0000,   1.00000,    691.5698
    202.5000,      45.0000,   1.00000,    699.9160
    207.5000,      45.0000,   1.00000,    695.4486
    212.5000,      45.0000,   1.00000,    703.2151
    217.5000,      45.0000,   1.00000,    732.8367
    222.5000,      45.0000,   1.00000,    729.0561
    227.5000,      45.0000,   1.00000,    736.3590
    232.5000,      45.0000,   1.00000,    729.8140
    237.5000,      45.0000,   1.00000,    735.6990
    242.5000,      45.0000,   1.00000,    757.2242
    247.5000,      45.0000,   1.00000,    741.7357
     77.5000,       5.0000,  12.00000,    709.1893
    157.5000,       5.0000,  12.00000,    755.5756
    237.5000,       5.0000,  12.00000,    910.4536
     67.5000,      15.0000,   4.00000,    705.0212
     72.5000,      15.0000,   4.00000,    695.9568
     77.5000,      15.0000,   4.00000,    698.9588
     82.5000,      15.0000,   4.00000,    709.1834
     87.5000,      15.0000,   4.00000,    723.0045
     92.5000,      15.0000,   4.00000,    717.2383
     97.5000,      15.0000,   4.00000,    746.6396
    102.5000,      15.0000,   4.00000,    779.8640
    107.5000,      15.0000,   4.00000,    810.5378
    112.5000,      15.0000,   4.00000,    826.8259
    117.5000,      15.0000,   4.00000,    806.5847
    122.5000,      15.0000,   4.00000,    766.3997
    127.5000,      15.0000,   4.00000,    767.0833
    132.5000,      15.0000,   4.00000,    771.7042
    137.5000,      15.0000,   4.00000,    765.5674
    142.5000,      15.0000,   4.00000,    749.4577
    147.5000,      15.0000,   4.00000,    720.5673
    152.5000,      15.0000,   4.00000,    720.9833
    157.5000,      15.0000,   4.00000,    681.1737
    162.5000,      15.0000,   4.00000,    725.8876
    167.5000,      15.0000,   4.00000,    755.7259
    172.5000,      15.0000,   4.00000,    731.2674
    177.5000,      15.0000,   4.00000,    709.8076
    182.5000,      15.0000,   4.00000,    673.8729
    187.5000,      15.0000,   4.00000,    663.2498
    192.5000,      15.0000,   4.00000,    653.4498
    197.5000,      15.0000,   4.00000,    644.6412
    202.5000,      15.0000,   4.00000,    677.4991
    207.5000,      15.0000,   4.00000,    694.9165
    212.5000,      15.0000,   4.00000,    716.5547
    217.5000,      15.0000,   4.00000,    726.5712
    222.5000,      15.0000,   4.00000,    710.5693
    227.5000,      15.0000,   4.00000,    723.0938
    232.5000,      15.0000,   4.00000,    760.7226
    237.5000,      15.0000,   4.00000,    767.4697
    242.5000,      15.0000,   4.00000,    763.1592
    247.5000,      15.0000,   4.00000,    686.8023
     82.5000,      55.0000,   1.00000,    720.2264
     87.5000,      55.0000,   1.00000,    741.0967
     92.5000,      55.0000,   1.00000,    736.0508
     97.5000,      55.0000,   1.00000,    754.9594
    102.5000,      55.0000,   1.00000,    768.3861
    107.5000,      55.0000,   1.00000,    779.2516
    112.5000,      55.0000,   1.00000,    789.6379
    117.5000,      55.0000,   1.00000,    803.7621
    122.5000,      55.0000,   1.00000,    816.3169
    127.5000,      55.0000,   1.00000,    802.3126
    132.5000,      55.0000,   1.00000,    798.1385
    137.5000,      55.0000,   1.00000,    777.9113
    142.5000,      55.0000,   1.00000,    764.4300
    147.5000,      55.0000,   1.00000,    773.1377
    152.5000,      55.0000,   1.00000,    747.1780
    157.5000,      55.0000,   1.00000,    715.5728
    162.5000,      55.0000,   1.00000,    695.6834
    167.5000,      55.0000,   1.00000,    676.0228
    172.5000,      55.0000,   1.00000,    661.0267
    177.5000,      55.0000,   1.00000,    653.0056
    182.5000,      55.0000,   1.00000,    647.8616
    187.5000,      55.0000,   1.00000,    633.0616
    192.5000,      55.0000,   1.00000,    645.2895
    197.5000,      55.0000,   1.00000,    653.2344
    202.5000,      55.0000,   1.00000,    635.5356
    207.5000,      55.0000,   1.00000,    641.0065
    212.5000,      55.0000,   1.00000,    657.5829
    217.5000,      55.0000,   1.00000,    657.2777
    222.5000,      55.0000,   1.00000,    667.3478
    227.5000,      55.0000,   1.00000,    674.6387
    232.5000,      55.0000,   1.00000,    682.5509
     77.5000,       5.0000,  15.00000,    667.4651
    157.5000,       5.0000,  15.00000,    724.7582
    237.5000,       5.0000,  15.00000,    839.1919
     82.5000,      15.0000,   5.00000,    685.0516
     87.5000,      15.0000,   5.00000,    697.1367
     92.5000,      15.0000,   5.00000,    704.2049
     97.5000,      15.0000,   5.00000,    734.0316
    102.5000,      15.0000,   5.00000,    767.6926
    107.5000,      15.0000,   5.00000,    804.5190
    112.5000,      15.0000,   5.00000,    810.5843
    117.5000,      15.0000,   5.00000,    796.6721
    122.5000,      15.0000,   5.00000,    765.5972
    127.5000,      15.0000,   5.00000,    757.3936
    132.5000,      15.0000,   5.00000,    757.4352
    137.5000,      15.0000,   5.00000,    746.3738
    142.5000,      15.0000,   5.00000,    727.4147
    147.5000,      15.0000,   5.00000,    698.2752
    152.5000,      15.0000,   5.00000,    692.4677
    157.5000,      15.0000,   5.00000,    647.4481
    162.5000,      15.0000,   5.00000,    677.6774
    167.5000,      15.0000,   5.00000,    708.2574
    172.5000,      15.0000,   5.00000,    697.2463
    177.5000,      15.0000,   5.00000,    672.7706
    182.5000,      15.0000,   5.00000,    624.9288
    187.5000,      15.0000,   5.00000,    605.1656
    192.5000,      15.0000,   5.00000,    595.0527
    197.5000,      15.0000,   5.00000,    599.0923
    202.5000,      15.0000,   5.00000,    627.1686
    207.5000,      15.0000,   5.00000,    638.8447
    212.5000,      15.0000,   5.00000,    658.3725
    217.5000,      15.0000,   5.00000,    667.1105
    222.5000,      15.0000,   5.00000,    667.9146
    227.5000,      15.0000,   5.00000,    679.6401
    232.5000,      15.0000,   5.00000,    731.4012
     97.5000,      65.0000,   1.00000,    742.2648
    102.5000,      65.0000,   1.00000,    762.3445
    107.5000,      65.0000,   1.00000,    771.8755
    112.5000,      65.0000,   1.00000,    786.5328
    117.5000,      65.0000,   1.00000,    792.5992
    122.5000,      65.0000,   1.00000,    789.3922
    127.5000,      65.0000,   1.00000,    783.2098
    132.5000,      65.0000,   1.00000,    771.1028
    137.5000,      65.0000,   1.00000,    772.2748
    142.5000,      65.0000,   1.00000,    759.9745
    147.5000,      65.0000,   1.00000,    727.5689
    152.5000,      65.0000,   1.00000,    710.7607
    157.5000,      65.0000,   1.00000,    698.0612
    162.5000,      65.0000,   1.00000,    677.5050
    167.5000,      65.0000,   1.00000,    655.5964
    172.5000,      65.0000,   1.00000,    639.3421
    177.5000,      65.0000,   1.00000,    630.1588
    182.5000,      65.0000,   1.00000,    625.1743
    187.5000,      65.0000,   1.00000,    625.6894
    192.5000,      65.0000,   1.00000,    618.4509
    197.5000,      65.0000,   1.00000,    617.9229
    202.5000,      65.0000,   1.00000,    615.8364
    207.5000,      65.0000,   1.00000,    615.8879
    212.5000,      65.0000,   1.00000,    624.2985
    217.5000,      65.0000,   1.00000,    624.9811
     97.5000,      15.0000,   6.00000,    721.2774
    102.5000,      15.0000,   6.00000,    765.7222
    107.5000,      15.0000,   6.00000,    799.6215
    112.5000,      15.0000,   6.00000,    816.2981
    117.5000,      15.0000,   6.00000,    798.8211
    122.5000,      15.0000,   6.00000,    757.2510
    127.5000,      15.0000,   6.00000,    736.8464
    132.5000,      15.0000,   6.00000,    741.4937
    137.5000,      15.0000,   6.00000,    727.4705
    142.5000,      15.0000,   6.00000,    698.7735
    147.5000,      15.0000,   6.00000,    663.7494
    152.5000,      15.0000,   6.00000,    661.8106
    157.5000,      15.0000,   6.00000,    631.1710
    162.5000,      15.0000,   6.00000,    664.8104
    167.5000,      15.0000,   6.00000,    686.4014
    172.5000,      15.0000,   6.00000,    675.8605
    177.5000,      15.0000,   6.00000,    652.0474
    182.5000,      15.0000,   6.00000,    610.4576
    187.5000,      15.0000,   6.00000,    593.5026
    192.5000,      15.0000,   6.00000,    576.4957
    197.5000,      15.0000,   6.00000,    569.5782
    202.5000,      15.0000,   6.00000,    601.8934
    207.5000,      15.0000,   6.00000,    607.4487
    212.5000,      15.0000,   6.00000,    630.5432
    217.5000,      15.0000,   6.00000,    636.2604
    105.0000,      30.0000,   3.00000,    777.8309
    110.0000,      30.0000,   3.00000,    788.4877
    115.0000,      30.0000,   3.00000,    782.8245
    120.0000,      30.0000,   3.00000,    782.0754
    125.0000,      30.0000,   3.00000,    776.6390
    130.0000,      30.0000,   3.00000,    740.8821
    135.0000,      30.0000,   3.00000,    711.7554
    140.0000,      30.0000,   3.00000,    694.7228
    145.0000,      30.0000,   3.00000,    690.6517
    150.0000,      30.0000,   3.00000,    659.9151
    155.0000,      30.0000,   3.00000,    660.7803
    160.0000,      30.0000,   3.00000,    671.6274
    165.0000,      30.0000,   3.00000,    649.8983
    170.0000,      30.0000,   3.00000,    652.4963
    175.0000,      30.0000,   3.00000,    644.6866
    180.0000,      30.0000,   3.00000,    634.6746
    185.0000,      30.0000,   3.00000,    615.1324
    190.0000,      30.0000,   3.00000,    592.4626
    195.0000,      30.0000,   3.00000,    596.0903
    200.0000,      30.0000,   3.00000,    588.6877
    205.0000,      30.0000,   3.00000,    586.3048
    210.0000,      30.0000,   3.00000,    605.8079
    112.5000,      25.0000,   4.00000,    780.3937
    117.5000,      25.0000,   4.00000,    787.9485
    122.5000,      25.0000,   4.00000,    769.6288
    127.5000,      25.0000,   4.00000,    730.2363
    132.5000,      25.0000,   4.00000,    718.5461
    137.5000,      25.0000,   4.00000,    707.9052
    142.5000,      25.0000,   4.00000,    678.6778
    147.5000,      25.0000,   4.00000,    670.5439
    152.5000,      25.0000,   4.00000,    640.7001
    157.5000,      25.0000,   4.00000,    643.9628
    162.5000,      25.0000,   4.00000,    657.5934
    167.5000,      25.0000,   4.00000,    656.8667
    172.5000,      25.0000,   4.00000,    649.0895
    177.5000,      25.0000,   4.00000,    656.6238
    182.5000,      25.0000,   4.00000,    625.2751
    187.5000,      25.0000,   4.00000,    591.6053
    192.5000,      25.0000,   4.00000,    590.9471
    197.5000,      25.0000,   4.00000,    586.7711
    202.5000,      25.0000,   4.00000,    583.5060
    157.5000,      15.0000,   8.00000,    607.5859
    157.5000,      15.0000,  10.00000,    608.2596
INVERSION RESULTS
INITIAL RMS ERROR
 15.31
NUMBER OF LAYERS
14
NUMBER OF BLOCKS
584
ITERATION 1
MODEL RESISTIVITY
LAYER 1
61,     2.5000
     10.0000,     1034.2
     15.0000,     1056.3
     20.0000,     997.94
     25.0000,     885.08
     30.0000,     843.63
     35.0000,     875.57
     40.0000,     912.92
     45.0000,     897.40
     50.0000,     894.13
     55.0000,     903.42
     60.0000,     910.25
     65.0000,     882.11
     70.0000,     826.11
     75.0000,     801.89
     80.0000,     790.09
     85.0000,     812.27
     90.0000,     738.55
     95.0000,     740.11
    100.0000,     763.08
    105.0000,     735.45
    110.0000,     779.30
    115.0000,     820.22
    120.0000,     739.51
    125.0000,     682.27
    130.0000,     675.06
    135.0000,     690.12
    140.0000,     691.47
    145.0000,     677.75
    150.0000,     686.54
    155.0000,     629.45
    160.0000,     703.88
    165.0000,     655.94
    170.0000,     805.47
    175.0000,     924.62
    180.0000,     720.11
    185.0000,     744.60
    190.0000,     752.25
    195.0000,     665.34
    200.0000,     710.67
    205.0000,     754.78
    210.0000,     781.52
    215.0000,     776.53
    220.0000,     829.75
    225.0000,     825.69
    230.0000,     754.68
    235.0000,     806.18
    240.0000,     885.96
    245.0000,     720.08
    250.0000,     698.48
    255.0000,     661.81
    260.0000,     648.71
    265.0000,     691.67
    270.0000,     639.16
    275.0000,     577.24
    280.0000,     527.48
    285.0000,     566.92
    290.0000,     544.14
    295.0000,     525.71
    300.0000,     528.54
    305.0000,     514.62
           471.7960
LAYER 2
61,     5.2500
     10.0000,     1049.6
     15.0000,     1057.8
     20.0000,     1004.2
     25.0000,     891.36
     30.0000,     849.30
     35.0000,     885.85
     40.0000,     925.38
     45.0000,     917.99
     50.0000,     917.71
     55.0000,     926.86
     60.0000,     934.19
     65.0000,     908.91
     70.0000,     855.49
     75.0000,     828.43
     80.0000,     817.26
     85.0000,     833.11
     90.0000,     769.49
     95.0000,     766.84
    100.0000,     780.36
    105.0000,     755.64
    110.0000,     792.55
    115.0000,     828.32
    120.0000,     759.12
    125.0000,     704.60
    130.0000,     696.48
    135.0000,     710.51
    140.0000,     711.84
    145.0000,     704.11
    150.0000,     709.08
    155.0000,     669.50
    160.0000,     730.84
    165.0000,     706.67
    170.0000,     846.19
    175.0000,     948.92
    180.0000,     778.59
    185.0000,     786.07
    190.0000,     786.99
    195.0000,     711.03
    200.0000,     746.46
    205.0000,     788.41
    210.0000,     813.25
    215.0000,     810.56
    220.0000,     852.01
    225.0000,     847.07
    230.0000,     786.40
    235.0000,     831.87
    240.0000,     892.90
    245.0000,     743.21
    250.0000,     707.76
    255.0000,     676.06
    260.0000,     667.42
    265.0000,     703.08
    270.0000,     654.45
    275.0000,     589.04
    280.0000,     544.00
    285.0000,     575.53
    290.0000,     557.10
    295.0000,     538.80
    300.0000,     535.24
    305.0000,     513.88
           480.2739
LAYER 3
59,     8.2750
     15.0000,     1072.3
     20.0000,     1032.7
     25.0000,     935.26
     30.0000,     902.31
     35.0000,     949.05
     40.0000,     1001.5
     45.0000,     1007.6
     50.0000,     1007.4
     55.0000,     1008.9
     60.0000,     1008.3
     65.0000,     979.30
     70.0000,     924.08
     75.0000,     887.61
     80.0000,     871.97
     85.0000,     880.95
     90.0000,     835.81
     95.0000,     831.73
    100.0000,     838.00
    105.0000,     820.24
    110.0000,     853.31
    115.0000,     888.57
    120.0000,     839.67
    125.0000,     792.84
    130.0000,     783.79
    135.0000,     793.46
    140.0000,     793.34
    145.0000,     790.44
    150.0000,     795.57
    155.0000,     777.84
    160.0000,     830.70
    165.0000,     833.83
    170.0000,     960.92
    175.0000,     1046.1
    180.0000,     916.34
    185.0000,     907.20
    190.0000,     899.65
    195.0000,     835.92
    200.0000,     859.68
    205.0000,     897.52
    210.0000,     918.83
    215.0000,     915.28
    220.0000,     940.54
    225.0000,     933.67
    230.0000,     888.17
    235.0000,     926.44
    240.0000,     961.53
    245.0000,     825.10
    250.0000,     769.80
    255.0000,     738.80
    260.0000,     732.43
    265.0000,     754.95
    270.0000,     706.87
    275.0000,     637.37
    280.0000,     595.33
    285.0000,     614.64
    290.0000,     599.14
    295.0000,     577.92
    300.0000,     554.97
           515.3544
LAYER 4
57,    11.6025
     20.0000,     1101.7
     25.0000,     1019.0
     30.0000,     1001.9
     35.0000,     1069.1
     40.0000,     1137.4
     45.0000,     1153.1
     50.0000,     1143.5
     55.0000,     1121.8
     60.0000,     1096.5
     65.0000,     1047.5
     70.0000,     978.17
     75.0000,     925.97
     80.0000,     901.91
     85.0000,     909.20
     90.0000,     885.40
     95.0000,     890.60
    100.0000,     902.15
    105.0000,     897.84
    110.0000,     938.22
    115.0000,     985.00
    120.0000,     960.96
    125.0000,     927.32
    130.0000,     918.86
    135.0000,     921.41
    140.0000,     914.98
    145.0000,     911.59
    150.0000,     919.27
    155.0000,     917.43
    160.0000,     968.73
    165.0000,     985.53
    170.0000,     1098.9
    175.0000,     1170.6
    180.0000,     1069.3
    185.0000,     1056.1
    190.0000,     1047.6
    195.0000,     994.46
    200.0000,     1012.7
    205.0000,     1047.8
    210.0000,     1066.8
    215.0000,     1062.1
    220.0000,     1079.7
    225.0000,     1076.6
    230.0000,     1046.4
    235.0000,     1083.5
    240.0000,     1099.9
    245.0000,     960.39
    250.0000,     884.91
    255.0000,     846.25
    260.0000,     834.00
    265.0000,     840.85
    270.0000,     785.31
    275.0000,     710.07
    280.0000,     665.60
    285.0000,     673.95
    290.0000,     652.59
    295.0000,     627.72
           571.7842
LAYER 5
53,    15.2628
     30.0000,     1249.1
     35.0000,     1329.1
     40.0000,     1386.8
     45.0000,     1384.2
     50.0000,     1337.9
     55.0000,     1242.7
     60.0000,     1141.8
     65.0000,     1033.8
     70.0000,     933.83
     75.0000,     859.76
     80.0000,     823.44
     85.0000,     825.10
     90.0000,     840.46
     95.0000,     875.04
    100.0000,     918.02
    105.0000,     962.95
    110.0000,     1030.3
    115.0000,     1102.8
    120.0000,     1140.1
    125.0000,     1150.9
    130.0000,     1149.1
    135.0000,     1134.9
    140.0000,     1111.5
    145.0000,     1095.6
    150.0000,     1095.0
    155.0000,     1101.9
    160.0000,     1126.7
    165.0000,     1140.7
    170.0000,     1182.9
    175.0000,     1205.0
    180.0000,     1171.1
    185.0000,     1165.1
    190.0000,     1166.3
    195.0000,     1156.3
    200.0000,     1174.0
    205.0000,     1204.0
    210.0000,     1229.1
    215.0000,     1246.7
    220.0000,     1276.0
    225.0000,     1305.0
    230.0000,     1325.6
    235.0000,     1357.1
    240.0000,     1342.3
    245.0000,     1233.0
    250.0000,     1137.1
    255.0000,     1071.1
    260.0000,     1024.9
    265.0000,     984.11
    270.0000,     914.00
    275.0000,     845.07
    280.0000,     793.25
    285.0000,     771.73
           714.2515
LAYER 6
49,    19.2890
     40.0000,     1401.2
     45.0000,     1349.9
     50.0000,     1291.4
     55.0000,     1164.7
     60.0000,     1046.3
     65.0000,     922.49
     70.0000,     823.05
     75.0000,     751.75
     80.0000,     715.82
     85.0000,     713.61
     90.0000,     735.39
     95.0000,     776.58
    100.0000,     830.45
    105.0000,     893.04
    110.0000,     966.51
    115.0000,     1040.7
    120.0000,     1095.8
    125.0000,     1125.0
    130.0000,     1129.4
    135.0000,     1113.2
    140.0000,     1086.2
    145.0000,     1061.9
    150.0000,     1047.0
    155.0000,     1038.9
    160.0000,     1035.4
    165.0000,     1028.9
    170.0000,     1027.9
    175.0000,     1022.8
    180.0000,     1008.7
    185.0000,     1005.9
    190.0000,     1011.0
    195.0000,     1019.2
    200.0000,     1038.7
    205.0000,     1066.8
    210.0000,     1098.5
    215.0000,     1133.5
    220.0000,     1177.0
    225.0000,     1224.8
    230.0000,     1267.9
    235.0000,     1297.7
    240.0000,     1286.6
    245.0000,     1223.4
    250.0000,     1149.0
    255.0000,     1083.7
    260.0000,     1025.6
    265.0000,     973.04
    270.0000,     912.27
    275.0000,     862.97
           806.6077
LAYER 7
45,    23.7179
     50.0000,     1209.4
     55.0000,     1038.3
     60.0000,     936.96
     65.0000,     825.38
     70.0000,     741.92
     75.0000,     678.40
     80.0000,     645.99
     85.0000,     640.72
     90.0000,     657.96
     95.0000,     693.14
    100.0000,     741.46
    105.0000,     798.87
    110.0000,     861.92
    115.0000,     922.97
    120.0000,     971.13
    125.0000,     999.16
    130.0000,     1005.3
    135.0000,     992.82
    140.0000,     969.34
    145.0000,     943.65
    150.0000,     920.69
    155.0000,     900.46
    160.0000,     881.51
    165.0000,     862.29
    170.0000,     845.10
    175.0000,     829.71
    180.0000,     817.08
    185.0000,     811.97
    190.0000,     814.16
    195.0000,     822.55
    200.0000,     838.49
    205.0000,     861.59
    210.0000,     890.95
    215.0000,     926.52
    220.0000,     968.72
    225.0000,     1014.4
    230.0000,     1056.1
    235.0000,     1083.6
    240.0000,     1084.2
    245.0000,     1056.0
    250.0000,     1012.6
    255.0000,     969.52
    260.0000,     927.19
    265.0000,     889.41
           842.0856
LAYER 8
41,    28.5897
     60.0000,     885.87
     65.0000,     761.21
     70.0000,     695.24
     75.0000,     644.30
     80.0000,     616.42
     85.0000,     608.43
     90.0000,     619.40
     95.0000,     645.50
    100.0000,     682.85
    105.0000,     727.50
    110.0000,     775.19
    115.0000,     819.93
    120.0000,     855.06
    125.0000,     875.65
    130.0000,     880.10
    135.0000,     870.37
    140.0000,     851.02
    145.0000,     827.21
    150.0000,     802.42
    155.0000,     777.84
    160.0000,     753.65
    165.0000,     730.16
    170.0000,     708.63
    175.0000,     690.16
    180.0000,     676.02
    185.0000,     667.67
    190.0000,     665.36
    195.0000,     668.96
    200.0000,     678.67
    205.0000,     694.52
    210.0000,     716.37
    215.0000,     743.98
    220.0000,     776.51
    225.0000,     811.66
    230.0000,     844.62
    235.0000,     867.96
    240.0000,     874.47
    245.0000,     865.81
    250.0000,     849.25
    255.0000,     829.22
           808.3468
LAYER 9
37,    33.9487
     70.0000,     680.17
     75.0000,     631.42
     80.0000,     609.05
     85.0000,     602.50
     90.0000,     608.45
     95.0000,     626.41
    100.0000,     653.18
    105.0000,     685.17
    110.0000,     719.03
    115.0000,     749.78
    120.0000,     773.10
    125.0000,     785.90
    130.0000,     787.18
    135.0000,     778.09
    140.0000,     761.24
    145.0000,     739.67
    150.0000,     715.81
    155.0000,     691.07
    160.0000,     666.35
    165.0000,     642.48
    170.0000,     620.43
    175.0000,     601.19
    180.0000,     585.64
    185.0000,     574.51
    190.0000,     568.11
    195.0000,     566.60
    200.0000,     570.13
    205.0000,     578.77
    210.0000,     592.51
    215.0000,     611.06
    220.0000,     633.29
    225.0000,     658.23
    230.0000,     683.82
    235.0000,     703.97
    240.0000,     711.04
    245.0000,     712.28
           715.3073
LAYER 10
31,    39.8436
     85.0000,     608.13
     90.0000,     613.41
     95.0000,     624.21
    100.0000,     643.31
    105.0000,     665.02
    110.0000,     689.40
    115.0000,     709.91
    120.0000,     724.25
    125.0000,     730.44
    130.0000,     728.06
    135.0000,     717.98
    140.0000,     701.87
    145.0000,     681.66
    150.0000,     659.06
    155.0000,     635.32
    160.0000,     611.41
    165.0000,     588.17
    170.0000,     566.37
    175.0000,     546.72
    180.0000,     529.85
    185.0000,     516.24
    190.0000,     506.24
    195.0000,     500.15
    200.0000,     498.23
    205.0000,     500.63
    210.0000,     507.47
    215.0000,     518.87
    220.0000,     532.45
    225.0000,     549.40
    230.0000,     568.33
           599.2913
LAYER 11
27,    46.3279
     95.0000,     624.75
    100.0000,     646.46
    105.0000,     663.52
    110.0000,     680.61
    115.0000,     693.73
    120.0000,     701.88
    125.0000,     702.57
    130.0000,     696.17
    135.0000,     683.81
    140.0000,     666.87
    145.0000,     646.76
    150.0000,     624.69
    155.0000,     601.63
    160.0000,     578.34
    165.0000,     555.49
    170.0000,     533.63
    175.0000,     513.26
    180.0000,     494.79
    185.0000,     478.62
    190.0000,     465.10
    195.0000,     454.70
    200.0000,     447.96
    205.0000,     445.02
    210.0000,     446.06
    215.0000,     450.89
    220.0000,     459.10
           472.9070
LAYER 12
23,    53.4607
    105.0000,     672.57
    110.0000,     690.36
    115.0000,     699.93
    120.0000,     701.54
    125.0000,     696.58
    130.0000,     685.05
    135.0000,     668.94
    140.0000,     649.66
    145.0000,     628.33
    150.0000,     605.75
    155.0000,     582.54
    160.0000,     559.20
    165.0000,     536.12
    170.0000,     513.62
    175.0000,     491.98
    180.0000,     471.45
    185.0000,     452.30
    190.0000,     434.89
    195.0000,     419.71
    200.0000,     408.66
    205.0000,     400.68
    210.0000,     397.06
           398.4928
LAYER 13
21,    61.3068
    110.0000,     729.52
    115.0000,     731.94
    120.0000,     722.61
    125.0000,     707.63
    130.0000,     689.88
    135.0000,     667.83
    140.0000,     644.65
    145.0000,     620.92
    150.0000,     596.94
    155.0000,     572.87
    160.0000,     548.85
    165.0000,     524.99
    170.0000,     501.39
    175.0000,     478.08
    180.0000,     455.07
    185.0000,     432.44
    190.0000,     410.45
    195.0000,     391.87
    200.0000,     374.61
    205.0000,     360.09
           351.4137
LAYER 14
19, 
    115.0000,     799.73
    120.0000,     759.77
    125.0000,     727.51
    130.0000,     699.68
    135.0000,     674.17
    140.0000,     646.28
    145.0000,     619.96
    150.0000,     594.44
    155.0000,     569.35
    160.0000,     544.52
    165.0000,     519.84
    170.0000,     495.20
    175.0000,     470.42
    180.0000,     445.19
    185.0000,     419.01
    190.0000,     395.76
    195.0000,     371.63
    200.0000,     345.99
           318.3688
CALCULATED APPARENT RESISTIVITY
      7.5000,       5.0000,   1.00000,   1031.3524
     12.5000,       5.0000,   1.00000,   1028.5865
     17.5000,       5.0000,   1.00000,    990.8032
     22.5000,       5.0000,   1.00000,    932.3123
     27.5000,       5.0000,   1.00000,    903.8807
     32.5000,       5.0000,   1.00000,    915.6229
     37.5000,       5.0000,   1.00000,    931.1933
     42.5000,       5.0000,   1.00000,    915.6556
     47.5000,       5.0000,   1.00000,    933.2655
     52.5000,       5.0000,   1.00000,    924.6127
     57.5000,       5.0000,   1.00000,    916.7349
     62.5000,       5.0000,   1.00000,    894.3325
     67.5000,       5.0000,   1.00000,    855.4920
     72.5000,       5.0000,   1.00000,    844.4464
     77.5000,       5.0000,   1.00000,    803.2724
     82.5000,       5.0000,   1.00000,    822.1689
     87.5000,       5.0000,   1.00000,    772.3577
     92.5000,       5.0000,   1.00000,    773.2711
     97.5000,       5.0000,   1.00000,    785.8345
    102.5000,       5.0000,   1.00000,    767.7616
    107.5000,       5.0000,   1.00000,    785.1838
    112.5000,       5.0000,   1.00000,    796.5377
    117.5000,       5.0000,   1.00000,    754.2849
    122.5000,       5.0000,   1.00000,    733.5620
    127.5000,       5.0000,   1.00000,    718.7341
    132.5000,       5.0000,   1.00000,    716.7586
    137.5000,       5.0000,   1.00000,    716.3964
    142.5000,       5.0000,   1.00000,    697.9285
    147.5000,       5.0000,   1.00000,    725.1321
    152.5000,       5.0000,   1.00000,    674.1118
    157.5000,       5.0000,   1.00000,    766.1152
    162.5000,       5.0000,   1.00000,    716.5825
    167.5000,       5.0000,   1.00000,    798.6697
    172.5000,       5.0000,   1.00000,    872.0722
    177.5000,       5.0000,   1.00000,    754.8079
    182.5000,       5.0000,   1.00000,    802.0359
    187.5000,       5.0000,   1.00000,    784.5180
    192.5000,       5.0000,   1.00000,    727.6636
    197.5000,       5.0000,   1.00000,    771.0506
    202.5000,       5.0000,   1.00000,    782.1182
    207.5000,       5.0000,   1.00000,    806.5813
    212.5000,       5.0000,   1.00000,    810.2289
    217.5000,       5.0000,   1.00000,    840.4545
    222.5000,       5.0000,   1.00000,    842.5721
    227.5000,       5.0000,   1.00000,    817.0304
    232.5000,       5.0000,   1.00000,    810.5375
    237.5000,       5.0000,   1.00000,    860.9474
    242.5000,       5.0000,   1.00000,    740.7917
    247.5000,       5.0000,   1.00000,    742.9593
    252.5000,       5.0000,   1.00000,    709.4670
    257.5000,       5.0000,   1.00000,    677.1884
    262.5000,       5.0000,   1.00000,    688.1152
    267.5000,       5.0000,   1.00000,    638.1953
    272.5000,       5.0000,   1.00000,    619.2358
    277.5000,       5.0000,   1.00000,    570.9894
    282.5000,       5.0000,   1.00000,    584.3599
    287.5000,       5.0000,   1.00000,    558.1136
    292.5000,       5.0000,   1.00000,    547.2358
    297.5000,       5.0000,   1.00000,    537.2534
    302.5000,       5.0000,   1.00000,    524.2759
    307.5000,       5.0000,   1.00000,    496.4030
     12.5000,       5.0000,   2.00000,   1062.6136
     17.5000,       5.0000,   2.00000,   1042.3624
     22.5000,       5.0000,   2.00000,    962.5521
     27.5000,       5.0000,   2.00000,    939.8405
     32.5000,       5.0000,   2.00000,    989.0515
     37.5000,       5.0000,   2.00000,    999.6404
     42.5000,       5.0000,   2.00000,    951.8081
     47.5000,       5.0000,   2.00000,    957.0353
     52.5000,       5.0000,   2.00000,    959.9288
     57.5000,       5.0000,   2.00000,    955.0643
     62.5000,       5.0000,   2.00000,    925.3508
     67.5000,       5.0000,   2.00000,    883.6802
     72.5000,       5.0000,   2.00000,    861.2238
     77.5000,       5.0000,   2.00000,    841.9542
     82.5000,       5.0000,   2.00000,    863.6316
     87.5000,       5.0000,   2.00000,    797.9489
     92.5000,       5.0000,   2.00000,    802.5894
     97.5000,       5.0000,   2.00000,    831.1569
    102.5000,       5.0000,   2.00000,    784.6909
    107.5000,       5.0000,   2.00000,    812.4246
    112.5000,       5.0000,   2.00000,    850.1765
    117.5000,       5.0000,   2.00000,    789.5833
    122.5000,       5.0000,   2.00000,    760.2542
    127.5000,       5.0000,   2.00000,    770.3745
    132.5000,       5.0000,   2.00000,    781.7484
    137.5000,       5.0000,   2.00000,    766.0723
    142.5000,       5.0000,   2.00000,    760.3949
    147.5000,       5.0000,   2.00000,    772.6270
    152.5000,       5.0000,   2.00000,    751.0872
    157.5000,       5.0000,   2.00000,    828.3780
    162.5000,       5.0000,   2.00000,    729.8712
    167.5000,       5.0000,   2.00000,    853.3619
    172.5000,       5.0000,   2.00000,    956.1329
    177.5000,       5.0000,   2.00000,    756.9399
    182.5000,       5.0000,   2.00000,    837.5397
    187.5000,       5.0000,   2.00000,    883.3577
    192.5000,       5.0000,   2.00000,    775.5012
    197.5000,       5.0000,   2.00000,    822.4972
    202.5000,       5.0000,   2.00000,    865.3315
    207.5000,       5.0000,   2.00000,    851.9712
    212.5000,       5.0000,   2.00000,    843.1989
    217.5000,       5.0000,   2.00000,    904.1309
    222.5000,       5.0000,   2.00000,    900.3857
    227.5000,       5.0000,   2.00000,    808.5507
    232.5000,       5.0000,   2.00000,    855.5868
    237.5000,       5.0000,   2.00000,    941.3877
    242.5000,       5.0000,   2.00000,    777.6080
    247.5000,       5.0000,   2.00000,    765.8646
    252.5000,       5.0000,   2.00000,    760.2939
    257.5000,       5.0000,   2.00000,    717.3928
    262.5000,       5.0000,   2.00000,    735.5063
    267.5000,       5.0000,   2.00000,    689.8156
    272.5000,       5.0000,   2.00000,    641.3849
    277.5000,       5.0000,   2.00000,    605.6985
    282.5000,       5.0000,   2.00000,    632.7328
    287.5000,       5.0000,   2.00000,    599.7748
    292.5000,       5.0000,   2.00000,    566.6157
    297.5000,       5.0000,   2.00000,    571.7877
    302.5000,       5.0000,   2.00000,    556.3715
     17.5000,       5.0000,   3.00000,   1072.8625
     22.5000,       5.0000,   3.00000,    980.2421
     27.5000,       5.0000,   3.00000,    959.9307
     32.5000,       5.0000,   3.00000,   1022.4438
     37.5000,       5.0000,   3.00000,   1048.2755
     42.5000,       5.0000,   3.00000,    985.5444
     47.5000,       5.0000,   3.00000,    966.6488
     52.5000,       5.0000,   3.00000,    972.0892
     57.5000,       5.0000,   3.00000,    978.7183
     62.5000,       5.0000,   3.00000,    946.9094
     67.5000,       5.0000,   3.00000,    885.3714
     72.5000,       5.0000,   3.00000,    872.4953
     77.5000,       5.0000,   3.00000,    861.3622
     82.5000,       5.0000,   3.00000,    884.9711
     87.5000,       5.0000,   3.00000,    821.2408
     92.5000,       5.0000,   3.00000,    820.6299
     97.5000,       5.0000,   3.00000,    829.5183
    102.5000,       5.0000,   3.00000,    808.7833
    107.5000,       5.0000,   3.00000,    847.0284
    112.5000,       5.0000,   3.00000,    886.2986
    117.5000,       5.0000,   3.00000,    822.5736
    122.5000,       5.0000,   3.00000,    779.2468
    127.5000,       5.0000,   3.00000,    794.0731
    132.5000,       5.0000,   3.00000,    824.6119
    137.5000,       5.0000,   3.00000,    833.3046
    142.5000,       5.0000,   3.00000,    805.1707
    147.5000,       5.0000,   3.00000,    838.2293
    152.5000,       5.0000,   3.00000,    787.9316
    157.5000,       5.0000,   3.00000,    832.2890
    162.5000,       5.0000,   3.00000,    766.6442
    167.5000,       5.0000,   3.00000,    903.7338
    172.5000,       5.0000,   3.00000,    982.9346
    177.5000,       5.0000,   3.00000,    812.4750
    182.5000,       5.0000,   3.00000,    856.2703
    187.5000,       5.0000,   3.00000,    892.2875
    192.5000,       5.0000,   3.00000,    828.4070
    197.5000,       5.0000,   3.00000,    863.2892
    202.5000,       5.0000,   3.00000,    896.7958
    207.5000,       5.0000,   3.00000,    902.4410
    212.5000,       5.0000,   3.00000,    889.5992
    217.5000,       5.0000,   3.00000,    937.9678
    222.5000,       5.0000,   3.00000,    894.8853
    227.5000,       5.0000,   3.00000,    832.8690
    232.5000,       5.0000,   3.00000,    881.2153
    237.5000,       5.0000,   3.00000,    986.2509
    242.5000,       5.0000,   3.00000,    825.5866
    247.5000,       5.0000,   3.00000,    780.6826
    252.5000,       5.0000,   3.00000,    760.4645
    257.5000,       5.0000,   3.00000,    764.0271
    262.5000,       5.0000,   3.00000,    792.5489
    267.5000,       5.0000,   3.00000,    727.9368
    272.5000,       5.0000,   3.00000,    671.8563
    277.5000,       5.0000,   3.00000,    625.5955
    282.5000,       5.0000,   3.00000,    666.6725
    287.5000,       5.0000,   3.00000,    635.5837
    292.5000,       5.0000,   3.00000,    607.8833
    297.5000,       5.0000,   3.00000,    594.9286
     22.5000,      15.0000,   1.00000,   1009.8466
     27.5000,      15.0000,   1.00000,    991.9974
     32.5000,      15.0000,   1.00000,   1007.7498
     37.5000,      15.0000,   1.00000,   1019.5890
     42.5000,      15.0000,   1.00000,   1007.7460
     47.5000,      15.0000,   1.00000,    977.7671
     52.5000,      15.0000,   1.00000,    966.9253
     57.5000,      15.0000,   1.00000,    963.9133
     62.5000,      15.0000,   1.00000,    936.5839
     67.5000,      15.0000,   1.00000,    905.2797
     72.5000,      15.0000,   1.00000,    879.6198
     77.5000,      15.0000,   1.00000,    877.5259
     82.5000,      15.0000,   1.00000,    865.6415
     87.5000,      15.0000,   1.00000,    856.2053
     92.5000,      15.0000,   1.00000,    824.8167
     97.5000,      15.0000,   1.00000,    818.7848
    102.5000,      15.0000,   1.00000,    839.3333
    107.5000,      15.0000,   1.00000,    867.2926
    112.5000,      15.0000,   1.00000,    862.0082
    117.5000,      15.0000,   1.00000,    837.4425
    122.5000,      15.0000,   1.00000,    809.6114
    127.5000,      15.0000,   1.00000,    802.7495
    132.5000,      15.0000,   1.00000,    834.3170
    137.5000,      15.0000,   1.00000,    849.1250
    142.5000,      15.0000,   1.00000,    865.7085
    147.5000,      15.0000,   1.00000,    836.7158
    152.5000,      15.0000,   1.00000,    816.8333
    157.5000,      15.0000,   1.00000,    800.5856
    162.5000,      15.0000,   1.00000,    853.8264
    167.5000,      15.0000,   1.00000,    893.4365
    172.5000,      15.0000,   1.00000,    915.5637
    177.5000,      15.0000,   1.00000,    907.7084
    182.5000,      15.0000,   1.00000,    865.9701
    187.5000,      15.0000,   1.00000,    845.1794
    192.5000,      15.0000,   1.00000,    866.0206
    197.5000,      15.0000,   1.00000,    883.7618
    202.5000,      15.0000,   1.00000,    892.7986
    207.5000,      15.0000,   1.00000,    916.3172
    212.5000,      15.0000,   1.00000,    936.2734
    217.5000,      15.0000,   1.00000,    892.3557
    222.5000,      15.0000,   1.00000,    875.8302
    227.5000,      15.0000,   1.00000,    873.8962
    232.5000,      15.0000,   1.00000,    903.4235
    237.5000,      15.0000,   1.00000,    897.6706
    242.5000,      15.0000,   1.00000,    873.7236
    247.5000,      15.0000,   1.00000,    795.4529
    252.5000,      15.0000,   1.00000,    766.4709
    257.5000,      15.0000,   1.00000,    782.4293
    262.5000,      15.0000,   1.00000,    787.7506
    267.5000,      15.0000,   1.00000,    752.9876
    272.5000,      15.0000,   1.00000,    696.7726
    277.5000,      15.0000,   1.00000,    671.2764
    282.5000,      15.0000,   1.00000,    652.7688
    287.5000,      15.0000,   1.00000,    659.0118
    292.5000,      15.0000,   1.00000,    636.9926
     22.5000,       5.0000,   4.00000,    989.2462
     27.5000,       5.0000,   4.00000,    965.7144
     32.5000,       5.0000,   4.00000,   1021.4769
     37.5000,       5.0000,   4.00000,   1052.9923
     42.5000,       5.0000,   4.00000,   1003.4517
     47.5000,       5.0000,   4.00000,    987.2429
     52.5000,       5.0000,   4.00000,    975.7908
     57.5000,       5.0000,   4.00000,    981.0204
     62.5000,       5.0000,   4.00000,    947.3553
     67.5000,       5.0000,   4.00000,    893.4621
     72.5000,       5.0000,   4.00000,    878.9451
     77.5000,       5.0000,   4.00000,    860.8801
     82.5000,       5.0000,   4.00000,    898.4251
     87.5000,       5.0000,   4.00000,    832.3685
     92.5000,       5.0000,   4.00000,    818.6426
     97.5000,       5.0000,   4.00000,    838.2914
    102.5000,       5.0000,   4.00000,    820.1443
    107.5000,       5.0000,   4.00000,    876.2130
    112.5000,       5.0000,   4.00000,    910.7191
    117.5000,       5.0000,   4.00000,    838.0804
    122.5000,       5.0000,   4.00000,    801.6432
    127.5000,       5.0000,   4.00000,    805.3088
    132.5000,       5.0000,   4.00000,    851.3499
    137.5000,       5.0000,   4.00000,    866.5632
    142.5000,       5.0000,   4.00000,    864.2449
    147.5000,       5.0000,   4.00000,    870.8314
    152.5000,       5.0000,   4.00000,    778.2808
    157.5000,       5.0000,   4.00000,    859.9462
    162.5000,       5.0000,   4.00000,    785.4868
    167.5000,       5.0000,   4.00000,    919.6636
    172.5000,       5.0000,   4.00000,   1040.2197
    177.5000,       5.0000,   4.00000,    831.8217
    182.5000,       5.0000,   4.00000,    886.5463
    187.5000,       5.0000,   4.00000,    889.1086
    192.5000,       5.0000,   4.00000,    820.5480
    197.5000,       5.0000,   4.00000,    892.9451
    202.5000,       5.0000,   4.00000,    912.2676
    207.5000,       5.0000,   4.00000,    932.5674
    212.5000,       5.0000,   4.00000,    926.3995
    217.5000,       5.0000,   4.00000,    924.7769
    222.5000,       5.0000,   4.00000,    903.0731
    227.5000,       5.0000,   4.00000,    844.3117
    232.5000,       5.0000,   4.00000,    900.2973
    237.5000,       5.0000,   4.00000,   1004.5172
    242.5000,       5.0000,   4.00000,    830.6266
    247.5000,       5.0000,   4.00000,    799.4033
    252.5000,       5.0000,   4.00000,    772.0394
    257.5000,       5.0000,   4.00000,    773.4081
    262.5000,       5.0000,   4.00000,    832.4739
    267.5000,       5.0000,   4.00000,    761.6728
    272.5000,       5.0000,   4.00000,    701.5127
    277.5000,       5.0000,   4.00000,    647.7007
    282.5000,       5.0000,   4.00000,    682.9454
    287.5000,       5.0000,   4.00000,    666.9977
    292.5000,       5.0000,   4.00000,    638.4875
     30.0000,      20.0000,   1.00000,    981.6191
     35.0000,      20.0000,   1.00000,    975.9042
     40.0000,      20.0000,   1.00000,    989.5070
     45.0000,      20.0000,   1.00000,    997.5395
     50.0000,      20.0000,   1.00000,    990.3248
     55.0000,      20.0000,   1.00000,    964.2480
     60.0000,      20.0000,   1.00000,    938.1602
     65.0000,      20.0000,   1.00000,    923.2635
     70.0000,      20.0000,   1.00000,    901.0049
     75.0000,      20.0000,   1.00000,    889.1984
     80.0000,      20.0000,   1.00000,    869.0303
     85.0000,      20.0000,   1.00000,    848.2445
     90.0000,      20.0000,   1.00000,    849.0956
     95.0000,      20.0000,   1.00000,    835.6572
    100.0000,      20.0000,   1.00000,    850.5544
    105.0000,      20.0000,   1.00000,    872.3271
    110.0000,      20.0000,   1.00000,    863.1959
    115.0000,      20.0000,   1.00000,    862.6806
    120.0000,      20.0000,   1.00000,    843.8169
    125.0000,      20.0000,   1.00000,    834.6776
    130.0000,      20.0000,   1.00000,    836.4903
    135.0000,      20.0000,   1.00000,    859.6869
    140.0000,      20.0000,   1.00000,    876.3709
    145.0000,      20.0000,   1.00000,    844.3104
    150.0000,      20.0000,   1.00000,    848.9545
    155.0000,      20.0000,   1.00000,    825.6614
    160.0000,      20.0000,   1.00000,    839.0214
    165.0000,      20.0000,   1.00000,    914.3878
    170.0000,      20.0000,   1.00000,    902.0393
    175.0000,      20.0000,   1.00000,    929.6772
    180.0000,      20.0000,   1.00000,    925.6579
    185.0000,      20.0000,   1.00000,    851.2973
    190.0000,      20.0000,   1.00000,    859.8676
    195.0000,      20.0000,   1.00000,    853.8436
    200.0000,      20.0000,   1.00000,    878.1194
    205.0000,      20.0000,   1.00000,    925.6115
    210.0000,      20.0000,   1.00000,    907.0645
    215.0000,      20.0000,   1.00000,    906.9843
    220.0000,      20.0000,   1.00000,    891.2242
    225.0000,      20.0000,   1.00000,    884.3362
    230.0000,      20.0000,   1.00000,    903.4141
    235.0000,      20.0000,   1.00000,    868.8111
    240.0000,      20.0000,   1.00000,    859.1094
    245.0000,      20.0000,   1.00000,    840.4093
    250.0000,      20.0000,   1.00000,    797.7237
    255.0000,      20.0000,   1.00000,    797.2919
    260.0000,      20.0000,   1.00000,    780.1873
    265.0000,      20.0000,   1.00000,    769.3038
    270.0000,      20.0000,   1.00000,    763.2950
    275.0000,      20.0000,   1.00000,    723.9081
    280.0000,      20.0000,   1.00000,    695.6285
    285.0000,      20.0000,   1.00000,    672.8946
     27.5000,       5.0000,   5.00000,    952.2054
     32.5000,       5.0000,   5.00000,   1003.5472
     37.5000,       5.0000,   5.00000,   1031.7334
     42.5000,       5.0000,   5.00000,    998.9347
     47.5000,       5.0000,   5.00000,    998.3629
     52.5000,       5.0000,   5.00000,    987.9380
     57.5000,       5.0000,   5.00000,    969.8299
     62.5000,       5.0000,   5.00000,    942.5804
     67.5000,       5.0000,   5.00000,    897.1471
     72.5000,       5.0000,   5.00000,    876.3641
     77.5000,       5.0000,   5.00000,    863.0064
     82.5000,       5.0000,   5.00000,    894.3409
     87.5000,       5.0000,   5.00000,    822.4631
     92.5000,       5.0000,   5.00000,    822.9003
     97.5000,       5.0000,   5.00000,    849.7967
    102.5000,       5.0000,   5.00000,    831.9568
    107.5000,       5.0000,   5.00000,    880.0924
    112.5000,       5.0000,   5.00000,    926.3922
    117.5000,       5.0000,   5.00000,    851.9391
    122.5000,       5.0000,   5.00000,    806.9907
    127.5000,       5.0000,   5.00000,    827.8096
    132.5000,       5.0000,   5.00000,    856.0323
    137.5000,       5.0000,   5.00000,    887.3041
    142.5000,       5.0000,   5.00000,    879.6232
    147.5000,       5.0000,   5.00000,    862.2843
    152.5000,       5.0000,   5.00000,    795.6025
    157.5000,       5.0000,   5.00000,    866.7025
    162.5000,       5.0000,   5.00000,    786.1472
    167.5000,       5.0000,   5.00000,    946.1055
    172.5000,       5.0000,   5.00000,   1061.9678
    177.5000,       5.0000,   5.00000,    848.9009
    182.5000,       5.0000,   5.00000,    885.7139
    187.5000,       5.0000,   5.00000,    904.1542
    192.5000,       5.0000,   5.00000,    799.5244
    197.5000,       5.0000,   5.00000,    864.4432
    202.5000,       5.0000,   5.00000,    938.7409
    207.5000,       5.0000,   5.00000,    937.3046
    212.5000,       5.0000,   5.00000,    900.2925
    217.5000,       5.0000,   5.00000,    939.8597
    222.5000,       5.0000,   5.00000,    907.0889
    227.5000,       5.0000,   5.00000,    842.7665
    232.5000,       5.0000,   5.00000,    902.3441
    237.5000,       5.0000,   5.00000,    996.3856
    242.5000,       5.0000,   5.00000,    818.8420
    247.5000,       5.0000,   5.00000,    799.5726
    252.5000,       5.0000,   5.00000,    792.1351
    257.5000,       5.0000,   5.00000,    776.3249
    262.5000,       5.0000,   5.00000,    826.6035
    267.5000,       5.0000,   5.00000,    790.0536
    272.5000,       5.0000,   5.00000,    723.2595
    277.5000,       5.0000,   5.00000,    666.1262
    282.5000,       5.0000,   5.00000,    705.7710
    287.5000,       5.0000,   5.00000,    677.7112
     32.5000,       5.0000,   6.00000,    975.6578
     37.5000,       5.0000,   6.00000,   1011.6406
     42.5000,       5.0000,   6.00000,    978.8620
     47.5000,       5.0000,   6.00000,    990.0104
     52.5000,       5.0000,   6.00000,    986.6207
     57.5000,       5.0000,   6.00000,    977.3102
     62.5000,       5.0000,   6.00000,    937.6558
     67.5000,       5.0000,   6.00000,    884.2864
     72.5000,       5.0000,   6.00000,    875.2104
     77.5000,       5.0000,   6.00000,    855.9752
     82.5000,       5.0000,   6.00000,    877.6331
     87.5000,       5.0000,   6.00000,    813.8051
     92.5000,       5.0000,   6.00000,    825.2311
     97.5000,       5.0000,   6.00000,    858.1214
    102.5000,       5.0000,   6.00000,    835.4597
    107.5000,       5.0000,   6.00000,    883.0850
    112.5000,       5.0000,   6.00000,    927.4843
    117.5000,       5.0000,   6.00000,    858.6418
    122.5000,       5.0000,   6.00000,    821.1545
    127.5000,       5.0000,   6.00000,    827.6826
    132.5000,       5.0000,   6.00000,    874.6100
    137.5000,       5.0000,   6.00000,    878.6976
    142.5000,       5.0000,   6.00000,    843.1958
    147.5000,       5.0000,   6.00000,    868.6554
    152.5000,       5.0000,   6.00000,    799.7609
    157.5000,       5.0000,   6.00000,    864.8386
    162.5000,       5.0000,   6.00000,    794.7498
    167.5000,       5.0000,   6.00000,    952.7684
    172.5000,       5.0000,   6.00000,   1066.8813
    177.5000,       5.0000,   6.00000,    846.0856
    182.5000,       5.0000,   6.00000,    892.0008
    187.5000,       5.0000,   6.00000,    887.5916
    192.5000,       5.0000,   6.00000,    794.3699
    197.5000,       5.0000,   6.00000,    846.3490
    202.5000,       5.0000,   6.00000,    903.9256
    207.5000,       5.0000,   6.00000,    914.5491
    212.5000,       5.0000,   6.00000,    889.6660
    217.5000,       5.0000,   6.00000,    931.1691
    222.5000,       5.0000,   6.00000,    913.9625
    227.5000,       5.0000,   6.00000,    838.1402
    232.5000,       5.0000,   6.00000,    879.9022
    237.5000,       5.0000,   6.00000,    976.7326
    242.5000,       5.0000,   6.00000,    809.2711
    247.5000,       5.0000,   6.00000,    792.7733
    252.5000,       5.0000,   6.00000,    784.1271
    257.5000,       5.0000,   6.00000,    780.8987
    262.5000,       5.0000,   6.00000,    826.1181
    267.5000,       5.0000,   6.00000,    777.7851
    272.5000,       5.0000,   6.00000,    738.8666
    277.5000,       5.0000,   6.00000,    682.8476
    282.5000,       5.0000,   6.00000,    719.4767
     37.5000,      25.0000,   1.00000,    945.7989
     42.5000,      25.0000,   1.00000,    964.8055
     47.5000,      25.0000,   1.00000,    967.9432
     52.5000,      25.0000,   1.00000,    967.1728
     57.5000,      25.0000,   1.00000,    957.9861
     62.5000,      25.0000,   1.00000,    931.2301
     67.5000,      25.0000,   1.00000,    906.7483
     72.5000,      25.0000,   1.00000,    892.7430
     77.5000,      25.0000,   1.00000,    862.2310
     82.5000,      25.0000,   1.00000,    846.2048
     87.5000,      25.0000,   1.00000,    847.1014
     92.5000,      25.0000,   1.00000,    849.1641
     97.5000,      25.0000,   1.00000,    851.0549
    102.5000,      25.0000,   1.00000,    870.1328
    107.5000,      25.0000,   1.00000,    869.0278
    112.5000,      25.0000,   1.00000,    853.0643
    117.5000,      25.0000,   1.00000,    859.7090
    122.5000,      25.0000,   1.00000,    860.1041
    127.5000,      25.0000,   1.00000,    855.4237
    132.5000,      25.0000,   1.00000,    846.6855
    137.5000,      25.0000,   1.00000,    832.5858
    142.5000,      25.0000,   1.00000,    828.6062
    147.5000,      25.0000,   1.00000,    839.4625
    152.5000,      25.0000,   1.00000,    829.3378
    157.5000,      25.0000,   1.00000,    860.2656
    162.5000,      25.0000,   1.00000,    897.4485
    167.5000,      25.0000,   1.00000,    895.7357
    172.5000,      25.0000,   1.00000,    895.8807
    177.5000,      25.0000,   1.00000,    923.3617
    182.5000,      25.0000,   1.00000,    890.4488
    187.5000,      25.0000,   1.00000,    843.1656
    192.5000,      25.0000,   1.00000,    854.5342
    197.5000,      25.0000,   1.00000,    862.3687
    202.5000,      25.0000,   1.00000,    828.7073
    207.5000,      25.0000,   1.00000,    867.2420
    212.5000,      25.0000,   1.00000,    901.0449
    217.5000,      25.0000,   1.00000,    879.8065
    222.5000,      25.0000,   1.00000,    881.5022
    227.5000,      25.0000,   1.00000,    895.3747
    232.5000,      25.0000,   1.00000,    850.0616
    237.5000,      25.0000,   1.00000,    824.9829
    242.5000,      25.0000,   1.00000,    830.2459
    247.5000,      25.0000,   1.00000,    818.8757
    252.5000,      25.0000,   1.00000,    785.2155
    257.5000,      25.0000,   1.00000,    782.6570
    262.5000,      25.0000,   1.00000,    770.6414
    267.5000,      25.0000,   1.00000,    747.2278
    272.5000,      25.0000,   1.00000,    749.4242
    277.5000,      25.0000,   1.00000,    736.1096
     37.5000,       5.0000,   7.00000,    987.7323
     42.5000,       5.0000,   7.00000,    960.2518
     47.5000,       5.0000,   7.00000,    963.5545
     52.5000,       5.0000,   7.00000,    977.0416
     57.5000,       5.0000,   7.00000,    981.1508
     62.5000,       5.0000,   7.00000,    936.8665
     67.5000,       5.0000,   7.00000,    876.3483
     72.5000,       5.0000,   7.00000,    858.6244
     77.5000,       5.0000,   7.00000,    838.1589
     82.5000,       5.0000,   7.00000,    866.6241
     87.5000,       5.0000,   7.00000,    809.0081
     92.5000,       5.0000,   7.00000,    820.9055
     97.5000,       5.0000,   7.00000,    854.3544
    102.5000,       5.0000,   7.00000,    835.2900
    107.5000,       5.0000,   7.00000,    885.3407
    112.5000,       5.0000,   7.00000,    927.3185
    117.5000,       5.0000,   7.00000,    863.0970
    122.5000,       5.0000,   7.00000,    822.6591
    127.5000,       5.0000,   7.00000,    839.0120
    132.5000,       5.0000,   7.00000,    863.1221
    137.5000,       5.0000,   7.00000,    846.8253
    142.5000,       5.0000,   7.00000,    830.9699
    147.5000,       5.0000,   7.00000,    847.4619
    152.5000,       5.0000,   7.00000,    788.8996
    157.5000,       5.0000,   7.00000,    873.0232
    162.5000,       5.0000,   7.00000,    795.9349
    167.5000,       5.0000,   7.00000,    945.5229
    172.5000,       5.0000,   7.00000,   1056.6013
    177.5000,       5.0000,   7.00000,    839.9883
    182.5000,       5.0000,   7.00000,    875.4120
    187.5000,       5.0000,   7.00000,    877.8854
    192.5000,       5.0000,   7.00000,    781.9175
    197.5000,       5.0000,   7.00000,    835.1736
    202.5000,       5.0000,   7.00000,    847.9020
    207.5000,       5.0000,   7.00000,    871.1468
    212.5000,       5.0000,   7.00000,    883.2410
    217.5000,       5.0000,   7.00000,    916.4117
    222.5000,       5.0000,   7.00000,    899.1075
    227.5000,       5.0000,   7.00000,    825.3872
    232.5000,       5.0000,   7.00000,    860.0297
    237.5000,       5.0000,   7.00000,    955.3290
    242.5000,       5.0000,   7.00000,    797.9105
    247.5000,       5.0000,   7.00000,    777.0554
    252.5000,       5.0000,   7.00000,    765.7830
    257.5000,       5.0000,   7.00000,    770.3890
    262.5000,       5.0000,   7.00000,    824.8444
    267.5000,       5.0000,   7.00000,    769.6736
    272.5000,       5.0000,   7.00000,    725.1499
    277.5000,       5.0000,   7.00000,    689.7369
     42.5000,       5.0000,   8.00000,    934.7037
     47.5000,       5.0000,   8.00000,    947.2394
     52.5000,       5.0000,   8.00000,    958.8322
     57.5000,       5.0000,   8.00000,    966.4761
     62.5000,       5.0000,   8.00000,    936.7714
     67.5000,       5.0000,   8.00000,    870.4378
     72.5000,       5.0000,   8.00000,    836.5609
     77.5000,       5.0000,   8.00000,    819.6229
     82.5000,       5.0000,   8.00000,    858.6966
     87.5000,       5.0000,   8.00000,    801.9637
     92.5000,       5.0000,   8.00000,    811.2377
     97.5000,       5.0000,   8.00000,    843.9211
    102.5000,       5.0000,   8.00000,    830.8589
    107.5000,       5.0000,   8.00000,    883.4923
    112.5000,       5.0000,   8.00000,    935.3511
    117.5000,       5.0000,   8.00000,    860.3488
    122.5000,       5.0000,   8.00000,    825.6778
    127.5000,       5.0000,   8.00000,    830.8250
    132.5000,       5.0000,   8.00000,    831.5625
    137.5000,       5.0000,   8.00000,    834.6604
    142.5000,       5.0000,   8.00000,    815.5510
    147.5000,       5.0000,   8.00000,    822.7037
    152.5000,       5.0000,   8.00000,    774.6993
    157.5000,       5.0000,   8.00000,    865.3383
    162.5000,       5.0000,   8.00000,    789.3691
    167.5000,       5.0000,   8.00000,    934.3493
    172.5000,       5.0000,   8.00000,   1041.6128
    177.5000,       5.0000,   8.00000,    820.5627
    182.5000,       5.0000,   8.00000,    856.7155
    187.5000,       5.0000,   8.00000,    864.8275
    192.5000,       5.0000,   8.00000,    768.6252
    197.5000,       5.0000,   8.00000,    791.0112
    202.5000,       5.0000,   8.00000,    829.9986
    207.5000,       5.0000,   8.00000,    835.6236
    212.5000,       5.0000,   8.00000,    841.3709
    217.5000,       5.0000,   8.00000,    904.8829
    222.5000,       5.0000,   8.00000,    869.5121
    227.5000,       5.0000,   8.00000,    800.4071
    232.5000,       5.0000,   8.00000,    851.0367
    237.5000,       5.0000,   8.00000,    943.2322
    242.5000,       5.0000,   8.00000,    775.8044
    247.5000,       5.0000,   8.00000,    756.6476
    252.5000,       5.0000,   8.00000,    749.5699
    257.5000,       5.0000,   8.00000,    749.6344
    262.5000,       5.0000,   8.00000,    808.4831
    267.5000,       5.0000,   8.00000,    765.9773
    272.5000,       5.0000,   8.00000,    711.9801
     52.5000,      35.0000,   1.00000,    915.2196
     57.5000,      35.0000,   1.00000,    904.9835
     62.5000,      35.0000,   1.00000,    891.8388
     67.5000,      35.0000,   1.00000,    889.5693
     72.5000,      35.0000,   1.00000,    873.6194
     77.5000,      35.0000,   1.00000,    848.8720
     82.5000,      35.0000,   1.00000,    831.1209
     87.5000,      35.0000,   1.00000,    825.4648
     92.5000,      35.0000,   1.00000,    835.7536
     97.5000,      35.0000,   1.00000,    848.8918
    102.5000,      35.0000,   1.00000,    849.9813
    107.5000,      35.0000,   1.00000,    847.8473
    112.5000,      35.0000,   1.00000,    859.2115
    117.5000,      35.0000,   1.00000,    854.0576
    122.5000,      35.0000,   1.00000,    833.0187
    127.5000,      35.0000,   1.00000,    823.1729
    132.5000,      35.0000,   1.00000,    803.2311
    137.5000,      35.0000,   1.00000,    786.5894
    142.5000,      35.0000,   1.00000,    797.0497
    147.5000,      35.0000,   1.00000,    794.6946
    152.5000,      35.0000,   1.00000,    814.2977
    157.5000,      35.0000,   1.00000,    842.7869
    162.5000,      35.0000,   1.00000,    842.0306
    167.5000,      35.0000,   1.00000,    845.9567
    172.5000,      35.0000,   1.00000,    854.3204
    177.5000,      35.0000,   1.00000,    839.1782
    182.5000,      35.0000,   1.00000,    846.9055
    187.5000,      35.0000,   1.00000,    824.5655
    192.5000,      35.0000,   1.00000,    794.3923
    197.5000,      35.0000,   1.00000,    796.2126
    202.5000,      35.0000,   1.00000,    800.3892
    207.5000,      35.0000,   1.00000,    792.8322
    212.5000,      35.0000,   1.00000,    792.0646
    217.5000,      35.0000,   1.00000,    790.0881
    222.5000,      35.0000,   1.00000,    817.1190
    227.5000,      35.0000,   1.00000,    827.0473
    232.5000,      35.0000,   1.00000,    806.4577
    237.5000,      35.0000,   1.00000,    787.6517
    242.5000,      35.0000,   1.00000,    774.7979
    247.5000,      35.0000,   1.00000,    771.9433
    252.5000,      35.0000,   1.00000,    761.1512
    257.5000,      35.0000,   1.00000,    728.8934
    262.5000,      35.0000,   1.00000,    714.9411
     52.5000,       5.0000,  10.00000,    923.7444
     57.5000,       5.0000,  10.00000,    926.5790
     62.5000,       5.0000,  10.00000,    889.5938
     67.5000,       5.0000,  10.00000,    837.6063
     72.5000,       5.0000,  10.00000,    820.9791
     77.5000,       5.0000,  10.00000,    800.9279
     82.5000,       5.0000,  10.00000,    827.5322
     87.5000,       5.0000,  10.00000,    772.2991
     92.5000,       5.0000,  10.00000,    787.6629
     97.5000,       5.0000,  10.00000,    821.7493
    102.5000,       5.0000,  10.00000,    816.3414
    107.5000,       5.0000,  10.00000,    873.9562
    112.5000,       5.0000,  10.00000,    934.7555
    117.5000,       5.0000,  10.00000,    857.4001
    122.5000,       5.0000,  10.00000,    789.6334
    127.5000,       5.0000,  10.00000,    790.5908
    132.5000,       5.0000,  10.00000,    807.7535
    137.5000,       5.0000,  10.00000,    805.1803
    142.5000,       5.0000,  10.00000,    787.0558
    147.5000,       5.0000,  10.00000,    798.4258
    152.5000,       5.0000,  10.00000,    740.2518
    157.5000,       5.0000,  10.00000,    813.1792
    162.5000,       5.0000,  10.00000,    747.6051
    167.5000,       5.0000,  10.00000,    896.3367
    172.5000,       5.0000,  10.00000,    996.6757
    177.5000,       5.0000,  10.00000,    785.1206
    182.5000,       5.0000,  10.00000,    816.2026
    187.5000,       5.0000,  10.00000,    802.5253
    192.5000,       5.0000,  10.00000,    710.2527
    197.5000,       5.0000,  10.00000,    751.1842
    202.5000,       5.0000,  10.00000,    786.9260
    207.5000,       5.0000,  10.00000,    792.4381
    212.5000,       5.0000,  10.00000,    780.3851
    217.5000,       5.0000,  10.00000,    810.6381
    222.5000,       5.0000,  10.00000,    806.3305
    227.5000,       5.0000,  10.00000,    769.3448
    232.5000,       5.0000,  10.00000,    812.5790
    237.5000,       5.0000,  10.00000,    906.0913
    242.5000,       5.0000,  10.00000,    748.0047
    247.5000,       5.0000,  10.00000,    718.4919
    252.5000,       5.0000,  10.00000,    706.8517
    257.5000,       5.0000,  10.00000,    711.2325
    262.5000,       5.0000,  10.00000,    764.4951
     67.5000,      45.0000,   1.00000,    836.9664
     72.5000,      45.0000,   1.00000,    828.9952
     77.5000,      45.0000,   1.00000,    824.3342
     82.5000,      45.0000,   1.00000,    815.5872
     87.5000,      45.0000,   1.00000,    818.6915
     92.5000,      45.0000,   1.00000,    821.4703
     97.5000,      45.0000,   1.00000,    823.8814
    102.5000,      45.0000,   1.00000,    816.6056
    107.5000,      45.0000,   1.00000,    795.3460
    112.5000,      45.0000,   1.00000,    799.6470
    117.5000,      45.0000,   1.00000,    800.7154
    122.5000,      45.0000,   1.00000,    794.3596
    127.5000,      45.0000,   1.00000,    801.1597
    132.5000,      45.0000,   1.00000,    789.3340
    137.5000,      45.0000,   1.00000,    775.2737
    142.5000,      45.0000,   1.00000,    759.3890
    147.5000,      45.0000,   1.00000,    770.1939
    152.5000,      45.0000,   1.00000,    790.5567
    157.5000,      45.0000,   1.00000,    774.8756
    162.5000,      45.0000,   1.00000,    773.1961
    167.5000,      45.0000,   1.00000,    773.5765
    172.5000,      45.0000,   1.00000,    748.2059
    177.5000,      45.0000,   1.00000,    756.8661
    182.5000,      45.0000,   1.00000,    765.5136
    187.5000,      45.0000,   1.00000,    779.5875
    192.5000,      45.0000,   1.00000,    770.2560
    197.5000,      45.0000,   1.00000,    742.7368
    202.5000,      45.0000,   1.00000,    742.9556
    207.5000,      45.0000,   1.00000,    734.4459
    212.5000,      45.0000,   1.00000,    734.6042
    217.5000,      45.0000,   1.00000,    754.3796
    222.5000,      45.0000,   1.00000,    745.2102
    227.5000,      45.0000,   1.00000,    739.8438
    232.5000,      45.0000,   1.00000,    726.7553
    237.5000,      45.0000,   1.00000,    729.4531
    242.5000,      45.0000,   1.00000,    740.2305
    247.5000,      45.0000,   1.00000,    723.2912
     77.5000,       5.0000,  12.00000,    772.7838
    157.5000,       5.0000,  12.00000,    769.1920
    237.5000,       5.0000,  12.00000,    868.8693
     67.5000,      15.0000,   4.00000,    798.0175
     72.5000,      15.0000,   4.00000,    770.7385
     77.5000,      15.0000,   4.00000,    773.0522
     82.5000,      15.0000,   4.00000,    764.7599
     87.5000,      15.0000,   4.00000,    768.7852
     92.5000,      15.0000,   4.00000,    763.3290
     97.5000,      15.0000,   4.00000,    779.1902
    102.5000,      15.0000,   4.00000,    804.5784
    107.5000,      15.0000,   4.00000,    823.0681
    112.5000,      15.0000,   4.00000,    835.2817
    117.5000,      15.0000,   4.00000,    812.8526
    122.5000,      15.0000,   4.00000,    774.6265
    127.5000,      15.0000,   4.00000,    772.8040
    132.5000,      15.0000,   4.00000,    780.3749
    137.5000,      15.0000,   4.00000,    774.6277
    142.5000,      15.0000,   4.00000,    763.6835
    147.5000,      15.0000,   4.00000,    734.4539
    152.5000,      15.0000,   4.00000,    735.4114
    157.5000,      15.0000,   4.00000,    707.4126
    162.5000,      15.0000,   4.00000,    750.6479
    167.5000,      15.0000,   4.00000,    799.9004
    172.5000,      15.0000,   4.00000,    795.8113
    177.5000,      15.0000,   4.00000,    778.4337
    182.5000,      15.0000,   4.00000,    730.8171
    187.5000,      15.0000,   4.00000,    713.8188
    192.5000,      15.0000,   4.00000,    697.4999
    197.5000,      15.0000,   4.00000,    686.0332
    202.5000,      15.0000,   4.00000,    709.6533
    207.5000,      15.0000,   4.00000,    721.5306
    212.5000,      15.0000,   4.00000,    737.8674
    217.5000,      15.0000,   4.00000,    742.6432
    222.5000,      15.0000,   4.00000,    729.4456
    227.5000,      15.0000,   4.00000,    727.3788
    232.5000,      15.0000,   4.00000,    750.8966
    237.5000,      15.0000,   4.00000,    754.9745
    242.5000,      15.0000,   4.00000,    745.0298
    247.5000,      15.0000,   4.00000,    678.0742
     82.5000,      55.0000,   1.00000,    794.7209
     87.5000,      55.0000,   1.00000,    793.5242
     92.5000,      55.0000,   1.00000,    774.5137
     97.5000,      55.0000,   1.00000,    771.5188
    102.5000,      55.0000,   1.00000,    766.2794
    107.5000,      55.0000,   1.00000,    760.1642
    112.5000,      55.0000,   1.00000,    757.7009
    117.5000,      55.0000,   1.00000,    761.9125
    122.5000,      55.0000,   1.00000,    766.7504
    127.5000,      55.0000,   1.00000,    759.1117
    132.5000,      55.0000,   1.00000,    762.1155
    137.5000,      55.0000,   1.00000,    748.7398
    142.5000,      55.0000,   1.00000,    743.9598
    147.5000,      55.0000,   1.00000,    755.6160
    152.5000,      55.0000,   1.00000,    742.6154
    157.5000,      55.0000,   1.00000,    725.0666
    162.5000,      55.0000,   1.00000,    716.1258
    167.5000,      55.0000,   1.00000,    703.4013
    172.5000,      55.0000,   1.00000,    696.7236
    177.5000,      55.0000,   1.00000,    695.2247
    182.5000,      55.0000,   1.00000,    700.0918
    187.5000,      55.0000,   1.00000,    698.2713
    192.5000,      55.0000,   1.00000,    716.0733
    197.5000,      55.0000,   1.00000,    722.8922
    202.5000,      55.0000,   1.00000,    699.4802
    207.5000,      55.0000,   1.00000,    700.8165
    212.5000,      55.0000,   1.00000,    708.5618
    217.5000,      55.0000,   1.00000,    699.5687
    222.5000,      55.0000,   1.00000,    699.9489
    227.5000,      55.0000,   1.00000,    696.9572
    232.5000,      55.0000,   1.00000,    689.8057
     77.5000,       5.0000,  15.00000,    724.6215
    157.5000,       5.0000,  15.00000,    721.0834
    237.5000,       5.0000,  15.00000,    793.9066
     82.5000,      15.0000,   5.00000,    723.9052
     87.5000,      15.0000,   5.00000,    722.1143
     92.5000,      15.0000,   5.00000,    712.8885
     97.5000,      15.0000,   5.00000,    729.9124
    102.5000,      15.0000,   5.00000,    757.1207
    107.5000,      15.0000,   5.00000,    782.9766
    112.5000,      15.0000,   5.00000,    796.6370
    117.5000,      15.0000,   5.00000,    780.9988
    122.5000,      15.0000,   5.00000,    749.8034
    127.5000,      15.0000,   5.00000,    742.8077
    132.5000,      15.0000,   5.00000,    748.8208
    137.5000,      15.0000,   5.00000,    743.2939
    142.5000,      15.0000,   5.00000,    732.4163
    147.5000,      15.0000,   5.00000,    703.8277
    152.5000,      15.0000,   5.00000,    697.8132
    157.5000,      15.0000,   5.00000,    660.4508
    162.5000,      15.0000,   5.00000,    691.5297
    167.5000,      15.0000,   5.00000,    733.5203
    172.5000,      15.0000,   5.00000,    737.2938
    177.5000,      15.0000,   5.00000,    714.2433
    182.5000,      15.0000,   5.00000,    660.1816
    187.5000,      15.0000,   5.00000,    642.1998
    192.5000,      15.0000,   5.00000,    633.4134
    197.5000,      15.0000,   5.00000,    638.1802
    202.5000,      15.0000,   5.00000,    664.7359
    207.5000,      15.0000,   5.00000,    675.7045
    212.5000,      15.0000,   5.00000,    689.8651
    217.5000,      15.0000,   5.00000,    697.5151
    222.5000,      15.0000,   5.00000,    690.9706
    227.5000,      15.0000,   5.00000,    687.5310
    232.5000,      15.0000,   5.00000,    712.4581
     97.5000,      65.0000,   1.00000,    730.2677
    102.5000,      65.0000,   1.00000,    731.3976
    107.5000,      65.0000,   1.00000,    732.4061
    112.5000,      65.0000,   1.00000,    733.9171
    117.5000,      65.0000,   1.00000,    731.7732
    122.5000,      65.0000,   1.00000,    723.3694
    127.5000,      65.0000,   1.00000,    721.0789
    132.5000,      65.0000,   1.00000,    716.8168
    137.5000,      65.0000,   1.00000,    724.2693
    142.5000,      65.0000,   1.00000,    723.3630
    147.5000,      65.0000,   1.00000,    707.1381
    152.5000,      65.0000,   1.00000,    700.5029
    157.5000,      65.0000,   1.00000,    698.3746
    162.5000,      65.0000,   1.00000,    687.7276
    167.5000,      65.0000,   1.00000,    673.7968
    172.5000,      65.0000,   1.00000,    664.8817
    177.5000,      65.0000,   1.00000,    661.6675
    182.5000,      65.0000,   1.00000,    662.8603
    187.5000,      65.0000,   1.00000,    668.5681
    192.5000,      65.0000,   1.00000,    669.4029
    197.5000,      65.0000,   1.00000,    676.2587
    202.5000,      65.0000,   1.00000,    674.5927
    207.5000,      65.0000,   1.00000,    671.9822
    212.5000,      65.0000,   1.00000,    675.8244
    217.5000,      65.0000,   1.00000,    668.5292
     97.5000,      15.0000,   6.00000,    692.3109
    102.5000,      15.0000,   6.00000,    723.6046
    107.5000,      15.0000,   6.00000,    757.3671
    112.5000,      15.0000,   6.00000,    773.7131
    117.5000,      15.0000,   6.00000,    757.7157
    122.5000,      15.0000,   6.00000,    720.2117
    127.5000,      15.0000,   6.00000,    708.6976
    132.5000,      15.0000,   6.00000,    714.7882
    137.5000,      15.0000,   6.00000,    711.0434
    142.5000,      15.0000,   6.00000,    693.8331
    147.5000,      15.0000,   6.00000,    664.8367
    152.5000,      15.0000,   6.00000,    662.4972
    157.5000,      15.0000,   6.00000,    637.5424
    162.5000,      15.0000,   6.00000,    668.5379
    167.5000,      15.0000,   6.00000,    701.0851
    172.5000,      15.0000,   6.00000,    701.1163
    177.5000,      15.0000,   6.00000,    675.3174
    182.5000,      15.0000,   6.00000,    626.5280
    187.5000,      15.0000,   6.00000,    607.5168
    192.5000,      15.0000,   6.00000,    594.1107
    197.5000,      15.0000,   6.00000,    592.7027
    202.5000,      15.0000,   6.00000,    618.8277
    207.5000,      15.0000,   6.00000,    635.3674
    212.5000,      15.0000,   6.00000,    656.4437
    217.5000,      15.0000,   6.00000,    664.5720
    105.0000,      30.0000,   3.00000,    719.4048
    110.0000,      30.0000,   3.00000,    725.4949
    115.0000,      30.0000,   3.00000,    724.6956
    120.0000,      30.0000,   3.00000,    729.9396
    125.0000,      30.0000,   3.00000,    726.1893
    130.0000,      30.0000,   3.00000,    703.4294
    135.0000,      30.0000,   3.00000,    685.1449
    140.0000,      30.0000,   3.00000,    673.2819
    145.0000,      30.0000,   3.00000,    672.4937
    150.0000,      30.0000,   3.00000,    656.1536
    155.0000,      30.0000,   3.00000,    658.4762
    160.0000,      30.0000,   3.00000,    673.8826
    165.0000,      30.0000,   3.00000,    660.9421
    170.0000,      30.0000,   3.00000,    663.7455
    175.0000,      30.0000,   3.00000,    657.5871
    180.0000,      30.0000,   3.00000,    649.9422
    185.0000,      30.0000,   3.00000,    630.1737
    190.0000,      30.0000,   3.00000,    603.1672
    195.0000,      30.0000,   3.00000,    605.5678
    200.0000,      30.0000,   3.00000,    604.3845
    205.0000,      30.0000,   3.00000,    611.5041
    210.0000,      30.0000,   3.00000,    627.9930
    112.5000,      25.0000,   4.00000,    714.7051
    117.5000,      25.0000,   4.00000,    718.2805
    122.5000,      25.0000,   4.00000,    712.2880
    127.5000,      25.0000,   4.00000,    691.3659
    132.5000,      25.0000,   4.00000,    681.4871
    137.5000,      25.0000,   4.00000,    677.0157
    142.5000,      25.0000,   4.00000,    660.8599
    147.5000,      25.0000,   4.00000,    654.1503
    152.5000,      25.0000,   4.00000,    634.2717
    157.5000,      25.0000,   4.00000,    639.9304
    162.5000,      25.0000,   4.00000,    660.9059
    167.5000,      25.0000,   4.00000,    662.6360
    172.5000,      25.0000,   4.00000,    656.2855
    177.5000,      25.0000,   4.00000,    663.3990
    182.5000,      25.0000,   4.00000,    632.6883
    187.5000,      25.0000,   4.00000,    591.6024
    192.5000,      25.0000,   4.00000,    591.9218
    197.5000,      25.0000,   4.00000,    592.0795
    202.5000,      25.0000,   4.00000,    588.4559
    157.5000,      15.0000,   8.00000,    600.8476
    157.5000,      15.0000,  10.00000,    592.6758
   5.79
ITERATION 2
MODEL RESISTIVITY
LAYER 1
61,     2.5000
     10.0000,     1025.3
     15.0000,     1044.9
     20.0000,     996.75
     25.0000,     885.19
     30.0000,     848.10
     35.0000,     879.20
     40.0000,     914.81
     45.0000,     899.86
     50.0000,     896.55
     55.0000,     902.98
     60.0000,     907.47
     65.0000,     878.90
     70.0000,     822.09
     75.0000,     798.87
     80.0000,     788.42
     85.0000,     811.15
     90.0000,     740.16
     95.0000,     742.01
    100.0000,     767.00
    105.0000,     742.91
    110.0000,     789.73
    115.0000,     833.15
    120.0000,     751.19
    125.0000,     692.42
    130.0000,     686.07
    135.0000,     700.21
    140.0000,     701.08
    145.0000,     686.79
    150.0000,     693.39
    155.0000,     632.75
    160.0000,     706.89
    165.0000,     655.84
    170.0000,     807.94
    175.0000,     926.75
    180.0000,     714.03
    185.0000,     736.37
    190.0000,     742.75
    195.0000,     655.54
    200.0000,     701.76
    205.0000,     747.84
    210.0000,     776.11
    215.0000,     773.35
    220.0000,     829.75
    225.0000,     827.39
    230.0000,     757.69
    235.0000,     812.17
    240.0000,     896.73
    245.0000,     726.41
    250.0000,     706.68
    255.0000,     670.78
    260.0000,     659.08
    265.0000,     703.21
    270.0000,     650.52
    275.0000,     587.23
    280.0000,     536.77
    285.0000,     576.79
    290.0000,     555.13
    295.0000,     538.17
    300.0000,     540.67
    305.0000,     528.86
           487.3181
LAYER 2
61,     5.2500
     10.0000,     1038.4
     15.0000,     1045.9
     20.0000,     1001.5
     25.0000,     890.23
     30.0000,     852.95
     35.0000,     887.80
     40.0000,     924.70
     45.0000,     917.77
     50.0000,     917.35
     55.0000,     923.70
     60.0000,     928.67
     65.0000,     904.01
     70.0000,     850.10
     75.0000,     824.16
     80.0000,     814.79
     85.0000,     828.67
     90.0000,     769.94
     95.0000,     768.28
    100.0000,     781.40
    105.0000,     761.68
    110.0000,     800.61
    115.0000,     838.85
    120.0000,     768.58
    125.0000,     712.84
    130.0000,     705.99
    135.0000,     718.05
    140.0000,     718.90
    145.0000,     711.29
    150.0000,     714.06
    155.0000,     675.40
    160.0000,     731.64
    165.0000,     710.10
    170.0000,     846.85
    175.0000,     946.53
    180.0000,     774.19
    185.0000,     778.02
    190.0000,     778.35
    195.0000,     705.04
    200.0000,     737.36
    205.0000,     780.16
    210.0000,     806.32
    215.0000,     805.32
    220.0000,     848.67
    225.0000,     845.54
    230.0000,     789.38
    235.0000,     835.37
    240.0000,     901.77
    245.0000,     746.88
    250.0000,     714.09
    255.0000,     683.02
    260.0000,     676.03
    265.0000,     711.52
    270.0000,     663.44
    275.0000,     596.62
    280.0000,     552.15
    285.0000,     582.93
    290.0000,     565.72
    295.0000,     548.94
    300.0000,     546.21
    305.0000,     528.23
           494.7155
LAYER 3
59,     8.2750
     15.0000,     1057.7
     20.0000,     1025.6
     25.0000,     935.08
     30.0000,     909.67
     35.0000,     954.85
     40.0000,     1006.0
     45.0000,     1010.8
     50.0000,     1010.5
     55.0000,     1011.0
     60.0000,     1010.1
     65.0000,     979.97
     70.0000,     923.23
     75.0000,     886.15
     80.0000,     871.17
     85.0000,     876.45
     90.0000,     838.25
     95.0000,     835.15
    100.0000,     839.86
    105.0000,     827.91
    110.0000,     860.92
    115.0000,     896.27
    120.0000,     855.65
    125.0000,     812.78
    130.0000,     805.13
    135.0000,     811.88
    140.0000,     811.71
    145.0000,     809.44
    150.0000,     813.28
    155.0000,     801.55
    160.0000,     850.40
    165.0000,     853.51
    170.0000,     972.39
    175.0000,     1046.3
    180.0000,     934.23
    185.0000,     924.83
    190.0000,     917.06
    195.0000,     859.06
    200.0000,     875.96
    205.0000,     908.31
    210.0000,     927.19
    215.0000,     925.06
    220.0000,     945.61
    225.0000,     940.63
    230.0000,     905.32
    235.0000,     938.49
    240.0000,     969.06
    245.0000,     833.16
    250.0000,     777.40
    255.0000,     747.44
    260.0000,     742.22
    265.0000,     759.37
    270.0000,     713.26
    275.0000,     642.29
    280.0000,     602.86
    285.0000,     617.20
    290.0000,     603.64
    295.0000,     584.18
    300.0000,     563.58
           529.1198
LAYER 4
57,    11.6025
     20.0000,     1085.6
     25.0000,     1022.5
     30.0000,     1013.1
     35.0000,     1081.7
     40.0000,     1148.0
     45.0000,     1160.1
     50.0000,     1150.9
     55.0000,     1127.1
     60.0000,     1098.7
     65.0000,     1045.0
     70.0000,     973.52
     75.0000,     920.93
     80.0000,     897.65
     85.0000,     901.43
     90.0000,     882.60
     95.0000,     886.58
    100.0000,     897.01
    105.0000,     895.70
    110.0000,     938.45
    115.0000,     987.40
    120.0000,     974.16
    125.0000,     949.48
    130.0000,     942.53
    135.0000,     943.83
    140.0000,     937.96
    145.0000,     935.20
    150.0000,     941.64
    155.0000,     941.05
    160.0000,     989.83
    165.0000,     1005.5
    170.0000,     1105.5
    175.0000,     1165.7
    180.0000,     1097.1
    185.0000,     1086.7
    190.0000,     1079.5
    195.0000,     1036.1
    200.0000,     1048.6
    205.0000,     1074.8
    210.0000,     1088.8
    215.0000,     1085.1
    220.0000,     1096.6
    225.0000,     1094.2
    230.0000,     1072.2
    235.0000,     1100.0
    240.0000,     1110.5
    245.0000,     971.57
    250.0000,     892.51
    255.0000,     852.01
    260.0000,     839.19
    265.0000,     841.78
    270.0000,     785.66
    275.0000,     709.70
    280.0000,     667.21
    285.0000,     671.61
    290.0000,     651.80
    295.0000,     628.69
           577.4109
LAYER 5
53,    15.2628
     30.0000,     1246.9
     35.0000,     1322.7
     40.0000,     1368.0
     45.0000,     1365.8
     50.0000,     1324.6
     55.0000,     1231.8
     60.0000,     1135.0
     65.0000,     1034.7
     70.0000,     939.67
     75.0000,     869.41
     80.0000,     835.80
     85.0000,     836.65
     90.0000,     847.14
     95.0000,     873.59
    100.0000,     906.76
    105.0000,     942.53
    110.0000,     1003.2
    115.0000,     1069.1
    120.0000,     1099.7
    125.0000,     1107.3
    130.0000,     1105.9
    135.0000,     1095.2
    140.0000,     1078.1
    145.0000,     1068.3
    150.0000,     1068.6
    155.0000,     1075.9
    160.0000,     1102.7
    165.0000,     1118.1
    170.0000,     1164.2
    175.0000,     1189.1
    180.0000,     1177.0
    185.0000,     1174.8
    190.0000,     1176.6
    195.0000,     1171.9
    200.0000,     1188.2
    205.0000,     1213.8
    210.0000,     1234.3
    215.0000,     1247.8
    220.0000,     1268.9
    225.0000,     1288.6
    230.0000,     1301.4
    235.0000,     1319.3
    240.0000,     1305.8
    245.0000,     1199.5
    250.0000,     1106.6
    255.0000,     1041.0
    260.0000,     994.02
    265.0000,     954.26
    270.0000,     888.53
    275.0000,     828.01
    280.0000,     781.71
    285.0000,     762.11
           707.0805
LAYER 6
49,    19.2890
     40.0000,     1377.6
     45.0000,     1338.2
     50.0000,     1287.2
     55.0000,     1165.5
     60.0000,     1050.4
     65.0000,     928.88
     70.0000,     832.40
     75.0000,     765.11
     80.0000,     732.93
     85.0000,     731.09
     90.0000,     747.35
     95.0000,     780.68
    100.0000,     826.16
    105.0000,     880.79
    110.0000,     947.18
    115.0000,     1013.9
    120.0000,     1060.6
    125.0000,     1083.6
    130.0000,     1086.8
    135.0000,     1074.6
    140.0000,     1053.2
    145.0000,     1034.3
    150.0000,     1023.2
    155.0000,     1018.3
    160.0000,     1017.0
    165.0000,     1015.1
    170.0000,     1015.7
    175.0000,     1015.5
    180.0000,     1015.2
    185.0000,     1015.5
    190.0000,     1022.5
    195.0000,     1032.8
    200.0000,     1054.9
    205.0000,     1083.6
    210.0000,     1113.5
    215.0000,     1144.5
    220.0000,     1180.6
    225.0000,     1217.6
    230.0000,     1248.2
    235.0000,     1265.7
    240.0000,     1255.4
    245.0000,     1191.2
    250.0000,     1113.7
    255.0000,     1048.8
    260.0000,     994.20
    265.0000,     945.03
    270.0000,     887.11
    275.0000,     841.63
           792.4725
LAYER 7
45,    23.7179
     50.0000,     1216.1
     55.0000,     1045.7
     60.0000,     945.11
     65.0000,     833.29
     70.0000,     752.71
     75.0000,     693.52
     80.0000,     665.25
     85.0000,     661.06
     90.0000,     674.12
     95.0000,     702.59
    100.0000,     743.48
    105.0000,     793.55
    110.0000,     848.95
    115.0000,     901.36
    120.0000,     939.97
    125.0000,     960.18
    130.0000,     964.02
    135.0000,     953.79
    140.0000,     933.29
    145.0000,     910.18
    150.0000,     889.42
    155.0000,     871.40
    160.0000,     855.25
    165.0000,     840.19
    170.0000,     828.20
    175.0000,     819.27
    180.0000,     813.47
    185.0000,     811.57
    190.0000,     814.11
    195.0000,     823.35
    200.0000,     840.54
    205.0000,     864.63
    210.0000,     893.98
    215.0000,     927.86
    220.0000,     965.78
    225.0000,     1004.0
    230.0000,     1035.6
    235.0000,     1053.8
    240.0000,     1054.0
    245.0000,     1028.3
    250.0000,     986.74
    255.0000,     946.02
    260.0000,     906.54
    265.0000,     871.21
           826.7873
LAYER 8
41,    28.5897
     60.0000,     897.97
     65.0000,     771.84
     70.0000,     708.53
     75.0000,     662.07
     80.0000,     638.19
     85.0000,     631.81
     90.0000,     639.97
     95.0000,     660.22
    100.0000,     690.45
    105.0000,     727.50
    110.0000,     767.04
    115.0000,     802.76
    120.0000,     828.58
    125.0000,     842.06
    130.0000,     844.57
    135.0000,     836.06
    140.0000,     818.23
    145.0000,     795.82
    150.0000,     772.60
    155.0000,     749.04
    160.0000,     726.89
    165.0000,     706.75
    170.0000,     689.84
    175.0000,     676.88
    180.0000,     668.20
    185.0000,     663.74
    190.0000,     662.72
    195.0000,     666.35
    200.0000,     676.21
    205.0000,     692.21
    210.0000,     713.89
    215.0000,     740.54
    220.0000,     770.79
    225.0000,     801.96
    230.0000,     829.33
    235.0000,     847.40
    240.0000,     852.03
    245.0000,     845.61
    250.0000,     832.63
    255.0000,     816.86
           801.3243
LAYER 9
37,    33.9487
     70.0000,     694.99
     75.0000,     650.86
     80.0000,     631.84
     85.0000,     626.80
     90.0000,     631.00
     95.0000,     643.98
    100.0000,     664.27
    105.0000,     688.84
    110.0000,     714.66
    115.0000,     737.13
    120.0000,     752.83
    125.0000,     760.49
    130.0000,     761.08
    135.0000,     752.62
    140.0000,     736.32
    145.0000,     715.19
    150.0000,     691.96
    155.0000,     668.31
    160.0000,     645.50
    165.0000,     624.55
    170.0000,     606.39
    175.0000,     591.74
    180.0000,     580.95
    185.0000,     573.98
    190.0000,     570.41
    195.0000,     569.70
    200.0000,     573.14
    205.0000,     581.62
    210.0000,     595.07
    215.0000,     613.03
    220.0000,     634.25
    225.0000,     657.73
    230.0000,     681.63
    235.0000,     700.15
    240.0000,     706.70
    245.0000,     707.93
           710.8511
LAYER 10
31,    39.8436
     85.0000,     631.00
     90.0000,     634.52
     95.0000,     642.12
    100.0000,     655.68
    105.0000,     670.60
    110.0000,     687.51
    115.0000,     701.05
    120.0000,     709.75
    125.0000,     713.07
    130.0000,     710.80
    135.0000,     700.93
    140.0000,     684.97
    145.0000,     665.01
    150.0000,     643.00
    155.0000,     620.39
    160.0000,     598.32
    165.0000,     577.69
    170.0000,     559.25
    175.0000,     543.52
    180.0000,     530.86
    185.0000,     521.34
    190.0000,     514.89
    195.0000,     511.29
    200.0000,     510.27
    205.0000,     512.59
    210.0000,     519.21
    215.0000,     530.27
    220.0000,     543.19
    225.0000,     559.32
    230.0000,     577.40
           607.3074
LAYER 11
27,    46.3279
     95.0000,     642.43
    100.0000,     657.64
    105.0000,     669.17
    110.0000,     679.64
    115.0000,     687.01
    120.0000,     691.27
    125.0000,     691.42
    130.0000,     684.84
    135.0000,     672.43
    140.0000,     655.72
    145.0000,     636.13
    150.0000,     614.95
    155.0000,     593.23
    160.0000,     571.86
    165.0000,     551.53
    170.0000,     532.76
    175.0000,     515.96
    180.0000,     501.38
    185.0000,     489.18
    190.0000,     479.46
    195.0000,     472.34
    200.0000,     467.98
    205.0000,     466.20
    210.0000,     467.15
    215.0000,     471.59
    220.0000,     479.12
           491.6832
LAYER 12
23,    53.4607
    105.0000,     674.59
    110.0000,     685.30
    115.0000,     690.43
    120.0000,     691.10
    125.0000,     686.51
    130.0000,     675.44
    135.0000,     659.88
    140.0000,     641.57
    145.0000,     621.35
    150.0000,     600.12
    155.0000,     578.59
    160.0000,     557.36
    165.0000,     536.88
    170.0000,     517.48
    175.0000,     499.40
    180.0000,     482.76
    185.0000,     467.68
    190.0000,     454.33
    195.0000,     442.94
    200.0000,     434.80
    205.0000,     429.00
    210.0000,     426.42
           427.6039
LAYER 13
21,    61.3068
    110.0000,     711.07
    115.0000,     712.57
    120.0000,     705.21
    125.0000,     693.13
    130.0000,     678.21
    135.0000,     658.90
    140.0000,     637.55
    145.0000,     615.60
    150.0000,     593.46
    155.0000,     571.42
    160.0000,     549.77
    165.0000,     528.75
    170.0000,     508.47
    175.0000,     488.95
    180.0000,     470.15
    185.0000,     452.00
    190.0000,     434.61
    195.0000,     420.06
    200.0000,     406.52
    205.0000,     395.09
           388.2132
LAYER 14
19, 
    115.0000,     759.23
    120.0000,     730.22
    125.0000,     706.01
    130.0000,     684.20
    135.0000,     662.98
    140.0000,     638.59
    145.0000,     614.87
    150.0000,     591.61
    155.0000,     568.85
    160.0000,     546.63
    165.0000,     525.00
    170.0000,     503.93
    175.0000,     483.26
    180.0000,     462.66
    185.0000,     441.58
    190.0000,     423.05
    195.0000,     403.81
    200.0000,     383.20
           360.6380
CALCULATED APPARENT RESISTIVITY
      7.5000,       5.0000,   1.00000,   1023.0323
     12.5000,       5.0000,   1.00000,   1018.7863
     17.5000,       5.0000,   1.00000,    988.8402
     22.5000,       5.0000,   1.00000,    930.1387
     27.5000,       5.0000,   1.00000,    906.4365
     32.5000,       5.0000,   1.00000,    917.7919
     37.5000,       5.0000,   1.00000,    932.8228
     42.5000,       5.0000,   1.00000,    917.0040
     47.5000,       5.0000,   1.00000,    933.9841
     52.5000,       5.0000,   1.00000,    923.6263
     57.5000,       5.0000,   1.00000,    914.4350
     62.5000,       5.0000,   1.00000,    891.8257
     67.5000,       5.0000,   1.00000,    852.2238
     72.5000,       5.0000,   1.00000,    841.7382
     77.5000,       5.0000,   1.00000,    801.7161
     82.5000,       5.0000,   1.00000,    820.7286
     87.5000,       5.0000,   1.00000,    773.4088
     92.5000,       5.0000,   1.00000,    774.9704
     97.5000,       5.0000,   1.00000,    789.4195
    102.5000,       5.0000,   1.00000,    773.8352
    107.5000,       5.0000,   1.00000,    792.8836
    112.5000,       5.0000,   1.00000,    806.1441
    117.5000,       5.0000,   1.00000,    764.3484
    122.5000,       5.0000,   1.00000,    743.3498
    127.5000,       5.0000,   1.00000,    729.2739
    132.5000,       5.0000,   1.00000,    726.2372
    137.5000,       5.0000,   1.00000,    725.4110
    142.5000,       5.0000,   1.00000,    706.1512
    147.5000,       5.0000,   1.00000,    732.4022
    152.5000,       5.0000,   1.00000,    678.8363
    157.5000,       5.0000,   1.00000,    771.2941
    162.5000,       5.0000,   1.00000,    718.2399
    167.5000,       5.0000,   1.00000,    800.2856
    172.5000,       5.0000,   1.00000,    872.8245
    177.5000,       5.0000,   1.00000,    751.0407
    182.5000,       5.0000,   1.00000,    798.0126
    187.5000,       5.0000,   1.00000,    779.5871
    192.5000,       5.0000,   1.00000,    722.0608
    197.5000,       5.0000,   1.00000,    765.8298
    202.5000,       5.0000,   1.00000,    777.9194
    207.5000,       5.0000,   1.00000,    803.2346
    212.5000,       5.0000,   1.00000,    808.1956
    217.5000,       5.0000,   1.00000,    840.6913
    222.5000,       5.0000,   1.00000,    844.4576
    227.5000,       5.0000,   1.00000,    820.8207
    232.5000,       5.0000,   1.00000,    815.1586
    237.5000,       5.0000,   1.00000,    868.9885
    242.5000,       5.0000,   1.00000,    746.1102
    247.5000,       5.0000,   1.00000,    750.7515
    252.5000,       5.0000,   1.00000,    717.0490
    257.5000,       5.0000,   1.00000,    685.5891
    262.5000,       5.0000,   1.00000,    696.6011
    267.5000,       5.0000,   1.00000,    646.7534
    272.5000,       5.0000,   1.00000,    627.4281
    277.5000,       5.0000,   1.00000,    579.1259
    282.5000,       5.0000,   1.00000,    592.6003
    287.5000,       5.0000,   1.00000,    566.8839
    292.5000,       5.0000,   1.00000,    557.6762
    297.5000,       5.0000,   1.00000,    547.9852
    302.5000,       5.0000,   1.00000,    536.8848
    307.5000,       5.0000,   1.00000,    509.7672
     12.5000,       5.0000,   2.00000,   1052.6207
     17.5000,       5.0000,   2.00000,   1039.7800
     22.5000,       5.0000,   2.00000,    960.2855
     27.5000,       5.0000,   2.00000,    941.2419
     32.5000,       5.0000,   2.00000,    990.7040
     37.5000,       5.0000,   2.00000,    999.5724
     42.5000,       5.0000,   2.00000,    953.0139
     47.5000,       5.0000,   2.00000,    958.6789
     52.5000,       5.0000,   2.00000,    959.3589
     57.5000,       5.0000,   2.00000,    953.5331
     62.5000,       5.0000,   2.00000,    924.3754
     67.5000,       5.0000,   2.00000,    881.6344
     72.5000,       5.0000,   2.00000,    859.8875
     77.5000,       5.0000,   2.00000,    841.2759
     82.5000,       5.0000,   2.00000,    862.4948
     87.5000,       5.0000,   2.00000,    799.4436
     92.5000,       5.0000,   2.00000,    803.9822
     97.5000,       5.0000,   2.00000,    833.1194
    102.5000,       5.0000,   2.00000,    789.1948
    107.5000,       5.0000,   2.00000,    818.1385
    112.5000,       5.0000,   2.00000,    857.7434
    117.5000,       5.0000,   2.00000,    797.3112
    122.5000,       5.0000,   2.00000,    768.0142
    127.5000,       5.0000,   2.00000,    780.0484
    132.5000,       5.0000,   2.00000,    790.4583
    137.5000,       5.0000,   2.00000,    774.2422
    142.5000,       5.0000,   2.00000,    769.1143
    147.5000,       5.0000,   2.00000,    780.0256
    152.5000,       5.0000,   2.00000,    757.0710
    157.5000,       5.0000,   2.00000,    834.2559
    162.5000,       5.0000,   2.00000,    731.9169
    167.5000,       5.0000,   2.00000,    857.2686
    172.5000,       5.0000,   2.00000,    960.7124
    177.5000,       5.0000,   2.00000,    755.8987
    182.5000,       5.0000,   2.00000,    837.3109
    187.5000,       5.0000,   2.00000,    884.0531
    192.5000,       5.0000,   2.00000,    774.9110
    197.5000,       5.0000,   2.00000,    822.1483
    202.5000,       5.0000,   2.00000,    865.8756
    207.5000,       5.0000,   2.00000,    852.3608
    212.5000,       5.0000,   2.00000,    843.9916
    217.5000,       5.0000,   2.00000,    906.6979
    222.5000,       5.0000,   2.00000,    903.6566
    227.5000,       5.0000,   2.00000,    811.5374
    232.5000,       5.0000,   2.00000,    860.1769
    237.5000,       5.0000,   2.00000,    949.2750
    242.5000,       5.0000,   2.00000,    781.4455
    247.5000,       5.0000,   2.00000,    771.1887
    252.5000,       5.0000,   2.00000,    766.5481
    257.5000,       5.0000,   2.00000,    723.4581
    262.5000,       5.0000,   2.00000,    741.3925
    267.5000,       5.0000,   2.00000,    695.8696
    272.5000,       5.0000,   2.00000,    647.1614
    277.5000,       5.0000,   2.00000,    611.7955
    282.5000,       5.0000,   2.00000,    638.6178
    287.5000,       5.0000,   2.00000,    606.8792
    292.5000,       5.0000,   2.00000,    575.0643
    297.5000,       5.0000,   2.00000,    579.7491
    302.5000,       5.0000,   2.00000,    566.3456
     17.5000,       5.0000,   3.00000,   1070.1217
     22.5000,       5.0000,   3.00000,    978.2644
     27.5000,       5.0000,   3.00000,    962.1669
     32.5000,       5.0000,   3.00000,   1022.5338
     37.5000,       5.0000,   3.00000,   1047.4083
     42.5000,       5.0000,   3.00000,    986.1378
     47.5000,       5.0000,   3.00000,    968.7128
     52.5000,       5.0000,   3.00000,    972.7946
     57.5000,       5.0000,   3.00000,    978.1692
     62.5000,       5.0000,   3.00000,    946.7746
     67.5000,       5.0000,   3.00000,    885.0205
     72.5000,       5.0000,   3.00000,    872.5333
     77.5000,       5.0000,   3.00000,    861.8307
     82.5000,       5.0000,   3.00000,    884.8853
     87.5000,       5.0000,   3.00000,    823.0508
     92.5000,       5.0000,   3.00000,    821.5714
     97.5000,       5.0000,   3.00000,    830.2838
    102.5000,       5.0000,   3.00000,    811.5605
    107.5000,       5.0000,   3.00000,    851.2553
    112.5000,       5.0000,   3.00000,    891.4245
    117.5000,       5.0000,   3.00000,    827.5612
    122.5000,       5.0000,   3.00000,    784.2827
    127.5000,       5.0000,   3.00000,    800.8387
    132.5000,       5.0000,   3.00000,    830.8802
    137.5000,       5.0000,   3.00000,    840.0024
    142.5000,       5.0000,   3.00000,    812.1089
    147.5000,       5.0000,   3.00000,    845.0789
    152.5000,       5.0000,   3.00000,    792.7605
    157.5000,       5.0000,   3.00000,    836.5876
    162.5000,       5.0000,   3.00000,    769.3001
    167.5000,       5.0000,   3.00000,    909.3468
    172.5000,       5.0000,   3.00000,    989.5120
    177.5000,       5.0000,   3.00000,    814.0027
    182.5000,       5.0000,   3.00000,    858.4399
    187.5000,       5.0000,   3.00000,    895.3923
    192.5000,       5.0000,   3.00000,    831.3896
    197.5000,       5.0000,   3.00000,    866.3810
    202.5000,       5.0000,   3.00000,    900.3127
    207.5000,       5.0000,   3.00000,    905.8848
    212.5000,       5.0000,   3.00000,    892.8439
    217.5000,       5.0000,   3.00000,    941.9578
    222.5000,       5.0000,   3.00000,    897.8403
    227.5000,       5.0000,   3.00000,    836.3652
    232.5000,       5.0000,   3.00000,    885.1697
    237.5000,       5.0000,   3.00000,    992.9614
    242.5000,       5.0000,   3.00000,    827.6224
    247.5000,       5.0000,   3.00000,    783.9391
    252.5000,       5.0000,   3.00000,    763.8420
    257.5000,       5.0000,   3.00000,    768.5823
    262.5000,       5.0000,   3.00000,    795.9710
    267.5000,       5.0000,   3.00000,    731.7744
    272.5000,       5.0000,   3.00000,    675.4786
    277.5000,       5.0000,   3.00000,    629.6143
    282.5000,       5.0000,   3.00000,    670.6055
    287.5000,       5.0000,   3.00000,    640.5766
    292.5000,       5.0000,   3.00000,    614.0381
    297.5000,       5.0000,   3.00000,    600.5139
     22.5000,      15.0000,   1.00000,   1009.2720
     27.5000,      15.0000,   1.00000,    992.0945
     32.5000,      15.0000,   1.00000,   1008.1421
     37.5000,      15.0000,   1.00000,   1018.9476
     42.5000,      15.0000,   1.00000,   1008.0003
     47.5000,      15.0000,   1.00000,    978.7068
     52.5000,      15.0000,   1.00000,    968.3272
     57.5000,      15.0000,   1.00000,    964.7006
     62.5000,      15.0000,   1.00000,    936.9220
     67.5000,      15.0000,   1.00000,    905.7769
     72.5000,      15.0000,   1.00000,    880.4063
     77.5000,      15.0000,   1.00000,    878.4951
     82.5000,      15.0000,   1.00000,    866.9504
     87.5000,      15.0000,   1.00000,    857.1244
     92.5000,      15.0000,   1.00000,    825.6723
     97.5000,      15.0000,   1.00000,    819.8603
    102.5000,      15.0000,   1.00000,    841.2830
    107.5000,      15.0000,   1.00000,    870.1994
    112.5000,      15.0000,   1.00000,    865.4553
    117.5000,      15.0000,   1.00000,    840.7486
    122.5000,      15.0000,   1.00000,    812.9778
    127.5000,      15.0000,   1.00000,    806.2373
    132.5000,      15.0000,   1.00000,    838.6482
    137.5000,      15.0000,   1.00000,    853.7343
    142.5000,      15.0000,   1.00000,    870.9261
    147.5000,      15.0000,   1.00000,    841.1150
    152.5000,      15.0000,   1.00000,    820.1493
    157.5000,      15.0000,   1.00000,    803.4543
    162.5000,      15.0000,   1.00000,    857.7809
    167.5000,      15.0000,   1.00000,    898.5937
    172.5000,      15.0000,   1.00000,    920.9243
    177.5000,      15.0000,   1.00000,    911.9902
    182.5000,      15.0000,   1.00000,    868.7996
    187.5000,      15.0000,   1.00000,    847.9551
    192.5000,      15.0000,   1.00000,    869.2517
    197.5000,      15.0000,   1.00000,    887.7826
    202.5000,      15.0000,   1.00000,    896.9573
    207.5000,      15.0000,   1.00000,    920.5420
    212.5000,      15.0000,   1.00000,    940.6605
    217.5000,      15.0000,   1.00000,    895.7771
    222.5000,      15.0000,   1.00000,    879.3682
    227.5000,      15.0000,   1.00000,    877.3540
    232.5000,      15.0000,   1.00000,    907.7958
    237.5000,      15.0000,   1.00000,    900.9915
    242.5000,      15.0000,   1.00000,    876.9180
    247.5000,      15.0000,   1.00000,    797.2782
    252.5000,      15.0000,   1.00000,    768.9386
    257.5000,      15.0000,   1.00000,    784.9634
    262.5000,      15.0000,   1.00000,    791.0584
    267.5000,      15.0000,   1.00000,    755.7044
    272.5000,      15.0000,   1.00000,    699.5955
    277.5000,      15.0000,   1.00000,    674.2455
    282.5000,      15.0000,   1.00000,    656.1650
    287.5000,      15.0000,   1.00000,    662.7590
    292.5000,      15.0000,   1.00000,    641.2597
     22.5000,       5.0000,   4.00000,    987.7896
     27.5000,       5.0000,   4.00000,    968.3976
     32.5000,       5.0000,   4.00000,   1022.5098
     37.5000,       5.0000,   4.00000,   1051.5035
     42.5000,       5.0000,   4.00000,   1003.8347
     47.5000,       5.0000,   4.00000,    989.1183
     52.5000,       5.0000,   4.00000,    977.1198
     57.5000,       5.0000,   4.00000,    981.4698
     62.5000,       5.0000,   4.00000,    948.3315
     67.5000,       5.0000,   4.00000,    893.7073
     72.5000,       5.0000,   4.00000,    880.0504
     77.5000,       5.0000,   4.00000,    862.5715
     82.5000,       5.0000,   4.00000,    898.8080
     87.5000,       5.0000,   4.00000,    834.4229
     92.5000,       5.0000,   4.00000,    819.1358
     97.5000,       5.0000,   4.00000,    838.1586
    102.5000,       5.0000,   4.00000,    821.9622
    107.5000,       5.0000,   4.00000,    878.2067
    112.5000,       5.0000,   4.00000,    913.6725
    117.5000,       5.0000,   4.00000,    840.8075
    122.5000,       5.0000,   4.00000,    803.8568
    127.5000,       5.0000,   4.00000,    809.0778
    132.5000,       5.0000,   4.00000,    854.5287
    137.5000,       5.0000,   4.00000,    870.1899
    142.5000,       5.0000,   4.00000,    869.2814
    147.5000,       5.0000,   4.00000,    874.9635
    152.5000,       5.0000,   4.00000,    780.8716
    157.5000,       5.0000,   4.00000,    863.5454
    162.5000,       5.0000,   4.00000,    787.7005
    167.5000,       5.0000,   4.00000,    925.1439
    172.5000,       5.0000,   4.00000,   1047.5939
    177.5000,       5.0000,   4.00000,    833.9974
    182.5000,       5.0000,   4.00000,    889.9952
    187.5000,       5.0000,   4.00000,    893.1921
    192.5000,       5.0000,   4.00000,    824.3080
    197.5000,       5.0000,   4.00000,    897.6951
    202.5000,       5.0000,   4.00000,    917.2584
    207.5000,       5.0000,   4.00000,    937.0981
    212.5000,       5.0000,   4.00000,    930.6203
    217.5000,       5.0000,   4.00000,    928.6073
    222.5000,       5.0000,   4.00000,    906.5154
    227.5000,       5.0000,   4.00000,    847.8981
    232.5000,       5.0000,   4.00000,    903.8138
    237.5000,       5.0000,   4.00000,   1009.7982
    242.5000,       5.0000,   4.00000,    831.0573
    247.5000,       5.0000,   4.00000,    801.0426
    252.5000,       5.0000,   4.00000,    773.8268
    257.5000,       5.0000,   4.00000,    775.7376
    262.5000,       5.0000,   4.00000,    834.5969
    267.5000,       5.0000,   4.00000,    763.8469
    272.5000,       5.0000,   4.00000,    703.3937
    277.5000,       5.0000,   4.00000,    650.3367
    282.5000,       5.0000,   4.00000,    684.9490
    287.5000,       5.0000,   4.00000,    669.7144
    292.5000,       5.0000,   4.00000,    642.6619
     30.0000,      20.0000,   1.00000,    982.6929
     35.0000,      20.0000,   1.00000,    977.7389
     40.0000,      20.0000,   1.00000,    990.9875
     45.0000,      20.0000,   1.00000,    997.9075
     50.0000,      20.0000,   1.00000,    991.2111
     55.0000,      20.0000,   1.00000,    965.5562
     60.0000,      20.0000,   1.00000,    939.3884
     65.0000,      20.0000,   1.00000,    924.4114
     70.0000,      20.0000,   1.00000,    902.2551
     75.0000,      20.0000,   1.00000,    890.1607
     80.0000,      20.0000,   1.00000,    870.4898
     85.0000,      20.0000,   1.00000,    849.2490
     90.0000,      20.0000,   1.00000,    849.3626
     95.0000,      20.0000,   1.00000,    836.3919
    100.0000,      20.0000,   1.00000,    850.9020
    105.0000,      20.0000,   1.00000,    873.0146
    110.0000,      20.0000,   1.00000,    864.4150
    115.0000,      20.0000,   1.00000,    863.5877
    120.0000,      20.0000,   1.00000,    845.0327
    125.0000,      20.0000,   1.00000,    835.6353
    130.0000,      20.0000,   1.00000,    837.1335
    135.0000,      20.0000,   1.00000,    861.1828
    140.0000,      20.0000,   1.00000,    877.6520
    145.0000,      20.0000,   1.00000,    845.3065
    150.0000,      20.0000,   1.00000,    850.7208
    155.0000,      20.0000,   1.00000,    827.3082
    160.0000,      20.0000,   1.00000,    841.5961
    165.0000,      20.0000,   1.00000,    918.4528
    170.0000,      20.0000,   1.00000,    905.6666
    175.0000,      20.0000,   1.00000,    933.8041
    180.0000,      20.0000,   1.00000,    929.5869
    185.0000,      20.0000,   1.00000,    854.0839
    190.0000,      20.0000,   1.00000,    862.9975
    195.0000,      20.0000,   1.00000,    857.0995
    200.0000,      20.0000,   1.00000,    881.7913
    205.0000,      20.0000,   1.00000,    930.1031
    210.0000,      20.0000,   1.00000,    910.8398
    215.0000,      20.0000,   1.00000,    910.9616
    220.0000,      20.0000,   1.00000,    895.4277
    225.0000,      20.0000,   1.00000,    888.4086
    230.0000,      20.0000,   1.00000,    907.5195
    235.0000,      20.0000,   1.00000,    872.0677
    240.0000,      20.0000,   1.00000,    861.8896
    245.0000,      20.0000,   1.00000,    842.7097
    250.0000,      20.0000,   1.00000,    798.8972
    255.0000,      20.0000,   1.00000,    798.8556
    260.0000,      20.0000,   1.00000,    781.9804
    265.0000,      20.0000,   1.00000,    771.0189
    270.0000,      20.0000,   1.00000,    765.3350
    275.0000,      20.0000,   1.00000,    725.3531
    280.0000,      20.0000,   1.00000,    696.8649
    285.0000,      20.0000,   1.00000,    674.5389
     27.5000,       5.0000,   5.00000,    955.8452
     32.5000,       5.0000,   5.00000,   1005.8159
     37.5000,       5.0000,   5.00000,   1031.7086
     42.5000,       5.0000,   5.00000,    999.3163
     47.5000,       5.0000,   5.00000,   1000.4486
     52.5000,       5.0000,   5.00000,    988.9297
     57.5000,       5.0000,   5.00000,    970.9092
     62.5000,       5.0000,   5.00000,    944.2255
     67.5000,       5.0000,   5.00000,    897.8447
     72.5000,       5.0000,   5.00000,    877.9413
     77.5000,       5.0000,   5.00000,    865.1226
     82.5000,       5.0000,   5.00000,    894.9951
     87.5000,       5.0000,   5.00000,    824.4225
     92.5000,       5.0000,   5.00000,    823.1877
     97.5000,       5.0000,   5.00000,    849.0300
    102.5000,       5.0000,   5.00000,    832.5254
    107.5000,       5.0000,   5.00000,    880.6780
    112.5000,       5.0000,   5.00000,    927.3371
    117.5000,       5.0000,   5.00000,    852.8343
    122.5000,       5.0000,   5.00000,    807.3321
    127.5000,       5.0000,   5.00000,    829.4324
    132.5000,       5.0000,   5.00000,    856.4035
    137.5000,       5.0000,   5.00000,    888.3516
    142.5000,       5.0000,   5.00000,    881.8165
    147.5000,       5.0000,   5.00000,    863.6426
    152.5000,       5.0000,   5.00000,    796.9094
    157.5000,       5.0000,   5.00000,    869.2427
    162.5000,       5.0000,   5.00000,    787.4261
    167.5000,       5.0000,   5.00000,    950.6141
    172.5000,       5.0000,   5.00000,   1068.3534
    177.5000,       5.0000,   5.00000,    850.6586
    182.5000,       5.0000,   5.00000,    889.0798
    187.5000,       5.0000,   5.00000,    908.7206
    192.5000,       5.0000,   5.00000,    803.1522
    197.5000,       5.0000,   5.00000,    868.7380
    202.5000,       5.0000,   5.00000,    944.1586
    207.5000,       5.0000,   5.00000,    941.7974
    212.5000,       5.0000,   5.00000,    903.7575
    217.5000,       5.0000,   5.00000,    944.2087
    222.5000,       5.0000,   5.00000,    910.8508
    227.5000,       5.0000,   5.00000,    846.4283
    232.5000,       5.0000,   5.00000,    905.5787
    237.5000,       5.0000,   5.00000,   1001.2874
    242.5000,       5.0000,   5.00000,    818.5576
    247.5000,       5.0000,   5.00000,    800.4552
    252.5000,       5.0000,   5.00000,    793.0439
    257.5000,       5.0000,   5.00000,    777.9319
    262.5000,       5.0000,   5.00000,    827.4271
    267.5000,       5.0000,   5.00000,    791.5343
    272.5000,       5.0000,   5.00000,    724.2803
    277.5000,       5.0000,   5.00000,    667.5932
    282.5000,       5.0000,   5.00000,    706.0649
    287.5000,       5.0000,   5.00000,    678.9000
     32.5000,       5.0000,   6.00000,    979.2372
     37.5000,       5.0000,   6.00000,   1013.1325
     42.5000,       5.0000,   6.00000,    980.8273
     47.5000,       5.0000,   6.00000,    992.0057
     52.5000,       5.0000,   6.00000,    987.7877
     57.5000,       5.0000,   6.00000,    977.7874
     62.5000,       5.0000,   6.00000,    939.3362
     67.5000,       5.0000,   6.00000,    885.4587
     72.5000,       5.0000,   6.00000,    876.7997
     77.5000,       5.0000,   6.00000,    857.8843
     82.5000,       5.0000,   6.00000,    878.1819
     87.5000,       5.0000,   6.00000,    815.6865
     92.5000,       5.0000,   6.00000,    825.1853
     97.5000,       5.0000,   6.00000,    856.5419
    102.5000,       5.0000,   6.00000,    835.0897
    107.5000,       5.0000,   6.00000,    882.4862
    112.5000,       5.0000,   6.00000,    927.0683
    117.5000,       5.0000,   6.00000,    858.0620
    122.5000,       5.0000,   6.00000,    820.4524
    127.5000,       5.0000,   6.00000,    827.9675
    132.5000,       5.0000,   6.00000,    873.4760
    137.5000,       5.0000,   6.00000,    877.6360
    142.5000,       5.0000,   6.00000,    842.9976
    147.5000,       5.0000,   6.00000,    868.8127
    152.5000,       5.0000,   6.00000,    800.0544
    157.5000,       5.0000,   6.00000,    866.0481
    162.5000,       5.0000,   6.00000,    795.0621
    167.5000,       5.0000,   6.00000,    955.8917
    172.5000,       5.0000,   6.00000,   1071.4736
    177.5000,       5.0000,   6.00000,    846.8043
    182.5000,       5.0000,   6.00000,    894.7725
    187.5000,       5.0000,   6.00000,    891.5313
    192.5000,       5.0000,   6.00000,    797.9277
    197.5000,       5.0000,   6.00000,    849.9310
    202.5000,       5.0000,   6.00000,    908.0449
    207.5000,       5.0000,   6.00000,    918.3235
    212.5000,       5.0000,   6.00000,    893.1370
    217.5000,       5.0000,   6.00000,    935.3554
    222.5000,       5.0000,   6.00000,    917.9895
    227.5000,       5.0000,   6.00000,    842.0443
    232.5000,       5.0000,   6.00000,    883.4495
    237.5000,       5.0000,   6.00000,    981.9612
    242.5000,       5.0000,   6.00000,    809.3596
    247.5000,       5.0000,   6.00000,    793.7106
    252.5000,       5.0000,   6.00000,    785.1696
    257.5000,       5.0000,   6.00000,    782.5256
    262.5000,       5.0000,   6.00000,    826.7034
    267.5000,       5.0000,   6.00000,    778.8301
    272.5000,       5.0000,   6.00000,    739.6082
    277.5000,       5.0000,   6.00000,    683.4929
    282.5000,       5.0000,   6.00000,    718.8092
     37.5000,      25.0000,   1.00000,    949.6086
     42.5000,      25.0000,   1.00000,    967.6133
     47.5000,      25.0000,   1.00000,    969.7092
     52.5000,      25.0000,   1.00000,    967.8998
     57.5000,      25.0000,   1.00000,    958.6968
     62.5000,      25.0000,   1.00000,    931.7890
     67.5000,      25.0000,   1.00000,    907.6674
     72.5000,      25.0000,   1.00000,    893.4473
     77.5000,      25.0000,   1.00000,    862.7095
     82.5000,      25.0000,   1.00000,    846.5306
     87.5000,      25.0000,   1.00000,    847.1759
     92.5000,      25.0000,   1.00000,    848.8476
     97.5000,      25.0000,   1.00000,    850.7672
    102.5000,      25.0000,   1.00000,    869.7419
    107.5000,      25.0000,   1.00000,    868.5613
    112.5000,      25.0000,   1.00000,    852.8465
    117.5000,      25.0000,   1.00000,    859.7868
    122.5000,      25.0000,   1.00000,    859.8412
    127.5000,      25.0000,   1.00000,    855.3645
    132.5000,      25.0000,   1.00000,    846.4758
    137.5000,      25.0000,   1.00000,    832.0135
    142.5000,      25.0000,   1.00000,    828.2403
    147.5000,      25.0000,   1.00000,    839.6497
    152.5000,      25.0000,   1.00000,    829.7618
    157.5000,      25.0000,   1.00000,    861.3919
    162.5000,      25.0000,   1.00000,    899.5567
    167.5000,      25.0000,   1.00000,    897.7161
    172.5000,      25.0000,   1.00000,    897.7787
    177.5000,      25.0000,   1.00000,    925.8413
    182.5000,      25.0000,   1.00000,    892.6539
    187.5000,      25.0000,   1.00000,    844.9296
    192.5000,      25.0000,   1.00000,    856.8624
    197.5000,      25.0000,   1.00000,    864.9366
    202.5000,      25.0000,   1.00000,    830.6522
    207.5000,      25.0000,   1.00000,    870.1526
    212.5000,      25.0000,   1.00000,    905.0434
    217.5000,      25.0000,   1.00000,    883.8548
    222.5000,      25.0000,   1.00000,    885.6975
    227.5000,      25.0000,   1.00000,    900.4207
    232.5000,      25.0000,   1.00000,    854.3531
    237.5000,      25.0000,   1.00000,    829.0029
    242.5000,      25.0000,   1.00000,    833.8566
    247.5000,      25.0000,   1.00000,    822.1652
    252.5000,      25.0000,   1.00000,    787.2575
    257.5000,      25.0000,   1.00000,    784.7904
    262.5000,      25.0000,   1.00000,    772.7390
    267.5000,      25.0000,   1.00000,    749.0597
    272.5000,      25.0000,   1.00000,    750.3582
    277.5000,      25.0000,   1.00000,    736.9625
     37.5000,       5.0000,   7.00000,    990.5793
     42.5000,       5.0000,   7.00000,    963.2964
     47.5000,       5.0000,   7.00000,    966.9218
     52.5000,       5.0000,   7.00000,    977.8664
     57.5000,       5.0000,   7.00000,    981.3166
     62.5000,       5.0000,   7.00000,    937.9210
     67.5000,       5.0000,   7.00000,    877.1833
     72.5000,       5.0000,   7.00000,    860.1138
     77.5000,       5.0000,   7.00000,    839.7401
     82.5000,       5.0000,   7.00000,    866.7352
     87.5000,       5.0000,   7.00000,    810.6282
     92.5000,       5.0000,   7.00000,    820.2788
     97.5000,       5.0000,   7.00000,    852.0948
    102.5000,       5.0000,   7.00000,    834.2726
    107.5000,       5.0000,   7.00000,    883.7264
    112.5000,       5.0000,   7.00000,    925.8965
    117.5000,       5.0000,   7.00000,    861.8671
    122.5000,       5.0000,   7.00000,    821.0266
    127.5000,       5.0000,   7.00000,    838.8989
    132.5000,       5.0000,   7.00000,    861.2455
    137.5000,       5.0000,   7.00000,    844.6519
    142.5000,       5.0000,   7.00000,    830.3821
    147.5000,       5.0000,   7.00000,    846.8626
    152.5000,       5.0000,   7.00000,    788.3134
    157.5000,       5.0000,   7.00000,    873.2633
    162.5000,       5.0000,   7.00000,    795.0222
    167.5000,       5.0000,   7.00000,    947.1943
    172.5000,       5.0000,   7.00000,   1059.5337
    177.5000,       5.0000,   7.00000,    839.4887
    182.5000,       5.0000,   7.00000,    877.0302
    187.5000,       5.0000,   7.00000,    881.0818
    192.5000,       5.0000,   7.00000,    784.8494
    197.5000,       5.0000,   7.00000,    838.3275
    202.5000,       5.0000,   7.00000,    850.6840
    207.5000,       5.0000,   7.00000,    874.0977
    212.5000,       5.0000,   7.00000,    886.7917
    217.5000,       5.0000,   7.00000,    920.5636
    222.5000,       5.0000,   7.00000,    903.0837
    227.5000,       5.0000,   7.00000,    829.9060
    232.5000,       5.0000,   7.00000,    864.3831
    237.5000,       5.0000,   7.00000,    961.5465
    242.5000,       5.0000,   7.00000,    798.8474
    247.5000,       5.0000,   7.00000,    779.0335
    252.5000,       5.0000,   7.00000,    767.6779
    257.5000,       5.0000,   7.00000,    772.5701
    262.5000,       5.0000,   7.00000,    826.0195
    267.5000,       5.0000,   7.00000,    770.9189
    272.5000,       5.0000,   7.00000,    725.5314
    277.5000,       5.0000,   7.00000,    690.4193
     42.5000,       5.0000,   8.00000,    938.6796
     47.5000,       5.0000,   8.00000,    951.2034
     52.5000,       5.0000,   8.00000,    960.4958
     57.5000,       5.0000,   8.00000,    966.2550
     62.5000,       5.0000,   8.00000,    937.2491
     67.5000,       5.0000,   8.00000,    870.3411
     72.5000,       5.0000,   8.00000,    837.4846
     77.5000,       5.0000,   8.00000,    820.9452
     82.5000,       5.0000,   8.00000,    858.4108
     87.5000,       5.0000,   8.00000,    802.8591
     92.5000,       5.0000,   8.00000,    810.1214
     97.5000,       5.0000,   8.00000,    841.1813
    102.5000,       5.0000,   8.00000,    829.1277
    107.5000,       5.0000,   8.00000,    881.2717
    112.5000,       5.0000,   8.00000,    933.2823
    117.5000,       5.0000,   8.00000,    858.5762
    122.5000,       5.0000,   8.00000,    823.9741
    127.5000,       5.0000,   8.00000,    830.3256
    132.5000,       5.0000,   8.00000,    829.6748
    137.5000,       5.0000,   8.00000,    833.1450
    142.5000,       5.0000,   8.00000,    815.1003
    147.5000,       5.0000,   8.00000,    821.9636
    152.5000,       5.0000,   8.00000,    773.7202
    157.5000,       5.0000,   8.00000,    864.7394
    162.5000,       5.0000,   8.00000,    787.5075
    167.5000,       5.0000,   8.00000,    934.6470
    172.5000,       5.0000,   8.00000,   1043.1897
    177.5000,       5.0000,   8.00000,    818.9431
    182.5000,       5.0000,   8.00000,    857.2219
    187.5000,       5.0000,   8.00000,    867.0655
    192.5000,       5.0000,   8.00000,    770.8945
    197.5000,       5.0000,   8.00000,    793.2026
    202.5000,       5.0000,   8.00000,    832.8932
    207.5000,       5.0000,   8.00000,    838.1962
    212.5000,       5.0000,   8.00000,    844.3290
    217.5000,       5.0000,   8.00000,    909.3038
    222.5000,       5.0000,   8.00000,    873.9682
    227.5000,       5.0000,   8.00000,    805.4810
    232.5000,       5.0000,   8.00000,    856.4844
    237.5000,       5.0000,   8.00000,    950.7549
    242.5000,       5.0000,   8.00000,    778.1808
    247.5000,       5.0000,   8.00000,    760.0706
    252.5000,       5.0000,   8.00000,    752.7474
    257.5000,       5.0000,   8.00000,    753.1021
    262.5000,       5.0000,   8.00000,    810.5667
    267.5000,       5.0000,   8.00000,    767.6683
    272.5000,       5.0000,   8.00000,    712.8805
     52.5000,      35.0000,   1.00000,    917.0850
     57.5000,      35.0000,   1.00000,    905.7937
     62.5000,      35.0000,   1.00000,    891.4850
     67.5000,      35.0000,   1.00000,    887.5921
     72.5000,      35.0000,   1.00000,    871.6968
     77.5000,      35.0000,   1.00000,    846.7031
     82.5000,      35.0000,   1.00000,    828.8846
     87.5000,      35.0000,   1.00000,    823.4626
     92.5000,      35.0000,   1.00000,    833.6100
     97.5000,      35.0000,   1.00000,    846.8201
    102.5000,      35.0000,   1.00000,    848.4323
    107.5000,      35.0000,   1.00000,    846.4166
    112.5000,      35.0000,   1.00000,    858.3959
    117.5000,      35.0000,   1.00000,    853.7721
    122.5000,      35.0000,   1.00000,    833.0939
    127.5000,      35.0000,   1.00000,    824.0903
    132.5000,      35.0000,   1.00000,    804.6219
    137.5000,      35.0000,   1.00000,    787.9423
    142.5000,      35.0000,   1.00000,    798.5432
    147.5000,      35.0000,   1.00000,    795.3367
    152.5000,      35.0000,   1.00000,    814.6456
    157.5000,      35.0000,   1.00000,    843.4089
    162.5000,      35.0000,   1.00000,    841.8438
    167.5000,      35.0000,   1.00000,    845.3372
    172.5000,      35.0000,   1.00000,    853.6423
    177.5000,      35.0000,   1.00000,    838.2751
    182.5000,      35.0000,   1.00000,    846.1019
    187.5000,      35.0000,   1.00000,    823.3678
    192.5000,      35.0000,   1.00000,    793.6626
    197.5000,      35.0000,   1.00000,    796.6154
    202.5000,      35.0000,   1.00000,    801.8622
    207.5000,      35.0000,   1.00000,    795.0736
    212.5000,      35.0000,   1.00000,    795.4408
    217.5000,      35.0000,   1.00000,    794.1981
    222.5000,      35.0000,   1.00000,    822.6634
    227.5000,      35.0000,   1.00000,    833.5039
    232.5000,      35.0000,   1.00000,    813.5048
    237.5000,      35.0000,   1.00000,    795.1110
    242.5000,      35.0000,   1.00000,    782.5242
    247.5000,      35.0000,   1.00000,    779.5670
    252.5000,      35.0000,   1.00000,    768.0961
    257.5000,      35.0000,   1.00000,    734.2078
    262.5000,      35.0000,   1.00000,    719.6485
     52.5000,       5.0000,  10.00000,    925.8526
     57.5000,       5.0000,  10.00000,    926.8657
     62.5000,       5.0000,  10.00000,    889.5789
     67.5000,       5.0000,  10.00000,    836.2211
     72.5000,       5.0000,  10.00000,    820.4896
     77.5000,       5.0000,  10.00000,    800.8050
     82.5000,       5.0000,  10.00000,    826.1924
     87.5000,       5.0000,  10.00000,    772.4046
     92.5000,       5.0000,  10.00000,    785.5345
     97.5000,       5.0000,  10.00000,    817.9684
    102.5000,       5.0000,  10.00000,    813.7896
    107.5000,       5.0000,  10.00000,    870.9538
    112.5000,       5.0000,  10.00000,    932.1810
    117.5000,       5.0000,  10.00000,    855.5762
    122.5000,       5.0000,  10.00000,    788.2133
    127.5000,       5.0000,  10.00000,    791.1464
    132.5000,       5.0000,  10.00000,    807.4573
    137.5000,       5.0000,  10.00000,    805.1091
    142.5000,       5.0000,  10.00000,    788.0162
    147.5000,       5.0000,  10.00000,    798.6107
    152.5000,       5.0000,  10.00000,    739.4750
    157.5000,       5.0000,  10.00000,    812.2772
    162.5000,       5.0000,  10.00000,    745.0800
    167.5000,       5.0000,  10.00000,    895.1423
    172.5000,       5.0000,  10.00000,    996.0588
    177.5000,       5.0000,  10.00000,    782.0728
    182.5000,       5.0000,  10.00000,    815.3231
    187.5000,       5.0000,  10.00000,    802.9561
    192.5000,       5.0000,  10.00000,    711.4672
    197.5000,       5.0000,  10.00000,    753.3066
    202.5000,       5.0000,  10.00000,    789.9715
    207.5000,       5.0000,  10.00000,    795.5888
    212.5000,       5.0000,  10.00000,    784.1291
    217.5000,       5.0000,  10.00000,    815.5850
    222.5000,       5.0000,  10.00000,    812.0867
    227.5000,       5.0000,  10.00000,    776.2922
    232.5000,       5.0000,  10.00000,    820.2118
    237.5000,       5.0000,  10.00000,    916.7513
    242.5000,       5.0000,  10.00000,    753.4041
    247.5000,       5.0000,  10.00000,    725.0773
    252.5000,       5.0000,  10.00000,    713.1819
    257.5000,       5.0000,  10.00000,    717.4450
    262.5000,       5.0000,  10.00000,    769.3833
     67.5000,      45.0000,   1.00000,    835.3631
     72.5000,      45.0000,   1.00000,    826.2785
     77.5000,      45.0000,   1.00000,    820.5883
     82.5000,      45.0000,   1.00000,    811.3399
     87.5000,      45.0000,   1.00000,    814.6367
     92.5000,      45.0000,   1.00000,    817.9115
     97.5000,      45.0000,   1.00000,    821.2520
    102.5000,      45.0000,   1.00000,    814.7931
    107.5000,      45.0000,   1.00000,    794.7251
    112.5000,      45.0000,   1.00000,    799.9347
    117.5000,      45.0000,   1.00000,    802.0441
    122.5000,      45.0000,   1.00000,    796.6655
    127.5000,      45.0000,   1.00000,    803.9490
    132.5000,      45.0000,   1.00000,    792.3005
    137.5000,      45.0000,   1.00000,    778.2009
    142.5000,      45.0000,   1.00000,    761.9898
    147.5000,      45.0000,   1.00000,    772.8126
    152.5000,      45.0000,   1.00000,    792.8842
    157.5000,      45.0000,   1.00000,    776.4868
    162.5000,      45.0000,   1.00000,    774.0925
    167.5000,      45.0000,   1.00000,    773.5800
    172.5000,      45.0000,   1.00000,    747.2434
    177.5000,      45.0000,   1.00000,    755.5164
    182.5000,      45.0000,   1.00000,    764.0035
    187.5000,      45.0000,   1.00000,    778.3649
    192.5000,      45.0000,   1.00000,    769.4763
    197.5000,      45.0000,   1.00000,    743.0986
    202.5000,      45.0000,   1.00000,    744.8231
    207.5000,      45.0000,   1.00000,    737.8978
    212.5000,      45.0000,   1.00000,    739.4990
    217.5000,      45.0000,   1.00000,    761.1021
    222.5000,      45.0000,   1.00000,    752.9061
    227.5000,      45.0000,   1.00000,    748.4656
    232.5000,      45.0000,   1.00000,    736.1235
    237.5000,      45.0000,   1.00000,    739.5737
    242.5000,      45.0000,   1.00000,    750.7766
    247.5000,      45.0000,   1.00000,    733.7161
     77.5000,       5.0000,  12.00000,    771.8589
    157.5000,       5.0000,  12.00000,    769.2476
    237.5000,       5.0000,  12.00000,    882.5643
     67.5000,      15.0000,   4.00000,    797.1122
     72.5000,      15.0000,   4.00000,    769.6874
     77.5000,      15.0000,   4.00000,    771.5131
     82.5000,      15.0000,   4.00000,    762.9770
     87.5000,      15.0000,   4.00000,    766.4349
     92.5000,      15.0000,   4.00000,    760.3397
     97.5000,      15.0000,   4.00000,    775.8025
    102.5000,      15.0000,   4.00000,    801.3141
    107.5000,      15.0000,   4.00000,    820.8091
    112.5000,      15.0000,   4.00000,    834.0245
    117.5000,      15.0000,   4.00000,    812.6655
    122.5000,      15.0000,   4.00000,    775.4914
    127.5000,      15.0000,   4.00000,    774.0050
    132.5000,      15.0000,   4.00000,    781.9575
    137.5000,      15.0000,   4.00000,    776.2344
    142.5000,      15.0000,   4.00000,    765.5107
    147.5000,      15.0000,   4.00000,    736.1163
    152.5000,      15.0000,   4.00000,    736.4399
    157.5000,      15.0000,   4.00000,    707.5583
    162.5000,      15.0000,   4.00000,    750.5231
    167.5000,      15.0000,   4.00000,    799.5935
    172.5000,      15.0000,   4.00000,    794.4890
    177.5000,      15.0000,   4.00000,    776.9673
    182.5000,      15.0000,   4.00000,    729.9313
    187.5000,      15.0000,   4.00000,    714.5084
    192.5000,      15.0000,   4.00000,    699.4611
    197.5000,      15.0000,   4.00000,    689.2657
    202.5000,      15.0000,   4.00000,    713.9932
    207.5000,      15.0000,   4.00000,    726.9305
    212.5000,      15.0000,   4.00000,    744.4543
    217.5000,      15.0000,   4.00000,    750.5958
    222.5000,      15.0000,   4.00000,    738.6207
    227.5000,      15.0000,   4.00000,    737.4136
    232.5000,      15.0000,   4.00000,    762.6072
    237.5000,      15.0000,   4.00000,    766.5017
    242.5000,      15.0000,   4.00000,    756.3944
    247.5000,      15.0000,   4.00000,    687.7014
     82.5000,      55.0000,   1.00000,    791.3848
     87.5000,      55.0000,   1.00000,    790.3594
     92.5000,      55.0000,   1.00000,    771.9902
     97.5000,      55.0000,   1.00000,    769.7534
    102.5000,      55.0000,   1.00000,    765.7989
    107.5000,      55.0000,   1.00000,    760.5677
    112.5000,      55.0000,   1.00000,    759.1033
    117.5000,      55.0000,   1.00000,    763.9786
    122.5000,      55.0000,   1.00000,    769.2925
    127.5000,      55.0000,   1.00000,    762.0729
    132.5000,      55.0000,   1.00000,    765.3826
    137.5000,      55.0000,   1.00000,    751.8371
    142.5000,      55.0000,   1.00000,    747.0745
    147.5000,      55.0000,   1.00000,    758.9438
    152.5000,      55.0000,   1.00000,    745.5276
    157.5000,      55.0000,   1.00000,    727.3889
    162.5000,      55.0000,   1.00000,    718.4838
    167.5000,      55.0000,   1.00000,    705.4703
    172.5000,      55.0000,   1.00000,    698.5576
    177.5000,      55.0000,   1.00000,    696.7734
    182.5000,      55.0000,   1.00000,    701.4185
    187.5000,      55.0000,   1.00000,    699.7294
    192.5000,      55.0000,   1.00000,    718.0239
    197.5000,      55.0000,   1.00000,    725.5605
    202.5000,      55.0000,   1.00000,    703.5040
    207.5000,      55.0000,   1.00000,    706.5325
    212.5000,      55.0000,   1.00000,    716.1733
    217.5000,      55.0000,   1.00000,    708.3715
    222.5000,      55.0000,   1.00000,    709.7977
    227.5000,      55.0000,   1.00000,    707.6361
    232.5000,      55.0000,   1.00000,    701.2195
     77.5000,       5.0000,  15.00000,    724.4202
    157.5000,       5.0000,  15.00000,    722.3993
    237.5000,       5.0000,  15.00000,    810.6138
     82.5000,      15.0000,   5.00000,    723.3570
     87.5000,      15.0000,   5.00000,    720.9210
     92.5000,      15.0000,   5.00000,    711.1667
     97.5000,      15.0000,   5.00000,    727.5640
    102.5000,      15.0000,   5.00000,    754.9852
    107.5000,      15.0000,   5.00000,    781.5989
    112.5000,      15.0000,   5.00000,    795.9337
    117.5000,      15.0000,   5.00000,    780.9463
    122.5000,      15.0000,   5.00000,    750.5282
    127.5000,      15.0000,   5.00000,    743.8588
    132.5000,      15.0000,   5.00000,    750.2952
    137.5000,      15.0000,   5.00000,    744.8394
    142.5000,      15.0000,   5.00000,    734.2061
    147.5000,      15.0000,   5.00000,    705.5956
    152.5000,      15.0000,   5.00000,    699.3346
    157.5000,      15.0000,   5.00000,    661.2436
    162.5000,      15.0000,   5.00000,    692.7782
    167.5000,      15.0000,   5.00000,    735.3693
    172.5000,      15.0000,   5.00000,    739.1786
    177.5000,      15.0000,   5.00000,    716.2168
    182.5000,      15.0000,   5.00000,    662.6974
    187.5000,      15.0000,   5.00000,    646.2095
    192.5000,      15.0000,   5.00000,    638.6702
    197.5000,      15.0000,   5.00000,    644.6043
    202.5000,      15.0000,   5.00000,    672.5352
    207.5000,      15.0000,   5.00000,    684.6759
    212.5000,      15.0000,   5.00000,    700.1492
    217.5000,      15.0000,   5.00000,    709.0770
    222.5000,      15.0000,   5.00000,    703.5292
    227.5000,      15.0000,   5.00000,    700.7827
    232.5000,      15.0000,   5.00000,    727.4560
     97.5000,      65.0000,   1.00000,    730.5978
    102.5000,      65.0000,   1.00000,    732.1553
    107.5000,      65.0000,   1.00000,    733.4666
    112.5000,      65.0000,   1.00000,    735.1246
    117.5000,      65.0000,   1.00000,    733.4900
    122.5000,      65.0000,   1.00000,    725.2165
    127.5000,      65.0000,   1.00000,    723.3487
    132.5000,      65.0000,   1.00000,    719.2549
    137.5000,      65.0000,   1.00000,    726.8830
    142.5000,      65.0000,   1.00000,    726.1745
    147.5000,      65.0000,   1.00000,    710.0678
    152.5000,      65.0000,   1.00000,    703.6260
    157.5000,      65.0000,   1.00000,    701.7817
    162.5000,      65.0000,   1.00000,    691.1877
    167.5000,      65.0000,   1.00000,    677.5157
    172.5000,      65.0000,   1.00000,    669.0033
    177.5000,      65.0000,   1.00000,    666.1758
    182.5000,      65.0000,   1.00000,    667.6985
    187.5000,      65.0000,   1.00000,    674.0710
    192.5000,      65.0000,   1.00000,    675.5031
    197.5000,      65.0000,   1.00000,    682.9313
    202.5000,      65.0000,   1.00000,    682.1490
    207.5000,      65.0000,   1.00000,    680.7586
    212.5000,      65.0000,   1.00000,    685.4495
    217.5000,      65.0000,   1.00000,    679.1590
     97.5000,      15.0000,   6.00000,    691.6393
    102.5000,      15.0000,   6.00000,    722.4343
    107.5000,      15.0000,   6.00000,    756.2376
    112.5000,      15.0000,   6.00000,    772.3815
    117.5000,      15.0000,   6.00000,    756.7165
    122.5000,      15.0000,   6.00000,    719.8963
    127.5000,      15.0000,   6.00000,    708.7930
    132.5000,      15.0000,   6.00000,    715.2645
    137.5000,      15.0000,   6.00000,    711.6327
    142.5000,      15.0000,   6.00000,    694.7060
    147.5000,      15.0000,   6.00000,    666.1111
    152.5000,      15.0000,   6.00000,    663.9429
    157.5000,      15.0000,   6.00000,    638.8436
    162.5000,      15.0000,   6.00000,    670.6357
    167.5000,      15.0000,   6.00000,    704.4408
    172.5000,      15.0000,   6.00000,    705.1089
    177.5000,      15.0000,   6.00000,    680.2277
    182.5000,      15.0000,   6.00000,    632.5273
    187.5000,      15.0000,   6.00000,    615.4625
    192.5000,      15.0000,   6.00000,    603.5098
    197.5000,      15.0000,   6.00000,    603.2646
    202.5000,      15.0000,   6.00000,    630.7819
    207.5000,      15.0000,   6.00000,    648.2078
    212.5000,      15.0000,   6.00000,    670.2665
    217.5000,      15.0000,   6.00000,    679.3743
    105.0000,      30.0000,   3.00000,    718.9132
    110.0000,      30.0000,   3.00000,    724.7792
    115.0000,      30.0000,   3.00000,    724.1540
    120.0000,      30.0000,   3.00000,    729.1493
    125.0000,      30.0000,   3.00000,    725.6177
    130.0000,      30.0000,   3.00000,    703.2537
    135.0000,      30.0000,   3.00000,    685.3399
    140.0000,      30.0000,   3.00000,    673.9437
    145.0000,      30.0000,   3.00000,    673.3773
    150.0000,      30.0000,   3.00000,    657.2986
    155.0000,      30.0000,   3.00000,    660.3536
    160.0000,      30.0000,   3.00000,    676.6366
    165.0000,      30.0000,   3.00000,    664.0638
    170.0000,      30.0000,   3.00000,    667.8332
    175.0000,      30.0000,   3.00000,    662.9256
    180.0000,      30.0000,   3.00000,    656.6561
    185.0000,      30.0000,   3.00000,    638.2034
    190.0000,      30.0000,   3.00000,    612.4777
    195.0000,      30.0000,   3.00000,    616.7323
    200.0000,      30.0000,   3.00000,    616.7825
    205.0000,      30.0000,   3.00000,    624.9530
    210.0000,      30.0000,   3.00000,    642.5345
    112.5000,      25.0000,   4.00000,    713.7398
    117.5000,      25.0000,   4.00000,    717.2865
    122.5000,      25.0000,   4.00000,    711.1693
    127.5000,      25.0000,   4.00000,    690.0306
    132.5000,      25.0000,   4.00000,    680.6813
    137.5000,      25.0000,   4.00000,    676.7314
    142.5000,      25.0000,   4.00000,    660.9556
    147.5000,      25.0000,   4.00000,    654.9120
    152.5000,      25.0000,   4.00000,    635.3594
    157.5000,      25.0000,   4.00000,    641.7780
    162.5000,      25.0000,   4.00000,    664.0959
    167.5000,      25.0000,   4.00000,    666.5047
    172.5000,      25.0000,   4.00000,    661.3448
    177.5000,      25.0000,   4.00000,    670.3078
    182.5000,      25.0000,   4.00000,    640.9218
    187.5000,      25.0000,   4.00000,    601.3211
    192.5000,      25.0000,   4.00000,    603.7972
    197.5000,      25.0000,   4.00000,    605.5098
    202.5000,      25.0000,   4.00000,    603.1019
    157.5000,      15.0000,   8.00000,    601.9178
    157.5000,      15.0000,  10.00000,    592.8872
   5.82
ITERATION 3
MODEL RESISTIVITY
LAYER 1
61,     2.5000
     10.0000,     990.77
     15.0000,     1009.3
     20.0000,     988.93
     25.0000,     863.66
     30.0000,     833.59
     35.0000,     861.97
     40.0000,     891.29
     45.0000,     874.26
     50.0000,     869.95
     55.0000,     868.95
     60.0000,     867.97
     65.0000,     838.65
     70.0000,     781.41
     75.0000,     763.38
     80.0000,     758.97
     85.0000,     787.56
     90.0000,     720.40
     95.0000,     724.31
    100.0000,     759.31
    105.0000,     742.59
    110.0000,     799.42
    115.0000,     851.19
    120.0000,     759.43
    125.0000,     692.63
    130.0000,     687.60
    135.0000,     698.76
    140.0000,     697.85
    145.0000,     678.73
    150.0000,     678.07
    155.0000,     602.82
    160.0000,     676.26
    165.0000,     610.88
    170.0000,     766.93
    175.0000,     883.10
    180.0000,     646.72
    185.0000,     661.96
    190.0000,     664.38
    195.0000,     577.69
    200.0000,     628.32
    205.0000,     681.56
    210.0000,     716.83
    215.0000,     720.46
    220.0000,     790.71
    225.0000,     793.72
    230.0000,     727.19
    235.0000,     795.68
    240.0000,     900.61
    245.0000,     720.01
    250.0000,     709.32
    255.0000,     677.44
    260.0000,     671.23
    265.0000,     725.22
    270.0000,     672.91
    275.0000,     606.92
    280.0000,     553.70
    285.0000,     603.51
    290.0000,     584.86
    295.0000,     573.41
    300.0000,     576.06
    305.0000,     572.55
           523.2818
LAYER 2
61,     5.2500
     10.0000,     1000.1
     15.0000,     1008.7
     20.0000,     989.57
     25.0000,     864.52
     30.0000,     835.73
     35.0000,     865.51
     40.0000,     893.05
     45.0000,     885.60
     50.0000,     884.59
     55.0000,     883.80
     60.0000,     883.50
     65.0000,     865.09
     70.0000,     814.10
     75.0000,     794.08
     80.0000,     792.22
     85.0000,     800.43
     90.0000,     756.53
     95.0000,     757.79
    100.0000,     767.60
    105.0000,     759.45
    110.0000,     802.76
    115.0000,     850.05
    120.0000,     769.87
    125.0000,     707.26
    130.0000,     704.24
    135.0000,     708.93
    140.0000,     708.09
    145.0000,     699.64
    150.0000,     696.59
    155.0000,     664.71
    160.0000,     701.04
    165.0000,     693.06
    170.0000,     809.90
    175.0000,     895.61
    180.0000,     723.46
    185.0000,     717.36
    190.0000,     715.94
    195.0000,     653.18
    200.0000,     671.44
    205.0000,     715.46
    210.0000,     747.97
    215.0000,     750.23
    220.0000,     801.22
    225.0000,     803.57
    230.0000,     763.42
    235.0000,     811.45
    240.0000,     900.66
    245.0000,     731.02
    250.0000,     710.83
    255.0000,     683.88
    260.0000,     683.64
    265.0000,     724.65
    270.0000,     679.34
    275.0000,     608.87
    280.0000,     567.43
    285.0000,     602.20
    290.0000,     588.22
    295.0000,     577.16
    300.0000,     578.12
    305.0000,     572.30
           527.5209
LAYER 3
59,     8.2750
     15.0000,     1012.2
     20.0000,     1003.2
     25.0000,     927.88
     30.0000,     928.10
     35.0000,     977.76
     40.0000,     1035.1
     45.0000,     1035.5
     50.0000,     1034.7
     55.0000,     1033.0
     60.0000,     1031.2
     65.0000,     999.87
     70.0000,     940.02
     75.0000,     896.50
     80.0000,     880.93
     85.0000,     875.40
     90.0000,     861.59
     95.0000,     861.17
    100.0000,     858.58
    105.0000,     859.91
    110.0000,     887.27
    115.0000,     925.14
    120.0000,     922.62
    125.0000,     902.96
    130.0000,     900.94
    135.0000,     898.70
    140.0000,     898.60
    145.0000,     899.80
    150.0000,     902.20
    155.0000,     919.46
    160.0000,     972.85
    165.0000,     976.59
    170.0000,     1051.3
    175.0000,     1081.3
    180.0000,     1071.7
    185.0000,     1062.3
    190.0000,     1053.1
    195.0000,     1013.7
    200.0000,     998.74
    205.0000,     990.69
    210.0000,     989.32
    215.0000,     989.68
    220.0000,     981.98
    225.0000,     982.21
    230.0000,     984.15
    235.0000,     992.04
    240.0000,     998.39
    245.0000,     863.18
    250.0000,     802.77
    255.0000,     778.36
    260.0000,     777.53
    265.0000,     776.12
    270.0000,     736.81
    275.0000,     658.14
    280.0000,     630.32
    285.0000,     628.38
    290.0000,     620.91
    295.0000,     605.92
    300.0000,     591.31
           571.3599
LAYER 4
57,    11.6025
     20.0000,     1042.5
     25.0000,     1062.5
     30.0000,     1077.7
     35.0000,     1184.3
     40.0000,     1259.6
     45.0000,     1257.4
     50.0000,     1245.5
     55.0000,     1198.8
     60.0000,     1143.4
     65.0000,     1061.3
     70.0000,     981.71
     75.0000,     922.30
     80.0000,     898.16
     85.0000,     893.07
     90.0000,     891.74
     95.0000,     892.10
    100.0000,     899.20
    105.0000,     904.23
    110.0000,     961.29
    115.0000,     1036.6
    120.0000,     1061.7
    125.0000,     1083.4
    130.0000,     1084.5
    135.0000,     1082.1
    140.0000,     1078.3
    145.0000,     1078.7
    150.0000,     1083.6
    155.0000,     1088.5
    160.0000,     1148.5
    165.0000,     1162.4
    170.0000,     1212.1
    175.0000,     1246.6
    180.0000,     1319.1
    185.0000,     1324.7
    190.0000,     1325.6
    195.0000,     1326.8
    200.0000,     1314.4
    205.0000,     1287.4
    210.0000,     1270.2
    215.0000,     1265.7
    220.0000,     1247.5
    225.0000,     1245.4
    230.0000,     1246.8
    235.0000,     1232.9
    240.0000,     1221.3
    245.0000,     1061.9
    250.0000,     954.37
    255.0000,     899.52
    260.0000,     880.18
    265.0000,     873.05
    270.0000,     803.98
    275.0000,     719.21
    280.0000,     681.99
    285.0000,     676.18
    290.0000,     659.09
    295.0000,     639.00
           596.4108
LAYER 5
53,    15.2628
     30.0000,     1308.9
     35.0000,     1378.7
     40.0000,     1380.2
     45.0000,     1378.9
     50.0000,     1345.1
     55.0000,     1234.5
     60.0000,     1138.1
     65.0000,     1058.0
     70.0000,     970.45
     75.0000,     905.57
     80.0000,     880.06
     85.0000,     878.64
     90.0000,     877.15
     95.0000,     883.55
    100.0000,     889.82
    105.0000,     897.67
    110.0000,     950.09
    115.0000,     1014.4
    120.0000,     1030.7
    125.0000,     1030.0
    130.0000,     1029.3
    135.0000,     1026.9
    140.0000,     1025.3
    145.0000,     1031.1
    150.0000,     1034.2
    155.0000,     1045.6
    160.0000,     1089.4
    165.0000,     1114.0
    170.0000,     1190.9
    175.0000,     1243.6
    180.0000,     1282.3
    185.0000,     1292.1
    190.0000,     1299.2
    195.0000,     1310.1
    200.0000,     1325.1
    205.0000,     1334.2
    210.0000,     1334.2
    215.0000,     1330.6
    220.0000,     1321.0
    225.0000,     1310.0
    230.0000,     1300.1
    235.0000,     1283.1
    240.0000,     1271.2
    245.0000,     1149.1
    250.0000,     1045.8
    255.0000,     971.89
    260.0000,     916.39
    265.0000,     876.33
    270.0000,     814.86
    275.0000,     776.27
    280.0000,     748.24
    285.0000,     737.41
           692.7247
LAYER 6
49,    19.2890
     40.0000,     1373.2
     45.0000,     1365.6
     50.0000,     1327.6
     55.0000,     1188.3
     60.0000,     1059.5
     65.0000,     927.13
     70.0000,     832.85
     75.0000,     779.10
     80.0000,     763.32
     85.0000,     763.26
     90.0000,     764.88
     95.0000,     780.62
    100.0000,     810.20
    105.0000,     852.07
    110.0000,     912.69
    115.0000,     972.56
    120.0000,     1000.7
    125.0000,     1006.9
    130.0000,     1006.3
    135.0000,     1002.9
    140.0000,     993.04
    145.0000,     985.98
    150.0000,     986.49
    155.0000,     991.43
    160.0000,     996.05
    165.0000,     1003.6
    170.0000,     1010.7
    175.0000,     1019.2
    180.0000,     1028.4
    185.0000,     1036.9
    190.0000,     1061.9
    195.0000,     1091.4
    200.0000,     1136.5
    205.0000,     1177.0
    210.0000,     1206.2
    215.0000,     1227.1
    220.0000,     1241.5
    225.0000,     1248.2
    230.0000,     1244.6
    235.0000,     1231.9
    240.0000,     1223.3
    245.0000,     1142.7
    250.0000,     1039.2
    255.0000,     965.48
    260.0000,     914.93
    265.0000,     870.32
    270.0000,     813.72
    275.0000,     773.16
           747.8214
LAYER 7
45,    23.7179
     50.0000,     1277.4
     55.0000,     1060.0
     60.0000,     940.99
     65.0000,     815.18
     70.0000,     743.97
     75.0000,     706.37
     80.0000,     698.87
     85.0000,     699.63
     90.0000,     700.96
     95.0000,     712.97
    100.0000,     739.02
    105.0000,     777.51
    110.0000,     821.54
    115.0000,     855.55
    120.0000,     866.20
    125.0000,     861.80
    130.0000,     858.75
    135.0000,     850.91
    140.0000,     829.38
    145.0000,     802.13
    150.0000,     777.52
    155.0000,     757.94
    160.0000,     743.67
    165.0000,     735.28
    170.0000,     733.97
    175.0000,     737.98
    180.0000,     743.96
    185.0000,     747.36
    190.0000,     751.25
    195.0000,     764.55
    200.0000,     788.87
    205.0000,     820.53
    210.0000,     855.20
    215.0000,     889.97
    220.0000,     921.59
    225.0000,     944.13
    230.0000,     952.43
    235.0000,     949.71
    240.0000,     948.98
    245.0000,     934.04
    250.0000,     898.97
    255.0000,     865.69
    260.0000,     834.40
    265.0000,     805.02
           769.6945
LAYER 8
41,    28.5897
     60.0000,     903.82
     65.0000,     761.91
     70.0000,     711.04
     75.0000,     690.21
     80.0000,     687.93
     85.0000,     689.14
     90.0000,     688.87
     95.0000,     693.24
    100.0000,     706.38
    105.0000,     726.96
    110.0000,     748.17
    115.0000,     760.11
    120.0000,     757.12
    125.0000,     749.32
    130.0000,     746.44
    135.0000,     737.83
    140.0000,     715.37
    145.0000,     684.44
    150.0000,     651.87
    155.0000,     621.45
    160.0000,     596.86
    165.0000,     579.41
    170.0000,     569.97
    175.0000,     567.55
    180.0000,     569.53
    185.0000,     572.42
    190.0000,     573.76
    195.0000,     576.91
    200.0000,     586.59
    205.0000,     603.26
    210.0000,     626.02
    215.0000,     653.12
    220.0000,     681.93
    225.0000,     708.62
    230.0000,     724.74
    235.0000,     732.21
    240.0000,     733.21
    245.0000,     735.65
    250.0000,     738.74
    255.0000,     743.07
           751.8851
LAYER 9
37,    33.9487
     70.0000,     704.92
     75.0000,     688.94
     80.0000,     688.82
     85.0000,     689.93
     90.0000,     689.68
     95.0000,     690.15
    100.0000,     694.32
    105.0000,     700.56
    110.0000,     705.57
    115.0000,     704.80
    120.0000,     698.37
    125.0000,     691.90
    130.0000,     690.53
    135.0000,     680.53
    140.0000,     658.18
    145.0000,     627.95
    150.0000,     595.62
    155.0000,     565.27
    160.0000,     539.58
    165.0000,     520.09
    170.0000,     507.50
    175.0000,     501.40
    180.0000,     500.35
    185.0000,     502.09
    190.0000,     504.25
    195.0000,     505.13
    200.0000,     507.57
    205.0000,     514.50
    210.0000,     526.45
    215.0000,     543.00
    220.0000,     562.70
    225.0000,     584.67
    230.0000,     607.60
    235.0000,     624.83
    240.0000,     631.38
    245.0000,     633.05
           636.6303
LAYER 10
31,    39.8436
     85.0000,     689.29
     90.0000,     689.38
     95.0000,     689.93
    100.0000,     691.04
    105.0000,     688.99
    110.0000,     686.47
    115.0000,     681.42
    120.0000,     675.16
    125.0000,     671.31
    130.0000,     668.61
    135.0000,     655.62
    140.0000,     633.38
    145.0000,     605.59
    150.0000,     576.26
    155.0000,     548.48
    160.0000,     524.35
    165.0000,     505.14
    170.0000,     491.40
    175.0000,     483.05
    180.0000,     479.41
    185.0000,     479.31
    190.0000,     481.21
    195.0000,     483.41
    200.0000,     484.42
    205.0000,     485.96
    210.0000,     490.92
    215.0000,     500.05
    220.0000,     510.36
    225.0000,     523.87
    230.0000,     539.87
           568.4586
LAYER 11
27,    46.3279
     95.0000,     689.64
    100.0000,     689.83
    105.0000,     687.76
    110.0000,     681.82
    115.0000,     675.39
    120.0000,     670.67
    125.0000,     669.44
    130.0000,     660.55
    135.0000,     644.37
    140.0000,     622.68
    145.0000,     597.50
    150.0000,     571.27
    155.0000,     546.18
    160.0000,     523.90
    165.0000,     505.51
    170.0000,     491.48
    175.0000,     481.83
    180.0000,     476.24
    185.0000,     474.09
    190.0000,     474.53
    195.0000,     476.54
    200.0000,     478.86
    205.0000,     480.29
    210.0000,     480.74
    215.0000,     482.98
    220.0000,     486.96
           493.4969
LAYER 12
23,    53.4607
    105.0000,     683.95
    110.0000,     677.35
    115.0000,     672.35
    120.0000,     671.12
    125.0000,     667.47
    130.0000,     656.24
    135.0000,     639.32
    140.0000,     618.58
    145.0000,     595.16
    150.0000,     570.93
    155.0000,     547.63
    160.0000,     526.69
    165.0000,     509.07
    170.0000,     495.22
    175.0000,     485.14
    180.0000,     478.56
    185.0000,     475.03
    190.0000,     474.03
    195.0000,     474.85
    200.0000,     476.53
    205.0000,     478.34
    210.0000,     479.42
           479.3505
LAYER 13
21,    61.3068
    110.0000,     668.73
    115.0000,     667.81
    120.0000,     666.14
    125.0000,     662.10
    130.0000,     653.69
    135.0000,     638.82
    140.0000,     617.83
    145.0000,     594.89
    150.0000,     571.50
    155.0000,     549.07
    160.0000,     528.90
    165.0000,     511.87
    170.0000,     498.40
    175.0000,     488.47
    180.0000,     481.76
    185.0000,     477.85
    190.0000,     476.45
    195.0000,     476.88
    200.0000,     478.32
    205.0000,     480.20
           481.6140
LAYER 14
19, 
    115.0000,     658.46
    120.0000,     658.55
    125.0000,     655.91
    130.0000,     649.42
    135.0000,     636.94
    140.0000,     617.24
    145.0000,     594.89
    150.0000,     571.78
    155.0000,     549.65
    160.0000,     529.77
    165.0000,     513.03
    170.0000,     499.85
    175.0000,     490.22
    180.0000,     483.80
    185.0000,     480.07
    190.0000,     479.19
    195.0000,     480.22
    200.0000,     482.86
           487.0233
CALCULATED APPARENT RESISTIVITY
      7.5000,       5.0000,   1.00000,    993.7023
     12.5000,       5.0000,   1.00000,    985.1704
     17.5000,       5.0000,   1.00000,    977.0639
     22.5000,       5.0000,   1.00000,    908.2532
     27.5000,       5.0000,   1.00000,    896.2693
     32.5000,       5.0000,   1.00000,    904.7516
     37.5000,       5.0000,   1.00000,    917.2198
     42.5000,       5.0000,   1.00000,    898.7637
     47.5000,       5.0000,   1.00000,    913.1979
     52.5000,       5.0000,   1.00000,    897.9816
     57.5000,       5.0000,   1.00000,    885.8893
     62.5000,       5.0000,   1.00000,    863.4919
     67.5000,       5.0000,   1.00000,    823.1981
     72.5000,       5.0000,   1.00000,    816.0533
     77.5000,       5.0000,   1.00000,    779.6706
     82.5000,       5.0000,   1.00000,    802.5258
     87.5000,       5.0000,   1.00000,    759.8329
     92.5000,       5.0000,   1.00000,    764.1337
     97.5000,       5.0000,   1.00000,    785.9404
    102.5000,       5.0000,   1.00000,    774.5568
    107.5000,       5.0000,   1.00000,    798.7607
    112.5000,       5.0000,   1.00000,    817.9055
    117.5000,       5.0000,   1.00000,    773.9156
    122.5000,       5.0000,   1.00000,    750.5330
    127.5000,       5.0000,   1.00000,    737.8011
    132.5000,       5.0000,   1.00000,    730.7625
    137.5000,       5.0000,   1.00000,    728.3603
    142.5000,       5.0000,   1.00000,    704.2892
    147.5000,       5.0000,   1.00000,    728.8439
    152.5000,       5.0000,   1.00000,    663.2354
    157.5000,       5.0000,   1.00000,    759.3254
    162.5000,       5.0000,   1.00000,    690.1018
    167.5000,       5.0000,   1.00000,    771.9954
    172.5000,       5.0000,   1.00000,    841.9559
    177.5000,       5.0000,   1.00000,    703.7274
    182.5000,       5.0000,   1.00000,    750.6301
    187.5000,       5.0000,   1.00000,    731.4203
    192.5000,       5.0000,   1.00000,    670.4492
    197.5000,       5.0000,   1.00000,    717.0236
    202.5000,       5.0000,   1.00000,    732.4821
    207.5000,       5.0000,   1.00000,    762.6039
    212.5000,       5.0000,   1.00000,    769.6816
    217.5000,       5.0000,   1.00000,    812.4572
    222.5000,       5.0000,   1.00000,    821.7470
    227.5000,       5.0000,   1.00000,    802.9561
    232.5000,       5.0000,   1.00000,    804.1288
    237.5000,       5.0000,   1.00000,    871.5673
    242.5000,       5.0000,   1.00000,    741.3353
    247.5000,       5.0000,   1.00000,    756.7715
    252.5000,       5.0000,   1.00000,    724.2736
    257.5000,       5.0000,   1.00000,    696.2598
    262.5000,       5.0000,   1.00000,    712.1146
    267.5000,       5.0000,   1.00000,    662.3804
    272.5000,       5.0000,   1.00000,    645.1019
    277.5000,       5.0000,   1.00000,    595.3742
    282.5000,       5.0000,   1.00000,    615.0430
    287.5000,       5.0000,   1.00000,    589.6711
    292.5000,       5.0000,   1.00000,    587.5069
    297.5000,       5.0000,   1.00000,    577.0543
    302.5000,       5.0000,   1.00000,    574.0851
    307.5000,       5.0000,   1.00000,    541.9089
     12.5000,       5.0000,   2.00000,   1025.3365
     17.5000,       5.0000,   2.00000,   1035.9877
     22.5000,       5.0000,   2.00000,    945.3154
     27.5000,       5.0000,   2.00000,    936.2390
     32.5000,       5.0000,   2.00000,    990.4343
     37.5000,       5.0000,   2.00000,    993.9329
     42.5000,       5.0000,   2.00000,    947.7606
     47.5000,       5.0000,   2.00000,    953.8654
     52.5000,       5.0000,   2.00000,    948.4919
     57.5000,       5.0000,   2.00000,    939.9310
     62.5000,       5.0000,   2.00000,    911.7337
     67.5000,       5.0000,   2.00000,    865.8735
     72.5000,       5.0000,   2.00000,    845.9794
     77.5000,       5.0000,   2.00000,    830.3232
     82.5000,       5.0000,   2.00000,    853.8021
     87.5000,       5.0000,   2.00000,    793.4432
     92.5000,       5.0000,   2.00000,    798.9559
     97.5000,       5.0000,   2.00000,    833.5212
    102.5000,       5.0000,   2.00000,    791.8535
    107.5000,       5.0000,   2.00000,    825.7513
    112.5000,       5.0000,   2.00000,    874.8375
    117.5000,       5.0000,   2.00000,    810.2234
    122.5000,       5.0000,   2.00000,    779.1907
    127.5000,       5.0000,   2.00000,    797.8490
    132.5000,       5.0000,   2.00000,    806.0923
    137.5000,       5.0000,   2.00000,    788.0441
    142.5000,       5.0000,   2.00000,    783.1463
    147.5000,       5.0000,   2.00000,    791.0590
    152.5000,       5.0000,   2.00000,    759.7020
    157.5000,       5.0000,   2.00000,    841.0015
    162.5000,       5.0000,   2.00000,    720.9000
    167.5000,       5.0000,   2.00000,    854.7516
    172.5000,       5.0000,   2.00000,    965.1330
    177.5000,       5.0000,   2.00000,    735.2971
    182.5000,       5.0000,   2.00000,    821.1191
    187.5000,       5.0000,   2.00000,    872.9418
    192.5000,       5.0000,   2.00000,    756.0294
    197.5000,       5.0000,   2.00000,    805.8641
    202.5000,       5.0000,   2.00000,    853.8121
    207.5000,       5.0000,   2.00000,    840.4156
    212.5000,       5.0000,   2.00000,    829.7974
    217.5000,       5.0000,   2.00000,    902.6510
    222.5000,       5.0000,   2.00000,    901.4711
    227.5000,       5.0000,   2.00000,    803.7966
    232.5000,       5.0000,   2.00000,    861.5861
    237.5000,       5.0000,   2.00000,    965.2175
    242.5000,       5.0000,   2.00000,    781.1880
    247.5000,       5.0000,   2.00000,    777.9863
    252.5000,       5.0000,   2.00000,    776.2079
    257.5000,       5.0000,   2.00000,    731.9439
    262.5000,       5.0000,   2.00000,    754.2397
    267.5000,       5.0000,   2.00000,    709.3549
    272.5000,       5.0000,   2.00000,    658.9529
    277.5000,       5.0000,   2.00000,    623.5247
    282.5000,       5.0000,   2.00000,    656.0240
    287.5000,       5.0000,   2.00000,    626.1121
    292.5000,       5.0000,   2.00000,    596.2369
    297.5000,       5.0000,   2.00000,    601.7482
    302.5000,       5.0000,   2.00000,    597.1413
     17.5000,       5.0000,   3.00000,   1074.6782
     22.5000,       5.0000,   3.00000,    971.2759
     27.5000,       5.0000,   3.00000,    966.2823
     32.5000,       5.0000,   3.00000,   1025.9219
     37.5000,       5.0000,   3.00000,   1051.1108
     42.5000,       5.0000,   3.00000,    989.2946
     47.5000,       5.0000,   3.00000,    974.3311
     52.5000,       5.0000,   3.00000,    974.4386
     57.5000,       5.0000,   3.00000,    976.2444
     62.5000,       5.0000,   3.00000,    944.6080
     67.5000,       5.0000,   3.00000,    880.0545
     72.5000,       5.0000,   3.00000,    868.7798
     77.5000,       5.0000,   3.00000,    859.6417
     82.5000,       5.0000,   3.00000,    883.7402
     87.5000,       5.0000,   3.00000,    822.9724
     92.5000,       5.0000,   3.00000,    820.2629
     97.5000,       5.0000,   3.00000,    831.0683
    102.5000,       5.0000,   3.00000,    815.4143
    107.5000,       5.0000,   3.00000,    862.1284
    112.5000,       5.0000,   3.00000,    909.5179
    117.5000,       5.0000,   3.00000,    840.9558
    122.5000,       5.0000,   3.00000,    795.0056
    127.5000,       5.0000,   3.00000,    818.1226
    132.5000,       5.0000,   3.00000,    849.1050
    137.5000,       5.0000,   3.00000,    861.3798
    142.5000,       5.0000,   3.00000,    831.1788
    147.5000,       5.0000,   3.00000,    866.5326
    152.5000,       5.0000,   3.00000,    802.4174
    157.5000,       5.0000,   3.00000,    850.4398
    162.5000,       5.0000,   3.00000,    771.8098
    167.5000,       5.0000,   3.00000,    927.0084
    172.5000,       5.0000,   3.00000,   1015.2756
    177.5000,       5.0000,   3.00000,    815.2583
    182.5000,       5.0000,   3.00000,    863.9348
    187.5000,       5.0000,   3.00000,    904.9797
    192.5000,       5.0000,   3.00000,    835.4746
    197.5000,       5.0000,   3.00000,    874.0780
    202.5000,       5.0000,   3.00000,    910.2266
    207.5000,       5.0000,   3.00000,    916.9288
    212.5000,       5.0000,   3.00000,    899.4205
    217.5000,       5.0000,   3.00000,    955.2120
    222.5000,       5.0000,   3.00000,    904.9165
    227.5000,       5.0000,   3.00000,    840.0525
    232.5000,       5.0000,   3.00000,    893.0441
    237.5000,       5.0000,   3.00000,   1014.9440
    242.5000,       5.0000,   3.00000,    830.2059
    247.5000,       5.0000,   3.00000,    789.7045
    252.5000,       5.0000,   3.00000,    768.6716
    257.5000,       5.0000,   3.00000,    776.4480
    262.5000,       5.0000,   3.00000,    805.7358
    267.5000,       5.0000,   3.00000,    740.3171
    272.5000,       5.0000,   3.00000,    682.1529
    277.5000,       5.0000,   3.00000,    634.8328
    282.5000,       5.0000,   3.00000,    682.3094
    287.5000,       5.0000,   3.00000,    651.8668
    292.5000,       5.0000,   3.00000,    629.2187
    297.5000,       5.0000,   3.00000,    614.5656
     22.5000,      15.0000,   1.00000,   1013.9219
     27.5000,      15.0000,   1.00000,    994.7875
     32.5000,      15.0000,   1.00000,   1012.8226
     37.5000,      15.0000,   1.00000,   1022.4622
     42.5000,      15.0000,   1.00000,   1014.7474
     47.5000,      15.0000,   1.00000,    984.7060
     52.5000,      15.0000,   1.00000,    974.4886
     57.5000,      15.0000,   1.00000,    968.9117
     62.5000,      15.0000,   1.00000,    938.5033
     67.5000,      15.0000,   1.00000,    906.7225
     72.5000,      15.0000,   1.00000,    881.4290
     77.5000,      15.0000,   1.00000,    880.2423
     82.5000,      15.0000,   1.00000,    869.1813
     87.5000,      15.0000,   1.00000,    858.3175
     92.5000,      15.0000,   1.00000,    825.7894
     97.5000,      15.0000,   1.00000,    821.1046
    102.5000,      15.0000,   1.00000,    847.1029
    107.5000,      15.0000,   1.00000,    881.3151
    112.5000,      15.0000,   1.00000,    878.3669
    117.5000,      15.0000,   1.00000,    851.9396
    122.5000,      15.0000,   1.00000,    822.8125
    127.5000,      15.0000,   1.00000,    815.9982
    132.5000,      15.0000,   1.00000,    853.7498
    137.5000,      15.0000,   1.00000,    870.8718
    142.5000,      15.0000,   1.00000,    891.2999
    147.5000,      15.0000,   1.00000,    856.2909
    152.5000,      15.0000,   1.00000,    832.0389
    157.5000,      15.0000,   1.00000,    812.5401
    162.5000,      15.0000,   1.00000,    872.8591
    167.5000,      15.0000,   1.00000,    919.1586
    172.5000,      15.0000,   1.00000,    943.8174
    177.5000,      15.0000,   1.00000,    930.2330
    182.5000,      15.0000,   1.00000,    880.3038
    187.5000,      15.0000,   1.00000,    857.0231
    192.5000,      15.0000,   1.00000,    879.6350
    197.5000,      15.0000,   1.00000,    901.0786
    202.5000,      15.0000,   1.00000,    912.3411
    207.5000,      15.0000,   1.00000,    936.7161
    212.5000,      15.0000,   1.00000,    958.6621
    217.5000,      15.0000,   1.00000,    907.8383
    222.5000,      15.0000,   1.00000,    890.0144
    227.5000,      15.0000,   1.00000,    885.9129
    232.5000,      15.0000,   1.00000,    920.0672
    237.5000,      15.0000,   1.00000,    910.7708
    242.5000,      15.0000,   1.00000,    886.4483
    247.5000,      15.0000,   1.00000,    799.9435
    252.5000,      15.0000,   1.00000,    771.8922
    257.5000,      15.0000,   1.00000,    789.5466
    262.5000,      15.0000,   1.00000,    798.2931
    267.5000,      15.0000,   1.00000,    761.0836
    272.5000,      15.0000,   1.00000,    703.0938
    277.5000,      15.0000,   1.00000,    678.5975
    282.5000,      15.0000,   1.00000,    660.3546
    287.5000,      15.0000,   1.00000,    670.6759
    292.5000,      15.0000,   1.00000,    650.5286
     22.5000,       5.0000,   4.00000,    987.0035
     27.5000,       5.0000,   4.00000,    978.4988
     32.5000,       5.0000,   4.00000,   1032.5013
     37.5000,       5.0000,   4.00000,   1057.2706
     42.5000,       5.0000,   4.00000,   1012.7697
     47.5000,       5.0000,   4.00000,    999.9096
     52.5000,       5.0000,   4.00000,    984.8940
     57.5000,       5.0000,   4.00000,    986.4936
     62.5000,       5.0000,   4.00000,    953.1041
     67.5000,       5.0000,   4.00000,    894.8465
     72.5000,       5.0000,   4.00000,    883.0730
     77.5000,       5.0000,   4.00000,    866.2371
     82.5000,       5.0000,   4.00000,    902.2747
     87.5000,       5.0000,   4.00000,    837.9917
     92.5000,       5.0000,   4.00000,    818.8156
     97.5000,       5.0000,   4.00000,    839.6613
    102.5000,       5.0000,   4.00000,    826.2823
    107.5000,       5.0000,   4.00000,    887.3574
    112.5000,       5.0000,   4.00000,    930.3444
    117.5000,       5.0000,   4.00000,    851.4339
    122.5000,       5.0000,   4.00000,    811.3448
    127.5000,       5.0000,   4.00000,    821.8212
    132.5000,       5.0000,   4.00000,    868.8973
    137.5000,       5.0000,   4.00000,    888.0325
    142.5000,       5.0000,   4.00000,    889.8533
    147.5000,       5.0000,   4.00000,    894.7546
    152.5000,       5.0000,   4.00000,    788.8420
    157.5000,       5.0000,   4.00000,    883.1264
    162.5000,       5.0000,   4.00000,    795.7419
    167.5000,       5.0000,   4.00000,    949.3730
    172.5000,       5.0000,   4.00000,   1086.5129
    177.5000,       5.0000,   4.00000,    843.6448
    182.5000,       5.0000,   4.00000,    907.4984
    187.5000,       5.0000,   4.00000,    912.2899
    192.5000,       5.0000,   4.00000,    836.1301
    197.5000,       5.0000,   4.00000,    917.2109
    202.5000,       5.0000,   4.00000,    938.2004
    207.5000,       5.0000,   4.00000,    959.1068
    212.5000,       5.0000,   4.00000,    947.8252
    217.5000,       5.0000,   4.00000,    946.7750
    222.5000,       5.0000,   4.00000,    920.5938
    227.5000,       5.0000,   4.00000,    855.9389
    232.5000,       5.0000,   4.00000,    915.3072
    237.5000,       5.0000,   4.00000,   1031.7207
    242.5000,       5.0000,   4.00000,    831.2032
    247.5000,       5.0000,   4.00000,    804.8754
    252.5000,       5.0000,   4.00000,    775.6135
    257.5000,       5.0000,   4.00000,    778.3259
    262.5000,       5.0000,   4.00000,    841.4120
    267.5000,       5.0000,   4.00000,    767.4716
    272.5000,       5.0000,   4.00000,    704.5005
    277.5000,       5.0000,   4.00000,    650.5779
    282.5000,       5.0000,   4.00000,    688.0009
    287.5000,       5.0000,   4.00000,    673.7391
    292.5000,       5.0000,   4.00000,    651.1815
     30.0000,      20.0000,   1.00000,    991.4432
     35.0000,      20.0000,   1.00000,    988.5167
     40.0000,      20.0000,   1.00000,   1001.5149
     45.0000,      20.0000,   1.00000,   1006.0493
     50.0000,      20.0000,   1.00000,   1001.0173
     55.0000,      20.0000,   1.00000,    974.2344
     60.0000,      20.0000,   1.00000,    946.6878
     65.0000,      20.0000,   1.00000,    931.1239
     70.0000,      20.0000,   1.00000,    908.2551
     75.0000,      20.0000,   1.00000,    895.6111
     80.0000,      20.0000,   1.00000,    876.3738
     85.0000,      20.0000,   1.00000,    852.7229
     90.0000,      20.0000,   1.00000,    851.5953
     95.0000,      20.0000,   1.00000,    839.2555
    100.0000,      20.0000,   1.00000,    854.3571
    105.0000,      20.0000,   1.00000,    879.8713
    110.0000,      20.0000,   1.00000,    871.9665
    115.0000,      20.0000,   1.00000,    870.8356
    120.0000,      20.0000,   1.00000,    852.3550
    125.0000,      20.0000,   1.00000,    841.9321
    130.0000,      20.0000,   1.00000,    843.0836
    135.0000,      20.0000,   1.00000,    870.9904
    140.0000,      20.0000,   1.00000,    888.4020
    145.0000,      20.0000,   1.00000,    854.0596
    150.0000,      20.0000,   1.00000,    863.3277
    155.0000,      20.0000,   1.00000,    838.2874
    160.0000,      20.0000,   1.00000,    855.2167
    165.0000,      20.0000,   1.00000,    941.7832
    170.0000,      20.0000,   1.00000,    925.9474
    175.0000,      20.0000,   1.00000,    956.2775
    180.0000,      20.0000,   1.00000,    950.6052
    185.0000,      20.0000,   1.00000,    866.5422
    190.0000,      20.0000,   1.00000,    876.7205
    195.0000,      20.0000,   1.00000,    869.8218
    200.0000,      20.0000,   1.00000,    896.9085
    205.0000,      20.0000,   1.00000,    950.4731
    210.0000,      20.0000,   1.00000,    928.2213
    215.0000,      20.0000,   1.00000,    928.6399
    220.0000,      20.0000,   1.00000,    911.2014
    225.0000,      20.0000,   1.00000,    902.4285
    230.0000,      20.0000,   1.00000,    921.2510
    235.0000,      20.0000,   1.00000,    880.8517
    240.0000,      20.0000,   1.00000,    869.7844
    245.0000,      20.0000,   1.00000,    848.1912
    250.0000,      20.0000,   1.00000,    799.4943
    255.0000,      20.0000,   1.00000,    800.5981
    260.0000,      20.0000,   1.00000,    782.8123
    265.0000,      20.0000,   1.00000,    771.0273
    270.0000,      20.0000,   1.00000,    766.3259
    275.0000,      20.0000,   1.00000,    722.8149
    280.0000,      20.0000,   1.00000,    693.6789
    285.0000,      20.0000,   1.00000,    672.7145
     27.5000,       5.0000,   5.00000,    970.3588
     32.5000,       5.0000,   5.00000,   1020.9701
     37.5000,       5.0000,   5.00000,   1042.3951
     42.5000,       5.0000,   5.00000,   1008.9382
     47.5000,       5.0000,   5.00000,   1014.9509
     52.5000,       5.0000,   5.00000,    998.2897
     57.5000,       5.0000,   5.00000,    978.4670
     62.5000,       5.0000,   5.00000,    952.5101
     67.5000,       5.0000,   5.00000,    902.3746
     72.5000,       5.0000,   5.00000,    883.7822
     77.5000,       5.0000,   5.00000,    872.0816
     82.5000,       5.0000,   5.00000,    901.0363
     87.5000,       5.0000,   5.00000,    828.6957
     92.5000,       5.0000,   5.00000,    824.0601
     97.5000,       5.0000,   5.00000,    850.9296
    102.5000,       5.0000,   5.00000,    835.0212
    107.5000,       5.0000,   5.00000,    886.7560
    112.5000,       5.0000,   5.00000,    940.0920
    117.5000,       5.0000,   5.00000,    860.2296
    122.5000,       5.0000,   5.00000,    810.6387
    127.5000,       5.0000,   5.00000,    839.0150
    132.5000,       5.0000,   5.00000,    863.7000
    137.5000,       5.0000,   5.00000,    900.4804
    142.5000,       5.0000,   5.00000,    896.0261
    147.5000,       5.0000,   5.00000,    876.6341
    152.5000,       5.0000,   5.00000,    804.4575
    157.5000,       5.0000,   5.00000,    888.7529
    162.5000,       5.0000,   5.00000,    794.8889
    167.5000,       5.0000,   5.00000,    975.9307
    172.5000,       5.0000,   5.00000,   1107.2743
    177.5000,       5.0000,   5.00000,    861.7515
    182.5000,       5.0000,   5.00000,    907.3943
    187.5000,       5.0000,   5.00000,    932.5887
    192.5000,       5.0000,   5.00000,    815.4423
    197.5000,       5.0000,   5.00000,    886.5132
    202.5000,       5.0000,   5.00000,    969.7245
    207.5000,       5.0000,   5.00000,    965.5372
    212.5000,       5.0000,   5.00000,    918.7784
    217.5000,       5.0000,   5.00000,    966.4086
    222.5000,       5.0000,   5.00000,    927.1649
    227.5000,       5.0000,   5.00000,    855.6557
    232.5000,       5.0000,   5.00000,    916.9577
    237.5000,       5.0000,   5.00000,   1022.0632
    242.5000,       5.0000,   5.00000,    815.6682
    247.5000,       5.0000,   5.00000,    801.5698
    252.5000,       5.0000,   5.00000,    793.2320
    257.5000,       5.0000,   5.00000,    777.0824
    262.5000,       5.0000,   5.00000,    828.2679
    267.5000,       5.0000,   5.00000,    792.1861
    272.5000,       5.0000,   5.00000,    721.1778
    277.5000,       5.0000,   5.00000,    661.8602
    282.5000,       5.0000,   5.00000,    703.2890
    287.5000,       5.0000,   5.00000,    676.4781
     32.5000,       5.0000,   6.00000,    998.1652
     37.5000,       5.0000,   6.00000,   1028.3896
     42.5000,       5.0000,   6.00000,    994.2770
     47.5000,       5.0000,   6.00000,   1005.4246
     52.5000,       5.0000,   6.00000,    998.5637
     57.5000,       5.0000,   6.00000,    984.8756
     62.5000,       5.0000,   6.00000,    947.8758
     67.5000,       5.0000,   6.00000,    891.0052
     72.5000,       5.0000,   6.00000,    883.7836
     77.5000,       5.0000,   6.00000,    865.4274
     82.5000,       5.0000,   6.00000,    884.4087
     87.5000,       5.0000,   6.00000,    820.8022
     92.5000,       5.0000,   6.00000,    826.4205
     97.5000,       5.0000,   6.00000,    857.1849
    102.5000,       5.0000,   6.00000,    835.3167
    107.5000,       5.0000,   6.00000,    885.1141
    112.5000,       5.0000,   6.00000,    935.6492
    117.5000,       5.0000,   6.00000,    861.3420
    122.5000,       5.0000,   6.00000,    821.7724
    127.5000,       5.0000,   6.00000,    832.8803
    132.5000,       5.0000,   6.00000,    877.3726
    137.5000,       5.0000,   6.00000,    882.6486
    142.5000,       5.0000,   6.00000,    847.4552
    147.5000,       5.0000,   6.00000,    878.9296
    152.5000,       5.0000,   6.00000,    805.1202
    157.5000,       5.0000,   6.00000,    881.6339
    162.5000,       5.0000,   6.00000,    800.4103
    167.5000,       5.0000,   6.00000,    976.9604
    172.5000,       5.0000,   6.00000,   1104.6519
    177.5000,       5.0000,   6.00000,    853.5844
    182.5000,       5.0000,   6.00000,    911.3015
    187.5000,       5.0000,   6.00000,    911.0301
    192.5000,       5.0000,   6.00000,    809.3093
    197.5000,       5.0000,   6.00000,    864.4418
    202.5000,       5.0000,   6.00000,    926.2948
    207.5000,       5.0000,   6.00000,    937.5673
    212.5000,       5.0000,   6.00000,    906.3350
    217.5000,       5.0000,   6.00000,    954.9095
    222.5000,       5.0000,   6.00000,    934.4992
    227.5000,       5.0000,   6.00000,    851.0581
    232.5000,       5.0000,   6.00000,    893.3841
    237.5000,       5.0000,   6.00000,   1000.8824
    242.5000,       5.0000,   6.00000,    805.9670
    247.5000,       5.0000,   6.00000,    793.0704
    252.5000,       5.0000,   6.00000,    783.0667
    257.5000,       5.0000,   6.00000,    780.1191
    262.5000,       5.0000,   6.00000,    824.3497
    267.5000,       5.0000,   6.00000,    774.9065
    272.5000,       5.0000,   6.00000,    732.9304
    277.5000,       5.0000,   6.00000,    673.8245
    282.5000,       5.0000,   6.00000,    711.6452
     37.5000,      25.0000,   1.00000,    965.5101
     42.5000,      25.0000,   1.00000,    981.4824
     47.5000,      25.0000,   1.00000,    980.1599
     52.5000,      25.0000,   1.00000,    975.7242
     57.5000,      25.0000,   1.00000,    967.1597
     62.5000,      25.0000,   1.00000,    937.9127
     67.5000,      25.0000,   1.00000,    913.9260
     72.5000,      25.0000,   1.00000,    899.6879
     77.5000,      25.0000,   1.00000,    867.2865
     82.5000,      25.0000,   1.00000,    850.2297
     87.5000,      25.0000,   1.00000,    850.7875
     92.5000,      25.0000,   1.00000,    851.0710
     97.5000,      25.0000,   1.00000,    852.7288
    102.5000,      25.0000,   1.00000,    873.0688
    107.5000,      25.0000,   1.00000,    871.8179
    112.5000,      25.0000,   1.00000,    855.2866
    117.5000,      25.0000,   1.00000,    864.0228
    122.5000,      25.0000,   1.00000,    863.3280
    127.5000,      25.0000,   1.00000,    859.3027
    132.5000,      25.0000,   1.00000,    849.6337
    137.5000,      25.0000,   1.00000,    834.3704
    142.5000,      25.0000,   1.00000,    831.5573
    147.5000,      25.0000,   1.00000,    846.5346
    152.5000,      25.0000,   1.00000,    836.9875
    157.5000,      25.0000,   1.00000,    872.4724
    162.5000,      25.0000,   1.00000,    915.5674
    167.5000,      25.0000,   1.00000,    912.8974
    172.5000,      25.0000,   1.00000,    911.0425
    177.5000,      25.0000,   1.00000,    941.8546
    182.5000,      25.0000,   1.00000,    904.4956
    187.5000,      25.0000,   1.00000,    852.1382
    192.5000,      25.0000,   1.00000,    866.1237
    197.5000,      25.0000,   1.00000,    875.6360
    202.5000,      25.0000,   1.00000,    836.2521
    207.5000,      25.0000,   1.00000,    880.5238
    212.5000,      25.0000,   1.00000,    920.5212
    217.5000,      25.0000,   1.00000,    897.2412
    222.5000,      25.0000,   1.00000,    898.6561
    227.5000,      25.0000,   1.00000,    916.0333
    232.5000,      25.0000,   1.00000,    864.3696
    237.5000,      25.0000,   1.00000,    836.6740
    242.5000,      25.0000,   1.00000,    841.0624
    247.5000,      25.0000,   1.00000,    827.4548
    252.5000,      25.0000,   1.00000,    786.8344
    257.5000,      25.0000,   1.00000,    784.4733
    262.5000,      25.0000,   1.00000,    771.3755
    267.5000,      25.0000,   1.00000,    744.5435
    272.5000,      25.0000,   1.00000,    744.7467
    277.5000,      25.0000,   1.00000,    731.2095
     37.5000,       5.0000,   7.00000,   1009.0137
     42.5000,       5.0000,   7.00000,    979.3329
     47.5000,       5.0000,   7.00000,    982.3835
     52.5000,       5.0000,   7.00000,    986.2567
     57.5000,       5.0000,   7.00000,    988.0910
     62.5000,       5.0000,   7.00000,    944.4629
     67.5000,       5.0000,   7.00000,    881.4764
     72.5000,       5.0000,   7.00000,    866.4896
     77.5000,       5.0000,   7.00000,    846.1594
     82.5000,       5.0000,   7.00000,    872.3116
     87.5000,       5.0000,   7.00000,    815.9426
     92.5000,       5.0000,   7.00000,    820.4678
     97.5000,       5.0000,   7.00000,    850.8738
    102.5000,       5.0000,   7.00000,    832.2799
    107.5000,       5.0000,   7.00000,    883.1314
    112.5000,       5.0000,   7.00000,    930.6503
    117.5000,       5.0000,   7.00000,    862.8429
    122.5000,       5.0000,   7.00000,    818.5853
    127.5000,       5.0000,   7.00000,    842.3589
    132.5000,       5.0000,   7.00000,    860.9928
    137.5000,       5.0000,   7.00000,    843.6825
    142.5000,       5.0000,   7.00000,    832.4114
    147.5000,       5.0000,   7.00000,    852.1451
    152.5000,       5.0000,   7.00000,    789.1628
    157.5000,       5.0000,   7.00000,    885.6533
    162.5000,       5.0000,   7.00000,    795.7408
    167.5000,       5.0000,   7.00000,    961.7690
    172.5000,       5.0000,   7.00000,   1084.4679
    177.5000,       5.0000,   7.00000,    841.0559
    182.5000,       5.0000,   7.00000,    886.7764
    187.5000,       5.0000,   7.00000,    895.7883
    192.5000,       5.0000,   7.00000,    791.8257
    197.5000,       5.0000,   7.00000,    849.3970
    202.5000,       5.0000,   7.00000,    859.6235
    207.5000,       5.0000,   7.00000,    885.2701
    212.5000,       5.0000,   7.00000,    897.3430
    217.5000,       5.0000,   7.00000,    936.4538
    222.5000,       5.0000,   7.00000,    916.2839
    227.5000,       5.0000,   7.00000,    838.2790
    232.5000,       5.0000,   7.00000,    873.6858
    237.5000,       5.0000,   7.00000,    979.8680
    242.5000,       5.0000,   7.00000,    795.4215
    247.5000,       5.0000,   7.00000,    778.4377
    252.5000,       5.0000,   7.00000,    764.5295
    257.5000,       5.0000,   7.00000,    768.5871
    262.5000,       5.0000,   7.00000,    822.6883
    267.5000,       5.0000,   7.00000,    763.8618
    272.5000,       5.0000,   7.00000,    715.2189
    277.5000,       5.0000,   7.00000,    679.2143
     42.5000,       5.0000,   8.00000,    956.0906
     47.5000,       5.0000,   8.00000,    967.7085
     52.5000,       5.0000,   8.00000,    969.5859
     57.5000,       5.0000,   8.00000,    969.5980
     62.5000,       5.0000,   8.00000,    942.3289
     67.5000,       5.0000,   8.00000,    871.8693
     72.5000,       5.0000,   8.00000,    841.0228
     77.5000,       5.0000,   8.00000,    825.9755
     82.5000,       5.0000,   8.00000,    863.0579
     87.5000,       5.0000,   8.00000,    806.3718
     92.5000,       5.0000,   8.00000,    808.9261
     97.5000,       5.0000,   8.00000,    838.1475
    102.5000,       5.0000,   8.00000,    824.7524
    107.5000,       5.0000,   8.00000,    878.0450
    112.5000,       5.0000,   8.00000,    936.0140
    117.5000,       5.0000,   8.00000,    856.3431
    122.5000,       5.0000,   8.00000,    820.1272
    127.5000,       5.0000,   8.00000,    830.9001
    132.5000,       5.0000,   8.00000,    826.1862
    137.5000,       5.0000,   8.00000,    832.1419
    142.5000,       5.0000,   8.00000,    815.5229
    147.5000,       5.0000,   8.00000,    823.7284
    152.5000,       5.0000,   8.00000,    770.9521
    157.5000,       5.0000,   8.00000,    872.2393
    162.5000,       5.0000,   8.00000,    783.3789
    167.5000,       5.0000,   8.00000,    941.9574
    172.5000,       5.0000,   8.00000,   1060.6521
    177.5000,       5.0000,   8.00000,    813.8344
    182.5000,       5.0000,   8.00000,    860.2961
    187.5000,       5.0000,   8.00000,    875.7511
    192.5000,       5.0000,   8.00000,    773.1106
    197.5000,       5.0000,   8.00000,    795.8864
    202.5000,       5.0000,   8.00000,    838.7051
    207.5000,       5.0000,   8.00000,    843.2358
    212.5000,       5.0000,   8.00000,    847.3329
    217.5000,       5.0000,   8.00000,    922.5699
    222.5000,       5.0000,   8.00000,    883.8260
    227.5000,       5.0000,   8.00000,    811.5538
    232.5000,       5.0000,   8.00000,    866.2164
    237.5000,       5.0000,   8.00000,    969.7615
    242.5000,       5.0000,   8.00000,    775.2520
    247.5000,       5.0000,   8.00000,    760.0490
    252.5000,       5.0000,   8.00000,    750.1953
    257.5000,       5.0000,   8.00000,    748.9521
    262.5000,       5.0000,   8.00000,    805.4326
    267.5000,       5.0000,   8.00000,    759.9346
    272.5000,       5.0000,   8.00000,    701.7250
     52.5000,      35.0000,   1.00000,    925.6126
     57.5000,      35.0000,   1.00000,    910.9668
     62.5000,      35.0000,   1.00000,    892.9099
     67.5000,      35.0000,   1.00000,    885.5324
     72.5000,      35.0000,   1.00000,    870.3098
     77.5000,      35.0000,   1.00000,    843.6845
     82.5000,      35.0000,   1.00000,    825.5357
     87.5000,      35.0000,   1.00000,    820.4603
     92.5000,      35.0000,   1.00000,    830.7263
     97.5000,      35.0000,   1.00000,    844.7198
    102.5000,      35.0000,   1.00000,    847.2446
    107.5000,      35.0000,   1.00000,    844.2816
    112.5000,      35.0000,   1.00000,    857.7145
    117.5000,      35.0000,   1.00000,    853.2833
    122.5000,      35.0000,   1.00000,    832.4138
    127.5000,      35.0000,   1.00000,    825.7733
    132.5000,      35.0000,   1.00000,    807.1630
    137.5000,      35.0000,   1.00000,    790.0510
    142.5000,      35.0000,   1.00000,    802.7128
    147.5000,      35.0000,   1.00000,    796.8984
    152.5000,      35.0000,   1.00000,    816.1924
    157.5000,      35.0000,   1.00000,    846.7210
    162.5000,      35.0000,   1.00000,    842.6260
    167.5000,      35.0000,   1.00000,    844.5717
    172.5000,      35.0000,   1.00000,    852.7136
    177.5000,      35.0000,   1.00000,    834.5321
    182.5000,      35.0000,   1.00000,    841.9027
    187.5000,      35.0000,   1.00000,    815.6193
    192.5000,      35.0000,   1.00000,    785.0014
    197.5000,      35.0000,   1.00000,    790.1435
    202.5000,      35.0000,   1.00000,    798.3254
    207.5000,      35.0000,   1.00000,    792.8012
    212.5000,      35.0000,   1.00000,    796.0950
    217.5000,      35.0000,   1.00000,    795.8754
    222.5000,      35.0000,   1.00000,    828.8842
    227.5000,      35.0000,   1.00000,    843.1594
    232.5000,      35.0000,   1.00000,    823.7670
    237.5000,      35.0000,   1.00000,    805.2881
    242.5000,      35.0000,   1.00000,    792.3881
    247.5000,      35.0000,   1.00000,    788.6226
    252.5000,      35.0000,   1.00000,    773.9153
    257.5000,      35.0000,   1.00000,    734.2905
    262.5000,      35.0000,   1.00000,    717.9201
     52.5000,       5.0000,  10.00000,    933.8719
     57.5000,       5.0000,  10.00000,    928.7505
     62.5000,       5.0000,  10.00000,    889.0048
     67.5000,       5.0000,  10.00000,    831.4415
     72.5000,       5.0000,  10.00000,    819.1700
     77.5000,       5.0000,  10.00000,    800.3400
     82.5000,       5.0000,  10.00000,    825.5620
     87.5000,       5.0000,  10.00000,    771.8816
     92.5000,       5.0000,  10.00000,    780.2997
     97.5000,       5.0000,  10.00000,    810.8749
    102.5000,       5.0000,  10.00000,    806.3444
    107.5000,       5.0000,  10.00000,    864.1882
    112.5000,       5.0000,  10.00000,    931.4562
    117.5000,       5.0000,  10.00000,    851.0035
    122.5000,       5.0000,  10.00000,    780.9803
    127.5000,       5.0000,  10.00000,    790.1010
    132.5000,       5.0000,  10.00000,    804.6761
    137.5000,       5.0000,  10.00000,    803.6162
    142.5000,       5.0000,  10.00000,    787.5083
    147.5000,       5.0000,  10.00000,    798.0808
    152.5000,       5.0000,  10.00000,    731.9672
    157.5000,       5.0000,  10.00000,    810.9180
    162.5000,       5.0000,  10.00000,    732.6883
    167.5000,       5.0000,  10.00000,    891.0636
    172.5000,       5.0000,  10.00000,    998.4158
    177.5000,       5.0000,  10.00000,    767.1467
    182.5000,       5.0000,  10.00000,    807.9609
    187.5000,       5.0000,  10.00000,    797.9974
    192.5000,       5.0000,  10.00000,    703.1275
    197.5000,       5.0000,  10.00000,    748.5905
    202.5000,       5.0000,  10.00000,    787.9938
    207.5000,       5.0000,  10.00000,    794.4694
    212.5000,       5.0000,  10.00000,    781.3820
    217.5000,       5.0000,  10.00000,    818.8405
    222.5000,       5.0000,  10.00000,    816.3889
    227.5000,       5.0000,  10.00000,    781.3234
    232.5000,       5.0000,  10.00000,    828.4852
    237.5000,       5.0000,  10.00000,    936.4310
    242.5000,       5.0000,  10.00000,    753.0591
    247.5000,       5.0000,  10.00000,    727.5424
    252.5000,       5.0000,  10.00000,    712.4500
    257.5000,       5.0000,  10.00000,    714.9883
    262.5000,       5.0000,  10.00000,    766.4625
     67.5000,      45.0000,   1.00000,    830.8433
     72.5000,      45.0000,   1.00000,    818.2444
     77.5000,      45.0000,   1.00000,    809.8148
     82.5000,      45.0000,   1.00000,    798.9949
     87.5000,      45.0000,   1.00000,    803.8527
     92.5000,      45.0000,   1.00000,    808.4928
     97.5000,      45.0000,   1.00000,    814.3757
    102.5000,      45.0000,   1.00000,    809.5547
    107.5000,      45.0000,   1.00000,    791.1600
    112.5000,      45.0000,   1.00000,    798.7474
    117.5000,      45.0000,   1.00000,    803.2203
    122.5000,      45.0000,   1.00000,    799.1959
    127.5000,      45.0000,   1.00000,    807.9520
    132.5000,      45.0000,   1.00000,    795.9362
    137.5000,      45.0000,   1.00000,    781.1106
    142.5000,      45.0000,   1.00000,    762.8652
    147.5000,      45.0000,   1.00000,    773.9642
    152.5000,      45.0000,   1.00000,    793.9172
    157.5000,      45.0000,   1.00000,    774.2594
    162.5000,      45.0000,   1.00000,    769.5029
    167.5000,      45.0000,   1.00000,    766.3773
    172.5000,      45.0000,   1.00000,    735.1075
    177.5000,      45.0000,   1.00000,    742.1035
    182.5000,      45.0000,   1.00000,    749.3032
    187.5000,      45.0000,   1.00000,    764.1688
    192.5000,      45.0000,   1.00000,    755.1030
    197.5000,      45.0000,   1.00000,    729.8857
    202.5000,      45.0000,   1.00000,    735.1652
    207.5000,      45.0000,   1.00000,    731.5142
    212.5000,      45.0000,   1.00000,    736.3702
    217.5000,      45.0000,   1.00000,    762.9868
    222.5000,      45.0000,   1.00000,    756.5046
    227.5000,      45.0000,   1.00000,    754.4839
    232.5000,      45.0000,   1.00000,    742.9972
    237.5000,      45.0000,   1.00000,    748.0215
    242.5000,      45.0000,   1.00000,    761.2753
    247.5000,      45.0000,   1.00000,    743.4505
     77.5000,       5.0000,  12.00000,    766.1264
    157.5000,       5.0000,  12.00000,    764.6292
    237.5000,       5.0000,  12.00000,    903.5976
     67.5000,      15.0000,   4.00000,    789.9787
     72.5000,      15.0000,   4.00000,    761.9394
     77.5000,      15.0000,   4.00000,    763.7533
     82.5000,      15.0000,   4.00000,    754.8900
     87.5000,      15.0000,   4.00000,    758.1149
     92.5000,      15.0000,   4.00000,    749.9944
     97.5000,      15.0000,   4.00000,    764.6621
    102.5000,      15.0000,   4.00000,    791.0851
    107.5000,      15.0000,   4.00000,    813.6860
    112.5000,      15.0000,   4.00000,    830.1956
    117.5000,      15.0000,   4.00000,    810.4484
    122.5000,      15.0000,   4.00000,    773.3131
    127.5000,      15.0000,   4.00000,    771.9753
    132.5000,      15.0000,   4.00000,    780.8506
    137.5000,      15.0000,   4.00000,    774.0358
    142.5000,      15.0000,   4.00000,    763.1339
    147.5000,      15.0000,   4.00000,    731.3962
    152.5000,      15.0000,   4.00000,    730.7220
    157.5000,      15.0000,   4.00000,    697.3613
    162.5000,      15.0000,   4.00000,    740.2852
    167.5000,      15.0000,   4.00000,    788.9135
    172.5000,      15.0000,   4.00000,    779.5376
    177.5000,      15.0000,   4.00000,    760.8651
    182.5000,      15.0000,   4.00000,    713.6269
    187.5000,      15.0000,   4.00000,    701.4411
    192.5000,      15.0000,   4.00000,    688.6540
    197.5000,      15.0000,   4.00000,    680.2989
    202.5000,      15.0000,   4.00000,    708.1876
    207.5000,      15.0000,   4.00000,    722.9800
    212.5000,      15.0000,   4.00000,    743.8768
    217.5000,      15.0000,   4.00000,    752.9296
    222.5000,      15.0000,   4.00000,    743.3752
    227.5000,      15.0000,   4.00000,    743.6312
    232.5000,      15.0000,   4.00000,    772.8322
    237.5000,      15.0000,   4.00000,    776.0286
    242.5000,      15.0000,   4.00000,    766.6185
    247.5000,      15.0000,   4.00000,    691.6953
     82.5000,      55.0000,   1.00000,    778.3735
     87.5000,      55.0000,   1.00000,    778.0595
     92.5000,      55.0000,   1.00000,    760.6671
     97.5000,      55.0000,   1.00000,    760.7027
    102.5000,      55.0000,   1.00000,    760.5422
    107.5000,      55.0000,   1.00000,    757.2083
    112.5000,      55.0000,   1.00000,    758.1805
    117.5000,      55.0000,   1.00000,    764.8801
    122.5000,      55.0000,   1.00000,    771.5543
    127.5000,      55.0000,   1.00000,    764.3851
    132.5000,      55.0000,   1.00000,    768.6039
    137.5000,      55.0000,   1.00000,    753.2704
    142.5000,      55.0000,   1.00000,    747.0638
    147.5000,      55.0000,   1.00000,    759.2765
    152.5000,      55.0000,   1.00000,    743.5725
    157.5000,      55.0000,   1.00000,    722.3997
    162.5000,      55.0000,   1.00000,    712.6536
    167.5000,      55.0000,   1.00000,    697.6641
    172.5000,      55.0000,   1.00000,    689.2206
    177.5000,      55.0000,   1.00000,    685.8847
    182.5000,      55.0000,   1.00000,    689.7625
    187.5000,      55.0000,   1.00000,    687.1002
    192.5000,      55.0000,   1.00000,    706.7264
    197.5000,      55.0000,   1.00000,    716.1320
    202.5000,      55.0000,   1.00000,    695.8809
    207.5000,      55.0000,   1.00000,    702.7295
    212.5000,      55.0000,   1.00000,    716.7216
    217.5000,      55.0000,   1.00000,    710.9693
    222.5000,      55.0000,   1.00000,    714.5001
    227.5000,      55.0000,   1.00000,    714.3389
    232.5000,      55.0000,   1.00000,    709.7560
     77.5000,       5.0000,  15.00000,    716.8237
    157.5000,       5.0000,  15.00000,    715.9019
    237.5000,       5.0000,  15.00000,    833.0214
     82.5000,      15.0000,   5.00000,    715.2117
     87.5000,      15.0000,   5.00000,    711.6047
     92.5000,      15.0000,   5.00000,    700.4937
     97.5000,      15.0000,   5.00000,    715.9024
    102.5000,      15.0000,   5.00000,    745.0364
    107.5000,      15.0000,   5.00000,    774.5180
    112.5000,      15.0000,   5.00000,    791.5589
    117.5000,      15.0000,   5.00000,    777.8280
    122.5000,      15.0000,   5.00000,    747.4799
    127.5000,      15.0000,   5.00000,    740.6863
    132.5000,      15.0000,   5.00000,    747.9795
    137.5000,      15.0000,   5.00000,    741.0709
    142.5000,      15.0000,   5.00000,    729.7498
    147.5000,      15.0000,   5.00000,    698.6446
    152.5000,      15.0000,   5.00000,    691.5644
    157.5000,      15.0000,   5.00000,    648.9993
    162.5000,      15.0000,   5.00000,    681.2492
    167.5000,      15.0000,   5.00000,    724.3764
    172.5000,      15.0000,   5.00000,    727.3571
    177.5000,      15.0000,   5.00000,    704.0326
    182.5000,      15.0000,   5.00000,    650.5991
    187.5000,      15.0000,   5.00000,    637.4529
    192.5000,      15.0000,   5.00000,    632.6046
    197.5000,      15.0000,   5.00000,    641.0348
    202.5000,      15.0000,   5.00000,    672.6649
    207.5000,      15.0000,   5.00000,    686.7078
    212.5000,      15.0000,   5.00000,    705.4130
    217.5000,      15.0000,   5.00000,    716.8947
    222.5000,      15.0000,   5.00000,    713.0888
    227.5000,      15.0000,   5.00000,    711.3998
    232.5000,      15.0000,   5.00000,    742.9768
     97.5000,      65.0000,   1.00000,    724.6852
    102.5000,      65.0000,   1.00000,    727.5209
    107.5000,      65.0000,   1.00000,    729.7656
    112.5000,      65.0000,   1.00000,    731.9411
    117.5000,      65.0000,   1.00000,    732.0268
    122.5000,      65.0000,   1.00000,    723.5735
    127.5000,      65.0000,   1.00000,    722.7922
    132.5000,      65.0000,   1.00000,    718.6557
    137.5000,      65.0000,   1.00000,    726.5656
    142.5000,      65.0000,   1.00000,    725.6415
    147.5000,      65.0000,   1.00000,    708.1540
    152.5000,      65.0000,   1.00000,    700.8954
    157.5000,      65.0000,   1.00000,    698.7477
    162.5000,      65.0000,   1.00000,    686.9813
    167.5000,      65.0000,   1.00000,    672.6119
    172.5000,      65.0000,   1.00000,    663.9069
    177.5000,      65.0000,   1.00000,    661.3138
    182.5000,      65.0000,   1.00000,    662.9409
    187.5000,      65.0000,   1.00000,    670.5941
    192.5000,      65.0000,   1.00000,    672.6610
    197.5000,      65.0000,   1.00000,    681.1022
    202.5000,      65.0000,   1.00000,    681.7831
    207.5000,      65.0000,   1.00000,    682.4149
    212.5000,      65.0000,   1.00000,    689.4451
    217.5000,      65.0000,   1.00000,    685.5941
     97.5000,      15.0000,   6.00000,    683.1628
    102.5000,      15.0000,   6.00000,    713.5748
    107.5000,      15.0000,   6.00000,    748.8738
    112.5000,      15.0000,   6.00000,    765.6910
    117.5000,      15.0000,   6.00000,    751.0109
    122.5000,      15.0000,   6.00000,    713.8063
    127.5000,      15.0000,   6.00000,    702.8992
    132.5000,      15.0000,   6.00000,    710.3619
    137.5000,      15.0000,   6.00000,    705.8602
    142.5000,      15.0000,   6.00000,    688.2917
    147.5000,      15.0000,   6.00000,    658.0987
    152.5000,      15.0000,   6.00000,    655.7040
    157.5000,      15.0000,   6.00000,    627.6361
    162.5000,      15.0000,   6.00000,    660.5436
    167.5000,      15.0000,   6.00000,    695.8535
    172.5000,      15.0000,   6.00000,    697.0297
    177.5000,      15.0000,   6.00000,    673.7156
    182.5000,      15.0000,   6.00000,    627.8275
    187.5000,      15.0000,   6.00000,    615.3189
    192.5000,      15.0000,   6.00000,    606.5709
    197.5000,      15.0000,   6.00000,    608.5278
    202.5000,      15.0000,   6.00000,    639.7124
    207.5000,      15.0000,   6.00000,    658.2910
    212.5000,      15.0000,   6.00000,    683.4158
    217.5000,      15.0000,   6.00000,    694.9030
    105.0000,      30.0000,   3.00000,    712.4353
    110.0000,      30.0000,   3.00000,    718.1215
    115.0000,      30.0000,   3.00000,    717.7480
    120.0000,      30.0000,   3.00000,    722.5338
    125.0000,      30.0000,   3.00000,    719.8115
    130.0000,      30.0000,   3.00000,    696.7427
    135.0000,      30.0000,   3.00000,    678.7170
    140.0000,      30.0000,   3.00000,    667.4285
    145.0000,      30.0000,   3.00000,    666.7070
    150.0000,      30.0000,   3.00000,    649.4716
    155.0000,      30.0000,   3.00000,    652.5558
    160.0000,      30.0000,   3.00000,    669.8528
    165.0000,      30.0000,   3.00000,    656.2126
    170.0000,      30.0000,   3.00000,    661.4965
    175.0000,      30.0000,   3.00000,    658.3238
    180.0000,      30.0000,   3.00000,    654.6279
    185.0000,      30.0000,   3.00000,    638.7240
    190.0000,      30.0000,   3.00000,    615.1882
    195.0000,      30.0000,   3.00000,    624.0317
    200.0000,      30.0000,   3.00000,    626.3007
    205.0000,      30.0000,   3.00000,    637.1485
    210.0000,      30.0000,   3.00000,    657.7287
    112.5000,      25.0000,   4.00000,    706.8941
    117.5000,      25.0000,   4.00000,    710.9018
    122.5000,      25.0000,   4.00000,    704.2777
    127.5000,      25.0000,   4.00000,    681.3831
    132.5000,      25.0000,   4.00000,    672.6623
    137.5000,      25.0000,   4.00000,    669.1843
    142.5000,      25.0000,   4.00000,    652.6790
    147.5000,      25.0000,   4.00000,    647.4996
    152.5000,      25.0000,   4.00000,    626.8304
    157.5000,      25.0000,   4.00000,    633.6374
    162.5000,      25.0000,   4.00000,    658.0026
    167.5000,      25.0000,   4.00000,    660.8286
    172.5000,      25.0000,   4.00000,    656.5857
    177.5000,      25.0000,   4.00000,    669.5223
    182.5000,      25.0000,   4.00000,    642.2369
    187.5000,      25.0000,   4.00000,    605.0254
    192.5000,      25.0000,   4.00000,    612.5073
    197.5000,      25.0000,   4.00000,    618.1317
    202.5000,      25.0000,   4.00000,    618.1698
    157.5000,      15.0000,   8.00000,    592.2166
    157.5000,      15.0000,  10.00000,    582.4178
   5.31
ITERATION 4
MODEL RESISTIVITY
LAYER 1
61,     2.5000
     10.0000,     998.57
     15.0000,     1015.4
     20.0000,     1001.3
     25.0000,     863.34
     30.0000,     830.66
     35.0000,     854.77
     40.0000,     880.34
     45.0000,     863.76
     50.0000,     859.02
     55.0000,     859.50
     60.0000,     859.70
     65.0000,     829.13
     70.0000,     771.41
     75.0000,     753.25
     80.0000,     749.76
     85.0000,     778.16
     90.0000,     707.05
     95.0000,     712.28
    100.0000,     747.79
    105.0000,     731.25
    110.0000,     786.50
    115.0000,     836.29
    120.0000,     745.49
    125.0000,     678.37
    130.0000,     672.95
    135.0000,     682.36
    140.0000,     681.75
    145.0000,     661.60
    150.0000,     661.54
    155.0000,     584.55
    160.0000,     656.06
    165.0000,     589.14
    170.0000,     740.34
    175.0000,     853.17
    180.0000,     627.50
    185.0000,     641.62
    190.0000,     642.94
    195.0000,     559.17
    200.0000,     610.20
    205.0000,     661.24
    210.0000,     693.68
    215.0000,     696.05
    220.0000,     763.16
    225.0000,     765.45
    230.0000,     701.75
    235.0000,     770.81
    240.0000,     872.79
    245.0000,     703.62
    250.0000,     695.77
    255.0000,     667.45
    260.0000,     663.45
    265.0000,     717.98
    270.0000,     668.66
    275.0000,     603.71
    280.0000,     550.34
    285.0000,     598.50
    290.0000,     579.61
    295.0000,     567.80
    300.0000,     569.09
    305.0000,     566.86
           511.9358
LAYER 2
61,     5.2500
     10.0000,     1006.0
     15.0000,     1015.2
     20.0000,     1001.5
     25.0000,     863.36
     30.0000,     831.39
     35.0000,     855.85
     40.0000,     880.17
     45.0000,     869.96
     50.0000,     868.37
     55.0000,     868.44
     60.0000,     868.52
     65.0000,     853.26
     70.0000,     804.35
     75.0000,     785.89
     80.0000,     785.05
     85.0000,     787.26
     90.0000,     748.40
     95.0000,     748.58
    100.0000,     752.12
    105.0000,     745.85
    110.0000,     787.25
    115.0000,     836.64
    120.0000,     749.73
    125.0000,     685.39
    130.0000,     683.64
    135.0000,     685.63
    140.0000,     685.15
    145.0000,     675.48
    150.0000,     673.57
    155.0000,     653.30
    160.0000,     676.24
    165.0000,     678.05
    170.0000,     778.49
    175.0000,     859.33
    180.0000,     699.60
    185.0000,     694.19
    190.0000,     692.72
    195.0000,     639.94
    200.0000,     646.39
    205.0000,     685.38
    210.0000,     715.67
    215.0000,     717.56
    220.0000,     767.91
    225.0000,     768.79
    230.0000,     735.76
    235.0000,     778.85
    240.0000,     872.92
    245.0000,     708.33
    250.0000,     695.97
    255.0000,     670.95
    260.0000,     670.97
    265.0000,     718.29
    270.0000,     672.45
    275.0000,     604.13
    280.0000,     562.39
    285.0000,     599.02
    290.0000,     581.26
    295.0000,     569.89
    300.0000,     569.74
    305.0000,     566.76
           513.8918
LAYER 3
59,     8.2750
     15.0000,     1015.2
     20.0000,     1011.2
     25.0000,     941.49
     30.0000,     941.58
     35.0000,     1001.4
     40.0000,     1068.4
     45.0000,     1068.7
     50.0000,     1068.0
     55.0000,     1066.6
     60.0000,     1064.8
     65.0000,     1036.2
     70.0000,     973.06
     75.0000,     915.71
     80.0000,     895.02
     85.0000,     890.38
     90.0000,     883.77
     95.0000,     883.09
    100.0000,     881.39
    105.0000,     880.09
    110.0000,     892.72
    115.0000,     929.83
    120.0000,     932.16
    125.0000,     938.40
    130.0000,     939.49
    135.0000,     941.58
    140.0000,     942.66
    145.0000,     944.59
    150.0000,     948.98
    155.0000,     980.32
    160.0000,     1069.7
    165.0000,     1074.8
    170.0000,     1143.8
    175.0000,     1174.3
    180.0000,     1186.9
    185.0000,     1187.7
    190.0000,     1180.2
    195.0000,     1125.7
    200.0000,     1097.1
    205.0000,     1078.3
    210.0000,     1072.9
    215.0000,     1068.3
    220.0000,     1049.0
    225.0000,     1045.9
    230.0000,     1041.9
    235.0000,     1032.6
    240.0000,     1025.1
    245.0000,     880.70
    250.0000,     813.27
    255.0000,     790.02
    260.0000,     788.81
    265.0000,     787.54
    270.0000,     746.68
    275.0000,     660.94
    280.0000,     632.79
    285.0000,     630.64
    290.0000,     620.58
    295.0000,     600.47
    300.0000,     582.73
           566.5658
LAYER 4
57,    11.6025
     20.0000,     1044.7
     25.0000,     1068.5
     30.0000,     1090.6
     35.0000,     1238.4
     40.0000,     1305.4
     45.0000,     1305.5
     50.0000,     1291.7
     55.0000,     1215.4
     60.0000,     1135.4
     65.0000,     1063.9
     70.0000,     988.98
     75.0000,     924.18
     80.0000,     899.96
     85.0000,     897.04
     90.0000,     897.17
     95.0000,     897.99
    100.0000,     901.11
    105.0000,     904.21
    110.0000,     952.98
    115.0000,     1028.0
    120.0000,     1044.7
    125.0000,     1051.2
    130.0000,     1051.2
    135.0000,     1051.4
    140.0000,     1052.4
    145.0000,     1054.3
    150.0000,     1061.6
    155.0000,     1072.4
    160.0000,     1169.3
    165.0000,     1190.4
    170.0000,     1262.8
    175.0000,     1322.4
    180.0000,     1408.6
    185.0000,     1415.5
    190.0000,     1417.3
    195.0000,     1416.0
    200.0000,     1408.6
    205.0000,     1393.0
    210.0000,     1375.9
    215.0000,     1367.4
    220.0000,     1340.8
    225.0000,     1335.1
    230.0000,     1329.9
    235.0000,     1315.7
    240.0000,     1303.0
    245.0000,     1123.3
    250.0000,     994.84
    255.0000,     929.10
    260.0000,     901.71
    265.0000,     888.33
    270.0000,     812.77
    275.0000,     728.11
    280.0000,     690.86
    285.0000,     685.00
    290.0000,     663.20
    295.0000,     636.55
           585.8043
LAYER 5
53,    15.2628
     30.0000,     1287.4
     35.0000,     1319.9
     40.0000,     1321.2
     45.0000,     1321.0
     50.0000,     1300.1
     55.0000,     1202.2
     60.0000,     1131.9
     65.0000,     1061.6
     70.0000,     981.22
     75.0000,     913.91
     80.0000,     890.76
     85.0000,     889.78
     90.0000,     890.52
     95.0000,     893.44
    100.0000,     897.54
    105.0000,     904.01
    110.0000,     958.95
    115.0000,     1037.3
    120.0000,     1050.9
    125.0000,     1051.9
    130.0000,     1051.5
    135.0000,     1050.3
    140.0000,     1049.6
    145.0000,     1049.8
    150.0000,     1052.3
    155.0000,     1064.9
    160.0000,     1130.7
    165.0000,     1162.7
    170.0000,     1254.7
    175.0000,     1322.7
    180.0000,     1393.3
    185.0000,     1407.4
    190.0000,     1413.1
    195.0000,     1413.2
    200.0000,     1399.6
    205.0000,     1380.6
    210.0000,     1374.0
    215.0000,     1365.1
    220.0000,     1348.4
    225.0000,     1335.5
    230.0000,     1327.4
    235.0000,     1314.6
    240.0000,     1302.9
    245.0000,     1158.2
    250.0000,     1040.3
    255.0000,     966.43
    260.0000,     917.97
    265.0000,     886.59
    270.0000,     813.47
    275.0000,     768.95
    280.0000,     752.49
    285.0000,     746.56
           697.5731
LAYER 6
49,    19.2890
     40.0000,     1318.5
     45.0000,     1315.3
     50.0000,     1289.5
     55.0000,     1157.2
     60.0000,     1033.0
     65.0000,     895.40
     70.0000,     808.57
     75.0000,     767.63
     80.0000,     761.38
     85.0000,     761.49
     90.0000,     762.83
     95.0000,     778.06
    100.0000,     812.13
    105.0000,     862.88
    110.0000,     935.04
    115.0000,     1003.5
    120.0000,     1023.6
    125.0000,     1024.6
    130.0000,     1023.9
    135.0000,     1020.4
    140.0000,     1008.5
    145.0000,     1000.4
    150.0000,     998.88
    155.0000,     998.13
    160.0000,     1000.5
    165.0000,     1006.4
    170.0000,     1013.6
    175.0000,     1024.5
    180.0000,     1039.0
    185.0000,     1053.0
    190.0000,     1091.1
    195.0000,     1130.5
    200.0000,     1179.3
    205.0000,     1215.1
    210.0000,     1237.8
    215.0000,     1251.6
    220.0000,     1259.1
    225.0000,     1261.0
    230.0000,     1262.1
    235.0000,     1258.5
    240.0000,     1251.5
    245.0000,     1153.7
    250.0000,     1036.3
    255.0000,     962.75
    260.0000,     916.46
    265.0000,     879.53
    270.0000,     812.22
    275.0000,     767.90
           752.8752
LAYER 7
45,    23.7179
     50.0000,     1255.0
     55.0000,     1020.9
     60.0000,     900.35
     65.0000,     780.07
     70.0000,     727.96
     75.0000,     710.57
     80.0000,     710.02
     85.0000,     710.15
     90.0000,     711.15
     95.0000,     720.49
    100.0000,     746.74
    105.0000,     790.88
    110.0000,     839.76
    115.0000,     866.97
    120.0000,     868.36
    125.0000,     867.43
    130.0000,     864.46
    135.0000,     853.49
    140.0000,     816.90
    145.0000,     767.54
    150.0000,     722.11
    155.0000,     688.49
    160.0000,     667.34
    165.0000,     657.58
    170.0000,     656.16
    175.0000,     653.44
    180.0000,     652.12
    185.0000,     652.68
    190.0000,     654.58
    195.0000,     663.92
    200.0000,     684.64
    205.0000,     714.65
    210.0000,     750.94
    215.0000,     791.40
    220.0000,     830.99
    225.0000,     859.38
    230.0000,     868.63
    235.0000,     872.19
    240.0000,     873.06
    245.0000,     873.71
    250.0000,     859.10
    255.0000,     839.07
    260.0000,     816.44
    265.0000,     792.32
           763.9135
LAYER 8
41,    28.5897
     60.0000,     874.55
     65.0000,     743.69
     70.0000,     712.36
     75.0000,     707.92
     80.0000,     708.19
     85.0000,     708.16
     90.0000,     708.76
     95.0000,     710.81
    100.0000,     721.72
    105.0000,     742.45
    110.0000,     761.36
    115.0000,     766.94
    120.0000,     767.84
    125.0000,     765.36
    130.0000,     762.73
    135.0000,     751.56
    140.0000,     716.09
    145.0000,     664.21
    150.0000,     610.50
    155.0000,     562.88
    160.0000,     526.35
    165.0000,     501.88
    170.0000,     489.81
    175.0000,     487.09
    180.0000,     484.74
    185.0000,     482.55
    190.0000,     482.02
    195.0000,     482.06
    200.0000,     485.41
    205.0000,     495.64
    210.0000,     514.78
    215.0000,     543.48
    220.0000,     580.62
    225.0000,     622.12
    230.0000,     652.35
    235.0000,     668.82
    240.0000,     672.55
    245.0000,     678.77
    250.0000,     686.73
    255.0000,     697.96
           721.1377
LAYER 9
37,    33.9487
     70.0000,     710.76
     75.0000,     708.25
     80.0000,     708.15
     85.0000,     708.05
     90.0000,     708.54
     95.0000,     709.35
    100.0000,     712.41
    105.0000,     718.19
    110.0000,     721.42
    115.0000,     722.02
    120.0000,     722.12
    125.0000,     719.15
    130.0000,     717.65
    135.0000,     705.31
    140.0000,     673.08
    145.0000,     627.49
    150.0000,     579.88
    155.0000,     537.40
    160.0000,     503.02
    165.0000,     477.50
    170.0000,     461.10
    175.0000,     453.37
    180.0000,     451.97
    185.0000,     449.85
    190.0000,     448.04
    195.0000,     447.57
    200.0000,     447.31
    205.0000,     448.85
    210.0000,     454.69
    215.0000,     466.66
    220.0000,     485.00
    225.0000,     509.72
    230.0000,     539.67
    235.0000,     562.89
    240.0000,     572.07
    245.0000,     574.70
           579.9909
LAYER 10
31,    39.8436
     85.0000,     708.34
     90.0000,     708.59
     95.0000,     708.88
    100.0000,     709.25
    105.0000,     710.01
    110.0000,     710.43
    115.0000,     709.80
    120.0000,     707.51
    125.0000,     704.93
    130.0000,     702.01
    135.0000,     686.28
    140.0000,     655.79
    145.0000,     615.67
    150.0000,     573.83
    155.0000,     536.00
    160.0000,     504.65
    165.0000,     480.76
    170.0000,     464.54
    175.0000,     454.82
    180.0000,     450.52
    185.0000,     449.85
    190.0000,     447.94
    195.0000,     446.51
    200.0000,     446.13
    205.0000,     446.07
    210.0000,     447.09
    215.0000,     451.36
    220.0000,     458.17
    225.0000,     469.79
    230.0000,     486.40
           521.0360
LAYER 11
27,    46.3279
     95.0000,     708.55
    100.0000,     708.61
    105.0000,     709.05
    110.0000,     708.45
    115.0000,     706.88
    120.0000,     705.04
    125.0000,     703.88
    130.0000,     696.20
    135.0000,     678.37
    140.0000,     649.14
    145.0000,     612.15
    150.0000,     573.02
    155.0000,     536.39
    160.0000,     504.95
    165.0000,     480.98
    170.0000,     464.86
    175.0000,     455.75
    180.0000,     451.70
    185.0000,     450.35
    190.0000,     449.76
    195.0000,     448.47
    200.0000,     447.51
    205.0000,     447.28
    210.0000,     447.38
    215.0000,     448.00
    220.0000,     449.73
           453.5051
LAYER 12
23,    53.4607
    105.0000,     708.28
    110.0000,     706.82
    115.0000,     705.22
    120.0000,     704.50
    125.0000,     702.61
    130.0000,     693.80
    135.0000,     676.03
    140.0000,     647.24
    145.0000,     611.38
    150.0000,     572.88
    155.0000,     536.20
    160.0000,     505.29
    165.0000,     481.96
    170.0000,     466.18
    175.0000,     456.82
    180.0000,     452.14
    185.0000,     450.33
    190.0000,     449.91
    195.0000,     449.28
    200.0000,     448.42
    205.0000,     447.79
    210.0000,     447.62
           447.7320
LAYER 13
21,    61.3068
    110.0000,     704.02
    115.0000,     703.71
    120.0000,     702.91
    125.0000,     700.38
    130.0000,     693.10
    135.0000,     675.90
    140.0000,     646.92
    145.0000,     611.14
    150.0000,     572.60
    155.0000,     536.06
    160.0000,     505.49
    165.0000,     482.52
    170.0000,     466.96
    175.0000,     457.56
    180.0000,     452.56
    185.0000,     450.34
    190.0000,     449.71
    195.0000,     449.30
    200.0000,     448.33
    205.0000,     447.39
           446.8534
LAYER 14
19, 
    115.0000,     702.22
    120.0000,     701.91
    125.0000,     699.83
    130.0000,     692.90
    135.0000,     676.46
    140.0000,     646.91
    145.0000,     611.02
    150.0000,     572.48
    155.0000,     535.99
    160.0000,     505.46
    165.0000,     482.53
    170.0000,     467.00
    175.0000,     457.57
    180.0000,     452.48
    185.0000,     450.14
    190.0000,     449.74
    195.0000,     449.00
    200.0000,     447.54
           445.6741
CALCULATED APPARENT RESISTIVITY
      7.5000,       5.0000,   1.00000,   1000.1473
     12.5000,       5.0000,   1.00000,    988.0386
     17.5000,       5.0000,   1.00000,    985.1131
     22.5000,       5.0000,   1.00000,    907.6737
     27.5000,       5.0000,   1.00000,    896.4363
     32.5000,       5.0000,   1.00000,    901.4630
     37.5000,       5.0000,   1.00000,    911.5684
     42.5000,       5.0000,   1.00000,    892.9600
     47.5000,       5.0000,   1.00000,    905.9540
     52.5000,       5.0000,   1.00000,    891.2753
     57.5000,       5.0000,   1.00000,    879.8195
     62.5000,       5.0000,   1.00000,    857.2371
     67.5000,       5.0000,   1.00000,    817.3517
     72.5000,       5.0000,   1.00000,    809.7888
     77.5000,       5.0000,   1.00000,    773.2163
     82.5000,       5.0000,   1.00000,    796.3663
     87.5000,       5.0000,   1.00000,    751.2543
     92.5000,       5.0000,   1.00000,    756.6091
     97.5000,       5.0000,   1.00000,    777.0804
    102.5000,       5.0000,   1.00000,    765.0956
    107.5000,       5.0000,   1.00000,    788.1805
    112.5000,       5.0000,   1.00000,    806.0380
    117.5000,       5.0000,   1.00000,    761.7141
    122.5000,       5.0000,   1.00000,    737.1467
    127.5000,       5.0000,   1.00000,    724.8213
    132.5000,       5.0000,   1.00000,    716.6392
    137.5000,       5.0000,   1.00000,    714.9479
    142.5000,       5.0000,   1.00000,    689.9745
    147.5000,       5.0000,   1.00000,    715.9525
    152.5000,       5.0000,   1.00000,    649.8130
    157.5000,       5.0000,   1.00000,    745.5527
    162.5000,       5.0000,   1.00000,    675.0002
    167.5000,       5.0000,   1.00000,    756.8511
    172.5000,       5.0000,   1.00000,    825.0884
    177.5000,       5.0000,   1.00000,    690.8246
    182.5000,       5.0000,   1.00000,    737.1517
    187.5000,       5.0000,   1.00000,    719.3958
    192.5000,       5.0000,   1.00000,    658.9464
    197.5000,       5.0000,   1.00000,    704.5057
    202.5000,       5.0000,   1.00000,    718.3705
    207.5000,       5.0000,   1.00000,    746.4441
    212.5000,       5.0000,   1.00000,    752.3221
    217.5000,       5.0000,   1.00000,    793.9223
    222.5000,       5.0000,   1.00000,    802.4603
    227.5000,       5.0000,   1.00000,    783.5436
    232.5000,       5.0000,   1.00000,    787.1997
    237.5000,       5.0000,   1.00000,    853.2990
    242.5000,       5.0000,   1.00000,    729.1006
    247.5000,       5.0000,   1.00000,    745.1846
    252.5000,       5.0000,   1.00000,    715.7485
    257.5000,       5.0000,   1.00000,    689.8476
    262.5000,       5.0000,   1.00000,    706.7172
    267.5000,       5.0000,   1.00000,    658.7300
    272.5000,       5.0000,   1.00000,    641.6685
    277.5000,       5.0000,   1.00000,    592.1176
    282.5000,       5.0000,   1.00000,    610.9424
    287.5000,       5.0000,   1.00000,    584.7737
    292.5000,       5.0000,   1.00000,    581.9781
    297.5000,       5.0000,   1.00000,    569.0938
    302.5000,       5.0000,   1.00000,    567.5872
    307.5000,       5.0000,   1.00000,    531.2759
     12.5000,       5.0000,   2.00000,   1025.7628
     17.5000,       5.0000,   2.00000,   1043.3782
     22.5000,       5.0000,   2.00000,    944.8095
     27.5000,       5.0000,   2.00000,    936.9012
     32.5000,       5.0000,   2.00000,    991.6151
     37.5000,       5.0000,   2.00000,    993.0891
     42.5000,       5.0000,   2.00000,    947.3261
     47.5000,       5.0000,   2.00000,    952.3018
     52.5000,       5.0000,   2.00000,    947.2210
     57.5000,       5.0000,   2.00000,    939.2603
     62.5000,       5.0000,   2.00000,    910.3719
     67.5000,       5.0000,   2.00000,    864.0291
     72.5000,       5.0000,   2.00000,    843.8585
     77.5000,       5.0000,   2.00000,    829.3724
     82.5000,       5.0000,   2.00000,    852.5912
     87.5000,       5.0000,   2.00000,    789.3906
     92.5000,       5.0000,   2.00000,    795.9480
     97.5000,       5.0000,   2.00000,    829.8399
    102.5000,       5.0000,   2.00000,    787.0990
    107.5000,       5.0000,   2.00000,    819.5538
    112.5000,       5.0000,   2.00000,    867.7868
    117.5000,       5.0000,   2.00000,    802.4238
    122.5000,       5.0000,   2.00000,    770.7719
    127.5000,       5.0000,   2.00000,    789.6871
    132.5000,       5.0000,   2.00000,    797.2400
    137.5000,       5.0000,   2.00000,    780.3678
    142.5000,       5.0000,   2.00000,    775.2359
    147.5000,       5.0000,   2.00000,    785.5165
    152.5000,       5.0000,   2.00000,    754.3507
    157.5000,       5.0000,   2.00000,    836.5845
    162.5000,       5.0000,   2.00000,    717.6304
    167.5000,       5.0000,   2.00000,    851.7513
    172.5000,       5.0000,   2.00000,    962.7189
    177.5000,       5.0000,   2.00000,    736.3232
    182.5000,       5.0000,   2.00000,    821.2842
    187.5000,       5.0000,   2.00000,    872.1294
    192.5000,       5.0000,   2.00000,    756.5786
    197.5000,       5.0000,   2.00000,    806.0862
    202.5000,       5.0000,   2.00000,    852.1030
    207.5000,       5.0000,   2.00000,    837.3640
    212.5000,       5.0000,   2.00000,    825.9509
    217.5000,       5.0000,   2.00000,    897.7074
    222.5000,       5.0000,   2.00000,    894.6760
    227.5000,       5.0000,   2.00000,    797.9702
    232.5000,       5.0000,   2.00000,    855.3387
    237.5000,       5.0000,   2.00000,    956.9266
    242.5000,       5.0000,   2.00000,    776.2930
    247.5000,       5.0000,   2.00000,    773.4507
    252.5000,       5.0000,   2.00000,    771.9239
    257.5000,       5.0000,   2.00000,    728.3970
    262.5000,       5.0000,   2.00000,    751.2323
    267.5000,       5.0000,   2.00000,    707.3281
    272.5000,       5.0000,   2.00000,    656.8848
    277.5000,       5.0000,   2.00000,    620.9304
    282.5000,       5.0000,   2.00000,    652.5394
    287.5000,       5.0000,   2.00000,    621.9186
    292.5000,       5.0000,   2.00000,    590.4373
    297.5000,       5.0000,   2.00000,    594.6784
    302.5000,       5.0000,   2.00000,    592.0172
     17.5000,       5.0000,   3.00000,   1080.7689
     22.5000,       5.0000,   3.00000,    969.7042
     27.5000,       5.0000,   3.00000,    966.3672
     32.5000,       5.0000,   3.00000,   1025.8180
     37.5000,       5.0000,   3.00000,   1051.8156
     42.5000,       5.0000,   3.00000,    989.9985
     47.5000,       5.0000,   3.00000,    974.7235
     52.5000,       5.0000,   3.00000,    975.6907
     57.5000,       5.0000,   3.00000,    977.9991
     62.5000,       5.0000,   3.00000,    945.7433
     67.5000,       5.0000,   3.00000,    880.5088
     72.5000,       5.0000,   3.00000,    869.5682
     77.5000,       5.0000,   3.00000,    861.3480
     82.5000,       5.0000,   3.00000,    885.5696
     87.5000,       5.0000,   3.00000,    822.0201
     92.5000,       5.0000,   3.00000,    820.4836
     97.5000,       5.0000,   3.00000,    830.6823
    102.5000,       5.0000,   3.00000,    814.6683
    107.5000,       5.0000,   3.00000,    860.0444
    112.5000,       5.0000,   3.00000,    906.7414
    117.5000,       5.0000,   3.00000,    837.2325
    122.5000,       5.0000,   3.00000,    790.5547
    127.5000,       5.0000,   3.00000,    814.5275
    132.5000,       5.0000,   3.00000,    844.5501
    137.5000,       5.0000,   3.00000,    858.2722
    142.5000,       5.0000,   3.00000,    827.7229
    147.5000,       5.0000,   3.00000,    866.5709
    152.5000,       5.0000,   3.00000,    802.8517
    157.5000,       5.0000,   3.00000,    853.6868
    162.5000,       5.0000,   3.00000,    774.3123
    167.5000,       5.0000,   3.00000,    931.4307
    172.5000,       5.0000,   3.00000,   1021.7200
    177.5000,       5.0000,   3.00000,    824.0656
    182.5000,       5.0000,   3.00000,    872.3434
    187.5000,       5.0000,   3.00000,    912.6524
    192.5000,       5.0000,   3.00000,    843.4593
    197.5000,       5.0000,   3.00000,    882.4637
    202.5000,       5.0000,   3.00000,    917.0513
    207.5000,       5.0000,   3.00000,    922.4797
    212.5000,       5.0000,   3.00000,    903.9111
    217.5000,       5.0000,   3.00000,    958.7704
    222.5000,       5.0000,   3.00000,    906.9471
    227.5000,       5.0000,   3.00000,    840.8636
    232.5000,       5.0000,   3.00000,    893.1896
    237.5000,       5.0000,   3.00000,   1012.8707
    242.5000,       5.0000,   3.00000,    829.8925
    247.5000,       5.0000,   3.00000,    789.0157
    252.5000,       5.0000,   3.00000,    767.5516
    257.5000,       5.0000,   3.00000,    774.2216
    262.5000,       5.0000,   3.00000,    803.7997
    267.5000,       5.0000,   3.00000,    738.7655
    272.5000,       5.0000,   3.00000,    680.0417
    277.5000,       5.0000,   3.00000,    632.0609
    282.5000,       5.0000,   3.00000,    678.9789
    287.5000,       5.0000,   3.00000,    646.8052
    292.5000,       5.0000,   3.00000,    623.6387
    297.5000,       5.0000,   3.00000,    607.9323
     22.5000,      15.0000,   1.00000,   1014.6658
     27.5000,      15.0000,   1.00000,    993.2142
     32.5000,      15.0000,   1.00000,   1011.3443
     37.5000,      15.0000,   1.00000,   1020.9182
     42.5000,      15.0000,   1.00000,   1014.8370
     47.5000,      15.0000,   1.00000,    985.0335
     52.5000,      15.0000,   1.00000,    975.6717
     57.5000,      15.0000,   1.00000,    970.6145
     62.5000,      15.0000,   1.00000,    939.8858
     67.5000,      15.0000,   1.00000,    908.2689
     72.5000,      15.0000,   1.00000,    883.0228
     77.5000,      15.0000,   1.00000,    882.1730
     82.5000,      15.0000,   1.00000,    870.7281
     87.5000,      15.0000,   1.00000,    859.5691
     92.5000,      15.0000,   1.00000,    826.3287
     97.5000,      15.0000,   1.00000,    821.9970
    102.5000,      15.0000,   1.00000,    847.6877
    107.5000,      15.0000,   1.00000,    881.4621
    112.5000,      15.0000,   1.00000,    877.5942
    117.5000,      15.0000,   1.00000,    850.3611
    122.5000,      15.0000,   1.00000,    820.9257
    127.5000,      15.0000,   1.00000,    813.7368
    132.5000,      15.0000,   1.00000,    851.9684
    137.5000,      15.0000,   1.00000,    869.0067
    142.5000,      15.0000,   1.00000,    891.2104
    147.5000,      15.0000,   1.00000,    857.2411
    152.5000,      15.0000,   1.00000,    835.3547
    157.5000,      15.0000,   1.00000,    816.0708
    162.5000,      15.0000,   1.00000,    877.1400
    167.5000,      15.0000,   1.00000,    924.2806
    172.5000,      15.0000,   1.00000,    950.8088
    177.5000,      15.0000,   1.00000,    937.8615
    182.5000,      15.0000,   1.00000,    888.9085
    187.5000,      15.0000,   1.00000,    865.1942
    192.5000,      15.0000,   1.00000,    887.5584
    197.5000,      15.0000,   1.00000,    909.1407
    202.5000,      15.0000,   1.00000,    920.1592
    207.5000,      15.0000,   1.00000,    943.4562
    212.5000,      15.0000,   1.00000,    964.1840
    217.5000,      15.0000,   1.00000,    912.2390
    222.5000,      15.0000,   1.00000,    892.8943
    227.5000,      15.0000,   1.00000,    887.2289
    232.5000,      15.0000,   1.00000,    919.8063
    237.5000,      15.0000,   1.00000,    910.2682
    242.5000,      15.0000,   1.00000,    885.6115
    247.5000,      15.0000,   1.00000,    799.2377
    252.5000,      15.0000,   1.00000,    770.3898
    257.5000,      15.0000,   1.00000,    787.4984
    262.5000,      15.0000,   1.00000,    795.4463
    267.5000,      15.0000,   1.00000,    758.0850
    272.5000,      15.0000,   1.00000,    699.8470
    277.5000,      15.0000,   1.00000,    674.8042
    282.5000,      15.0000,   1.00000,    655.0850
    287.5000,      15.0000,   1.00000,    665.0275
    292.5000,      15.0000,   1.00000,    644.3015
     22.5000,       5.0000,   4.00000,    983.6397
     27.5000,       5.0000,   4.00000,    977.0578
     32.5000,       5.0000,   4.00000,   1030.9323
     37.5000,       5.0000,   4.00000,   1055.1711
     42.5000,       5.0000,   4.00000,   1013.2281
     47.5000,       5.0000,   4.00000,    999.6851
     52.5000,       5.0000,   4.00000,    985.9288
     57.5000,       5.0000,   4.00000,    988.5004
     62.5000,       5.0000,   4.00000,    954.8647
     67.5000,       5.0000,   4.00000,    896.9872
     72.5000,       5.0000,   4.00000,    884.8773
     77.5000,       5.0000,   4.00000,    868.7716
     82.5000,       5.0000,   4.00000,    905.2548
     87.5000,       5.0000,   4.00000,    838.7690
     92.5000,       5.0000,   4.00000,    821.2128
     97.5000,       5.0000,   4.00000,    841.6204
    102.5000,       5.0000,   4.00000,    828.0594
    107.5000,       5.0000,   4.00000,    888.1475
    112.5000,       5.0000,   4.00000,    930.5890
    117.5000,       5.0000,   4.00000,    850.3362
    122.5000,       5.0000,   4.00000,    809.7559
    127.5000,       5.0000,   4.00000,    821.2031
    132.5000,       5.0000,   4.00000,    867.3796
    137.5000,       5.0000,   4.00000,    887.7171
    142.5000,       5.0000,   4.00000,    888.9347
    147.5000,       5.0000,   4.00000,    897.4205
    152.5000,       5.0000,   4.00000,    792.4603
    157.5000,       5.0000,   4.00000,    889.2328
    162.5000,       5.0000,   4.00000,    800.8311
    167.5000,       5.0000,   4.00000,    955.5999
    172.5000,       5.0000,   4.00000,   1094.8163
    177.5000,       5.0000,   4.00000,    853.8333
    182.5000,       5.0000,   4.00000,    918.2831
    187.5000,       5.0000,   4.00000,    922.3737
    192.5000,       5.0000,   4.00000,    846.0703
    197.5000,       5.0000,   4.00000,    927.5014
    202.5000,       5.0000,   4.00000,    947.3546
    207.5000,       5.0000,   4.00000,    967.2492
    212.5000,       5.0000,   4.00000,    954.8053
    217.5000,       5.0000,   4.00000,    953.0357
    222.5000,       5.0000,   4.00000,    924.3971
    227.5000,       5.0000,   4.00000,    858.2930
    232.5000,       5.0000,   4.00000,    916.6550
    237.5000,       5.0000,   4.00000,   1030.7911
    242.5000,       5.0000,   4.00000,    831.7243
    247.5000,       5.0000,   4.00000,    804.4697
    252.5000,       5.0000,   4.00000,    774.4869
    257.5000,       5.0000,   4.00000,    776.2466
    262.5000,       5.0000,   4.00000,    838.7513
    267.5000,       5.0000,   4.00000,    764.8620
    272.5000,       5.0000,   4.00000,    701.1662
    277.5000,       5.0000,   4.00000,    646.8909
    282.5000,       5.0000,   4.00000,    683.0099
    287.5000,       5.0000,   4.00000,    668.0554
    292.5000,       5.0000,   4.00000,    644.9132
     30.0000,      20.0000,   1.00000,    988.2737
     35.0000,      20.0000,   1.00000,    985.8411
     40.0000,      20.0000,   1.00000,    998.9714
     45.0000,      20.0000,   1.00000,   1004.1516
     50.0000,      20.0000,   1.00000,   1001.4296
     55.0000,      20.0000,   1.00000,    974.9581
     60.0000,      20.0000,   1.00000,    948.6360
     65.0000,      20.0000,   1.00000,    933.4111
     70.0000,      20.0000,   1.00000,    910.6259
     75.0000,      20.0000,   1.00000,    898.2833
     80.0000,      20.0000,   1.00000,    878.5842
     85.0000,      20.0000,   1.00000,    855.1260
     90.0000,      20.0000,   1.00000,    854.2187
     95.0000,      20.0000,   1.00000,    842.0288
    100.0000,      20.0000,   1.00000,    857.3524
    105.0000,      20.0000,   1.00000,    882.5204
    110.0000,      20.0000,   1.00000,    873.9398
    115.0000,      20.0000,   1.00000,    872.4072
    120.0000,      20.0000,   1.00000,    853.4042
    125.0000,      20.0000,   1.00000,    842.5174
    130.0000,      20.0000,   1.00000,    843.7521
    135.0000,      20.0000,   1.00000,    871.9114
    140.0000,      20.0000,   1.00000,    890.2564
    145.0000,      20.0000,   1.00000,    857.0823
    150.0000,      20.0000,   1.00000,    867.3455
    155.0000,      20.0000,   1.00000,    842.7062
    160.0000,      20.0000,   1.00000,    859.8546
    165.0000,      20.0000,   1.00000,    946.7449
    170.0000,      20.0000,   1.00000,    930.7425
    175.0000,      20.0000,   1.00000,    960.9390
    180.0000,      20.0000,   1.00000,    955.8967
    185.0000,      20.0000,   1.00000,    872.5450
    190.0000,      20.0000,   1.00000,    882.7803
    195.0000,      20.0000,   1.00000,    875.3154
    200.0000,      20.0000,   1.00000,    902.3400
    205.0000,      20.0000,   1.00000,    955.8145
    210.0000,      20.0000,   1.00000,    932.7039
    215.0000,      20.0000,   1.00000,    931.8872
    220.0000,      20.0000,   1.00000,    913.1631
    225.0000,      20.0000,   1.00000,    902.8420
    230.0000,      20.0000,   1.00000,    919.6935
    235.0000,      20.0000,   1.00000,    878.5927
    240.0000,      20.0000,   1.00000,    866.9091
    245.0000,      20.0000,   1.00000,    844.9028
    250.0000,      20.0000,   1.00000,    796.4352
    255.0000,      20.0000,   1.00000,    796.7956
    260.0000,      20.0000,   1.00000,    778.3192
    265.0000,      20.0000,   1.00000,    765.9161
    270.0000,      20.0000,   1.00000,    760.9003
    275.0000,      20.0000,   1.00000,    716.4752
    280.0000,      20.0000,   1.00000,    686.8055
    285.0000,      20.0000,   1.00000,    665.3042
     27.5000,       5.0000,   5.00000,    967.6684
     32.5000,       5.0000,   5.00000,   1018.1237
     37.5000,       5.0000,   5.00000,   1039.2473
     42.5000,       5.0000,   5.00000,   1007.0380
     47.5000,       5.0000,   5.00000,   1014.2309
     52.5000,       5.0000,   5.00000,    998.3665
     57.5000,       5.0000,   5.00000,    979.8708
     62.5000,       5.0000,   5.00000,    954.8499
     67.5000,       5.0000,   5.00000,    904.8287
     72.5000,       5.0000,   5.00000,    886.0855
     77.5000,       5.0000,   5.00000,    875.0098
     82.5000,       5.0000,   5.00000,    904.4541
     87.5000,       5.0000,   5.00000,    830.2925
     92.5000,       5.0000,   5.00000,    827.8995
     97.5000,       5.0000,   5.00000,    854.7623
    102.5000,       5.0000,   5.00000,    838.3298
    107.5000,       5.0000,   5.00000,    889.1512
    112.5000,       5.0000,   5.00000,    942.2402
    117.5000,       5.0000,   5.00000,    860.9238
    122.5000,       5.0000,   5.00000,    810.7722
    127.5000,       5.0000,   5.00000,    840.2930
    132.5000,       5.0000,   5.00000,    863.9850
    137.5000,       5.0000,   5.00000,    901.8211
    142.5000,       5.0000,   5.00000,    896.4063
    147.5000,       5.0000,   5.00000,    880.3881
    152.5000,       5.0000,   5.00000,    808.5834
    157.5000,       5.0000,   5.00000,    895.2227
    162.5000,       5.0000,   5.00000,    799.7867
    167.5000,       5.0000,   5.00000,    981.3621
    172.5000,       5.0000,   5.00000,   1112.9287
    177.5000,       5.0000,   5.00000,    870.1193
    182.5000,       5.0000,   5.00000,    915.8676
    187.5000,       5.0000,   5.00000,    940.9943
    192.5000,       5.0000,   5.00000,    823.2714
    197.5000,       5.0000,   5.00000,    894.2094
    202.5000,       5.0000,   5.00000,    976.8101
    207.5000,       5.0000,   5.00000,    971.6218
    212.5000,       5.0000,   5.00000,    924.0129
    217.5000,       5.0000,   5.00000,    970.8209
    222.5000,       5.0000,   5.00000,    929.0482
    227.5000,       5.0000,   5.00000,    856.1567
    232.5000,       5.0000,   5.00000,    916.3774
    237.5000,       5.0000,   5.00000,   1018.7816
    242.5000,       5.0000,   5.00000,    813.9368
    247.5000,       5.0000,   5.00000,    799.1566
    252.5000,       5.0000,   5.00000,    790.3514
    257.5000,       5.0000,   5.00000,    773.0909
    262.5000,       5.0000,   5.00000,    823.7860
    267.5000,       5.0000,   5.00000,    787.5484
    272.5000,       5.0000,   5.00000,    716.0793
    277.5000,       5.0000,   5.00000,    655.9102
    282.5000,       5.0000,   5.00000,    696.8847
    287.5000,       5.0000,   5.00000,    669.2594
     32.5000,       5.0000,   6.00000,    994.9554
     37.5000,       5.0000,   6.00000,   1024.7659
     42.5000,       5.0000,   6.00000,    991.9108
     47.5000,       5.0000,   6.00000,   1002.8455
     52.5000,       5.0000,   6.00000,    998.3480
     57.5000,       5.0000,   6.00000,    986.0980
     62.5000,       5.0000,   6.00000,    949.9654
     67.5000,       5.0000,   6.00000,    893.5994
     72.5000,       5.0000,   6.00000,    886.2706
     77.5000,       5.0000,   6.00000,    868.8576
     82.5000,       5.0000,   6.00000,    888.3111
     87.5000,       5.0000,   6.00000,    823.0441
     92.5000,       5.0000,   6.00000,    831.1956
     97.5000,       5.0000,   6.00000,    861.9825
    102.5000,       5.0000,   6.00000,    839.7833
    107.5000,       5.0000,   6.00000,    888.3571
    112.5000,       5.0000,   6.00000,    938.8691
    117.5000,       5.0000,   6.00000,    863.1875
    122.5000,       5.0000,   6.00000,    822.9220
    127.5000,       5.0000,   6.00000,    835.0894
    132.5000,       5.0000,   6.00000,    878.5725
    137.5000,       5.0000,   6.00000,    884.8204
    142.5000,       5.0000,   6.00000,    848.4547
    147.5000,       5.0000,   6.00000,    882.5170
    152.5000,       5.0000,   6.00000,    808.5771
    157.5000,       5.0000,   6.00000,    886.7218
    162.5000,       5.0000,   6.00000,    803.9031
    167.5000,       5.0000,   6.00000,    979.6788
    172.5000,       5.0000,   6.00000,   1107.0398
    177.5000,       5.0000,   6.00000,    858.4703
    182.5000,       5.0000,   6.00000,    915.9725
    187.5000,       5.0000,   6.00000,    914.6960
    192.5000,       5.0000,   6.00000,    813.6317
    197.5000,       5.0000,   6.00000,    867.9477
    202.5000,       5.0000,   6.00000,    928.4941
    207.5000,       5.0000,   6.00000,    939.2421
    212.5000,       5.0000,   6.00000,    907.2630
    217.5000,       5.0000,   6.00000,    955.1713
    222.5000,       5.0000,   6.00000,    932.6953
    227.5000,       5.0000,   6.00000,    848.2776
    232.5000,       5.0000,   6.00000,    889.1595
    237.5000,       5.0000,   6.00000,    993.4197
    242.5000,       5.0000,   6.00000,    800.9315
    247.5000,       5.0000,   6.00000,    787.4529
    252.5000,       5.0000,   6.00000,    777.1794
    257.5000,       5.0000,   6.00000,    773.2988
    262.5000,       5.0000,   6.00000,    816.9852
    267.5000,       5.0000,   6.00000,    768.0438
    272.5000,       5.0000,   6.00000,    725.0685
    277.5000,       5.0000,   6.00000,    666.0543
    282.5000,       5.0000,   6.00000,    703.1940
     37.5000,      25.0000,   1.00000,    962.9946
     42.5000,      25.0000,   1.00000,    979.2149
     47.5000,      25.0000,   1.00000,    978.6440
     52.5000,      25.0000,   1.00000,    975.4904
     57.5000,      25.0000,   1.00000,    968.6124
     62.5000,      25.0000,   1.00000,    939.6788
     67.5000,      25.0000,   1.00000,    916.3361
     72.5000,      25.0000,   1.00000,    902.6887
     77.5000,      25.0000,   1.00000,    870.1387
     82.5000,      25.0000,   1.00000,    853.4492
     87.5000,      25.0000,   1.00000,    854.3366
     92.5000,      25.0000,   1.00000,    854.5920
     97.5000,      25.0000,   1.00000,    856.2004
    102.5000,      25.0000,   1.00000,    876.8354
    107.5000,      25.0000,   1.00000,    875.2120
    112.5000,      25.0000,   1.00000,    858.0182
    117.5000,      25.0000,   1.00000,    866.5224
    122.5000,      25.0000,   1.00000,    865.4221
    127.5000,      25.0000,   1.00000,    861.0087
    132.5000,      25.0000,   1.00000,    851.3358
    137.5000,      25.0000,   1.00000,    837.2131
    142.5000,      25.0000,   1.00000,    834.6575
    147.5000,      25.0000,   1.00000,    850.2092
    152.5000,      25.0000,   1.00000,    840.1301
    157.5000,      25.0000,   1.00000,    875.4651
    162.5000,      25.0000,   1.00000,    917.9055
    167.5000,      25.0000,   1.00000,    914.9047
    172.5000,      25.0000,   1.00000,    912.1674
    177.5000,      25.0000,   1.00000,    942.2253
    182.5000,      25.0000,   1.00000,    904.2233
    187.5000,      25.0000,   1.00000,    852.4893
    192.5000,      25.0000,   1.00000,    866.1724
    197.5000,      25.0000,   1.00000,    875.5961
    202.5000,      25.0000,   1.00000,    835.5146
    207.5000,      25.0000,   1.00000,    879.0992
    212.5000,      25.0000,   1.00000,    918.4158
    217.5000,      25.0000,   1.00000,    894.3287
    222.5000,      25.0000,   1.00000,    894.9406
    227.5000,      25.0000,   1.00000,    910.6403
    232.5000,      25.0000,   1.00000,    857.7746
    237.5000,      25.0000,   1.00000,    829.4774
    242.5000,      25.0000,   1.00000,    833.6136
    247.5000,      25.0000,   1.00000,    819.7504
    252.5000,      25.0000,   1.00000,    779.2436
    257.5000,      25.0000,   1.00000,    776.5393
    262.5000,      25.0000,   1.00000,    763.2788
    267.5000,      25.0000,   1.00000,    735.7574
    272.5000,      25.0000,   1.00000,    735.9694
    277.5000,      25.0000,   1.00000,    721.9088
     37.5000,       5.0000,   7.00000,   1005.7862
     42.5000,       5.0000,   7.00000,    977.0991
     47.5000,       5.0000,   7.00000,    979.9138
     52.5000,       5.0000,   7.00000,    985.1866
     57.5000,       5.0000,   7.00000,    989.3900
     62.5000,       5.0000,   7.00000,    946.3630
     67.5000,       5.0000,   7.00000,    884.1053
     72.5000,       5.0000,   7.00000,    869.3727
     77.5000,       5.0000,   7.00000,    849.9920
     82.5000,       5.0000,   7.00000,    877.0046
     87.5000,       5.0000,   7.00000,    819.0054
     92.5000,       5.0000,   7.00000,    825.6525
     97.5000,       5.0000,   7.00000,    856.1378
    102.5000,       5.0000,   7.00000,    837.1542
    107.5000,       5.0000,   7.00000,    887.0989
    112.5000,       5.0000,   7.00000,    934.3646
    117.5000,       5.0000,   7.00000,    865.1168
    122.5000,       5.0000,   7.00000,    820.2454
    127.5000,       5.0000,   7.00000,    844.9055
    132.5000,       5.0000,   7.00000,    862.4894
    137.5000,       5.0000,   7.00000,    846.0958
    142.5000,       5.0000,   7.00000,    832.9849
    147.5000,       5.0000,   7.00000,    854.6633
    152.5000,       5.0000,   7.00000,    791.2475
    157.5000,       5.0000,   7.00000,    888.7872
    162.5000,       5.0000,   7.00000,    796.8406
    167.5000,       5.0000,   7.00000,    961.4254
    172.5000,       5.0000,   7.00000,   1082.8875
    177.5000,       5.0000,   7.00000,    842.6627
    182.5000,       5.0000,   7.00000,    886.7407
    187.5000,       5.0000,   7.00000,    894.7047
    192.5000,       5.0000,   7.00000,    791.4827
    197.5000,       5.0000,   7.00000,    848.2313
    202.5000,       5.0000,   7.00000,    856.3631
    207.5000,       5.0000,   7.00000,    881.0105
    212.5000,       5.0000,   7.00000,    893.0333
    217.5000,       5.0000,   7.00000,    931.3860
    222.5000,       5.0000,   7.00000,    909.7858
    227.5000,       5.0000,   7.00000,    831.4243
    232.5000,       5.0000,   7.00000,    865.0410
    237.5000,       5.0000,   7.00000,    967.6248
    242.5000,       5.0000,   7.00000,    786.6339
    247.5000,       5.0000,   7.00000,    769.1143
    252.5000,       5.0000,   7.00000,    754.9849
    257.5000,       5.0000,   7.00000,    758.4492
    262.5000,       5.0000,   7.00000,    812.2491
    267.5000,       5.0000,   7.00000,    753.6886
    272.5000,       5.0000,   7.00000,    705.2771
    277.5000,       5.0000,   7.00000,    669.2809
     42.5000,       5.0000,   8.00000,    954.6641
     47.5000,       5.0000,   8.00000,    966.1230
     52.5000,       5.0000,   8.00000,    968.9428
     57.5000,       5.0000,   8.00000,    970.1245
     62.5000,       5.0000,   8.00000,    944.6088
     67.5000,       5.0000,   8.00000,    874.7165
     72.5000,       5.0000,   8.00000,    844.2300
     77.5000,       5.0000,   8.00000,    830.4844
     82.5000,       5.0000,   8.00000,    868.5347
     87.5000,       5.0000,   8.00000,    810.0627
     92.5000,       5.0000,   8.00000,    814.5807
     97.5000,       5.0000,   8.00000,    843.4623
    102.5000,       5.0000,   8.00000,    829.8286
    107.5000,       5.0000,   8.00000,    882.1626
    112.5000,       5.0000,   8.00000,    940.0653
    117.5000,       5.0000,   8.00000,    858.6277
    122.5000,       5.0000,   8.00000,    821.7198
    127.5000,       5.0000,   8.00000,    833.5853
    132.5000,       5.0000,   8.00000,    827.6930
    137.5000,       5.0000,   8.00000,    833.8817
    142.5000,       5.0000,   8.00000,    815.0637
    147.5000,       5.0000,   8.00000,    824.7455
    152.5000,       5.0000,   8.00000,    771.2576
    157.5000,       5.0000,   8.00000,    872.9589
    162.5000,       5.0000,   8.00000,    782.1467
    167.5000,       5.0000,   8.00000,    938.3926
    172.5000,       5.0000,   8.00000,   1055.3625
    177.5000,       5.0000,   8.00000,    811.9514
    182.5000,       5.0000,   8.00000,    856.5808
    187.5000,       5.0000,   8.00000,    870.1925
    192.5000,       5.0000,   8.00000,    768.4612
    197.5000,       5.0000,   8.00000,    789.4910
    202.5000,       5.0000,   8.00000,    830.3090
    207.5000,       5.0000,   8.00000,    833.4802
    212.5000,       5.0000,   8.00000,    837.3284
    217.5000,       5.0000,   8.00000,    911.9946
    222.5000,       5.0000,   8.00000,    872.0762
    227.5000,       5.0000,   8.00000,    800.0954
    232.5000,       5.0000,   8.00000,    853.0869
    237.5000,       5.0000,   8.00000,    952.7134
    242.5000,       5.0000,   8.00000,    762.5612
    247.5000,       5.0000,   8.00000,    746.9857
    252.5000,       5.0000,   8.00000,    737.0994
    257.5000,       5.0000,   8.00000,    735.5283
    262.5000,       5.0000,   8.00000,    791.2446
    267.5000,       5.0000,   8.00000,    747.0838
    272.5000,       5.0000,   8.00000,    689.2978
     52.5000,      35.0000,   1.00000,    926.9166
     57.5000,      35.0000,   1.00000,    912.5436
     62.5000,      35.0000,   1.00000,    894.7745
     67.5000,      35.0000,   1.00000,    888.0767
     72.5000,      35.0000,   1.00000,    874.0136
     77.5000,      35.0000,   1.00000,    847.6335
     82.5000,      35.0000,   1.00000,    829.8730
     87.5000,      35.0000,   1.00000,    824.7431
     92.5000,      35.0000,   1.00000,    834.8494
     97.5000,      35.0000,   1.00000,    848.4698
    102.5000,      35.0000,   1.00000,    850.4467
    107.5000,      35.0000,   1.00000,    847.2075
    112.5000,      35.0000,   1.00000,    860.3771
    117.5000,      35.0000,   1.00000,    855.5162
    122.5000,      35.0000,   1.00000,    834.4479
    127.5000,      35.0000,   1.00000,    827.0449
    132.5000,      35.0000,   1.00000,    808.1285
    137.5000,      35.0000,   1.00000,    790.9264
    142.5000,      35.0000,   1.00000,    803.3710
    147.5000,      35.0000,   1.00000,    796.6911
    152.5000,      35.0000,   1.00000,    815.0242
    157.5000,      35.0000,   1.00000,    844.2408
    162.5000,      35.0000,   1.00000,    839.4495
    167.5000,      35.0000,   1.00000,    840.1182
    172.5000,      35.0000,   1.00000,    846.8653
    177.5000,      35.0000,   1.00000,    827.3783
    182.5000,      35.0000,   1.00000,    833.4760
    187.5000,      35.0000,   1.00000,    806.0190
    192.5000,      35.0000,   1.00000,    774.5414
    197.5000,      35.0000,   1.00000,    778.1238
    202.5000,      35.0000,   1.00000,    785.3257
    207.5000,      35.0000,   1.00000,    778.9820
    212.5000,      35.0000,   1.00000,    781.5817
    217.5000,      35.0000,   1.00000,    780.1653
    222.5000,      35.0000,   1.00000,    811.8518
    227.5000,      35.0000,   1.00000,    826.0405
    232.5000,      35.0000,   1.00000,    806.6500
    237.5000,      35.0000,   1.00000,    788.2221
    242.5000,      35.0000,   1.00000,    775.4299
    247.5000,      35.0000,   1.00000,    771.7557
    252.5000,      35.0000,   1.00000,    757.0088
    257.5000,      35.0000,   1.00000,    718.4707
    262.5000,      35.0000,   1.00000,    702.4193
     52.5000,       5.0000,  10.00000,    934.9532
     57.5000,       5.0000,  10.00000,    930.7708
     62.5000,       5.0000,  10.00000,    891.7297
     67.5000,       5.0000,  10.00000,    834.8636
     72.5000,       5.0000,  10.00000,    823.7056
     77.5000,       5.0000,  10.00000,    805.8909
     82.5000,       5.0000,  10.00000,    832.0278
     87.5000,       5.0000,  10.00000,    776.3957
     92.5000,       5.0000,  10.00000,    786.5822
     97.5000,       5.0000,  10.00000,    816.7029
    102.5000,       5.0000,  10.00000,    811.5291
    107.5000,       5.0000,  10.00000,    868.0507
    112.5000,       5.0000,  10.00000,    935.0983
    117.5000,       5.0000,  10.00000,    853.0402
    122.5000,       5.0000,  10.00000,    782.4188
    127.5000,       5.0000,  10.00000,    791.9742
    132.5000,       5.0000,  10.00000,    804.7183
    137.5000,       5.0000,  10.00000,    803.3651
    142.5000,       5.0000,  10.00000,    784.1794
    147.5000,       5.0000,  10.00000,    795.3563
    152.5000,       5.0000,  10.00000,    728.5150
    157.5000,       5.0000,  10.00000,    807.2042
    162.5000,       5.0000,  10.00000,    727.3842
    167.5000,       5.0000,  10.00000,    882.2579
    172.5000,       5.0000,  10.00000,    986.8158
    177.5000,       5.0000,  10.00000,    760.1971
    182.5000,       5.0000,  10.00000,    798.6239
    187.5000,       5.0000,  10.00000,    786.3239
    192.5000,       5.0000,  10.00000,    692.0254
    197.5000,       5.0000,  10.00000,    734.3305
    202.5000,       5.0000,  10.00000,    770.6609
    207.5000,       5.0000,  10.00000,    775.6746
    212.5000,       5.0000,  10.00000,    762.4531
    217.5000,       5.0000,  10.00000,    798.2660
    222.5000,       5.0000,  10.00000,    794.9124
    227.5000,       5.0000,  10.00000,    761.1578
    232.5000,       5.0000,  10.00000,    806.6426
    237.5000,       5.0000,  10.00000,    910.2233
    242.5000,       5.0000,  10.00000,    733.2844
    247.5000,       5.0000,  10.00000,    708.0591
    252.5000,       5.0000,  10.00000,    693.1044
    257.5000,       5.0000,  10.00000,    695.6747
    262.5000,       5.0000,  10.00000,    746.6075
     67.5000,      45.0000,   1.00000,    834.7771
     72.5000,      45.0000,   1.00000,    822.0641
     77.5000,      45.0000,   1.00000,    813.6746
     82.5000,      45.0000,   1.00000,    802.7274
     87.5000,      45.0000,   1.00000,    808.0679
     92.5000,      45.0000,   1.00000,    812.2654
     97.5000,      45.0000,   1.00000,    817.7839
    102.5000,      45.0000,   1.00000,    812.4358
    107.5000,      45.0000,   1.00000,    793.6264
    112.5000,      45.0000,   1.00000,    800.5730
    117.5000,      45.0000,   1.00000,    804.0725
    122.5000,      45.0000,   1.00000,    798.9311
    127.5000,      45.0000,   1.00000,    806.8320
    132.5000,      45.0000,   1.00000,    794.1508
    137.5000,      45.0000,   1.00000,    778.6537
    142.5000,      45.0000,   1.00000,    759.7623
    147.5000,      45.0000,   1.00000,    769.9098
    152.5000,      45.0000,   1.00000,    788.4999
    157.5000,      45.0000,   1.00000,    768.0899
    162.5000,      45.0000,   1.00000,    762.2061
    167.5000,      45.0000,   1.00000,    757.9447
    172.5000,      45.0000,   1.00000,    725.6950
    177.5000,      45.0000,   1.00000,    731.1639
    182.5000,      45.0000,   1.00000,    736.4957
    187.5000,      45.0000,   1.00000,    749.4883
    192.5000,      45.0000,   1.00000,    738.9746
    197.5000,      45.0000,   1.00000,    712.6131
    202.5000,      45.0000,   1.00000,    715.8654
    207.5000,      45.0000,   1.00000,    710.6406
    212.5000,      45.0000,   1.00000,    713.8244
    217.5000,      45.0000,   1.00000,    738.3414
    222.5000,      45.0000,   1.00000,    731.1150
    227.5000,      45.0000,   1.00000,    728.9888
    232.5000,      45.0000,   1.00000,    717.7969
    237.5000,      45.0000,   1.00000,    722.7609
    242.5000,      45.0000,   1.00000,    736.4406
    247.5000,      45.0000,   1.00000,    719.6544
     77.5000,       5.0000,  12.00000,    771.9645
    157.5000,       5.0000,  12.00000,    757.5943
    237.5000,       5.0000,  12.00000,    869.9057
     67.5000,      15.0000,   4.00000,    795.2869
     72.5000,      15.0000,   4.00000,    767.4731
     77.5000,      15.0000,   4.00000,    769.8296
     82.5000,      15.0000,   4.00000,    760.7053
     87.5000,      15.0000,   4.00000,    764.5263
     92.5000,      15.0000,   4.00000,    755.9271
     97.5000,      15.0000,   4.00000,    770.7575
    102.5000,      15.0000,   4.00000,    796.3382
    107.5000,      15.0000,   4.00000,    818.1560
    112.5000,      15.0000,   4.00000,    833.2565
    117.5000,      15.0000,   4.00000,    812.1182
    122.5000,      15.0000,   4.00000,    773.8194
    127.5000,      15.0000,   4.00000,    771.1606
    132.5000,      15.0000,   4.00000,    778.9473
    137.5000,      15.0000,   4.00000,    770.0748
    142.5000,      15.0000,   4.00000,    757.9485
    147.5000,      15.0000,   4.00000,    725.0238
    152.5000,      15.0000,   4.00000,    723.8572
    157.5000,      15.0000,   4.00000,    689.4693
    162.5000,      15.0000,   4.00000,    730.2700
    167.5000,      15.0000,   4.00000,    776.0374
    172.5000,      15.0000,   4.00000,    766.4749
    177.5000,      15.0000,   4.00000,    747.3439
    182.5000,      15.0000,   4.00000,    699.8896
    187.5000,      15.0000,   4.00000,    686.1184
    192.5000,      15.0000,   4.00000,    671.4866
    197.5000,      15.0000,   4.00000,    660.9561
    202.5000,      15.0000,   4.00000,    685.3679
    207.5000,      15.0000,   4.00000,    697.5231
    212.5000,      15.0000,   4.00000,    716.1730
    217.5000,      15.0000,   4.00000,    723.7988
    222.5000,      15.0000,   4.00000,    713.9189
    227.5000,      15.0000,   4.00000,    713.9235
    232.5000,      15.0000,   4.00000,    741.5481
    237.5000,      15.0000,   4.00000,    744.8099
    242.5000,      15.0000,   4.00000,    736.7419
    247.5000,      15.0000,   4.00000,    665.6464
     82.5000,      55.0000,   1.00000,    782.3320
     87.5000,      55.0000,   1.00000,    781.6664
     92.5000,      55.0000,   1.00000,    763.9583
     97.5000,      55.0000,   1.00000,    763.4016
    102.5000,      55.0000,   1.00000,    763.1646
    107.5000,      55.0000,   1.00000,    758.8940
    112.5000,      55.0000,   1.00000,    758.8052
    117.5000,      55.0000,   1.00000,    764.4750
    122.5000,      55.0000,   1.00000,    770.1776
    127.5000,      55.0000,   1.00000,    762.2314
    132.5000,      55.0000,   1.00000,    765.5557
    137.5000,      55.0000,   1.00000,    749.4698
    142.5000,      55.0000,   1.00000,    742.0507
    147.5000,      55.0000,   1.00000,    752.8486
    152.5000,      55.0000,   1.00000,    736.6512
    157.5000,      55.0000,   1.00000,    714.6942
    162.5000,      55.0000,   1.00000,    703.5747
    167.5000,      55.0000,   1.00000,    687.3527
    172.5000,      55.0000,   1.00000,    677.4459
    177.5000,      55.0000,   1.00000,    672.4409
    182.5000,      55.0000,   1.00000,    674.7302
    187.5000,      55.0000,   1.00000,    670.2856
    192.5000,      55.0000,   1.00000,    687.9912
    197.5000,      55.0000,   1.00000,    695.5988
    202.5000,      55.0000,   1.00000,    674.0944
    207.5000,      55.0000,   1.00000,    679.0406
    212.5000,      55.0000,   1.00000,    690.8528
    217.5000,      55.0000,   1.00000,    684.0048
    222.5000,      55.0000,   1.00000,    686.1481
    227.5000,      55.0000,   1.00000,    685.2939
    232.5000,      55.0000,   1.00000,    680.6588
     77.5000,       5.0000,  15.00000,    723.9103
    157.5000,       5.0000,  15.00000,    706.4608
    237.5000,       5.0000,  15.00000,    793.9818
     82.5000,      15.0000,   5.00000,    722.1785
     87.5000,      15.0000,   5.00000,    718.5240
     92.5000,      15.0000,   5.00000,    707.0934
     97.5000,      15.0000,   5.00000,    722.4722
    102.5000,      15.0000,   5.00000,    751.0509
    107.5000,      15.0000,   5.00000,    779.4534
    112.5000,      15.0000,   5.00000,    795.0017
    117.5000,      15.0000,   5.00000,    779.8427
    122.5000,      15.0000,   5.00000,    748.2054
    127.5000,      15.0000,   5.00000,    740.0855
    132.5000,      15.0000,   5.00000,    746.1148
    137.5000,      15.0000,   5.00000,    736.9586
    142.5000,      15.0000,   5.00000,    724.1263
    147.5000,      15.0000,   5.00000,    691.4238
    152.5000,      15.0000,   5.00000,    683.3209
    157.5000,      15.0000,   5.00000,    639.8675
    162.5000,      15.0000,   5.00000,    669.5445
    167.5000,      15.0000,   5.00000,    709.3168
    172.5000,      15.0000,   5.00000,    711.5266
    177.5000,      15.0000,   5.00000,    687.8983
    182.5000,      15.0000,   5.00000,    634.4693
    187.5000,      15.0000,   5.00000,    619.9004
    192.5000,      15.0000,   5.00000,    613.0771
    197.5000,      15.0000,   5.00000,    618.8938
    202.5000,      15.0000,   5.00000,    646.8129
    207.5000,      15.0000,   5.00000,    658.1179
    212.5000,      15.0000,   5.00000,    674.5929
    217.5000,      15.0000,   5.00000,    684.4443
    222.5000,      15.0000,   5.00000,    679.8751
    227.5000,      15.0000,   5.00000,    677.7794
    232.5000,      15.0000,   5.00000,    707.5305
     97.5000,      65.0000,   1.00000,    727.2861
    102.5000,      65.0000,   1.00000,    729.3250
    107.5000,      65.0000,   1.00000,    730.9069
    112.5000,      65.0000,   1.00000,    732.2422
    117.5000,      65.0000,   1.00000,    731.9420
    122.5000,      65.0000,   1.00000,    722.9841
    127.5000,      65.0000,   1.00000,    721.4802
    132.5000,      65.0000,   1.00000,    716.5317
    137.5000,      65.0000,   1.00000,    723.1385
    142.5000,      65.0000,   1.00000,    720.8929
    147.5000,      65.0000,   1.00000,    702.2774
    152.5000,      65.0000,   1.00000,    693.7562
    157.5000,      65.0000,   1.00000,    690.2471
    162.5000,      65.0000,   1.00000,    677.2125
    167.5000,      65.0000,   1.00000,    661.3278
    172.5000,      65.0000,   1.00000,    650.6526
    177.5000,      65.0000,   1.00000,    646.2186
    182.5000,      65.0000,   1.00000,    645.9662
    187.5000,      65.0000,   1.00000,    651.7333
    192.5000,      65.0000,   1.00000,    651.9880
    197.5000,      65.0000,   1.00000,    659.0380
    202.5000,      65.0000,   1.00000,    658.4278
    207.5000,      65.0000,   1.00000,    657.2695
    212.5000,      65.0000,   1.00000,    663.2328
    217.5000,      65.0000,   1.00000,    658.5248
     97.5000,      15.0000,   6.00000,    690.7200
    102.5000,      15.0000,   6.00000,    720.2639
    107.5000,      15.0000,   6.00000,    754.8254
    112.5000,      15.0000,   6.00000,    770.6407
    117.5000,      15.0000,   6.00000,    755.2357
    122.5000,      15.0000,   6.00000,    716.8019
    127.5000,      15.0000,   6.00000,    704.6694
    132.5000,      15.0000,   6.00000,    710.8361
    137.5000,      15.0000,   6.00000,    703.8847
    142.5000,      15.0000,   6.00000,    684.6224
    147.5000,      15.0000,   6.00000,    652.1598
    152.5000,      15.0000,   6.00000,    647.9767
    157.5000,      15.0000,   6.00000,    618.0956
    162.5000,      15.0000,   6.00000,    647.9713
    167.5000,      15.0000,   6.00000,    679.5192
    172.5000,      15.0000,   6.00000,    679.7037
    177.5000,      15.0000,   6.00000,    655.8078
    182.5000,      15.0000,   6.00000,    609.6725
    187.5000,      15.0000,   6.00000,    595.6586
    192.5000,      15.0000,   6.00000,    585.0564
    197.5000,      15.0000,   6.00000,    584.6223
    202.5000,      15.0000,   6.00000,    612.3645
    207.5000,      15.0000,   6.00000,    628.2858
    212.5000,      15.0000,   6.00000,    651.3448
    217.5000,      15.0000,   6.00000,    661.4922
    105.0000,      30.0000,   3.00000,    719.0187
    110.0000,      30.0000,   3.00000,    723.9682
    115.0000,      30.0000,   3.00000,    722.9455
    120.0000,      30.0000,   3.00000,    726.7899
    125.0000,      30.0000,   3.00000,    723.1769
    130.0000,      30.0000,   3.00000,    698.1646
    135.0000,      30.0000,   3.00000,    678.8464
    140.0000,      30.0000,   3.00000,    665.9507
    145.0000,      30.0000,   3.00000,    663.0259
    150.0000,      30.0000,   3.00000,    643.6820
    155.0000,      30.0000,   3.00000,    643.7042
    160.0000,      30.0000,   3.00000,    657.9590
    165.0000,      30.0000,   3.00000,    642.6912
    170.0000,      30.0000,   3.00000,    646.1145
    175.0000,      30.0000,   3.00000,    640.7895
    180.0000,      30.0000,   3.00000,    635.7302
    185.0000,      30.0000,   3.00000,    618.5249
    190.0000,      30.0000,   3.00000,    593.6805
    195.0000,      30.0000,   3.00000,    600.0831
    200.0000,      30.0000,   3.00000,    600.2406
    205.0000,      30.0000,   3.00000,    609.1028
    210.0000,      30.0000,   3.00000,    627.5120
    112.5000,      25.0000,   4.00000,    714.2397
    117.5000,      25.0000,   4.00000,    717.5267
    122.5000,      25.0000,   4.00000,    709.8195
    127.5000,      25.0000,   4.00000,    685.6698
    132.5000,      25.0000,   4.00000,    675.3204
    137.5000,      25.0000,   4.00000,    669.8195
    142.5000,      25.0000,   4.00000,    650.9605
    147.5000,      25.0000,   4.00000,    643.2923
    152.5000,      25.0000,   4.00000,    620.1948
    157.5000,      25.0000,   4.00000,    624.0013
    162.5000,      25.0000,   4.00000,    644.5625
    167.5000,      25.0000,   4.00000,    645.5182
    172.5000,      25.0000,   4.00000,    639.1972
    177.5000,      25.0000,   4.00000,    650.0107
    182.5000,      25.0000,   4.00000,    621.9952
    187.5000,      25.0000,   4.00000,    584.0775
    192.5000,      25.0000,   4.00000,    588.9536
    197.5000,      25.0000,   4.00000,    592.3292
    202.5000,      25.0000,   4.00000,    590.5244
    157.5000,      15.0000,   8.00000,    583.4062
    157.5000,      15.0000,  10.00000,    574.2349
   4.82
ITERATION 5
MODEL RESISTIVITY
LAYER 1
61,     2.5000
     10.0000,     995.18
     15.0000,     1010.8
     20.0000,     1000.4
     25.0000,     862.55
     30.0000,     829.78
     35.0000,     853.25
     40.0000,     878.50
     45.0000,     862.64
     50.0000,     857.93
     55.0000,     858.06
     60.0000,     857.98
     65.0000,     825.91
     70.0000,     767.34
     75.0000,     749.08
     80.0000,     745.72
     85.0000,     774.64
     90.0000,     702.71
     95.0000,     708.51
    100.0000,     744.67
    105.0000,     728.76
    110.0000,     784.29
    115.0000,     834.73
    120.0000,     745.14
    125.0000,     679.21
    130.0000,     674.00
    135.0000,     683.01
    140.0000,     682.50
    145.0000,     662.26
    150.0000,     661.98
    155.0000,     582.40
    160.0000,     652.87
    165.0000,     585.19
    170.0000,     734.49
    175.0000,     845.57
    180.0000,     622.99
    185.0000,     637.58
    190.0000,     638.63
    195.0000,     554.75
    200.0000,     606.62
    205.0000,     657.85
    210.0000,     689.88
    215.0000,     691.69
    220.0000,     757.10
    225.0000,     758.93
    230.0000,     695.77
    235.0000,     763.58
    240.0000,     865.25
    245.0000,     696.09
    250.0000,     688.70
    255.0000,     660.40
    260.0000,     656.88
    265.0000,     709.85
    270.0000,     660.68
    275.0000,     597.39
    280.0000,     545.59
    285.0000,     594.68
    290.0000,     577.61
    295.0000,     568.58
    300.0000,     570.03
    305.0000,     569.46
           514.9324
LAYER 2
61,     5.2500
     10.0000,     1001.7
     15.0000,     1010.6
     20.0000,     1000.6
     25.0000,     862.61
     30.0000,     830.14
     35.0000,     853.72
     40.0000,     878.54
     45.0000,     866.11
     50.0000,     864.02
     55.0000,     863.73
     60.0000,     863.46
     65.0000,     847.69
     70.0000,     798.84
     75.0000,     781.32
     80.0000,     780.56
     85.0000,     781.27
     90.0000,     745.61
     95.0000,     745.69
    100.0000,     747.08
    105.0000,     741.71
    110.0000,     784.56
    115.0000,     834.78
    120.0000,     747.35
    125.0000,     683.21
    130.0000,     682.22
    135.0000,     684.17
    140.0000,     683.83
    145.0000,     671.96
    150.0000,     670.15
    155.0000,     654.28
    160.0000,     669.59
    165.0000,     669.90
    170.0000,     765.37
    175.0000,     848.00
    180.0000,     685.78
    185.0000,     681.28
    190.0000,     679.91
    195.0000,     631.65
    200.0000,     634.75
    205.0000,     673.37
    210.0000,     704.13
    215.0000,     705.97
    220.0000,     759.15
    225.0000,     759.83
    230.0000,     726.83
    235.0000,     767.72
    240.0000,     865.34
    245.0000,     698.45
    250.0000,     688.78
    255.0000,     662.32
    260.0000,     662.05
    265.0000,     709.93
    270.0000,     663.15
    275.0000,     597.57
    280.0000,     556.29
    285.0000,     594.78
    290.0000,     578.47
    295.0000,     569.97
    300.0000,     570.31
    305.0000,     569.42
           515.9923
LAYER 3
59,     8.2750
     15.0000,     1010.6
     20.0000,     1008.4
     25.0000,     950.42
     30.0000,     950.62
     35.0000,     1021.1
     40.0000,     1096.2
     45.0000,     1096.5
     50.0000,     1095.8
     55.0000,     1094.5
     60.0000,     1092.7
     65.0000,     1065.2
     70.0000,     998.68
     75.0000,     928.69
     80.0000,     903.98
     85.0000,     900.68
     90.0000,     897.31
     95.0000,     896.73
    100.0000,     895.63
    105.0000,     894.94
    110.0000,     903.51
    115.0000,     948.32
    120.0000,     951.23
    125.0000,     956.80
    130.0000,     958.32
    135.0000,     960.69
    140.0000,     962.15
    145.0000,     964.38
    150.0000,     969.84
    155.0000,     1009.9
    160.0000,     1126.8
    165.0000,     1132.8
    170.0000,     1205.9
    175.0000,     1242.9
    180.0000,     1254.1
    185.0000,     1254.3
    190.0000,     1249.9
    195.0000,     1193.8
    200.0000,     1157.2
    205.0000,     1129.1
    210.0000,     1119.7
    215.0000,     1110.8
    220.0000,     1077.7
    225.0000,     1072.6
    230.0000,     1066.8
    235.0000,     1058.2
    240.0000,     1051.9
    245.0000,     890.01
    250.0000,     816.40
    255.0000,     794.73
    260.0000,     793.49
    265.0000,     792.39
    270.0000,     752.78
    275.0000,     661.97
    280.0000,     634.56
    285.0000,     632.56
    290.0000,     622.39
    295.0000,     601.01
    300.0000,     583.43
           569.4598
LAYER 4
57,    11.6025
     20.0000,     1038.4
     25.0000,     1066.3
     30.0000,     1094.0
     35.0000,     1261.7
     40.0000,     1306.8
     45.0000,     1306.6
     50.0000,     1294.0
     55.0000,     1207.3
     60.0000,     1136.3
     65.0000,     1077.0
     70.0000,     1004.6
     75.0000,     931.44
     80.0000,     905.41
     85.0000,     902.91
     90.0000,     902.41
     95.0000,     902.60
    100.0000,     903.56
    105.0000,     905.18
    110.0000,     946.09
    115.0000,     1022.0
    120.0000,     1032.0
    125.0000,     1032.6
    130.0000,     1032.0
    135.0000,     1030.9
    140.0000,     1030.1
    145.0000,     1030.5
    150.0000,     1036.0
    155.0000,     1050.3
    160.0000,     1168.2
    165.0000,     1191.4
    170.0000,     1271.1
    175.0000,     1341.0
    180.0000,     1426.2
    185.0000,     1433.3
    190.0000,     1435.0
    195.0000,     1434.1
    200.0000,     1427.1
    205.0000,     1408.7
    210.0000,     1391.3
    215.0000,     1377.5
    220.0000,     1346.4
    225.0000,     1337.7
    230.0000,     1331.2
    235.0000,     1320.9
    240.0000,     1310.9
    245.0000,     1138.0
    250.0000,     1005.7
    255.0000,     941.77
    260.0000,     914.45
    265.0000,     898.93
    270.0000,     826.74
    275.0000,     742.02
    280.0000,     702.95
    285.0000,     697.00
    290.0000,     672.29
    295.0000,     640.97
           586.0452
LAYER 5
53,    15.2628
     30.0000,     1279.7
     35.0000,     1304.4
     40.0000,     1306.3
     45.0000,     1306.4
     50.0000,     1293.2
     55.0000,     1201.3
     60.0000,     1134.1
     65.0000,     1074.6
     70.0000,     997.68
     75.0000,     922.68
     80.0000,     898.35
     85.0000,     897.18
     90.0000,     897.21
     95.0000,     898.48
    100.0000,     900.46
    105.0000,     904.14
    110.0000,     946.06
    115.0000,     1021.3
    120.0000,     1030.9
    125.0000,     1031.8
    130.0000,     1031.3
    135.0000,     1030.1
    140.0000,     1028.9
    145.0000,     1028.9
    150.0000,     1031.3
    155.0000,     1045.7
    160.0000,     1133.8
    165.0000,     1170.4
    170.0000,     1266.2
    175.0000,     1340.0
    180.0000,     1419.7
    185.0000,     1431.5
    190.0000,     1434.3
    195.0000,     1434.1
    200.0000,     1426.3
    205.0000,     1405.2
    210.0000,     1392.2
    215.0000,     1377.5
    220.0000,     1350.6
    225.0000,     1338.2
    230.0000,     1331.7
    235.0000,     1321.5
    240.0000,     1311.3
    245.0000,     1158.2
    250.0000,     1035.8
    255.0000,     967.50
    260.0000,     926.00
    265.0000,     899.72
    270.0000,     828.04
    275.0000,     791.21
    280.0000,     779.36
    285.0000,     774.40
           716.6270
LAYER 6
49,    19.2890
     40.0000,     1303.5
     45.0000,     1301.9
     50.0000,     1282.9
     55.0000,     1147.6
     60.0000,     1013.9
     65.0000,     868.76
     70.0000,     786.45
     75.0000,     751.86
     80.0000,     748.48
     85.0000,     748.56
     90.0000,     749.76
     95.0000,     763.83
    100.0000,     799.83
    105.0000,     855.49
    110.0000,     926.29
    115.0000,     990.63
    120.0000,     1002.3
    125.0000,     1002.3
    130.0000,     1001.2
    135.0000,     997.32
    140.0000,     983.29
    145.0000,     974.91
    150.0000,     973.62
    155.0000,     973.86
    160.0000,     975.98
    165.0000,     982.13
    170.0000,     990.99
    175.0000,     1006.8
    180.0000,     1029.8
    185.0000,     1052.9
    190.0000,     1111.3
    195.0000,     1165.6
    200.0000,     1222.1
    205.0000,     1254.0
    210.0000,     1268.2
    215.0000,     1273.7
    220.0000,     1275.3
    225.0000,     1275.5
    230.0000,     1275.2
    235.0000,     1273.3
    240.0000,     1267.3
    245.0000,     1155.6
    250.0000,     1033.9
    255.0000,     965.87
    260.0000,     925.15
    265.0000,     895.29
    270.0000,     827.69
    275.0000,     791.72
           780.1462
LAYER 7
45,    23.7179
     50.0000,     1252.0
     55.0000,     992.89
     60.0000,     868.25
     65.0000,     755.25
     70.0000,     717.56
     75.0000,     709.32
     80.0000,     709.07
     85.0000,     709.27
     90.0000,     710.02
     95.0000,     715.99
    100.0000,     738.56
    105.0000,     782.60
    110.0000,     829.43
    115.0000,     848.83
    120.0000,     849.31
    125.0000,     848.94
    130.0000,     846.87
    135.0000,     836.26
    140.0000,     793.31
    145.0000,     731.63
    150.0000,     675.93
    155.0000,     637.90
    160.0000,     617.21
    165.0000,     609.69
    170.0000,     608.80
    175.0000,     608.29
    180.0000,     608.57
    185.0000,     609.18
    190.0000,     610.83
    195.0000,     619.50
    200.0000,     640.71
    205.0000,     673.16
    210.0000,     714.03
    215.0000,     761.54
    220.0000,     809.85
    225.0000,     845.89
    230.0000,     857.28
    235.0000,     861.10
    240.0000,     862.16
    245.0000,     862.46
    250.0000,     859.18
    255.0000,     849.80
    260.0000,     835.25
    265.0000,     816.20
           791.3483
LAYER 8
41,    28.5897
     60.0000,     848.83
     65.0000,     730.10
     70.0000,     710.45
     75.0000,     708.97
     80.0000,     708.88
     85.0000,     709.06
     90.0000,     709.63
     95.0000,     711.15
    100.0000,     719.63
    105.0000,     738.53
    110.0000,     754.82
    115.0000,     758.32
    120.0000,     758.74
    125.0000,     758.50
    130.0000,     757.20
    135.0000,     748.50
    140.0000,     712.57
    145.0000,     655.60
    150.0000,     597.95
    155.0000,     549.76
    160.0000,     514.36
    165.0000,     491.09
    170.0000,     479.94
    175.0000,     477.69
    180.0000,     476.29
    185.0000,     475.61
    190.0000,     475.61
    195.0000,     475.83
    200.0000,     477.67
    205.0000,     484.92
    210.0000,     500.87
    215.0000,     528.13
    220.0000,     567.84
    225.0000,     617.53
    230.0000,     657.98
    235.0000,     681.83
    240.0000,     687.57
    245.0000,     695.97
    250.0000,     706.54
    255.0000,     721.22
           751.7402
LAYER 9
37,    33.9487
     70.0000,     710.04
     75.0000,     709.33
     80.0000,     709.27
     85.0000,     709.41
     90.0000,     709.89
     95.0000,     710.80
    100.0000,     713.36
    105.0000,     718.26
    110.0000,     720.80
    115.0000,     721.43
    120.0000,     721.70
    125.0000,     721.43
    130.0000,     720.71
    135.0000,     711.80
    140.0000,     681.36
    145.0000,     633.96
    150.0000,     584.43
    155.0000,     541.84
    160.0000,     509.21
    165.0000,     486.65
    170.0000,     473.52
    175.0000,     467.73
    180.0000,     466.57
    185.0000,     465.85
    190.0000,     465.47
    195.0000,     465.47
    200.0000,     465.61
    205.0000,     466.15
    210.0000,     468.95
    215.0000,     477.04
    220.0000,     493.06
    225.0000,     519.11
    230.0000,     555.69
    235.0000,     585.74
    240.0000,     597.63
    245.0000,     601.25
           608.4218
LAYER 10
31,    39.8436
     85.0000,     709.80
     90.0000,     710.26
     95.0000,     710.78
    100.0000,     711.45
    105.0000,     712.16
    110.0000,     712.66
    115.0000,     712.92
    120.0000,     712.70
    125.0000,     711.81
    130.0000,     710.18
    135.0000,     698.37
    140.0000,     669.87
    145.0000,     628.13
    150.0000,     582.87
    155.0000,     541.79
    160.0000,     509.46
    165.0000,     487.43
    170.0000,     474.55
    175.0000,     468.30
    180.0000,     466.39
    185.0000,     466.01
    190.0000,     465.59
    195.0000,     465.65
    200.0000,     465.86
    205.0000,     466.15
    210.0000,     466.84
    215.0000,     469.39
    220.0000,     474.89
    225.0000,     486.57
    230.0000,     505.94
           552.2353
LAYER 11
27,    46.3279
     95.0000,     710.71
    100.0000,     711.10
    105.0000,     711.44
    110.0000,     711.65
    115.0000,     711.69
    120.0000,     711.40
    125.0000,     710.97
    130.0000,     706.76
    135.0000,     693.54
    140.0000,     666.00
    145.0000,     626.77
    150.0000,     582.77
    155.0000,     541.91
    160.0000,     509.68
    165.0000,     487.72
    170.0000,     474.90
    175.0000,     468.90
    180.0000,     466.89
    185.0000,     466.34
    190.0000,     466.22
    195.0000,     466.19
    200.0000,     466.38
    205.0000,     466.62
    210.0000,     466.91
    215.0000,     467.50
    220.0000,     468.96
           472.8019
LAYER 12
23,    53.4607
    105.0000,     711.14
    110.0000,     711.24
    115.0000,     711.15
    120.0000,     710.99
    125.0000,     710.31
    130.0000,     705.61
    135.0000,     692.44
    140.0000,     665.05
    145.0000,     626.48
    150.0000,     582.77
    155.0000,     542.03
    160.0000,     509.94
    165.0000,     488.26
    170.0000,     475.68
    175.0000,     469.57
    180.0000,     467.24
    185.0000,     466.59
    190.0000,     466.48
    195.0000,     466.48
    200.0000,     466.59
    205.0000,     466.79
    210.0000,     466.99
           467.2576
LAYER 13
21,    61.3068
    110.0000,     710.93
    115.0000,     710.84
    120.0000,     710.60
    125.0000,     709.57
    130.0000,     705.32
    135.0000,     692.25
    140.0000,     664.77
    145.0000,     626.35
    150.0000,     582.79
    155.0000,     542.14
    160.0000,     510.13
    165.0000,     488.57
    170.0000,     476.10
    175.0000,     469.99
    180.0000,     467.54
    185.0000,     466.78
    190.0000,     466.65
    195.0000,     466.61
    200.0000,     466.64
    205.0000,     466.75
           466.8241
LAYER 14
19, 
    115.0000,     710.67
    120.0000,     710.49
    125.0000,     709.47
    130.0000,     705.19
    135.0000,     692.26
    140.0000,     664.66
    145.0000,     626.31
    150.0000,     582.81
    155.0000,     542.19
    160.0000,     510.22
    165.0000,     488.69
    170.0000,     476.23
    175.0000,     470.13
    180.0000,     467.65
    185.0000,     466.85
    190.0000,     466.75
    195.0000,     466.67
    200.0000,     466.65
           466.6703
CALCULATED APPARENT RESISTIVITY
      7.5000,       5.0000,   1.00000,    996.8537
     12.5000,       5.0000,   1.00000,    984.1072
     17.5000,       5.0000,   1.00000,    984.0282
     22.5000,       5.0000,   1.00000,    906.7507
     27.5000,       5.0000,   1.00000,    896.6783
     32.5000,       5.0000,   1.00000,    901.9828
     37.5000,       5.0000,   1.00000,    912.1427
     42.5000,       5.0000,   1.00000,    893.5809
     47.5000,       5.0000,   1.00000,    906.2419
     52.5000,       5.0000,   1.00000,    891.1231
     57.5000,       5.0000,   1.00000,    879.5669
     62.5000,       5.0000,   1.00000,    856.1464
     67.5000,       5.0000,   1.00000,    815.7167
     72.5000,       5.0000,   1.00000,    807.7970
     77.5000,       5.0000,   1.00000,    770.8042
     82.5000,       5.0000,   1.00000,    794.3583
     87.5000,       5.0000,   1.00000,    748.7628
     92.5000,       5.0000,   1.00000,    754.7057
     97.5000,       5.0000,   1.00000,    775.2274
    102.5000,       5.0000,   1.00000,    763.5739
    107.5000,       5.0000,   1.00000,    787.0886
    112.5000,       5.0000,   1.00000,    805.5258
    117.5000,       5.0000,   1.00000,    761.5676
    122.5000,       5.0000,   1.00000,    737.5099
    127.5000,       5.0000,   1.00000,    725.3560
    132.5000,       5.0000,   1.00000,    716.9791
    137.5000,       5.0000,   1.00000,    715.3466
    142.5000,       5.0000,   1.00000,    689.8586
    147.5000,       5.0000,   1.00000,    716.2538
    152.5000,       5.0000,   1.00000,    648.9176
    157.5000,       5.0000,   1.00000,    744.1558
    162.5000,       5.0000,   1.00000,    672.5977
    167.5000,       5.0000,   1.00000,    753.9785
    172.5000,       5.0000,   1.00000,    821.4875
    177.5000,       5.0000,   1.00000,    687.6476
    182.5000,       5.0000,   1.00000,    733.8010
    187.5000,       5.0000,   1.00000,    716.5983
    192.5000,       5.0000,   1.00000,    656.0652
    197.5000,       5.0000,   1.00000,    701.9541
    202.5000,       5.0000,   1.00000,    715.6818
    207.5000,       5.0000,   1.00000,    743.3937
    212.5000,       5.0000,   1.00000,    749.0560
    217.5000,       5.0000,   1.00000,    790.0665
    222.5000,       5.0000,   1.00000,    798.1617
    227.5000,       5.0000,   1.00000,    779.1911
    232.5000,       5.0000,   1.00000,    782.0232
    237.5000,       5.0000,   1.00000,    848.7651
    242.5000,       5.0000,   1.00000,    723.5499
    247.5000,       5.0000,   1.00000,    739.9702
    252.5000,       5.0000,   1.00000,    709.9527
    257.5000,       5.0000,   1.00000,    684.7400
    262.5000,       5.0000,   1.00000,    701.3433
    267.5000,       5.0000,   1.00000,    653.8334
    272.5000,       5.0000,   1.00000,    637.5107
    277.5000,       5.0000,   1.00000,    588.9800
    282.5000,       5.0000,   1.00000,    609.0699
    287.5000,       5.0000,   1.00000,    583.8688
    292.5000,       5.0000,   1.00000,    583.1132
    297.5000,       5.0000,   1.00000,    570.2734
    302.5000,       5.0000,   1.00000,    570.2516
    307.5000,       5.0000,   1.00000,    534.0464
     12.5000,       5.0000,   2.00000,   1021.3112
     17.5000,       5.0000,   2.00000,   1042.4208
     22.5000,       5.0000,   2.00000,    944.8690
     27.5000,       5.0000,   2.00000,    937.5422
     32.5000,       5.0000,   2.00000,    993.3078
     37.5000,       5.0000,   2.00000,    995.4182
     42.5000,       5.0000,   2.00000,    949.9634
     47.5000,       5.0000,   2.00000,    954.8667
     52.5000,       5.0000,   2.00000,    949.6282
     57.5000,       5.0000,   2.00000,    941.8486
     62.5000,       5.0000,   2.00000,    912.0985
     67.5000,       5.0000,   2.00000,    865.0515
     72.5000,       5.0000,   2.00000,    844.6646
     77.5000,       5.0000,   2.00000,    829.8925
     82.5000,       5.0000,   2.00000,    853.1152
     87.5000,       5.0000,   2.00000,    789.0871
     92.5000,       5.0000,   2.00000,    795.8895
     97.5000,       5.0000,   2.00000,    829.8486
    102.5000,       5.0000,   2.00000,    787.0504
    107.5000,       5.0000,   2.00000,    819.5464
    112.5000,       5.0000,   2.00000,    867.8649
    117.5000,       5.0000,   2.00000,    802.3909
    122.5000,       5.0000,   2.00000,    771.0767
    127.5000,       5.0000,   2.00000,    789.9241
    132.5000,       5.0000,   2.00000,    797.0375
    137.5000,       5.0000,   2.00000,    780.2702
    142.5000,       5.0000,   2.00000,    775.3184
    147.5000,       5.0000,   2.00000,    786.6243
    152.5000,       5.0000,   2.00000,    755.0662
    157.5000,       5.0000,   2.00000,    837.4328
    162.5000,       5.0000,   2.00000,    718.6378
    167.5000,       5.0000,   2.00000,    853.0496
    172.5000,       5.0000,   2.00000,    964.3591
    177.5000,       5.0000,   2.00000,    737.6766
    182.5000,       5.0000,   2.00000,    823.0139
    187.5000,       5.0000,   2.00000,    873.7600
    192.5000,       5.0000,   2.00000,    757.8015
    197.5000,       5.0000,   2.00000,    807.7626
    202.5000,       5.0000,   2.00000,    853.7603
    207.5000,       5.0000,   2.00000,    838.6846
    212.5000,       5.0000,   2.00000,    826.7438
    217.5000,       5.0000,   2.00000,    897.8750
    222.5000,       5.0000,   2.00000,    894.5541
    227.5000,       5.0000,   2.00000,    797.3724
    232.5000,       5.0000,   2.00000,    853.9661
    237.5000,       5.0000,   2.00000,    956.7481
    242.5000,       5.0000,   2.00000,    774.2184
    247.5000,       5.0000,   2.00000,    771.6386
    252.5000,       5.0000,   2.00000,    769.8766
    257.5000,       5.0000,   2.00000,    727.1293
    262.5000,       5.0000,   2.00000,    750.1475
    267.5000,       5.0000,   2.00000,    706.2173
    272.5000,       5.0000,   2.00000,    656.8870
    277.5000,       5.0000,   2.00000,    621.4897
    282.5000,       5.0000,   2.00000,    653.7088
    287.5000,       5.0000,   2.00000,    623.8766
    292.5000,       5.0000,   2.00000,    593.8423
    297.5000,       5.0000,   2.00000,    597.4797
    302.5000,       5.0000,   2.00000,    595.9568
     17.5000,       5.0000,   3.00000,   1079.5457
     22.5000,       5.0000,   3.00000,    969.5249
     27.5000,       5.0000,   3.00000,    966.8745
     32.5000,       5.0000,   3.00000,   1026.6794
     37.5000,       5.0000,   3.00000,   1053.8169
     42.5000,       5.0000,   3.00000,    992.3993
     47.5000,       5.0000,   3.00000,    977.4129
     52.5000,       5.0000,   3.00000,    978.5956
     57.5000,       5.0000,   3.00000,    981.3062
     62.5000,       5.0000,   3.00000,    948.4402
     67.5000,       5.0000,   3.00000,    882.5464
     72.5000,       5.0000,   3.00000,    871.5037
     77.5000,       5.0000,   3.00000,    863.0360
     82.5000,       5.0000,   3.00000,    887.4479
     87.5000,       5.0000,   3.00000,    822.9294
     92.5000,       5.0000,   3.00000,    821.3823
     97.5000,       5.0000,   3.00000,    831.0590
    102.5000,       5.0000,   3.00000,    814.8370
    107.5000,       5.0000,   3.00000,    859.8723
    112.5000,       5.0000,   3.00000,    906.4294
    117.5000,       5.0000,   3.00000,    836.5710
    122.5000,       5.0000,   3.00000,    789.8654
    127.5000,       5.0000,   3.00000,    813.7000
    132.5000,       5.0000,   3.00000,    843.2714
    137.5000,       5.0000,   3.00000,    857.3735
    142.5000,       5.0000,   3.00000,    827.1212
    147.5000,       5.0000,   3.00000,    867.7600
    152.5000,       5.0000,   3.00000,    804.2335
    157.5000,       5.0000,   3.00000,    855.4875
    162.5000,       5.0000,   3.00000,    776.1564
    167.5000,       5.0000,   3.00000,    934.7052
    172.5000,       5.0000,   3.00000,   1026.5398
    177.5000,       5.0000,   3.00000,    828.3138
    182.5000,       5.0000,   3.00000,    877.1388
    187.5000,       5.0000,   3.00000,    917.7051
    192.5000,       5.0000,   3.00000,    847.8109
    197.5000,       5.0000,   3.00000,    887.2718
    202.5000,       5.0000,   3.00000,    921.9632
    207.5000,       5.0000,   3.00000,    927.2604
    212.5000,       5.0000,   3.00000,    907.9174
    217.5000,       5.0000,   3.00000,    962.4958
    222.5000,       5.0000,   3.00000,    909.7058
    227.5000,       5.0000,   3.00000,    843.1628
    232.5000,       5.0000,   3.00000,    894.9510
    237.5000,       5.0000,   3.00000,   1016.7573
    242.5000,       5.0000,   3.00000,    830.7098
    247.5000,       5.0000,   3.00000,    790.5392
    252.5000,       5.0000,   3.00000,    769.0170
    257.5000,       5.0000,   3.00000,    776.8440
    262.5000,       5.0000,   3.00000,    806.6859
    267.5000,       5.0000,   3.00000,    741.5667
    272.5000,       5.0000,   3.00000,    683.5981
    277.5000,       5.0000,   3.00000,    635.7896
    282.5000,       5.0000,   3.00000,    683.9031
    287.5000,       5.0000,   3.00000,    651.9274
    292.5000,       5.0000,   3.00000,    629.9421
    297.5000,       5.0000,   3.00000,    613.3273
     22.5000,      15.0000,   1.00000,   1013.7553
     27.5000,      15.0000,   1.00000,    993.0188
     32.5000,      15.0000,   1.00000,   1011.5833
     37.5000,      15.0000,   1.00000,   1021.2445
     42.5000,      15.0000,   1.00000,   1016.0690
     47.5000,      15.0000,   1.00000,    986.7653
     52.5000,      15.0000,   1.00000,    977.8340
     57.5000,      15.0000,   1.00000,    972.9307
     62.5000,      15.0000,   1.00000,    941.9789
     67.5000,      15.0000,   1.00000,    910.0837
     72.5000,      15.0000,   1.00000,    884.5701
     77.5000,      15.0000,   1.00000,    883.7611
     82.5000,      15.0000,   1.00000,    872.1780
     87.5000,      15.0000,   1.00000,    860.7963
     92.5000,      15.0000,   1.00000,    826.8738
     97.5000,      15.0000,   1.00000,    822.1296
    102.5000,      15.0000,   1.00000,    847.2768
    107.5000,      15.0000,   1.00000,    880.7861
    112.5000,      15.0000,   1.00000,    876.5732
    117.5000,      15.0000,   1.00000,    849.1627
    122.5000,      15.0000,   1.00000,    819.5572
    127.5000,      15.0000,   1.00000,    812.0906
    132.5000,      15.0000,   1.00000,    850.3807
    137.5000,      15.0000,   1.00000,    867.6652
    142.5000,      15.0000,   1.00000,    890.9330
    147.5000,      15.0000,   1.00000,    857.8114
    152.5000,      15.0000,   1.00000,    836.5107
    157.5000,      15.0000,   1.00000,    817.3622
    162.5000,      15.0000,   1.00000,    879.0734
    167.5000,      15.0000,   1.00000,    927.1686
    172.5000,      15.0000,   1.00000,    954.8320
    177.5000,      15.0000,   1.00000,    942.7108
    182.5000,      15.0000,   1.00000,    894.0297
    187.5000,      15.0000,   1.00000,    870.1831
    192.5000,      15.0000,   1.00000,    892.6614
    197.5000,      15.0000,   1.00000,    914.5247
    202.5000,      15.0000,   1.00000,    925.7963
    207.5000,      15.0000,   1.00000,    949.0856
    212.5000,      15.0000,   1.00000,    969.8476
    217.5000,      15.0000,   1.00000,    916.9626
    222.5000,      15.0000,   1.00000,    897.2181
    227.5000,      15.0000,   1.00000,    891.1119
    232.5000,      15.0000,   1.00000,    924.2917
    237.5000,      15.0000,   1.00000,    914.2831
    242.5000,      15.0000,   1.00000,    889.8265
    247.5000,      15.0000,   1.00000,    802.6189
    252.5000,      15.0000,   1.00000,    774.3946
    257.5000,      15.0000,   1.00000,    792.0060
    262.5000,      15.0000,   1.00000,    800.5542
    267.5000,      15.0000,   1.00000,    763.2253
    272.5000,      15.0000,   1.00000,    704.9326
    277.5000,      15.0000,   1.00000,    680.6517
    282.5000,      15.0000,   1.00000,    661.5615
    287.5000,      15.0000,   1.00000,    672.4521
    292.5000,      15.0000,   1.00000,    651.8637
     22.5000,       5.0000,   4.00000,    982.6754
     27.5000,       5.0000,   4.00000,    976.7947
     32.5000,       5.0000,   4.00000,   1031.2046
     37.5000,       5.0000,   4.00000,   1055.6447
     42.5000,       5.0000,   4.00000,   1014.3344
     47.5000,       5.0000,   4.00000,   1001.1298
     52.5000,       5.0000,   4.00000,    987.6727
     57.5000,       5.0000,   4.00000,    991.1047
     62.5000,       5.0000,   4.00000,    957.1850
     67.5000,       5.0000,   4.00000,    898.9449
     72.5000,       5.0000,   4.00000,    886.4776
     77.5000,       5.0000,   4.00000,    869.9960
     82.5000,       5.0000,   4.00000,    906.9745
     87.5000,       5.0000,   4.00000,    839.8019
     92.5000,       5.0000,   4.00000,    822.0987
     97.5000,       5.0000,   4.00000,    841.6943
    102.5000,       5.0000,   4.00000,    827.4846
    107.5000,       5.0000,   4.00000,    887.1378
    112.5000,       5.0000,   4.00000,    929.3553
    117.5000,       5.0000,   4.00000,    848.6520
    122.5000,       5.0000,   4.00000,    808.0507
    127.5000,       5.0000,   4.00000,    819.2277
    132.5000,       5.0000,   4.00000,    865.0777
    137.5000,       5.0000,   4.00000,    885.9097
    142.5000,       5.0000,   4.00000,    887.4560
    147.5000,       5.0000,   4.00000,    897.9554
    152.5000,       5.0000,   4.00000,    793.3224
    157.5000,       5.0000,   4.00000,    890.8461
    162.5000,       5.0000,   4.00000,    802.6370
    167.5000,       5.0000,   4.00000,    958.7034
    172.5000,       5.0000,   4.00000,   1100.2339
    177.5000,       5.0000,   4.00000,    858.5776
    182.5000,       5.0000,   4.00000,    924.0013
    187.5000,       5.0000,   4.00000,    928.3696
    192.5000,       5.0000,   4.00000,    851.5211
    197.5000,       5.0000,   4.00000,    933.9263
    202.5000,       5.0000,   4.00000,    953.9141
    207.5000,       5.0000,   4.00000,    973.8670
    212.5000,       5.0000,   4.00000,    961.1406
    217.5000,       5.0000,   4.00000,    958.5380
    222.5000,       5.0000,   4.00000,    929.2720
    227.5000,       5.0000,   4.00000,    862.6727
    232.5000,       5.0000,   4.00000,    921.0500
    237.5000,       5.0000,   4.00000,   1037.9371
    242.5000,       5.0000,   4.00000,    835.2467
    247.5000,       5.0000,   4.00000,    808.7646
    252.5000,       5.0000,   4.00000,    778.7823
    257.5000,       5.0000,   4.00000,    781.7588
    262.5000,       5.0000,   4.00000,    845.2568
    267.5000,       5.0000,   4.00000,    770.8160
    272.5000,       5.0000,   4.00000,    707.5149
    277.5000,       5.0000,   4.00000,    653.3991
    282.5000,       5.0000,   4.00000,    690.9317
    287.5000,       5.0000,   4.00000,    676.2171
    292.5000,       5.0000,   4.00000,    654.1581
     30.0000,      20.0000,   1.00000,    987.3702
     35.0000,      20.0000,   1.00000,    985.2201
     40.0000,      20.0000,   1.00000,    998.4961
     45.0000,      20.0000,   1.00000,   1003.6365
     50.0000,      20.0000,   1.00000,   1001.6364
     55.0000,      20.0000,   1.00000,    975.5071
     60.0000,      20.0000,   1.00000,    949.4500
     65.0000,      20.0000,   1.00000,    934.2854
     70.0000,      20.0000,   1.00000,    911.2841
     75.0000,      20.0000,   1.00000,    898.8701
     80.0000,      20.0000,   1.00000,    878.9539
     85.0000,      20.0000,   1.00000,    855.2886
     90.0000,      20.0000,   1.00000,    854.2574
     95.0000,      20.0000,   1.00000,    841.6215
    100.0000,      20.0000,   1.00000,    856.4528
    105.0000,      20.0000,   1.00000,    881.0521
    110.0000,      20.0000,   1.00000,    871.9739
    115.0000,      20.0000,   1.00000,    870.4070
    120.0000,      20.0000,   1.00000,    851.3532
    125.0000,      20.0000,   1.00000,    840.4069
    130.0000,      20.0000,   1.00000,    841.7402
    135.0000,      20.0000,   1.00000,    870.0828
    140.0000,      20.0000,   1.00000,    889.3106
    145.0000,      20.0000,   1.00000,    856.7593
    150.0000,      20.0000,   1.00000,    867.6224
    155.0000,      20.0000,   1.00000,    843.5047
    160.0000,      20.0000,   1.00000,    861.3176
    165.0000,      20.0000,   1.00000,    949.1919
    170.0000,      20.0000,   1.00000,    933.4470
    175.0000,      20.0000,   1.00000,    964.1911
    180.0000,      20.0000,   1.00000,    960.1270
    185.0000,      20.0000,   1.00000,    877.0201
    190.0000,      20.0000,   1.00000,    887.8088
    195.0000,      20.0000,   1.00000,    880.7809
    200.0000,      20.0000,   1.00000,    908.5496
    205.0000,      20.0000,   1.00000,    963.0814
    210.0000,      20.0000,   1.00000,    939.6517
    215.0000,      20.0000,   1.00000,    938.9562
    220.0000,      20.0000,   1.00000,    920.2003
    225.0000,      20.0000,   1.00000,    909.8531
    230.0000,      20.0000,   1.00000,    927.3350
    235.0000,      20.0000,   1.00000,    885.9711
    240.0000,      20.0000,   1.00000,    874.5683
    245.0000,      20.0000,   1.00000,    852.7307
    250.0000,      20.0000,   1.00000,    803.6420
    255.0000,      20.0000,   1.00000,    804.5467
    260.0000,      20.0000,   1.00000,    786.3187
    265.0000,      20.0000,   1.00000,    774.1354
    270.0000,      20.0000,   1.00000,    769.5441
    275.0000,      20.0000,   1.00000,    725.2241
    280.0000,      20.0000,   1.00000,    696.1151
    285.0000,      20.0000,   1.00000,    675.3710
     27.5000,       5.0000,   5.00000,    966.7516
     32.5000,       5.0000,   5.00000,   1017.6595
     37.5000,       5.0000,   5.00000,   1039.0460
     42.5000,       5.0000,   5.00000,   1006.6036
     47.5000,       5.0000,   5.00000,   1014.1061
     52.5000,       5.0000,   5.00000,    998.6715
     57.5000,       5.0000,   5.00000,    981.1649
     62.5000,       5.0000,   5.00000,    956.3453
     67.5000,       5.0000,   5.00000,    906.0126
     72.5000,       5.0000,   5.00000,    886.8301
     77.5000,       5.0000,   5.00000,    875.3042
     82.5000,       5.0000,   5.00000,    905.1336
     87.5000,       5.0000,   5.00000,    830.5651
     92.5000,       5.0000,   5.00000,    828.2708
     97.5000,       5.0000,   5.00000,    854.2676
    102.5000,       5.0000,   5.00000,    837.0771
    107.5000,       5.0000,   5.00000,    887.2085
    112.5000,       5.0000,   5.00000,    940.0809
    117.5000,       5.0000,   5.00000,    858.4715
    122.5000,       5.0000,   5.00000,    808.3871
    127.5000,       5.0000,   5.00000,    837.7892
    132.5000,       5.0000,   5.00000,    861.1313
    137.5000,       5.0000,   5.00000,    899.4297
    142.5000,       5.0000,   5.00000,    894.3960
    147.5000,       5.0000,   5.00000,    879.9687
    152.5000,       5.0000,   5.00000,    808.8619
    157.5000,       5.0000,   5.00000,    896.4014
    162.5000,       5.0000,   5.00000,    801.2383
    167.5000,       5.0000,   5.00000,    984.1842
    172.5000,       5.0000,   5.00000,   1117.3578
    177.5000,       5.0000,   5.00000,    874.1600
    182.5000,       5.0000,   5.00000,    920.9260
    187.5000,       5.0000,   5.00000,    946.8317
    192.5000,       5.0000,   5.00000,    828.5992
    197.5000,       5.0000,   5.00000,    900.7584
    202.5000,       5.0000,   5.00000,    984.3906
    207.5000,       5.0000,   5.00000,    979.4374
    212.5000,       5.0000,   5.00000,    931.0684
    217.5000,       5.0000,   5.00000,    977.9737
    222.5000,       5.0000,   5.00000,    935.6252
    227.5000,       5.0000,   5.00000,    862.4423
    232.5000,       5.0000,   5.00000,    923.0076
    237.5000,       5.0000,   5.00000,   1028.8114
    242.5000,       5.0000,   5.00000,    819.9276
    247.5000,       5.0000,   5.00000,    805.8105
    252.5000,       5.0000,   5.00000,    796.9846
    257.5000,       5.0000,   5.00000,    780.9763
    262.5000,       5.0000,   5.00000,    832.6953
    267.5000,       5.0000,   5.00000,    796.0692
    272.5000,       5.0000,   5.00000,    724.9246
    277.5000,       5.0000,   5.00000,    664.7033
    282.5000,       5.0000,   5.00000,    707.2297
    287.5000,       5.0000,   5.00000,    679.8514
     32.5000,       5.0000,   6.00000,    993.9788
     37.5000,       5.0000,   6.00000,   1023.9243
     42.5000,       5.0000,   6.00000,    990.8316
     47.5000,       5.0000,   6.00000,   1001.4002
     52.5000,       5.0000,   6.00000,    997.2628
     57.5000,       5.0000,   6.00000,    986.1830
     62.5000,       5.0000,   6.00000,    950.2925
     67.5000,       5.0000,   6.00000,    893.7935
     72.5000,       5.0000,   6.00000,    886.0753
     77.5000,       5.0000,   6.00000,    868.1920
     82.5000,       5.0000,   6.00000,    887.9031
     87.5000,       5.0000,   6.00000,    822.2848
     92.5000,       5.0000,   6.00000,    830.7119
     97.5000,       5.0000,   6.00000,    860.8520
    102.5000,       5.0000,   6.00000,    838.0367
    107.5000,       5.0000,   6.00000,    885.8171
    112.5000,       5.0000,   6.00000,    936.0735
    117.5000,       5.0000,   6.00000,    860.3031
    122.5000,       5.0000,   6.00000,    820.2734
    127.5000,       5.0000,   6.00000,    832.4874
    132.5000,       5.0000,   6.00000,    875.6121
    137.5000,       5.0000,   6.00000,    882.3614
    142.5000,       5.0000,   6.00000,    846.1320
    147.5000,       5.0000,   6.00000,    881.7305
    152.5000,       5.0000,   6.00000,    808.4791
    157.5000,       5.0000,   6.00000,    887.5084
    162.5000,       5.0000,   6.00000,    805.2036
    167.5000,       5.0000,   6.00000,    981.9836
    172.5000,       5.0000,   6.00000,   1110.6570
    177.5000,       5.0000,   6.00000,    861.4102
    182.5000,       5.0000,   6.00000,    920.0059
    187.5000,       5.0000,   6.00000,    919.6035
    192.5000,       5.0000,   6.00000,    818.6915
    197.5000,       5.0000,   6.00000,    874.3119
    202.5000,       5.0000,   6.00000,    936.1763
    207.5000,       5.0000,   6.00000,    947.4003
    212.5000,       5.0000,   6.00000,    915.1664
    217.5000,       5.0000,   6.00000,    963.4405
    222.5000,       5.0000,   6.00000,    940.9874
    227.5000,       5.0000,   6.00000,    856.2592
    232.5000,       5.0000,   6.00000,    897.8203
    237.5000,       5.0000,   6.00000,   1006.0074
    242.5000,       5.0000,   6.00000,    809.0081
    247.5000,       5.0000,   6.00000,    796.1977
    252.5000,       5.0000,   6.00000,    785.7692
    257.5000,       5.0000,   6.00000,    783.0967
    262.5000,       5.0000,   6.00000,    827.8346
    267.5000,       5.0000,   6.00000,    778.4832
    272.5000,       5.0000,   6.00000,    736.1266
    277.5000,       5.0000,   6.00000,    676.8420
    282.5000,       5.0000,   6.00000,    715.7629
     37.5000,      25.0000,   1.00000,    961.7773
     42.5000,      25.0000,   1.00000,    978.1262
     47.5000,      25.0000,   1.00000,    977.7028
     52.5000,      25.0000,   1.00000,    974.4291
     57.5000,      25.0000,   1.00000,    967.7068
     62.5000,      25.0000,   1.00000,    938.8646
     67.5000,      25.0000,   1.00000,    915.6407
     72.5000,      25.0000,   1.00000,    902.0879
     77.5000,      25.0000,   1.00000,    869.3830
     82.5000,      25.0000,   1.00000,    852.4757
     87.5000,      25.0000,   1.00000,    853.0343
     92.5000,      25.0000,   1.00000,    853.0925
     97.5000,      25.0000,   1.00000,    854.5422
    102.5000,      25.0000,   1.00000,    875.0120
    107.5000,      25.0000,   1.00000,    873.0793
    112.5000,      25.0000,   1.00000,    855.7416
    117.5000,      25.0000,   1.00000,    864.2712
    122.5000,      25.0000,   1.00000,    863.3907
    127.5000,      25.0000,   1.00000,    859.1405
    132.5000,      25.0000,   1.00000,    849.8712
    137.5000,      25.0000,   1.00000,    836.3621
    142.5000,      25.0000,   1.00000,    834.2773
    147.5000,      25.0000,   1.00000,    850.4248
    152.5000,      25.0000,   1.00000,    840.5947
    157.5000,      25.0000,   1.00000,    876.6720
    162.5000,      25.0000,   1.00000,    919.8293
    167.5000,      25.0000,   1.00000,    916.8736
    172.5000,      25.0000,   1.00000,    914.3165
    177.5000,      25.0000,   1.00000,    944.7120
    182.5000,      25.0000,   1.00000,    907.0508
    187.5000,      25.0000,   1.00000,    856.1281
    192.5000,      25.0000,   1.00000,    870.8604
    197.5000,      25.0000,   1.00000,    881.4796
    202.5000,      25.0000,   1.00000,    841.7259
    207.5000,      25.0000,   1.00000,    886.4941
    212.5000,      25.0000,   1.00000,    926.8146
    217.5000,      25.0000,   1.00000,    903.1366
    222.5000,      25.0000,   1.00000,    904.1938
    227.5000,      25.0000,   1.00000,    921.0184
    232.5000,      25.0000,   1.00000,    867.9553
    237.5000,      25.0000,   1.00000,    839.7405
    242.5000,      25.0000,   1.00000,    844.1292
    247.5000,      25.0000,   1.00000,    830.5560
    252.5000,      25.0000,   1.00000,    789.4786
    257.5000,      25.0000,   1.00000,    786.7851
    262.5000,      25.0000,   1.00000,    773.7227
    267.5000,      25.0000,   1.00000,    746.4188
    272.5000,      25.0000,   1.00000,    747.1253
    277.5000,      25.0000,   1.00000,    733.6877
     37.5000,       5.0000,   7.00000,   1004.5649
     42.5000,       5.0000,   7.00000,    975.6589
     47.5000,       5.0000,   7.00000,    978.1127
     52.5000,       5.0000,   7.00000,    983.1318
     57.5000,       5.0000,   7.00000,    988.3316
     62.5000,       5.0000,   7.00000,    945.6085
     67.5000,       5.0000,   7.00000,    883.3492
     72.5000,       5.0000,   7.00000,    868.3083
     77.5000,       5.0000,   7.00000,    848.4937
     82.5000,       5.0000,   7.00000,    875.7667
     87.5000,       5.0000,   7.00000,    817.4788
     92.5000,       5.0000,   7.00000,    824.3502
     97.5000,       5.0000,   7.00000,    854.3910
    102.5000,       5.0000,   7.00000,    835.0201
    107.5000,       5.0000,   7.00000,    884.3616
    112.5000,       5.0000,   7.00000,    931.4750
    117.5000,       5.0000,   7.00000,    862.1360
    122.5000,       5.0000,   7.00000,    817.7083
    127.5000,       5.0000,   7.00000,    842.4075
    132.5000,       5.0000,   7.00000,    859.8839
    137.5000,       5.0000,   7.00000,    843.9169
    142.5000,       5.0000,   7.00000,    830.7856
    147.5000,       5.0000,   7.00000,    853.9227
    152.5000,       5.0000,   7.00000,    791.1175
    157.5000,       5.0000,   7.00000,    889.5241
    162.5000,       5.0000,   7.00000,    797.9041
    167.5000,       5.0000,   7.00000,    963.3550
    172.5000,       5.0000,   7.00000,   1085.8838
    177.5000,       5.0000,   7.00000,    845.0153
    182.5000,       5.0000,   7.00000,    889.7974
    187.5000,       5.0000,   7.00000,    898.8434
    192.5000,       5.0000,   7.00000,    796.1000
    197.5000,       5.0000,   7.00000,    854.6177
    202.5000,       5.0000,   7.00000,    863.4964
    207.5000,       5.0000,   7.00000,    889.2471
    212.5000,       5.0000,   7.00000,    901.8146
    217.5000,       5.0000,   7.00000,    940.8241
    222.5000,       5.0000,   7.00000,    919.3791
    227.5000,       5.0000,   7.00000,    840.9871
    232.5000,       5.0000,   7.00000,    875.6050
    237.5000,       5.0000,   7.00000,    982.3199
    242.5000,       5.0000,   7.00000,    796.4864
    247.5000,       5.0000,   7.00000,    779.5176
    252.5000,       5.0000,   7.00000,    765.2288
    257.5000,       5.0000,   7.00000,    769.7555
    262.5000,       5.0000,   7.00000,    824.9528
    267.5000,       5.0000,   7.00000,    765.7882
    272.5000,       5.0000,   7.00000,    717.7554
    277.5000,       5.0000,   7.00000,    681.9466
     42.5000,       5.0000,   8.00000,    953.1062
     47.5000,       5.0000,   8.00000,    964.1873
     52.5000,       5.0000,   8.00000,    966.6866
     57.5000,       5.0000,   8.00000,    968.2521
     62.5000,       5.0000,   8.00000,    943.0256
     67.5000,       5.0000,   8.00000,    873.2024
     72.5000,       5.0000,   8.00000,    842.4225
     77.5000,       5.0000,   8.00000,    828.3697
     82.5000,       5.0000,   8.00000,    866.7393
     87.5000,       5.0000,   8.00000,    808.0872
     92.5000,       5.0000,   8.00000,    812.8854
     97.5000,       5.0000,   8.00000,    841.2525
    102.5000,       5.0000,   8.00000,    827.4728
    107.5000,       5.0000,   8.00000,    879.4567
    112.5000,       5.0000,   8.00000,    937.4114
    117.5000,       5.0000,   8.00000,    856.0364
    122.5000,       5.0000,   8.00000,    819.4231
    127.5000,       5.0000,   8.00000,    831.5906
    132.5000,       5.0000,   8.00000,    825.6480
    137.5000,       5.0000,   8.00000,    832.1614
    142.5000,       5.0000,   8.00000,    813.3080
    147.5000,       5.0000,   8.00000,    824.3884
    152.5000,       5.0000,   8.00000,    771.4822
    157.5000,       5.0000,   8.00000,    873.8200
    162.5000,       5.0000,   8.00000,    783.1125
    167.5000,       5.0000,   8.00000,    940.0914
    172.5000,       5.0000,   8.00000,   1058.1826
    177.5000,       5.0000,   8.00000,    814.0880
    182.5000,       5.0000,   8.00000,    859.4525
    187.5000,       5.0000,   8.00000,    874.0034
    192.5000,       5.0000,   8.00000,    772.9153
    197.5000,       5.0000,   8.00000,    795.2778
    202.5000,       5.0000,   8.00000,    837.6613
    207.5000,       5.0000,   8.00000,    841.9216
    212.5000,       5.0000,   8.00000,    846.5669
    217.5000,       5.0000,   8.00000,    922.5878
    222.5000,       5.0000,   8.00000,    882.8585
    227.5000,       5.0000,   8.00000,    810.9464
    232.5000,       5.0000,   8.00000,    865.2513
    237.5000,       5.0000,   8.00000,    969.2631
    242.5000,       5.0000,   8.00000,    773.7648
    247.5000,       5.0000,   8.00000,    758.7079
    252.5000,       5.0000,   8.00000,    748.5964
    257.5000,       5.0000,   8.00000,    748.3119
    262.5000,       5.0000,   8.00000,    805.4348
    267.5000,       5.0000,   8.00000,    760.6752
    272.5000,       5.0000,   8.00000,    703.1513
     52.5000,      35.0000,   1.00000,    925.5472
     57.5000,      35.0000,   1.00000,    910.7277
     62.5000,      35.0000,   1.00000,    892.4643
     67.5000,      35.0000,   1.00000,    885.3716
     72.5000,      35.0000,   1.00000,    871.4099
     77.5000,      35.0000,   1.00000,    845.1566
     82.5000,      35.0000,   1.00000,    827.4507
     87.5000,      35.0000,   1.00000,    822.2772
     92.5000,      35.0000,   1.00000,    832.3447
     97.5000,      35.0000,   1.00000,    846.0660
    102.5000,      35.0000,   1.00000,    848.2114
    107.5000,      35.0000,   1.00000,    845.4375
    112.5000,      35.0000,   1.00000,    858.9949
    117.5000,      35.0000,   1.00000,    854.6141
    122.5000,      35.0000,   1.00000,    834.0272
    127.5000,      35.0000,   1.00000,    826.8859
    132.5000,      35.0000,   1.00000,    808.5063
    137.5000,      35.0000,   1.00000,    791.8885
    142.5000,      35.0000,   1.00000,    804.8943
    147.5000,      35.0000,   1.00000,    798.4062
    152.5000,      35.0000,   1.00000,    817.0269
    157.5000,      35.0000,   1.00000,    846.5205
    162.5000,      35.0000,   1.00000,    841.5311
    167.5000,      35.0000,   1.00000,    842.1279
    172.5000,      35.0000,   1.00000,    849.0793
    177.5000,      35.0000,   1.00000,    829.9426
    182.5000,      35.0000,   1.00000,    836.5829
    187.5000,      35.0000,   1.00000,    809.4868
    192.5000,      35.0000,   1.00000,    778.9078
    197.5000,      35.0000,   1.00000,    783.4602
    202.5000,      35.0000,   1.00000,    792.1656
    207.5000,      35.0000,   1.00000,    787.3050
    212.5000,      35.0000,   1.00000,    791.3913
    217.5000,      35.0000,   1.00000,    791.2725
    222.5000,      35.0000,   1.00000,    824.7446
    227.5000,      35.0000,   1.00000,    839.5788
    232.5000,      35.0000,   1.00000,    820.3151
    237.5000,      35.0000,   1.00000,    801.9329
    242.5000,      35.0000,   1.00000,    789.2778
    247.5000,      35.0000,   1.00000,    786.0651
    252.5000,      35.0000,   1.00000,    771.3796
    257.5000,      35.0000,   1.00000,    732.1829
    262.5000,      35.0000,   1.00000,    716.1851
     52.5000,       5.0000,  10.00000,    932.7069
     57.5000,       5.0000,  10.00000,    928.9891
     62.5000,       5.0000,  10.00000,    889.8624
     67.5000,       5.0000,  10.00000,    832.6414
     72.5000,       5.0000,  10.00000,    821.1689
     77.5000,       5.0000,  10.00000,    803.1660
     82.5000,       5.0000,  10.00000,    829.8592
     87.5000,       5.0000,  10.00000,    774.3467
     92.5000,       5.0000,  10.00000,    785.0187
     97.5000,       5.0000,  10.00000,    814.8356
    102.5000,       5.0000,  10.00000,    809.5309
    107.5000,       5.0000,  10.00000,    865.9128
    112.5000,       5.0000,  10.00000,    933.3615
    117.5000,       5.0000,  10.00000,    851.6567
    122.5000,       5.0000,  10.00000,    781.6608
    127.5000,       5.0000,  10.00000,    791.3942
    132.5000,       5.0000,  10.00000,    803.9902
    137.5000,       5.0000,  10.00000,    803.0025
    142.5000,       5.0000,  10.00000,    783.6593
    147.5000,       5.0000,  10.00000,    796.0632
    152.5000,       5.0000,  10.00000,    729.5515
    157.5000,       5.0000,  10.00000,    808.8685
    162.5000,       5.0000,  10.00000,    728.9391
    167.5000,       5.0000,  10.00000,    884.4756
    172.5000,       5.0000,  10.00000,    990.2759
    177.5000,       5.0000,  10.00000,    763.1214
    182.5000,       5.0000,  10.00000,    802.5178
    187.5000,       5.0000,  10.00000,    790.7430
    192.5000,       5.0000,  10.00000,    696.7646
    197.5000,       5.0000,  10.00000,    740.6654
    202.5000,       5.0000,  10.00000,    778.7462
    207.5000,       5.0000,  10.00000,    785.2103
    212.5000,       5.0000,  10.00000,    772.8430
    217.5000,       5.0000,  10.00000,    810.0955
    222.5000,       5.0000,  10.00000,    807.4714
    227.5000,       5.0000,  10.00000,    774.0034
    232.5000,       5.0000,  10.00000,    820.9003
    237.5000,       5.0000,  10.00000,    929.0745
    242.5000,       5.0000,  10.00000,    746.4022
    247.5000,       5.0000,  10.00000,    721.6854
    252.5000,       5.0000,  10.00000,    706.6443
    257.5000,       5.0000,  10.00000,    710.5803
    262.5000,       5.0000,  10.00000,    763.2615
     67.5000,      45.0000,   1.00000,    833.1169
     72.5000,      45.0000,   1.00000,    820.2230
     77.5000,      45.0000,   1.00000,    811.7521
     82.5000,      45.0000,   1.00000,    800.6635
     87.5000,      45.0000,   1.00000,    806.1822
     92.5000,      45.0000,   1.00000,    810.7405
     97.5000,      45.0000,   1.00000,    816.6418
    102.5000,      45.0000,   1.00000,    811.9462
    107.5000,      45.0000,   1.00000,    793.7733
    112.5000,      45.0000,   1.00000,    801.1241
    117.5000,      45.0000,   1.00000,    804.9973
    122.5000,      45.0000,   1.00000,    800.2390
    127.5000,      45.0000,   1.00000,    808.7369
    132.5000,      45.0000,   1.00000,    796.5547
    137.5000,      45.0000,   1.00000,    781.4509
    142.5000,      45.0000,   1.00000,    762.6925
    147.5000,      45.0000,   1.00000,    773.1185
    152.5000,      45.0000,   1.00000,    792.1263
    157.5000,      45.0000,   1.00000,    771.7944
    162.5000,      45.0000,   1.00000,    766.1700
    167.5000,      45.0000,   1.00000,    762.2910
    172.5000,      45.0000,   1.00000,    729.9254
    177.5000,      45.0000,   1.00000,    735.7744
    182.5000,      45.0000,   1.00000,    741.7017
    187.5000,      45.0000,   1.00000,    755.5124
    192.5000,      45.0000,   1.00000,    745.9457
    197.5000,      45.0000,   1.00000,    720.6116
    202.5000,      45.0000,   1.00000,    724.9160
    207.5000,      45.0000,   1.00000,    720.6804
    212.5000,      45.0000,   1.00000,    725.0496
    217.5000,      45.0000,   1.00000,    751.2618
    222.5000,      45.0000,   1.00000,    744.6547
    227.5000,      45.0000,   1.00000,    743.0511
    232.5000,      45.0000,   1.00000,    732.2562
    237.5000,      45.0000,   1.00000,    737.7301
    242.5000,      45.0000,   1.00000,    752.1229
    247.5000,      45.0000,   1.00000,    735.5446
     77.5000,       5.0000,  12.00000,    769.6776
    157.5000,       5.0000,  12.00000,    760.3649
    237.5000,       5.0000,  12.00000,    890.1196
     67.5000,      15.0000,   4.00000,    794.3217
     72.5000,      15.0000,   4.00000,    766.2235
     77.5000,      15.0000,   4.00000,    768.5460
     82.5000,      15.0000,   4.00000,    759.4490
     87.5000,      15.0000,   4.00000,    763.7927
     92.5000,      15.0000,   4.00000,    755.5793
     97.5000,      15.0000,   4.00000,    770.6873
    102.5000,      15.0000,   4.00000,    796.4403
    107.5000,      15.0000,   4.00000,    818.6744
    112.5000,      15.0000,   4.00000,    834.0048
    117.5000,      15.0000,   4.00000,    813.2124
    122.5000,      15.0000,   4.00000,    775.1498
    127.5000,      15.0000,   4.00000,    772.6895
    132.5000,      15.0000,   4.00000,    780.6105
    137.5000,      15.0000,   4.00000,    771.6140
    142.5000,      15.0000,   4.00000,    759.7257
    147.5000,      15.0000,   4.00000,    727.0022
    152.5000,      15.0000,   4.00000,    726.5345
    157.5000,      15.0000,   4.00000,    692.5131
    162.5000,      15.0000,   4.00000,    734.2110
    167.5000,      15.0000,   4.00000,    781.1476
    172.5000,      15.0000,   4.00000,    771.6873
    177.5000,      15.0000,   4.00000,    753.0660
    182.5000,      15.0000,   4.00000,    706.0567
    187.5000,      15.0000,   4.00000,    693.0052
    192.5000,      15.0000,   4.00000,    679.3615
    197.5000,      15.0000,   4.00000,    669.9570
    202.5000,      15.0000,   4.00000,    695.7722
    207.5000,      15.0000,   4.00000,    708.8937
    212.5000,      15.0000,   4.00000,    728.5421
    217.5000,      15.0000,   4.00000,    736.9395
    222.5000,      15.0000,   4.00000,    727.6258
    227.5000,      15.0000,   4.00000,    728.3500
    232.5000,      15.0000,   4.00000,    758.1445
    237.5000,      15.0000,   4.00000,    761.5662
    242.5000,      15.0000,   4.00000,    753.5969
    247.5000,      15.0000,   4.00000,    680.7944
     82.5000,      55.0000,   1.00000,    782.7914
     87.5000,      55.0000,   1.00000,    782.3514
     92.5000,      55.0000,   1.00000,    764.9481
     97.5000,      55.0000,   1.00000,    764.5481
    102.5000,      55.0000,   1.00000,    764.7783
    107.5000,      55.0000,   1.00000,    761.0388
    112.5000,      55.0000,   1.00000,    761.3724
    117.5000,      55.0000,   1.00000,    767.3590
    122.5000,      55.0000,   1.00000,    773.3799
    127.5000,      55.0000,   1.00000,    765.6686
    132.5000,      55.0000,   1.00000,    769.3058
    137.5000,      55.0000,   1.00000,    753.4299
    142.5000,      55.0000,   1.00000,    746.4514
    147.5000,      55.0000,   1.00000,    757.9265
    152.5000,      55.0000,   1.00000,    742.0046
    157.5000,      55.0000,   1.00000,    720.1068
    162.5000,      55.0000,   1.00000,    709.4104
    167.5000,      55.0000,   1.00000,    693.5333
    172.5000,      55.0000,   1.00000,    684.2718
    177.5000,      55.0000,   1.00000,    679.9866
    182.5000,      55.0000,   1.00000,    682.9814
    187.5000,      55.0000,   1.00000,    679.2584
    192.5000,      55.0000,   1.00000,    697.7498
    197.5000,      55.0000,   1.00000,    706.2095
    202.5000,      55.0000,   1.00000,    685.3364
    207.5000,      55.0000,   1.00000,    691.1216
    212.5000,      55.0000,   1.00000,    704.1418
    217.5000,      55.0000,   1.00000,    697.7297
    222.5000,      55.0000,   1.00000,    700.2699
    227.5000,      55.0000,   1.00000,    699.7738
    232.5000,      55.0000,   1.00000,    695.6473
     77.5000,       5.0000,  15.00000,    724.1948
    157.5000,       5.0000,  15.00000,    711.1036
    237.5000,       5.0000,  15.00000,    815.0371
     82.5000,      15.0000,   5.00000,    723.8313
     87.5000,      15.0000,   5.00000,    720.6826
     92.5000,      15.0000,   5.00000,    709.5197
     97.5000,      15.0000,   5.00000,    725.0048
    102.5000,      15.0000,   5.00000,    753.7385
    107.5000,      15.0000,   5.00000,    782.5497
    112.5000,      15.0000,   5.00000,    798.3511
    117.5000,      15.0000,   5.00000,    783.3514
    122.5000,      15.0000,   5.00000,    751.6634
    127.5000,      15.0000,   5.00000,    743.4993
    132.5000,      15.0000,   5.00000,    749.4750
    137.5000,      15.0000,   5.00000,    740.0642
    142.5000,      15.0000,   5.00000,    727.4567
    147.5000,      15.0000,   5.00000,    694.9774
    152.5000,      15.0000,   5.00000,    687.6868
    157.5000,      15.0000,   5.00000,    644.4424
    162.5000,      15.0000,   5.00000,    675.2120
    167.5000,      15.0000,   5.00000,    716.5036
    172.5000,      15.0000,   5.00000,    719.5403
    177.5000,      15.0000,   5.00000,    696.6411
    182.5000,      15.0000,   5.00000,    643.5449
    187.5000,      15.0000,   5.00000,    629.5977
    192.5000,      15.0000,   5.00000,    623.5697
    197.5000,      15.0000,   5.00000,    630.4083
    202.5000,      15.0000,   5.00000,    659.5827
    207.5000,      15.0000,   5.00000,    671.6438
    212.5000,      15.0000,   5.00000,    688.8021
    217.5000,      15.0000,   5.00000,    699.1608
    222.5000,      15.0000,   5.00000,    694.8096
    227.5000,      15.0000,   5.00000,    693.2570
    232.5000,      15.0000,   5.00000,    725.1274
     97.5000,      65.0000,   1.00000,    731.2176
    102.5000,      65.0000,   1.00000,    733.3580
    107.5000,      65.0000,   1.00000,    735.0290
    112.5000,      65.0000,   1.00000,    736.3574
    117.5000,      65.0000,   1.00000,    736.3117
    122.5000,      65.0000,   1.00000,    727.6525
    127.5000,      65.0000,   1.00000,    726.5089
    132.5000,      65.0000,   1.00000,    721.8229
    137.5000,      65.0000,   1.00000,    728.8549
    142.5000,      65.0000,   1.00000,    726.9708
    147.5000,      65.0000,   1.00000,    708.5726
    152.5000,      65.0000,   1.00000,    700.4418
    157.5000,      65.0000,   1.00000,    697.4943
    162.5000,      65.0000,   1.00000,    684.8621
    167.5000,      65.0000,   1.00000,    669.4594
    172.5000,      65.0000,   1.00000,    659.3777
    177.5000,      65.0000,   1.00000,    655.6525
    182.5000,      65.0000,   1.00000,    656.1314
    187.5000,      65.0000,   1.00000,    662.6554
    192.5000,      65.0000,   1.00000,    663.6292
    197.5000,      65.0000,   1.00000,    671.2099
    202.5000,      65.0000,   1.00000,    671.3359
    207.5000,      65.0000,   1.00000,    671.1688
    212.5000,      65.0000,   1.00000,    677.5283
    217.5000,      65.0000,   1.00000,    673.2150
     97.5000,      15.0000,   6.00000,    696.0706
    102.5000,      15.0000,   6.00000,    725.6185
    107.5000,      15.0000,   6.00000,    760.3405
    112.5000,      15.0000,   6.00000,    776.0458
    117.5000,      15.0000,   6.00000,    760.5908
    122.5000,      15.0000,   6.00000,    722.0120
    127.5000,      15.0000,   6.00000,    709.8868
    132.5000,      15.0000,   6.00000,    716.0754
    137.5000,      15.0000,   6.00000,    708.8325
    142.5000,      15.0000,   6.00000,    689.4458
    147.5000,      15.0000,   6.00000,    656.9636
    152.5000,      15.0000,   6.00000,    653.4837
    157.5000,      15.0000,   6.00000,    624.0707
    162.5000,      15.0000,   6.00000,    655.2448
    167.5000,      15.0000,   6.00000,    688.4579
    172.5000,      15.0000,   6.00000,    689.4648
    177.5000,      15.0000,   6.00000,    666.2417
    182.5000,      15.0000,   6.00000,    620.4522
    187.5000,      15.0000,   6.00000,    607.0193
    192.5000,      15.0000,   6.00000,    597.1757
    197.5000,      15.0000,   6.00000,    597.5831
    202.5000,      15.0000,   6.00000,    626.6100
    207.5000,      15.0000,   6.00000,    643.1958
    212.5000,      15.0000,   6.00000,    666.9889
    217.5000,      15.0000,   6.00000,    677.5864
    105.0000,      30.0000,   3.00000,    725.4239
    110.0000,      30.0000,   3.00000,    730.2838
    115.0000,      30.0000,   3.00000,    729.1665
    120.0000,      30.0000,   3.00000,    732.8561
    125.0000,      30.0000,   3.00000,    729.2036
    130.0000,      30.0000,   3.00000,    703.9689
    135.0000,      30.0000,   3.00000,    684.5441
    140.0000,      30.0000,   3.00000,    671.6687
    145.0000,      30.0000,   3.00000,    668.9626
    150.0000,      30.0000,   3.00000,    649.7894
    155.0000,      30.0000,   3.00000,    650.3940
    160.0000,      30.0000,   3.00000,    665.7733
    165.0000,      30.0000,   3.00000,    651.1044
    170.0000,      30.0000,   3.00000,    655.4489
    175.0000,      30.0000,   3.00000,    651.0613
    180.0000,      30.0000,   3.00000,    646.6478
    185.0000,      30.0000,   3.00000,    630.1116
    190.0000,      30.0000,   3.00000,    605.8296
    195.0000,      30.0000,   3.00000,    613.2410
    200.0000,      30.0000,   3.00000,    614.1459
    205.0000,      30.0000,   3.00000,    623.8562
    210.0000,      30.0000,   3.00000,    643.1239
    112.5000,      25.0000,   4.00000,    721.6110
    117.5000,      25.0000,   4.00000,    724.8463
    122.5000,      25.0000,   4.00000,    716.9547
    127.5000,      25.0000,   4.00000,    692.2700
    132.5000,      25.0000,   4.00000,    681.6831
    137.5000,      25.0000,   4.00000,    676.1801
    142.5000,      25.0000,   4.00000,    657.2538
    147.5000,      25.0000,   4.00000,    649.8314
    152.5000,      25.0000,   4.00000,    626.8096
    157.5000,      25.0000,   4.00000,    631.4162
    162.5000,      25.0000,   4.00000,    653.2183
    167.5000,      25.0000,   4.00000,    654.8926
    172.5000,      25.0000,   4.00000,    649.3490
    177.5000,      25.0000,   4.00000,    661.2123
    182.5000,      25.0000,   4.00000,    633.6304
    187.5000,      25.0000,   4.00000,    596.1068
    192.5000,      25.0000,   4.00000,    601.9786
    197.5000,      25.0000,   4.00000,    606.3144
    202.5000,      25.0000,   4.00000,    605.2227
    157.5000,      15.0000,   8.00000,    590.9223
    157.5000,      15.0000,  10.00000,    582.5968
   4.75
ITERATION 6
MODEL RESISTIVITY
LAYER 1
61,     2.5000
     10.0000,     993.80
     15.0000,     1008.1
     20.0000,     1000.3
     25.0000,     860.60
     30.0000,     827.03
     35.0000,     849.20
     40.0000,     873.93
     45.0000,     858.13
     50.0000,     853.30
     55.0000,     853.32
     60.0000,     853.12
     65.0000,     819.96
     70.0000,     761.38
     75.0000,     743.65
     80.0000,     740.78
     85.0000,     769.72
     90.0000,     697.36
     95.0000,     703.41
    100.0000,     739.56
    105.0000,     723.98
    110.0000,     778.74
    115.0000,     828.35
    120.0000,     739.65
    125.0000,     674.50
    130.0000,     669.37
    135.0000,     677.52
    140.0000,     677.06
    145.0000,     657.05
    150.0000,     656.63
    155.0000,     575.30
    160.0000,     645.12
    165.0000,     577.41
    170.0000,     724.92
    175.0000,     833.99
    180.0000,     617.33
    185.0000,     633.21
    190.0000,     634.08
    195.0000,     550.07
    200.0000,     601.66
    205.0000,     652.18
    210.0000,     684.00
    215.0000,     685.63
    220.0000,     750.96
    225.0000,     752.60
    230.0000,     691.45
    235.0000,     758.94
    240.0000,     859.26
    245.0000,     694.26
    250.0000,     688.10
    255.0000,     660.52
    260.0000,     657.56
    265.0000,     709.35
    270.0000,     659.91
    275.0000,     595.81
    280.0000,     543.82
    285.0000,     591.97
    290.0000,     575.29
    295.0000,     567.88
    300.0000,     569.19
    305.0000,     569.03
           512.6508
LAYER 2
61,     5.2500
     10.0000,     999.49
     15.0000,     1007.9
     20.0000,     1000.5
     25.0000,     860.66
     30.0000,     827.21
     35.0000,     849.37
     40.0000,     873.98
     45.0000,     859.50
     50.0000,     856.65
     55.0000,     856.23
     60.0000,     855.80
     65.0000,     838.35
     70.0000,     789.81
     75.0000,     774.36
     80.0000,     773.73
     85.0000,     773.93
     90.0000,     740.45
     95.0000,     740.41
    100.0000,     740.57
    105.0000,     735.30
    110.0000,     778.85
    115.0000,     828.39
    120.0000,     740.53
    125.0000,     676.26
    130.0000,     675.58
    135.0000,     677.72
    140.0000,     677.41
    145.0000,     663.01
    150.0000,     661.30
    155.0000,     649.34
    160.0000,     657.40
    165.0000,     657.36
    170.0000,     747.21
    175.0000,     834.41
    180.0000,     668.35
    185.0000,     665.22
    190.0000,     664.05
    195.0000,     619.69
    200.0000,     620.86
    205.0000,     659.98
    210.0000,     691.57
    215.0000,     693.50
    220.0000,     751.70
    225.0000,     752.61
    230.0000,     719.75
    235.0000,     760.45
    240.0000,     859.34
    245.0000,     695.11
    250.0000,     688.17
    255.0000,     661.24
    260.0000,     660.83
    265.0000,     709.39
    270.0000,     661.16
    275.0000,     595.89
    280.0000,     552.76
    285.0000,     591.98
    290.0000,     575.62
    295.0000,     568.76
    300.0000,     569.24
    305.0000,     568.97
           513.0773
LAYER 3
59,     8.2750
     15.0000,     1007.9
     20.0000,     1006.6
     25.0000,     959.98
     30.0000,     960.11
     35.0000,     1041.9
     40.0000,     1125.8
     45.0000,     1126.2
     50.0000,     1125.6
     55.0000,     1124.3
     60.0000,     1122.4
     65.0000,     1095.9
     70.0000,     1027.5
     75.0000,     943.18
     80.0000,     914.47
     85.0000,     912.36
     90.0000,     911.07
     95.0000,     910.59
    100.0000,     909.88
    105.0000,     909.39
    110.0000,     913.96
    115.0000,     967.12
    120.0000,     970.47
    125.0000,     975.31
    130.0000,     977.18
    135.0000,     979.90
    140.0000,     981.70
    145.0000,     984.20
    150.0000,     990.63
    155.0000,     1038.3
    160.0000,     1193.5
    165.0000,     1201.0
    170.0000,     1280.4
    175.0000,     1327.9
    180.0000,     1337.7
    185.0000,     1338.0
    190.0000,     1336.1
    195.0000,     1283.1
    200.0000,     1238.1
    205.0000,     1197.0
    210.0000,     1181.0
    215.0000,     1164.7
    220.0000,     1110.7
    225.0000,     1103.1
    230.0000,     1095.5
    235.0000,     1088.4
    240.0000,     1083.7
    245.0000,     901.50
    250.0000,     821.28
    255.0000,     801.39
    260.0000,     800.09
    265.0000,     799.11
    270.0000,     759.28
    275.0000,     661.63
    280.0000,     634.31
    285.0000,     632.52
    290.0000,     621.31
    295.0000,     597.55
    300.0000,     580.17
           568.9102
LAYER 4
57,    11.6025
     20.0000,     1033.2
     25.0000,     1064.4
     30.0000,     1097.9
     35.0000,     1279.1
     40.0000,     1300.2
     45.0000,     1300.1
     50.0000,     1291.6
     55.0000,     1202.6
     60.0000,     1143.3
     65.0000,     1098.6
     70.0000,     1028.6
     75.0000,     943.61
     80.0000,     914.73
     85.0000,     912.67
     90.0000,     912.03
     95.0000,     911.95
    100.0000,     912.01
    105.0000,     912.66
    110.0000,     942.66
    115.0000,     1020.3
    120.0000,     1026.8
    125.0000,     1027.6
    130.0000,     1027.2
    135.0000,     1026.1
    140.0000,     1025.0
    145.0000,     1025.0
    150.0000,     1028.7
    155.0000,     1048.8
    160.0000,     1201.7
    165.0000,     1224.9
    170.0000,     1307.5
    175.0000,     1381.3
    180.0000,     1456.4
    185.0000,     1462.2
    190.0000,     1462.8
    195.0000,     1461.3
    200.0000,     1454.1
    205.0000,     1428.4
    210.0000,     1405.0
    215.0000,     1381.7
    220.0000,     1340.8
    225.0000,     1329.1
    230.0000,     1322.6
    235.0000,     1314.8
    240.0000,     1306.1
    245.0000,     1131.8
    250.0000,     996.25
    255.0000,     935.75
    260.0000,     908.23
    265.0000,     890.61
    270.0000,     821.52
    275.0000,     743.93
    280.0000,     705.02
    285.0000,     699.41
    290.0000,     672.02
    295.0000,     636.78
           581.5897
LAYER 5
53,    15.2628
     30.0000,     1279.1
     35.0000,     1297.7
     40.0000,     1299.9
     45.0000,     1299.9
     50.0000,     1291.6
     55.0000,     1201.2
     60.0000,     1141.7
     65.0000,     1096.1
     70.0000,     1023.0
     75.0000,     936.61
     80.0000,     909.78
     85.0000,     908.38
     90.0000,     908.19
     95.0000,     908.61
    100.0000,     909.50
    105.0000,     911.48
    110.0000,     942.75
    115.0000,     1020.3
    120.0000,     1026.7
    125.0000,     1027.3
    130.0000,     1027.0
    135.0000,     1025.8
    140.0000,     1024.6
    145.0000,     1024.7
    150.0000,     1027.2
    155.0000,     1045.8
    160.0000,     1170.6
    165.0000,     1211.2
    170.0000,     1305.0
    175.0000,     1380.1
    180.0000,     1455.1
    185.0000,     1461.9
    190.0000,     1462.5
    195.0000,     1461.2
    200.0000,     1454.4
    205.0000,     1428.5
    210.0000,     1405.3
    215.0000,     1381.7
    220.0000,     1341.8
    225.0000,     1329.4
    230.0000,     1323.2
    235.0000,     1315.3
    240.0000,     1306.4
    245.0000,     1137.9
    250.0000,     1007.3
    255.0000,     945.04
    260.0000,     911.35
    265.0000,     890.63
    270.0000,     821.98
    275.0000,     790.09
    280.0000,     781.52
    285.0000,     778.15
           717.3859
LAYER 6
49,    19.2890
     40.0000,     1296.9
     45.0000,     1295.9
     50.0000,     1282.0
     55.0000,     1137.8
     60.0000,     992.43
     65.0000,     837.77
     70.0000,     761.23
     75.0000,     735.00
     80.0000,     733.75
     85.0000,     733.97
     90.0000,     735.26
     95.0000,     748.85
    100.0000,     788.68
    105.0000,     853.21
    110.0000,     927.50
    115.0000,     992.06
    120.0000,     997.60
    125.0000,     997.61
    130.0000,     996.42
    135.0000,     992.30
    140.0000,     975.37
    145.0000,     966.11
    150.0000,     964.67
    155.0000,     964.60
    160.0000,     965.99
    165.0000,     970.75
    170.0000,     979.24
    175.0000,     998.21
    180.0000,     1030.5
    185.0000,     1065.3
    190.0000,     1148.4
    195.0000,     1215.3
    200.0000,     1267.2
    205.0000,     1283.7
    210.0000,     1284.6
    215.0000,     1282.7
    220.0000,     1281.3
    225.0000,     1280.1
    230.0000,     1278.7
    235.0000,     1276.6
    240.0000,     1270.6
    245.0000,     1136.2
    250.0000,     1006.0
    255.0000,     943.83
    260.0000,     910.20
    265.0000,     887.22
    270.0000,     821.16
    275.0000,     790.23
           781.9571
LAYER 7
45,    23.7179
     50.0000,     1256.0
     55.0000,     962.62
     60.0000,     835.66
     65.0000,     734.24
     70.0000,     711.60
     75.0000,     709.44
     80.0000,     709.30
     85.0000,     709.56
     90.0000,     710.24
     95.0000,     713.49
    100.0000,     732.41
    105.0000,     778.57
    110.0000,     827.38
    115.0000,     842.38
    120.0000,     843.00
    125.0000,     842.99
    130.0000,     842.00
    135.0000,     833.38
    140.0000,     785.10
    145.0000,     706.70
    150.0000,     634.39
    155.0000,     585.77
    160.0000,     560.71
    165.0000,     552.55
    170.0000,     551.28
    175.0000,     550.53
    180.0000,     550.08
    185.0000,     550.01
    190.0000,     550.47
    195.0000,     555.01
    200.0000,     570.84
    205.0000,     600.11
    210.0000,     641.69
    215.0000,     694.79
    220.0000,     753.63
    225.0000,     798.71
    230.0000,     813.27
    235.0000,     817.79
    240.0000,     819.28
    245.0000,     819.99
    250.0000,     821.19
    255.0000,     821.38
    260.0000,     817.56
    265.0000,     806.98
           789.9750
LAYER 8
41,    28.5897
     60.0000,     822.80
     65.0000,     719.87
     70.0000,     710.04
     75.0000,     709.49
     80.0000,     709.36
     85.0000,     709.59
     90.0000,     710.25
     95.0000,     711.67
    100.0000,     718.16
    105.0000,     736.27
    110.0000,     751.38
    115.0000,     753.81
    120.0000,     754.32
    125.0000,     754.44
    130.0000,     754.04
    135.0000,     748.67
    140.0000,     713.56
    145.0000,     648.88
    150.0000,     583.40
    155.0000,     530.82
    160.0000,     494.05
    165.0000,     471.30
    170.0000,     459.99
    175.0000,     457.56
    180.0000,     456.35
    185.0000,     455.86
    190.0000,     455.62
    195.0000,     455.59
    200.0000,     455.83
    205.0000,     458.39
    210.0000,     467.14
    215.0000,     487.03
    220.0000,     522.71
    225.0000,     575.17
    230.0000,     624.52
    235.0000,     656.84
    240.0000,     665.12
    245.0000,     675.74
    250.0000,     689.02
    255.0000,     707.68
           748.4738
LAYER 9
37,    33.9487
     70.0000,     710.14
     75.0000,     709.89
     80.0000,     709.83
     85.0000,     710.00
     90.0000,     710.56
     95.0000,     711.61
    100.0000,     713.82
    105.0000,     717.93
    110.0000,     719.88
    115.0000,     720.51
    120.0000,     720.82
    125.0000,     720.90
    130.0000,     720.61
    135.0000,     715.35
    140.0000,     687.09
    145.0000,     635.07
    150.0000,     578.33
    155.0000,     529.20
    160.0000,     493.42
    165.0000,     471.48
    170.0000,     460.54
    175.0000,     456.48
    180.0000,     455.59
    185.0000,     455.26
    190.0000,     455.13
    195.0000,     455.09
    200.0000,     455.17
    205.0000,     455.34
    210.0000,     455.96
    215.0000,     459.62
    220.0000,     470.84
    225.0000,     494.80
    230.0000,     535.97
    235.0000,     573.31
    240.0000,     587.88
    245.0000,     592.60
           602.1144
LAYER 10
31,    39.8436
     85.0000,     710.38
     90.0000,     711.05
     95.0000,     711.71
    100.0000,     712.59
    105.0000,     713.25
    110.0000,     713.68
    115.0000,     713.88
    120.0000,     713.91
    125.0000,     713.69
    130.0000,     712.94
    135.0000,     704.89
    140.0000,     678.20
    145.0000,     632.09
    150.0000,     578.09
    155.0000,     529.12
    160.0000,     493.35
    165.0000,     471.50
    170.0000,     460.69
    175.0000,     456.60
    180.0000,     455.67
    185.0000,     455.38
    190.0000,     455.26
    195.0000,     455.21
    200.0000,     455.27
    205.0000,     455.47
    210.0000,     455.87
    215.0000,     457.07
    220.0000,     460.76
    225.0000,     471.13
    230.0000,     491.98
           550.9747
LAYER 11
27,    46.3279
     95.0000,     711.76
    100.0000,     712.31
    105.0000,     712.66
    110.0000,     712.88
    115.0000,     712.97
    120.0000,     712.96
    125.0000,     712.77
    130.0000,     710.87
    135.0000,     701.71
    140.0000,     675.63
    145.0000,     631.48
    150.0000,     577.97
    155.0000,     529.14
    160.0000,     493.44
    165.0000,     471.73
    170.0000,     461.00
    175.0000,     456.93
    180.0000,     455.89
    185.0000,     455.63
    190.0000,     455.51
    195.0000,     455.47
    200.0000,     455.51
    205.0000,     455.67
    210.0000,     455.93
    215.0000,     456.41
    220.0000,     457.46
           460.9646
LAYER 12
23,    53.4607
    105.0000,     712.42
    110.0000,     712.52
    115.0000,     712.55
    120.0000,     712.48
    125.0000,     712.26
    130.0000,     710.20
    135.0000,     701.01
    140.0000,     674.95
    145.0000,     631.19
    150.0000,     577.93
    155.0000,     529.22
    160.0000,     493.57
    165.0000,     471.99
    170.0000,     461.38
    175.0000,     457.30
    180.0000,     456.15
    185.0000,     455.88
    190.0000,     455.77
    195.0000,     455.72
    200.0000,     455.73
    205.0000,     455.80
    210.0000,     455.96
           456.2119
LAYER 13
21,    61.3068
    110.0000,     712.44
    115.0000,     712.38
    120.0000,     712.27
    125.0000,     711.95
    130.0000,     709.91
    135.0000,     700.69
    140.0000,     674.59
    145.0000,     631.01
    150.0000,     577.92
    155.0000,     529.29
    160.0000,     493.68
    165.0000,     472.17
    170.0000,     461.62
    175.0000,     457.54
    180.0000,     456.34
    185.0000,     456.05
    190.0000,     455.94
    195.0000,     455.89
    200.0000,     455.86
    205.0000,     455.87
           455.9010
LAYER 14
19, 
    115.0000,     712.35
    120.0000,     712.21
    125.0000,     711.85
    130.0000,     709.75
    135.0000,     700.60
    140.0000,     674.44
    145.0000,     630.93
    150.0000,     577.92
    155.0000,     529.33
    160.0000,     493.74
    165.0000,     472.26
    170.0000,     461.73
    175.0000,     457.65
    180.0000,     456.42
    185.0000,     456.12
    190.0000,     456.02
    195.0000,     455.95
    200.0000,     455.91
           455.8860
CALCULATED APPARENT RESISTIVITY
      7.5000,       5.0000,   1.00000,    995.2952
     12.5000,       5.0000,   1.00000,    981.4794
     17.5000,       5.0000,   1.00000,    983.5969
     22.5000,       5.0000,   1.00000,    905.2002
     27.5000,       5.0000,   1.00000,    895.7877
     32.5000,       5.0000,   1.00000,    900.5892
     37.5000,       5.0000,   1.00000,    910.6038
     42.5000,       5.0000,   1.00000,    891.6967
     47.5000,       5.0000,   1.00000,    903.9533
     52.5000,       5.0000,   1.00000,    888.5562
     57.5000,       5.0000,   1.00000,    877.0325
     62.5000,       5.0000,   1.00000,    852.9116
     67.5000,       5.0000,   1.00000,    812.3475
     72.5000,       5.0000,   1.00000,    804.3558
     77.5000,       5.0000,   1.00000,    767.3890
     82.5000,       5.0000,   1.00000,    791.0378
     87.5000,       5.0000,   1.00000,    745.2197
     92.5000,       5.0000,   1.00000,    751.4745
     97.5000,       5.0000,   1.00000,    771.6815
    102.5000,       5.0000,   1.00000,    760.0884
    107.5000,       5.0000,   1.00000,    783.3807
    112.5000,       5.0000,   1.00000,    801.5821
    117.5000,       5.0000,   1.00000,    757.6649
    122.5000,       5.0000,   1.00000,    733.4941
    127.5000,       5.0000,   1.00000,    721.5052
    132.5000,       5.0000,   1.00000,    712.7056
    137.5000,       5.0000,   1.00000,    711.0898
    142.5000,       5.0000,   1.00000,    685.2521
    147.5000,       5.0000,   1.00000,    711.9714
    152.5000,       5.0000,   1.00000,    643.9273
    157.5000,       5.0000,   1.00000,    738.8590
    162.5000,       5.0000,   1.00000,    666.8417
    167.5000,       5.0000,   1.00000,    748.5912
    172.5000,       5.0000,   1.00000,    815.3934
    177.5000,       5.0000,   1.00000,    683.2508
    182.5000,       5.0000,   1.00000,    729.3367
    187.5000,       5.0000,   1.00000,    712.7305
    192.5000,       5.0000,   1.00000,    652.3881
    197.5000,       5.0000,   1.00000,    698.1984
    202.5000,       5.0000,   1.00000,    711.6956
    207.5000,       5.0000,   1.00000,    739.3864
    212.5000,       5.0000,   1.00000,    744.6796
    217.5000,       5.0000,   1.00000,    786.3964
    222.5000,       5.0000,   1.00000,    793.9677
    227.5000,       5.0000,   1.00000,    775.9149
    232.5000,       5.0000,   1.00000,    779.2360
    237.5000,       5.0000,   1.00000,    845.6016
    242.5000,       5.0000,   1.00000,    722.5011
    247.5000,       5.0000,   1.00000,    739.0072
    252.5000,       5.0000,   1.00000,    709.3742
    257.5000,       5.0000,   1.00000,    684.6652
    262.5000,       5.0000,   1.00000,    700.5476
    267.5000,       5.0000,   1.00000,    653.0670
    272.5000,       5.0000,   1.00000,    635.9233
    277.5000,       5.0000,   1.00000,    587.2916
    282.5000,       5.0000,   1.00000,    606.9771
    287.5000,       5.0000,   1.00000,    581.7861
    292.5000,       5.0000,   1.00000,    581.8625
    297.5000,       5.0000,   1.00000,    568.4190
    302.5000,       5.0000,   1.00000,    569.1902
    307.5000,       5.0000,   1.00000,    531.7897
     12.5000,       5.0000,   2.00000,   1018.5148
     17.5000,       5.0000,   2.00000,   1042.5472
     22.5000,       5.0000,   2.00000,    944.7045
     27.5000,       5.0000,   2.00000,    937.6668
     32.5000,       5.0000,   2.00000,    994.0541
     37.5000,       5.0000,   2.00000,    996.6405
     42.5000,       5.0000,   2.00000,    951.1404
     47.5000,       5.0000,   2.00000,    955.8461
     52.5000,       5.0000,   2.00000,    950.8185
     57.5000,       5.0000,   2.00000,    943.3411
     62.5000,       5.0000,   2.00000,    912.5881
     67.5000,       5.0000,   2.00000,    865.1568
     72.5000,       5.0000,   2.00000,    844.9788
     77.5000,       5.0000,   2.00000,    830.0220
     82.5000,       5.0000,   2.00000,    852.9251
     87.5000,       5.0000,   2.00000,    788.3038
     92.5000,       5.0000,   2.00000,    795.2065
     97.5000,       5.0000,   2.00000,    828.9363
    102.5000,       5.0000,   2.00000,    786.1504
    107.5000,       5.0000,   2.00000,    818.3690
    112.5000,       5.0000,   2.00000,    866.2270
    117.5000,       5.0000,   2.00000,    800.5381
    122.5000,       5.0000,   2.00000,    769.1793
    127.5000,       5.0000,   2.00000,    787.9344
    132.5000,       5.0000,   2.00000,    794.4647
    137.5000,       5.0000,   2.00000,    777.8660
    142.5000,       5.0000,   2.00000,    773.2291
    147.5000,       5.0000,   2.00000,    785.5964
    152.5000,       5.0000,   2.00000,    753.5929
    157.5000,       5.0000,   2.00000,    836.5991
    162.5000,       5.0000,   2.00000,    718.3076
    167.5000,       5.0000,   2.00000,    853.3503
    172.5000,       5.0000,   2.00000,    964.8801
    177.5000,       5.0000,   2.00000,    738.7040
    182.5000,       5.0000,   2.00000,    824.3721
    187.5000,       5.0000,   2.00000,    874.6788
    192.5000,       5.0000,   2.00000,    758.5767
    197.5000,       5.0000,   2.00000,    808.5063
    202.5000,       5.0000,   2.00000,    854.3455
    207.5000,       5.0000,   2.00000,    839.0304
    212.5000,       5.0000,   2.00000,    826.2908
    217.5000,       5.0000,   2.00000,    897.6589
    222.5000,       5.0000,   2.00000,    893.2123
    227.5000,       5.0000,   2.00000,    796.7395
    232.5000,       5.0000,   2.00000,    852.8550
    237.5000,       5.0000,   2.00000,    954.3629
    242.5000,       5.0000,   2.00000,    773.7154
    247.5000,       5.0000,   2.00000,    771.0245
    252.5000,       5.0000,   2.00000,    768.7777
    257.5000,       5.0000,   2.00000,    726.3472
    262.5000,       5.0000,   2.00000,    748.8180
    267.5000,       5.0000,   2.00000,    705.0162
    272.5000,       5.0000,   2.00000,    655.5646
    277.5000,       5.0000,   2.00000,    620.0925
    282.5000,       5.0000,   2.00000,    651.7312
    287.5000,       5.0000,   2.00000,    621.8441
    292.5000,       5.0000,   2.00000,    592.4174
    297.5000,       5.0000,   2.00000,    595.6465
    302.5000,       5.0000,   2.00000,    594.7065
     17.5000,       5.0000,   3.00000,   1079.9064
     22.5000,       5.0000,   3.00000,    969.5043
     27.5000,       5.0000,   3.00000,    967.3922
     32.5000,       5.0000,   3.00000,   1027.3846
     37.5000,       5.0000,   3.00000,   1055.7288
     42.5000,       5.0000,   3.00000,    994.2661
     47.5000,       5.0000,   3.00000,    979.5872
     52.5000,       5.0000,   3.00000,    981.2729
     57.5000,       5.0000,   3.00000,    984.4399
     62.5000,       5.0000,   3.00000,    950.6431
     67.5000,       5.0000,   3.00000,    884.4199
     72.5000,       5.0000,   3.00000,    873.6943
     77.5000,       5.0000,   3.00000,    865.1942
     82.5000,       5.0000,   3.00000,    889.4406
     87.5000,       5.0000,   3.00000,    823.9896
     92.5000,       5.0000,   3.00000,    822.3569
     97.5000,       5.0000,   3.00000,    831.6645
    102.5000,       5.0000,   3.00000,    815.3353
    107.5000,       5.0000,   3.00000,    859.9887
    112.5000,       5.0000,   3.00000,    906.0923
    117.5000,       5.0000,   3.00000,    835.8564
    122.5000,       5.0000,   3.00000,    788.8589
    127.5000,       5.0000,   3.00000,    812.7473
    132.5000,       5.0000,   3.00000,    841.8491
    137.5000,       5.0000,   3.00000,    856.5585
    142.5000,       5.0000,   3.00000,    826.7266
    147.5000,       5.0000,   3.00000,    869.1278
    152.5000,       5.0000,   3.00000,    805.4479
    157.5000,       5.0000,   3.00000,    857.7737
    162.5000,       5.0000,   3.00000,    778.0734
    167.5000,       5.0000,   3.00000,    938.3051
    172.5000,       5.0000,   3.00000,   1031.3921
    177.5000,       5.0000,   3.00000,    832.9404
    182.5000,       5.0000,   3.00000,    882.0818
    187.5000,       5.0000,   3.00000,    922.4140
    192.5000,       5.0000,   3.00000,    851.5197
    197.5000,       5.0000,   3.00000,    890.7335
    202.5000,       5.0000,   3.00000,    924.8910
    207.5000,       5.0000,   3.00000,    930.0279
    212.5000,       5.0000,   3.00000,    909.3106
    217.5000,       5.0000,   3.00000,    964.0294
    222.5000,       5.0000,   3.00000,    909.7197
    227.5000,       5.0000,   3.00000,    842.8483
    232.5000,       5.0000,   3.00000,    893.5518
    237.5000,       5.0000,   3.00000,   1014.0020
    242.5000,       5.0000,   3.00000,    829.4055
    247.5000,       5.0000,   3.00000,    789.1262
    252.5000,       5.0000,   3.00000,    767.3057
    257.5000,       5.0000,   3.00000,    775.0894
    262.5000,       5.0000,   3.00000,    804.3755
    267.5000,       5.0000,   3.00000,    739.7067
    272.5000,       5.0000,   3.00000,    681.7001
    277.5000,       5.0000,   3.00000,    633.9308
    282.5000,       5.0000,   3.00000,    681.7582
    287.5000,       5.0000,   3.00000,    649.6475
    292.5000,       5.0000,   3.00000,    628.6520
    297.5000,       5.0000,   3.00000,    611.6940
     22.5000,      15.0000,   1.00000,   1013.7074
     27.5000,      15.0000,   1.00000,    993.1081
     32.5000,      15.0000,   1.00000,   1012.1120
     37.5000,      15.0000,   1.00000,   1021.8441
     42.5000,      15.0000,   1.00000,   1017.6099
     47.5000,      15.0000,   1.00000,    988.6986
     52.5000,      15.0000,   1.00000,    980.1591
     57.5000,      15.0000,   1.00000,    975.2411
     62.5000,      15.0000,   1.00000,    944.0866
     67.5000,      15.0000,   1.00000,    911.9863
     72.5000,      15.0000,   1.00000,    886.5400
     77.5000,      15.0000,   1.00000,    885.9708
     82.5000,      15.0000,   1.00000,    874.2481
     87.5000,      15.0000,   1.00000,    862.4886
     92.5000,      15.0000,   1.00000,    827.9858
     97.5000,      15.0000,   1.00000,    822.9639
    102.5000,      15.0000,   1.00000,    847.7767
    107.5000,      15.0000,   1.00000,    880.9764
    112.5000,      15.0000,   1.00000,    876.3522
    117.5000,      15.0000,   1.00000,    848.5490
    122.5000,      15.0000,   1.00000,    818.7503
    127.5000,      15.0000,   1.00000,    811.0942
    132.5000,      15.0000,   1.00000,    849.7410
    137.5000,      15.0000,   1.00000,    867.4254
    142.5000,      15.0000,   1.00000,    891.8725
    147.5000,      15.0000,   1.00000,    859.3458
    152.5000,      15.0000,   1.00000,    838.5930
    157.5000,      15.0000,   1.00000,    819.1959
    162.5000,      15.0000,   1.00000,    881.4620
    167.5000,      15.0000,   1.00000,    930.2421
    172.5000,      15.0000,   1.00000,    958.9874
    177.5000,      15.0000,   1.00000,    947.5131
    182.5000,      15.0000,   1.00000,    898.9466
    187.5000,      15.0000,   1.00000,    874.3320
    192.5000,      15.0000,   1.00000,    896.2516
    197.5000,      15.0000,   1.00000,    917.4559
    202.5000,      15.0000,   1.00000,    928.3367
    207.5000,      15.0000,   1.00000,    951.0967
    212.5000,      15.0000,   1.00000,    971.6672
    217.5000,      15.0000,   1.00000,    917.8732
    222.5000,      15.0000,   1.00000,    897.2665
    227.5000,      15.0000,   1.00000,    889.8993
    232.5000,      15.0000,   1.00000,    921.9283
    237.5000,      15.0000,   1.00000,    911.4252
    242.5000,      15.0000,   1.00000,    887.2224
    247.5000,      15.0000,   1.00000,    800.4460
    252.5000,      15.0000,   1.00000,    772.2334
    257.5000,      15.0000,   1.00000,    789.6240
    262.5000,      15.0000,   1.00000,    797.8681
    267.5000,      15.0000,   1.00000,    760.4316
    272.5000,      15.0000,   1.00000,    702.2401
    277.5000,      15.0000,   1.00000,    677.9516
    282.5000,      15.0000,   1.00000,    658.8307
    287.5000,      15.0000,   1.00000,    670.2360
    292.5000,      15.0000,   1.00000,    650.1082
     22.5000,       5.0000,   4.00000,    982.2950
     27.5000,       5.0000,   4.00000,    977.0259
     32.5000,       5.0000,   4.00000,   1031.8026
     37.5000,       5.0000,   4.00000,   1056.6284
     42.5000,       5.0000,   4.00000,   1015.7469
     47.5000,       5.0000,   4.00000,   1002.8170
     52.5000,       5.0000,   4.00000,    989.8937
     57.5000,       5.0000,   4.00000,    994.0989
     62.5000,       5.0000,   4.00000,    959.5998
     67.5000,       5.0000,   4.00000,    901.2211
     72.5000,       5.0000,   4.00000,    888.8156
     77.5000,       5.0000,   4.00000,    872.2359
     82.5000,       5.0000,   4.00000,    909.4269
     87.5000,       5.0000,   4.00000,    841.5576
     92.5000,       5.0000,   4.00000,    823.7473
     97.5000,       5.0000,   4.00000,    842.7975
    102.5000,       5.0000,   4.00000,    828.2737
    107.5000,       5.0000,   4.00000,    887.5156
    112.5000,       5.0000,   4.00000,    929.3249
    117.5000,       5.0000,   4.00000,    848.1248
    122.5000,       5.0000,   4.00000,    807.2227
    127.5000,       5.0000,   4.00000,    818.5269
    132.5000,       5.0000,   4.00000,    864.3328
    137.5000,       5.0000,   4.00000,    885.8884
    142.5000,       5.0000,   4.00000,    887.8507
    147.5000,       5.0000,   4.00000,    900.1132
    152.5000,       5.0000,   4.00000,    795.1755
    157.5000,       5.0000,   4.00000,    893.8765
    162.5000,       5.0000,   4.00000,    805.1678
    167.5000,       5.0000,   4.00000,    962.6859
    172.5000,       5.0000,   4.00000,   1105.9974
    177.5000,       5.0000,   4.00000,    863.6542
    182.5000,       5.0000,   4.00000,    929.6528
    187.5000,       5.0000,   4.00000,    933.2770
    192.5000,       5.0000,   4.00000,    855.6039
    197.5000,       5.0000,   4.00000,    937.6697
    202.5000,       5.0000,   4.00000,    956.9503
    207.5000,       5.0000,   4.00000,    976.6093
    212.5000,       5.0000,   4.00000,    962.5796
    217.5000,       5.0000,   4.00000,    959.9813
    222.5000,       5.0000,   4.00000,    928.4464
    227.5000,       5.0000,   4.00000,    861.4683
    232.5000,       5.0000,   4.00000,    918.7965
    237.5000,       5.0000,   4.00000,   1033.7432
    242.5000,       5.0000,   4.00000,    832.9084
    247.5000,       5.0000,   4.00000,    805.9921
    252.5000,       5.0000,   4.00000,    775.9020
    257.5000,       5.0000,   4.00000,    779.2991
    262.5000,       5.0000,   4.00000,    841.9310
    267.5000,       5.0000,   4.00000,    767.9772
    272.5000,       5.0000,   4.00000,    704.5531
    277.5000,       5.0000,   4.00000,    650.7143
    282.5000,       5.0000,   4.00000,    688.0412
    287.5000,       5.0000,   4.00000,    673.6471
    292.5000,       5.0000,   4.00000,    652.7825
     30.0000,      20.0000,   1.00000,    987.1381
     35.0000,      20.0000,   1.00000,    985.2573
     40.0000,      20.0000,   1.00000,    998.7137
     45.0000,      20.0000,   1.00000,   1003.9304
     50.0000,      20.0000,   1.00000,   1002.5970
     55.0000,      20.0000,   1.00000,    976.6534
     60.0000,      20.0000,   1.00000,    950.8409
     65.0000,      20.0000,   1.00000,    935.7739
     70.0000,      20.0000,   1.00000,    912.6924
     75.0000,      20.0000,   1.00000,    900.3246
     80.0000,      20.0000,   1.00000,    880.3255
     85.0000,      20.0000,   1.00000,    856.5980
     90.0000,      20.0000,   1.00000,    855.5421
     95.0000,      20.0000,   1.00000,    842.6385
    100.0000,      20.0000,   1.00000,    857.1051
    105.0000,      20.0000,   1.00000,    881.2349
    110.0000,      20.0000,   1.00000,    871.6606
    115.0000,      20.0000,   1.00000,    869.8185
    120.0000,      20.0000,   1.00000,    850.6331
    125.0000,      20.0000,   1.00000,    839.8110
    130.0000,      20.0000,   1.00000,    841.4152
    135.0000,      20.0000,   1.00000,    870.2191
    140.0000,      20.0000,   1.00000,    890.3016
    145.0000,      20.0000,   1.00000,    858.0392
    150.0000,      20.0000,   1.00000,    869.2400
    155.0000,      20.0000,   1.00000,    845.0241
    160.0000,      20.0000,   1.00000,    863.0562
    165.0000,      20.0000,   1.00000,    951.4861
    170.0000,      20.0000,   1.00000,    935.6614
    175.0000,      20.0000,   1.00000,    966.5903
    180.0000,      20.0000,   1.00000,    962.8008
    185.0000,      20.0000,   1.00000,    879.3637
    190.0000,      20.0000,   1.00000,    889.6841
    195.0000,      20.0000,   1.00000,    881.9722
    200.0000,      20.0000,   1.00000,    909.5670
    205.0000,      20.0000,   1.00000,    963.9898
    210.0000,      20.0000,   1.00000,    940.1781
    215.0000,      20.0000,   1.00000,    938.6561
    220.0000,      20.0000,   1.00000,    919.1902
    225.0000,      20.0000,   1.00000,    908.0491
    230.0000,      20.0000,   1.00000,    924.0244
    235.0000,      20.0000,   1.00000,    882.4279
    240.0000,      20.0000,   1.00000,    870.7815
    245.0000,      20.0000,   1.00000,    848.8701
    250.0000,      20.0000,   1.00000,    800.3882
    255.0000,      20.0000,   1.00000,    800.9869
    260.0000,      20.0000,   1.00000,    782.7486
    265.0000,      20.0000,   1.00000,    770.3463
    270.0000,      20.0000,   1.00000,    765.3266
    275.0000,      20.0000,   1.00000,    720.9863
    280.0000,      20.0000,   1.00000,    692.1205
    285.0000,      20.0000,   1.00000,    671.9993
     27.5000,       5.0000,   5.00000,    966.6182
     32.5000,       5.0000,   5.00000,   1017.7683
     37.5000,       5.0000,   5.00000,   1039.6255
     42.5000,       5.0000,   5.00000,   1006.7824
     47.5000,       5.0000,   5.00000,   1014.6278
     52.5000,       5.0000,   5.00000,    999.8088
     57.5000,       5.0000,   5.00000,    983.2974
     62.5000,       5.0000,   5.00000,    958.2902
     67.5000,       5.0000,   5.00000,    907.8960
     72.5000,       5.0000,   5.00000,    888.6358
     77.5000,       5.0000,   5.00000,    876.8311
     82.5000,       5.0000,   5.00000,    906.8430
     87.5000,       5.0000,   5.00000,    832.0013
     92.5000,       5.0000,   5.00000,    829.8685
     97.5000,       5.0000,   5.00000,    855.3591
    102.5000,       5.0000,   5.00000,    837.7049
    107.5000,       5.0000,   5.00000,    887.2888
    112.5000,       5.0000,   5.00000,    939.7272
    117.5000,       5.0000,   5.00000,    857.7158
    122.5000,       5.0000,   5.00000,    807.4493
    127.5000,       5.0000,   5.00000,    837.2734
    132.5000,       5.0000,   5.00000,    860.5368
    137.5000,       5.0000,   5.00000,    899.5586
    142.5000,       5.0000,   5.00000,    894.7598
    147.5000,       5.0000,   5.00000,    881.5182
    152.5000,       5.0000,   5.00000,    810.2182
    157.5000,       5.0000,   5.00000,    898.9630
    162.5000,       5.0000,   5.00000,    803.2854
    167.5000,       5.0000,   5.00000,    987.5134
    172.5000,       5.0000,   5.00000,   1121.4458
    177.5000,       5.0000,   5.00000,    877.7621
    182.5000,       5.0000,   5.00000,    924.5813
    187.5000,       5.0000,   5.00000,    950.2551
    192.5000,       5.0000,   5.00000,    830.9215
    197.5000,       5.0000,   5.00000,    902.9356
    202.5000,       5.0000,   5.00000,    986.3334
    207.5000,       5.0000,   5.00000,    980.8690
    212.5000,       5.0000,   5.00000,    931.2177
    217.5000,       5.0000,   5.00000,    977.8774
    222.5000,       5.0000,   5.00000,    933.3555
    227.5000,       5.0000,   5.00000,    860.0491
    232.5000,       5.0000,   5.00000,    919.5533
    237.5000,       5.0000,   5.00000,   1023.5973
    242.5000,       5.0000,   5.00000,    816.3704
    247.5000,       5.0000,   5.00000,    801.9659
    252.5000,       5.0000,   5.00000,    792.9201
    257.5000,       5.0000,   5.00000,    777.5086
    262.5000,       5.0000,   5.00000,    828.6912
    267.5000,       5.0000,   5.00000,    792.1056
    272.5000,       5.0000,   5.00000,    721.0061
    277.5000,       5.0000,   5.00000,    661.0151
    282.5000,       5.0000,   5.00000,    703.5760
    287.5000,       5.0000,   5.00000,    676.7016
     32.5000,       5.0000,   6.00000,    993.6851
     37.5000,       5.0000,   6.00000,   1023.8652
     42.5000,       5.0000,   6.00000,    990.2568
     47.5000,       5.0000,   6.00000,   1000.5548
     52.5000,       5.0000,   6.00000,    997.2275
     57.5000,       5.0000,   6.00000,    987.3473
     62.5000,       5.0000,   6.00000,    951.3815
     67.5000,       5.0000,   6.00000,    894.9229
     72.5000,       5.0000,   6.00000,    887.1287
     77.5000,       5.0000,   6.00000,    868.8943
     82.5000,       5.0000,   6.00000,    888.6544
     87.5000,       5.0000,   6.00000,    822.8350
     92.5000,       5.0000,   6.00000,    831.7292
     97.5000,       5.0000,   6.00000,    861.5419
    102.5000,       5.0000,   6.00000,    838.3395
    107.5000,       5.0000,   6.00000,    885.3922
    112.5000,       5.0000,   6.00000,    935.1995
    117.5000,       5.0000,   6.00000,    859.2039
    122.5000,       5.0000,   6.00000,    819.2267
    127.5000,       5.0000,   6.00000,    831.8731
    132.5000,       5.0000,   6.00000,    874.8770
    137.5000,       5.0000,   6.00000,    882.1382
    142.5000,       5.0000,   6.00000,    845.6901
    147.5000,       5.0000,   6.00000,    882.3845
    152.5000,       5.0000,   6.00000,    808.9152
    157.5000,       5.0000,   6.00000,    888.9996
    162.5000,       5.0000,   6.00000,    806.3892
    167.5000,       5.0000,   6.00000,    983.7800
    172.5000,       5.0000,   6.00000,   1112.5166
    177.5000,       5.0000,   6.00000,    862.4697
    182.5000,       5.0000,   6.00000,    921.0499
    187.5000,       5.0000,   6.00000,    920.0246
    192.5000,       5.0000,   6.00000,    819.0876
    197.5000,       5.0000,   6.00000,    874.2341
    202.5000,       5.0000,   6.00000,    935.9029
    207.5000,       5.0000,   6.00000,    947.2681
    212.5000,       5.0000,   6.00000,    913.2830
    217.5000,       5.0000,   6.00000,    961.3562
    222.5000,       5.0000,   6.00000,    937.2374
    227.5000,       5.0000,   6.00000,    852.6812
    232.5000,       5.0000,   6.00000,    893.4225
    237.5000,       5.0000,   6.00000,    999.7597
    242.5000,       5.0000,   6.00000,    804.6630
    247.5000,       5.0000,   6.00000,    791.3174
    252.5000,       5.0000,   6.00000,    780.8187
    257.5000,       5.0000,   6.00000,    778.5978
    262.5000,       5.0000,   6.00000,    822.6887
    267.5000,       5.0000,   6.00000,    773.9044
    272.5000,       5.0000,   6.00000,    731.2097
    277.5000,       5.0000,   6.00000,    672.4561
    282.5000,       5.0000,   6.00000,    711.3467
     37.5000,      25.0000,   1.00000,    961.1104
     42.5000,      25.0000,   1.00000,    977.5729
     47.5000,      25.0000,   1.00000,    977.4066
     52.5000,      25.0000,   1.00000,    974.0707
     57.5000,      25.0000,   1.00000,    967.6701
     62.5000,      25.0000,   1.00000,    939.0076
     67.5000,      25.0000,   1.00000,    915.9610
     72.5000,      25.0000,   1.00000,    902.4739
     77.5000,      25.0000,   1.00000,    869.7805
     82.5000,      25.0000,   1.00000,    852.7894
     87.5000,      25.0000,   1.00000,    853.1756
     92.5000,      25.0000,   1.00000,    853.1595
     97.5000,      25.0000,   1.00000,    854.5762
    102.5000,      25.0000,   1.00000,    874.8197
    107.5000,      25.0000,   1.00000,    872.4885
    112.5000,      25.0000,   1.00000,    854.8405
    117.5000,      25.0000,   1.00000,    863.4114
    122.5000,      25.0000,   1.00000,    862.6461
    127.5000,      25.0000,   1.00000,    858.6075
    132.5000,      25.0000,   1.00000,    849.6087
    137.5000,      25.0000,   1.00000,    836.5021
    142.5000,      25.0000,   1.00000,    834.5802
    147.5000,      25.0000,   1.00000,    851.0659
    152.5000,      25.0000,   1.00000,    841.0080
    157.5000,      25.0000,   1.00000,    877.2463
    162.5000,      25.0000,   1.00000,    920.2603
    167.5000,      25.0000,   1.00000,    916.8870
    172.5000,      25.0000,   1.00000,    913.7859
    177.5000,      25.0000,   1.00000,    943.7810
    182.5000,      25.0000,   1.00000,    905.6323
    187.5000,      25.0000,   1.00000,    854.6371
    192.5000,      25.0000,   1.00000,    869.0828
    197.5000,      25.0000,   1.00000,    879.7204
    202.5000,      25.0000,   1.00000,    839.6481
    207.5000,      25.0000,   1.00000,    884.3830
    212.5000,      25.0000,   1.00000,    924.4991
    217.5000,      25.0000,   1.00000,    900.4406
    222.5000,      25.0000,   1.00000,    901.0026
    227.5000,      25.0000,   1.00000,    917.1640
    232.5000,      25.0000,   1.00000,    863.6349
    237.5000,      25.0000,   1.00000,    835.3026
    242.5000,      25.0000,   1.00000,    839.5297
    247.5000,      25.0000,   1.00000,    826.0737
    252.5000,      25.0000,   1.00000,    785.1166
    257.5000,      25.0000,   1.00000,    782.0664
    262.5000,      25.0000,   1.00000,    768.7013
    267.5000,      25.0000,   1.00000,    741.2902
    272.5000,      25.0000,   1.00000,    741.9540
    277.5000,      25.0000,   1.00000,    728.4961
     37.5000,       5.0000,   7.00000,   1003.8891
     42.5000,       5.0000,   7.00000,    974.4338
     47.5000,       5.0000,   7.00000,    976.6535
     52.5000,       5.0000,   7.00000,    981.9897
     57.5000,       5.0000,   7.00000,    988.4794
     62.5000,       5.0000,   7.00000,    945.7501
     67.5000,       5.0000,   7.00000,    883.6503
     72.5000,       5.0000,   7.00000,    868.5509
     77.5000,       5.0000,   7.00000,    848.4330
     82.5000,       5.0000,   7.00000,    875.7073
     87.5000,       5.0000,   7.00000,    817.2325
     92.5000,       5.0000,   7.00000,    824.4580
     97.5000,       5.0000,   7.00000,    854.3752
    102.5000,       5.0000,   7.00000,    834.7575
    107.5000,       5.0000,   7.00000,    883.4740
    112.5000,       5.0000,   7.00000,    930.1655
    117.5000,       5.0000,   7.00000,    860.7618
    122.5000,       5.0000,   7.00000,    816.3961
    127.5000,       5.0000,   7.00000,    841.4583
    132.5000,       5.0000,   7.00000,    858.7078
    137.5000,       5.0000,   7.00000,    842.9072
    142.5000,       5.0000,   7.00000,    829.4107
    147.5000,       5.0000,   7.00000,    853.4709
    152.5000,       5.0000,   7.00000,    790.4972
    157.5000,       5.0000,   7.00000,    889.8879
    162.5000,       5.0000,   7.00000,    797.7578
    167.5000,       5.0000,   7.00000,    963.2141
    172.5000,       5.0000,   7.00000,   1085.0714
    177.5000,       5.0000,   7.00000,    843.8276
    182.5000,       5.0000,   7.00000,    887.7883
    187.5000,       5.0000,   7.00000,    896.5215
    192.5000,       5.0000,   7.00000,    794.0303
    197.5000,       5.0000,   7.00000,    852.4158
    202.5000,       5.0000,   7.00000,    860.8185
    207.5000,       5.0000,   7.00000,    886.4754
    212.5000,       5.0000,   7.00000,    898.1212
    217.5000,       5.0000,   7.00000,    936.8632
    222.5000,       5.0000,   7.00000,    914.0137
    227.5000,       5.0000,   7.00000,    836.3848
    232.5000,       5.0000,   7.00000,    870.2892
    237.5000,       5.0000,   7.00000,    975.2068
    242.5000,       5.0000,   7.00000,    791.3665
    247.5000,       5.0000,   7.00000,    773.9560
    252.5000,       5.0000,   7.00000,    759.4421
    257.5000,       5.0000,   7.00000,    764.3651
    262.5000,       5.0000,   7.00000,    818.7987
    267.5000,       5.0000,   7.00000,    760.2454
    272.5000,       5.0000,   7.00000,    712.4859
    277.5000,       5.0000,   7.00000,    676.9424
     42.5000,       5.0000,   8.00000,    951.4346
     47.5000,       5.0000,   8.00000,    962.2548
     52.5000,       5.0000,   8.00000,    965.0334
     57.5000,       5.0000,   8.00000,    967.3702
     62.5000,       5.0000,   8.00000,    942.3113
     67.5000,       5.0000,   8.00000,    872.7250
     72.5000,       5.0000,   8.00000,    841.9104
     77.5000,       5.0000,   8.00000,    827.6108
     82.5000,       5.0000,   8.00000,    866.0464
     87.5000,       5.0000,   8.00000,    807.1905
     92.5000,       5.0000,   8.00000,    812.2594
     97.5000,       5.0000,   8.00000,    840.3299
    102.5000,       5.0000,   8.00000,    826.5480
    107.5000,       5.0000,   8.00000,    878.0750
    112.5000,       5.0000,   8.00000,    935.8444
    117.5000,       5.0000,   8.00000,    854.3592
    122.5000,       5.0000,   8.00000,    817.6957
    127.5000,       5.0000,   8.00000,    830.1631
    132.5000,       5.0000,   8.00000,    823.7458
    137.5000,       5.0000,   8.00000,    830.3040
    142.5000,       5.0000,   8.00000,    810.9991
    147.5000,       5.0000,   8.00000,    822.8422
    152.5000,       5.0000,   8.00000,    769.8654
    157.5000,       5.0000,   8.00000,    872.8104
    162.5000,       5.0000,   8.00000,    781.5093
    167.5000,       5.0000,   8.00000,    937.8288
    172.5000,       5.0000,   8.00000,   1054.9976
    177.5000,       5.0000,   8.00000,    810.7539
    182.5000,       5.0000,   8.00000,    855.2878
    187.5000,       5.0000,   8.00000,    869.1944
    192.5000,       5.0000,   8.00000,    768.7231
    197.5000,       5.0000,   8.00000,    790.7611
    202.5000,       5.0000,   8.00000,    832.7621
    207.5000,       5.0000,   8.00000,    836.8130
    212.5000,       5.0000,   8.00000,    840.8364
    217.5000,       5.0000,   8.00000,    917.0655
    222.5000,       5.0000,   8.00000,    876.2039
    227.5000,       5.0000,   8.00000,    805.2564
    232.5000,       5.0000,   8.00000,    859.0316
    237.5000,       5.0000,   8.00000,    961.2806
    242.5000,       5.0000,   8.00000,    767.9975
    247.5000,       5.0000,   8.00000,    752.4916
    252.5000,       5.0000,   8.00000,    742.1292
    257.5000,       5.0000,   8.00000,    742.2315
    262.5000,       5.0000,   8.00000,    798.4838
    267.5000,       5.0000,   8.00000,    754.4490
    272.5000,       5.0000,   8.00000,    697.3209
     52.5000,      35.0000,   1.00000,    924.0749
     57.5000,      35.0000,   1.00000,    908.9912
     62.5000,      35.0000,   1.00000,    890.5510
     67.5000,      35.0000,   1.00000,    883.3715
     72.5000,      35.0000,   1.00000,    869.7213
     77.5000,      35.0000,   1.00000,    843.5787
     82.5000,      35.0000,   1.00000,    825.9437
     87.5000,      35.0000,   1.00000,    820.6328
     92.5000,      35.0000,   1.00000,    830.4874
     97.5000,      35.0000,   1.00000,    844.0132
    102.5000,      35.0000,   1.00000,    846.1798
    107.5000,      35.0000,   1.00000,    843.5469
    112.5000,      35.0000,   1.00000,    857.2953
    117.5000,      35.0000,   1.00000,    852.9379
    122.5000,      35.0000,   1.00000,    832.2093
    127.5000,      35.0000,   1.00000,    824.8634
    132.5000,      35.0000,   1.00000,    806.5948
    137.5000,      35.0000,   1.00000,    790.1140
    142.5000,      35.0000,   1.00000,    803.3025
    147.5000,      35.0000,   1.00000,    796.5561
    152.5000,      35.0000,   1.00000,    814.7934
    157.5000,      35.0000,   1.00000,    843.4678
    162.5000,      35.0000,   1.00000,    837.6544
    167.5000,      35.0000,   1.00000,    837.3579
    172.5000,      35.0000,   1.00000,    843.7279
    177.5000,      35.0000,   1.00000,    824.1241
    182.5000,      35.0000,   1.00000,    830.2638
    187.5000,      35.0000,   1.00000,    802.7916
    192.5000,      35.0000,   1.00000,    771.7533
    197.5000,      35.0000,   1.00000,    775.8106
    202.5000,      35.0000,   1.00000,    784.6501
    207.5000,      35.0000,   1.00000,    779.9980
    212.5000,      35.0000,   1.00000,    784.8246
    217.5000,      35.0000,   1.00000,    784.9899
    222.5000,      35.0000,   1.00000,    818.4775
    227.5000,      35.0000,   1.00000,    833.4671
    232.5000,      35.0000,   1.00000,    814.2222
    237.5000,      35.0000,   1.00000,    795.8345
    242.5000,      35.0000,   1.00000,    783.3245
    247.5000,      35.0000,   1.00000,    780.0694
    252.5000,      35.0000,   1.00000,    765.2224
    257.5000,      35.0000,   1.00000,    726.1700
[truncated: 169,666 more chars]
