# Supplementary material for: Electrical resistivity tomography data across the Hockai Fault Zone (Ardenne, Belgium)
Source: Data Brief. 2016 Dec 21;11:1–4. doi: 10.1016/j.dib.2016.12.028 (PMC5220259; doi:10.1016/j.dib.2016.12.028)
Supplement: Supplementary file 2 — Supplementary material [file mmc2.zip › output/INV/20090814-1_combined.INV]

C:\__DATA__\__DATA__\Active Faults\HockaiFZ\Donn�es\ERT\working_dir\20090814-1.DAT
      5.0000
7
1061
1
0
      7.5000,       5.0000,   1.00000,   1074.6180
     12.5000,       5.0000,   1.00000,   1068.0414
     17.5000,       5.0000,   1.00000,   1117.8091
     22.5000,       5.0000,   1.00000,   1140.9829
     27.5000,       5.0000,   1.00000,   1089.3922
     32.5000,       5.0000,   1.00000,   1068.2653
     37.5000,       5.0000,   1.00000,   1181.9745
     42.5000,       5.0000,   1.00000,    926.7020
     47.5000,       5.0000,   1.00000,    934.5746
     52.5000,       5.0000,   1.00000,    776.2726
     57.5000,       5.0000,   1.00000,    742.4670
     62.5000,       5.0000,   1.00000,    776.8284
     67.5000,       5.0000,   1.00000,    648.4006
     72.5000,       5.0000,   1.00000,    848.1232
     77.5000,       5.0000,   1.00000,    663.3867
     82.5000,       5.0000,   1.00000,    751.2550
     87.5000,       5.0000,   1.00000,    733.1379
     92.5000,       5.0000,   1.00000,    721.3460
     97.5000,       5.0000,   1.00000,    544.7198
    102.5000,       5.0000,   1.00000,    485.6668
    107.5000,       5.0000,   1.00000,    397.6084
    112.5000,       5.0000,   1.00000,    368.4336
    117.5000,       5.0000,   1.00000,    354.8255
    122.5000,       5.0000,   1.00000,    287.5750
    127.5000,       5.0000,   1.00000,    271.7704
    132.5000,       5.0000,   1.00000,    274.1304
    137.5000,       5.0000,   1.00000,    310.2256
    142.5000,       5.0000,   1.00000,    310.5783
    147.5000,       5.0000,   1.00000,    420.1283
    152.5000,       5.0000,   1.00000,    237.7568
    157.5000,       5.0000,   1.00000,    454.2896
    162.5000,       5.0000,   1.00000,    347.0095
    167.5000,       5.0000,   1.00000,    373.7679
    172.5000,       5.0000,   1.00000,    387.7513
    177.5000,       5.0000,   1.00000,    402.6573
    182.5000,       5.0000,   1.00000,    405.4235
    187.5000,       5.0000,   1.00000,    404.2831
    192.5000,       5.0000,   1.00000,    393.7841
    197.5000,       5.0000,   1.00000,    389.2969
    202.5000,       5.0000,   1.00000,    420.2581
    207.5000,       5.0000,   1.00000,    425.0682
    212.5000,       5.0000,   1.00000,    395.8865
    217.5000,       5.0000,   1.00000,    437.8489
    222.5000,       5.0000,   1.00000,    447.3414
    227.5000,       5.0000,   1.00000,    443.9471
    232.5000,       5.0000,   1.00000,    407.9083
    237.5000,       5.0000,   1.00000,    377.6248
    242.5000,       5.0000,   1.00000,    357.9395
    247.5000,       5.0000,   1.00000,    353.5326
    252.5000,       5.0000,   1.00000,    358.0713
    257.5000,       5.0000,   1.00000,    311.9248
    262.5000,       5.0000,   1.00000,    363.1954
    267.5000,       5.0000,   1.00000,    290.7097
    272.5000,       5.0000,   1.00000,    282.5092
    282.5000,       5.0000,   1.00000,    248.8116
    292.5000,       5.0000,   1.00000,    167.5111
    297.5000,       5.0000,   1.00000,    181.5452
    302.5000,       5.0000,   1.00000,    172.6373
    307.5000,       5.0000,   1.00000,    169.0538
    312.5000,       5.0000,   1.00000,    182.9709
    317.5000,       5.0000,   1.00000,    177.5475
    322.5000,       5.0000,   1.00000,    212.1566
    327.5000,       5.0000,   1.00000,    233.3628
    332.5000,       5.0000,   1.00000,    276.5280
    337.5000,       5.0000,   1.00000,    272.8216
    342.5000,       5.0000,   1.00000,    369.4789
    347.5000,       5.0000,   1.00000,    256.6535
    352.5000,       5.0000,   1.00000,    352.6310
    357.5000,       5.0000,   1.00000,    221.5044
     12.5000,       5.0000,   2.00000,    991.0942
     17.5000,       5.0000,   2.00000,   1087.6781
     22.5000,       5.0000,   2.00000,   1115.1300
     27.5000,       5.0000,   2.00000,    931.4735
     32.5000,       5.0000,   2.00000,   1057.0817
     37.5000,       5.0000,   2.00000,   1268.8440
     42.5000,       5.0000,   2.00000,   1054.3917
     47.5000,       5.0000,   2.00000,   1045.8762
     52.5000,       5.0000,   2.00000,    959.8646
     57.5000,       5.0000,   2.00000,   1022.5379
     62.5000,       5.0000,   2.00000,   1015.4163
     67.5000,       5.0000,   2.00000,    872.4799
     72.5000,       5.0000,   2.00000,   1129.9528
     77.5000,       5.0000,   2.00000,    814.5089
     82.5000,       5.0000,   2.00000,    753.2206
     87.5000,       5.0000,   2.00000,    875.9337
     92.5000,       5.0000,   2.00000,    848.6304
     97.5000,       5.0000,   2.00000,    589.5228
    102.5000,       5.0000,   2.00000,    559.7140
    107.5000,       5.0000,   2.00000,    508.5255
    112.5000,       5.0000,   2.00000,    464.6489
    117.5000,       5.0000,   2.00000,    460.4343
    122.5000,       5.0000,   2.00000,    326.0758
    127.5000,       5.0000,   2.00000,    301.0611
    132.5000,       5.0000,   2.00000,    325.9301
    137.5000,       5.0000,   2.00000,    368.2166
    142.5000,       5.0000,   2.00000,    460.7137
    147.5000,       5.0000,   2.00000,    500.0933
    152.5000,       5.0000,   2.00000,    290.6374
    157.5000,       5.0000,   2.00000,    589.5228
    162.5000,       5.0000,   2.00000,    556.8903
    167.5000,       5.0000,   2.00000,    474.4455
    172.5000,       5.0000,   2.00000,    537.6627
    177.5000,       5.0000,   2.00000,    551.5313
    182.5000,       5.0000,   2.00000,    550.2651
    187.5000,       5.0000,   2.00000,    534.5596
    192.5000,       5.0000,   2.00000,    540.9560
    197.5000,       5.0000,   2.00000,    525.5477
    202.5000,       5.0000,   2.00000,    591.5203
    207.5000,       5.0000,   2.00000,    606.4886
    212.5000,       5.0000,   2.00000,    516.2357
    217.5000,       5.0000,   2.00000,    547.6198
    222.5000,       5.0000,   2.00000,    624.9969
    227.5000,       5.0000,   2.00000,    590.5364
    232.5000,       5.0000,   2.00000,    523.0599
    237.5000,       5.0000,   2.00000,    489.6041
    242.5000,       5.0000,   2.00000,    467.0327
    247.5000,       5.0000,   2.00000,    499.4988
    252.5000,       5.0000,   2.00000,    480.0572
    257.5000,       5.0000,   2.00000,    441.8873
    262.5000,       5.0000,   2.00000,    518.9047
    267.5000,       5.0000,   2.00000,    377.5496
    272.5000,       5.0000,   2.00000,    332.2165
    277.5000,       5.0000,   2.00000,    368.8408
    282.5000,       5.0000,   2.00000,    370.6509
    287.5000,       5.0000,   2.00000,    300.6867
    292.5000,       5.0000,   2.00000,    249.8935
    297.5000,       5.0000,   2.00000,    251.5461
    302.5000,       5.0000,   2.00000,    260.4094
    307.5000,       5.0000,   2.00000,    262.4633
    312.5000,       5.0000,   2.00000,    283.5159
    317.5000,       5.0000,   2.00000,    273.3566
    322.5000,       5.0000,   2.00000,    309.7283
    327.5000,       5.0000,   2.00000,    352.4309
    332.5000,       5.0000,   2.00000,    358.1228
    337.5000,       5.0000,   2.00000,    405.5929
    342.5000,       5.0000,   2.00000,    475.5602
    347.5000,       5.0000,   2.00000,    360.4917
    352.5000,       5.0000,   2.00000,    520.5543
     17.5000,       5.0000,   3.00000,    993.1304
     22.5000,       5.0000,   3.00000,    863.5631
     27.5000,       5.0000,   3.00000,    831.1535
     32.5000,       5.0000,   3.00000,    955.6618
     37.5000,       5.0000,   3.00000,   1239.8881
     42.5000,       5.0000,   3.00000,   1072.7455
     47.5000,       5.0000,   3.00000,    986.7458
     52.5000,       5.0000,   3.00000,    926.8726
     57.5000,       5.0000,   3.00000,    963.2769
     62.5000,       5.0000,   3.00000,   1049.8055
     67.5000,       5.0000,   3.00000,    946.5847
     72.5000,       5.0000,   3.00000,   1182.6184
     77.5000,       5.0000,   3.00000,    799.0173
     82.5000,       5.0000,   3.00000,    775.8396
     87.5000,       5.0000,   3.00000,    827.7176
     92.5000,       5.0000,   3.00000,    871.2732
     97.5000,       5.0000,   3.00000,    575.1697
    102.5000,       5.0000,   3.00000,    497.0942
    107.5000,       5.0000,   3.00000,    502.3610
    112.5000,       5.0000,   3.00000,    522.7985
    117.5000,       5.0000,   3.00000,    493.3610
    122.5000,       5.0000,   3.00000,    346.5547
    127.5000,       5.0000,   3.00000,    299.6999
    132.5000,       5.0000,   3.00000,    315.7323
    137.5000,       5.0000,   3.00000,    439.7710
    142.5000,       5.0000,   3.00000,    467.1278
    147.5000,       5.0000,   3.00000,    510.8974
    152.5000,       5.0000,   3.00000,    291.7223
    157.5000,       5.0000,   3.00000,    585.8164
    162.5000,       5.0000,   3.00000,    548.7463
    167.5000,       5.0000,   3.00000,    561.3903
    172.5000,       5.0000,   3.00000,    535.9120
    177.5000,       5.0000,   3.00000,    599.3344
    182.5000,       5.0000,   3.00000,    583.8072
    187.5000,       5.0000,   3.00000,    568.0720
    192.5000,       5.0000,   3.00000,    557.6334
    197.5000,       5.0000,   3.00000,    564.0654
    202.5000,       5.0000,   3.00000,    649.8153
    207.5000,       5.0000,   3.00000,    649.5122
    212.5000,       5.0000,   3.00000,    546.4042
    217.5000,       5.0000,   3.00000,    564.1367
    222.5000,       5.0000,   3.00000,    686.7428
    227.5000,       5.0000,   3.00000,    682.0704
    232.5000,       5.0000,   3.00000,    578.4274
    237.5000,       5.0000,   3.00000,    518.2627
    242.5000,       5.0000,   3.00000,    520.9913
    247.5000,       5.0000,   3.00000,    521.3420
    252.5000,       5.0000,   3.00000,    567.8758
    257.5000,       5.0000,   3.00000,    526.6802
    262.5000,       5.0000,   3.00000,    535.2760
    267.5000,       5.0000,   3.00000,    424.9929
    272.5000,       5.0000,   3.00000,    398.1295
    277.5000,       5.0000,   3.00000,    426.8951
    282.5000,       5.0000,   3.00000,    468.2216
    287.5000,       5.0000,   3.00000,    375.1004
    292.5000,       5.0000,   3.00000,    315.7085
    297.5000,       5.0000,   3.00000,    324.5124
    302.5000,       5.0000,   3.00000,    322.8063
    307.5000,       5.0000,   3.00000,    357.7602
    312.5000,       5.0000,   3.00000,    375.3203
    317.5000,       5.0000,   3.00000,    365.4524
    322.5000,       5.0000,   3.00000,    403.4618
    327.5000,       5.0000,   3.00000,    408.5087
    332.5000,       5.0000,   3.00000,    444.9606
    337.5000,       5.0000,   3.00000,    422.5081
    342.5000,       5.0000,   3.00000,    534.8361
    347.5000,       5.0000,   3.00000,    430.9077
     22.5000,      15.0000,   1.00000,    772.4244
     27.5000,      15.0000,   1.00000,    811.2422
     32.5000,      15.0000,   1.00000,    971.8904
     37.5000,      15.0000,   1.00000,   1036.4183
     42.5000,      15.0000,   1.00000,   1037.9282
     47.5000,      15.0000,   1.00000,    907.4993
     52.5000,      15.0000,   1.00000,    769.7762
     57.5000,      15.0000,   1.00000,    789.0662
     62.5000,      15.0000,   1.00000,    885.4271
     67.5000,      15.0000,   1.00000,    992.4169
     72.5000,      15.0000,   1.00000,    901.1831
     77.5000,      15.0000,   1.00000,    890.9912
     82.5000,      15.0000,   1.00000,    786.3673
     87.5000,      15.0000,   1.00000,    764.9432
     92.5000,      15.0000,   1.00000,    670.0981
     97.5000,      15.0000,   1.00000,    602.4968
    102.5000,      15.0000,   1.00000,    468.8279
    107.5000,      15.0000,   1.00000,    457.2539
    112.5000,      15.0000,   1.00000,    489.9281
    117.5000,      15.0000,   1.00000,    471.0690
    122.5000,      15.0000,   1.00000,    394.4439
    127.5000,      15.0000,   1.00000,    321.1567
    132.5000,      15.0000,   1.00000,    372.9247
    137.5000,      15.0000,   1.00000,    415.9513
    142.5000,      15.0000,   1.00000,    469.6216
    147.5000,      15.0000,   1.00000,    396.2748
    152.5000,      15.0000,   1.00000,    434.0256
    157.5000,      15.0000,   1.00000,    417.3036
    162.5000,      15.0000,   1.00000,    498.3039
    167.5000,      15.0000,   1.00000,    515.2904
    172.5000,      15.0000,   1.00000,    559.6278
    177.5000,      15.0000,   1.00000,    517.1005
    182.5000,      15.0000,   1.00000,    557.0954
    187.5000,      15.0000,   1.00000,    538.6911
    192.5000,      15.0000,   1.00000,    532.5058
    197.5000,      15.0000,   1.00000,    578.0529
    202.5000,      15.0000,   1.00000,    606.1646
    207.5000,      15.0000,   1.00000,    578.3887
    212.5000,      15.0000,   1.00000,    573.9749
    217.5000,      15.0000,   1.00000,    601.3228
    222.5000,      15.0000,   1.00000,    621.5193
    227.5000,      15.0000,   1.00000,    643.1575
    232.5000,      15.0000,   1.00000,    593.7999
    237.5000,      15.0000,   1.00000,    519.5170
    242.5000,      15.0000,   1.00000,    490.9149
    247.5000,      15.0000,   1.00000,    533.0706
    252.5000,      15.0000,   1.00000,    557.8384
    257.5000,      15.0000,   1.00000,    565.4861
    262.5000,      15.0000,   1.00000,    488.9948
    267.5000,      15.0000,   1.00000,    467.8500
    272.5000,      15.0000,   1.00000,    437.2297
    277.5000,      15.0000,   1.00000,    447.1482
    282.5000,      15.0000,   1.00000,    456.4930
    287.5000,      15.0000,   1.00000,    430.5124
    292.5000,      15.0000,   1.00000,    366.7810
    297.5000,      15.0000,   1.00000,    357.3114
    302.5000,      15.0000,   1.00000,    372.4372
    307.5000,      15.0000,   1.00000,    383.0869
    312.5000,      15.0000,   1.00000,    422.8261
    317.5000,      15.0000,   1.00000,    437.1435
    322.5000,      15.0000,   1.00000,    423.8961
    327.5000,      15.0000,   1.00000,    451.0508
    332.5000,      15.0000,   1.00000,    418.5668
    337.5000,      15.0000,   1.00000,    457.2569
    342.5000,      15.0000,   1.00000,    468.4950
     22.5000,       5.0000,   4.00000,    744.7913
     27.5000,       5.0000,   4.00000,    700.9403
     32.5000,       5.0000,   4.00000,    885.2805
     37.5000,       5.0000,   4.00000,   1094.3401
     42.5000,       5.0000,   4.00000,    937.8203
     47.5000,       5.0000,   4.00000,    934.1049
     52.5000,       5.0000,   4.00000,    737.5587
     57.5000,       5.0000,   4.00000,    805.5841
     62.5000,       5.0000,   4.00000,    931.7074
     67.5000,       5.0000,   4.00000,    841.9448
     72.5000,       5.0000,   4.00000,   1073.9602
     77.5000,       5.0000,   4.00000,    765.8349
     82.5000,       5.0000,   4.00000,    750.5574
     87.5000,       5.0000,   4.00000,    777.0701
     92.5000,       5.0000,   4.00000,    738.8864
     97.5000,       5.0000,   4.00000,    520.5632
    102.5000,       5.0000,   4.00000,    458.0960
    107.5000,       5.0000,   4.00000,    444.3542
    112.5000,       5.0000,   4.00000,    468.6773
    117.5000,       5.0000,   4.00000,    496.5275
    122.5000,       5.0000,   4.00000,    343.6736
    127.5000,       5.0000,   4.00000,    298.1087
    132.5000,       5.0000,   4.00000,    336.1438
    137.5000,       5.0000,   4.00000,    397.8778
    142.5000,       5.0000,   4.00000,    440.3615
    147.5000,       5.0000,   4.00000,    504.6715
    152.5000,       5.0000,   4.00000,    282.0473
    157.5000,       5.0000,   4.00000,    532.6703
    162.5000,       5.0000,   4.00000,    486.1642
    167.5000,       5.0000,   4.00000,    491.1081
    172.5000,       5.0000,   4.00000,    553.4465
    177.5000,       5.0000,   4.00000,    525.2000
    182.5000,       5.0000,   4.00000,    567.8322
    187.5000,       5.0000,   4.00000,    542.5977
    192.5000,       5.0000,   4.00000,    537.7529
    197.5000,       5.0000,   4.00000,    540.1604
    202.5000,       5.0000,   4.00000,    609.2360
    207.5000,       5.0000,   4.00000,    611.1382
    212.5000,       5.0000,   4.00000,    545.5402
    217.5000,       5.0000,   4.00000,    585.0813
    222.5000,       5.0000,   4.00000,    681.6206
    227.5000,       5.0000,   4.00000,    678.9852
    232.5000,       5.0000,   4.00000,    584.6156
    237.5000,       5.0000,   4.00000,    514.5593
    242.5000,       5.0000,   4.00000,    496.9139
    247.5000,       5.0000,   4.00000,    534.3249
    252.5000,       5.0000,   4.00000,    605.7782
    257.5000,       5.0000,   4.00000,    548.4729
    262.5000,       5.0000,   4.00000,    539.4470
    267.5000,       5.0000,   4.00000,    475.5234
    272.5000,       5.0000,   4.00000,    438.4098
    277.5000,       5.0000,   4.00000,    467.9145
    282.5000,       5.0000,   4.00000,    495.0314
    287.5000,       5.0000,   4.00000,    428.7400
    292.5000,       5.0000,   4.00000,    363.4095
    297.5000,       5.0000,   4.00000,    380.4604
    302.5000,       5.0000,   4.00000,    390.3382
    307.5000,       5.0000,   4.00000,    394.8957
    312.5000,       5.0000,   4.00000,    454.2123
    317.5000,       5.0000,   4.00000,    436.6561
    322.5000,       5.0000,   4.00000,    443.4031
    327.5000,       5.0000,   4.00000,    466.0815
    332.5000,       5.0000,   4.00000,    431.3753
    337.5000,       5.0000,   4.00000,    441.7288
    342.5000,       5.0000,   4.00000,    586.1909
     30.0000,      20.0000,   1.00000,    795.3000
     35.0000,      20.0000,   1.00000,    790.5007
     40.0000,      20.0000,   1.00000,    850.1483
     45.0000,      20.0000,   1.00000,    726.5416
     50.0000,      20.0000,   1.00000,    651.9573
     55.0000,      20.0000,   1.00000,    619.4526
     60.0000,      20.0000,   1.00000,    582.0496
     65.0000,      20.0000,   1.00000,    639.1885
     70.0000,      20.0000,   1.00000,    717.6088
     75.0000,      20.0000,   1.00000,    732.8269
     80.0000,      20.0000,   1.00000,    788.2775
     85.0000,      20.0000,   1.00000,    676.1516
     90.0000,      20.0000,   1.00000,    591.3389
     95.0000,      20.0000,   1.00000,    537.2833
    100.0000,      20.0000,   1.00000,    469.2539
    105.0000,      20.0000,   1.00000,    422.7043
    110.0000,      20.0000,   1.00000,    403.3488
    115.0000,      20.0000,   1.00000,    388.6500
    120.0000,      20.0000,   1.00000,    384.3976
    125.0000,      20.0000,   1.00000,    398.7715
    130.0000,      20.0000,   1.00000,    358.5191
    135.0000,      20.0000,   1.00000,    372.0964
    140.0000,      20.0000,   1.00000,    412.9473
    145.0000,      20.0000,   1.00000,    367.2021
    150.0000,      20.0000,   1.00000,    406.5470
    155.0000,      20.0000,   1.00000,    393.5602
    160.0000,      20.0000,   1.00000,    373.4398
    165.0000,      20.0000,   1.00000,    410.2802
    170.0000,      20.0000,   1.00000,    418.8403
    175.0000,      20.0000,   1.00000,    448.5075
    180.0000,      20.0000,   1.00000,    481.2777
    185.0000,      20.0000,   1.00000,    453.5286
    190.0000,      20.0000,   1.00000,    490.6146
    195.0000,      20.0000,   1.00000,    508.2699
    200.0000,      20.0000,   1.00000,    514.3334
    205.0000,      20.0000,   1.00000,    517.4602
    210.0000,      20.0000,   1.00000,    543.2991
    215.0000,      20.0000,   1.00000,    600.4420
    220.0000,      20.0000,   1.00000,    605.2848
    225.0000,      20.0000,   1.00000,    582.5054
    230.0000,      20.0000,   1.00000,    542.8553
    235.0000,      20.0000,   1.00000,    511.9318
    240.0000,      20.0000,   1.00000,    479.3161
    245.0000,      20.0000,   1.00000,    474.2593
    250.0000,      20.0000,   1.00000,    494.2765
    255.0000,      20.0000,   1.00000,    482.6727
    260.0000,      20.0000,   1.00000,    551.8593
    265.0000,      20.0000,   1.00000,    523.8842
    270.0000,      20.0000,   1.00000,    471.5486
    275.0000,      20.0000,   1.00000,    473.5261
    280.0000,      20.0000,   1.00000,    476.4666
    285.0000,      20.0000,   1.00000,    460.8722
    290.0000,      20.0000,   1.00000,    444.2155
    295.0000,      20.0000,   1.00000,    422.4427
    300.0000,      20.0000,   1.00000,    419.8984
    305.0000,      20.0000,   1.00000,    448.1786
    310.0000,      20.0000,   1.00000,    463.7969
    315.0000,      20.0000,   1.00000,    452.3715
    320.0000,      20.0000,   1.00000,    485.3954
    325.0000,      20.0000,   1.00000,    434.9698
    330.0000,      20.0000,   1.00000,    426.7148
    335.0000,      20.0000,   1.00000,    474.4099
     27.5000,       5.0000,   5.00000,    617.1025
     32.5000,       5.0000,   5.00000,    745.4155
     37.5000,       5.0000,   5.00000,    917.2274
     42.5000,       5.0000,   5.00000,    815.1746
     47.5000,       5.0000,   5.00000,    728.8005
     52.5000,       5.0000,   5.00000,    631.8719
     57.5000,       5.0000,   5.00000,    655.0602
     62.5000,       5.0000,   5.00000,    703.4944
     67.5000,       5.0000,   5.00000,    654.7612
     72.5000,       5.0000,   5.00000,    905.9774
     77.5000,       5.0000,   5.00000,    703.2389
     82.5000,       5.0000,   5.00000,    671.7626
     87.5000,       5.0000,   5.00000,    689.1801
     92.5000,       5.0000,   5.00000,    644.1205
     97.5000,       5.0000,   5.00000,    438.0843
    102.5000,       5.0000,   5.00000,    426.5338
    107.5000,       5.0000,   5.00000,    395.9000
    112.5000,       5.0000,   5.00000,    393.4987
    117.5000,       5.0000,   5.00000,    431.6032
    122.5000,       5.0000,   5.00000,    331.0074
    127.5000,       5.0000,   5.00000,    312.3558
    132.5000,       5.0000,   5.00000,    322.1197
    137.5000,       5.0000,   5.00000,    360.4836
    142.5000,       5.0000,   5.00000,    401.9400
    147.5000,       5.0000,   5.00000,    466.7354
    152.5000,       5.0000,   5.00000,    264.7598
    157.5000,       5.0000,   5.00000,    487.7940
    162.5000,       5.0000,   5.00000,    417.0837
    167.5000,       5.0000,   5.00000,    409.5925
    172.5000,       5.0000,   5.00000,    447.2671
    177.5000,       5.0000,   5.00000,    506.8314
    182.5000,       5.0000,   5.00000,    472.5016
    187.5000,       5.0000,   5.00000,    499.1035
    192.5000,       5.0000,   5.00000,    499.6533
    197.5000,       5.0000,   5.00000,    485.6242
    202.5000,       5.0000,   5.00000,    529.5247
    207.5000,       5.0000,   5.00000,    563.7504
    212.5000,       5.0000,   5.00000,    526.7753
    217.5000,       5.0000,   5.00000,    579.5776
    222.5000,       5.0000,   5.00000,    675.5671
    227.5000,       5.0000,   5.00000,    615.4232
    232.5000,       5.0000,   5.00000,    541.6515
    237.5000,       5.0000,   5.00000,    485.1933
    242.5000,       5.0000,   5.00000,    467.7460
    247.5000,       5.0000,   5.00000,    490.4244
    252.5000,       5.0000,   5.00000,    586.0275
    257.5000,       5.0000,   5.00000,    515.0200
    262.5000,       5.0000,   5.00000,    585.5519
    267.5000,       5.0000,   5.00000,    511.3640
    272.5000,       5.0000,   5.00000,    457.9078
    277.5000,       5.0000,   5.00000,    480.8983
    282.5000,       5.0000,   5.00000,    501.5853
    287.5000,       5.0000,   5.00000,    453.2116
    292.5000,       5.0000,   5.00000,    398.1779
    297.5000,       5.0000,   5.00000,    419.3426
    302.5000,       5.0000,   5.00000,    431.0980
    307.5000,       5.0000,   5.00000,    449.5508
    312.5000,       5.0000,   5.00000,    478.1490
    317.5000,       5.0000,   5.00000,    463.1985
    322.5000,       5.0000,   5.00000,    483.3207
    327.5000,       5.0000,   5.00000,    441.5627
    332.5000,       5.0000,   5.00000,    430.9196
    337.5000,       5.0000,   5.00000,    458.2496
     32.5000,       5.0000,   6.00000,    610.1949
     37.5000,       5.0000,   6.00000,    766.0727
     42.5000,       5.0000,   6.00000,    618.9080
     47.5000,       5.0000,   6.00000,    596.2550
     52.5000,       5.0000,   6.00000,    521.0783
     57.5000,       5.0000,   6.00000,    530.0842
     62.5000,       5.0000,   6.00000,    511.9668
     67.5000,       5.0000,   6.00000,    485.9838
     72.5000,       5.0000,   6.00000,    728.2712
     77.5000,       5.0000,   6.00000,    567.4725
     82.5000,       5.0000,   6.00000,    579.1735
     87.5000,       5.0000,   6.00000,    579.1318
     92.5000,       5.0000,   6.00000,    576.2190
     97.5000,       5.0000,   6.00000,    403.9206
    102.5000,       5.0000,   6.00000,    356.5350
    107.5000,       5.0000,   6.00000,    361.5647
    112.5000,       5.0000,   6.00000,    344.2126
    117.5000,       5.0000,   6.00000,    364.8856
    122.5000,       5.0000,   6.00000,    309.3150
    127.5000,       5.0000,   6.00000,    290.1873
    132.5000,       5.0000,   6.00000,    296.7335
    137.5000,       5.0000,   6.00000,    339.0118
    142.5000,       5.0000,   6.00000,    362.6674
    147.5000,       5.0000,   6.00000,    414.9318
    152.5000,       5.0000,   6.00000,    241.2076
    157.5000,       5.0000,   6.00000,    440.0955
    162.5000,       5.0000,   6.00000,    370.0005
    167.5000,       5.0000,   6.00000,    335.3753
    172.5000,       5.0000,   6.00000,    364.6467
    177.5000,       5.0000,   6.00000,    399.3821
    182.5000,       5.0000,   6.00000,    449.3863
    187.5000,       5.0000,   6.00000,    413.1632
    192.5000,       5.0000,   6.00000,    435.5930
    197.5000,       5.0000,   6.00000,    430.8482
    202.5000,       5.0000,   6.00000,    458.4120
    207.5000,       5.0000,   6.00000,    522.4566
    212.5000,       5.0000,   6.00000,    497.0734
    217.5000,       5.0000,   6.00000,    552.4171
    222.5000,       5.0000,   6.00000,    631.3754
    227.5000,       5.0000,   6.00000,    586.5595
    232.5000,       5.0000,   6.00000,    477.2870
    237.5000,       5.0000,   6.00000,    441.3137
    242.5000,       5.0000,   6.00000,    372.9247
    247.5000,       5.0000,   6.00000,    453.4226
    252.5000,       5.0000,   6.00000,    439.1229
    257.5000,       5.0000,   6.00000,    521.6660
    262.5000,       5.0000,   6.00000,    588.7234
    267.5000,       5.0000,   6.00000,    520.0430
    272.5000,       5.0000,   6.00000,    425.5815
    277.5000,       5.0000,   6.00000,    458.4794
    282.5000,       5.0000,   6.00000,    501.8283
    287.5000,       5.0000,   6.00000,    463.6696
    292.5000,       5.0000,   6.00000,    401.8855
    297.5000,       5.0000,   6.00000,    438.6297
    302.5000,       5.0000,   6.00000,    455.6489
    307.5000,       5.0000,   6.00000,    475.0593
    312.5000,       5.0000,   6.00000,    487.4414
    317.5000,       5.0000,   6.00000,    456.7626
    322.5000,       5.0000,   6.00000,    446.8896
    327.5000,       5.0000,   6.00000,    434.7598
    332.5000,       5.0000,   6.00000,    441.7090
     37.5000,      25.0000,   1.00000,    593.3343
     42.5000,      25.0000,   1.00000,    561.4220
     47.5000,      25.0000,   1.00000,    543.0336
     52.5000,      25.0000,   1.00000,    467.9838
     57.5000,      25.0000,   1.00000,    420.2987
     62.5000,      25.0000,   1.00000,    444.3245
     67.5000,      25.0000,   1.00000,    453.1423
     72.5000,      25.0000,   1.00000,    494.8283
     77.5000,      25.0000,   1.00000,    550.3801
     82.5000,      25.0000,   1.00000,    586.6219
     87.5000,      25.0000,   1.00000,    522.9708
     92.5000,      25.0000,   1.00000,    487.8534
     97.5000,      25.0000,   1.00000,    450.5118
    102.5000,      25.0000,   1.00000,    402.2075
    107.5000,      25.0000,   1.00000,    348.0528
    112.5000,      25.0000,   1.00000,    347.6267
    117.5000,      25.0000,   1.00000,    345.5015
    122.5000,      25.0000,   1.00000,    332.5722
    127.5000,      25.0000,   1.00000,    345.4272
    132.5000,      25.0000,   1.00000,    350.4553
    137.5000,      25.0000,   1.00000,    371.6525
    142.5000,      25.0000,   1.00000,    334.7369
    147.5000,      25.0000,   1.00000,    355.1366
    152.5000,      25.0000,   1.00000,    346.0069
    157.5000,      25.0000,   1.00000,    336.8275
    162.5000,      25.0000,   1.00000,    317.3888
    167.5000,      25.0000,   1.00000,    345.4223
    172.5000,      25.0000,   1.00000,    331.0612
    177.5000,      25.0000,   1.00000,    346.4031
    182.5000,      25.0000,   1.00000,    377.5921
    187.5000,      25.0000,   1.00000,    406.1012
    192.5000,      25.0000,   1.00000,    396.4116
    197.5000,      25.0000,   1.00000,    446.6231
    202.5000,      25.0000,   1.00000,    466.0964
    207.5000,      25.0000,   1.00000,    497.2458
    212.5000,      25.0000,   1.00000,    542.4094
    217.5000,      25.0000,   1.00000,    553.0502
    222.5000,      25.0000,   1.00000,    533.6115
    227.5000,      25.0000,   1.00000,    502.9971
    232.5000,      25.0000,   1.00000,    472.6404
    237.5000,      25.0000,   1.00000,    431.4893
    242.5000,      25.0000,   1.00000,    430.1765
    247.5000,      25.0000,   1.00000,    323.7792
    252.5000,      25.0000,   1.00000,    450.8635
    257.5000,      25.0000,   1.00000,    481.3936
    262.5000,      25.0000,   1.00000,    515.8275
    267.5000,      25.0000,   1.00000,    514.9555
    272.5000,      25.0000,   1.00000,    482.1169
    277.5000,      25.0000,   1.00000,    494.9869
    282.5000,      25.0000,   1.00000,    470.2229
    287.5000,      25.0000,   1.00000,    463.8424
    292.5000,      25.0000,   1.00000,    454.1182
    297.5000,      25.0000,   1.00000,    440.1039
    302.5000,      25.0000,   1.00000,    465.3929
    307.5000,      25.0000,   1.00000,    463.4214
    312.5000,      25.0000,   1.00000,    473.1555
    317.5000,      25.0000,   1.00000,    433.4559
    322.5000,      25.0000,   1.00000,    410.0048
    327.5000,      25.0000,   1.00000,    438.6624
     37.5000,       5.0000,   7.00000,    574.5762
     42.5000,       5.0000,   7.00000,    499.7019
     47.5000,       5.0000,   7.00000,    488.3245
     52.5000,       5.0000,   7.00000,    410.6549
     57.5000,       5.0000,   7.00000,    404.0141
     62.5000,       5.0000,   7.00000,    422.4064
     67.5000,       5.0000,   7.00000,    368.4583
     72.5000,       5.0000,   7.00000,    531.3546
     77.5000,       5.0000,   7.00000,    439.3093
     82.5000,       5.0000,   7.00000,    455.7598
     87.5000,       5.0000,   7.00000,    504.5413
     92.5000,       5.0000,   7.00000,    511.4086
     97.5000,       5.0000,   7.00000,    363.2302
    102.5000,       5.0000,   7.00000,    325.0965
    107.5000,       5.0000,   7.00000,    296.8418
    112.5000,       5.0000,   7.00000,    309.5638
    117.5000,       5.0000,   7.00000,    347.7228
    122.5000,       5.0000,   7.00000,    267.0875
    127.5000,       5.0000,   7.00000,    252.4769
    132.5000,       5.0000,   7.00000,    276.1610
    137.5000,       5.0000,   7.00000,    310.8203
    142.5000,       5.0000,   7.00000,    332.2284
    147.5000,       5.0000,   7.00000,    370.4835
    152.5000,       5.0000,   7.00000,    214.3508
    157.5000,       5.0000,   7.00000,    394.1440
    162.5000,       5.0000,   7.00000,    327.1214
    167.5000,       5.0000,   7.00000,    294.2147
    172.5000,       5.0000,   7.00000,    295.7756
    177.5000,       5.0000,   7.00000,    326.3494
    182.5000,       5.0000,   7.00000,    357.1400
    187.5000,       5.0000,   7.00000,    374.6724
    192.5000,       5.0000,   7.00000,    348.5890
    197.5000,       5.0000,   7.00000,    408.2115
    202.5000,       5.0000,   7.00000,    377.8541
    207.5000,       5.0000,   7.00000,    486.0255
    212.5000,       5.0000,   7.00000,    457.2497
    217.5000,       5.0000,   7.00000,    503.7942
    222.5000,       5.0000,   7.00000,    588.4736
    227.5000,       5.0000,   7.00000,    537.1129
    232.5000,       5.0000,   7.00000,    450.0175
    237.5000,       5.0000,   7.00000,    442.3608
    242.5000,       5.0000,   7.00000,    380.7755
    252.5000,       5.0000,   7.00000,    471.9607
    257.5000,       5.0000,   7.00000,    476.5657
    262.5000,       5.0000,   7.00000,    552.6598
    267.5000,       5.0000,   7.00000,    508.8645
    272.5000,       5.0000,   7.00000,    451.1328
    277.5000,       5.0000,   7.00000,    314.1477
    282.5000,       5.0000,   7.00000,    439.6700
    287.5000,       5.0000,   7.00000,    502.5267
    292.5000,       5.0000,   7.00000,    401.9654
    297.5000,       5.0000,   7.00000,    432.1140
    302.5000,       5.0000,   7.00000,    466.0240
    307.5000,       5.0000,   7.00000,    468.9036
    312.5000,       5.0000,   7.00000,    488.6213
    317.5000,       5.0000,   7.00000,    417.6407
    322.5000,       5.0000,   7.00000,    412.4836
    327.5000,       5.0000,   7.00000,    437.3745
     42.5000,       5.0000,   8.00000,    406.8814
     47.5000,       5.0000,   8.00000,    386.2405
     52.5000,       5.0000,   8.00000,    309.5633
     57.5000,       5.0000,   8.00000,    329.2523
     62.5000,       5.0000,   8.00000,    343.5568
     67.5000,       5.0000,   8.00000,    297.4744
     72.5000,       5.0000,   8.00000,    397.7931
     77.5000,       5.0000,   8.00000,    308.8814
     82.5000,       5.0000,   8.00000,    362.1851
     87.5000,       5.0000,   8.00000,    413.0168
     92.5000,       5.0000,   8.00000,    445.1270
     97.5000,       5.0000,   8.00000,    319.6703
    102.5000,       5.0000,   8.00000,    292.3286
    107.5000,       5.0000,   8.00000,    270.1144
    112.5000,       5.0000,   8.00000,    272.4823
    117.5000,       5.0000,   8.00000,    299.9614
    122.5000,       5.0000,   8.00000,    239.7924
    127.5000,       5.0000,   8.00000,    221.5242
    132.5000,       5.0000,   8.00000,    242.3588
    137.5000,       5.0000,   8.00000,    284.7226
    142.5000,       5.0000,   8.00000,    298.4330
    147.5000,       5.0000,   8.00000,    341.9061
    152.5000,       5.0000,   8.00000,    191.7801
    157.5000,       5.0000,   8.00000,    341.7192
    162.5000,       5.0000,   8.00000,    294.1819
    167.5000,       5.0000,   8.00000,    256.7524
    172.5000,       5.0000,   8.00000,    259.5432
    177.5000,       5.0000,   8.00000,    275.0483
    182.5000,       5.0000,   8.00000,    286.4750
    187.5000,       5.0000,   8.00000,    294.1833
    192.5000,       5.0000,   8.00000,    321.3484
    197.5000,       5.0000,   8.00000,    402.5764
    202.5000,       5.0000,   8.00000,    363.8811
    207.5000,       5.0000,   8.00000,    443.1982
    212.5000,       5.0000,   8.00000,    420.8020
    217.5000,       5.0000,   8.00000,    442.2737
    222.5000,       5.0000,   8.00000,    533.0370
    227.5000,       5.0000,   8.00000,    494.9899
    232.5000,       5.0000,   8.00000,    455.4349
    237.5000,       5.0000,   8.00000,    369.9049
    247.5000,       5.0000,   8.00000,    365.5891
    252.5000,       5.0000,   8.00000,    438.9102
    257.5000,       5.0000,   8.00000,    413.4902
    262.5000,       5.0000,   8.00000,    490.6028
    267.5000,       5.0000,   8.00000,    468.8814
    272.5000,       5.0000,   8.00000,    439.8518
    277.5000,       5.0000,   8.00000,    407.5740
    287.5000,       5.0000,   8.00000,    622.3017
    292.5000,       5.0000,   8.00000,    393.5974
    297.5000,       5.0000,   8.00000,    428.9743
    302.5000,       5.0000,   8.00000,    420.7663
    307.5000,       5.0000,   8.00000,    454.7575
    312.5000,       5.0000,   8.00000,    436.6202
    317.5000,       5.0000,   8.00000,    389.8766
    322.5000,       5.0000,   8.00000,    402.6428
     52.5000,      35.0000,   1.00000,    266.9534
     57.5000,      35.0000,   1.00000,    256.2106
     62.5000,      35.0000,   1.00000,    251.3004
     67.5000,      35.0000,   1.00000,    243.8797
     72.5000,      35.0000,   1.00000,    266.9187
     77.5000,      35.0000,   1.00000,    284.3818
     82.5000,      35.0000,   1.00000,    280.7685
     87.5000,      35.0000,   1.00000,    304.8963
     92.5000,      35.0000,   1.00000,    306.2280
     97.5000,      35.0000,   1.00000,    316.0760
    102.5000,      35.0000,   1.00000,    337.7905
    107.5000,      35.0000,   1.00000,    310.3544
    112.5000,      35.0000,   1.00000,    272.7929
    117.5000,      35.0000,   1.00000,    263.4996
    122.5000,      35.0000,   1.00000,    261.3772
    127.5000,      35.0000,   1.00000,    278.0291
    132.5000,      35.0000,   1.00000,    284.3818
    137.5000,      35.0000,   1.00000,    253.7139
    142.5000,      35.0000,   1.00000,    271.6971
    147.5000,      35.0000,   1.00000,    272.5432
    152.5000,      35.0000,   1.00000,    262.6812
    157.5000,      35.0000,   1.00000,    247.7357
    162.5000,      35.0000,   1.00000,    239.1359
    167.5000,      35.0000,   1.00000,    235.3700
    172.5000,      35.0000,   1.00000,    248.4569
    177.5000,      35.0000,   1.00000,    234.5725
    182.5000,      35.0000,   1.00000,    238.5048
    187.5000,      35.0000,   1.00000,    257.2023
    192.5000,      35.0000,   1.00000,    297.3577
    197.5000,      35.0000,   1.00000,    332.6653
    202.5000,      35.0000,   1.00000,    375.7473
    207.5000,      35.0000,   1.00000,    401.4149
    212.5000,      35.0000,   1.00000,    432.0273
    222.5000,      35.0000,   1.00000,    445.4748
    227.5000,      35.0000,   1.00000,    392.2603
    232.5000,      35.0000,   1.00000,    331.0771
    237.5000,      35.0000,   1.00000,    371.2325
    242.5000,      35.0000,   1.00000,    361.5369
    247.5000,      35.0000,   1.00000,    360.2470
    257.5000,      35.0000,   1.00000,    365.2126
    262.5000,      35.0000,   1.00000,    384.4164
    267.5000,      35.0000,   1.00000,    399.7573
    272.5000,      35.0000,   1.00000,    424.5718
    277.5000,      35.0000,   1.00000,    444.3027
    282.5000,      35.0000,   1.00000,    446.9520
    287.5000,      35.0000,   1.00000,    446.2446
    292.5000,      35.0000,   1.00000,    443.7341
    297.5000,      35.0000,   1.00000,    433.3172
    302.5000,      35.0000,   1.00000,    378.1886
    307.5000,      35.0000,   1.00000,    357.8542
    312.5000,      35.0000,   1.00000,    370.3309
     52.5000,       5.0000,  10.00000,    218.8625
     57.5000,       5.0000,  10.00000,    229.7005
     62.5000,       5.0000,  10.00000,    235.3906
     67.5000,       5.0000,  10.00000,    192.1374
     72.5000,       5.0000,  10.00000,    274.3652
     77.5000,       5.0000,  10.00000,    206.2162
     82.5000,       5.0000,  10.00000,    225.9897
     87.5000,       5.0000,  10.00000,    260.3272
     92.5000,       5.0000,  10.00000,    301.2923
     97.5000,       5.0000,  10.00000,    240.4168
    102.5000,       5.0000,  10.00000,    243.3747
    107.5000,       5.0000,  10.00000,    229.4747
    112.5000,       5.0000,  10.00000,    229.5349
    117.5000,       5.0000,  10.00000,    268.3647
    122.5000,       5.0000,  10.00000,    199.4681
    127.5000,       5.0000,  10.00000,    188.4466
    132.5000,       5.0000,  10.00000,    197.9135
    137.5000,       5.0000,  10.00000,    220.7733
    142.5000,       5.0000,  10.00000,    231.9708
    147.5000,       5.0000,  10.00000,    264.6112
    152.5000,       5.0000,  10.00000,    156.6770
    157.5000,       5.0000,  10.00000,    277.8394
    162.5000,       5.0000,  10.00000,    231.9933
    167.5000,       5.0000,  10.00000,    204.5723
    172.5000,       5.0000,  10.00000,    207.6973
    177.5000,       5.0000,  10.00000,    211.4190
    182.5000,       5.0000,  10.00000,    212.8959
    187.5000,       5.0000,  10.00000,    220.8544
    192.5000,       5.0000,  10.00000,    236.2597
    197.5000,       5.0000,  10.00000,    294.1116
    202.5000,       5.0000,  10.00000,    291.8791
    207.5000,       5.0000,  10.00000,    359.7026
    212.5000,       5.0000,  10.00000,    350.9122
    217.5000,       5.0000,  10.00000,    390.4771
    222.5000,       5.0000,  10.00000,    478.0004
    227.5000,       5.0000,  10.00000,    425.9561
    237.5000,       5.0000,  10.00000,    315.6699
    242.5000,       5.0000,  10.00000,    304.7715
    247.5000,       5.0000,  10.00000,    322.6448
    252.5000,       5.0000,  10.00000,    335.8145
    257.5000,       5.0000,  10.00000,    377.0274
    262.5000,       5.0000,  10.00000,    355.0673
    267.5000,       5.0000,  10.00000,    374.7374
    272.5000,       5.0000,  10.00000,    369.1377
    277.5000,       5.0000,  10.00000,    379.1900
    282.5000,       5.0000,  10.00000,    373.8124
    287.5000,       5.0000,  10.00000,    856.7919
    292.5000,       5.0000,  10.00000,    358.7362
    297.5000,       5.0000,  10.00000,    371.2825
    302.5000,       5.0000,  10.00000,    337.7390
    307.5000,       5.0000,  10.00000,    349.8829
    312.5000,       5.0000,  10.00000,    363.8993
     67.5000,      45.0000,   1.00000,    176.9737
     72.5000,      45.0000,   1.00000,    187.9306
     77.5000,      45.0000,   1.00000,    195.8666
     82.5000,      45.0000,   1.00000,    194.1189
     87.5000,      45.0000,   1.00000,    205.2344
     92.5000,      45.0000,   1.00000,    209.0635
     97.5000,      45.0000,   1.00000,    204.4892
    102.5000,      45.0000,   1.00000,    217.2045
    107.5000,      45.0000,   1.00000,    229.4919
    112.5000,      45.0000,   1.00000,    229.7148
    117.5000,      45.0000,   1.00000,    223.5890
    122.5000,      45.0000,   1.00000,    225.1316
    127.5000,      45.0000,   1.00000,    231.6230
    132.5000,      45.0000,   1.00000,    213.4416
    137.5000,      45.0000,   1.00000,    212.3360
    142.5000,      45.0000,   1.00000,    203.5310
    147.5000,      45.0000,   1.00000,    193.1648
    152.5000,      45.0000,   1.00000,    190.0261
    157.5000,      45.0000,   1.00000,    188.1603
    162.5000,      45.0000,   1.00000,    186.7090
    167.5000,      45.0000,   1.00000,    184.3728
    172.5000,      45.0000,   1.00000,    186.1111
    177.5000,      45.0000,   1.00000,    204.4711
    182.5000,      45.0000,   1.00000,    207.2623
    187.5000,      45.0000,   1.00000,    229.7308
    192.5000,      45.0000,   1.00000,    251.7304
    197.5000,      45.0000,   1.00000,    264.3477
    202.5000,      45.0000,   1.00000,    290.9639
    207.5000,      45.0000,   1.00000,    326.0252
    212.5000,      45.0000,   1.00000,    328.7003
    222.5000,      45.0000,   1.00000,    301.4149
    227.5000,      45.0000,   1.00000,    330.5907
    232.5000,      45.0000,   1.00000,    334.2376
    237.5000,      45.0000,   1.00000,    331.0008
    242.5000,      45.0000,   1.00000,    330.9117
    247.5000,      45.0000,   1.00000,    311.9635
    252.5000,      45.0000,   1.00000,    307.3445
    257.5000,      45.0000,   1.00000,    292.3732
    262.5000,      45.0000,   1.00000,    255.4220
    267.5000,      45.0000,   1.00000,    285.2487
    272.5000,      45.0000,   1.00000,    322.2356
    277.5000,      45.0000,   1.00000,    314.4869
    282.5000,      45.0000,   1.00000,    321.0497
    287.5000,      45.0000,   1.00000,    292.5961
    292.5000,      45.0000,   1.00000,    301.5664
    297.5000,      45.0000,   1.00000,    315.3251
     77.5000,       5.0000,  12.00000,    156.7991
    157.5000,       5.0000,  12.00000,    230.1962
    237.5000,       5.0000,  12.00000,    291.9601
     67.5000,      15.0000,   4.00000,    165.5605
     72.5000,      15.0000,   4.00000,    158.1541
     77.5000,      15.0000,   4.00000,    170.4254
     82.5000,      15.0000,   4.00000,    170.0435
     87.5000,      15.0000,   4.00000,    189.7388
     92.5000,      15.0000,   4.00000,    184.5779
     97.5000,      15.0000,   4.00000,    182.3190
    102.5000,      15.0000,   4.00000,    171.1433
    107.5000,      15.0000,   4.00000,    176.0178
    112.5000,      15.0000,   4.00000,    199.7068
    117.5000,      15.0000,   4.00000,    204.1178
    122.5000,      15.0000,   4.00000,    194.8478
    127.5000,      15.0000,   4.00000,    172.5943
    132.5000,      15.0000,   4.00000,    170.0416
    137.5000,      15.0000,   4.00000,    171.7387
    142.5000,      15.0000,   4.00000,    184.9940
    147.5000,      15.0000,   4.00000,    159.5092
    152.5000,      15.0000,   4.00000,    171.8566
    157.5000,      15.0000,   4.00000,    166.0928
    162.5000,      15.0000,   4.00000,    179.7468
    167.5000,      15.0000,   4.00000,    165.3342
    172.5000,      15.0000,   4.00000,    164.0904
    177.5000,      15.0000,   4.00000,    168.8463
    182.5000,      15.0000,   4.00000,    162.7020
    187.5000,      15.0000,   4.00000,    183.6621
    192.5000,      15.0000,   4.00000,    211.7451
    197.5000,      15.0000,   4.00000,    214.7943
    202.5000,      15.0000,   4.00000,    218.6267
    207.5000,      15.0000,   4.00000,     64.9291
    212.5000,      15.0000,   4.00000,    300.4479
    222.5000,      15.0000,   4.00000,    348.9530
    227.5000,      15.0000,   4.00000,    344.3374
    232.5000,      15.0000,   4.00000,    314.0500
    237.5000,      15.0000,   4.00000,    274.8040
    242.5000,      15.0000,   4.00000,    267.2664
    247.5000,      15.0000,   4.00000,    283.8193
    252.5000,      15.0000,   4.00000,    291.2780
    257.5000,      15.0000,   4.00000,    308.7248
    262.5000,      15.0000,   4.00000,    296.2721
    272.5000,      15.0000,   4.00000,    244.3870
    277.5000,      15.0000,   4.00000,    248.2737
    282.5000,      15.0000,   4.00000,    308.4918
    287.5000,      15.0000,   4.00000,    284.4759
    292.5000,      15.0000,   4.00000,    303.6508
    297.5000,      15.0000,   4.00000,    253.4751
     82.5000,      55.0000,   1.00000,    161.2157
     87.5000,      55.0000,   1.00000,    165.1799
     92.5000,      55.0000,   1.00000,    172.9686
     97.5000,      55.0000,   1.00000,    178.9722
    102.5000,      55.0000,   1.00000,    175.5501
    107.5000,      55.0000,   1.00000,    176.9996
    112.5000,      55.0000,   1.00000,    178.4164
    117.5000,      55.0000,   1.00000,    179.5280
    122.5000,      55.0000,   1.00000,    185.8273
    127.5000,      55.0000,   1.00000,    176.0515
    132.5000,      55.0000,   1.00000,    180.8358
    137.5000,      55.0000,   1.00000,    178.8415
    142.5000,      55.0000,   1.00000,    166.2391
    147.5000,      55.0000,   1.00000,    152.8343
    152.5000,      55.0000,   1.00000,    147.7158
    157.5000,      55.0000,   1.00000,    152.4348
    162.5000,      55.0000,   1.00000,    153.5246
    167.5000,      55.0000,   1.00000,    155.4319
    172.5000,      55.0000,   1.00000,    168.1284
    177.5000,      55.0000,   1.00000,    176.2477
    182.5000,      55.0000,   1.00000,    194.0255
    187.5000,      55.0000,   1.00000,    206.3432
    192.5000,      55.0000,   1.00000,    222.8385
    197.5000,      55.0000,   1.00000,    241.2567
    207.5000,      55.0000,   1.00000,    265.5703
    212.5000,      55.0000,   1.00000,    273.9402
    217.5000,      55.0000,   1.00000,    277.2097
    222.5000,      55.0000,   1.00000,    284.4789
    227.5000,      55.0000,   1.00000,    289.7972
    232.5000,      55.0000,   1.00000,    307.1910
    242.5000,      55.0000,   1.00000,    296.7613
    247.5000,      55.0000,   1.00000,    287.6176
    252.5000,      55.0000,   1.00000,    273.2645
    257.5000,      55.0000,   1.00000,    264.0118
    262.5000,      55.0000,   1.00000,    251.3371
    267.5000,      55.0000,   1.00000,    242.0190
    272.5000,      55.0000,   1.00000,    211.1005
    277.5000,      55.0000,   1.00000,    197.5321
    282.5000,      55.0000,   1.00000,    190.1539
     77.5000,       5.0000,  15.00000,    112.1680
    157.5000,       5.0000,  15.00000,    167.8712
    237.5000,       5.0000,  15.00000,    256.5663
     82.5000,      15.0000,   5.00000,    134.3543
     87.5000,      15.0000,   5.00000,    157.1335
     92.5000,      15.0000,   5.00000,    151.4891
     97.5000,      15.0000,   5.00000,    158.3150
    102.5000,      15.0000,   5.00000,    150.9616
    107.5000,      15.0000,   5.00000,    152.1297
    112.5000,      15.0000,   5.00000,    169.2286
    117.5000,      15.0000,   5.00000,    176.7119
    122.5000,      15.0000,   5.00000,    174.1898
    127.5000,      15.0000,   5.00000,    152.4768
    132.5000,      15.0000,   5.00000,    147.9255
    137.5000,      15.0000,   5.00000,    148.7912
    142.5000,      15.0000,   5.00000,    148.5582
    147.5000,      15.0000,   5.00000,    129.1512
    152.5000,      15.0000,   5.00000,    131.7337
    157.5000,      15.0000,   5.00000,    135.8069
    162.5000,      15.0000,   5.00000,    145.2097
    167.5000,      15.0000,   5.00000,    143.8680
    172.5000,      15.0000,   5.00000,    137.7981
    177.5000,      15.0000,   5.00000,    146.5256
    182.5000,      15.0000,   5.00000,    148.7755
    187.5000,      15.0000,   5.00000,    220.4906
    192.5000,      15.0000,   5.00000,    414.6608
    197.5000,      15.0000,   5.00000,    187.4552
    207.5000,      15.0000,   5.00000,    163.4442
    212.5000,      15.0000,   5.00000,    276.0251
    217.5000,      15.0000,   5.00000,    302.9781
    222.5000,      15.0000,   5.00000,    315.4417
    227.5000,      15.0000,   5.00000,    297.3337
    232.5000,      15.0000,   5.00000,    276.8773
    242.5000,      15.0000,   5.00000,    244.8835
    247.5000,      15.0000,   5.00000,    253.8227
    252.5000,      15.0000,   5.00000,    254.9034
    257.5000,      15.0000,   5.00000,    262.2176
    262.5000,      15.0000,   5.00000,    234.9465
    267.5000,      15.0000,   5.00000,    221.8948
    272.5000,      15.0000,   5.00000,    147.9468
     97.5000,      65.0000,   1.00000,    157.7135
    102.5000,      65.0000,   1.00000,    160.4064
    107.5000,      65.0000,   1.00000,    158.3962
    112.5000,      65.0000,   1.00000,    157.3365
    117.5000,      65.0000,   1.00000,    158.6924
    122.5000,      65.0000,   1.00000,    150.0758
    127.5000,      65.0000,   1.00000,    144.1125
    132.5000,      65.0000,   1.00000,    142.0646
    137.5000,      65.0000,   1.00000,    141.7442
    142.5000,      65.0000,   1.00000,    164.3548
    147.5000,      65.0000,   1.00000,    142.6989
    152.5000,      65.0000,   1.00000,    135.2849
    157.5000,      65.0000,   1.00000,    136.9012
    162.5000,      65.0000,   1.00000,    139.3652
    167.5000,      65.0000,   1.00000,    149.5947
    172.5000,      65.0000,   1.00000,    169.4600
    177.5000,      65.0000,   1.00000,    161.6548
    182.5000,      65.0000,   1.00000,    169.4986
    187.5000,      65.0000,   1.00000,    263.6529
    192.5000,      65.0000,   1.00000,    208.4344
    197.5000,      65.0000,   1.00000,    224.1125
    202.5000,      65.0000,   1.00000,    235.3403
    207.5000,      65.0000,   1.00000,    241.0203
    217.5000,      65.0000,   1.00000,    241.6514
    257.5000,      65.0000,   1.00000,    198.5169
    262.5000,      65.0000,   1.00000,    176.2991
    267.5000,      65.0000,   1.00000,    166.2529
     97.5000,      15.0000,   6.00000,    143.4490
    102.5000,      15.0000,   6.00000,    140.9058
    107.5000,      15.0000,   6.00000,    142.6305
    112.5000,      15.0000,   6.00000,    160.9653
    117.5000,      15.0000,   6.00000,    166.5303
    122.5000,      15.0000,   6.00000,    157.6164
    127.5000,      15.0000,   6.00000,    132.2464
    132.5000,      15.0000,   6.00000,    126.2007
    137.5000,      15.0000,   6.00000,    126.1536
    142.5000,      15.0000,   6.00000,    130.6989
    147.5000,      15.0000,   6.00000,    117.7889
    157.5000,      15.0000,   6.00000,    124.3380
    162.5000,      15.0000,   6.00000,    134.2862
    167.5000,      15.0000,   6.00000,    116.4312
    172.5000,      15.0000,   6.00000,    135.9780
    177.5000,      15.0000,   6.00000,    127.0363
    182.5000,      15.0000,   6.00000,    132.2006
    187.5000,      15.0000,   6.00000,    931.5211
    192.5000,      15.0000,   6.00000,    230.9134
    197.5000,      15.0000,   6.00000,    168.4442
    202.5000,      15.0000,   6.00000,    197.5441
    212.5000,      15.0000,   6.00000,    268.1695
    217.5000,      15.0000,   6.00000,    277.3307
    257.5000,      15.0000,   6.00000,    187.7464
    262.5000,      15.0000,   6.00000,    166.0688
    267.5000,      15.0000,   6.00000,    154.3128
    105.0000,      30.0000,   3.00000,    151.5554
    110.0000,      30.0000,   3.00000,    151.9781
    115.0000,      30.0000,   3.00000,    146.2335
    120.0000,      30.0000,   3.00000,    141.8990
    125.0000,      30.0000,   3.00000,    139.2103
    130.0000,      30.0000,   3.00000,    136.6157
    135.0000,      30.0000,   3.00000,    128.5021
    140.0000,      30.0000,   3.00000,    119.5526
    145.0000,      30.0000,   3.00000,    120.5793
    150.0000,      30.0000,   3.00000,    124.5438
    155.0000,      30.0000,   3.00000,    122.4662
    160.0000,      30.0000,   3.00000,    122.1603
    165.0000,      30.0000,   3.00000,    130.8028
    170.0000,      30.0000,   3.00000,    130.1533
    175.0000,      30.0000,   3.00000,    121.6446
    185.0000,      30.0000,   3.00000,    160.9161
    190.0000,      30.0000,   3.00000,    144.5922
    195.0000,      30.0000,   3.00000,    153.6501
    205.0000,      30.0000,   3.00000,    210.5464
    210.0000,      30.0000,   3.00000,    223.9146
    112.5000,      25.0000,   4.00000,    142.9563
    117.5000,      25.0000,   4.00000,    140.5883
    122.5000,      25.0000,   4.00000,    138.9719
    127.5000,      25.0000,   4.00000,    137.1165
    132.5000,      25.0000,   4.00000,    128.7010
    142.5000,      25.0000,   4.00000,    116.9132
    147.5000,      25.0000,   4.00000,    118.9166
    152.5000,      25.0000,   4.00000,    119.8026
    157.5000,      25.0000,   4.00000,    122.0611
    162.5000,      25.0000,   4.00000,    116.1442
    167.5000,      25.0000,   4.00000,    124.8671
    172.5000,      25.0000,   4.00000,    314.8873
    177.5000,      25.0000,   4.00000,    120.8591
    182.5000,      25.0000,   4.00000,    121.3046
    187.5000,      25.0000,   4.00000,    138.9041
    192.5000,      25.0000,   4.00000,    145.1264
    197.5000,      25.0000,   4.00000,    140.7886
    202.5000,      25.0000,   4.00000,    154.1082
    157.5000,      15.0000,   8.00000,    144.6038
INVERSION RESULTS
INITIAL RMS ERROR
 52.16
NUMBER OF LAYERS
13
NUMBER OF BLOCKS
670
ITERATION 1
MODEL RESISTIVITY
LAYER 1
71,     2.5000
     10.0000,     1149.1
     15.0000,     1236.8
     20.0000,     1317.4
     25.0000,     1278.7
     30.0000,     1255.7
     35.0000,     1518.1
     40.0000,     1796.7
     45.0000,     1432.0
     50.0000,     1220.3
     55.0000,     951.35
     60.0000,     930.95
     65.0000,     944.11
     70.0000,     870.41
     75.0000,     1176.2
     80.0000,     876.00
     85.0000,     934.36
     90.0000,     987.71
     95.0000,     936.67
    100.0000,     620.92
    105.0000,     531.92
    110.0000,     486.67
    115.0000,     474.48
    120.0000,     490.17
    125.0000,     370.73
    130.0000,     333.49
    135.0000,     355.50
    140.0000,     415.34
    145.0000,     448.66
    150.0000,     483.18
    155.0000,     294.59
    160.0000,     489.89
    165.0000,     439.86
    170.0000,     407.31
    175.0000,     422.92
    180.0000,     440.89
    185.0000,     471.71
    190.0000,     475.60
    195.0000,     493.09
    200.0000,     526.63
    205.0000,     539.65
    210.0000,     625.85
    215.0000,     600.03
    220.0000,     666.40
    225.0000,     715.90
    230.0000,     625.09
    235.0000,     501.36
    240.0000,     416.48
    245.0000,     372.99
    250.0000,     380.77
    255.0000,     398.98
    260.0000,     380.93
    265.0000,     401.08
    270.0000,     336.52
    275.0000,     293.88
    280.0000,     282.01
    285.0000,     286.07
    290.0000,     286.46
    295.0000,     199.77
    300.0000,     199.47
    305.0000,     198.04
    310.0000,     208.58
    315.0000,     226.61
    320.0000,     217.90
    325.0000,     231.63
    330.0000,     257.21
    335.0000,     292.32
    340.0000,     332.99
    345.0000,     429.37
    350.0000,     367.78
    355.0000,     393.62
           287.1469
LAYER 2
71,     5.2500
     10.0000,     1104.3
     15.0000,     1194.4
     20.0000,     1262.9
     25.0000,     1238.5
     30.0000,     1237.0
     35.0000,     1479.5
     40.0000,     1720.0
     45.0000,     1443.3
     50.0000,     1237.0
     55.0000,     1002.3
     60.0000,     979.60
     65.0000,     981.78
     70.0000,     931.50
     75.0000,     1168.0
     80.0000,     919.47
     85.0000,     963.04
     90.0000,     1017.8
     95.0000,     947.57
    100.0000,     649.99
    105.0000,     543.30
    110.0000,     492.17
    115.0000,     475.38
    120.0000,     479.39
    125.0000,     372.94
    130.0000,     334.05
    135.0000,     353.54
    140.0000,     408.33
    145.0000,     450.65
    150.0000,     476.97
    155.0000,     330.51
    160.0000,     499.29
    165.0000,     473.79
    170.0000,     435.57
    175.0000,     446.24
    180.0000,     465.33
    185.0000,     501.29
    190.0000,     507.56
    195.0000,     522.58
    200.0000,     543.29
    205.0000,     541.71
    210.0000,     620.52
    215.0000,     609.92
    220.0000,     678.10
    225.0000,     727.33
    230.0000,     637.00
    235.0000,     513.58
    240.0000,     429.12
    245.0000,     386.08
    250.0000,     395.41
    255.0000,     414.50
    260.0000,     402.19
    265.0000,     413.00
    270.0000,     356.36
    275.0000,     310.24
    280.0000,     290.91
    285.0000,     299.04
    290.0000,     298.23
    295.0000,     218.70
    300.0000,     210.32
    305.0000,     209.44
    310.0000,     220.82
    315.0000,     236.70
    320.0000,     231.70
    325.0000,     245.18
    330.0000,     273.22
    335.0000,     311.21
    340.0000,     361.00
    345.0000,     442.37
    350.0000,     393.80
    355.0000,     382.64
           302.3935
LAYER 3
69,     8.2750
     15.0000,     1038.9
     20.0000,     1105.3
     25.0000,     1125.9
     30.0000,     1163.3
     35.0000,     1369.9
     40.0000,     1581.2
     45.0000,     1444.5
     50.0000,     1293.5
     55.0000,     1122.1
     60.0000,     1099.2
     65.0000,     1081.2
     70.0000,     1035.7
     75.0000,     1161.6
     80.0000,     971.56
     85.0000,     999.59
     90.0000,     1053.2
     95.0000,     971.79
    100.0000,     710.74
    105.0000,     586.72
    110.0000,     526.07
    115.0000,     503.73
    120.0000,     496.47
    125.0000,     406.54
    130.0000,     362.73
    135.0000,     371.29
    140.0000,     411.95
    145.0000,     457.90
    150.0000,     486.83
    155.0000,     403.70
    160.0000,     545.34
    165.0000,     546.25
    170.0000,     500.90
    175.0000,     499.91
    180.0000,     526.41
    185.0000,     585.15
    190.0000,     612.55
    195.0000,     626.28
    200.0000,     612.61
    205.0000,     578.00
    210.0000,     644.90
    215.0000,     673.50
    220.0000,     763.77
    225.0000,     815.34
    230.0000,     716.47
    235.0000,     582.80
    240.0000,     490.72
    245.0000,     443.32
    250.0000,     451.40
    255.0000,     470.76
    260.0000,     462.92
    265.0000,     461.86
    270.0000,     411.01
    275.0000,     356.40
    280.0000,     327.33
    285.0000,     344.99
    290.0000,     357.99
    295.0000,     285.91
    300.0000,     266.19
    305.0000,     264.01
    310.0000,     275.76
    315.0000,     288.98
    320.0000,     285.60
    325.0000,     298.33
    330.0000,     329.49
    335.0000,     374.25
    340.0000,     430.13
    345.0000,     490.79
    350.0000,     429.12
           361.0567
LAYER 4
67,    11.6025
     20.0000,     876.36
     25.0000,     954.71
     30.0000,     1007.2
     35.0000,     1186.5
     40.0000,     1374.7
     45.0000,     1358.5
     50.0000,     1295.8
     55.0000,     1196.8
     60.0000,     1175.9
     65.0000,     1124.9
     70.0000,     1044.3
     75.0000,     1062.4
     80.0000,     906.46
     85.0000,     927.36
     90.0000,     988.30
     95.0000,     936.59
    100.0000,     740.77
    105.0000,     630.27
    110.0000,     574.95
    115.0000,     557.10
    120.0000,     550.41
    125.0000,     469.58
    130.0000,     413.49
    135.0000,     398.54
    140.0000,     412.34
    145.0000,     445.83
    150.0000,     479.41
    155.0000,     447.39
    160.0000,     569.98
    165.0000,     582.87
    170.0000,     533.76
    175.0000,     524.72
    180.0000,     568.14
    185.0000,     670.54
    190.0000,     745.67
    195.0000,     764.89
    200.0000,     702.93
    205.0000,     625.34
    210.0000,     684.10
    215.0000,     765.31
    220.0000,     908.37
    225.0000,     982.90
    230.0000,     873.60
    235.0000,     719.27
    240.0000,     609.07
    245.0000,     547.73
    250.0000,     545.87
    255.0000,     557.06
    260.0000,     543.07
    265.0000,     529.21
    270.0000,     477.62
    275.0000,     417.00
    280.0000,     387.70
    285.0000,     429.22
    290.0000,     478.42
    295.0000,     416.62
    300.0000,     386.00
    305.0000,     379.11
    310.0000,     388.57
    315.0000,     397.01
    320.0000,     389.57
    325.0000,     399.36
    330.0000,     432.14
    335.0000,     479.07
    340.0000,     527.44
    345.0000,     563.74
           439.6173
LAYER 5
63,    15.2628
     30.0000,     600.26
     35.0000,     694.17
     40.0000,     777.51
     45.0000,     845.88
     50.0000,     885.66
     55.0000,     882.41
     60.0000,     849.32
     65.0000,     763.48
     70.0000,     656.97
     75.0000,     577.09
     80.0000,     508.17
     85.0000,     511.30
     90.0000,     553.07
     95.0000,     580.33
    100.0000,     569.65
    105.0000,     565.74
    110.0000,     575.04
    115.0000,     592.97
    120.0000,     596.36
    125.0000,     541.39
    130.0000,     463.54
    135.0000,     393.93
    140.0000,     347.74
    145.0000,     331.90
    150.0000,     338.77
    155.0000,     349.33
    160.0000,     393.02
    165.0000,     404.59
    170.0000,     390.94
    175.0000,     400.08
    180.0000,     463.30
    185.0000,     589.59
    190.0000,     715.26
    195.0000,     754.09
    200.0000,     684.40
    205.0000,     612.63
    210.0000,     654.69
    215.0000,     791.40
    220.0000,     992.79
    225.0000,     1128.4
    230.0000,     1096.8
    235.0000,     978.70
    240.0000,     860.91
    245.0000,     769.70
    250.0000,     715.12
    255.0000,     672.47
    260.0000,     623.93
    265.0000,     580.84
    270.0000,     538.06
    275.0000,     508.84
    280.0000,     526.24
    285.0000,     627.15
    290.0000,     758.58
    295.0000,     789.34
    300.0000,     775.55
    305.0000,     759.79
    310.0000,     751.40
    315.0000,     739.33
    320.0000,     719.87
    325.0000,     715.05
    330.0000,     724.08
    335.0000,     732.24
           675.7632
LAYER 6
59,    19.2890
     40.0000,     443.42
     45.0000,     480.54
     50.0000,     502.27
     55.0000,     499.04
     60.0000,     474.27
     65.0000,     418.58
     70.0000,     356.49
     75.0000,     306.16
     80.0000,     276.13
     85.0000,     276.24
     90.0000,     299.29
     95.0000,     331.78
    100.0000,     364.73
    105.0000,     401.31
    110.0000,     440.18
    115.0000,     473.21
    120.0000,     482.51
    125.0000,     448.94
    130.0000,     385.02
    135.0000,     316.79
    140.0000,     264.22
    145.0000,     234.85
    150.0000,     224.95
    155.0000,     226.51
    160.0000,     237.42
    165.0000,     243.51
    170.0000,     247.01
    175.0000,     264.32
    180.0000,     310.97
    185.0000,     389.68
    190.0000,     470.35
    195.0000,     506.36
    200.0000,     488.38
    205.0000,     468.70
    210.0000,     504.38
    215.0000,     605.12
    220.0000,     749.54
    225.0000,     870.33
    230.0000,     907.54
    235.0000,     873.44
    240.0000,     807.71
    245.0000,     735.50
    250.0000,     669.77
    255.0000,     609.99
    260.0000,     555.99
    265.0000,     515.35
    270.0000,     492.53
    275.0000,     496.66
    280.0000,     545.36
    285.0000,     654.34
    290.0000,     791.62
    295.0000,     880.01
    300.0000,     911.05
    305.0000,     913.27
    310.0000,     907.60
    315.0000,     895.14
    320.0000,     882.55
    325.0000,     867.98
           843.4148
LAYER 7
55,    23.7179
     50.0000,     287.94
     55.0000,     273.47
     60.0000,     258.93
     65.0000,     231.59
     70.0000,     204.09
     75.0000,     179.78
     80.0000,     166.78
     85.0000,     167.20
     90.0000,     180.08
     95.0000,     202.38
    100.0000,     231.24
    105.0000,     264.89
    110.0000,     299.42
    115.0000,     326.99
    120.0000,     336.38
    125.0000,     319.42
    130.0000,     281.33
    135.0000,     236.72
    140.0000,     198.89
    145.0000,     173.84
    150.0000,     160.92
    155.0000,     156.61
    160.0000,     157.92
    165.0000,     161.26
    170.0000,     167.61
    175.0000,     182.23
    180.0000,     210.29
    185.0000,     250.90
    190.0000,     291.72
    195.0000,     316.14
    200.0000,     321.82
    205.0000,     327.35
    210.0000,     355.08
    215.0000,     413.04
    220.0000,     492.73
    225.0000,     568.60
    230.0000,     614.44
    235.0000,     623.87
    240.0000,     605.91
    245.0000,     571.64
    250.0000,     530.19
    255.0000,     488.34
    260.0000,     452.09
    265.0000,     428.25
    270.0000,     422.54
    275.0000,     441.38
    280.0000,     491.99
    285.0000,     577.05
    290.0000,     680.97
    295.0000,     767.06
    300.0000,     815.06
    305.0000,     837.02
    310.0000,     854.86
    315.0000,     857.55
           872.8804
LAYER 8
51,    28.5897
     60.0000,     160.84
     65.0000,     142.45
     70.0000,     130.42
     75.0000,     120.51
     80.0000,     115.30
     85.0000,     116.08
     90.0000,     123.82
     95.0000,     137.90
    100.0000,     157.14
    105.0000,     179.87
    110.0000,     203.08
    115.0000,     221.61
    120.0000,     229.49
    125.0000,     223.02
    130.0000,     204.25
    135.0000,     179.88
    140.0000,     157.00
    145.0000,     139.77
    150.0000,     129.05
    155.0000,     123.84
    160.0000,     122.76
    165.0000,     124.69
    170.0000,     129.94
    175.0000,     140.03
    180.0000,     156.13
    185.0000,     176.85
    190.0000,     197.35
    195.0000,     212.45
    200.0000,     221.99
    205.0000,     232.32
    210.0000,     251.48
    215.0000,     283.16
    220.0000,     324.59
    225.0000,     367.03
    230.0000,     400.38
    235.0000,     419.26
    240.0000,     423.73
    245.0000,     416.17
    250.0000,     399.82
    255.0000,     380.19
    260.0000,     363.14
    265.0000,     354.33
    270.0000,     358.79
    275.0000,     380.96
    280.0000,     422.25
    285.0000,     480.06
    290.0000,     552.66
    295.0000,     620.83
    300.0000,     656.62
    305.0000,     684.27
           737.1426
LAYER 9
46,    33.9487
     70.0000,      94.78
     75.0000,      90.38
     80.0000,      88.52
     85.0000,      89.57
     90.0000,      94.61
     95.0000,     103.76
    100.0000,     116.16
    105.0000,     130.65
    110.0000,     145.63
    115.0000,     158.00
    120.0000,     164.75
    125.0000,     164.03
    130.0000,     156.41
    135.0000,     144.67
    140.0000,     132.24
    145.0000,     121.72
    150.0000,     114.28
    155.0000,     110.04
    160.0000,     108.64
    165.0000,     109.73
    170.0000,     113.34
    175.0000,     119.74
    180.0000,     128.86
    185.0000,     139.73
    190.0000,     150.44
    195.0000,     159.42
    200.0000,     166.94
    205.0000,     175.34
    210.0000,     187.52
    215.0000,     205.11
    220.0000,     227.40
    225.0000,     251.43
    230.0000,     273.23
    235.0000,     290.52
    240.0000,     302.63
    245.0000,     308.88
    250.0000,     307.38
    255.0000,     301.92
    260.0000,     297.03
    265.0000,     296.95
    270.0000,     305.91
    275.0000,     328.56
    280.0000,     361.93
    285.0000,     395.28
    290.0000,     440.50
           524.0200
LAYER 10
40,    39.8436
     85.0000,      73.00
     90.0000,      77.77
     95.0000,      83.42
    100.0000,      91.89
    105.0000,     101.31
    110.0000,     111.98
    115.0000,     121.11
    120.0000,     127.47
    125.0000,     129.86
    130.0000,     128.31
    135.0000,     123.85
    140.0000,     118.08
    145.0000,     112.49
    150.0000,     108.06
    155.0000,     105.25
    160.0000,     104.16
    165.0000,     104.73
    170.0000,     106.93
    175.0000,     110.65
    180.0000,     115.61
    185.0000,     121.22
    190.0000,     126.68
    195.0000,     131.54
    200.0000,     136.03
    205.0000,     141.13
    210.0000,     148.12
    215.0000,     157.96
    220.0000,     170.87
    225.0000,     185.72
    230.0000,     199.98
    235.0000,     213.93
    240.0000,     228.65
    245.0000,     243.81
    250.0000,     248.42
    255.0000,     248.94
    260.0000,     249.14
    265.0000,     251.69
    270.0000,     259.90
    275.0000,     279.39
           323.6243
LAYER 11
31,    46.3279
     95.0000,      68.68
    100.0000,      76.88
    105.0000,      83.87
    110.0000,      91.69
    115.0000,      99.08
    120.0000,     105.79
    125.0000,     110.07
    130.0000,     111.94
    135.0000,     111.71
    140.0000,     110.07
    145.0000,     107.87
    150.0000,     105.80
    155.0000,     104.32
    160.0000,     103.67
    165.0000,     103.93
    170.0000,     105.06
    175.0000,     106.93
    180.0000,     109.27
    185.0000,     111.74
    190.0000,     113.96
    195.0000,     115.75
    200.0000,     117.27
    205.0000,     118.99
    210.0000,     121.80
    215.0000,     126.76
    220.0000,     135.16
    225.0000,     146.69
    230.0000,     155.09
    235.0000,     164.79
    240.0000,     180.45
           213.4152
LAYER 12
25,    53.4607
    105.0000,      71.76
    110.0000,      79.06
    115.0000,      86.47
    120.0000,      93.18
    125.0000,      98.45
    130.0000,     102.51
    135.0000,     104.76
    140.0000,     105.60
    145.0000,     105.51
    150.0000,     105.02
    155.0000,     104.51
    160.0000,     104.23
    165.0000,     104.29
    170.0000,     104.69
    175.0000,     105.33
    180.0000,     106.01
    185.0000,     106.47
    190.0000,     106.45
    195.0000,     105.77
    200.0000,     104.48
    205.0000,     102.69
    210.0000,     101.27
    215.0000,     101.61
    220.0000,     107.93
           123.5861
LAYER 13
22, 
    110.0000,      72.27
    115.0000,      80.27
    120.0000,      87.50
    125.0000,      93.48
    130.0000,      98.02
    135.0000,     101.53
    140.0000,     103.50
    145.0000,     104.37
    150.0000,     104.58
    155.0000,     104.48
    160.0000,     104.34
    165.0000,     104.25
    170.0000,     104.24
    175.0000,     104.21
    180.0000,     104.01
    185.0000,     103.37
    190.0000,     101.97
    195.0000,      99.43
    200.0000,      95.93
    205.0000,      90.71
    210.0000,      83.37
            73.3952
CALCULATED APPARENT RESISTIVITY
      7.5000,       5.0000,   1.00000,   1104.7264
     12.5000,       5.0000,   1.00000,   1167.4348
     17.5000,       5.0000,   1.00000,   1202.1731
     22.5000,       5.0000,   1.00000,   1251.3641
     27.5000,       5.0000,   1.00000,   1285.6338
     32.5000,       5.0000,   1.00000,   1352.9191
     37.5000,       5.0000,   1.00000,   1468.9456
     42.5000,       5.0000,   1.00000,   1271.8712
     47.5000,       5.0000,   1.00000,   1247.8057
     52.5000,       5.0000,   1.00000,   1037.2253
     57.5000,       5.0000,   1.00000,    992.5148
     62.5000,       5.0000,   1.00000,   1010.6292
     67.5000,       5.0000,   1.00000,    868.2325
     72.5000,       5.0000,   1.00000,   1087.7637
     77.5000,       5.0000,   1.00000,    869.8085
     82.5000,       5.0000,   1.00000,    960.6663
     87.5000,       5.0000,   1.00000,    866.7279
     92.5000,       5.0000,   1.00000,    835.2245
     97.5000,       5.0000,   1.00000,    654.0272
    102.5000,       5.0000,   1.00000,    593.5905
    107.5000,       5.0000,   1.00000,    517.0846
    112.5000,       5.0000,   1.00000,    466.0823
    117.5000,       5.0000,   1.00000,    462.7335
    122.5000,       5.0000,   1.00000,    388.0108
    127.5000,       5.0000,   1.00000,    378.5745
    132.5000,       5.0000,   1.00000,    377.3830
    137.5000,       5.0000,   1.00000,    405.8852
    142.5000,       5.0000,   1.00000,    390.4753
    147.5000,       5.0000,   1.00000,    475.1654
    152.5000,       5.0000,   1.00000,    332.0448
    157.5000,       5.0000,   1.00000,    489.3817
    162.5000,       5.0000,   1.00000,    419.4737
    167.5000,       5.0000,   1.00000,    443.2646
    172.5000,       5.0000,   1.00000,    457.9699
    177.5000,       5.0000,   1.00000,    463.7326
    182.5000,       5.0000,   1.00000,    492.2932
    187.5000,       5.0000,   1.00000,    503.2326
    192.5000,       5.0000,   1.00000,    524.9729
    197.5000,       5.0000,   1.00000,    554.6566
    202.5000,       5.0000,   1.00000,    550.4730
    207.5000,       5.0000,   1.00000,    632.8887
    212.5000,       5.0000,   1.00000,    613.5539
    217.5000,       5.0000,   1.00000,    656.6578
    222.5000,       5.0000,   1.00000,    661.3724
    227.5000,       5.0000,   1.00000,    605.9603
    232.5000,       5.0000,   1.00000,    532.0464
    237.5000,       5.0000,   1.00000,    472.1479
    242.5000,       5.0000,   1.00000,    425.4641
    247.5000,       5.0000,   1.00000,    413.0121
    252.5000,       5.0000,   1.00000,    420.7230
    257.5000,       5.0000,   1.00000,    389.1924
    262.5000,       5.0000,   1.00000,    401.2622
    267.5000,       5.0000,   1.00000,    352.5069
    272.5000,       5.0000,   1.00000,    329.9606
    282.5000,       5.0000,   1.00000,    287.7674
    292.5000,       5.0000,   1.00000,    232.0800
    297.5000,       5.0000,   1.00000,    239.0750
    302.5000,       5.0000,   1.00000,    227.3829
    307.5000,       5.0000,   1.00000,    231.1063
    312.5000,       5.0000,   1.00000,    243.3720
    317.5000,       5.0000,   1.00000,    243.3902
    322.5000,       5.0000,   1.00000,    265.3043
    327.5000,       5.0000,   1.00000,    286.8512
    332.5000,       5.0000,   1.00000,    321.6315
    337.5000,       5.0000,   1.00000,    338.1890
    342.5000,       5.0000,   1.00000,    414.7737
    347.5000,       5.0000,   1.00000,    343.5351
    352.5000,       5.0000,   1.00000,    396.0275
    357.5000,       5.0000,   1.00000,    313.4161
     12.5000,       5.0000,   2.00000,   1056.5499
     17.5000,       5.0000,   2.00000,   1146.7662
     22.5000,       5.0000,   2.00000,   1152.0052
     27.5000,       5.0000,   2.00000,   1079.2921
     32.5000,       5.0000,   2.00000,   1192.1927
     37.5000,       5.0000,   2.00000,   1321.4785
     42.5000,       5.0000,   2.00000,   1152.1262
     47.5000,       5.0000,   2.00000,   1127.6024
     52.5000,       5.0000,   2.00000,   1012.5191
     57.5000,       5.0000,   2.00000,   1029.9243
     62.5000,       5.0000,   2.00000,    976.2323
     67.5000,       5.0000,   2.00000,    866.4377
     72.5000,       5.0000,   2.00000,   1073.3479
     77.5000,       5.0000,   2.00000,    825.6439
     82.5000,       5.0000,   2.00000,    793.6119
     87.5000,       5.0000,   2.00000,    858.8644
     92.5000,       5.0000,   2.00000,    801.7357
     97.5000,       5.0000,   2.00000,    625.1077
    102.5000,       5.0000,   2.00000,    585.3582
    107.5000,       5.0000,   2.00000,    529.6346
    112.5000,       5.0000,   2.00000,    488.1550
    117.5000,       5.0000,   2.00000,    496.0732
    122.5000,       5.0000,   2.00000,    405.1923
    127.5000,       5.0000,   2.00000,    379.0453
    132.5000,       5.0000,   2.00000,    393.4553
    137.5000,       5.0000,   2.00000,    388.8329
    142.5000,       5.0000,   2.00000,    435.5124
    147.5000,       5.0000,   2.00000,    457.3706
    152.5000,       5.0000,   2.00000,    310.3433
    157.5000,       5.0000,   2.00000,    490.1541
    162.5000,       5.0000,   2.00000,    471.5822
    167.5000,       5.0000,   2.00000,    423.0269
    172.5000,       5.0000,   2.00000,    472.1214
    177.5000,       5.0000,   2.00000,    487.7495
    182.5000,       5.0000,   2.00000,    511.5187
    187.5000,       5.0000,   2.00000,    519.6324
    192.5000,       5.0000,   2.00000,    551.6563
    197.5000,       5.0000,   2.00000,    569.1851
    202.5000,       5.0000,   2.00000,    576.7537
    207.5000,       5.0000,   2.00000,    654.5482
    212.5000,       5.0000,   2.00000,    601.7361
    217.5000,       5.0000,   2.00000,    625.3775
    222.5000,       5.0000,   2.00000,    680.4144
    227.5000,       5.0000,   2.00000,    624.2646
    232.5000,       5.0000,   2.00000,    555.2299
    237.5000,       5.0000,   2.00000,    513.9538
    242.5000,       5.0000,   2.00000,    469.2479
    247.5000,       5.0000,   2.00000,    464.0377
    252.5000,       5.0000,   2.00000,    455.1117
    257.5000,       5.0000,   2.00000,    415.9933
    262.5000,       5.0000,   2.00000,    432.0354
    267.5000,       5.0000,   2.00000,    385.4121
    272.5000,       5.0000,   2.00000,    351.2643
    277.5000,       5.0000,   2.00000,    334.3399
    282.5000,       5.0000,   2.00000,    337.0907
    287.5000,       5.0000,   2.00000,    343.1177
    292.5000,       5.0000,   2.00000,    265.1780
    297.5000,       5.0000,   2.00000,    276.0803
    302.5000,       5.0000,   2.00000,    278.4762
    307.5000,       5.0000,   2.00000,    277.1671
    312.5000,       5.0000,   2.00000,    289.1869
    317.5000,       5.0000,   2.00000,    285.4299
    322.5000,       5.0000,   2.00000,    309.9250
    327.5000,       5.0000,   2.00000,    336.5119
    332.5000,       5.0000,   2.00000,    337.9494
    337.5000,       5.0000,   2.00000,    368.1901
    342.5000,       5.0000,   2.00000,    425.7956
    347.5000,       5.0000,   2.00000,    363.8489
    352.5000,       5.0000,   2.00000,    406.8945
     17.5000,       5.0000,   3.00000,   1017.0217
     22.5000,       5.0000,   3.00000,    955.9429
     27.5000,       5.0000,   3.00000,    898.2761
     32.5000,       5.0000,   3.00000,    996.3112
     37.5000,       5.0000,   3.00000,   1183.5177
     42.5000,       5.0000,   3.00000,   1036.3884
     47.5000,       5.0000,   3.00000,    964.6587
     52.5000,       5.0000,   3.00000,    881.6027
     57.5000,       5.0000,   3.00000,    896.1901
     62.5000,       5.0000,   3.00000,    917.8780
     67.5000,       5.0000,   3.00000,    827.1942
     72.5000,       5.0000,   3.00000,    980.8141
     77.5000,       5.0000,   3.00000,    701.3238
     82.5000,       5.0000,   3.00000,    724.6235
     87.5000,       5.0000,   3.00000,    737.5105
     92.5000,       5.0000,   3.00000,    775.3269
     97.5000,       5.0000,   3.00000,    572.4462
    102.5000,       5.0000,   3.00000,    518.2416
    107.5000,       5.0000,   3.00000,    501.0056
    112.5000,       5.0000,   3.00000,    510.3871
    117.5000,       5.0000,   3.00000,    516.7843
    122.5000,       5.0000,   3.00000,    407.9518
    127.5000,       5.0000,   3.00000,    369.0982
    132.5000,       5.0000,   3.00000,    359.9432
    137.5000,       5.0000,   3.00000,    428.3267
    142.5000,       5.0000,   3.00000,    429.0681
    147.5000,       5.0000,   3.00000,    441.0732
    152.5000,       5.0000,   3.00000,    290.6459
    157.5000,       5.0000,   3.00000,    468.1136
    162.5000,       5.0000,   3.00000,    451.9938
    167.5000,       5.0000,   3.00000,    442.6538
    172.5000,       5.0000,   3.00000,    435.3370
    177.5000,       5.0000,   3.00000,    476.3794
    182.5000,       5.0000,   3.00000,    507.3965
    187.5000,       5.0000,   3.00000,    521.5098
    192.5000,       5.0000,   3.00000,    540.6338
    197.5000,       5.0000,   3.00000,    570.8887
    202.5000,       5.0000,   3.00000,    572.5766
    207.5000,       5.0000,   3.00000,    622.4022
    212.5000,       5.0000,   3.00000,    567.5312
    217.5000,       5.0000,   3.00000,    612.4710
    222.5000,       5.0000,   3.00000,    668.9400
    227.5000,       5.0000,   3.00000,    644.3956
    232.5000,       5.0000,   3.00000,    560.1227
    237.5000,       5.0000,   3.00000,    508.4867
    242.5000,       5.0000,   3.00000,    487.1064
    247.5000,       5.0000,   3.00000,    487.3355
    252.5000,       5.0000,   3.00000,    491.6425
    257.5000,       5.0000,   3.00000,    455.1064
    262.5000,       5.0000,   3.00000,    466.2368
    267.5000,       5.0000,   3.00000,    405.2723
    272.5000,       5.0000,   3.00000,    362.8039
    277.5000,       5.0000,   3.00000,    361.5400
    282.5000,       5.0000,   3.00000,    381.7899
    287.5000,       5.0000,   3.00000,    397.0340
    292.5000,       5.0000,   3.00000,    301.4077
    297.5000,       5.0000,   3.00000,    309.4569
    302.5000,       5.0000,   3.00000,    316.3583
    307.5000,       5.0000,   3.00000,    332.6694
    312.5000,       5.0000,   3.00000,    340.9278
    317.5000,       5.0000,   3.00000,    332.3600
    322.5000,       5.0000,   3.00000,    354.3212
    327.5000,       5.0000,   3.00000,    356.6429
    332.5000,       5.0000,   3.00000,    373.7351
    337.5000,       5.0000,   3.00000,    383.4729
    342.5000,       5.0000,   3.00000,    466.2632
    347.5000,       5.0000,   3.00000,    391.7439
     22.5000,      15.0000,   1.00000,    833.4554
     27.5000,      15.0000,   1.00000,    840.4144
     32.5000,      15.0000,   1.00000,    913.4088
     37.5000,      15.0000,   1.00000,    952.3179
     42.5000,      15.0000,   1.00000,    952.0603
     47.5000,      15.0000,   1.00000,    868.1501
     52.5000,      15.0000,   1.00000,    771.5876
     57.5000,      15.0000,   1.00000,    771.0982
     62.5000,      15.0000,   1.00000,    810.4282
     67.5000,      15.0000,   1.00000,    845.3300
     72.5000,      15.0000,   1.00000,    750.7526
     77.5000,      15.0000,   1.00000,    736.1832
     82.5000,      15.0000,   1.00000,    665.9174
     87.5000,      15.0000,   1.00000,    679.4927
     92.5000,      15.0000,   1.00000,    625.3092
     97.5000,      15.0000,   1.00000,    587.3276
    102.5000,      15.0000,   1.00000,    487.8306
    107.5000,      15.0000,   1.00000,    478.8052
    112.5000,      15.0000,   1.00000,    495.6198
    117.5000,      15.0000,   1.00000,    479.0260
    122.5000,      15.0000,   1.00000,    428.2353
    127.5000,      15.0000,   1.00000,    362.7708
    132.5000,      15.0000,   1.00000,    385.1223
    137.5000,      15.0000,   1.00000,    400.6925
    142.5000,      15.0000,   1.00000,    427.5525
    147.5000,      15.0000,   1.00000,    377.2785
    152.5000,      15.0000,   1.00000,    395.6970
    157.5000,      15.0000,   1.00000,    381.5551
    162.5000,      15.0000,   1.00000,    427.6433
    167.5000,      15.0000,   1.00000,    430.9770
    172.5000,      15.0000,   1.00000,    443.7820
    177.5000,      15.0000,   1.00000,    438.8137
    182.5000,      15.0000,   1.00000,    485.2678
    187.5000,      15.0000,   1.00000,    506.1578
    192.5000,      15.0000,   1.00000,    529.3726
    197.5000,      15.0000,   1.00000,    544.6631
    202.5000,      15.0000,   1.00000,    557.3520
    207.5000,      15.0000,   1.00000,    544.1183
    212.5000,      15.0000,   1.00000,    564.6400
    217.5000,      15.0000,   1.00000,    589.6156
    222.5000,      15.0000,   1.00000,    619.3337
    227.5000,      15.0000,   1.00000,    605.2461
    232.5000,      15.0000,   1.00000,    558.7653
    237.5000,      15.0000,   1.00000,    501.4884
    242.5000,      15.0000,   1.00000,    476.9967
    247.5000,      15.0000,   1.00000,    488.2513
    252.5000,      15.0000,   1.00000,    496.0381
    257.5000,      15.0000,   1.00000,    497.1127
    262.5000,      15.0000,   1.00000,    461.4305
    267.5000,      15.0000,   1.00000,    418.5640
    272.5000,      15.0000,   1.00000,    389.4240
    277.5000,      15.0000,   1.00000,    387.6926
    282.5000,      15.0000,   1.00000,    400.2285
    287.5000,      15.0000,   1.00000,    386.4212
    292.5000,      15.0000,   1.00000,    363.4590
    297.5000,      15.0000,   1.00000,    331.2763
    302.5000,      15.0000,   1.00000,    341.4167
    307.5000,      15.0000,   1.00000,    357.6503
    312.5000,      15.0000,   1.00000,    371.3279
    317.5000,      15.0000,   1.00000,    374.7371
    322.5000,      15.0000,   1.00000,    365.4521
    327.5000,      15.0000,   1.00000,    377.7882
    332.5000,      15.0000,   1.00000,    382.6816
    337.5000,      15.0000,   1.00000,    427.2409
    342.5000,      15.0000,   1.00000,    430.0919
     22.5000,       5.0000,   4.00000,    786.5462
     27.5000,       5.0000,   4.00000,    746.7040
     32.5000,       5.0000,   4.00000,    856.6234
     37.5000,       5.0000,   4.00000,   1016.6161
     42.5000,       5.0000,   4.00000,    884.8005
     47.5000,       5.0000,   4.00000,    851.7102
     52.5000,       5.0000,   4.00000,    688.8943
     57.5000,       5.0000,   4.00000,    732.6946
     62.5000,       5.0000,   4.00000,    804.9513
     67.5000,       5.0000,   4.00000,    719.8541
     72.5000,       5.0000,   4.00000,    854.4824
     77.5000,       5.0000,   4.00000,    622.9066
     82.5000,       5.0000,   4.00000,    643.7458
     87.5000,       5.0000,   4.00000,    676.1800
     92.5000,       5.0000,   4.00000,    657.9724
     97.5000,       5.0000,   4.00000,    515.0212
    102.5000,       5.0000,   4.00000,    464.3275
    107.5000,       5.0000,   4.00000,    456.2357
    112.5000,       5.0000,   4.00000,    478.6033
    117.5000,       5.0000,   4.00000,    513.1794
    122.5000,       5.0000,   4.00000,    395.8345
    127.5000,       5.0000,   4.00000,    342.3520
    132.5000,       5.0000,   4.00000,    366.8675
    137.5000,       5.0000,   4.00000,    398.2713
    142.5000,       5.0000,   4.00000,    418.4650
    147.5000,       5.0000,   4.00000,    434.1004
    152.5000,       5.0000,   4.00000,    276.9998
    157.5000,       5.0000,   4.00000,    441.6292
    162.5000,       5.0000,   4.00000,    419.7026
    167.5000,       5.0000,   4.00000,    408.5823
    172.5000,       5.0000,   4.00000,    433.1151
    177.5000,       5.0000,   4.00000,    426.0150
    182.5000,       5.0000,   4.00000,    486.5921
    187.5000,       5.0000,   4.00000,    499.6761
    192.5000,       5.0000,   4.00000,    527.2955
    197.5000,       5.0000,   4.00000,    545.4592
    202.5000,       5.0000,   4.00000,    521.2894
    207.5000,       5.0000,   4.00000,    569.9071
    212.5000,       5.0000,   4.00000,    533.6193
    217.5000,       5.0000,   4.00000,    593.2431
    222.5000,       5.0000,   4.00000,    666.4199
    227.5000,       5.0000,   4.00000,    623.6827
    232.5000,       5.0000,   4.00000,    547.0894
    237.5000,       5.0000,   4.00000,    490.1101
    242.5000,       5.0000,   4.00000,    459.4593
    247.5000,       5.0000,   4.00000,    488.0421
    252.5000,       5.0000,   4.00000,    518.9058
    257.5000,       5.0000,   4.00000,    488.9166
    262.5000,       5.0000,   4.00000,    498.6660
    267.5000,       5.0000,   4.00000,    415.8695
    272.5000,       5.0000,   4.00000,    383.5336
    277.5000,       5.0000,   4.00000,    387.4010
    282.5000,       5.0000,   4.00000,    409.8983
    287.5000,       5.0000,   4.00000,    439.8559
    292.5000,       5.0000,   4.00000,    332.8603
    297.5000,       5.0000,   4.00000,    342.6150
    302.5000,       5.0000,   4.00000,    347.3451
    307.5000,       5.0000,   4.00000,    366.2066
    312.5000,       5.0000,   4.00000,    392.3566
    317.5000,       5.0000,   4.00000,    373.0853
    322.5000,       5.0000,   4.00000,    374.4602
    327.5000,       5.0000,   4.00000,    385.7675
    332.5000,       5.0000,   4.00000,    389.3452
    337.5000,       5.0000,   4.00000,    420.6922
    342.5000,       5.0000,   4.00000,    505.4657
     30.0000,      20.0000,   1.00000,    732.4517
     35.0000,      20.0000,   1.00000,    729.8790
     40.0000,      20.0000,   1.00000,    748.0181
     45.0000,      20.0000,   1.00000,    684.9907
     50.0000,      20.0000,   1.00000,    637.2292
     55.0000,      20.0000,   1.00000,    611.3973
     60.0000,      20.0000,   1.00000,    565.9317
     65.0000,      20.0000,   1.00000,    599.8934
     70.0000,      20.0000,   1.00000,    626.8730
     75.0000,      20.0000,   1.00000,    623.3970
     80.0000,      20.0000,   1.00000,    647.5172
     85.0000,      20.0000,   1.00000,    579.9769
     90.0000,      20.0000,   1.00000,    531.7405
     95.0000,      20.0000,   1.00000,    503.0462
    100.0000,      20.0000,   1.00000,    461.8404
    105.0000,      20.0000,   1.00000,    439.4230
    110.0000,      20.0000,   1.00000,    421.6786
    115.0000,      20.0000,   1.00000,    403.5878
    120.0000,      20.0000,   1.00000,    386.8845
    125.0000,      20.0000,   1.00000,    400.0222
    130.0000,      20.0000,   1.00000,    363.8222
    135.0000,      20.0000,   1.00000,    361.5782
    140.0000,      20.0000,   1.00000,    380.3726
    145.0000,      20.0000,   1.00000,    362.4724
    150.0000,      20.0000,   1.00000,    393.7809
    155.0000,      20.0000,   1.00000,    384.6993
    160.0000,      20.0000,   1.00000,    357.8323
    165.0000,      20.0000,   1.00000,    386.9608
    170.0000,      20.0000,   1.00000,    388.0081
    175.0000,      20.0000,   1.00000,    409.7419
    180.0000,      20.0000,   1.00000,    431.7217
    185.0000,      20.0000,   1.00000,    439.8237
    190.0000,      20.0000,   1.00000,    478.3567
    195.0000,      20.0000,   1.00000,    474.8251
    200.0000,      20.0000,   1.00000,    478.9830
    205.0000,      20.0000,   1.00000,    479.3758
    210.0000,      20.0000,   1.00000,    500.6949
    215.0000,      20.0000,   1.00000,    549.4388
    220.0000,      20.0000,   1.00000,    561.5605
    225.0000,      20.0000,   1.00000,    558.2853
    230.0000,      20.0000,   1.00000,    537.8502
    235.0000,      20.0000,   1.00000,    482.7516
    240.0000,      20.0000,   1.00000,    458.2006
    245.0000,      20.0000,   1.00000,    454.3599
    250.0000,      20.0000,   1.00000,    469.6868
    255.0000,      20.0000,   1.00000,    503.4061
    260.0000,      20.0000,   1.00000,    494.0625
    265.0000,      20.0000,   1.00000,    469.5846
    270.0000,      20.0000,   1.00000,    448.5218
    275.0000,      20.0000,   1.00000,    423.9427
    280.0000,      20.0000,   1.00000,    425.0291
    285.0000,      20.0000,   1.00000,    409.7072
    290.0000,      20.0000,   1.00000,    403.5673
    295.0000,      20.0000,   1.00000,    397.0337
    300.0000,      20.0000,   1.00000,    375.3922
    305.0000,      20.0000,   1.00000,    387.4309
    310.0000,      20.0000,   1.00000,    394.2092
    315.0000,      20.0000,   1.00000,    395.0671
    320.0000,      20.0000,   1.00000,    408.6396
    325.0000,      20.0000,   1.00000,    397.0471
    330.0000,      20.0000,   1.00000,    414.6738
    335.0000,      20.0000,   1.00000,    450.6528
     27.5000,       5.0000,   5.00000,    632.6828
     32.5000,       5.0000,   5.00000,    734.2031
     37.5000,       5.0000,   5.00000,    849.5470
     42.5000,       5.0000,   5.00000,    752.9902
     47.5000,       5.0000,   5.00000,    672.0510
     52.5000,       5.0000,   5.00000,    577.7753
     57.5000,       5.0000,   5.00000,    588.5630
     62.5000,       5.0000,   5.00000,    622.1810
     67.5000,       5.0000,   5.00000,    583.6511
     72.5000,       5.0000,   5.00000,    739.4849
     77.5000,       5.0000,   5.00000,    561.6836
     82.5000,       5.0000,   5.00000,    576.6437
     87.5000,       5.0000,   5.00000,    598.3799
     92.5000,       5.0000,   5.00000,    575.6547
     97.5000,       5.0000,   5.00000,    431.7224
    102.5000,       5.0000,   5.00000,    429.6656
    107.5000,       5.0000,   5.00000,    410.6528
    112.5000,       5.0000,   5.00000,    423.4652
    117.5000,       5.0000,   5.00000,    458.9276
    122.5000,       5.0000,   5.00000,    367.0526
    127.5000,       5.0000,   5.00000,    343.7384
    132.5000,       5.0000,   5.00000,    342.2767
    137.5000,       5.0000,   5.00000,    370.5590
    142.5000,       5.0000,   5.00000,    391.0648
    147.5000,       5.0000,   5.00000,    422.9926
    152.5000,       5.0000,   5.00000,    268.4374
    157.5000,       5.0000,   5.00000,    419.0311
    162.5000,       5.0000,   5.00000,    387.2328
    167.5000,       5.0000,   5.00000,    370.4675
    172.5000,       5.0000,   5.00000,    389.7490
    177.5000,       5.0000,   5.00000,    418.8954
    182.5000,       5.0000,   5.00000,    432.6115
    187.5000,       5.0000,   5.00000,    472.8572
    192.5000,       5.0000,   5.00000,    497.2378
    197.5000,       5.0000,   5.00000,    490.5788
    202.5000,       5.0000,   5.00000,    464.2417
    207.5000,       5.0000,   5.00000,    517.9922
    212.5000,       5.0000,   5.00000,    501.6780
    217.5000,       5.0000,   5.00000,    570.9298
    222.5000,       5.0000,   5.00000,    642.0978
    227.5000,       5.0000,   5.00000,    595.0104
    232.5000,       5.0000,   5.00000,    510.2516
    237.5000,       5.0000,   5.00000,    458.9953
    242.5000,       5.0000,   5.00000,    431.6525
    247.5000,       5.0000,   5.00000,    465.3818
    252.5000,       5.0000,   5.00000,    518.2174
    257.5000,       5.0000,   5.00000,    503.3583
    262.5000,       5.0000,   5.00000,    512.4345
    267.5000,       5.0000,   5.00000,    443.9133
    272.5000,       5.0000,   5.00000,    403.3387
    277.5000,       5.0000,   5.00000,    405.4305
    282.5000,       5.0000,   5.00000,    434.1756
    287.5000,       5.0000,   5.00000,    460.9688
    292.5000,       5.0000,   5.00000,    359.0003
    297.5000,       5.0000,   5.00000,    371.6305
    302.5000,       5.0000,   5.00000,    374.7487
    307.5000,       5.0000,   5.00000,    391.8473
    312.5000,       5.0000,   5.00000,    416.5452
    317.5000,       5.0000,   5.00000,    394.0860
    322.5000,       5.0000,   5.00000,    401.1406
    327.5000,       5.0000,   5.00000,    401.4147
    332.5000,       5.0000,   5.00000,    418.7714
    337.5000,       5.0000,   5.00000,    448.9223
     32.5000,       5.0000,   6.00000,    608.7716
     37.5000,       5.0000,   6.00000,    729.3536
     42.5000,       5.0000,   6.00000,    588.0057
     47.5000,       5.0000,   6.00000,    551.6272
     52.5000,       5.0000,   6.00000,    472.3623
     57.5000,       5.0000,   6.00000,    472.5218
     62.5000,       5.0000,   6.00000,    470.4350
     67.5000,       5.0000,   6.00000,    452.1312
     72.5000,       5.0000,   6.00000,    626.2285
     77.5000,       5.0000,   6.00000,    489.0042
     82.5000,       5.0000,   6.00000,    517.2652
     87.5000,       5.0000,   6.00000,    517.4030
     92.5000,       5.0000,   6.00000,    507.7391
     97.5000,       5.0000,   6.00000,    391.0646
    102.5000,       5.0000,   6.00000,    366.4724
    107.5000,       5.0000,   6.00000,    370.5545
    112.5000,       5.0000,   6.00000,    368.1721
    117.5000,       5.0000,   6.00000,    387.2555
    122.5000,       5.0000,   6.00000,    339.5014
    127.5000,       5.0000,   6.00000,    318.9895
    132.5000,       5.0000,   6.00000,    318.5877
    137.5000,       5.0000,   6.00000,    348.1389
    142.5000,       5.0000,   6.00000,    366.0170
    147.5000,       5.0000,   6.00000,    394.4870
    152.5000,       5.0000,   6.00000,    256.7276
    157.5000,       5.0000,   6.00000,    400.1518
    162.5000,       5.0000,   6.00000,    360.9544
    167.5000,       5.0000,   6.00000,    335.5312
    172.5000,       5.0000,   6.00000,    355.8934
    177.5000,       5.0000,   6.00000,    376.0828
    182.5000,       5.0000,   6.00000,    422.0930
    187.5000,       5.0000,   6.00000,    420.4834
    192.5000,       5.0000,   6.00000,    439.2089
    197.5000,       5.0000,   6.00000,    436.3822
    202.5000,       5.0000,   6.00000,    418.4002
    207.5000,       5.0000,   6.00000,    476.4865
    212.5000,       5.0000,   6.00000,    468.5570
    217.5000,       5.0000,   6.00000,    537.4789
    222.5000,       5.0000,   6.00000,    597.9044
    227.5000,       5.0000,   6.00000,    557.1187
    232.5000,       5.0000,   6.00000,    471.4459
    237.5000,       5.0000,   6.00000,    420.9385
    242.5000,       5.0000,   6.00000,    409.9190
    247.5000,       5.0000,   6.00000,    440.9153
    252.5000,       5.0000,   6.00000,    488.9476
    257.5000,       5.0000,   6.00000,    485.8988
    262.5000,       5.0000,   6.00000,    528.5419
    267.5000,       5.0000,   6.00000,    463.5822
    272.5000,       5.0000,   6.00000,    423.4024
    277.5000,       5.0000,   6.00000,    421.0972
    282.5000,       5.0000,   6.00000,    445.9181
    287.5000,       5.0000,   6.00000,    480.3794
    292.5000,       5.0000,   6.00000,    369.8337
    297.5000,       5.0000,   6.00000,    390.0879
    302.5000,       5.0000,   6.00000,    394.9789
    307.5000,       5.0000,   6.00000,    408.0330
    312.5000,       5.0000,   6.00000,    414.7729
    317.5000,       5.0000,   6.00000,    401.3570
    322.5000,       5.0000,   6.00000,    415.7898
    327.5000,       5.0000,   6.00000,    426.2411
    332.5000,       5.0000,   6.00000,    441.9485
     37.5000,      25.0000,   1.00000,    542.4810
     42.5000,      25.0000,   1.00000,    534.3113
     47.5000,      25.0000,   1.00000,    516.5881
     52.5000,      25.0000,   1.00000,    473.4030
     57.5000,      25.0000,   1.00000,    432.4021
     62.5000,      25.0000,   1.00000,    438.7174
     67.5000,      25.0000,   1.00000,    441.3271
     72.5000,      25.0000,   1.00000,    476.3637
     77.5000,      25.0000,   1.00000,    519.1178
     82.5000,      25.0000,   1.00000,    529.1008
     87.5000,      25.0000,   1.00000,    468.6985
     92.5000,      25.0000,   1.00000,    443.6673
     97.5000,      25.0000,   1.00000,    422.6913
    102.5000,      25.0000,   1.00000,    394.5608
    107.5000,      25.0000,   1.00000,    353.2061
    112.5000,      25.0000,   1.00000,    337.6574
    117.5000,      25.0000,   1.00000,    332.3510
    122.5000,      25.0000,   1.00000,    329.9571
    127.5000,      25.0000,   1.00000,    340.4874
    132.5000,      25.0000,   1.00000,    340.5753
    137.5000,      25.0000,   1.00000,    346.0488
    142.5000,      25.0000,   1.00000,    331.1318
    147.5000,      25.0000,   1.00000,    356.3970
    152.5000,      25.0000,   1.00000,    362.1358
    157.5000,      25.0000,   1.00000,    357.2802
    162.5000,      25.0000,   1.00000,    335.1655
    167.5000,      25.0000,   1.00000,    359.1714
    172.5000,      25.0000,   1.00000,    358.9962
    177.5000,      25.0000,   1.00000,    376.2865
    182.5000,      25.0000,   1.00000,    396.1443
    187.5000,      25.0000,   1.00000,    402.7995
    192.5000,      25.0000,   1.00000,    384.2131
    197.5000,      25.0000,   1.00000,    412.7489
    202.5000,      25.0000,   1.00000,    427.4519
    207.5000,      25.0000,   1.00000,    451.3329
    212.5000,      25.0000,   1.00000,    481.4343
    217.5000,      25.0000,   1.00000,    495.2077
    222.5000,      25.0000,   1.00000,    488.1176
    227.5000,      25.0000,   1.00000,    474.7984
    232.5000,      25.0000,   1.00000,    460.0211
    237.5000,      25.0000,   1.00000,    439.1947
    242.5000,      25.0000,   1.00000,    426.5002
    247.5000,      25.0000,   1.00000,    431.4276
    252.5000,      25.0000,   1.00000,    439.5787
    257.5000,      25.0000,   1.00000,    464.7265
    262.5000,      25.0000,   1.00000,    483.5307
    267.5000,      25.0000,   1.00000,    481.3576
    272.5000,      25.0000,   1.00000,    474.5572
    277.5000,      25.0000,   1.00000,    455.0852
    282.5000,      25.0000,   1.00000,    426.9089
    287.5000,      25.0000,   1.00000,    417.9214
    292.5000,      25.0000,   1.00000,    416.5742
    297.5000,      25.0000,   1.00000,    411.6388
    302.5000,      25.0000,   1.00000,    402.1708
    307.5000,      25.0000,   1.00000,    394.3443
    312.5000,      25.0000,   1.00000,    397.7677
    317.5000,      25.0000,   1.00000,    400.3039
    322.5000,      25.0000,   1.00000,    419.5436
    327.5000,      25.0000,   1.00000,    440.4145
     37.5000,       5.0000,   7.00000,    572.0226
     42.5000,       5.0000,   7.00000,    491.8879
     47.5000,       5.0000,   7.00000,    450.6892
     52.5000,       5.0000,   7.00000,    374.7650
     57.5000,       5.0000,   7.00000,    368.4987
     62.5000,       5.0000,   7.00000,    384.7391
     67.5000,       5.0000,   7.00000,    361.4033
     72.5000,       5.0000,   7.00000,    496.0635
     77.5000,       5.0000,   7.00000,    413.7398
     82.5000,       5.0000,   7.00000,    437.7496
     87.5000,       5.0000,   7.00000,    464.6246
     92.5000,       5.0000,   7.00000,    457.2259
     97.5000,       5.0000,   7.00000,    348.6061
    102.5000,       5.0000,   7.00000,    326.2976
    107.5000,       5.0000,   7.00000,    309.3964
    112.5000,       5.0000,   7.00000,    319.8391
    117.5000,       5.0000,   7.00000,    353.7698
    122.5000,       5.0000,   7.00000,    290.0025
    127.5000,       5.0000,   7.00000,    278.2084
    132.5000,       5.0000,   7.00000,    297.8556
    137.5000,       5.0000,   7.00000,    326.3240
    142.5000,       5.0000,   7.00000,    343.7446
    147.5000,       5.0000,   7.00000,    366.3831
    152.5000,       5.0000,   7.00000,    235.7876
    157.5000,       5.0000,   7.00000,    377.6188
    162.5000,       5.0000,   7.00000,    339.0193
    167.5000,       5.0000,   7.00000,    314.4940
    172.5000,       5.0000,   7.00000,    322.5497
    177.5000,       5.0000,   7.00000,    345.6454
    182.5000,       5.0000,   7.00000,    379.9840
    187.5000,       5.0000,   7.00000,    384.7077
    192.5000,       5.0000,   7.00000,    372.9559
    197.5000,       5.0000,   7.00000,    388.6926
    202.5000,       5.0000,   7.00000,    384.3786
    207.5000,       5.0000,   7.00000,    442.9670
    212.5000,       5.0000,   7.00000,    433.6123
    217.5000,       5.0000,   7.00000,    490.4609
    222.5000,       5.0000,   7.00000,    551.2861
    227.5000,       5.0000,   7.00000,    505.5649
    232.5000,       5.0000,   7.00000,    435.8076
    237.5000,       5.0000,   7.00000,    396.7550
    242.5000,       5.0000,   7.00000,    380.6702
    252.5000,       5.0000,   7.00000,    450.9081
    257.5000,       5.0000,   7.00000,    462.8737
    262.5000,       5.0000,   7.00000,    520.2887
    267.5000,       5.0000,   7.00000,    471.4186
    272.5000,       5.0000,   7.00000,    435.7166
    277.5000,       5.0000,   7.00000,    433.1479
    282.5000,       5.0000,   7.00000,    458.3173
    287.5000,       5.0000,   7.00000,    488.6438
    292.5000,       5.0000,   7.00000,    376.9230
    297.5000,       5.0000,   7.00000,    393.5258
    302.5000,       5.0000,   7.00000,    402.1124
    307.5000,       5.0000,   7.00000,    403.3644
    312.5000,       5.0000,   7.00000,    417.9144
    317.5000,       5.0000,   7.00000,    394.7853
    322.5000,       5.0000,   7.00000,    420.8372
    327.5000,       5.0000,   7.00000,    445.5640
     42.5000,       5.0000,   8.00000,    405.3604
     47.5000,       5.0000,   8.00000,    367.1880
     52.5000,       5.0000,   8.00000,    294.7312
     57.5000,       5.0000,   8.00000,    300.6815
     62.5000,       5.0000,   8.00000,    319.4871
     67.5000,       5.0000,   8.00000,    303.0893
     72.5000,       5.0000,   8.00000,    401.8388
     77.5000,       5.0000,   8.00000,    322.0247
     82.5000,       5.0000,   8.00000,    373.2360
     87.5000,       5.0000,   8.00000,    410.1453
     92.5000,       5.0000,   8.00000,    415.1472
     97.5000,       5.0000,   8.00000,    309.2968
    102.5000,       5.0000,   8.00000,    284.6791
    107.5000,       5.0000,   8.00000,    267.5475
    112.5000,       5.0000,   8.00000,    284.1140
    117.5000,       5.0000,   8.00000,    313.3216
    122.5000,       5.0000,   8.00000,    251.7072
    127.5000,       5.0000,   8.00000,    241.6319
    132.5000,       5.0000,   8.00000,    263.0399
    137.5000,       5.0000,   8.00000,    305.1771
    142.5000,       5.0000,   8.00000,    320.1259
    147.5000,       5.0000,   8.00000,    340.1109
    152.5000,       5.0000,   8.00000,    216.2424
    157.5000,       5.0000,   8.00000,    343.9815
    162.5000,       5.0000,   8.00000,    321.6875
    167.5000,       5.0000,   8.00000,    294.4037
    172.5000,       5.0000,   8.00000,    303.2397
    177.5000,       5.0000,   8.00000,    314.2158
    182.5000,       5.0000,   8.00000,    331.5664
    187.5000,       5.0000,   8.00000,    333.1440
    192.5000,       5.0000,   8.00000,    346.4808
    197.5000,       5.0000,   8.00000,    343.4528
    202.5000,       5.0000,   8.00000,    353.1675
    207.5000,       5.0000,   8.00000,    410.3563
    212.5000,       5.0000,   8.00000,    395.0233
    217.5000,       5.0000,   8.00000,    448.1163
    222.5000,       5.0000,   8.00000,    494.1075
    227.5000,       5.0000,   8.00000,    462.9997
    232.5000,       5.0000,   8.00000,    405.1147
    237.5000,       5.0000,   8.00000,    371.7444
    247.5000,       5.0000,   8.00000,    378.0515
    252.5000,       5.0000,   8.00000,    430.7178
    257.5000,       5.0000,   8.00000,    437.7984
    262.5000,       5.0000,   8.00000,    493.7903
    267.5000,       5.0000,   8.00000,    460.2047
    272.5000,       5.0000,   8.00000,    435.4596
    277.5000,       5.0000,   8.00000,    441.0530
    287.5000,       5.0000,   8.00000,    494.0940
    292.5000,       5.0000,   8.00000,    376.1662
    297.5000,       5.0000,   8.00000,    390.9913
    302.5000,       5.0000,   8.00000,    383.4535
    307.5000,       5.0000,   8.00000,    399.6350
    312.5000,       5.0000,   8.00000,    410.1096
    317.5000,       5.0000,   8.00000,    396.6863
    322.5000,       5.0000,   8.00000,    418.8402
     52.5000,      35.0000,   1.00000,    296.6266
     57.5000,      35.0000,   1.00000,    294.7190
     62.5000,      35.0000,   1.00000,    282.4489
     67.5000,      35.0000,   1.00000,    277.0621
     72.5000,      35.0000,   1.00000,    294.7403
     77.5000,      35.0000,   1.00000,    312.4525
     82.5000,      35.0000,   1.00000,    311.2493
     87.5000,      35.0000,   1.00000,    322.2349
     92.5000,      35.0000,   1.00000,    312.3678
     97.5000,      35.0000,   1.00000,    302.1785
    102.5000,      35.0000,   1.00000,    305.7065
    107.5000,      35.0000,   1.00000,    272.6706
    112.5000,      35.0000,   1.00000,    240.9904
    117.5000,      35.0000,   1.00000,    234.0330
    122.5000,      35.0000,   1.00000,    235.4039
    127.5000,      35.0000,   1.00000,    254.6941
    132.5000,      35.0000,   1.00000,    262.6420
    137.5000,      35.0000,   1.00000,    250.6381
    142.5000,      35.0000,   1.00000,    274.6757
    147.5000,      35.0000,   1.00000,    292.2378
    152.5000,      35.0000,   1.00000,    296.3993
    157.5000,      35.0000,   1.00000,    295.6124
    162.5000,      35.0000,   1.00000,    298.6059
    167.5000,      35.0000,   1.00000,    296.6597
    172.5000,      35.0000,   1.00000,    309.7402
    177.5000,      35.0000,   1.00000,    294.6185
    182.5000,      35.0000,   1.00000,    288.0340
    187.5000,      35.0000,   1.00000,    291.6228
    192.5000,      35.0000,   1.00000,    313.2031
    197.5000,      35.0000,   1.00000,    331.1766
    202.5000,      35.0000,   1.00000,    351.5960
    207.5000,      35.0000,   1.00000,    361.8798
    212.5000,      35.0000,   1.00000,    371.4300
    222.5000,      35.0000,   1.00000,    366.2230
    227.5000,      35.0000,   1.00000,    362.9859
    232.5000,      35.0000,   1.00000,    369.9410
    237.5000,      35.0000,   1.00000,    373.6265
    242.5000,      35.0000,   1.00000,    374.3004
    247.5000,      35.0000,   1.00000,    379.8915
    257.5000,      35.0000,   1.00000,    393.7475
    262.5000,      35.0000,   1.00000,    414.0120
    267.5000,      35.0000,   1.00000,    434.4017
    272.5000,      35.0000,   1.00000,    454.8457
    277.5000,      35.0000,   1.00000,    455.6928
    282.5000,      35.0000,   1.00000,    439.9341
    287.5000,      35.0000,   1.00000,    423.0427
    292.5000,      35.0000,   1.00000,    400.4943
    297.5000,      35.0000,   1.00000,    391.3503
    302.5000,      35.0000,   1.00000,    374.8733
    307.5000,      35.0000,   1.00000,    369.7126
    312.5000,      35.0000,   1.00000,    383.4077
     52.5000,       5.0000,  10.00000,    213.1910
     57.5000,       5.0000,  10.00000,    220.3811
     62.5000,       5.0000,  10.00000,    229.7813
     67.5000,       5.0000,  10.00000,    211.8406
     72.5000,       5.0000,  10.00000,    283.8425
     77.5000,       5.0000,  10.00000,    229.5113
     82.5000,       5.0000,  10.00000,    260.3348
     87.5000,       5.0000,  10.00000,    294.9608
     92.5000,       5.0000,  10.00000,    311.8541
     97.5000,       5.0000,  10.00000,    236.0379
    102.5000,       5.0000,  10.00000,    232.8953
    107.5000,       5.0000,  10.00000,    221.4216
    112.5000,       5.0000,  10.00000,    225.6820
    117.5000,       5.0000,  10.00000,    244.5134
    122.5000,       5.0000,  10.00000,    199.2158
    127.5000,       5.0000,  10.00000,    195.4128
    132.5000,       5.0000,  10.00000,    204.9558
    137.5000,       5.0000,  10.00000,    236.3069
    142.5000,       5.0000,  10.00000,    261.0108
    147.5000,       5.0000,  10.00000,    288.2861
    152.5000,       5.0000,  10.00000,    184.0706
    157.5000,       5.0000,  10.00000,    293.1049
    162.5000,       5.0000,  10.00000,    272.3909
    167.5000,       5.0000,  10.00000,    254.0977
    172.5000,       5.0000,  10.00000,    255.8394
    177.5000,       5.0000,  10.00000,    253.7925
    182.5000,       5.0000,  10.00000,    266.7340
    187.5000,       5.0000,  10.00000,    272.9987
    192.5000,       5.0000,  10.00000,    288.6772
    197.5000,       5.0000,  10.00000,    299.7539
    202.5000,       5.0000,  10.00000,    296.6354
    207.5000,       5.0000,  10.00000,    331.3916
    212.5000,       5.0000,  10.00000,    324.8612
    217.5000,       5.0000,  10.00000,    372.5284
    222.5000,       5.0000,  10.00000,    423.2278
    227.5000,       5.0000,  10.00000,    400.0771
    237.5000,       5.0000,  10.00000,    315.5704
    242.5000,       5.0000,  10.00000,    310.6621
    247.5000,       5.0000,  10.00000,    342.6342
    252.5000,       5.0000,  10.00000,    386.6589
    257.5000,       5.0000,  10.00000,    392.9188
    262.5000,       5.0000,  10.00000,    441.8782
    267.5000,       5.0000,  10.00000,    408.7264
    272.5000,       5.0000,  10.00000,    398.7023
    277.5000,       5.0000,  10.00000,    423.1371
    282.5000,       5.0000,  10.00000,    461.8385
    287.5000,       5.0000,  10.00000,    488.1467
    292.5000,       5.0000,  10.00000,    354.5204
    297.5000,       5.0000,  10.00000,    358.1539
    302.5000,       5.0000,  10.00000,    352.1299
    307.5000,       5.0000,  10.00000,    369.9687
    312.5000,       5.0000,  10.00000,    391.9704
     67.5000,      45.0000,   1.00000,    213.1303
     72.5000,      45.0000,   1.00000,    215.7128
     77.5000,      45.0000,   1.00000,    210.9377
     82.5000,      45.0000,   1.00000,    204.5166
     87.5000,      45.0000,   1.00000,    211.2183
     92.5000,      45.0000,   1.00000,    211.9799
     97.5000,      45.0000,   1.00000,    204.3041
    102.5000,      45.0000,   1.00000,    206.7853
    107.5000,      45.0000,   1.00000,    210.4223
    112.5000,      45.0000,   1.00000,    203.9111
    117.5000,      45.0000,   1.00000,    194.6623
    122.5000,      45.0000,   1.00000,    193.5251
    127.5000,      45.0000,   1.00000,    197.3574
    132.5000,      45.0000,   1.00000,    191.1532
    137.5000,      45.0000,   1.00000,    200.9364
    142.5000,      45.0000,   1.00000,    207.3483
    147.5000,      45.0000,   1.00000,    212.6425
    152.5000,      45.0000,   1.00000,    223.3522
    157.5000,      45.0000,   1.00000,    231.9214
    162.5000,      45.0000,   1.00000,    237.5501
    167.5000,      45.0000,   1.00000,    235.3683
    172.5000,      45.0000,   1.00000,    232.9156
    177.5000,      45.0000,   1.00000,    249.0077
    182.5000,      45.0000,   1.00000,    250.6840
    187.5000,      45.0000,   1.00000,    259.3925
    192.5000,      45.0000,   1.00000,    263.5919
    197.5000,      45.0000,   1.00000,    269.1127
    202.5000,      45.0000,   1.00000,    284.0103
    207.5000,      45.0000,   1.00000,    296.2887
    212.5000,      45.0000,   1.00000,    301.8913
    222.5000,      45.0000,   1.00000,    288.0430
    227.5000,      45.0000,   1.00000,    302.7710
    232.5000,      45.0000,   1.00000,    314.3091
    237.5000,      45.0000,   1.00000,    326.5101
    242.5000,      45.0000,   1.00000,    339.4399
    247.5000,      45.0000,   1.00000,    338.3671
    252.5000,      45.0000,   1.00000,    339.0130
    257.5000,      45.0000,   1.00000,    345.7799
    262.5000,      45.0000,   1.00000,    360.1989
    267.5000,      45.0000,   1.00000,    378.0424
    272.5000,      45.0000,   1.00000,    373.1768
    277.5000,      45.0000,   1.00000,    360.5796
    282.5000,      45.0000,   1.00000,    355.1046
    287.5000,      45.0000,   1.00000,    345.2966
    292.5000,      45.0000,   1.00000,    353.8669
    297.5000,      45.0000,   1.00000,    357.4519
     77.5000,       5.0000,  12.00000,    175.4671
    157.5000,       5.0000,  12.00000,    250.9617
    237.5000,       5.0000,  12.00000,    283.1501
     67.5000,      15.0000,   4.00000,    173.5918
     72.5000,      15.0000,   4.00000,    171.8970
     77.5000,      15.0000,   4.00000,    180.1950
     82.5000,      15.0000,   4.00000,    176.1805
     87.5000,      15.0000,   4.00000,    199.9313
     92.5000,      15.0000,   4.00000,    192.0742
     97.5000,      15.0000,   4.00000,    178.6795
    102.5000,      15.0000,   4.00000,    166.9436
    107.5000,      15.0000,   4.00000,    175.1203
    112.5000,      15.0000,   4.00000,    185.8797
    117.5000,      15.0000,   4.00000,    182.0414
    122.5000,      15.0000,   4.00000,    169.7694
    127.5000,      15.0000,   4.00000,    154.8467
    132.5000,      15.0000,   4.00000,    159.4201
    137.5000,      15.0000,   4.00000,    172.3489
    142.5000,      15.0000,   4.00000,    193.1568
    147.5000,      15.0000,   4.00000,    179.1365
    152.5000,      15.0000,   4.00000,    192.1157
    157.5000,      15.0000,   4.00000,    188.4305
    162.5000,      15.0000,   4.00000,    206.6926
    167.5000,      15.0000,   4.00000,    195.7837
    172.5000,      15.0000,   4.00000,    195.4817
    177.5000,      15.0000,   4.00000,    207.9997
    182.5000,      15.0000,   4.00000,    220.9996
    187.5000,      15.0000,   4.00000,    233.1917
    192.5000,      15.0000,   4.00000,    237.2582
    197.5000,      15.0000,   4.00000,    233.6274
    202.5000,      15.0000,   4.00000,    244.2683
    207.5000,      15.0000,   4.00000,    255.7049
    212.5000,      15.0000,   4.00000,    284.9576
    222.5000,      15.0000,   4.00000,    324.8422
    227.5000,      15.0000,   4.00000,    327.2867
    232.5000,      15.0000,   4.00000,    302.3268
    237.5000,      15.0000,   4.00000,    278.9265
    242.5000,      15.0000,   4.00000,    278.2906
    247.5000,      15.0000,   4.00000,    296.7650
    252.5000,      15.0000,   4.00000,    321.9433
    257.5000,      15.0000,   4.00000,    350.6058
    262.5000,      15.0000,   4.00000,    355.4546
    272.5000,      15.0000,   4.00000,    340.8087
    277.5000,      15.0000,   4.00000,    341.9394
    282.5000,      15.0000,   4.00000,    362.0389
    287.5000,      15.0000,   4.00000,    346.1478
    292.5000,      15.0000,   4.00000,    338.7713
    297.5000,      15.0000,   4.00000,    316.3250
     82.5000,      55.0000,   1.00000,    160.3354
     87.5000,      55.0000,   1.00000,    162.0419
     92.5000,      55.0000,   1.00000,    163.9612
     97.5000,      55.0000,   1.00000,    164.5955
    102.5000,      55.0000,   1.00000,    157.8827
    107.5000,      55.0000,   1.00000,    157.4621
    112.5000,      55.0000,   1.00000,    157.6026
    117.5000,      55.0000,   1.00000,    159.1845
    122.5000,      55.0000,   1.00000,    163.1970
    127.5000,      55.0000,   1.00000,    158.5225
    132.5000,      55.0000,   1.00000,    166.5338
    137.5000,      55.0000,   1.00000,    167.7711
    142.5000,      55.0000,   1.00000,    163.6544
    147.5000,      55.0000,   1.00000,    158.9078
    152.5000,      55.0000,   1.00000,    160.5474
    157.5000,      55.0000,   1.00000,    172.3419
    162.5000,      55.0000,   1.00000,    181.2372
    167.5000,      55.0000,   1.00000,    190.6037
    172.5000,      55.0000,   1.00000,    198.1621
    177.5000,      55.0000,   1.00000,    201.7906
    182.5000,      55.0000,   1.00000,    213.3534
    187.5000,      55.0000,   1.00000,    216.3558
    192.5000,      55.0000,   1.00000,    228.0600
    197.5000,      55.0000,   1.00000,    246.5919
    207.5000,      55.0000,   1.00000,    257.7689
    212.5000,      55.0000,   1.00000,    258.9561
    217.5000,      55.0000,   1.00000,    259.7689
    222.5000,      55.0000,   1.00000,    265.3885
    227.5000,      55.0000,   1.00000,    275.1975
    232.5000,      55.0000,   1.00000,    285.8896
    242.5000,      55.0000,   1.00000,    303.9845
    247.5000,      55.0000,   1.00000,    306.6464
    252.5000,      55.0000,   1.00000,    303.4920
    257.5000,      55.0000,   1.00000,    302.6802
    262.5000,      55.0000,   1.00000,    297.9573
    267.5000,      55.0000,   1.00000,    291.7506
    272.5000,      55.0000,   1.00000,    285.4403
    277.5000,      55.0000,   1.00000,    286.7621
    282.5000,      55.0000,   1.00000,    285.8702
     77.5000,       5.0000,  15.00000,    131.3839
    157.5000,       5.0000,  15.00000,    172.2951
    237.5000,       5.0000,  15.00000,    250.4263
     82.5000,      15.0000,   5.00000,    140.7506
     87.5000,      15.0000,   5.00000,    155.9977
     92.5000,      15.0000,   5.00000,    153.8323
     97.5000,      15.0000,   5.00000,    146.4770
    102.5000,      15.0000,   5.00000,    136.5714
    107.5000,      15.0000,   5.00000,    139.8718
    112.5000,      15.0000,   5.00000,    147.3184
    117.5000,      15.0000,   5.00000,    145.2988
    122.5000,      15.0000,   5.00000,    140.6906
    127.5000,      15.0000,   5.00000,    129.4146
    132.5000,      15.0000,   5.00000,    133.4428
    137.5000,      15.0000,   5.00000,    140.7729
    142.5000,      15.0000,   5.00000,    148.0575
    147.5000,      15.0000,   5.00000,    132.2595
    152.5000,      15.0000,   5.00000,    137.0229
    157.5000,      15.0000,   5.00000,    137.7266
    162.5000,      15.0000,   5.00000,    152.6875
    167.5000,      15.0000,   5.00000,    150.8139
    172.5000,      15.0000,   5.00000,    155.3587
    177.5000,      15.0000,   5.00000,    168.5239
    182.5000,      15.0000,   5.00000,    176.8255
    187.5000,      15.0000,   5.00000,    187.5421
    192.5000,      15.0000,   5.00000,    196.5392
    197.5000,      15.0000,   5.00000,    202.9966
    207.5000,      15.0000,   5.00000,    223.1468
    212.5000,      15.0000,   5.00000,    248.4876
    217.5000,      15.0000,   5.00000,    277.0405
    222.5000,      15.0000,   5.00000,    299.9982
    227.5000,      15.0000,   5.00000,    296.3254
    232.5000,      15.0000,   5.00000,    271.2916
    242.5000,      15.0000,   5.00000,    245.9144
    247.5000,      15.0000,   5.00000,    261.1473
    252.5000,      15.0000,   5.00000,    276.8612
    257.5000,      15.0000,   5.00000,    294.2279
    262.5000,      15.0000,   5.00000,    283.4580
    267.5000,      15.0000,   5.00000,    276.3188
    272.5000,      15.0000,   5.00000,    261.1212
     97.5000,      65.0000,   1.00000,    136.9606
    102.5000,      65.0000,   1.00000,    136.0239
    107.5000,      65.0000,   1.00000,    133.3358
    112.5000,      65.0000,   1.00000,    135.0155
    117.5000,      65.0000,   1.00000,    138.1154
    122.5000,      65.0000,   1.00000,    131.4343
    127.5000,      65.0000,   1.00000,    129.3789
    132.5000,      65.0000,   1.00000,    129.8092
    137.5000,      65.0000,   1.00000,    132.7883
    142.5000,      65.0000,   1.00000,    135.8026
    147.5000,      65.0000,   1.00000,    139.2106
    152.5000,      65.0000,   1.00000,    140.5270
    157.5000,      65.0000,   1.00000,    144.1095
    162.5000,      65.0000,   1.00000,    149.8699
    167.5000,      65.0000,   1.00000,    153.3901
    172.5000,      65.0000,   1.00000,    160.4057
    177.5000,      65.0000,   1.00000,    168.7191
    182.5000,      65.0000,   1.00000,    176.9385
    187.5000,      65.0000,   1.00000,    196.3020
    192.5000,      65.0000,   1.00000,    209.6235
    197.5000,      65.0000,   1.00000,    221.6656
    202.5000,      65.0000,   1.00000,    229.4704
    207.5000,      65.0000,   1.00000,    234.9066
    217.5000,      65.0000,   1.00000,    245.3342
    257.5000,      65.0000,   1.00000,    252.7354
    262.5000,      65.0000,   1.00000,    244.3944
    267.5000,      65.0000,   1.00000,    238.5366
     97.5000,      15.0000,   6.00000,    129.7480
    102.5000,      15.0000,   6.00000,    120.5085
    107.5000,      15.0000,   6.00000,    123.7875
    112.5000,      15.0000,   6.00000,    130.4399
    117.5000,      15.0000,   6.00000,    127.6592
    122.5000,      15.0000,   6.00000,    118.3776
    127.5000,      15.0000,   6.00000,    105.1972
    132.5000,      15.0000,   6.00000,    105.8740
    137.5000,      15.0000,   6.00000,    113.8923
    142.5000,      15.0000,   6.00000,    123.2529
    147.5000,      15.0000,   6.00000,    112.9758
    157.5000,      15.0000,   6.00000,    114.7691
    162.5000,      15.0000,   6.00000,    125.7710
    167.5000,      15.0000,   6.00000,    120.4038
    172.5000,      15.0000,   6.00000,    124.2409
    177.5000,      15.0000,   6.00000,    134.4664
    182.5000,      15.0000,   6.00000,    147.2648
    187.5000,      15.0000,   6.00000,    161.2232
    192.5000,      15.0000,   6.00000,    170.8206
    197.5000,      15.0000,   6.00000,    177.8133
    202.5000,      15.0000,   6.00000,    192.2983
    212.5000,      15.0000,   6.00000,    231.2403
    217.5000,      15.0000,   6.00000,    259.8451
    257.5000,      15.0000,   6.00000,    234.2716
    262.5000,      15.0000,   6.00000,    232.6150
    267.5000,      15.0000,   6.00000,    226.1873
    105.0000,      30.0000,   3.00000,    126.0354
    110.0000,      30.0000,   3.00000,    119.8384
    115.0000,      30.0000,   3.00000,    115.3013
    120.0000,      30.0000,   3.00000,    110.5265
    125.0000,      30.0000,   3.00000,    108.2113
    130.0000,      30.0000,   3.00000,    107.0098
    135.0000,      30.0000,   3.00000,    106.0657
    140.0000,      30.0000,   3.00000,    102.6507
    145.0000,      30.0000,   3.00000,    110.9528
    150.0000,      30.0000,   3.00000,    114.7613
    155.0000,      30.0000,   3.00000,    115.0009
    160.0000,      30.0000,   3.00000,    113.4079
    165.0000,      30.0000,   3.00000,    112.9836
    170.0000,      30.0000,   3.00000,    124.1657
    175.0000,      30.0000,   3.00000,    128.0214
    185.0000,      30.0000,   3.00000,    143.3744
    190.0000,      30.0000,   3.00000,    154.0088
    195.0000,      30.0000,   3.00000,    170.4439
    205.0000,      30.0000,   3.00000,    201.3697
    210.0000,      30.0000,   3.00000,    221.5629
    112.5000,      25.0000,   4.00000,    112.4262
    117.5000,      25.0000,   4.00000,    106.9542
    122.5000,      25.0000,   4.00000,    102.9426
    127.5000,      25.0000,   4.00000,    100.9194
    132.5000,      25.0000,   4.00000,     98.6140
    142.5000,      25.0000,   4.00000,     97.5281
    147.5000,      25.0000,   4.00000,    103.8313
    152.5000,      25.0000,   4.00000,    106.4794
    157.5000,      25.0000,   4.00000,    106.1290
    162.5000,      25.0000,   4.00000,    105.4141
    167.5000,      25.0000,   4.00000,    114.4844
    172.5000,      25.0000,   4.00000,    116.8519
    177.5000,      25.0000,   4.00000,    121.5882
    182.5000,      25.0000,   4.00000,    131.1921
    187.5000,      25.0000,   4.00000,    142.8830
    192.5000,      25.0000,   4.00000,    151.7414
    197.5000,      25.0000,   4.00000,    165.2129
    202.5000,      25.0000,   4.00000,    177.5150
    157.5000,      15.0000,   8.00000,     93.3333
  15.04
ITERATION 2
MODEL RESISTIVITY
LAYER 1
71,     2.5000
     10.0000,     1139.6
     15.0000,     1131.9
     20.0000,     1207.7
     25.0000,     1134.1
     30.0000,     1060.1
     35.0000,     1288.9
     40.0000,     1563.5
     45.0000,     1161.8
     50.0000,     951.18
     55.0000,     711.93
     60.0000,     687.44
     65.0000,     690.44
     70.0000,     613.32
     75.0000,     872.13
     80.0000,     633.06
     85.0000,     689.76
     90.0000,     778.67
     95.0000,     771.61
    100.0000,     502.26
    105.0000,     442.79
    110.0000,     428.12
    115.0000,     444.55
    120.0000,     479.78
    125.0000,     340.35
    130.0000,     299.23
    135.0000,     331.76
    140.0000,     407.10
    145.0000,     422.98
    150.0000,     417.46
    155.0000,     203.66
    160.0000,     364.75
    165.0000,     306.31
    170.0000,     280.32
    175.0000,     301.84
    180.0000,     330.91
    185.0000,     370.74
    190.0000,     384.87
    195.0000,     409.06
    200.0000,     443.77
    205.0000,     464.30
    210.0000,     540.85
    215.0000,     502.49
    220.0000,     563.92
    225.0000,     609.43
    230.0000,     532.73
    235.0000,     421.92
    240.0000,     334.46
    245.0000,     294.89
    250.0000,     297.24
    255.0000,     308.49
    260.0000,     288.27
    265.0000,     311.27
    270.0000,     259.69
    275.0000,     238.20
    280.0000,     246.70
    285.0000,     267.52
    290.0000,     270.35
    295.0000,     175.42
    300.0000,     176.68
    305.0000,     176.42
    310.0000,     186.69
    315.0000,     205.67
    320.0000,     194.21
    325.0000,     205.78
    330.0000,     223.99
    335.0000,     246.14
    340.0000,     269.42
    345.0000,     376.00
    350.0000,     316.64
    355.0000,     428.60
           239.5050
LAYER 2
71,     5.2500
     10.0000,     1114.3
     15.0000,     1137.1
     20.0000,     1199.3
     25.0000,     1144.0
     30.0000,     1089.6
     35.0000,     1288.4
     40.0000,     1513.2
     45.0000,     1225.0
     50.0000,     1070.3
     55.0000,     895.56
     60.0000,     876.63
     65.0000,     840.80
     70.0000,     763.13
     75.0000,     964.07
     80.0000,     748.26
     85.0000,     794.61
     90.0000,     901.07
     95.0000,     865.17
    100.0000,     595.20
    105.0000,     509.50
    110.0000,     466.60
    115.0000,     441.98
    120.0000,     465.93
    125.0000,     344.77
    130.0000,     309.13
    135.0000,     334.36
    140.0000,     391.15
    145.0000,     429.90
    150.0000,     456.46
    155.0000,     301.26
    160.0000,     422.85
    165.0000,     396.10
    170.0000,     357.00
    175.0000,     366.77
    180.0000,     389.12
    185.0000,     438.18
    190.0000,     448.30
    195.0000,     481.88
    200.0000,     507.47
    205.0000,     481.27
    210.0000,     571.36
    215.0000,     522.54
    220.0000,     601.40
    225.0000,     664.27
    230.0000,     569.69
    235.0000,     459.58
    240.0000,     375.55
    245.0000,     333.76
    250.0000,     337.96
    255.0000,     350.67
    260.0000,     337.11
    265.0000,     341.61
    270.0000,     307.15
    275.0000,     277.26
    280.0000,     257.14
    285.0000,     273.11
    290.0000,     291.37
    295.0000,     211.56
    300.0000,     201.03
    305.0000,     200.56
    310.0000,     213.70
    315.0000,     231.62
    320.0000,     223.65
    325.0000,     235.58
    330.0000,     260.47
    335.0000,     289.49
    340.0000,     333.62
    345.0000,     437.70
    350.0000,     389.24
    355.0000,     425.17
           274.3498
LAYER 3
69,     8.2750
     15.0000,     1084.5
     20.0000,     1138.2
     25.0000,     1122.2
     30.0000,     1100.7
     35.0000,     1256.7
     40.0000,     1479.9
     45.0000,     1408.2
     50.0000,     1441.1
     55.0000,     1475.9
     60.0000,     1501.9
     65.0000,     1379.3
     70.0000,     1230.7
     75.0000,     1259.1
     80.0000,     1044.3
     85.0000,     1064.8
     90.0000,     1175.6
     95.0000,     1100.8
    100.0000,     837.79
    105.0000,     707.20
    110.0000,     594.29
    115.0000,     512.68
    120.0000,     539.26
    125.0000,     440.91
    130.0000,     400.18
    135.0000,     389.98
    140.0000,     399.64
    145.0000,     466.31
    150.0000,     616.93
    155.0000,     625.34
    160.0000,     690.89
    165.0000,     703.77
    170.0000,     627.44
    175.0000,     573.65
    180.0000,     576.14
    185.0000,     672.06
    190.0000,     742.06
    195.0000,     842.89
    200.0000,     815.81
    205.0000,     648.45
    210.0000,     735.95
    215.0000,     724.18
    220.0000,     925.35
    225.0000,     1050.9
    230.0000,     861.14
    235.0000,     680.38
    240.0000,     558.51
    245.0000,     487.72
    250.0000,     478.85
    255.0000,     486.65
    260.0000,     473.03
    265.0000,     451.41
    270.0000,     429.32
    275.0000,     368.92
    280.0000,     295.86
    285.0000,     312.69
    290.0000,     401.00
    295.0000,     360.34
    300.0000,     340.79
    305.0000,     342.71
    310.0000,     366.92
    315.0000,     388.73
    320.0000,     372.67
    325.0000,     380.44
    330.0000,     414.52
    335.0000,     465.27
    340.0000,     552.57
    345.0000,     671.14
    350.0000,     566.56
           432.8682
LAYER 4
67,    11.6025
     20.0000,     956.87
     25.0000,     960.80
     30.0000,     946.09
     35.0000,     1053.0
     40.0000,     1277.1
     45.0000,     1411.3
     50.0000,     1681.1
     55.0000,     2041.4
     60.0000,     2197.2
     65.0000,     2026.9
     70.0000,     1748.2
     75.0000,     1489.6
     80.0000,     1245.4
     85.0000,     1207.4
     90.0000,     1263.8
     95.0000,     1158.9
    100.0000,     943.17
    105.0000,     804.41
    110.0000,     654.44
    115.0000,     562.89
    120.0000,     630.20
    125.0000,     567.82
    130.0000,     498.04
    135.0000,     402.23
    140.0000,     337.89
    145.0000,     405.28
    150.0000,     705.07
    155.0000,     1033.9
    160.0000,     1080.2
    165.0000,     1162.3
    170.0000,     1032.5
    175.0000,     843.67
    180.0000,     816.15
    185.0000,     1017.9
    190.0000,     1271.1
    195.0000,     1489.5
    200.0000,     1240.9
    205.0000,     777.43
    210.0000,     789.34
    215.0000,     883.92
    220.0000,     1348.2
    225.0000,     1655.0
    230.0000,     1392.4
    235.0000,     1099.5
    240.0000,     898.88
    245.0000,     763.99
    250.0000,     712.58
    255.0000,     697.42
    260.0000,     671.91
    265.0000,     618.86
    270.0000,     584.99
    275.0000,     476.48
    280.0000,     357.28
    285.0000,     394.06
    290.0000,     604.71
    295.0000,     664.59
    300.0000,     661.97
    305.0000,     673.93
    310.0000,     716.10
    315.0000,     738.09
    320.0000,     689.61
    325.0000,     680.93
    330.0000,     726.78
    335.0000,     810.00
    340.0000,     956.17
    345.0000,     1071.8
           749.9217
LAYER 5
63,    15.2628
     30.0000,     522.64
     35.0000,     496.25
     40.0000,     576.04
     45.0000,     775.80
     50.0000,     1108.0
     55.0000,     1557.9
     60.0000,     1797.5
     65.0000,     1655.2
     70.0000,     1270.6
     75.0000,     882.93
     80.0000,     669.71
     85.0000,     585.07
     90.0000,     550.01
     95.0000,     491.77
    100.0000,     432.64
    105.0000,     398.51
    110.0000,     373.49
    115.0000,     388.51
    120.0000,     468.99
    125.0000,     468.76
    130.0000,     371.14
    135.0000,     233.37
    140.0000,     153.72
    145.0000,     162.27
    150.0000,     284.45
    155.0000,     489.76
    160.0000,     589.21
    165.0000,     677.10
    170.0000,     669.29
    175.0000,     621.78
    180.0000,     714.99
    185.0000,     1033.5
    190.0000,     1396.6
    195.0000,     1375.2
    200.0000,     829.49
    205.0000,     399.90
    210.0000,     328.02
    215.0000,     456.04
    220.0000,     879.11
    225.0000,     1311.4
    230.0000,     1400.2
    235.0000,     1352.0
    240.0000,     1291.0
    245.0000,     1206.2
    250.0000,     1122.4
    255.0000,     1058.0
    260.0000,     993.57
    265.0000,     897.06
    270.0000,     808.59
    275.0000,     680.48
    280.0000,     584.80
    285.0000,     666.84
    290.0000,     944.94
    295.0000,     1140.2
    300.0000,     1194.5
    305.0000,     1185.0
    310.0000,     1168.3
    315.0000,     1138.0
    320.0000,     1083.2
    325.0000,     1092.0
    330.0000,     1190.9
    335.0000,     1290.5
             1458.5
LAYER 6
59,    19.2890
     40.0000,     263.99
     45.0000,     335.67
     50.0000,     438.81
     55.0000,     587.04
     60.0000,     667.36
     65.0000,     615.01
     70.0000,     476.91
     75.0000,     344.07
     80.0000,     267.29
     85.0000,     231.97
     90.0000,     214.46
     95.0000,     199.01
    100.0000,     190.44
    105.0000,     196.08
    110.0000,     217.63
    115.0000,     264.07
    120.0000,     330.28
    125.0000,     342.95
    130.0000,     269.77
    135.0000,     167.42
    140.0000,     104.96
    145.0000,      90.59
    150.0000,     112.23
    155.0000,     150.61
    160.0000,     178.04
    165.0000,     203.95
    170.0000,     224.90
    175.0000,     257.29
    180.0000,     347.50
    185.0000,     521.00
    190.0000,     669.95
    195.0000,     585.11
    200.0000,     333.05
    205.0000,     172.22
    210.0000,     138.29
    215.0000,     191.97
    220.0000,     368.04
    225.0000,     628.63
    230.0000,     818.19
    235.0000,     915.10
    240.0000,     965.53
    245.0000,     973.78
    250.0000,     947.41
    255.0000,     909.12
    260.0000,     864.52
    265.0000,     807.64
    270.0000,     753.26
    275.0000,     698.25
    280.0000,     675.77
    285.0000,     743.56
    290.0000,     887.58
    295.0000,     985.61
    300.0000,     997.43
    305.0000,     950.70
    310.0000,     884.97
    315.0000,     833.84
    320.0000,     794.87
    325.0000,     813.92
           962.8243
LAYER 7
55,    23.7179
     50.0000,     173.50
     55.0000,     217.16
     60.0000,     234.96
     65.0000,     224.22
     70.0000,     192.68
     75.0000,     157.21
     80.0000,     134.89
     85.0000,     124.19
     90.0000,     119.89
     95.0000,     118.77
    100.0000,     123.28
    105.0000,     138.23
    110.0000,     168.13
    115.0000,     216.13
    120.0000,     269.98
    125.0000,     284.97
    130.0000,     235.96
    135.0000,     159.95
    140.0000,     105.47
    145.0000,      82.03
    150.0000,      78.58
    155.0000,      83.06
    160.0000,      88.44
    165.0000,      96.48
    170.0000,     109.38
    175.0000,     134.10
    180.0000,     183.21
    185.0000,     256.03
    190.0000,     303.34
    195.0000,     262.83
    200.0000,     170.97
    205.0000,     107.55
    210.0000,      90.22
    215.0000,     111.63
    220.0000,     178.18
    225.0000,     285.81
    230.0000,     400.96
    235.0000,     498.15
    240.0000,     572.38
    245.0000,     618.59
    250.0000,     637.59
    255.0000,     641.47
    260.0000,     638.27
    265.0000,     630.13
    270.0000,     620.19
    275.0000,     609.82
    280.0000,     608.78
    285.0000,     627.55
    290.0000,     650.16
    295.0000,     648.77
    300.0000,     619.59
    305.0000,     561.82
    310.0000,     489.24
    315.0000,     452.41
           417.3981
LAYER 8
51,    28.5897
     60.0000,     114.74
     65.0000,     113.74
     70.0000,     106.99
     75.0000,     100.02
     80.0000,      95.14
     85.0000,      93.44
     90.0000,      94.97
     95.0000,      99.18
    100.0000,     107.91
    105.0000,     124.86
    110.0000,     153.80
    115.0000,     194.86
    120.0000,     236.23
    125.0000,     250.46
    130.0000,     221.30
    135.0000,     168.14
    140.0000,     122.25
    145.0000,      95.43
    150.0000,      83.35
    155.0000,      78.95
    160.0000,      78.32
    165.0000,      81.22
    170.0000,      88.92
    175.0000,     104.35
    180.0000,     130.66
    185.0000,     163.18
    190.0000,     181.18
    195.0000,     165.10
    200.0000,     127.37
    205.0000,      96.35
    210.0000,      84.83
    215.0000,      93.53
    220.0000,     122.71
    225.0000,     170.09
    230.0000,     227.81
    235.0000,     287.65
    240.0000,     343.69
    245.0000,     389.37
    250.0000,     421.62
    255.0000,     445.22
    260.0000,     464.07
    265.0000,     478.27
    270.0000,     484.96
    275.0000,     480.94
    280.0000,     468.90
    285.0000,     451.79
    290.0000,     416.24
    295.0000,     367.55
    300.0000,     334.85
    305.0000,     288.83
           211.7195
LAYER 9
46,    33.9487
     70.0000,      76.66
     75.0000,      79.06
     80.0000,      79.30
     85.0000,      80.61
     90.0000,      84.99
     95.0000,      91.83
    100.0000,     102.01
    105.0000,     117.65
    110.0000,     141.09
    115.0000,     170.97
    120.0000,     199.32
    125.0000,     211.44
    130.0000,     198.23
    135.0000,     167.28
    140.0000,     134.97
    145.0000,     111.30
    150.0000,      97.15
    155.0000,      89.75
    160.0000,      86.88
    165.0000,      87.76
    170.0000,      92.69
    175.0000,     102.54
    180.0000,     117.42
    185.0000,     133.63
    190.0000,     142.36
    195.0000,     136.50
    200.0000,     119.68
    205.0000,     102.85
    210.0000,      94.14
    215.0000,      96.31
    220.0000,     109.48
    225.0000,     132.28
    230.0000,     162.12
    235.0000,     196.93
    240.0000,     234.54
    245.0000,     270.42
    250.0000,     299.23
    255.0000,     323.36
    260.0000,     344.02
    265.0000,     358.98
    270.0000,     363.32
    275.0000,     350.66
    280.0000,     325.02
    285.0000,     300.58
    290.0000,     257.96
           186.3559
LAYER 10
40,    39.8436
     85.0000,      66.29
     90.0000,      75.09
     95.0000,      81.86
    100.0000,      91.49
    105.0000,     103.68
    110.0000,     120.94
    115.0000,     140.60
    120.0000,     159.21
    125.0000,     169.80
    130.0000,     167.64
    135.0000,     154.41
    140.0000,     136.80
    145.0000,     120.91
    150.0000,     109.37
    155.0000,     102.25
    160.0000,      98.91
    165.0000,      98.86
    170.0000,     101.95
    175.0000,     108.09
    180.0000,     116.54
    185.0000,     124.98
    190.0000,     129.67
    195.0000,     127.83
    200.0000,     120.41
    205.0000,     111.46
    210.0000,     105.27
    215.0000,     104.41
    220.0000,     109.80
    225.0000,     121.01
    230.0000,     136.67
    235.0000,     157.17
    240.0000,     183.14
    245.0000,     212.39
    250.0000,     231.66
    255.0000,     246.69
    260.0000,     258.76
    265.0000,     264.84
    270.0000,     262.24
    275.0000,     244.38
           204.4877
LAYER 11
31,    46.3279
     95.0000,      70.52
    100.0000,      81.00
    105.0000,      90.55
    110.0000,     102.18
    115.0000,     114.72
    120.0000,     128.35
    125.0000,     138.36
    130.0000,     142.59
    135.0000,     140.45
    140.0000,     133.94
    145.0000,     126.02
    150.0000,     118.97
    155.0000,     113.89
    160.0000,     111.10
    165.0000,     110.55
    170.0000,     112.07
    175.0000,     115.29
    180.0000,     119.41
    185.0000,     123.11
    190.0000,     124.75
    195.0000,     123.33
    200.0000,     119.17
    205.0000,     113.89
    210.0000,     109.68
    215.0000,     108.32
    220.0000,     111.01
    225.0000,     117.74
    230.0000,     125.25
    235.0000,     136.57
    240.0000,     155.77
           193.4567
LAYER 12
25,    53.4607
    105.0000,      88.56
    110.0000,      96.83
    115.0000,     104.35
    120.0000,     113.62
    125.0000,     122.75
    130.0000,     130.74
    135.0000,     134.93
    140.0000,     135.35
    145.0000,     133.20
    150.0000,     130.05
    155.0000,     127.09
    160.0000,     125.01
    165.0000,     124.05
    170.0000,     124.12
    175.0000,     124.88
    180.0000,     125.70
    185.0000,     125.76
    190.0000,     124.26
    195.0000,     120.83
    200.0000,     115.87
    205.0000,     110.15
    210.0000,     105.86
    215.0000,     104.24
    220.0000,     107.12
           115.2639
LAYER 13
22, 
    110.0000,     149.50
    115.0000,     120.36
    120.0000,     121.28
    125.0000,     130.06
    130.0000,     139.91
    135.0000,     148.75
    140.0000,     153.39
    145.0000,     154.40
    150.0000,     153.13
    155.0000,     150.92
    160.0000,     148.70
    165.0000,     146.85
    170.0000,     145.40
    175.0000,     144.00
    180.0000,     142.10
    185.0000,     138.96
    190.0000,     133.90
    195.0000,     126.47
    200.0000,     118.22
    205.0000,     108.86
    210.0000,      99.96
            94.9511
CALCULATED APPARENT RESISTIVITY
      7.5000,       5.0000,   1.00000,   1096.5051
     12.5000,       5.0000,   1.00000,   1095.1362
     17.5000,       5.0000,   1.00000,   1128.9363
     22.5000,       5.0000,   1.00000,   1135.4978
     27.5000,       5.0000,   1.00000,   1132.0088
     32.5000,       5.0000,   1.00000,   1175.0996
     37.5000,       5.0000,   1.00000,   1293.3254
     42.5000,       5.0000,   1.00000,   1084.0558
     47.5000,       5.0000,   1.00000,   1073.5123
     52.5000,       5.0000,   1.00000,    879.7892
     57.5000,       5.0000,   1.00000,    842.7610
     62.5000,       5.0000,   1.00000,    854.3228
     67.5000,       5.0000,   1.00000,    705.1892
     72.5000,       5.0000,   1.00000,    916.1528
     77.5000,       5.0000,   1.00000,    709.4857
     82.5000,       5.0000,   1.00000,    796.8266
     87.5000,       5.0000,   1.00000,    743.7234
     92.5000,       5.0000,   1.00000,    738.8605
     97.5000,       5.0000,   1.00000,    577.6497
    102.5000,       5.0000,   1.00000,    540.7831
    107.5000,       5.0000,   1.00000,    481.2413
    112.5000,       5.0000,   1.00000,    437.0976
    117.5000,       5.0000,   1.00000,    445.6001
    122.5000,       5.0000,   1.00000,    363.5972
    127.5000,       5.0000,   1.00000,    356.2925
    132.5000,       5.0000,   1.00000,    356.2079
    137.5000,       5.0000,   1.00000,    388.5956
    142.5000,       5.0000,   1.00000,    364.5194
    147.5000,       5.0000,   1.00000,    448.4999
    152.5000,       5.0000,   1.00000,    272.9471
    157.5000,       5.0000,   1.00000,    437.7093
    162.5000,       5.0000,   1.00000,    352.5992
    167.5000,       5.0000,   1.00000,    370.5396
    172.5000,       5.0000,   1.00000,    387.1476
    177.5000,       5.0000,   1.00000,    400.5113
    182.5000,       5.0000,   1.00000,    437.8975
    187.5000,       5.0000,   1.00000,    456.2316
    192.5000,       5.0000,   1.00000,    485.1325
    197.5000,       5.0000,   1.00000,    514.7105
    202.5000,       5.0000,   1.00000,    507.9743
    207.5000,       5.0000,   1.00000,    584.0862
    212.5000,       5.0000,   1.00000,    553.4199
    217.5000,       5.0000,   1.00000,    601.8364
    222.5000,       5.0000,   1.00000,    608.9268
    227.5000,       5.0000,   1.00000,    558.1639
    232.5000,       5.0000,   1.00000,    489.5412
    237.5000,       5.0000,   1.00000,    422.2378
    242.5000,       5.0000,   1.00000,    376.6879
    247.5000,       5.0000,   1.00000,    359.7050
    252.5000,       5.0000,   1.00000,    364.0138
    257.5000,       5.0000,   1.00000,    330.1876
    262.5000,       5.0000,   1.00000,    347.3439
    267.5000,       5.0000,   1.00000,    302.9997
    272.5000,       5.0000,   1.00000,    291.0937
    282.5000,       5.0000,   1.00000,    267.9981
    292.5000,       5.0000,   1.00000,    219.1956
    297.5000,       5.0000,   1.00000,    231.8859
    302.5000,       5.0000,   1.00000,    220.8326
    307.5000,       5.0000,   1.00000,    224.6792
    312.5000,       5.0000,   1.00000,    239.2382
    317.5000,       5.0000,   1.00000,    234.8894
    322.5000,       5.0000,   1.00000,    254.8998
    327.5000,       5.0000,   1.00000,    270.4568
    332.5000,       5.0000,   1.00000,    300.8975
    337.5000,       5.0000,   1.00000,    307.0128
    342.5000,       5.0000,   1.00000,    410.8909
    347.5000,       5.0000,   1.00000,    305.2405
    352.5000,       5.0000,   1.00000,    423.1606
    357.5000,       5.0000,   1.00000,    274.3894
     12.5000,       5.0000,   2.00000,    987.8533
     17.5000,       5.0000,   2.00000,   1087.7692
     22.5000,       5.0000,   2.00000,   1077.3619
     27.5000,       5.0000,   2.00000,    959.0250
     32.5000,       5.0000,   2.00000,   1080.8535
     37.5000,       5.0000,   2.00000,   1251.2312
     42.5000,       5.0000,   2.00000,   1063.2169
     47.5000,       5.0000,   2.00000,   1050.1466
     52.5000,       5.0000,   2.00000,    950.9185
     57.5000,       5.0000,   2.00000,    985.5275
     62.5000,       5.0000,   2.00000,    938.5991
     67.5000,       5.0000,   2.00000,    809.1370
     72.5000,       5.0000,   2.00000,   1047.2462
     77.5000,       5.0000,   2.00000,    770.9363
     82.5000,       5.0000,   2.00000,    729.8431
     87.5000,       5.0000,   2.00000,    818.3719
     92.5000,       5.0000,   2.00000,    776.3481
     97.5000,       5.0000,   2.00000,    584.5147
    102.5000,       5.0000,   2.00000,    555.6112
    107.5000,       5.0000,   2.00000,    509.6726
    112.5000,       5.0000,   2.00000,    471.6494
    117.5000,       5.0000,   2.00000,    488.9114
    122.5000,       5.0000,   2.00000,    379.1922
    127.5000,       5.0000,   2.00000,    349.5560
    132.5000,       5.0000,   2.00000,    375.4196
    137.5000,       5.0000,   2.00000,    380.7290
    142.5000,       5.0000,   2.00000,    438.5923
    147.5000,       5.0000,   2.00000,    459.3094
    152.5000,       5.0000,   2.00000,    279.7118
    157.5000,       5.0000,   2.00000,    495.6264
    162.5000,       5.0000,   2.00000,    466.6552
    167.5000,       5.0000,   2.00000,    409.3259
    172.5000,       5.0000,   2.00000,    462.3684
    177.5000,       5.0000,   2.00000,    483.7225
    182.5000,       5.0000,   2.00000,    511.9675
    187.5000,       5.0000,   2.00000,    514.1412
    192.5000,       5.0000,   2.00000,    546.7297
    197.5000,       5.0000,   2.00000,    563.1235
    202.5000,       5.0000,   2.00000,    570.7292
    207.5000,       5.0000,   2.00000,    652.2974
    212.5000,       5.0000,   2.00000,    578.8414
    217.5000,       5.0000,   2.00000,    608.4399
    222.5000,       5.0000,   2.00000,    668.6315
    227.5000,       5.0000,   2.00000,    614.1425
    232.5000,       5.0000,   2.00000,    549.7596
    237.5000,       5.0000,   2.00000,    499.0875
    242.5000,       5.0000,   2.00000,    454.2758
    247.5000,       5.0000,   2.00000,    447.6160
    252.5000,       5.0000,   2.00000,    435.7060
    257.5000,       5.0000,   2.00000,    392.1268
    262.5000,       5.0000,   2.00000,    410.9621
    267.5000,       5.0000,   2.00000,    361.0499
    272.5000,       5.0000,   2.00000,    331.2808
    277.5000,       5.0000,   2.00000,    318.2538
    282.5000,       5.0000,   2.00000,    332.7694
    287.5000,       5.0000,   2.00000,    350.1587
    292.5000,       5.0000,   2.00000,    262.4433
    297.5000,       5.0000,   2.00000,    282.2372
    302.5000,       5.0000,   2.00000,    289.6566
    307.5000,       5.0000,   2.00000,    289.9083
    312.5000,       5.0000,   2.00000,    306.1157
    317.5000,       5.0000,   2.00000,    296.3669
    322.5000,       5.0000,   2.00000,    321.2883
    327.5000,       5.0000,   2.00000,    349.7036
    332.5000,       5.0000,   2.00000,    344.5794
    337.5000,       5.0000,   2.00000,    372.9865
    342.5000,       5.0000,   2.00000,    437.1695
    347.5000,       5.0000,   2.00000,    358.0657
    352.5000,       5.0000,   2.00000,    476.2162
     17.5000,       5.0000,   3.00000,    962.9949
     22.5000,       5.0000,   3.00000,    889.8820
     27.5000,       5.0000,   3.00000,    826.8189
     32.5000,       5.0000,   3.00000,    945.0107
     37.5000,       5.0000,   3.00000,   1192.4545
     42.5000,       5.0000,   3.00000,   1025.9845
     47.5000,       5.0000,   3.00000,    960.6589
     52.5000,       5.0000,   3.00000,    882.5280
     57.5000,       5.0000,   3.00000,    913.6319
     62.5000,       5.0000,   3.00000,    950.6024
     67.5000,       5.0000,   3.00000,    845.8141
     72.5000,       5.0000,   3.00000,   1051.8374
     77.5000,       5.0000,   3.00000,    720.1097
     82.5000,       5.0000,   3.00000,    733.1645
     87.5000,       5.0000,   3.00000,    755.6050
     92.5000,       5.0000,   3.00000,    793.3079
     97.5000,       5.0000,   3.00000,    556.6638
    102.5000,       5.0000,   3.00000,    495.7586
    107.5000,       5.0000,   3.00000,    485.2305
    112.5000,       5.0000,   3.00000,    498.5127
    117.5000,       5.0000,   3.00000,    507.9047
    122.5000,       5.0000,   3.00000,    374.2006
    127.5000,       5.0000,   3.00000,    334.0022
    132.5000,       5.0000,   3.00000,    338.4460
    137.5000,       5.0000,   3.00000,    436.4344
    142.5000,       5.0000,   3.00000,    445.5380
    147.5000,       5.0000,   3.00000,    465.5432
    152.5000,       5.0000,   3.00000,    275.1375
    157.5000,       5.0000,   3.00000,    495.3390
    162.5000,       5.0000,   3.00000,    473.8296
    167.5000,       5.0000,   3.00000,    472.1720
    172.5000,       5.0000,   3.00000,    465.3640
    177.5000,       5.0000,   3.00000,    511.6445
    182.5000,       5.0000,   3.00000,    537.1884
    187.5000,       5.0000,   3.00000,    536.0727
    192.5000,       5.0000,   3.00000,    549.8840
    197.5000,       5.0000,   3.00000,    583.0829
    202.5000,       5.0000,   3.00000,    587.3710
    207.5000,       5.0000,   3.00000,    642.7698
    212.5000,       5.0000,   3.00000,    564.3056
    217.5000,       5.0000,   3.00000,    611.7235
    222.5000,       5.0000,   3.00000,    674.7151
    227.5000,       5.0000,   3.00000,    652.7143
    232.5000,       5.0000,   3.00000,    568.7684
    237.5000,       5.0000,   3.00000,    510.8226
    242.5000,       5.0000,   3.00000,    494.8694
    247.5000,       5.0000,   3.00000,    497.3676
    252.5000,       5.0000,   3.00000,    503.7269
    257.5000,       5.0000,   3.00000,    456.4216
    262.5000,       5.0000,   3.00000,    470.7918
    267.5000,       5.0000,   3.00000,    403.0257
    272.5000,       5.0000,   3.00000,    362.1166
    277.5000,       5.0000,   3.00000,    361.1833
    282.5000,       5.0000,   3.00000,    393.0616
    287.5000,       5.0000,   3.00000,    422.1565
    292.5000,       5.0000,   3.00000,    308.8386
    297.5000,       5.0000,   3.00000,    321.7858
    302.5000,       5.0000,   3.00000,    334.3222
    307.5000,       5.0000,   3.00000,    358.2199
    312.5000,       5.0000,   3.00000,    372.3206
    317.5000,       5.0000,   3.00000,    358.1619
    322.5000,       5.0000,   3.00000,    386.2270
    327.5000,       5.0000,   3.00000,    385.3047
    332.5000,       5.0000,   3.00000,    403.1141
    337.5000,       5.0000,   3.00000,    385.0429
    342.5000,       5.0000,   3.00000,    505.7036
    347.5000,       5.0000,   3.00000,    408.1390
     22.5000,      15.0000,   1.00000,    779.7828
     27.5000,      15.0000,   1.00000,    807.6968
     32.5000,      15.0000,   1.00000,    922.7771
     37.5000,      15.0000,   1.00000,    978.6001
     42.5000,      15.0000,   1.00000,    987.0992
     47.5000,      15.0000,   1.00000,    890.3588
     52.5000,      15.0000,   1.00000,    774.9048
     57.5000,      15.0000,   1.00000,    778.8488
     62.5000,      15.0000,   1.00000,    836.9160
     67.5000,      15.0000,   1.00000,    894.9306
     72.5000,      15.0000,   1.00000,    804.9404
     77.5000,      15.0000,   1.00000,    798.5747
     82.5000,      15.0000,   1.00000,    711.2995
     87.5000,      15.0000,   1.00000,    719.5251
     92.5000,      15.0000,   1.00000,    647.8116
     97.5000,      15.0000,   1.00000,    592.0054
    102.5000,      15.0000,   1.00000,    474.3063
    107.5000,      15.0000,   1.00000,    462.3467
    112.5000,      15.0000,   1.00000,    481.9504
    117.5000,      15.0000,   1.00000,    456.7157
    122.5000,      15.0000,   1.00000,    398.8886
    127.5000,      15.0000,   1.00000,    331.5654
    132.5000,      15.0000,   1.00000,    372.4991
    137.5000,      15.0000,   1.00000,    409.9011
    142.5000,      15.0000,   1.00000,    456.4156
    147.5000,      15.0000,   1.00000,    388.9818
    152.5000,      15.0000,   1.00000,    408.1559
    157.5000,      15.0000,   1.00000,    389.7100
    162.5000,      15.0000,   1.00000,    448.0906
    167.5000,      15.0000,   1.00000,    460.7691
    172.5000,      15.0000,   1.00000,    486.4980
    177.5000,      15.0000,   1.00000,    471.5474
    182.5000,      15.0000,   1.00000,    511.1717
    187.5000,      15.0000,   1.00000,    519.4495
    192.5000,      15.0000,   1.00000,    538.2397
    197.5000,      15.0000,   1.00000,    559.9939
    202.5000,      15.0000,   1.00000,    583.4376
    207.5000,      15.0000,   1.00000,    567.8282
    212.5000,      15.0000,   1.00000,    583.8434
    217.5000,      15.0000,   1.00000,    601.7596
    222.5000,      15.0000,   1.00000,    627.5298
    227.5000,      15.0000,   1.00000,    611.1348
    232.5000,      15.0000,   1.00000,    563.0143
    237.5000,      15.0000,   1.00000,    506.0104
    242.5000,      15.0000,   1.00000,    485.0541
    247.5000,      15.0000,   1.00000,    504.6302
    252.5000,      15.0000,   1.00000,    512.9548
    257.5000,      15.0000,   1.00000,    514.4619
    262.5000,      15.0000,   1.00000,    473.6642
    267.5000,      15.0000,   1.00000,    428.9245
    272.5000,      15.0000,   1.00000,    398.4566
    277.5000,      15.0000,   1.00000,    402.9665
    282.5000,      15.0000,   1.00000,    423.6278
    287.5000,      15.0000,   1.00000,    408.8220
    292.5000,      15.0000,   1.00000,    382.6866
    297.5000,      15.0000,   1.00000,    345.7772
    302.5000,      15.0000,   1.00000,    359.3330
    307.5000,      15.0000,   1.00000,    383.2376
    312.5000,      15.0000,   1.00000,    404.3361
    317.5000,      15.0000,   1.00000,    412.5658
    322.5000,      15.0000,   1.00000,    398.8468
    327.5000,      15.0000,   1.00000,    413.3371
    332.5000,      15.0000,   1.00000,    393.9546
    337.5000,      15.0000,   1.00000,    449.6662
    342.5000,      15.0000,   1.00000,    453.7424
     22.5000,       5.0000,   4.00000,    739.2076
     27.5000,       5.0000,   4.00000,    704.4219
     32.5000,       5.0000,   4.00000,    852.9479
     37.5000,       5.0000,   4.00000,   1071.2992
     42.5000,       5.0000,   4.00000,    918.3126
     47.5000,       5.0000,   4.00000,    900.9637
     52.5000,       5.0000,   4.00000,    715.4680
     57.5000,       5.0000,   4.00000,    769.9619
     62.5000,       5.0000,   4.00000,    867.2366
     67.5000,       5.0000,   4.00000,    764.7542
     72.5000,       5.0000,   4.00000,    963.5458
     77.5000,       5.0000,   4.00000,    680.4989
     82.5000,       5.0000,   4.00000,    692.4915
     87.5000,       5.0000,   4.00000,    733.4715
     92.5000,       5.0000,   4.00000,    700.5551
     97.5000,       5.0000,   4.00000,    515.6381
    102.5000,       5.0000,   4.00000,    454.4669
    107.5000,       5.0000,   4.00000,    441.4142
    112.5000,       5.0000,   4.00000,    460.3760
    117.5000,       5.0000,   4.00000,    497.3650
    122.5000,       5.0000,   4.00000,    359.6096
    127.5000,       5.0000,   4.00000,    307.8662
    132.5000,       5.0000,   4.00000,    347.8987
    137.5000,       5.0000,   4.00000,    402.6035
    142.5000,       5.0000,   4.00000,    442.4206
    147.5000,       5.0000,   4.00000,    472.0829
    152.5000,       5.0000,   4.00000,    270.5584
    157.5000,       5.0000,   4.00000,    476.4612
    162.5000,       5.0000,   4.00000,    444.7311
    167.5000,       5.0000,   4.00000,    443.1462
    172.5000,       5.0000,   4.00000,    482.5068
    177.5000,       5.0000,   4.00000,    462.8900
    182.5000,       5.0000,   4.00000,    520.7632
    187.5000,       5.0000,   4.00000,    518.4714
    192.5000,       5.0000,   4.00000,    547.7745
    197.5000,       5.0000,   4.00000,    569.1352
    202.5000,       5.0000,   4.00000,    543.3234
    207.5000,       5.0000,   4.00000,    595.9418
    212.5000,       5.0000,   4.00000,    535.6921
    217.5000,       5.0000,   4.00000,    605.3529
    222.5000,       5.0000,   4.00000,    684.6733
    227.5000,       5.0000,   4.00000,    636.5193
    232.5000,       5.0000,   4.00000,    559.5938
    237.5000,       5.0000,   4.00000,    495.6978
    242.5000,       5.0000,   4.00000,    472.9095
    247.5000,       5.0000,   4.00000,    510.3339
    252.5000,       5.0000,   4.00000,    545.1521
    257.5000,       5.0000,   4.00000,    507.3057
    262.5000,       5.0000,   4.00000,    521.9699
    267.5000,       5.0000,   4.00000,    429.1678
    272.5000,       5.0000,   4.00000,    397.7841
    277.5000,       5.0000,   4.00000,    400.0443
    282.5000,       5.0000,   4.00000,    433.6493
    287.5000,       5.0000,   4.00000,    480.3025
    292.5000,       5.0000,   4.00000,    348.3448
    297.5000,       5.0000,   4.00000,    362.5551
    302.5000,       5.0000,   4.00000,    368.6638
    307.5000,       5.0000,   4.00000,    394.4010
    312.5000,       5.0000,   4.00000,    435.1118
    317.5000,       5.0000,   4.00000,    411.6272
    322.5000,       5.0000,   4.00000,    412.8580
    327.5000,       5.0000,   4.00000,    425.9026
    332.5000,       5.0000,   4.00000,    404.8887
    337.5000,       5.0000,   4.00000,    430.1769
    342.5000,       5.0000,   4.00000,    557.9678
     30.0000,      20.0000,   1.00000,    762.7372
     35.0000,      20.0000,   1.00000,    777.6230
     40.0000,      20.0000,   1.00000,    818.3800
     45.0000,      20.0000,   1.00000,    730.1276
     50.0000,      20.0000,   1.00000,    667.6124
     55.0000,      20.0000,   1.00000,    635.0392
     60.0000,      20.0000,   1.00000,    576.8788
     65.0000,      20.0000,   1.00000,    617.7491
     70.0000,      20.0000,   1.00000,    670.4731
     75.0000,      20.0000,   1.00000,    679.9244
     80.0000,      20.0000,   1.00000,    725.9014
     85.0000,      20.0000,   1.00000,    643.6644
     90.0000,      20.0000,   1.00000,    584.8807
     95.0000,      20.0000,   1.00000,    545.2668
    100.0000,      20.0000,   1.00000,    480.3850
    105.0000,      20.0000,   1.00000,    437.9494
    110.0000,      20.0000,   1.00000,    409.9569
    115.0000,      20.0000,   1.00000,    383.5838
    120.0000,      20.0000,   1.00000,    365.0417
    125.0000,      20.0000,   1.00000,    382.1351
    130.0000,      20.0000,   1.00000,    351.3804
    135.0000,      20.0000,   1.00000,    367.4848
    140.0000,      20.0000,   1.00000,    405.9406
    145.0000,      20.0000,   1.00000,    380.1028
    150.0000,      20.0000,   1.00000,    416.7973
    155.0000,      20.0000,   1.00000,    402.2154
    160.0000,      20.0000,   1.00000,    369.1355
    165.0000,      20.0000,   1.00000,    397.2313
    170.0000,      20.0000,   1.00000,    394.7252
    175.0000,      20.0000,   1.00000,    421.4514
    180.0000,      20.0000,   1.00000,    447.7188
    185.0000,      20.0000,   1.00000,    448.5971
    190.0000,      20.0000,   1.00000,    497.0939
    195.0000,      20.0000,   1.00000,    500.3463
    200.0000,      20.0000,   1.00000,    512.7306
    205.0000,      20.0000,   1.00000,    512.9477
    210.0000,      20.0000,   1.00000,    535.7161
    215.0000,      20.0000,   1.00000,    585.3247
    220.0000,      20.0000,   1.00000,    587.7048
    225.0000,      20.0000,   1.00000,    576.9022
    230.0000,      20.0000,   1.00000,    547.2173
    235.0000,      20.0000,   1.00000,    485.5580
    240.0000,      20.0000,   1.00000,    462.2869
    245.0000,      20.0000,   1.00000,    458.9886
    250.0000,      20.0000,   1.00000,    481.5509
    255.0000,      20.0000,   1.00000,    524.6451
    260.0000,      20.0000,   1.00000,    517.1977
    265.0000,      20.0000,   1.00000,    493.1556
    270.0000,      20.0000,   1.00000,    471.6686
    275.0000,      20.0000,   1.00000,    448.7756
    280.0000,      20.0000,   1.00000,    458.0619
    285.0000,      20.0000,   1.00000,    439.5062
    290.0000,      20.0000,   1.00000,    432.2980
    295.0000,      20.0000,   1.00000,    424.4614
    300.0000,      20.0000,   1.00000,    398.3073
    305.0000,      20.0000,   1.00000,    415.0796
    310.0000,      20.0000,   1.00000,    426.1987
    315.0000,      20.0000,   1.00000,    428.8580
    320.0000,      20.0000,   1.00000,    450.1369
    325.0000,      20.0000,   1.00000,    415.3593
    330.0000,      20.0000,   1.00000,    429.2556
    335.0000,      20.0000,   1.00000,    472.5179
     27.5000,       5.0000,   5.00000,    610.1293
     32.5000,       5.0000,   5.00000,    747.8651
     37.5000,       5.0000,   5.00000,    927.2481
     42.5000,       5.0000,   5.00000,    814.7559
     47.5000,       5.0000,   5.00000,    726.4105
     52.5000,       5.0000,   5.00000,    623.2992
     57.5000,       5.0000,   5.00000,    636.1593
     62.5000,       5.0000,   5.00000,    669.7787
     67.5000,       5.0000,   5.00000,    624.6204
     72.5000,       5.0000,   5.00000,    845.9920
     77.5000,       5.0000,   5.00000,    629.4842
     82.5000,       5.0000,   5.00000,    638.1606
     87.5000,       5.0000,   5.00000,    671.6642
     92.5000,       5.0000,   5.00000,    637.0523
     97.5000,       5.0000,   5.00000,    442.9726
    102.5000,       5.0000,   5.00000,    429.1491
    107.5000,       5.0000,   5.00000,    397.9402
    112.5000,       5.0000,   5.00000,    399.6165
    117.5000,       5.0000,   5.00000,    439.8215
    122.5000,       5.0000,   5.00000,    335.4161
    127.5000,       5.0000,   5.00000,    313.8391
    132.5000,       5.0000,   5.00000,    324.3089
    137.5000,       5.0000,   5.00000,    373.8971
    142.5000,       5.0000,   5.00000,    413.7845
    147.5000,       5.0000,   5.00000,    464.9279
    152.5000,       5.0000,   5.00000,    266.7378
    157.5000,       5.0000,   5.00000,    457.7578
    162.5000,       5.0000,   5.00000,    407.9724
    167.5000,       5.0000,   5.00000,    389.8340
    172.5000,       5.0000,   5.00000,    415.5974
    177.5000,       5.0000,   5.00000,    450.0273
    182.5000,       5.0000,   5.00000,    450.2990
    187.5000,       5.0000,   5.00000,    493.6638
    192.5000,       5.0000,   5.00000,    527.3824
    197.5000,       5.0000,   5.00000,    523.0404
    202.5000,       5.0000,   5.00000,    489.6330
    207.5000,       5.0000,   5.00000,    542.9846
    212.5000,       5.0000,   5.00000,    507.8892
    217.5000,       5.0000,   5.00000,    591.3220
    222.5000,       5.0000,   5.00000,    672.0317
    227.5000,       5.0000,   5.00000,    614.5928
    232.5000,       5.0000,   5.00000,    523.4539
    237.5000,       5.0000,   5.00000,    463.0913
    242.5000,       5.0000,   5.00000,    440.5500
    247.5000,       5.0000,   5.00000,    483.3391
    252.5000,       5.0000,   5.00000,    547.2615
    257.5000,       5.0000,   5.00000,    528.3340
    262.5000,       5.0000,   5.00000,    544.9822
    267.5000,       5.0000,   5.00000,    467.5675
    272.5000,       5.0000,   5.00000,    425.5769
    277.5000,       5.0000,   5.00000,    424.1091
    282.5000,       5.0000,   5.00000,    465.2855
    287.5000,       5.0000,   5.00000,    507.5505
    292.5000,       5.0000,   5.00000,    379.4949
    297.5000,       5.0000,   5.00000,    396.0056
    302.5000,       5.0000,   5.00000,    399.3141
    307.5000,       5.0000,   5.00000,    420.6260
    312.5000,       5.0000,   5.00000,    460.5627
    317.5000,       5.0000,   5.00000,    431.7165
    322.5000,       5.0000,   5.00000,    442.2598
    327.5000,       5.0000,   5.00000,    421.2325
    332.5000,       5.0000,   5.00000,    433.4618
    337.5000,       5.0000,   5.00000,    455.6482
     32.5000,       5.0000,   6.00000,    628.5280
     37.5000,       5.0000,   6.00000,    812.2877
     42.5000,       5.0000,   6.00000,    641.5138
     47.5000,       5.0000,   6.00000,    609.5057
     52.5000,       5.0000,   6.00000,    520.7732
     57.5000,       5.0000,   6.00000,    515.3834
     62.5000,       5.0000,   6.00000,    500.2181
     67.5000,       5.0000,   6.00000,    471.5890
     72.5000,       5.0000,   6.00000,    709.0417
     77.5000,       5.0000,   6.00000,    543.4386
     82.5000,       5.0000,   6.00000,    576.6089
     87.5000,       5.0000,   6.00000,    589.8958
     92.5000,       5.0000,   6.00000,    576.1575
     97.5000,       5.0000,   6.00000,    412.9661
    102.5000,       5.0000,   6.00000,    367.9405
    107.5000,       5.0000,   6.00000,    362.0282
    112.5000,       5.0000,   6.00000,    351.6270
    117.5000,       5.0000,   6.00000,    374.6528
    122.5000,       5.0000,   6.00000,    314.7758
    127.5000,       5.0000,   6.00000,    294.7902
    132.5000,       5.0000,   6.00000,    304.4927
    137.5000,       5.0000,   6.00000,    351.6346
    142.5000,       5.0000,   6.00000,    385.9420
    147.5000,       5.0000,   6.00000,    433.6443
    152.5000,       5.0000,   6.00000,    255.9343
    157.5000,       5.0000,   6.00000,    437.3964
    162.5000,       5.0000,   6.00000,    372.2995
    167.5000,       5.0000,   6.00000,    333.5081
    172.5000,       5.0000,   6.00000,    352.5696
    177.5000,       5.0000,   6.00000,    376.7475
    182.5000,       5.0000,   6.00000,    437.6124
    187.5000,       5.0000,   6.00000,    432.9327
    192.5000,       5.0000,   6.00000,    472.0280
    197.5000,       5.0000,   6.00000,    474.7451
    202.5000,       5.0000,   6.00000,    445.4400
    207.5000,       5.0000,   6.00000,    502.1747
    212.5000,       5.0000,   6.00000,    477.0221
    217.5000,       5.0000,   6.00000,    563.2116
    222.5000,       5.0000,   6.00000,    634.6440
    227.5000,       5.0000,   6.00000,    585.3782
    232.5000,       5.0000,   6.00000,    486.7736
    237.5000,       5.0000,   6.00000,    422.4034
    242.5000,       5.0000,   6.00000,    414.4391
    247.5000,       5.0000,   6.00000,    448.7925
    252.5000,       5.0000,   6.00000,    507.4346
    257.5000,       5.0000,   6.00000,    504.5414
    262.5000,       5.0000,   6.00000,    562.4695
    267.5000,       5.0000,   6.00000,    489.5770
    272.5000,       5.0000,   6.00000,    448.0014
    277.5000,       5.0000,   6.00000,    440.4177
    282.5000,       5.0000,   6.00000,    476.2514
    287.5000,       5.0000,   6.00000,    530.4702
    292.5000,       5.0000,   6.00000,    392.0273
    297.5000,       5.0000,   6.00000,    417.7545
    302.5000,       5.0000,   6.00000,    423.6585
    307.5000,       5.0000,   6.00000,    441.6422
    312.5000,       5.0000,   6.00000,    451.3610
    317.5000,       5.0000,   6.00000,    432.8842
    322.5000,       5.0000,   6.00000,    435.2921
    327.5000,       5.0000,   6.00000,    442.0938
    332.5000,       5.0000,   6.00000,    450.9736
     37.5000,      25.0000,   1.00000,    591.4410
     42.5000,      25.0000,   1.00000,    580.5837
     47.5000,      25.0000,   1.00000,    557.0339
     52.5000,      25.0000,   1.00000,    490.7914
     57.5000,      25.0000,   1.00000,    432.2644
     62.5000,      25.0000,   1.00000,    440.6409
     67.5000,      25.0000,   1.00000,    443.8958
     72.5000,      25.0000,   1.00000,    487.4877
     77.5000,      25.0000,   1.00000,    555.9372
     82.5000,      25.0000,   1.00000,    587.1669
     87.5000,      25.0000,   1.00000,    523.5239
     92.5000,      25.0000,   1.00000,    496.5739
     97.5000,      25.0000,   1.00000,    467.7248
    102.5000,      25.0000,   1.00000,    421.2653
    107.5000,      25.0000,   1.00000,    359.8636
    112.5000,      25.0000,   1.00000,    339.3953
    117.5000,      25.0000,   1.00000,    327.9966
    122.5000,      25.0000,   1.00000,    322.2956
    127.5000,      25.0000,   1.00000,    339.6011
    132.5000,      25.0000,   1.00000,    349.5182
    137.5000,      25.0000,   1.00000,    369.2995
    142.5000,      25.0000,   1.00000,    347.8784
    147.5000,      25.0000,   1.00000,    377.5721
    152.5000,      25.0000,   1.00000,    376.7650
    157.5000,      25.0000,   1.00000,    361.3140
    162.5000,      25.0000,   1.00000,    325.3266
    167.5000,      25.0000,   1.00000,    339.3393
    172.5000,      25.0000,   1.00000,    331.0855
    177.5000,      25.0000,   1.00000,    354.4185
    182.5000,      25.0000,   1.00000,    389.8344
    187.5000,      25.0000,   1.00000,    415.5915
    192.5000,      25.0000,   1.00000,    400.3621
    197.5000,      25.0000,   1.00000,    446.5172
    202.5000,      25.0000,   1.00000,    469.7777
    207.5000,      25.0000,   1.00000,    499.4961
    212.5000,      25.0000,   1.00000,    531.0971
    217.5000,      25.0000,   1.00000,    539.5329
    222.5000,      25.0000,   1.00000,    521.3715
    227.5000,      25.0000,   1.00000,    495.9873
    232.5000,      25.0000,   1.00000,    471.6689
    237.5000,      25.0000,   1.00000,    441.8134
    242.5000,      25.0000,   1.00000,    425.3064
    247.5000,      25.0000,   1.00000,    428.1803
    252.5000,      25.0000,   1.00000,    437.1919
    257.5000,      25.0000,   1.00000,    470.9149
    262.5000,      25.0000,   1.00000,    499.1859
    267.5000,      25.0000,   1.00000,    501.7738
    272.5000,      25.0000,   1.00000,    501.7113
    277.5000,      25.0000,   1.00000,    486.1216
    282.5000,      25.0000,   1.00000,    456.9890
    287.5000,      25.0000,   1.00000,    447.7287
    292.5000,      25.0000,   1.00000,    448.1674
    297.5000,      25.0000,   1.00000,    444.3663
    302.5000,      25.0000,   1.00000,    436.5794
    307.5000,      25.0000,   1.00000,    425.7983
    312.5000,      25.0000,   1.00000,    429.5143
    317.5000,      25.0000,   1.00000,    413.7543
    322.5000,      25.0000,   1.00000,    433.2114
    327.5000,      25.0000,   1.00000,    451.7047
     37.5000,       5.0000,   7.00000,    630.7430
     42.5000,       5.0000,   7.00000,    538.3907
     47.5000,       5.0000,   7.00000,    505.0483
     52.5000,       5.0000,   7.00000,    411.1181
     57.5000,       5.0000,   7.00000,    394.7518
     62.5000,       5.0000,   7.00000,    407.4086
     67.5000,       5.0000,   7.00000,    369.4094
     72.5000,       5.0000,   7.00000,    537.2121
     77.5000,       5.0000,   7.00000,    449.5671
     82.5000,       5.0000,   7.00000,    479.7656
     87.5000,       5.0000,   7.00000,    529.8216
     92.5000,       5.0000,   7.00000,    521.4847
     97.5000,       5.0000,   7.00000,    371.3276
    102.5000,       5.0000,   7.00000,    333.7827
    107.5000,       5.0000,   7.00000,    307.1804
    112.5000,       5.0000,   7.00000,    315.8846
    117.5000,       5.0000,   7.00000,    355.1396
    122.5000,       5.0000,   7.00000,    274.6900
    127.5000,       5.0000,   7.00000,    261.4727
    132.5000,       5.0000,   7.00000,    288.2103
    137.5000,       5.0000,   7.00000,    329.8787
    142.5000,       5.0000,   7.00000,    361.4212
    147.5000,       5.0000,   7.00000,    400.6881
    152.5000,       5.0000,   7.00000,    232.7427
    157.5000,       5.0000,   7.00000,    402.0737
    162.5000,       5.0000,   7.00000,    334.3406
    167.5000,       5.0000,   7.00000,    296.3086
    172.5000,       5.0000,   7.00000,    297.9850
    177.5000,       5.0000,   7.00000,    326.7104
    182.5000,       5.0000,   7.00000,    376.9364
    187.5000,       5.0000,   7.00000,    400.3603
    192.5000,       5.0000,   7.00000,    396.1295
    197.5000,       5.0000,   7.00000,    425.3294
    202.5000,       5.0000,   7.00000,    413.1858
    207.5000,       5.0000,   7.00000,    469.7349
    212.5000,       5.0000,   7.00000,    445.1667
    217.5000,       5.0000,   7.00000,    519.1029
    222.5000,       5.0000,   7.00000,    594.5272
    227.5000,       5.0000,   7.00000,    537.4700
    232.5000,       5.0000,   7.00000,    456.9808
    237.5000,       5.0000,   7.00000,    399.1289
    242.5000,       5.0000,   7.00000,    382.1410
    252.5000,       5.0000,   7.00000,    454.2951
    257.5000,       5.0000,   7.00000,    468.3785
    262.5000,       5.0000,   7.00000,    543.6099
    267.5000,       5.0000,   7.00000,    492.7247
    272.5000,       5.0000,   7.00000,    457.7749
    277.5000,       5.0000,   7.00000,    448.2290
    282.5000,       5.0000,   7.00000,    485.6795
    287.5000,       5.0000,   7.00000,    536.9111
    292.5000,       5.0000,   7.00000,    399.8444
    297.5000,       5.0000,   7.00000,    422.9182
    302.5000,       5.0000,   7.00000,    435.6126
    307.5000,       5.0000,   7.00000,    434.8024
    312.5000,       5.0000,   7.00000,    454.4300
    317.5000,       5.0000,   7.00000,    404.2108
    322.5000,       5.0000,   7.00000,    431.6256
    327.5000,       5.0000,   7.00000,    455.7940
     42.5000,       5.0000,   8.00000,    442.5842
     47.5000,       5.0000,   8.00000,    402.5845
     52.5000,       5.0000,   8.00000,    315.6556
     57.5000,       5.0000,   8.00000,    319.0011
     62.5000,       5.0000,   8.00000,    335.0321
     67.5000,       5.0000,   8.00000,    306.0068
     72.5000,       5.0000,   8.00000,    422.4114
     77.5000,       5.0000,   8.00000,    331.8401
     82.5000,       5.0000,   8.00000,    397.4590
     87.5000,       5.0000,   8.00000,    455.5981
     92.5000,       5.0000,   8.00000,    467.9980
     97.5000,       5.0000,   8.00000,    329.3958
    102.5000,       5.0000,   8.00000,    297.1414
    107.5000,       5.0000,   8.00000,    276.9590
    112.5000,       5.0000,   8.00000,    289.9492
    117.5000,       5.0000,   8.00000,    327.6803
    122.5000,       5.0000,   8.00000,    248.8798
    127.5000,       5.0000,   8.00000,    233.4077
    132.5000,       5.0000,   8.00000,    257.9103
    137.5000,       5.0000,   8.00000,    309.8520
    142.5000,       5.0000,   8.00000,    334.9692
    147.5000,       5.0000,   8.00000,    367.7783
    152.5000,       5.0000,   8.00000,    207.2181
    157.5000,       5.0000,   8.00000,    348.0520
    162.5000,       5.0000,   8.00000,    302.6306
    167.5000,       5.0000,   8.00000,    265.3506
    172.5000,       5.0000,   8.00000,    272.6082
    177.5000,       5.0000,   8.00000,    287.4532
    182.5000,       5.0000,   8.00000,    316.6514
    187.5000,       5.0000,   8.00000,    334.6252
    192.5000,       5.0000,   8.00000,    372.1565
    197.5000,       5.0000,   8.00000,    368.3854
    202.5000,       5.0000,   8.00000,    378.8564
    207.5000,       5.0000,   8.00000,    437.8396
    212.5000,       5.0000,   8.00000,    409.1825
    217.5000,       5.0000,   8.00000,    481.1266
    222.5000,       5.0000,   8.00000,    538.4004
    227.5000,       5.0000,   8.00000,    498.8294
    232.5000,       5.0000,   8.00000,    430.0121
    237.5000,       5.0000,   8.00000,    378.9727
    247.5000,       5.0000,   8.00000,    374.8502
    252.5000,       5.0000,   8.00000,    428.0800
    257.5000,       5.0000,   8.00000,    430.2493
    262.5000,       5.0000,   8.00000,    498.5743
    267.5000,       5.0000,   8.00000,    468.4683
    272.5000,       5.0000,   8.00000,    448.0408
    277.5000,       5.0000,   8.00000,    451.0631
    287.5000,       5.0000,   8.00000,    538.7783
    292.5000,       5.0000,   8.00000,    398.3514
    297.5000,       5.0000,   8.00000,    423.1329
    302.5000,       5.0000,   8.00000,    413.5472
    307.5000,       5.0000,   8.00000,    431.8833
    312.5000,       5.0000,   8.00000,    430.2760
    317.5000,       5.0000,   8.00000,    404.7339
    322.5000,       5.0000,   8.00000,    423.0206
     52.5000,      35.0000,   1.00000,    286.3261
     57.5000,      35.0000,   1.00000,    280.7243
     62.5000,      35.0000,   1.00000,    268.3296
     67.5000,      35.0000,   1.00000,    260.8140
     72.5000,      35.0000,   1.00000,    281.4960
     77.5000,      35.0000,   1.00000,    302.6001
     82.5000,      35.0000,   1.00000,    304.0601
     87.5000,      35.0000,   1.00000,    327.6913
     92.5000,      35.0000,   1.00000,    333.2782
     97.5000,      35.0000,   1.00000,    338.1244
    102.5000,      35.0000,   1.00000,    352.9652
    107.5000,      35.0000,   1.00000,    316.1811
    112.5000,      35.0000,   1.00000,    273.9798
    117.5000,      35.0000,   1.00000,    263.2372
    122.5000,      35.0000,   1.00000,    263.1295
    127.5000,      35.0000,   1.00000,    286.1104
    132.5000,      35.0000,   1.00000,    298.0184
    137.5000,      35.0000,   1.00000,    271.6155
    142.5000,      35.0000,   1.00000,    289.9106
    147.5000,      35.0000,   1.00000,    290.5518
    152.5000,      35.0000,   1.00000,    276.6951
    157.5000,      35.0000,   1.00000,    260.7893
    162.5000,      35.0000,   1.00000,    258.7586
    167.5000,      35.0000,   1.00000,    257.8413
    172.5000,      35.0000,   1.00000,    274.7390
    177.5000,      35.0000,   1.00000,    264.2726
    182.5000,      35.0000,   1.00000,    262.6308
    187.5000,      35.0000,   1.00000,    273.8040
    192.5000,      35.0000,   1.00000,    309.2756
    197.5000,      35.0000,   1.00000,    347.0735
    202.5000,      35.0000,   1.00000,    393.4854
    207.5000,      35.0000,   1.00000,    416.1927
    212.5000,      35.0000,   1.00000,    434.6822
    222.5000,      35.0000,   1.00000,    408.3317
    227.5000,      35.0000,   1.00000,    391.5255
    232.5000,      35.0000,   1.00000,    389.5619
    237.5000,      35.0000,   1.00000,    382.7256
    242.5000,      35.0000,   1.00000,    374.8898
    247.5000,      35.0000,   1.00000,    372.3300
    257.5000,      35.0000,   1.00000,    370.1102
    262.5000,      35.0000,   1.00000,    387.1192
    267.5000,      35.0000,   1.00000,    412.0354
    272.5000,      35.0000,   1.00000,    446.4887
    277.5000,      35.0000,   1.00000,    461.7501
    282.5000,      35.0000,   1.00000,    456.8079
    287.5000,      35.0000,   1.00000,    449.7310
    292.5000,      35.0000,   1.00000,    428.1756
    297.5000,      35.0000,   1.00000,    423.8240
    302.5000,      35.0000,   1.00000,    395.0185
    307.5000,      35.0000,   1.00000,    387.4023
    312.5000,      35.0000,   1.00000,    400.0539
     52.5000,       5.0000,  10.00000,    222.9232
     57.5000,       5.0000,  10.00000,    231.2828
     62.5000,       5.0000,  10.00000,    238.8098
     67.5000,       5.0000,  10.00000,    209.0237
     72.5000,       5.0000,  10.00000,    290.6937
     77.5000,       5.0000,  10.00000,    225.1948
     82.5000,       5.0000,  10.00000,    251.6720
     87.5000,       5.0000,  10.00000,    298.8447
     92.5000,       5.0000,  10.00000,    335.3510
     97.5000,       5.0000,  10.00000,    251.2267
    102.5000,       5.0000,  10.00000,    249.3438
    107.5000,       5.0000,  10.00000,    239.8820
    112.5000,       5.0000,  10.00000,    248.6610
    117.5000,       5.0000,  10.00000,    279.3593
    122.5000,       5.0000,  10.00000,    214.6027
    127.5000,       5.0000,  10.00000,    203.3040
    132.5000,       5.0000,  10.00000,    211.2897
    137.5000,       5.0000,  10.00000,    244.6502
    142.5000,       5.0000,  10.00000,    268.1542
    147.5000,       5.0000,  10.00000,    292.2428
    152.5000,       5.0000,  10.00000,    162.2753
    157.5000,       5.0000,  10.00000,    272.9169
    162.5000,       5.0000,  10.00000,    240.9189
    167.5000,       5.0000,  10.00000,    222.9605
    172.5000,       5.0000,  10.00000,    228.7741
    177.5000,       5.0000,  10.00000,    231.8550
    182.5000,       5.0000,  10.00000,    251.0325
    187.5000,       5.0000,  10.00000,    263.4023
    192.5000,       5.0000,  10.00000,    290.6136
    197.5000,       5.0000,  10.00000,    311.3429
    202.5000,       5.0000,  10.00000,    312.5154
    207.5000,       5.0000,  10.00000,    348.5365
    212.5000,       5.0000,  10.00000,    339.4449
    217.5000,       5.0000,  10.00000,    405.8616
    222.5000,       5.0000,  10.00000,    469.4732
    227.5000,       5.0000,  10.00000,    439.8251
    237.5000,       5.0000,  10.00000,    327.0345
    242.5000,       5.0000,  10.00000,    316.8658
    247.5000,       5.0000,  10.00000,    342.4375
    252.5000,       5.0000,  10.00000,    378.7928
    257.5000,       5.0000,  10.00000,    372.1440
    262.5000,       5.0000,  10.00000,    419.1925
    267.5000,       5.0000,  10.00000,    383.5879
    272.5000,       5.0000,  10.00000,    380.6008
    277.5000,       5.0000,  10.00000,    409.6855
    282.5000,       5.0000,  10.00000,    468.9792
    287.5000,       5.0000,  10.00000,    526.1522
    292.5000,       5.0000,  10.00000,    370.8535
    297.5000,       5.0000,  10.00000,    381.3569
    302.5000,       5.0000,  10.00000,    365.5757
    307.5000,       5.0000,  10.00000,    385.1909
    312.5000,       5.0000,  10.00000,    409.9568
     67.5000,      45.0000,   1.00000,    196.4169
     72.5000,      45.0000,   1.00000,    200.6188
     77.5000,      45.0000,   1.00000,    200.8293
     82.5000,      45.0000,   1.00000,    199.9188
     87.5000,      45.0000,   1.00000,    212.3151
     92.5000,      45.0000,   1.00000,    221.9624
     97.5000,      45.0000,   1.00000,    221.0180
    102.5000,      45.0000,   1.00000,    232.6641
    107.5000,      45.0000,   1.00000,    247.4134
    112.5000,      45.0000,   1.00000,    243.0611
    117.5000,      45.0000,   1.00000,    232.5686
    122.5000,      45.0000,   1.00000,    233.5608
    127.5000,      45.0000,   1.00000,    237.6343
    132.5000,      45.0000,   1.00000,    218.7091
    137.5000,      45.0000,   1.00000,    218.6051
    142.5000,      45.0000,   1.00000,    210.1467
    147.5000,      45.0000,   1.00000,    205.3102
    152.5000,      45.0000,   1.00000,    207.1285
    157.5000,      45.0000,   1.00000,    208.4865
    162.5000,      45.0000,   1.00000,    209.7835
    167.5000,      45.0000,   1.00000,    207.5795
    172.5000,      45.0000,   1.00000,    207.8642
    177.5000,      45.0000,   1.00000,    226.2000
    182.5000,      45.0000,   1.00000,    232.1517
    187.5000,      45.0000,   1.00000,    249.6236
    192.5000,      45.0000,   1.00000,    262.6667
    197.5000,      45.0000,   1.00000,    279.5476
    202.5000,      45.0000,   1.00000,    307.0244
    207.5000,      45.0000,   1.00000,    329.5574
    212.5000,      45.0000,   1.00000,    344.0923
    222.5000,      45.0000,   1.00000,    321.9131
    227.5000,      45.0000,   1.00000,    331.9394
    232.5000,      45.0000,   1.00000,    334.1066
    237.5000,      45.0000,   1.00000,    337.2504
    242.5000,      45.0000,   1.00000,    340.6884
    247.5000,      45.0000,   1.00000,    328.3611
    252.5000,      45.0000,   1.00000,    319.6396
    257.5000,      45.0000,   1.00000,    317.9486
    262.5000,      45.0000,   1.00000,    328.9179
    267.5000,      45.0000,   1.00000,    347.7576
    272.5000,      45.0000,   1.00000,    345.8807
    277.5000,      45.0000,   1.00000,    336.9448
    282.5000,      45.0000,   1.00000,    339.6158
    287.5000,      45.0000,   1.00000,    330.5423
    292.5000,      45.0000,   1.00000,    351.4489
    297.5000,      45.0000,   1.00000,    362.8114
     77.5000,       5.0000,  12.00000,    169.1210
    157.5000,       5.0000,  12.00000,    234.8433
    237.5000,       5.0000,  12.00000,    298.4146
     67.5000,      15.0000,   4.00000,    176.7484
     72.5000,      15.0000,   4.00000,    170.9445
     77.5000,      15.0000,   4.00000,    178.9472
     82.5000,      15.0000,   4.00000,    174.1838
     87.5000,      15.0000,   4.00000,    202.4222
     92.5000,      15.0000,   4.00000,    199.8620
     97.5000,      15.0000,   4.00000,    188.9986
    102.5000,      15.0000,   4.00000,    179.0063
    107.5000,      15.0000,   4.00000,    195.6638
    112.5000,      15.0000,   4.00000,    216.4021
    117.5000,      15.0000,   4.00000,    214.9541
    122.5000,      15.0000,   4.00000,    198.9315
    127.5000,      15.0000,   4.00000,    173.5450
    132.5000,      15.0000,   4.00000,    172.2856
    137.5000,      15.0000,   4.00000,    180.1781
    142.5000,      15.0000,   4.00000,    196.0652
    147.5000,      15.0000,   4.00000,    172.6642
    152.5000,      15.0000,   4.00000,    182.1815
    157.5000,      15.0000,   4.00000,    172.8830
    162.5000,      15.0000,   4.00000,    189.1999
    167.5000,      15.0000,   4.00000,    177.0183
    172.5000,      15.0000,   4.00000,    179.4952
    177.5000,      15.0000,   4.00000,    196.4599
    182.5000,      15.0000,   4.00000,    215.0018
    187.5000,      15.0000,   4.00000,    234.3304
    192.5000,      15.0000,   4.00000,    241.1383
    197.5000,      15.0000,   4.00000,    236.4149
    202.5000,      15.0000,   4.00000,    245.1593
    207.5000,      15.0000,   4.00000,    256.0752
    212.5000,      15.0000,   4.00000,    295.6468
    222.5000,      15.0000,   4.00000,    356.0319
    227.5000,      15.0000,   4.00000,    361.3665
    232.5000,      15.0000,   4.00000,    328.2337
    237.5000,      15.0000,   4.00000,    296.1144
    242.5000,      15.0000,   4.00000,    286.8820
    247.5000,      15.0000,   4.00000,    297.5426
    252.5000,      15.0000,   4.00000,    312.3139
    257.5000,      15.0000,   4.00000,    330.8385
    262.5000,      15.0000,   4.00000,    326.2678
    272.5000,      15.0000,   4.00000,    304.8253
    277.5000,      15.0000,   4.00000,    309.9012
    282.5000,      15.0000,   4.00000,    340.8577
    287.5000,      15.0000,   4.00000,    327.2053
    292.5000,      15.0000,   4.00000,    332.7008
    297.5000,      15.0000,   4.00000,    314.3768
     82.5000,      55.0000,   1.00000,    168.0147
     87.5000,      55.0000,   1.00000,    174.1505
     92.5000,      55.0000,   1.00000,    181.7179
     97.5000,      55.0000,   1.00000,    185.7775
    102.5000,      55.0000,   1.00000,    179.8129
    107.5000,      55.0000,   1.00000,    180.7581
    112.5000,      55.0000,   1.00000,    181.6286
    117.5000,      55.0000,   1.00000,    183.4002
    122.5000,      55.0000,   1.00000,    187.7621
    127.5000,      55.0000,   1.00000,    179.2268
    132.5000,      55.0000,   1.00000,    186.6531
    137.5000,      55.0000,   1.00000,    185.0168
    142.5000,      55.0000,   1.00000,    177.0040
    147.5000,      55.0000,   1.00000,    166.3038
    152.5000,      55.0000,   1.00000,    163.2454
    157.5000,      55.0000,   1.00000,    171.1914
    162.5000,      55.0000,   1.00000,    176.2700
    167.5000,      55.0000,   1.00000,    182.2791
    172.5000,      55.0000,   1.00000,    188.2924
    177.5000,      55.0000,   1.00000,    192.3946
    182.5000,      55.0000,   1.00000,    206.7841
    187.5000,      55.0000,   1.00000,    213.5325
    192.5000,      55.0000,   1.00000,    232.6637
    197.5000,      55.0000,   1.00000,    260.8408
    207.5000,      55.0000,   1.00000,    281.6700
    212.5000,      55.0000,   1.00000,    283.0460
    217.5000,      55.0000,   1.00000,    281.8630
    222.5000,      55.0000,   1.00000,    284.5751
    227.5000,      55.0000,   1.00000,    290.5707
    232.5000,      55.0000,   1.00000,    295.6485
    242.5000,      55.0000,   1.00000,    299.5919
    247.5000,      55.0000,   1.00000,    295.6957
    252.5000,      55.0000,   1.00000,    286.6573
    257.5000,      55.0000,   1.00000,    284.1268
    262.5000,      55.0000,   1.00000,    277.9043
    267.5000,      55.0000,   1.00000,    271.1232
    272.5000,      55.0000,   1.00000,    256.0859
    277.5000,      55.0000,   1.00000,    257.5804
    282.5000,      55.0000,   1.00000,    257.1202
     77.5000,       5.0000,  15.00000,    136.1945
    157.5000,       5.0000,  15.00000,    175.9823
    237.5000,       5.0000,  15.00000,    263.3676
     82.5000,      15.0000,   5.00000,    150.6470
     87.5000,      15.0000,   5.00000,    169.8348
     92.5000,      15.0000,   5.00000,    169.6702
     97.5000,      15.0000,   5.00000,    161.9948
    102.5000,      15.0000,   5.00000,    151.6423
    107.5000,      15.0000,   5.00000,    159.1970
    112.5000,      15.0000,   5.00000,    173.2139
    117.5000,      15.0000,   5.00000,    171.2907
    122.5000,      15.0000,   5.00000,    164.4205
    127.5000,      15.0000,   5.00000,    145.1307
    132.5000,      15.0000,   5.00000,    145.9690
    137.5000,      15.0000,   5.00000,    151.8525
    142.5000,      15.0000,   5.00000,    159.8166
    147.5000,      15.0000,   5.00000,    138.6624
    152.5000,      15.0000,   5.00000,    143.0651
    157.5000,      15.0000,   5.00000,    139.9442
    162.5000,      15.0000,   5.00000,    155.0355
    167.5000,      15.0000,   5.00000,    149.6758
    172.5000,      15.0000,   5.00000,    154.7037
    177.5000,      15.0000,   5.00000,    171.2515
    182.5000,      15.0000,   5.00000,    183.3178
    187.5000,      15.0000,   5.00000,    197.3899
    192.5000,      15.0000,   5.00000,    205.8238
    197.5000,      15.0000,   5.00000,    208.3410
    207.5000,      15.0000,   5.00000,    217.3011
    212.5000,      15.0000,   5.00000,    246.7070
    217.5000,      15.0000,   5.00000,    285.4389
    222.5000,      15.0000,   5.00000,    318.3925
    227.5000,      15.0000,   5.00000,    318.6052
    232.5000,      15.0000,   5.00000,    289.6390
    242.5000,      15.0000,   5.00000,    253.1935
    247.5000,      15.0000,   5.00000,    263.8101
    252.5000,      15.0000,   5.00000,    272.5870
    257.5000,      15.0000,   5.00000,    284.1139
    262.5000,      15.0000,   5.00000,    264.9956
    267.5000,      15.0000,   5.00000,    253.2215
    272.5000,      15.0000,   5.00000,    226.6078
     97.5000,      65.0000,   1.00000,    157.7687
    102.5000,      65.0000,   1.00000,    155.7412
    107.5000,      65.0000,   1.00000,    151.7325
    112.5000,      65.0000,   1.00000,    153.8032
    117.5000,      65.0000,   1.00000,    159.2433
    122.5000,      65.0000,   1.00000,    151.6745
    127.5000,      65.0000,   1.00000,    148.7301
    132.5000,      65.0000,   1.00000,    148.7582
    137.5000,      65.0000,   1.00000,    151.7216
    142.5000,      65.0000,   1.00000,    153.8501
    147.5000,      65.0000,   1.00000,    155.9928
    152.5000,      65.0000,   1.00000,    154.4394
    157.5000,      65.0000,   1.00000,    156.4606
    162.5000,      65.0000,   1.00000,    160.7455
    167.5000,      65.0000,   1.00000,    161.5657
    172.5000,      65.0000,   1.00000,    165.6366
    177.5000,      65.0000,   1.00000,    172.5282
    182.5000,      65.0000,   1.00000,    180.3807
    187.5000,      65.0000,   1.00000,    203.0987
    192.5000,      65.0000,   1.00000,    220.0905
    197.5000,      65.0000,   1.00000,    236.4684
    202.5000,      65.0000,   1.00000,    246.6407
    207.5000,      65.0000,   1.00000,    252.3704
    217.5000,      65.0000,   1.00000,    260.3251
    257.5000,      65.0000,   1.00000,    235.0494
    262.5000,      65.0000,   1.00000,    226.0060
    267.5000,      65.0000,   1.00000,    219.4045
     97.5000,      15.0000,   6.00000,    147.9427
    102.5000,      15.0000,   6.00000,    136.5326
    107.5000,      15.0000,   6.00000,    143.9630
    112.5000,      15.0000,   6.00000,    159.2787
    117.5000,      15.0000,   6.00000,    160.1818
    122.5000,      15.0000,   6.00000,    149.4552
    127.5000,      15.0000,   6.00000,    128.1086
    132.5000,      15.0000,   6.00000,    124.5333
    137.5000,      15.0000,   6.00000,    130.3269
    142.5000,      15.0000,   6.00000,    140.0507
    147.5000,      15.0000,   6.00000,    125.4936
    157.5000,      15.0000,   6.00000,    126.7510
    162.5000,      15.0000,   6.00000,    140.0621
    167.5000,      15.0000,   6.00000,    131.7180
    172.5000,      15.0000,   6.00000,    135.8085
    177.5000,      15.0000,   6.00000,    148.2906
    182.5000,      15.0000,   6.00000,    163.2989
    187.5000,      15.0000,   6.00000,    179.1517
    192.5000,      15.0000,   6.00000,    186.4048
    197.5000,      15.0000,   6.00000,    186.1145
    202.5000,      15.0000,   6.00000,    191.0640
    212.5000,      15.0000,   6.00000,    223.9587
    217.5000,      15.0000,   6.00000,    261.0204
    257.5000,      15.0000,   6.00000,    226.0461
    262.5000,      15.0000,   6.00000,    218.6045
    267.5000,      15.0000,   6.00000,    207.6103
    105.0000,      30.0000,   3.00000,    151.4940
    110.0000,      30.0000,   3.00000,    147.1056
    115.0000,      30.0000,   3.00000,    144.8700
    120.0000,      30.0000,   3.00000,    140.8566
    125.0000,      30.0000,   3.00000,    138.0955
    130.0000,      30.0000,   3.00000,    134.5824
    135.0000,      30.0000,   3.00000,    129.4955
    140.0000,      30.0000,   3.00000,    121.3700
    145.0000,      30.0000,   3.00000,    128.9414
    150.0000,      30.0000,   3.00000,    131.0295
    155.0000,      30.0000,   3.00000,    129.9680
    160.0000,      30.0000,   3.00000,    127.8548
    165.0000,      30.0000,   3.00000,    126.7331
    170.0000,      30.0000,   3.00000,    140.5208
    175.0000,      30.0000,   3.00000,    144.1477
    185.0000,      30.0000,   3.00000,    159.7625
    190.0000,      30.0000,   3.00000,    167.6154
    195.0000,      30.0000,   3.00000,    180.6233
    205.0000,      30.0000,   3.00000,    205.0756
    210.0000,      30.0000,   3.00000,    224.3711
    112.5000,      25.0000,   4.00000,    147.5447
    117.5000,      25.0000,   4.00000,    143.7733
    122.5000,      25.0000,   4.00000,    139.3286
    127.5000,      25.0000,   4.00000,    134.3199
    132.5000,      25.0000,   4.00000,    125.6101
    142.5000,      25.0000,   4.00000,    117.1814
    147.5000,      25.0000,   4.00000,    122.7157
    152.5000,      25.0000,   4.00000,    123.9425
    157.5000,      25.0000,   4.00000,    122.4968
    162.5000,      25.0000,   4.00000,    120.3690
    167.5000,      25.0000,   4.00000,    132.1109
    172.5000,      25.0000,   4.00000,    134.8149
    177.5000,      25.0000,   4.00000,    141.0579
    182.5000,      25.0000,   4.00000,    152.3014
    187.5000,      25.0000,   4.00000,    163.6804
    192.5000,      25.0000,   4.00000,    168.4579
    197.5000,      25.0000,   4.00000,    175.6366
    202.5000,      25.0000,   4.00000,    180.9431
    157.5000,      15.0000,   8.00000,    111.6614
  11.47
ITERATION 3
MODEL RESISTIVITY
LAYER 1
71,     2.5000
     10.0000,     1145.3
     15.0000,     1135.6
     20.0000,     1226.8
     25.0000,     1152.8
     30.0000,     1068.4
     35.0000,     1292.8
     40.0000,     1564.6
     45.0000,     1151.6
     50.0000,     956.46
     55.0000,     742.17
     60.0000,     746.65
     65.0000,     767.56
     70.0000,     680.48
     75.0000,     961.85
     80.0000,     679.96
     85.0000,     719.22
     90.0000,     791.18
     95.0000,     762.80
    100.0000,     479.22
    105.0000,     410.73
    110.0000,     390.69
    115.0000,     411.81
    120.0000,     450.73
    125.0000,     316.87
    130.0000,     277.95
    135.0000,     315.21
    140.0000,     394.31
    145.0000,     406.75
    150.0000,     417.56
    155.0000,     219.66
    160.0000,     432.70
    165.0000,     374.32
    170.0000,     343.19
    175.0000,     359.68
    180.0000,     381.86
    185.0000,     412.85
    190.0000,     410.62
    195.0000,     416.85
    200.0000,     433.29
    205.0000,     435.80
    210.0000,     505.19
    215.0000,     478.44
    220.0000,     544.25
    225.0000,     603.04
    230.0000,     550.89
    235.0000,     449.67
    240.0000,     356.27
    245.0000,     313.12
    250.0000,     315.21
    255.0000,     326.90
    260.0000,     302.70
    265.0000,     323.67
    270.0000,     264.10
    275.0000,     237.14
    280.0000,     239.17
    285.0000,     262.38
    290.0000,     263.74
    295.0000,     170.48
    300.0000,     172.79
    305.0000,     173.97
    310.0000,     185.88
    315.0000,     206.78
    320.0000,     196.29
    325.0000,     208.31
    330.0000,     228.89
    335.0000,     254.30
    340.0000,     280.79
    345.0000,     395.31
    350.0000,     329.90
    355.0000,     462.17
           241.2007
LAYER 2
71,     5.2500
     10.0000,     1126.8
     15.0000,     1155.7
     20.0000,     1237.7
     25.0000,     1177.9
     30.0000,     1104.2
     35.0000,     1280.0
     40.0000,     1484.1
     45.0000,     1210.9
     50.0000,     1107.7
     55.0000,     952.35
     60.0000,     952.26
     65.0000,     922.00
     70.0000,     825.27
     75.0000,     1039.5
     80.0000,     777.93
     85.0000,     806.73
     90.0000,     908.85
     95.0000,     871.98
    100.0000,     596.07
    105.0000,     508.59
    110.0000,     464.65
    115.0000,     423.24
    120.0000,     442.26
    125.0000,     325.89
    130.0000,     294.35
    135.0000,     318.37
    140.0000,     369.12
    145.0000,     422.68
    150.0000,     488.38
    155.0000,     322.84
    160.0000,     494.15
    165.0000,     461.79
    170.0000,     412.86
    175.0000,     421.78
    180.0000,     431.76
    185.0000,     470.52
    190.0000,     470.22
    195.0000,     494.85
    200.0000,     495.97
    205.0000,     474.55
    210.0000,     589.55
    215.0000,     510.52
    220.0000,     609.06
    225.0000,     694.28
    230.0000,     588.37
    235.0000,     482.62
    240.0000,     398.05
    245.0000,     351.51
    250.0000,     353.63
    255.0000,     365.70
    260.0000,     348.49
    265.0000,     353.47
    270.0000,     313.88
    275.0000,     274.72
    280.0000,     250.93
    285.0000,     265.29
    290.0000,     282.18
    295.0000,     207.76
    300.0000,     200.55
    305.0000,     202.03
    310.0000,     217.56
    315.0000,     237.67
    320.0000,     230.50
    325.0000,     244.71
    330.0000,     275.43
    335.0000,     310.53
    340.0000,     362.49
    345.0000,     476.63
    350.0000,     419.97
    355.0000,     467.52
           281.6127
LAYER 3
69,     8.2750
     15.0000,     1111.2
     20.0000,     1184.9
     25.0000,     1155.1
     30.0000,     1088.9
     35.0000,     1182.3
     40.0000,     1401.0
     45.0000,     1413.8
     50.0000,     1582.2
     55.0000,     1618.5
     60.0000,     1624.5
     65.0000,     1487.8
     70.0000,     1303.3
     75.0000,     1345.8
     80.0000,     1057.3
     85.0000,     1075.5
     90.0000,     1230.0
     95.0000,     1207.6
    100.0000,     965.06
    105.0000,     826.60
    110.0000,     659.58
    115.0000,     474.73
    120.0000,     465.50
    125.0000,     387.24
    130.0000,     358.70
    135.0000,     326.57
    140.0000,     321.09
    145.0000,     464.82
    150.0000,     769.35
    155.0000,     690.65
    160.0000,     848.75
    165.0000,     808.07
    170.0000,     692.98
    175.0000,     638.49
    180.0000,     602.38
    185.0000,     680.22
    190.0000,     769.30
    195.0000,     873.76
    200.0000,     793.96
    205.0000,     650.83
    210.0000,     738.65
    215.0000,     610.06
    220.0000,     889.37
    225.0000,     1100.0
    230.0000,     860.48
    235.0000,     686.64
    240.0000,     586.85
    245.0000,     513.72
    250.0000,     498.13
    255.0000,     498.83
    260.0000,     474.26
    265.0000,     460.61
    270.0000,     421.17
    275.0000,     350.12
    280.0000,     291.06
    285.0000,     303.28
    290.0000,     377.73
    295.0000,     341.34
    300.0000,     329.69
    305.0000,     331.91
    310.0000,     354.52
    315.0000,     377.00
    320.0000,     366.54
    325.0000,     389.38
    330.0000,     443.83
    335.0000,     511.70
    340.0000,     609.86
    345.0000,     737.99
    350.0000,     614.63
           465.0793
LAYER 4
67,    11.6025
     20.0000,     958.05
     25.0000,     946.52
     30.0000,     875.92
     35.0000,     881.03
     40.0000,     1105.8
     45.0000,     1395.1
     50.0000,     1869.2
     55.0000,     2214.9
     60.0000,     2338.3
     65.0000,     2157.6
     70.0000,     1856.0
     75.0000,     1618.1
     80.0000,     1278.2
     85.0000,     1267.9
     90.0000,     1424.7
     95.0000,     1439.7
    100.0000,     1295.2
    105.0000,     1075.8
    110.0000,     718.75
    115.0000,     431.76
    120.0000,     442.29
    125.0000,     430.95
    130.0000,     392.76
    135.0000,     265.40
    140.0000,     201.98
    145.0000,     364.01
    150.0000,     960.44
    155.0000,     1235.3
    160.0000,     1540.9
    165.0000,     1446.3
    170.0000,     1176.6
    175.0000,     925.87
    180.0000,     794.93
    185.0000,     1001.5
    190.0000,     1379.8
    195.0000,     1627.0
    200.0000,     1254.2
    205.0000,     685.48
    210.0000,     555.21
    215.0000,     472.96
    220.0000,     1068.3
    225.0000,     1597.4
    230.0000,     1320.1
    235.0000,     1070.9
    240.0000,     957.52
    245.0000,     842.28
    250.0000,     780.35
    255.0000,     742.83
    260.0000,     682.63
    265.0000,     635.72
    270.0000,     545.63
    275.0000,     430.93
    280.0000,     367.59
    285.0000,     411.43
    290.0000,     576.11
    295.0000,     596.07
    300.0000,     582.59
    305.0000,     571.88
    310.0000,     584.13
    315.0000,     594.27
    320.0000,     572.83
    325.0000,     618.47
    330.0000,     721.19
    335.0000,     837.81
    340.0000,     960.50
    345.0000,     1060.3
           707.9376
LAYER 5
63,    15.2628
     30.0000,     474.19
     35.0000,     408.88
     40.0000,     466.15
     45.0000,     676.11
     50.0000,     1115.6
     55.0000,     1632.7
     60.0000,     1874.9
     65.0000,     1736.9
     70.0000,     1353.0
     75.0000,     942.22
     80.0000,     650.62
     85.0000,     563.95
     90.0000,     576.86
     95.0000,     581.73
    100.0000,     544.51
    105.0000,     448.23
    110.0000,     322.54
    115.0000,     270.61
    120.0000,     384.59
    125.0000,     513.82
    130.0000,     442.39
    135.0000,     205.59
    140.0000,     103.02
    145.0000,     121.11
    150.0000,     267.85
    155.0000,     511.27
    160.0000,     798.54
    165.0000,     841.67
    170.0000,     694.62
    175.0000,     555.44
    180.0000,     600.84
    185.0000,     1050.9
    190.0000,     1674.5
    195.0000,     1775.6
    200.0000,     1058.6
    205.0000,     342.49
    210.0000,     182.98
    215.0000,     203.39
    220.0000,     600.42
    225.0000,     1292.5
    230.0000,     1477.7
    235.0000,     1486.6
    240.0000,     1514.5
    245.0000,     1496.8
    250.0000,     1442.0
    255.0000,     1358.2
    260.0000,     1228.7
    265.0000,     1072.1
    270.0000,     861.46
    275.0000,     732.06
    280.0000,     780.59
    285.0000,     977.33
    290.0000,     1193.9
    295.0000,     1236.7
    300.0000,     1185.4
    305.0000,     1088.1
    310.0000,     992.81
    315.0000,     919.53
    320.0000,     876.37
    325.0000,     945.07
    330.0000,     1085.1
    335.0000,     1185.5
             1045.3
LAYER 6
59,    19.2890
     40.0000,     264.18
     45.0000,     302.51
     50.0000,     399.92
     55.0000,     542.34
     60.0000,     628.63
     65.0000,     592.03
     70.0000,     461.44
     75.0000,     320.94
     80.0000,     226.60
     85.0000,     188.61
     90.0000,     181.35
     95.0000,     181.38
    100.0000,     178.22
    105.0000,     168.47
    110.0000,     163.19
    115.0000,     198.90
    120.0000,     331.45
    125.0000,     475.75
    130.0000,     393.98
    135.0000,     179.20
    140.0000,      85.16
    145.0000,      71.57
    150.0000,      88.19
    155.0000,     126.91
    160.0000,     173.52
    165.0000,     189.79
    170.0000,     179.26
    175.0000,     182.29
    180.0000,     259.87
    185.0000,     528.89
    190.0000,     969.09
    195.0000,     1011.9
    200.0000,     510.06
    205.0000,     184.34
    210.0000,     113.94
    215.0000,     147.95
    220.0000,     356.83
    225.0000,     749.68
    230.0000,     1021.1
    235.0000,     1147.5
    240.0000,     1230.6
    245.0000,     1262.7
    250.0000,     1237.1
    255.0000,     1162.6
    260.0000,     1048.3
    265.0000,     923.12
    270.0000,     814.31
    275.0000,     818.02
    280.0000,     991.34
    285.0000,     1238.9
    290.0000,     1342.4
    295.0000,     1256.9
    300.0000,     1108.3
    305.0000,     952.30
    310.0000,     813.85
    315.0000,     735.07
    320.0000,     709.16
    325.0000,     735.72
           750.1336
LAYER 7
55,    23.7179
     50.0000,     164.76
     55.0000,     190.98
     60.0000,     206.49
     65.0000,     199.39
     70.0000,     170.29
     75.0000,     132.71
     80.0000,     106.10
     85.0000,      93.67
     90.0000,      90.64
     95.0000,      92.11
    100.0000,      95.71
    105.0000,     101.86
    110.0000,     117.64
    115.0000,     162.24
    120.0000,     255.90
    125.0000,     338.45
    130.0000,     284.76
    135.0000,     156.15
    140.0000,      86.24
    145.0000,      66.93
    150.0000,      64.82
    155.0000,      69.42
    160.0000,      76.09
    165.0000,      80.58
    170.0000,      84.17
    175.0000,      96.98
    180.0000,     143.14
    185.0000,     260.99
    190.0000,     420.73
    195.0000,     416.24
    200.0000,     237.13
    205.0000,     116.53
    210.0000,      88.49
    215.0000,     114.49
    220.0000,     220.60
    225.0000,     404.63
    230.0000,     563.98
    235.0000,     653.01
    240.0000,     700.24
    245.0000,     716.48
    250.0000,     704.07
    255.0000,     671.01
    260.0000,     627.32
    265.0000,     592.08
    270.0000,     589.27
    275.0000,     658.73
    280.0000,     812.33
    285.0000,     975.69
    290.0000,     1027.0
    295.0000,     940.78
    300.0000,     805.66
    305.0000,     700.46
    310.0000,     625.66
    315.0000,     588.92
           587.6947
LAYER 8
51,    28.5897
     60.0000,      95.88
     65.0000,      95.44
     70.0000,      89.84
     75.0000,      82.91
     80.0000,      76.93
     85.0000,      73.69
     90.0000,      73.72
     95.0000,      76.21
    100.0000,      81.18
    105.0000,      90.12
    110.0000,     108.09
    115.0000,     143.83
    120.0000,     198.30
    125.0000,     236.36
    130.0000,     209.98
    135.0000,     143.86
    140.0000,      95.93
    145.0000,      75.41
    150.0000,      68.33
    155.0000,      66.66
    160.0000,      67.36
    165.0000,      69.44
    170.0000,      73.93
    175.0000,      84.97
    180.0000,     111.82
    185.0000,     161.81
    190.0000,     210.29
    195.0000,     200.05
    200.0000,     140.20
    205.0000,      94.73
    210.0000,      81.33
    215.0000,      93.40
    220.0000,     136.75
    225.0000,     206.73
    230.0000,     272.61
    235.0000,     315.12
    240.0000,     337.86
    245.0000,     346.39
    250.0000,     345.49
    255.0000,     341.24
    260.0000,     338.26
    265.0000,     343.66
    270.0000,     367.78
    275.0000,     422.14
    280.0000,     498.89
    285.0000,     564.46
    290.0000,     592.82
    295.0000,     576.70
    300.0000,     530.91
    305.0000,     503.18
           517.0403
LAYER 9
46,    33.9487
     70.0000,      62.49
     75.0000,      66.50
     80.0000,      66.87
     85.0000,      67.40
     90.0000,      70.46
     95.0000,      74.86
    100.0000,      81.58
    105.0000,      92.17
    110.0000,     109.84
    115.0000,     136.97
    120.0000,     169.46
    125.0000,     189.34
    130.0000,     178.27
    135.0000,     144.33
    140.0000,     111.87
    145.0000,      91.84
    150.0000,      81.66
    155.0000,      77.10
    160.0000,      75.83
    165.0000,      77.14
    170.0000,      81.64
    175.0000,      91.14
    180.0000,     107.92
    185.0000,     130.11
    190.0000,     144.62
    195.0000,     136.50
    200.0000,     112.28
    205.0000,      91.66
    210.0000,      83.24
    215.0000,      86.48
    220.0000,     100.96
    225.0000,     123.22
    230.0000,     145.33
    235.0000,     162.12
    240.0000,     173.43
    245.0000,     180.02
    250.0000,     183.33
    255.0000,     187.03
    260.0000,     192.91
    265.0000,     202.71
    270.0000,     219.58
    275.0000,     246.88
    280.0000,     275.69
    285.0000,     293.02
    290.0000,     309.18
           348.0961
LAYER 10
40,    39.8436
     85.0000,      53.80
     90.0000,      65.48
     95.0000,      72.39
    100.0000,      82.09
    105.0000,      94.21
    110.0000,     112.41
    115.0000,     134.80
    120.0000,     157.95
    125.0000,     172.49
    130.0000,     170.42
    135.0000,     153.66
    140.0000,     132.40
    145.0000,     114.78
    150.0000,     102.99
    155.0000,      96.27
    160.0000,      93.51
    165.0000,      94.11
    170.0000,      98.08
    175.0000,     105.58
    180.0000,     115.95
    185.0000,     125.82
    190.0000,     128.96
    195.0000,     121.52
    200.0000,     107.41
    205.0000,      94.29
    210.0000,      86.53
    215.0000,      84.38
    220.0000,      86.76
    225.0000,      91.67
    230.0000,      97.27
    235.0000,     102.72
    240.0000,     108.40
    245.0000,     114.14
    250.0000,     117.20
    255.0000,     120.55
    260.0000,     124.92
    265.0000,     129.81
    270.0000,     136.43
    275.0000,     146.65
           164.9137
LAYER 11
31,    46.3279
     95.0000,      60.82
    100.0000,      79.11
    105.0000,      93.67
    110.0000,     112.37
    115.0000,     132.25
    120.0000,     153.17
    125.0000,     167.76
    130.0000,     172.68
    135.0000,     167.42
    140.0000,     155.85
    145.0000,     143.02
    150.0000,     132.28
    155.0000,     124.91
    160.0000,     121.08
    165.0000,     120.53
    170.0000,     122.86
    175.0000,     127.27
    180.0000,     132.09
    185.0000,     134.53
    190.0000,     131.67
    195.0000,     122.75
    200.0000,     110.30
    205.0000,      98.04
    210.0000,      88.62
    215.0000,      82.30
    220.0000,      78.66
    225.0000,      76.29
    230.0000,      76.19
    235.0000,      77.41
    240.0000,      81.15
            91.0131
LAYER 12
25,    53.4607
    105.0000,      95.58
    110.0000,     122.96
    115.0000,     142.77
    120.0000,     159.73
    125.0000,     173.92
    130.0000,     184.88
    135.0000,     188.81
    140.0000,     186.28
    145.0000,     179.85
    150.0000,     172.41
    155.0000,     166.02
    160.0000,     161.69
    165.0000,     159.53
    170.0000,     159.02
    175.0000,     158.99
    180.0000,     157.67
    185.0000,     153.07
    190.0000,     143.84
    195.0000,     130.36
    200.0000,     114.86
    205.0000,      98.92
    210.0000,      85.84
    215.0000,      74.45
    220.0000,      67.16
            58.8913
LAYER 13
22, 
    110.0000,     201.51
    115.0000,     193.43
    120.0000,     195.51
    125.0000,     205.21
    130.0000,     216.89
    135.0000,     227.15
    140.0000,     231.35
    145.0000,     230.14
    150.0000,     225.81
    155.0000,     220.60
    160.0000,     215.94
    165.0000,     212.08
    170.0000,     208.49
    175.0000,     203.74
    180.0000,     196.05
    185.0000,     183.71
    190.0000,     165.91
    195.0000,     143.29
    200.0000,     121.55
    205.0000,      99.01
    210.0000,      76.39
            52.6599
CALCULATED APPARENT RESISTIVITY
      7.5000,       5.0000,   1.00000,   1108.0740
     12.5000,       5.0000,   1.00000,   1104.3646
     17.5000,       5.0000,   1.00000,   1144.2369
     22.5000,       5.0000,   1.00000,   1146.1971
     27.5000,       5.0000,   1.00000,   1134.6254
     32.5000,       5.0000,   1.00000,   1171.5172
     37.5000,       5.0000,   1.00000,   1293.8507
     42.5000,       5.0000,   1.00000,   1088.6858
     47.5000,       5.0000,   1.00000,   1098.2584
     52.5000,       5.0000,   1.00000,    922.6559
     57.5000,       5.0000,   1.00000,    903.5960
     62.5000,       5.0000,   1.00000,    929.0480
     67.5000,       5.0000,   1.00000,    762.7025
     72.5000,       5.0000,   1.00000,    986.2358
     77.5000,       5.0000,   1.00000,    749.1830
     82.5000,       5.0000,   1.00000,    827.6258
     87.5000,       5.0000,   1.00000,    761.1367
     92.5000,       5.0000,   1.00000,    746.7797
     97.5000,       5.0000,   1.00000,    573.1627
    102.5000,       5.0000,   1.00000,    529.7411
    107.5000,       5.0000,   1.00000,    463.3610
    112.5000,       5.0000,   1.00000,    415.6459
    117.5000,       5.0000,   1.00000,    417.4702
    122.5000,       5.0000,   1.00000,    336.5617
    127.5000,       5.0000,   1.00000,    329.3366
    132.5000,       5.0000,   1.00000,    332.4402
    137.5000,       5.0000,   1.00000,    373.9816
    142.5000,       5.0000,   1.00000,    360.6857
    147.5000,       5.0000,   1.00000,    468.2136
    152.5000,       5.0000,   1.00000,    295.1475
    157.5000,       5.0000,   1.00000,    499.8554
    162.5000,       5.0000,   1.00000,    406.4085
    167.5000,       5.0000,   1.00000,    431.8698
    172.5000,       5.0000,   1.00000,    443.1328
    177.5000,       5.0000,   1.00000,    446.7346
    182.5000,       5.0000,   1.00000,    474.3217
    187.5000,       5.0000,   1.00000,    478.6962
    192.5000,       5.0000,   1.00000,    493.7142
    197.5000,       5.0000,   1.00000,    510.4474
    202.5000,       5.0000,   1.00000,    491.4417
    207.5000,       5.0000,   1.00000,    560.0701
    212.5000,       5.0000,   1.00000,    535.4108
    217.5000,       5.0000,   1.00000,    589.4586
    222.5000,       5.0000,   1.00000,    606.2536
    227.5000,       5.0000,   1.00000,    569.0516
    232.5000,       5.0000,   1.00000,    509.8947
    237.5000,       5.0000,   1.00000,    443.5668
    242.5000,       5.0000,   1.00000,    397.9293
    247.5000,       5.0000,   1.00000,    378.9997
    252.5000,       5.0000,   1.00000,    382.0097
    257.5000,       5.0000,   1.00000,    342.7827
    262.5000,       5.0000,   1.00000,    357.8817
    267.5000,       5.0000,   1.00000,    306.9323
    272.5000,       5.0000,   1.00000,    291.5595
    282.5000,       5.0000,   1.00000,    264.3892
    292.5000,       5.0000,   1.00000,    214.6865
    297.5000,       5.0000,   1.00000,    228.3260
    302.5000,       5.0000,   1.00000,    218.7462
    307.5000,       5.0000,   1.00000,    223.9768
    312.5000,       5.0000,   1.00000,    240.2621
    317.5000,       5.0000,   1.00000,    237.8957
    322.5000,       5.0000,   1.00000,    260.1676
    327.5000,       5.0000,   1.00000,    279.3975
    332.5000,       5.0000,   1.00000,    313.9537
    337.5000,       5.0000,   1.00000,    321.3166
    342.5000,       5.0000,   1.00000,    434.8703
    347.5000,       5.0000,   1.00000,    314.8166
    352.5000,       5.0000,   1.00000,    450.0426
    357.5000,       5.0000,   1.00000,    276.7777
     12.5000,       5.0000,   2.00000,    988.3329
     17.5000,       5.0000,   2.00000,   1092.8763
     22.5000,       5.0000,   2.00000,   1076.7296
     27.5000,       5.0000,   2.00000,    950.4945
     32.5000,       5.0000,   2.00000,   1078.1283
     37.5000,       5.0000,   2.00000,   1259.3324
     42.5000,       5.0000,   2.00000,   1072.8650
     47.5000,       5.0000,   2.00000,   1073.3068
     52.5000,       5.0000,   2.00000,    988.1022
     57.5000,       5.0000,   2.00000,   1045.7369
     62.5000,       5.0000,   2.00000,   1000.9648
     67.5000,       5.0000,   2.00000,    857.4037
     72.5000,       5.0000,   2.00000,   1111.9368
     77.5000,       5.0000,   2.00000,    810.5137
     82.5000,       5.0000,   2.00000,    758.8687
     87.5000,       5.0000,   2.00000,    846.7606
     92.5000,       5.0000,   2.00000,    796.8311
     97.5000,       5.0000,   2.00000,    589.3768
    102.5000,       5.0000,   2.00000,    554.8355
    107.5000,       5.0000,   2.00000,    505.2729
    112.5000,       5.0000,   2.00000,    459.5298
    117.5000,       5.0000,   2.00000,    462.0403
    122.5000,       5.0000,   2.00000,    346.2701
    127.5000,       5.0000,   2.00000,    315.9131
    132.5000,       5.0000,   2.00000,    349.3844
    137.5000,       5.0000,   2.00000,    367.3874
    142.5000,       5.0000,   2.00000,    441.7489
    147.5000,       5.0000,   2.00000,    477.8217
    152.5000,       5.0000,   2.00000,    296.9228
    157.5000,       5.0000,   2.00000,    553.5048
    162.5000,       5.0000,   2.00000,    524.6911
    167.5000,       5.0000,   2.00000,    456.6523
    172.5000,       5.0000,   2.00000,    515.7665
    177.5000,       5.0000,   2.00000,    528.7446
    182.5000,       5.0000,   2.00000,    545.0429
    187.5000,       5.0000,   2.00000,    532.9620
    192.5000,       5.0000,   2.00000,    552.9243
    197.5000,       5.0000,   2.00000,    553.4571
    202.5000,       5.0000,   2.00000,    547.8942
    207.5000,       5.0000,   2.00000,    626.7105
    212.5000,       5.0000,   2.00000,    559.6824
    217.5000,       5.0000,   2.00000,    592.5622
    222.5000,       5.0000,   2.00000,    653.9609
    227.5000,       5.0000,   2.00000,    611.8694
    232.5000,       5.0000,   2.00000,    563.1594
    237.5000,       5.0000,   2.00000,    517.5158
    242.5000,       5.0000,   2.00000,    474.4689
    247.5000,       5.0000,   2.00000,    470.0953
    252.5000,       5.0000,   2.00000,    457.2972
    257.5000,       5.0000,   2.00000,    408.0339
    262.5000,       5.0000,   2.00000,    425.8751
    267.5000,       5.0000,   2.00000,    369.4114
    272.5000,       5.0000,   2.00000,    332.9291
    277.5000,       5.0000,   2.00000,    314.4255
    282.5000,       5.0000,   2.00000,    331.0758
    287.5000,       5.0000,   2.00000,    345.7152
    292.5000,       5.0000,   2.00000,    257.7470
    297.5000,       5.0000,   2.00000,    278.4848
    302.5000,       5.0000,   2.00000,    286.0588
    307.5000,       5.0000,   2.00000,    287.2470
    312.5000,       5.0000,   2.00000,    305.4753
    317.5000,       5.0000,   2.00000,    297.9913
    322.5000,       5.0000,   2.00000,    325.5922
    327.5000,       5.0000,   2.00000,    359.2390
    332.5000,       5.0000,   2.00000,    356.3189
    337.5000,       5.0000,   2.00000,    388.8457
    342.5000,       5.0000,   2.00000,    451.2760
    347.5000,       5.0000,   2.00000,    367.0400
    352.5000,       5.0000,   2.00000,    503.8783
     17.5000,       5.0000,   3.00000,    955.9340
     22.5000,       5.0000,   3.00000,    883.2347
     27.5000,       5.0000,   3.00000,    820.7337
     32.5000,       5.0000,   3.00000,    943.4287
     37.5000,       5.0000,   3.00000,   1200.6434
     42.5000,       5.0000,   3.00000,   1032.5364
     47.5000,       5.0000,   3.00000,    973.8086
     52.5000,       5.0000,   3.00000,    906.7527
     57.5000,       5.0000,   3.00000,    950.8507
     62.5000,       5.0000,   3.00000,    998.3201
     67.5000,       5.0000,   3.00000,    886.8997
     72.5000,       5.0000,   3.00000,   1108.3286
     77.5000,       5.0000,   3.00000,    753.3288
     82.5000,       5.0000,   3.00000,    763.5563
     87.5000,       5.0000,   3.00000,    781.7358
     92.5000,       5.0000,   3.00000,    813.2106
     97.5000,       5.0000,   3.00000,    559.3655
    102.5000,       5.0000,   3.00000,    497.2534
    107.5000,       5.0000,   3.00000,    486.4362
    112.5000,       5.0000,   3.00000,    492.1774
    117.5000,       5.0000,   3.00000,    482.4715
    122.5000,       5.0000,   3.00000,    344.2501
    127.5000,       5.0000,   3.00000,    306.2125
    132.5000,       5.0000,   3.00000,    316.6495
    137.5000,       5.0000,   3.00000,    423.3373
    142.5000,       5.0000,   3.00000,    444.0191
    147.5000,       5.0000,   3.00000,    475.8351
    152.5000,       5.0000,   3.00000,    282.5594
    157.5000,       5.0000,   3.00000,    533.4675
    162.5000,       5.0000,   3.00000,    514.7330
    167.5000,       5.0000,   3.00000,    517.3900
    172.5000,       5.0000,   3.00000,    503.4483
    177.5000,       5.0000,   3.00000,    549.7894
    182.5000,       5.0000,   3.00000,    563.5109
    187.5000,       5.0000,   3.00000,    548.0093
    192.5000,       5.0000,   3.00000,    545.2888
    197.5000,       5.0000,   3.00000,    562.2822
    202.5000,       5.0000,   3.00000,    561.5836
    207.5000,       5.0000,   3.00000,    621.8809
    212.5000,       5.0000,   3.00000,    547.2339
    217.5000,       5.0000,   3.00000,    596.7012
    222.5000,       5.0000,   3.00000,    661.3515
    227.5000,       5.0000,   3.00000,    642.2053
    232.5000,       5.0000,   3.00000,    570.7365
    237.5000,       5.0000,   3.00000,    520.2124
    242.5000,       5.0000,   3.00000,    510.7867
    247.5000,       5.0000,   3.00000,    516.7889
    252.5000,       5.0000,   3.00000,    527.6246
    257.5000,       5.0000,   3.00000,    477.9284
    262.5000,       5.0000,   3.00000,    494.3738
    267.5000,       5.0000,   3.00000,    416.7854
    272.5000,       5.0000,   3.00000,    368.2773
    277.5000,       5.0000,   3.00000,    360.7807
    282.5000,       5.0000,   3.00000,    395.3757
    287.5000,       5.0000,   3.00000,    420.7441
    292.5000,       5.0000,   3.00000,    306.7986
    297.5000,       5.0000,   3.00000,    320.2361
    302.5000,       5.0000,   3.00000,    332.9175
    307.5000,       5.0000,   3.00000,    356.8720
    312.5000,       5.0000,   3.00000,    372.2901
    317.5000,       5.0000,   3.00000,    359.4075
    322.5000,       5.0000,   3.00000,    389.6122
    327.5000,       5.0000,   3.00000,    391.7103
    332.5000,       5.0000,   3.00000,    414.1750
    337.5000,       5.0000,   3.00000,    391.4589
    342.5000,       5.0000,   3.00000,    517.1419
    347.5000,       5.0000,   3.00000,    413.9246
     22.5000,      15.0000,   1.00000,    774.7075
     27.5000,      15.0000,   1.00000,    809.3152
     32.5000,      15.0000,   1.00000,    931.0316
     37.5000,      15.0000,   1.00000,    985.8116
     42.5000,      15.0000,   1.00000,    990.5087
     47.5000,      15.0000,   1.00000,    894.9932
     52.5000,      15.0000,   1.00000,    780.4579
     57.5000,      15.0000,   1.00000,    794.6851
     62.5000,      15.0000,   1.00000,    865.8370
     67.5000,      15.0000,   1.00000,    934.2634
     72.5000,      15.0000,   1.00000,    841.9495
     77.5000,      15.0000,   1.00000,    835.6608
     82.5000,      15.0000,   1.00000,    736.7737
     87.5000,      15.0000,   1.00000,    734.9372
     92.5000,      15.0000,   1.00000,    650.4781
     97.5000,      15.0000,   1.00000,    591.6933
    102.5000,      15.0000,   1.00000,    469.7292
    107.5000,      15.0000,   1.00000,    457.8151
    112.5000,      15.0000,   1.00000,    474.6123
    117.5000,      15.0000,   1.00000,    445.3894
    122.5000,      15.0000,   1.00000,    382.1280
    127.5000,      15.0000,   1.00000,    315.2880
    132.5000,      15.0000,   1.00000,    361.1375
    137.5000,      15.0000,   1.00000,    404.3338
    142.5000,      15.0000,   1.00000,    452.4037
    147.5000,      15.0000,   1.00000,    381.6715
    152.5000,      15.0000,   1.00000,    414.1313
    157.5000,      15.0000,   1.00000,    402.3276
    162.5000,      15.0000,   1.00000,    469.4857
    167.5000,      15.0000,   1.00000,    491.2034
    172.5000,      15.0000,   1.00000,    520.1946
    177.5000,      15.0000,   1.00000,    493.9527
    182.5000,      15.0000,   1.00000,    528.9535
    187.5000,      15.0000,   1.00000,    519.2314
    192.5000,      15.0000,   1.00000,    522.6386
    197.5000,      15.0000,   1.00000,    539.0377
    202.5000,      15.0000,   1.00000,    563.9399
    207.5000,      15.0000,   1.00000,    557.5319
    212.5000,      15.0000,   1.00000,    583.0021
    217.5000,      15.0000,   1.00000,    600.9257
    222.5000,      15.0000,   1.00000,    621.4212
    227.5000,      15.0000,   1.00000,    602.3770
    232.5000,      15.0000,   1.00000,    552.7713
    237.5000,      15.0000,   1.00000,    501.9664
    242.5000,      15.0000,   1.00000,    488.5068
    247.5000,      15.0000,   1.00000,    517.1269
    252.5000,      15.0000,   1.00000,    532.6910
    257.5000,      15.0000,   1.00000,    540.7827
    262.5000,      15.0000,   1.00000,    497.5936
    267.5000,      15.0000,   1.00000,    447.6550
    272.5000,      15.0000,   1.00000,    408.1341
    277.5000,      15.0000,   1.00000,    407.2100
    282.5000,      15.0000,   1.00000,    424.2640
    287.5000,      15.0000,   1.00000,    410.2004
    292.5000,      15.0000,   1.00000,    383.4752
    297.5000,      15.0000,   1.00000,    346.9001
    302.5000,      15.0000,   1.00000,    361.3512
    307.5000,      15.0000,   1.00000,    385.8180
    312.5000,      15.0000,   1.00000,    406.1485
    317.5000,      15.0000,   1.00000,    414.8399
    322.5000,      15.0000,   1.00000,    401.3194
    327.5000,      15.0000,   1.00000,    418.6611
    332.5000,      15.0000,   1.00000,    395.8980
    337.5000,      15.0000,   1.00000,    454.8980
    342.5000,      15.0000,   1.00000,    459.0328
     22.5000,       5.0000,   4.00000,    734.9279
     27.5000,       5.0000,   4.00000,    700.9139
     32.5000,       5.0000,   4.00000,    850.0425
     37.5000,       5.0000,   4.00000,   1070.7948
     42.5000,       5.0000,   4.00000,    915.2459
     47.5000,       5.0000,   4.00000,    907.3765
     52.5000,       5.0000,   4.00000,    721.3314
     57.5000,       5.0000,   4.00000,    787.6890
     62.5000,       5.0000,   4.00000,    900.8636
     67.5000,       5.0000,   4.00000,    795.7729
     72.5000,       5.0000,   4.00000,   1010.3706
     77.5000,       5.0000,   4.00000,    705.8790
     82.5000,       5.0000,   4.00000,    711.2740
     87.5000,       5.0000,   4.00000,    747.0763
     92.5000,       5.0000,   4.00000,    705.9301
     97.5000,       5.0000,   4.00000,    516.0773
    102.5000,       5.0000,   4.00000,    453.3024
    107.5000,       5.0000,   4.00000,    438.5411
    112.5000,       5.0000,   4.00000,    451.7438
    117.5000,       5.0000,   4.00000,    478.1857
    122.5000,       5.0000,   4.00000,    339.8343
    127.5000,       5.0000,   4.00000,    290.2626
    132.5000,       5.0000,   4.00000,    330.2163
    137.5000,       5.0000,   4.00000,    387.3794
    142.5000,       5.0000,   4.00000,    431.4078
    147.5000,       5.0000,   4.00000,    471.7315
    152.5000,       5.0000,   4.00000,    269.9726
    157.5000,       5.0000,   4.00000,    496.2227
    162.5000,       5.0000,   4.00000,    466.6786
    167.5000,       5.0000,   4.00000,    472.3373
    172.5000,       5.0000,   4.00000,    515.1345
    177.5000,       5.0000,   4.00000,    482.8245
    182.5000,       5.0000,   4.00000,    536.2544
    187.5000,       5.0000,   4.00000,    518.0468
    192.5000,       5.0000,   4.00000,    534.2471
    197.5000,       5.0000,   4.00000,    545.7158
    202.5000,       5.0000,   4.00000,    520.0035
    207.5000,       5.0000,   4.00000,    579.3178
    212.5000,       5.0000,   4.00000,    522.4597
    217.5000,       5.0000,   4.00000,    597.5389
    222.5000,       5.0000,   4.00000,    678.4749
    227.5000,       5.0000,   4.00000,    629.4133
    232.5000,       5.0000,   4.00000,    554.8027
    237.5000,       5.0000,   4.00000,    493.6423
    242.5000,       5.0000,   4.00000,    477.7613
    247.5000,       5.0000,   4.00000,    524.1091
    252.5000,       5.0000,   4.00000,    568.6957
    257.5000,       5.0000,   4.00000,    533.0557
    262.5000,       5.0000,   4.00000,    551.1519
    267.5000,       5.0000,   4.00000,    447.2152
    272.5000,       5.0000,   4.00000,    407.3184
    277.5000,       5.0000,   4.00000,    402.3833
    282.5000,       5.0000,   4.00000,    438.6147
    287.5000,       5.0000,   4.00000,    481.6021
    292.5000,       5.0000,   4.00000,    348.5301
    297.5000,       5.0000,   4.00000,    364.4650
    302.5000,       5.0000,   4.00000,    370.8602
    307.5000,       5.0000,   4.00000,    396.4685
    312.5000,       5.0000,   4.00000,    436.1839
    317.5000,       5.0000,   4.00000,    412.5584
    322.5000,       5.0000,   4.00000,    413.3815
    327.5000,       5.0000,   4.00000,    431.0662
    332.5000,       5.0000,   4.00000,    407.4266
    337.5000,       5.0000,   4.00000,    434.7094
    342.5000,       5.0000,   4.00000,    566.2016
     30.0000,      20.0000,   1.00000,    764.5583
     35.0000,      20.0000,   1.00000,    775.4888
     40.0000,      20.0000,   1.00000,    813.5374
     45.0000,      20.0000,   1.00000,    716.1278
     50.0000,      20.0000,   1.00000,    657.8076
     55.0000,      20.0000,   1.00000,    635.3366
     60.0000,      20.0000,   1.00000,    584.7775
     65.0000,      20.0000,   1.00000,    633.2747
     70.0000,      20.0000,   1.00000,    692.0258
     75.0000,      20.0000,   1.00000,    699.5721
     80.0000,      20.0000,   1.00000,    741.0374
     85.0000,      20.0000,   1.00000,    642.4889
     90.0000,      20.0000,   1.00000,    576.7215
     95.0000,      20.0000,   1.00000,    536.6628
    100.0000,      20.0000,   1.00000,    470.5291
    105.0000,      20.0000,   1.00000,    428.3519
    110.0000,      20.0000,   1.00000,    401.3704
    115.0000,      20.0000,   1.00000,    380.8845
    120.0000,      20.0000,   1.00000,    364.4345
    125.0000,      20.0000,   1.00000,    376.5840
    130.0000,      20.0000,   1.00000,    345.1012
    135.0000,      20.0000,   1.00000,    361.9135
    140.0000,      20.0000,   1.00000,    397.9543
    145.0000,      20.0000,   1.00000,    362.8851
    150.0000,      20.0000,   1.00000,    405.1450
    155.0000,      20.0000,   1.00000,    398.6243
    160.0000,      20.0000,   1.00000,    372.6046
    165.0000,      20.0000,   1.00000,    402.2465
    170.0000,      20.0000,   1.00000,    402.2861
    175.0000,      20.0000,   1.00000,    430.3561
    180.0000,      20.0000,   1.00000,    449.6488
    185.0000,      20.0000,   1.00000,    435.5074
    190.0000,      20.0000,   1.00000,    480.9056
    195.0000,      20.0000,   1.00000,    482.7247
    200.0000,      20.0000,   1.00000,    496.5233
    205.0000,      20.0000,   1.00000,    502.7267
    210.0000,      20.0000,   1.00000,    535.8683
    215.0000,      20.0000,   1.00000,    594.2505
    220.0000,      20.0000,   1.00000,    594.5444
    225.0000,      20.0000,   1.00000,    576.6597
    230.0000,      20.0000,   1.00000,    539.6384
    235.0000,      20.0000,   1.00000,    472.7703
    240.0000,      20.0000,   1.00000,    449.0530
    245.0000,      20.0000,   1.00000,    452.2246
    250.0000,      20.0000,   1.00000,    487.2404
    255.0000,      20.0000,   1.00000,    542.1673
    260.0000,      20.0000,   1.00000,    540.3430
    265.0000,      20.0000,   1.00000,    516.2689
    270.0000,      20.0000,   1.00000,    489.7519
    275.0000,      20.0000,   1.00000,    459.1437
    280.0000,      20.0000,   1.00000,    462.2574
    285.0000,      20.0000,   1.00000,    441.7339
    290.0000,      20.0000,   1.00000,    435.9895
    295.0000,      20.0000,   1.00000,    429.1311
    300.0000,      20.0000,   1.00000,    403.4557
    305.0000,      20.0000,   1.00000,    421.2014
    310.0000,      20.0000,   1.00000,    431.7287
    315.0000,      20.0000,   1.00000,    432.6328
    320.0000,      20.0000,   1.00000,    453.3681
    325.0000,      20.0000,   1.00000,    414.4242
    330.0000,      20.0000,   1.00000,    429.8255
    335.0000,      20.0000,   1.00000,    475.5924
     27.5000,       5.0000,   5.00000,    604.3553
     32.5000,       5.0000,   5.00000,    738.1492
     37.5000,       5.0000,   5.00000,    913.7688
     42.5000,       5.0000,   5.00000,    802.6027
     47.5000,       5.0000,   5.00000,    716.2872
     52.5000,       5.0000,   5.00000,    621.4861
     57.5000,       5.0000,   5.00000,    645.7767
     62.5000,       5.0000,   5.00000,    688.3599
     67.5000,       5.0000,   5.00000,    643.5161
     72.5000,       5.0000,   5.00000,    877.1699
     77.5000,       5.0000,   5.00000,    644.1996
     82.5000,       5.0000,   5.00000,    641.3114
     87.5000,       5.0000,   5.00000,    668.3504
     92.5000,       5.0000,   5.00000,    633.1801
     97.5000,       5.0000,   5.00000,    437.5310
    102.5000,       5.0000,   5.00000,    426.0159
    107.5000,       5.0000,   5.00000,    391.1079
    112.5000,       5.0000,   5.00000,    389.9240
    117.5000,       5.0000,   5.00000,    428.0219
    122.5000,       5.0000,   5.00000,    324.3495
    127.5000,       5.0000,   5.00000,    301.3594
    132.5000,       5.0000,   5.00000,    310.0542
    137.5000,       5.0000,   5.00000,    356.0297
    142.5000,       5.0000,   5.00000,    396.1444
    147.5000,       5.0000,   5.00000,    452.9734
    152.5000,       5.0000,   5.00000,    260.6045
    157.5000,       5.0000,   5.00000,    469.0122
    162.5000,       5.0000,   5.00000,    417.8358
    167.5000,       5.0000,   5.00000,    402.1683
    172.5000,       5.0000,   5.00000,    430.5471
    177.5000,       5.0000,   5.00000,    461.4467
    182.5000,       5.0000,   5.00000,    445.5533
    187.5000,       5.0000,   5.00000,    484.1492
    192.5000,       5.0000,   5.00000,    512.5143
    197.5000,       5.0000,   5.00000,    502.5697
    202.5000,       5.0000,   5.00000,    468.9855
    207.5000,       5.0000,   5.00000,    526.1852
    212.5000,       5.0000,   5.00000,    495.5858
    217.5000,       5.0000,   5.00000,    588.5544
    222.5000,       5.0000,   5.00000,    673.9501
    227.5000,       5.0000,   5.00000,    610.7145
    232.5000,       5.0000,   5.00000,    520.6030
    237.5000,       5.0000,   5.00000,    454.6164
    242.5000,       5.0000,   5.00000,    435.1347
    247.5000,       5.0000,   5.00000,    488.6214
    252.5000,       5.0000,   5.00000,    566.7945
    257.5000,       5.0000,   5.00000,    552.3115
    262.5000,       5.0000,   5.00000,    575.6511
    267.5000,       5.0000,   5.00000,    487.9386
    272.5000,       5.0000,   5.00000,    437.0468
    277.5000,       5.0000,   5.00000,    428.2269
    282.5000,       5.0000,   5.00000,    472.5362
    287.5000,       5.0000,   5.00000,    510.7010
    292.5000,       5.0000,   5.00000,    381.6938
    297.5000,       5.0000,   5.00000,    400.7380
    302.5000,       5.0000,   5.00000,    404.5577
    307.5000,       5.0000,   5.00000,    424.9253
    312.5000,       5.0000,   5.00000,    463.9987
    317.5000,       5.0000,   5.00000,    432.0738
    322.5000,       5.0000,   5.00000,    442.9299
    327.5000,       5.0000,   5.00000,    421.0437
    332.5000,       5.0000,   5.00000,    436.4041
    337.5000,       5.0000,   5.00000,    459.6673
     32.5000,       5.0000,   6.00000,    611.9024
     37.5000,       5.0000,   6.00000,    791.3940
     42.5000,       5.0000,   6.00000,    618.5978
     47.5000,       5.0000,   6.00000,    593.0640
     52.5000,       5.0000,   6.00000,    515.4516
     57.5000,       5.0000,   6.00000,    521.2064
     62.5000,       5.0000,   6.00000,    510.6123
     67.5000,       5.0000,   6.00000,    480.2765
     72.5000,       5.0000,   6.00000,    723.4408
     77.5000,       5.0000,   6.00000,    544.3660
     82.5000,       5.0000,   6.00000,    566.6162
     87.5000,       5.0000,   6.00000,    575.3075
     92.5000,       5.0000,   6.00000,    564.6682
     97.5000,       5.0000,   6.00000,    404.1256
    102.5000,       5.0000,   6.00000,    359.2724
    107.5000,       5.0000,   6.00000,    355.6081
    112.5000,       5.0000,   6.00000,    344.4008
    117.5000,       5.0000,   6.00000,    366.9109
    122.5000,       5.0000,   6.00000,    305.9829
    127.5000,       5.0000,   6.00000,    285.0953
    132.5000,       5.0000,   6.00000,    291.1225
    137.5000,       5.0000,   6.00000,    331.5349
    142.5000,       5.0000,   6.00000,    363.1098
    147.5000,       5.0000,   6.00000,    416.0082
    152.5000,       5.0000,   6.00000,    246.7630
    157.5000,       5.0000,   6.00000,    444.0414
    162.5000,       5.0000,   6.00000,    375.6156
    167.5000,       5.0000,   6.00000,    334.1701
    172.5000,       5.0000,   6.00000,    352.0820
    177.5000,       5.0000,   6.00000,    371.3148
    182.5000,       5.0000,   6.00000,    426.8628
    187.5000,       5.0000,   6.00000,    417.8460
    192.5000,       5.0000,   6.00000,    459.0626
    197.5000,       5.0000,   6.00000,    457.1270
    202.5000,       5.0000,   6.00000,    425.5507
    207.5000,       5.0000,   6.00000,    483.9066
    212.5000,       5.0000,   6.00000,    463.2903
    217.5000,       5.0000,   6.00000,    560.8945
    222.5000,       5.0000,   6.00000,    639.2732
    227.5000,       5.0000,   6.00000,    585.9572
    232.5000,       5.0000,   6.00000,    485.0378
    237.5000,       5.0000,   6.00000,    416.5715
    242.5000,       5.0000,   6.00000,    406.7510
    247.5000,       5.0000,   6.00000,    446.7418
    252.5000,       5.0000,   6.00000,    517.0389
    257.5000,       5.0000,   6.00000,    522.1846
    262.5000,       5.0000,   6.00000,    588.9620
    267.5000,       5.0000,   6.00000,    509.3593
    272.5000,       5.0000,   6.00000,    459.2348
    277.5000,       5.0000,   6.00000,    445.1676
    282.5000,       5.0000,   6.00000,    484.9703
    287.5000,       5.0000,   6.00000,    535.4595
    292.5000,       5.0000,   6.00000,    395.3329
    297.5000,       5.0000,   6.00000,    423.8869
    302.5000,       5.0000,   6.00000,    429.7978
    307.5000,       5.0000,   6.00000,    447.0105
    312.5000,       5.0000,   6.00000,    455.1911
    317.5000,       5.0000,   6.00000,    435.6609
    322.5000,       5.0000,   6.00000,    433.2656
    327.5000,       5.0000,   6.00000,    443.9103
    332.5000,       5.0000,   6.00000,    455.5851
     37.5000,      25.0000,   1.00000,    576.7445
     42.5000,      25.0000,   1.00000,    562.4994
     47.5000,      25.0000,   1.00000,    541.4189
     52.5000,      25.0000,   1.00000,    482.5833
     57.5000,      25.0000,   1.00000,    430.4816
     62.5000,      25.0000,   1.00000,    445.7208
     67.5000,      25.0000,   1.00000,    448.6597
     72.5000,      25.0000,   1.00000,    488.9501
     77.5000,      25.0000,   1.00000,    553.0984
     82.5000,      25.0000,   1.00000,    579.9338
     87.5000,      25.0000,   1.00000,    509.9822
     92.5000,      25.0000,   1.00000,    478.8604
     97.5000,      25.0000,   1.00000,    449.8594
    102.5000,      25.0000,   1.00000,    407.8907
    107.5000,      25.0000,   1.00000,    351.9312
    112.5000,      25.0000,   1.00000,    339.8715
    117.5000,      25.0000,   1.00000,    328.0874
    122.5000,      25.0000,   1.00000,    320.4732
    127.5000,      25.0000,   1.00000,    335.2654
    132.5000,      25.0000,   1.00000,    342.9817
    137.5000,      25.0000,   1.00000,    360.3503
    142.5000,      25.0000,   1.00000,    332.4523
    147.5000,      25.0000,   1.00000,    363.1386
    152.5000,      25.0000,   1.00000,    364.2238
    157.5000,      25.0000,   1.00000,    352.9362
    162.5000,      25.0000,   1.00000,    321.0844
    167.5000,      25.0000,   1.00000,    333.0928
    172.5000,      25.0000,   1.00000,    319.6023
    177.5000,      25.0000,   1.00000,    340.4729
    182.5000,      25.0000,   1.00000,    375.6093
    187.5000,      25.0000,   1.00000,    399.9437
    192.5000,      25.0000,   1.00000,    380.4227
    197.5000,      25.0000,   1.00000,    429.7126
    202.5000,      25.0000,   1.00000,    457.9376
    207.5000,      25.0000,   1.00000,    496.2513
    212.5000,      25.0000,   1.00000,    536.1790
    217.5000,      25.0000,   1.00000,    546.4474
    222.5000,      25.0000,   1.00000,    525.0468
    227.5000,      25.0000,   1.00000,    493.0043
    232.5000,      25.0000,   1.00000,    464.8458
    237.5000,      25.0000,   1.00000,    433.7041
    242.5000,      25.0000,   1.00000,    418.4138
    247.5000,      25.0000,   1.00000,    421.2837
    252.5000,      25.0000,   1.00000,    435.0179
    257.5000,      25.0000,   1.00000,    477.8855
    262.5000,      25.0000,   1.00000,    513.8486
    267.5000,      25.0000,   1.00000,    517.0591
    272.5000,      25.0000,   1.00000,    515.7901
    277.5000,      25.0000,   1.00000,    493.6942
    282.5000,      25.0000,   1.00000,    460.8813
    287.5000,      25.0000,   1.00000,    451.1804
    292.5000,      25.0000,   1.00000,    453.1821
    297.5000,      25.0000,   1.00000,    449.0285
    302.5000,      25.0000,   1.00000,    441.7581
    307.5000,      25.0000,   1.00000,    431.1397
    312.5000,      25.0000,   1.00000,    435.4022
    317.5000,      25.0000,   1.00000,    416.0958
    322.5000,      25.0000,   1.00000,    436.0672
    327.5000,      25.0000,   1.00000,    454.3057
     37.5000,       5.0000,   7.00000,    601.0853
     42.5000,       5.0000,   7.00000,    512.4933
     47.5000,       5.0000,   7.00000,    488.3498
     52.5000,       5.0000,   7.00000,    404.6996
     57.5000,       5.0000,   7.00000,    396.8618
     62.5000,       5.0000,   7.00000,    413.6976
     67.5000,       5.0000,   7.00000,    371.0871
     72.5000,       5.0000,   7.00000,    535.6176
     77.5000,       5.0000,   7.00000,    440.3192
     82.5000,       5.0000,   7.00000,    462.3315
     87.5000,       5.0000,   7.00000,    510.0876
     92.5000,       5.0000,   7.00000,    503.5466
     97.5000,       5.0000,   7.00000,    358.3370
    102.5000,       5.0000,   7.00000,    325.0121
    107.5000,       5.0000,   7.00000,    300.7949
    112.5000,       5.0000,   7.00000,    311.2614
    117.5000,       5.0000,   7.00000,    346.6085
    122.5000,       5.0000,   7.00000,    266.3598
    127.5000,       5.0000,   7.00000,    252.0556
    132.5000,       5.0000,   7.00000,    274.1938
    137.5000,       5.0000,   7.00000,    307.5428
    142.5000,       5.0000,   7.00000,    336.2588
    147.5000,       5.0000,   7.00000,    381.9457
    152.5000,       5.0000,   7.00000,    222.9762
    157.5000,       5.0000,   7.00000,    403.4449
    162.5000,       5.0000,   7.00000,    332.8716
    167.5000,       5.0000,   7.00000,    291.1680
    172.5000,       5.0000,   7.00000,    286.3205
    177.5000,       5.0000,   7.00000,    311.8981
    182.5000,       5.0000,   7.00000,    362.6731
    187.5000,       5.0000,   7.00000,    387.9847
    192.5000,       5.0000,   7.00000,    380.7021
    197.5000,       5.0000,   7.00000,    407.3094
    202.5000,       5.0000,   7.00000,    392.2893
    207.5000,       5.0000,   7.00000,    448.1086
    212.5000,       5.0000,   7.00000,    428.1592
    217.5000,       5.0000,   7.00000,    512.9661
    222.5000,       5.0000,   7.00000,    597.4972
    227.5000,       5.0000,   7.00000,    537.8121
    232.5000,       5.0000,   7.00000,    458.2082
    237.5000,       5.0000,   7.00000,    398.9362
    242.5000,       5.0000,   7.00000,    379.4414
    252.5000,       5.0000,   7.00000,    453.8185
    257.5000,       5.0000,   7.00000,    476.0805
    262.5000,       5.0000,   7.00000,    562.7734
    267.5000,       5.0000,   7.00000,    507.2170
    272.5000,       5.0000,   7.00000,    467.0345
    277.5000,       5.0000,   7.00000,    452.6740
    282.5000,       5.0000,   7.00000,    494.9788
    287.5000,       5.0000,   7.00000,    542.5395
    292.5000,       5.0000,   7.00000,    403.0225
    297.5000,       5.0000,   7.00000,    427.7347
    302.5000,       5.0000,   7.00000,    440.7649
    307.5000,       5.0000,   7.00000,    439.0330
    312.5000,       5.0000,   7.00000,    459.0097
    317.5000,       5.0000,   7.00000,    404.7799
    322.5000,       5.0000,   7.00000,    432.6536
    327.5000,       5.0000,   7.00000,    460.1072
     42.5000,       5.0000,   8.00000,    417.9764
     47.5000,       5.0000,   8.00000,    387.4809
     52.5000,       5.0000,   8.00000,    309.1701
     57.5000,       5.0000,   8.00000,    318.3236
     62.5000,       5.0000,   8.00000,    336.3664
     67.5000,       5.0000,   8.00000,    302.9352
     72.5000,       5.0000,   8.00000,    413.4727
     77.5000,       5.0000,   8.00000,    318.0509
     82.5000,       5.0000,   8.00000,    377.3071
     87.5000,       5.0000,   8.00000,    432.4961
     92.5000,       5.0000,   8.00000,    446.6543
     97.5000,       5.0000,   8.00000,    315.6856
    102.5000,       5.0000,   8.00000,    289.4168
    107.5000,       5.0000,   8.00000,    272.0946
    112.5000,       5.0000,   8.00000,    282.1772
    117.5000,       5.0000,   8.00000,    318.4519
    122.5000,       5.0000,   8.00000,    240.0549
    127.5000,       5.0000,   8.00000,    223.4131
    132.5000,       5.0000,   8.00000,    243.0416
    137.5000,       5.0000,   8.00000,    286.1381
    142.5000,       5.0000,   8.00000,    309.6689
    147.5000,       5.0000,   8.00000,    349.7634
    152.5000,       5.0000,   8.00000,    197.2205
    157.5000,       5.0000,   8.00000,    345.1756
    162.5000,       5.0000,   8.00000,    296.9839
    167.5000,       5.0000,   8.00000,    255.2780
    172.5000,       5.0000,   8.00000,    258.4611
    177.5000,       5.0000,   8.00000,    272.0977
    182.5000,       5.0000,   8.00000,    302.4652
    187.5000,       5.0000,   8.00000,    321.9953
    192.5000,       5.0000,   8.00000,    357.7355
    197.5000,       5.0000,   8.00000,    345.8845
    202.5000,       5.0000,   8.00000,    355.2933
    207.5000,       5.0000,   8.00000,    412.6484
    212.5000,       5.0000,   8.00000,    388.0827
    217.5000,       5.0000,   8.00000,    470.3186
    222.5000,       5.0000,   8.00000,    535.7271
    227.5000,       5.0000,   8.00000,    498.2783
    232.5000,       5.0000,   8.00000,    434.1630
    237.5000,       5.0000,   8.00000,    384.0462
    247.5000,       5.0000,   8.00000,    372.6119
    252.5000,       5.0000,   8.00000,    424.9141
    257.5000,       5.0000,   8.00000,    428.8363
    262.5000,       5.0000,   8.00000,    506.1491
    267.5000,       5.0000,   8.00000,    476.8705
    272.5000,       5.0000,   8.00000,    453.1391
    277.5000,       5.0000,   8.00000,    453.1407
    287.5000,       5.0000,   8.00000,    543.1603
    292.5000,       5.0000,   8.00000,    399.5255
    297.5000,       5.0000,   8.00000,    425.6603
    302.5000,       5.0000,   8.00000,    415.4783
    307.5000,       5.0000,   8.00000,    434.7085
    312.5000,       5.0000,   8.00000,    431.1234
    317.5000,       5.0000,   8.00000,    406.2854
    322.5000,       5.0000,   8.00000,    425.6035
     52.5000,      35.0000,   1.00000,    275.5866
     57.5000,      35.0000,   1.00000,    270.4566
     62.5000,      35.0000,   1.00000,    258.2835
     67.5000,      35.0000,   1.00000,    251.4675
     72.5000,      35.0000,   1.00000,    272.4360
     77.5000,      35.0000,   1.00000,    291.5935
     82.5000,      35.0000,   1.00000,    289.4751
     87.5000,      35.0000,   1.00000,    311.0078
     92.5000,      35.0000,   1.00000,    316.2244
     97.5000,      35.0000,   1.00000,    322.3332
    102.5000,      35.0000,   1.00000,    339.4966
    107.5000,      35.0000,   1.00000,    306.7263
    112.5000,      35.0000,   1.00000,    267.2056
    117.5000,      35.0000,   1.00000,    257.0789
    122.5000,      35.0000,   1.00000,    255.5453
    127.5000,      35.0000,   1.00000,    276.9114
    132.5000,      35.0000,   1.00000,    287.4331
    137.5000,      35.0000,   1.00000,    260.2840
    142.5000,      35.0000,   1.00000,    280.0681
    147.5000,      35.0000,   1.00000,    278.6692
    152.5000,      35.0000,   1.00000,    261.8666
    157.5000,      35.0000,   1.00000,    243.5023
    162.5000,      35.0000,   1.00000,    242.5226
    167.5000,      35.0000,   1.00000,    245.0488
    172.5000,      35.0000,   1.00000,    263.6914
    177.5000,      35.0000,   1.00000,    253.0229
    182.5000,      35.0000,   1.00000,    247.7778
    187.5000,      35.0000,   1.00000,    254.4250
    192.5000,      35.0000,   1.00000,    286.1280
    197.5000,      35.0000,   1.00000,    325.0571
    202.5000,      35.0000,   1.00000,    377.4805
    207.5000,      35.0000,   1.00000,    405.8065
    212.5000,      35.0000,   1.00000,    428.1640
    222.5000,      35.0000,   1.00000,    405.3323
    227.5000,      35.0000,   1.00000,    389.1778
    232.5000,      35.0000,   1.00000,    387.6520
    237.5000,      35.0000,   1.00000,    382.6137
    242.5000,      35.0000,   1.00000,    376.9733
    247.5000,      35.0000,   1.00000,    374.7592
    257.5000,      35.0000,   1.00000,    366.2855
    262.5000,      35.0000,   1.00000,    379.4838
    267.5000,      35.0000,   1.00000,    404.6461
    272.5000,      35.0000,   1.00000,    441.7638
    277.5000,      35.0000,   1.00000,    459.6506
    282.5000,      35.0000,   1.00000,    453.2211
    287.5000,      35.0000,   1.00000,    444.8187
    292.5000,      35.0000,   1.00000,    422.7280
    297.5000,      35.0000,   1.00000,    419.9985
    302.5000,      35.0000,   1.00000,    389.7657
    307.5000,      35.0000,   1.00000,    384.3664
    312.5000,      35.0000,   1.00000,    399.7080
     52.5000,       5.0000,  10.00000,    215.3229
     57.5000,       5.0000,  10.00000,    225.6214
     62.5000,       5.0000,  10.00000,    233.3541
     67.5000,       5.0000,  10.00000,    202.0823
     72.5000,       5.0000,  10.00000,    280.4172
     77.5000,       5.0000,  10.00000,    212.8516
     82.5000,       5.0000,  10.00000,    234.2689
     87.5000,       5.0000,  10.00000,    279.6149
     92.5000,       5.0000,  10.00000,    319.3847
     97.5000,       5.0000,  10.00000,    241.7684
    102.5000,       5.0000,  10.00000,    241.6858
    107.5000,       5.0000,  10.00000,    230.9490
    112.5000,       5.0000,  10.00000,    237.2685
    117.5000,       5.0000,  10.00000,    267.1868
    122.5000,       5.0000,  10.00000,    205.8300
    127.5000,       5.0000,  10.00000,    194.1151
    132.5000,       5.0000,  10.00000,    197.1168
    137.5000,       5.0000,  10.00000,    222.6273
    142.5000,       5.0000,  10.00000,    244.0197
    147.5000,       5.0000,  10.00000,    273.1619
    152.5000,       5.0000,  10.00000,    152.0043
    157.5000,       5.0000,  10.00000,    265.3452
    162.5000,       5.0000,  10.00000,    232.1320
    167.5000,       5.0000,  10.00000,    213.7000
    172.5000,       5.0000,  10.00000,    218.7128
    177.5000,       5.0000,  10.00000,    221.2971
    182.5000,       5.0000,  10.00000,    240.3294
    187.5000,       5.0000,  10.00000,    252.0075
    192.5000,       5.0000,  10.00000,    274.5383
    197.5000,       5.0000,  10.00000,    286.8097
    202.5000,       5.0000,  10.00000,    283.7984
    207.5000,       5.0000,  10.00000,    314.9705
    212.5000,       5.0000,  10.00000,    311.3156
    217.5000,       5.0000,  10.00000,    386.4556
    222.5000,       5.0000,  10.00000,    461.7969
    227.5000,       5.0000,  10.00000,    440.1075
    237.5000,       5.0000,  10.00000,    331.9498
    242.5000,       5.0000,  10.00000,    321.5408
    247.5000,       5.0000,  10.00000,    345.5865
    252.5000,       5.0000,  10.00000,    379.0307
    257.5000,       5.0000,  10.00000,    368.5861
    262.5000,       5.0000,  10.00000,    414.2842
    267.5000,       5.0000,  10.00000,    376.8239
    272.5000,       5.0000,  10.00000,    375.0318
    277.5000,       5.0000,  10.00000,    404.2845
    282.5000,       5.0000,  10.00000,    468.9118
    287.5000,       5.0000,  10.00000,    520.8560
    292.5000,       5.0000,  10.00000,    364.7792
    297.5000,       5.0000,  10.00000,    377.1944
    302.5000,       5.0000,  10.00000,    359.9328
    307.5000,       5.0000,  10.00000,    380.6965
    312.5000,       5.0000,  10.00000,    407.0374
     67.5000,      45.0000,   1.00000,    187.2813
     72.5000,      45.0000,   1.00000,    192.9669
     77.5000,      45.0000,   1.00000,    195.1195
     82.5000,      45.0000,   1.00000,    194.7568
     87.5000,      45.0000,   1.00000,    205.6164
     92.5000,      45.0000,   1.00000,    213.1376
     97.5000,      45.0000,   1.00000,    210.2069
    102.5000,      45.0000,   1.00000,    220.3528
    107.5000,      45.0000,   1.00000,    234.6985
    112.5000,      45.0000,   1.00000,    231.2513
    117.5000,      45.0000,   1.00000,    221.7337
    122.5000,      45.0000,   1.00000,    223.1098
    127.5000,      45.0000,   1.00000,    227.0928
    132.5000,      45.0000,   1.00000,    207.6913
    137.5000,      45.0000,   1.00000,    207.6299
    142.5000,      45.0000,   1.00000,    197.8183
    147.5000,      45.0000,   1.00000,    192.4175
    152.5000,      45.0000,   1.00000,    194.4841
    157.5000,      45.0000,   1.00000,    196.5914
    162.5000,      45.0000,   1.00000,    199.8107
    167.5000,      45.0000,   1.00000,    200.1104
    172.5000,      45.0000,   1.00000,    200.7608
    177.5000,      45.0000,   1.00000,    215.9205
    182.5000,      45.0000,   1.00000,    217.6541
    187.5000,      45.0000,   1.00000,    230.9108
    192.5000,      45.0000,   1.00000,    242.6768
    197.5000,      45.0000,   1.00000,    261.2082
    202.5000,      45.0000,   1.00000,    291.4093
    207.5000,      45.0000,   1.00000,    316.8706
    212.5000,      45.0000,   1.00000,    335.0222
    222.5000,      45.0000,   1.00000,    315.5970
    227.5000,      45.0000,   1.00000,    327.0313
    232.5000,      45.0000,   1.00000,    329.1337
    237.5000,      45.0000,   1.00000,    332.8843
    242.5000,      45.0000,   1.00000,    338.4978
    247.5000,      45.0000,   1.00000,    327.6926
    252.5000,      45.0000,   1.00000,    319.9248
    257.5000,      45.0000,   1.00000,    317.3815
    262.5000,      45.0000,   1.00000,    325.5298
    267.5000,      45.0000,   1.00000,    338.2651
    272.5000,      45.0000,   1.00000,    329.7729
    277.5000,      45.0000,   1.00000,    314.0354
    282.5000,      45.0000,   1.00000,    314.3947
    287.5000,      45.0000,   1.00000,    304.2796
    292.5000,      45.0000,   1.00000,    328.6202
    297.5000,      45.0000,   1.00000,    343.8636
     77.5000,       5.0000,  12.00000,    159.9027
    157.5000,       5.0000,  12.00000,    230.2345
    237.5000,       5.0000,  12.00000,    300.4956
     67.5000,      15.0000,   4.00000,    171.5460
     72.5000,      15.0000,   4.00000,    164.8484
     77.5000,      15.0000,   4.00000,    172.5927
     82.5000,      15.0000,   4.00000,    168.2741
     87.5000,      15.0000,   4.00000,    196.9127
     92.5000,      15.0000,   4.00000,    194.1352
     97.5000,      15.0000,   4.00000,    182.2031
    102.5000,      15.0000,   4.00000,    170.2576
    107.5000,      15.0000,   4.00000,    184.8858
    112.5000,      15.0000,   4.00000,    205.3006
    117.5000,      15.0000,   4.00000,    205.6270
    122.5000,      15.0000,   4.00000,    191.3259
    127.5000,      15.0000,   4.00000,    165.6306
    132.5000,      15.0000,   4.00000,    160.4924
    137.5000,      15.0000,   4.00000,    163.3543
    142.5000,      15.0000,   4.00000,    175.4184
    147.5000,      15.0000,   4.00000,    155.1603
    152.5000,      15.0000,   4.00000,    171.4230
    157.5000,      15.0000,   4.00000,    168.0858
    162.5000,      15.0000,   4.00000,    186.8563
    167.5000,      15.0000,   4.00000,    173.6908
    172.5000,      15.0000,   4.00000,    173.9413
    177.5000,      15.0000,   4.00000,    188.7795
    182.5000,      15.0000,   4.00000,    205.9293
    187.5000,      15.0000,   4.00000,    223.6537
    192.5000,      15.0000,   4.00000,    227.0937
    197.5000,      15.0000,   4.00000,    217.0154
    202.5000,      15.0000,   4.00000,    218.4983
    207.5000,      15.0000,   4.00000,    227.0515
    212.5000,      15.0000,   4.00000,    270.4585
    222.5000,      15.0000,   4.00000,    344.7520
    227.5000,      15.0000,   4.00000,    356.1400
    232.5000,      15.0000,   4.00000,    326.4633
    237.5000,      15.0000,   4.00000,    295.5984
    242.5000,      15.0000,   4.00000,    285.8145
    247.5000,      15.0000,   4.00000,    295.8247
    252.5000,      15.0000,   4.00000,    310.2110
    257.5000,      15.0000,   4.00000,    328.8644
    262.5000,      15.0000,   4.00000,    321.8434
    272.5000,      15.0000,   4.00000,    290.8765
    277.5000,      15.0000,   4.00000,    289.4401
    282.5000,      15.0000,   4.00000,    315.1906
    287.5000,      15.0000,   4.00000,    299.9180
    292.5000,      15.0000,   4.00000,    309.0215
    297.5000,      15.0000,   4.00000,    295.9736
     82.5000,      55.0000,   1.00000,    164.6644
     87.5000,      55.0000,   1.00000,    169.0844
     92.5000,      55.0000,   1.00000,    175.5590
     97.5000,      55.0000,   1.00000,    179.2811
    102.5000,      55.0000,   1.00000,    173.0597
    107.5000,      55.0000,   1.00000,    172.8579
    112.5000,      55.0000,   1.00000,    172.2030
    117.5000,      55.0000,   1.00000,    172.8733
    122.5000,      55.0000,   1.00000,    176.5962
    127.5000,      55.0000,   1.00000,    167.9409
    132.5000,      55.0000,   1.00000,    175.6893
    137.5000,      55.0000,   1.00000,    175.0591
    142.5000,      55.0000,   1.00000,    168.4421
    147.5000,      55.0000,   1.00000,    158.7843
    152.5000,      55.0000,   1.00000,    155.7524
    157.5000,      55.0000,   1.00000,    162.9626
    162.5000,      55.0000,   1.00000,    167.3897
    167.5000,      55.0000,   1.00000,    173.1262
    172.5000,      55.0000,   1.00000,    178.8996
    177.5000,      55.0000,   1.00000,    182.2379
    182.5000,      55.0000,   1.00000,    194.5661
    187.5000,      55.0000,   1.00000,    199.8326
    192.5000,      55.0000,   1.00000,    219.4057
    197.5000,      55.0000,   1.00000,    249.8365
    207.5000,      55.0000,   1.00000,    275.0237
    212.5000,      55.0000,   1.00000,    277.3759
    217.5000,      55.0000,   1.00000,    275.4698
    222.5000,      55.0000,   1.00000,    276.7587
    227.5000,      55.0000,   1.00000,    281.8916
    232.5000,      55.0000,   1.00000,    286.3118
    242.5000,      55.0000,   1.00000,    291.7161
    247.5000,      55.0000,   1.00000,    288.4128
    252.5000,      55.0000,   1.00000,    278.9960
    257.5000,      55.0000,   1.00000,    274.8479
    262.5000,      55.0000,   1.00000,    263.8042
    267.5000,      55.0000,   1.00000,    253.6650
    272.5000,      55.0000,   1.00000,    233.2800
    277.5000,      55.0000,   1.00000,    232.1027
    282.5000,      55.0000,   1.00000,    228.6384
     77.5000,       5.0000,  15.00000,    133.2209
    157.5000,       5.0000,  15.00000,    174.6536
    237.5000,       5.0000,  15.00000,    259.1349
     82.5000,      15.0000,   5.00000,    147.9468
     87.5000,      15.0000,   5.00000,    167.2890
     92.5000,      15.0000,   5.00000,    167.3094
     97.5000,      15.0000,   5.00000,    158.9441
    102.5000,      15.0000,   5.00000,    146.6549
    107.5000,      15.0000,   5.00000,    152.1792
    112.5000,      15.0000,   5.00000,    165.9816
    117.5000,      15.0000,   5.00000,    165.7883
    122.5000,      15.0000,   5.00000,    160.5637
    127.5000,      15.0000,   5.00000,    140.8786
    132.5000,      15.0000,   5.00000,    137.3066
    137.5000,      15.0000,   5.00000,    138.2331
    142.5000,      15.0000,   5.00000,    144.4948
    147.5000,      15.0000,   5.00000,    126.7129
    152.5000,      15.0000,   5.00000,    136.5549
    157.5000,      15.0000,   5.00000,    137.0714
    162.5000,      15.0000,   5.00000,    153.0652
    167.5000,      15.0000,   5.00000,    146.3183
    172.5000,      15.0000,   5.00000,    149.7254
    177.5000,      15.0000,   5.00000,    165.4803
    182.5000,      15.0000,   5.00000,    177.9906
    187.5000,      15.0000,   5.00000,    192.3167
    192.5000,      15.0000,   5.00000,    198.4413
    197.5000,      15.0000,   5.00000,    195.9282
    207.5000,      15.0000,   5.00000,    194.3964
    212.5000,      15.0000,   5.00000,    224.0433
    217.5000,      15.0000,   5.00000,    267.0592
    222.5000,      15.0000,   5.00000,    304.2659
    227.5000,      15.0000,   5.00000,    308.1927
    232.5000,      15.0000,   5.00000,    281.3887
    242.5000,      15.0000,   5.00000,    245.6736
    247.5000,      15.0000,   5.00000,    254.5443
    252.5000,      15.0000,   5.00000,    261.0122
    257.5000,      15.0000,   5.00000,    270.5001
    262.5000,      15.0000,   5.00000,    247.9831
    267.5000,      15.0000,   5.00000,    234.4421
    272.5000,      15.0000,   5.00000,    203.7120
     97.5000,      65.0000,   1.00000,    153.6197
    102.5000,      65.0000,   1.00000,    150.3647
    107.5000,      65.0000,   1.00000,    144.9781
    112.5000,      65.0000,   1.00000,    145.7876
    117.5000,      65.0000,   1.00000,    150.8832
    122.5000,      65.0000,   1.00000,    144.4149
    127.5000,      65.0000,   1.00000,    142.6554
    132.5000,      65.0000,   1.00000,    143.0470
    137.5000,      65.0000,   1.00000,    145.7105
    142.5000,      65.0000,   1.00000,    147.4699
    147.5000,      65.0000,   1.00000,    149.3615
    152.5000,      65.0000,   1.00000,    147.7707
    157.5000,      65.0000,   1.00000,    149.4475
    162.5000,      65.0000,   1.00000,    152.8267
    167.5000,      65.0000,   1.00000,    152.5088
    172.5000,      65.0000,   1.00000,    156.0394
    177.5000,      65.0000,   1.00000,    162.6099
    182.5000,      65.0000,   1.00000,    171.0604
    187.5000,      65.0000,   1.00000,    195.4819
    192.5000,      65.0000,   1.00000,    214.3860
    197.5000,      65.0000,   1.00000,    231.6183
    202.5000,      65.0000,   1.00000,    242.1602
    207.5000,      65.0000,   1.00000,    247.5991
    217.5000,      65.0000,   1.00000,    254.1401
    257.5000,      65.0000,   1.00000,    211.4952
    262.5000,      65.0000,   1.00000,    201.5467
    267.5000,      65.0000,   1.00000,    193.5724
     97.5000,      15.0000,   6.00000,    146.2220
    102.5000,      15.0000,   6.00000,    132.3186
    107.5000,      15.0000,   6.00000,    137.8492
    112.5000,      15.0000,   6.00000,    153.9668
    117.5000,      15.0000,   6.00000,    158.5519
    122.5000,      15.0000,   6.00000,    151.5517
    127.5000,      15.0000,   6.00000,    130.0862
    132.5000,      15.0000,   6.00000,    121.8913
    137.5000,      15.0000,   6.00000,    121.7129
    142.5000,      15.0000,   6.00000,    128.2518
    147.5000,      15.0000,   6.00000,    115.4689
    157.5000,      15.0000,   6.00000,    124.8373
    162.5000,      15.0000,   6.00000,    139.5398
    167.5000,      15.0000,   6.00000,    130.1316
    172.5000,      15.0000,   6.00000,    133.0461
    177.5000,      15.0000,   6.00000,    145.4555
    182.5000,      15.0000,   6.00000,    162.0465
    187.5000,      15.0000,   6.00000,    179.6713
    192.5000,      15.0000,   6.00000,    186.4063
    197.5000,      15.0000,   6.00000,    180.9965
    202.5000,      15.0000,   6.00000,    177.3753
    212.5000,      15.0000,   6.00000,    200.8555
    217.5000,      15.0000,   6.00000,    239.6643
    257.5000,      15.0000,   6.00000,    196.7353
    262.5000,      15.0000,   6.00000,    188.8361
    267.5000,      15.0000,   6.00000,    178.0394
    105.0000,      30.0000,   3.00000,    147.6439
    110.0000,      30.0000,   3.00000,    144.6764
    115.0000,      30.0000,   3.00000,    144.0104
    120.0000,      30.0000,   3.00000,    140.7175
    125.0000,      30.0000,   3.00000,    137.5231
    130.0000,      30.0000,   3.00000,    132.9181
    135.0000,      30.0000,   3.00000,    126.2224
    140.0000,      30.0000,   3.00000,    116.4712
    145.0000,      30.0000,   3.00000,    122.8472
    150.0000,      30.0000,   3.00000,    124.7514
    155.0000,      30.0000,   3.00000,    125.0510
    160.0000,      30.0000,   3.00000,    125.0347
    165.0000,      30.0000,   3.00000,    125.3308
    170.0000,      30.0000,   3.00000,    140.2852
    175.0000,      30.0000,   3.00000,    144.1631
    185.0000,      30.0000,   3.00000,    159.4520
    190.0000,      30.0000,   3.00000,    165.4749
    195.0000,      30.0000,   3.00000,    175.4601
    205.0000,      30.0000,   3.00000,    193.3701
    210.0000,      30.0000,   3.00000,    209.5846
    112.5000,      25.0000,   4.00000,    146.8726
    117.5000,      25.0000,   4.00000,    144.9887
    122.5000,      25.0000,   4.00000,    141.6651
    127.5000,      25.0000,   4.00000,    135.9961
    132.5000,      25.0000,   4.00000,    124.8546
    142.5000,      25.0000,   4.00000,    112.1650
    147.5000,      25.0000,   4.00000,    117.6628
    152.5000,      25.0000,   4.00000,    120.6481
    157.5000,      25.0000,   4.00000,    121.6025
    162.5000,      25.0000,   4.00000,    120.9070
    167.5000,      25.0000,   4.00000,    133.5066
    172.5000,      25.0000,   4.00000,    135.9795
    177.5000,      25.0000,   4.00000,    142.9653
    182.5000,      25.0000,   4.00000,    154.7508
    187.5000,      25.0000,   4.00000,    165.8783
    192.5000,      25.0000,   4.00000,    168.6035
    197.5000,      25.0000,   4.00000,    171.2985
    202.5000,      25.0000,   4.00000,    171.4196
    157.5000,      15.0000,   8.00000,    116.6463
  10.42
ITERATION 4
MODEL RESISTIVITY
LAYER 1
71,     2.5000
     10.0000,     1141.6
     15.0000,     1134.1
     20.0000,     1226.4
     25.0000,     1152.8
     30.0000,     1066.9
     35.0000,     1287.2
     40.0000,     1552.2
     45.0000,     1138.4
     50.0000,     944.48
     55.0000,     733.23
     60.0000,     737.01
     65.0000,     757.31
     70.0000,     671.16
     75.0000,     948.01
     80.0000,     671.64
     85.0000,     711.54
     90.0000,     785.01
     95.0000,     758.73
    100.0000,     479.06
    105.0000,     412.55
    110.0000,     393.18
    115.0000,     413.62
    120.0000,     454.14
    125.0000,     320.58
    130.0000,     280.94
    135.0000,     315.44
    140.0000,     390.47
    145.0000,     403.46
    150.0000,     414.06
    155.0000,     215.64
    160.0000,     421.92
    165.0000,     364.22
    170.0000,     333.61
    175.0000,     349.71
    180.0000,     370.98
    185.0000,     401.26
    190.0000,     400.13
    195.0000,     408.28
    200.0000,     428.02
    205.0000,     436.22
    210.0000,     511.35
    215.0000,     484.85
    220.0000,     549.78
    225.0000,     603.17
    230.0000,     546.66
    235.0000,     444.20
    240.0000,     351.77
    245.0000,     309.95
    250.0000,     312.39
    255.0000,     324.12
    260.0000,     300.35
    265.0000,     321.10
    270.0000,     262.08
    275.0000,     235.25
    280.0000,     237.24
    285.0000,     260.65
    290.0000,     263.04
    295.0000,     171.02
    300.0000,     173.99
    305.0000,     175.49
    310.0000,     187.56
    315.0000,     208.46
    320.0000,     197.37
    325.0000,     209.09
    330.0000,     229.20
    335.0000,     253.97
    340.0000,     279.65
    345.0000,     391.30
    350.0000,     325.36
    355.0000,     452.00
           240.0974
LAYER 2
71,     5.2500
     10.0000,     1122.5
     15.0000,     1153.5
     20.0000,     1238.1
     25.0000,     1178.2
     30.0000,     1102.9
     35.0000,     1274.4
     40.0000,     1469.5
     45.0000,     1198.6
     50.0000,     1095.8
     55.0000,     941.54
     60.0000,     943.48
     65.0000,     913.86
     70.0000,     815.55
     75.0000,     1031.5
     80.0000,     771.71
     85.0000,     800.80
     90.0000,     903.44
     95.0000,     867.96
    100.0000,     594.06
    105.0000,     506.20
    110.0000,     461.57
    115.0000,     423.07
    120.0000,     443.59
    125.0000,     328.72
    130.0000,     296.34
    135.0000,     318.81
    140.0000,     367.73
    145.0000,     417.90
    150.0000,     479.18
    155.0000,     318.19
    160.0000,     485.85
    165.0000,     453.39
    170.0000,     405.12
    175.0000,     413.01
    180.0000,     423.41
    185.0000,     461.89
    190.0000,     462.04
    195.0000,     486.82
    200.0000,     490.63
    205.0000,     471.68
    210.0000,     587.04
    215.0000,     513.56
    220.0000,     608.60
    225.0000,     691.98
    230.0000,     585.38
    235.0000,     478.90
    240.0000,     393.56
    245.0000,     348.16
    250.0000,     350.93
    255.0000,     363.40
    260.0000,     346.72
    265.0000,     351.13
    270.0000,     311.70
    275.0000,     273.43
    280.0000,     250.16
    285.0000,     264.82
    290.0000,     282.38
    295.0000,     208.56
    300.0000,     201.89
    305.0000,     203.89
    310.0000,     219.86
    315.0000,     240.24
    320.0000,     232.49
    325.0000,     246.21
    330.0000,     276.01
    335.0000,     310.22
    340.0000,     360.81
    345.0000,     472.13
    350.0000,     415.14
    355.0000,     459.15
           282.4854
LAYER 3
69,     8.2750
     15.0000,     1108.4
     20.0000,     1186.9
     25.0000,     1156.9
     30.0000,     1086.7
     35.0000,     1164.8
     40.0000,     1358.1
     45.0000,     1394.3
     50.0000,     1596.9
     55.0000,     1640.4
     60.0000,     1650.2
     65.0000,     1505.8
     70.0000,     1305.8
     75.0000,     1354.4
     80.0000,     1052.2
     85.0000,     1069.9
     90.0000,     1230.8
     95.0000,     1211.1
    100.0000,     956.23
    105.0000,     807.16
    110.0000,     642.82
    115.0000,     476.54
    120.0000,     469.23
    125.0000,     391.96
    130.0000,     363.70
    135.0000,     337.55
    140.0000,     333.77
    145.0000,     461.69
    150.0000,     739.60
    155.0000,     686.96
    160.0000,     847.82
    165.0000,     810.28
    170.0000,     691.99
    175.0000,     634.21
    180.0000,     603.75
    185.0000,     683.12
    190.0000,     771.02
    195.0000,     871.80
    200.0000,     784.89
    205.0000,     640.83
    210.0000,     730.79
    215.0000,     615.32
    220.0000,     866.01
    225.0000,     1095.5
    230.0000,     861.47
    235.0000,     689.58
    240.0000,     584.66
    245.0000,     510.18
    250.0000,     495.41
    255.0000,     497.25
    260.0000,     473.52
    265.0000,     456.90
    270.0000,     419.62
    275.0000,     351.57
    280.0000,     292.24
    285.0000,     305.75
    290.0000,     383.17
    295.0000,     348.15
    300.0000,     337.17
    305.0000,     341.05
    310.0000,     365.79
    315.0000,     389.71
    320.0000,     378.13
    325.0000,     398.64
    330.0000,     449.86
    335.0000,     514.79
    340.0000,     609.70
    345.0000,     735.62
    350.0000,     617.12
           468.8524
LAYER 4
67,    11.6025
     20.0000,     960.66
     25.0000,     951.04
     30.0000,     877.30
     35.0000,     862.45
     40.0000,     1039.4
     45.0000,     1363.9
     50.0000,     1934.9
     55.0000,     2307.6
     60.0000,     2423.7
     65.0000,     2227.9
     70.0000,     1893.8
     75.0000,     1645.6
     80.0000,     1263.8
     85.0000,     1262.8
     90.0000,     1451.1
     95.0000,     1474.5
    100.0000,     1295.1
    105.0000,     1051.7
    110.0000,     710.71
    115.0000,     455.71
    120.0000,     460.93
    125.0000,     442.80
    130.0000,     407.40
    135.0000,     295.95
    140.0000,     230.70
    145.0000,     376.35
    150.0000,     921.20
    155.0000,     1249.5
    160.0000,     1572.5
    165.0000,     1482.2
    170.0000,     1183.0
    175.0000,     924.92
    180.0000,     810.58
    185.0000,     1017.6
    190.0000,     1418.7
    195.0000,     1679.4
    200.0000,     1240.6
    205.0000,     685.43
    210.0000,     578.13
    215.0000,     495.27
    220.0000,     960.20
    225.0000,     1563.5
    230.0000,     1305.7
    235.0000,     1081.2
    240.0000,     962.79
    245.0000,     836.91
    250.0000,     772.74
    255.0000,     736.28
    260.0000,     677.28
    265.0000,     624.00
    270.0000,     543.15
    275.0000,     435.63
    280.0000,     367.96
    285.0000,     415.21
    290.0000,     594.87
    295.0000,     624.17
    300.0000,     612.09
    305.0000,     602.72
    310.0000,     615.91
    315.0000,     626.42
    320.0000,     604.55
    325.0000,     645.09
    330.0000,     739.87
    335.0000,     848.76
    340.0000,     959.98
    345.0000,     1058.7
           736.3698
LAYER 5
63,    15.2628
     30.0000,     485.34
     35.0000,     424.47
     40.0000,     475.97
     45.0000,     673.03
     50.0000,     1103.3
     55.0000,     1658.0
     60.0000,     1912.1
     65.0000,     1767.3
     70.0000,     1353.6
     75.0000,     919.04
     80.0000,     640.45
     85.0000,     563.80
     90.0000,     572.60
     95.0000,     563.58
    100.0000,     519.20
    105.0000,     440.90
    110.0000,     343.24
    115.0000,     301.35
    120.0000,     384.23
    125.0000,     458.24
    130.0000,     395.18
    135.0000,     212.77
    140.0000,     110.67
    145.0000,     129.04
    150.0000,     277.79
    155.0000,     522.56
    160.0000,     772.14
    165.0000,     823.43
    170.0000,     699.07
    175.0000,     582.34
    180.0000,     640.01
    185.0000,     1073.8
    190.0000,     1765.5
    195.0000,     1870.5
    200.0000,     1019.8
    205.0000,     355.88
    210.0000,     216.49
    215.0000,     251.37
    220.0000,     597.14
    225.0000,     1269.6
    230.0000,     1505.1
    235.0000,     1538.9
    240.0000,     1580.2
    245.0000,     1554.2
    250.0000,     1481.0
    255.0000,     1376.6
    260.0000,     1223.2
    265.0000,     1041.7
    270.0000,     831.84
    275.0000,     708.66
    280.0000,     740.85
    285.0000,     951.12
    290.0000,     1234.8
    295.0000,     1292.7
    300.0000,     1207.3
    305.0000,     1065.6
    310.0000,     932.49
    315.0000,     848.75
    320.0000,     825.93
    325.0000,     907.59
    330.0000,     1048.5
    335.0000,     1128.1
           945.5349
LAYER 6
59,    19.2890
     40.0000,     266.40
     45.0000,     309.28
     50.0000,     407.63
     55.0000,     552.85
     60.0000,     637.27
     65.0000,     596.46
     70.0000,     463.39
     75.0000,     324.16
     80.0000,     234.01
     85.0000,     196.33
     90.0000,     185.86
     95.0000,     181.42
    100.0000,     177.00
    105.0000,     172.53
    110.0000,     175.75
    115.0000,     211.97
    120.0000,     305.27
    125.0000,     380.55
    130.0000,     316.69
    135.0000,     167.85
    140.0000,      82.97
    145.0000,      68.72
    150.0000,      87.91
    155.0000,     131.49
    160.0000,     176.75
    165.0000,     195.14
    170.0000,     191.72
    175.0000,     203.96
    180.0000,     290.50
    185.0000,     536.82
    190.0000,     910.45
    195.0000,     900.98
    200.0000,     441.42
    205.0000,     179.39
    210.0000,     118.24
    215.0000,     159.38
    220.0000,     347.60
    225.0000,     694.47
    230.0000,     975.29
    235.0000,     1129.9
    240.0000,     1232.6
    245.0000,     1269.9
    250.0000,     1237.5
    255.0000,     1151.8
    260.0000,     1026.5
    265.0000,     893.57
    270.0000,     784.77
    275.0000,     779.91
    280.0000,     930.79
    285.0000,     1194.4
    290.0000,     1349.8
    295.0000,     1280.8
    300.0000,     1106.2
    305.0000,     916.47
    310.0000,     760.06
    315.0000,     682.41
    320.0000,     669.43
    325.0000,     703.05
           745.3909
LAYER 7
55,    23.7179
     50.0000,     167.66
     55.0000,     196.74
     60.0000,     212.76
     65.0000,     203.64
     70.0000,     172.96
     75.0000,     134.15
     80.0000,     106.33
     85.0000,      92.66
     90.0000,      88.69
     95.0000,      89.54
    100.0000,      93.55
    105.0000,     102.33
    110.0000,     123.06
    115.0000,     168.34
    120.0000,     238.45
    125.0000,     283.63
    130.0000,     239.74
    135.0000,     145.27
    140.0000,      82.46
    145.0000,      62.78
    150.0000,      60.92
    155.0000,      66.07
    160.0000,      73.15
    165.0000,      77.96
    170.0000,      82.89
    175.0000,      99.79
    180.0000,     152.47
    185.0000,     260.55
    190.0000,     379.38
    195.0000,     356.96
    200.0000,     212.20
    205.0000,     114.56
    210.0000,      87.66
    215.0000,     113.53
    220.0000,     202.77
    225.0000,     347.87
    230.0000,     487.84
    235.0000,     588.72
    240.0000,     659.15
    245.0000,     696.81
    250.0000,     700.20
    255.0000,     678.62
    260.0000,     642.55
    265.0000,     608.70
    270.0000,     597.88
    275.0000,     643.03
    280.0000,     757.82
    285.0000,     895.52
    290.0000,     941.26
    295.0000,     852.89
    300.0000,     715.68
    305.0000,     606.26
    310.0000,     529.87
    315.0000,     498.61
           516.3789
LAYER 8
51,    28.5897
     60.0000,      96.02
     65.0000,      93.45
     70.0000,      86.96
     75.0000,      79.33
     80.0000,      72.90
     85.0000,      69.38
     90.0000,      69.33
     95.0000,      71.92
    100.0000,      77.56
    105.0000,      88.57
    110.0000,     110.50
    115.0000,     148.48
    120.0000,     194.64
    125.0000,     218.98
    130.0000,     193.90
    135.0000,     138.21
    140.0000,      92.69
    145.0000,      71.32
    150.0000,      64.01
    155.0000,      62.48
    160.0000,      63.34
    165.0000,      65.43
    170.0000,      70.20
    175.0000,      82.86
    180.0000,     113.20
    185.0000,     162.33
    190.0000,     201.68
    195.0000,     188.17
    200.0000,     135.14
    205.0000,      92.88
    210.0000,      79.13
    215.0000,      91.09
    220.0000,     129.17
    225.0000,     185.68
    230.0000,     244.02
    235.0000,     293.92
    240.0000,     334.43
    245.0000,     363.34
    250.0000,     379.91
    255.0000,     388.58
    260.0000,     393.28
    265.0000,     399.25
    270.0000,     413.62
    275.0000,     443.65
    280.0000,     483.46
    285.0000,     511.90
    290.0000,     506.84
    295.0000,     469.07
    300.0000,     421.69
    305.0000,     391.18
           396.1815
LAYER 9
46,    33.9487
     70.0000,      59.12
     75.0000,      61.97
     80.0000,      62.13
     85.0000,      62.55
     90.0000,      65.55
     95.0000,      70.07
    100.0000,      77.41
    105.0000,      89.65
    110.0000,     110.34
    115.0000,     139.81
    120.0000,     170.26
    125.0000,     185.34
    130.0000,     173.14
    135.0000,     141.37
    140.0000,     109.39
    145.0000,      88.53
    150.0000,      77.86
    155.0000,      73.24
    160.0000,      72.10
    165.0000,      73.60
    170.0000,      78.55
    175.0000,      89.30
    180.0000,     108.35
    185.0000,     131.79
    190.0000,     145.08
    195.0000,     135.48
    200.0000,     110.47
    205.0000,      88.68
    210.0000,      79.40
    215.0000,      82.32
    220.0000,      95.93
    225.0000,     116.65
    230.0000,     139.72
    235.0000,     162.72
    240.0000,     184.95
    245.0000,     204.41
    250.0000,     219.06
    255.0000,     231.71
    260.0000,     243.55
    265.0000,     254.61
    270.0000,     265.32
    275.0000,     275.64
    280.0000,     281.06
    285.0000,     279.01
    290.0000,     273.99
           280.7443
LAYER 10
40,    39.8436
     85.0000,      50.11
     90.0000,      61.07
     95.0000,      68.08
    100.0000,      78.51
    105.0000,      92.11
    110.0000,     112.77
    115.0000,     137.00
    120.0000,     159.59
    125.0000,     171.72
    130.0000,     168.05
    135.0000,     151.42
    140.0000,     130.62
    145.0000,     113.12
    150.0000,     101.37
    155.0000,      94.77
    160.0000,      92.26
    165.0000,      93.28
    170.0000,      97.95
    175.0000,     106.53
    180.0000,     118.14
    185.0000,     128.53
    190.0000,     130.90
    195.0000,     121.82
    200.0000,     105.81
    205.0000,      91.02
    210.0000,      82.24
    215.0000,      79.71
    220.0000,      82.15
    225.0000,      87.78
    230.0000,      95.33
    235.0000,     104.57
    240.0000,     116.09
    245.0000,     129.10
    250.0000,     137.43
    255.0000,     144.84
    260.0000,     152.00
    265.0000,     157.28
    270.0000,     160.75
    275.0000,     162.14
           162.7159
LAYER 11
31,    46.3279
     95.0000,      58.50
    100.0000,      78.41
    105.0000,      95.71
    110.0000,     117.90
    115.0000,     140.05
    120.0000,     160.63
    125.0000,     172.60
    130.0000,     174.58
    135.0000,     167.74
    140.0000,     156.06
    145.0000,     143.89
    150.0000,     134.01
    155.0000,     127.45
    160.0000,     124.33
    165.0000,     124.43
    170.0000,     127.33
    175.0000,     132.14
    180.0000,     136.92
    185.0000,     138.55
    190.0000,     134.03
    195.0000,     122.95
    200.0000,     108.34
    205.0000,      94.40
    210.0000,      84.08
    215.0000,      77.62
    220.0000,      74.49
    225.0000,      73.21
    230.0000,      74.20
    235.0000,      77.09
    240.0000,      83.73
            99.4795
LAYER 12
25,    53.4607
    105.0000,     102.70
    110.0000,     136.56
    115.0000,     160.72
    120.0000,     177.59
    125.0000,     188.16
    130.0000,     193.53
    135.0000,     192.86
    140.0000,     187.94
    145.0000,     181.12
    150.0000,     174.50
    155.0000,     169.39
    160.0000,     166.32
    165.0000,     165.14
    170.0000,     165.18
    175.0000,     165.14
    180.0000,     163.15
    185.0000,     157.14
    190.0000,     145.87
    195.0000,     129.97
    200.0000,     112.14
    205.0000,      94.44
    210.0000,      80.73
    215.0000,      69.74
    220.0000,      63.54
            57.1182
LAYER 13
22, 
    110.0000,     223.08
    115.0000,     215.61
    120.0000,     217.65
    125.0000,     222.99
    130.0000,     228.01
    135.0000,     230.90
    140.0000,     230.21
    145.0000,     226.94
    150.0000,     222.67
    155.0000,     218.69
    160.0000,     215.62
    165.0000,     213.23
    170.0000,     210.67
    175.0000,     206.38
    180.0000,     198.49
    185.0000,     185.24
    190.0000,     165.87
    195.0000,     141.16
    200.0000,     117.52
    205.0000,      93.60
    210.0000,      70.84
            48.5475
CALCULATED APPARENT RESISTIVITY
      7.5000,       5.0000,   1.00000,   1105.5101
     12.5000,       5.0000,   1.00000,   1103.1812
     17.5000,       5.0000,   1.00000,   1143.1321
     22.5000,       5.0000,   1.00000,   1144.7827
     27.5000,       5.0000,   1.00000,   1131.0533
     32.5000,       5.0000,   1.00000,   1164.9795
     37.5000,       5.0000,   1.00000,   1284.1323
     42.5000,       5.0000,   1.00000,   1079.0101
     47.5000,       5.0000,   1.00000,   1087.7897
     52.5000,       5.0000,   1.00000,    914.5043
     57.5000,       5.0000,   1.00000,    895.7161
     62.5000,       5.0000,   1.00000,    920.9290
     67.5000,       5.0000,   1.00000,    756.0203
     72.5000,       5.0000,   1.00000,    977.3362
     77.5000,       5.0000,   1.00000,    743.1836
     82.5000,       5.0000,   1.00000,    821.1041
     87.5000,       5.0000,   1.00000,    756.7617
     92.5000,       5.0000,   1.00000,    743.2921
     97.5000,       5.0000,   1.00000,    571.8947
    102.5000,       5.0000,   1.00000,    529.3781
    107.5000,       5.0000,   1.00000,    463.7610
    112.5000,       5.0000,   1.00000,    416.3242
    117.5000,       5.0000,   1.00000,    419.9707
    122.5000,       5.0000,   1.00000,    339.4762
    127.5000,       5.0000,   1.00000,    332.2308
    132.5000,       5.0000,   1.00000,    334.2706
    137.5000,       5.0000,   1.00000,    373.2419
    142.5000,       5.0000,   1.00000,    358.7392
    147.5000,       5.0000,   1.00000,    463.5612
    152.5000,       5.0000,   1.00000,    290.7103
    157.5000,       5.0000,   1.00000,    491.4693
    162.5000,       5.0000,   1.00000,    399.3510
    167.5000,       5.0000,   1.00000,    423.6370
    172.5000,       5.0000,   1.00000,    434.7480
    177.5000,       5.0000,   1.00000,    438.3857
    182.5000,       5.0000,   1.00000,    466.0609
    187.5000,       5.0000,   1.00000,    471.2707
    192.5000,       5.0000,   1.00000,    487.5935
    197.5000,       5.0000,   1.00000,    506.2132
    202.5000,       5.0000,   1.00000,    490.0533
    207.5000,       5.0000,   1.00000,    561.3204
    212.5000,       5.0000,   1.00000,    536.3865
    217.5000,       5.0000,   1.00000,    590.7490
    222.5000,       5.0000,   1.00000,    605.3559
    227.5000,       5.0000,   1.00000,    566.5454
    232.5000,       5.0000,   1.00000,    506.4093
    237.5000,       5.0000,   1.00000,    439.8246
    242.5000,       5.0000,   1.00000,    394.7287
    247.5000,       5.0000,   1.00000,    376.0870
    252.5000,       5.0000,   1.00000,    379.2109
    257.5000,       5.0000,   1.00000,    340.4916
    262.5000,       5.0000,   1.00000,    355.3170
    267.5000,       5.0000,   1.00000,    304.8888
    272.5000,       5.0000,   1.00000,    289.8425
    282.5000,       5.0000,   1.00000,    263.9068
    292.5000,       5.0000,   1.00000,    215.6695
    297.5000,       5.0000,   1.00000,    229.9977
    302.5000,       5.0000,   1.00000,    220.7661
    307.5000,       5.0000,   1.00000,    226.1657
    312.5000,       5.0000,   1.00000,    242.4979
    317.5000,       5.0000,   1.00000,    239.4498
    322.5000,       5.0000,   1.00000,    261.1402
    327.5000,       5.0000,   1.00000,    279.4359
    332.5000,       5.0000,   1.00000,    312.8609
    337.5000,       5.0000,   1.00000,    319.3837
    342.5000,       5.0000,   1.00000,    430.0789
    347.5000,       5.0000,   1.00000,    312.3012
    352.5000,       5.0000,   1.00000,    443.4275
    357.5000,       5.0000,   1.00000,    276.0306
     12.5000,       5.0000,   2.00000,    987.6675
     17.5000,       5.0000,   2.00000,   1091.6338
     22.5000,       5.0000,   2.00000,   1073.8840
     27.5000,       5.0000,   2.00000,    946.5679
     32.5000,       5.0000,   2.00000,   1072.9237
     37.5000,       5.0000,   2.00000,   1252.7395
     42.5000,       5.0000,   2.00000,   1067.0851
     47.5000,       5.0000,   2.00000,   1067.2872
     52.5000,       5.0000,   2.00000,    982.5599
     57.5000,       5.0000,   2.00000,   1040.5281
     62.5000,       5.0000,   2.00000,    997.0038
     67.5000,       5.0000,   2.00000,    853.7443
     72.5000,       5.0000,   2.00000,   1107.3086
     77.5000,       5.0000,   2.00000,    807.3383
     82.5000,       5.0000,   2.00000,    755.4927
     87.5000,       5.0000,   2.00000,    843.0463
     92.5000,       5.0000,   2.00000,    793.6292
     97.5000,       5.0000,   2.00000,    588.6185
    102.5000,       5.0000,   2.00000,    555.1298
    107.5000,       5.0000,   2.00000,    504.7949
    112.5000,       5.0000,   2.00000,    458.8915
    117.5000,       5.0000,   2.00000,    464.0818
    122.5000,       5.0000,   2.00000,    350.0772
    127.5000,       5.0000,   2.00000,    319.8762
    132.5000,       5.0000,   2.00000,    351.8438
    137.5000,       5.0000,   2.00000,    367.5398
    142.5000,       5.0000,   2.00000,    440.4702
    147.5000,       5.0000,   2.00000,    476.5873
    152.5000,       5.0000,   2.00000,    294.6727
    157.5000,       5.0000,   2.00000,    547.4553
    162.5000,       5.0000,   2.00000,    518.8645
    167.5000,       5.0000,   2.00000,    451.8674
    172.5000,       5.0000,   2.00000,    509.9664
    177.5000,       5.0000,   2.00000,    522.8589
    182.5000,       5.0000,   2.00000,    539.6676
    187.5000,       5.0000,   2.00000,    528.7933
    192.5000,       5.0000,   2.00000,    549.6287
    197.5000,       5.0000,   2.00000,    551.1850
    202.5000,       5.0000,   2.00000,    547.1094
    207.5000,       5.0000,   2.00000,    626.5966
    212.5000,       5.0000,   2.00000,    558.9149
    217.5000,       5.0000,   2.00000,    592.2003
    222.5000,       5.0000,   2.00000,    653.1612
    227.5000,       5.0000,   2.00000,    610.2581
    232.5000,       5.0000,   2.00000,    560.3329
    237.5000,       5.0000,   2.00000,    514.2526
    242.5000,       5.0000,   2.00000,    471.7645
    247.5000,       5.0000,   2.00000,    467.2771
    252.5000,       5.0000,   2.00000,    454.4672
    257.5000,       5.0000,   2.00000,    405.7155
    262.5000,       5.0000,   2.00000,    423.1672
    267.5000,       5.0000,   2.00000,    367.3697
    272.5000,       5.0000,   2.00000,    331.5896
    277.5000,       5.0000,   2.00000,    313.4785
    282.5000,       5.0000,   2.00000,    330.7481
    287.5000,       5.0000,   2.00000,    346.1547
    292.5000,       5.0000,   2.00000,    258.6833
    297.5000,       5.0000,   2.00000,    280.0306
    302.5000,       5.0000,   2.00000,    288.0128
    307.5000,       5.0000,   2.00000,    289.4255
    312.5000,       5.0000,   2.00000,    307.7951
    317.5000,       5.0000,   2.00000,    299.5174
    322.5000,       5.0000,   2.00000,    326.3706
    327.5000,       5.0000,   2.00000,    358.9824
    332.5000,       5.0000,   2.00000,    355.0192
    337.5000,       5.0000,   2.00000,    386.5258
    342.5000,       5.0000,   2.00000,    448.2257
    347.5000,       5.0000,   2.00000,    364.1709
    352.5000,       5.0000,   2.00000,    496.8052
     17.5000,       5.0000,   3.00000,    954.9838
     22.5000,       5.0000,   3.00000,    881.9124
     27.5000,       5.0000,   3.00000,    818.8837
     32.5000,       5.0000,   3.00000,    941.1649
     37.5000,       5.0000,   3.00000,   1197.4401
     42.5000,       5.0000,   3.00000,   1030.5577
     47.5000,       5.0000,   3.00000,    972.0449
     52.5000,       5.0000,   3.00000,    904.3210
     57.5000,       5.0000,   3.00000,    947.8389
     62.5000,       5.0000,   3.00000,    996.4018
     67.5000,       5.0000,   3.00000,    885.7980
     72.5000,       5.0000,   3.00000,   1107.7495
     77.5000,       5.0000,   3.00000,    753.2276
     82.5000,       5.0000,   3.00000,    761.3036
     87.5000,       5.0000,   3.00000,    779.3566
     92.5000,       5.0000,   3.00000,    811.3757
     97.5000,       5.0000,   3.00000,    559.8315
    102.5000,       5.0000,   3.00000,    497.2722
    107.5000,       5.0000,   3.00000,    485.3776
    112.5000,       5.0000,   3.00000,    490.8695
    117.5000,       5.0000,   3.00000,    484.6227
    122.5000,       5.0000,   3.00000,    348.1265
    127.5000,       5.0000,   3.00000,    309.8392
    132.5000,       5.0000,   3.00000,    318.7656
    137.5000,       5.0000,   3.00000,    423.6733
    142.5000,       5.0000,   3.00000,    443.8705
    147.5000,       5.0000,   3.00000,    476.4033
    152.5000,       5.0000,   3.00000,    282.7188
    157.5000,       5.0000,   3.00000,    532.1041
    162.5000,       5.0000,   3.00000,    512.4413
    167.5000,       5.0000,   3.00000,    514.5759
    172.5000,       5.0000,   3.00000,    500.8567
    177.5000,       5.0000,   3.00000,    546.4910
    182.5000,       5.0000,   3.00000,    561.0723
    187.5000,       5.0000,   3.00000,    546.7429
    192.5000,       5.0000,   3.00000,    544.8632
    197.5000,       5.0000,   3.00000,    562.0775
    202.5000,       5.0000,   3.00000,    561.6373
    207.5000,       5.0000,   3.00000,    622.5925
    212.5000,       5.0000,   3.00000,    547.0764
    217.5000,       5.0000,   3.00000,    596.5531
    222.5000,       5.0000,   3.00000,    660.6146
    227.5000,       5.0000,   3.00000,    641.9473
    232.5000,       5.0000,   3.00000,    569.2175
    237.5000,       5.0000,   3.00000,    517.6558
    242.5000,       5.0000,   3.00000,    508.2015
    247.5000,       5.0000,   3.00000,    514.3256
    252.5000,       5.0000,   3.00000,    525.0393
    257.5000,       5.0000,   3.00000,    475.4845
    262.5000,       5.0000,   3.00000,    491.2661
    267.5000,       5.0000,   3.00000,    414.5241
    272.5000,       5.0000,   3.00000,    366.8310
    277.5000,       5.0000,   3.00000,    359.7750
    282.5000,       5.0000,   3.00000,    394.6786
    287.5000,       5.0000,   3.00000,    420.7981
    292.5000,       5.0000,   3.00000,    307.6235
    297.5000,       5.0000,   3.00000,    321.4452
    302.5000,       5.0000,   3.00000,    334.5695
    307.5000,       5.0000,   3.00000,    358.8643
    312.5000,       5.0000,   3.00000,    373.8987
    317.5000,       5.0000,   3.00000,    359.8475
    322.5000,       5.0000,   3.00000,    388.8185
    327.5000,       5.0000,   3.00000,    389.4865
    332.5000,       5.0000,   3.00000,    410.7974
    337.5000,       5.0000,   3.00000,    388.4486
    342.5000,       5.0000,   3.00000,    510.8992
    347.5000,       5.0000,   3.00000,    408.7664
     22.5000,      15.0000,   1.00000,    774.3182
     27.5000,      15.0000,   1.00000,    809.0754
     32.5000,      15.0000,   1.00000,    930.7653
     37.5000,      15.0000,   1.00000,    986.5677
     42.5000,      15.0000,   1.00000,    990.7946
     47.5000,      15.0000,   1.00000,    894.4261
     52.5000,      15.0000,   1.00000,    778.9484
     57.5000,      15.0000,   1.00000,    792.2513
     62.5000,      15.0000,   1.00000,    863.5817
     67.5000,      15.0000,   1.00000,    933.6270
     72.5000,      15.0000,   1.00000,    842.7732
     77.5000,      15.0000,   1.00000,    836.1451
     82.5000,      15.0000,   1.00000,    736.5723
     87.5000,      15.0000,   1.00000,    734.4806
     92.5000,      15.0000,   1.00000,    650.9808
     97.5000,      15.0000,   1.00000,    592.1166
    102.5000,      15.0000,   1.00000,    470.1016
    107.5000,      15.0000,   1.00000,    457.2467
    112.5000,      15.0000,   1.00000,    474.3648
    117.5000,      15.0000,   1.00000,    446.3926
    122.5000,      15.0000,   1.00000,    384.6042
    127.5000,      15.0000,   1.00000,    317.6554
    132.5000,      15.0000,   1.00000,    362.3086
    137.5000,      15.0000,   1.00000,    404.0872
    142.5000,      15.0000,   1.00000,    452.6091
    147.5000,      15.0000,   1.00000,    383.1123
    152.5000,      15.0000,   1.00000,    415.6979
    157.5000,      15.0000,   1.00000,    403.8088
    162.5000,      15.0000,   1.00000,    470.2056
    167.5000,      15.0000,   1.00000,    490.2152
    172.5000,      15.0000,   1.00000,    518.3434
    177.5000,      15.0000,   1.00000,    492.6258
    182.5000,      15.0000,   1.00000,    527.8874
    187.5000,      15.0000,   1.00000,    519.2615
    192.5000,      15.0000,   1.00000,    523.2196
    197.5000,      15.0000,   1.00000,    539.6666
    202.5000,      15.0000,   1.00000,    564.8167
    207.5000,      15.0000,   1.00000,    557.8861
    212.5000,      15.0000,   1.00000,    583.1135
    217.5000,      15.0000,   1.00000,    600.9692
    222.5000,      15.0000,   1.00000,    621.6242
    227.5000,      15.0000,   1.00000,    602.2020
    232.5000,      15.0000,   1.00000,    552.2368
    237.5000,      15.0000,   1.00000,    500.3190
    242.5000,      15.0000,   1.00000,    486.2081
    247.5000,      15.0000,   1.00000,    514.5546
    252.5000,      15.0000,   1.00000,    530.1734
    257.5000,      15.0000,   1.00000,    538.0056
    262.5000,      15.0000,   1.00000,    494.9084
    267.5000,      15.0000,   1.00000,    445.2260
    272.5000,      15.0000,   1.00000,    406.2238
    277.5000,      15.0000,   1.00000,    405.6639
    282.5000,      15.0000,   1.00000,    422.9063
    287.5000,      15.0000,   1.00000,    408.8775
    292.5000,      15.0000,   1.00000,    382.5890
    297.5000,      15.0000,   1.00000,    346.6631
    302.5000,      15.0000,   1.00000,    361.2997
    307.5000,      15.0000,   1.00000,    385.8639
    312.5000,      15.0000,   1.00000,    405.8754
    317.5000,      15.0000,   1.00000,    413.3749
    322.5000,      15.0000,   1.00000,    398.4084
    327.5000,      15.0000,   1.00000,    414.3485
    332.5000,      15.0000,   1.00000,    391.6454
    337.5000,      15.0000,   1.00000,    448.5085
    342.5000,      15.0000,   1.00000,    451.6605
     22.5000,       5.0000,   4.00000,    735.8483
     27.5000,       5.0000,   4.00000,    701.6107
     32.5000,       5.0000,   4.00000,    849.6155
     37.5000,       5.0000,   4.00000,   1070.0641
     42.5000,       5.0000,   4.00000,    915.6511
     47.5000,       5.0000,   4.00000,    908.5137
     52.5000,       5.0000,   4.00000,    721.3708
     57.5000,       5.0000,   4.00000,    786.4512
     62.5000,       5.0000,   4.00000,    899.7723
     67.5000,       5.0000,   4.00000,    795.8078
     72.5000,       5.0000,   4.00000,   1011.9031
     77.5000,       5.0000,   4.00000,    706.9768
     82.5000,       5.0000,   4.00000,    710.9900
     87.5000,       5.0000,   4.00000,    747.2085
     92.5000,       5.0000,   4.00000,    707.0208
     97.5000,       5.0000,   4.00000,    516.8965
    102.5000,       5.0000,   4.00000,    453.5071
    107.5000,       5.0000,   4.00000,    437.7603
    112.5000,       5.0000,   4.00000,    451.0223
    117.5000,       5.0000,   4.00000,    479.9781
    122.5000,       5.0000,   4.00000,    342.5240
    127.5000,       5.0000,   4.00000,    292.6410
    132.5000,       5.0000,   4.00000,    332.6548
    137.5000,       5.0000,   4.00000,    388.3191
    142.5000,       5.0000,   4.00000,    431.9996
    147.5000,       5.0000,   4.00000,    472.9493
    152.5000,       5.0000,   4.00000,    271.2256
    157.5000,       5.0000,   4.00000,    498.7261
    162.5000,       5.0000,   4.00000,    468.2182
    167.5000,       5.0000,   4.00000,    472.0812
    172.5000,       5.0000,   4.00000,    513.9898
    177.5000,       5.0000,   4.00000,    482.3063
    182.5000,       5.0000,   4.00000,    536.1580
    187.5000,       5.0000,   4.00000,    518.8530
    192.5000,       5.0000,   4.00000,    535.1522
    197.5000,       5.0000,   4.00000,    546.4684
    202.5000,       5.0000,   4.00000,    521.4392
    207.5000,       5.0000,   4.00000,    581.6600
    212.5000,       5.0000,   4.00000,    523.5939
    217.5000,       5.0000,   4.00000,    597.8959
    222.5000,       5.0000,   4.00000,    677.7753
    227.5000,       5.0000,   4.00000,    629.5033
    232.5000,       5.0000,   4.00000,    554.5561
    237.5000,       5.0000,   4.00000,    491.8777
    242.5000,       5.0000,   4.00000,    475.5870
    247.5000,       5.0000,   4.00000,    521.6378
    252.5000,       5.0000,   4.00000,    566.1041
    257.5000,       5.0000,   4.00000,    530.6218
    262.5000,       5.0000,   4.00000,    547.6815
    267.5000,       5.0000,   4.00000,    444.5200
    272.5000,       5.0000,   4.00000,    405.2911
    277.5000,       5.0000,   4.00000,    400.4893
    282.5000,       5.0000,   4.00000,    436.7087
    287.5000,       5.0000,   4.00000,    479.9154
    292.5000,       5.0000,   4.00000,    347.8626
    297.5000,       5.0000,   4.00000,    364.0240
    302.5000,       5.0000,   4.00000,    370.5414
    307.5000,       5.0000,   4.00000,    396.2564
    312.5000,       5.0000,   4.00000,    435.7609
    317.5000,       5.0000,   4.00000,    410.7270
    322.5000,       5.0000,   4.00000,    410.1085
    327.5000,       5.0000,   4.00000,    426.0526
    332.5000,       5.0000,   4.00000,    402.2350
    337.5000,       5.0000,   4.00000,    428.2312
    342.5000,       5.0000,   4.00000,    555.3765
     30.0000,      20.0000,   1.00000,    766.7944
     35.0000,      20.0000,   1.00000,    778.2898
     40.0000,      20.0000,   1.00000,    816.1666
     45.0000,      20.0000,   1.00000,    717.2225
     50.0000,      20.0000,   1.00000,    657.7855
     55.0000,      20.0000,   1.00000,    635.1399
     60.0000,      20.0000,   1.00000,    584.4459
     65.0000,      20.0000,   1.00000,    632.5104
     70.0000,      20.0000,   1.00000,    691.7402
     75.0000,      20.0000,   1.00000,    700.4510
     80.0000,      20.0000,   1.00000,    743.3899
     85.0000,      20.0000,   1.00000,    645.2764
     90.0000,      20.0000,   1.00000,    578.9033
     95.0000,      20.0000,   1.00000,    538.1866
    100.0000,      20.0000,   1.00000,    471.6169
    105.0000,      20.0000,   1.00000,    428.8372
    110.0000,      20.0000,   1.00000,    401.4744
    115.0000,      20.0000,   1.00000,    380.5992
    120.0000,      20.0000,   1.00000,    364.7086
    125.0000,      20.0000,   1.00000,    378.2945
    130.0000,      20.0000,   1.00000,    346.3870
    135.0000,      20.0000,   1.00000,    362.3922
    140.0000,      20.0000,   1.00000,    398.7573
    145.0000,      20.0000,   1.00000,    364.7365
    150.0000,      20.0000,   1.00000,    407.7915
    155.0000,      20.0000,   1.00000,    401.4261
    160.0000,      20.0000,   1.00000,    375.1626
    165.0000,      20.0000,   1.00000,    404.9972
    170.0000,      20.0000,   1.00000,    403.9576
    175.0000,      20.0000,   1.00000,    430.8639
    180.0000,      20.0000,   1.00000,    449.8372
    185.0000,      20.0000,   1.00000,    435.8435
    190.0000,      20.0000,   1.00000,    481.2973
    195.0000,      20.0000,   1.00000,    484.0455
    200.0000,      20.0000,   1.00000,    498.7549
    205.0000,      20.0000,   1.00000,    504.7448
    210.0000,      20.0000,   1.00000,    537.5209
    215.0000,      20.0000,   1.00000,    595.6742
    220.0000,      20.0000,   1.00000,    595.9453
    225.0000,      20.0000,   1.00000,    577.4464
    230.0000,      20.0000,   1.00000,    539.2647
    235.0000,      20.0000,   1.00000,    472.1001
    240.0000,      20.0000,   1.00000,    448.1924
    245.0000,      20.0000,   1.00000,    450.3995
    250.0000,      20.0000,   1.00000,    484.5470
    255.0000,      20.0000,   1.00000,    538.7290
    260.0000,      20.0000,   1.00000,    537.0189
    265.0000,      20.0000,   1.00000,    512.9760
    270.0000,      20.0000,   1.00000,    486.1628
    275.0000,      20.0000,   1.00000,    455.6854
    280.0000,      20.0000,   1.00000,    458.7496
    285.0000,      20.0000,   1.00000,    438.0455
    290.0000,      20.0000,   1.00000,    432.3505
    295.0000,      20.0000,   1.00000,    425.7918
    300.0000,      20.0000,   1.00000,    400.5983
    305.0000,      20.0000,   1.00000,    418.1326
    310.0000,      20.0000,   1.00000,    428.1314
    315.0000,      20.0000,   1.00000,    428.3575
    320.0000,      20.0000,   1.00000,    447.8701
    325.0000,      20.0000,   1.00000,    408.1893
    330.0000,      20.0000,   1.00000,    421.6007
    335.0000,      20.0000,   1.00000,    464.4854
     27.5000,       5.0000,   5.00000,    606.5865
     32.5000,       5.0000,   5.00000,    739.5493
     37.5000,       5.0000,   5.00000,    914.5931
     42.5000,       5.0000,   5.00000,    804.5728
     47.5000,       5.0000,   5.00000,    718.1539
     52.5000,       5.0000,   5.00000,    622.6634
     57.5000,       5.0000,   5.00000,    646.4985
     62.5000,       5.0000,   5.00000,    688.5397
     67.5000,       5.0000,   5.00000,    643.5603
     72.5000,       5.0000,   5.00000,    878.6095
     77.5000,       5.0000,   5.00000,    645.9991
     82.5000,       5.0000,   5.00000,    642.8049
     87.5000,       5.0000,   5.00000,    670.9355
     92.5000,       5.0000,   5.00000,    635.4764
     97.5000,       5.0000,   5.00000,    438.8276
    102.5000,       5.0000,   5.00000,    426.3884
    107.5000,       5.0000,   5.00000,    390.7779
    112.5000,       5.0000,   5.00000,    389.2886
    117.5000,       5.0000,   5.00000,    428.6627
    122.5000,       5.0000,   5.00000,    325.8454
    127.5000,       5.0000,   5.00000,    303.3776
    132.5000,       5.0000,   5.00000,    312.1140
    137.5000,       5.0000,   5.00000,    357.5561
    142.5000,       5.0000,   5.00000,    397.4427
    147.5000,       5.0000,   5.00000,    455.0665
    152.5000,       5.0000,   5.00000,    262.2857
    157.5000,       5.0000,   5.00000,    472.4547
    162.5000,       5.0000,   5.00000,    421.2096
    167.5000,       5.0000,   5.00000,    404.1951
    172.5000,       5.0000,   5.00000,    431.3798
    177.5000,       5.0000,   5.00000,    462.0274
    182.5000,       5.0000,   5.00000,    446.7491
    187.5000,       5.0000,   5.00000,    485.2018
    192.5000,       5.0000,   5.00000,    513.4368
    197.5000,       5.0000,   5.00000,    504.0087
    202.5000,       5.0000,   5.00000,    471.5627
    207.5000,       5.0000,   5.00000,    530.0773
    212.5000,       5.0000,   5.00000,    497.9265
    217.5000,       5.0000,   5.00000,    589.7086
    222.5000,       5.0000,   5.00000,    673.6880
    227.5000,       5.0000,   5.00000,    610.9405
    232.5000,       5.0000,   5.00000,    520.3300
    237.5000,       5.0000,   5.00000,    453.7607
    242.5000,       5.0000,   5.00000,    433.7916
    247.5000,       5.0000,   5.00000,    486.4529
    252.5000,       5.0000,   5.00000,    563.7864
    257.5000,       5.0000,   5.00000,    549.4820
    262.5000,       5.0000,   5.00000,    571.6860
    267.5000,       5.0000,   5.00000,    484.3083
    272.5000,       5.0000,   5.00000,    433.9484
    277.5000,       5.0000,   5.00000,    425.0056
    282.5000,       5.0000,   5.00000,    468.8561
    287.5000,       5.0000,   5.00000,    506.9128
    292.5000,       5.0000,   5.00000,    379.3965
    297.5000,       5.0000,   5.00000,    398.3816
    302.5000,       5.0000,   5.00000,    402.1191
    307.5000,       5.0000,   5.00000,    422.2237
    312.5000,       5.0000,   5.00000,    460.7291
    317.5000,       5.0000,   5.00000,    427.9125
    322.5000,       5.0000,   5.00000,    437.0011
    327.5000,       5.0000,   5.00000,    414.1084
    332.5000,       5.0000,   5.00000,    427.4188
    337.5000,       5.0000,   5.00000,    449.0407
     32.5000,       5.0000,   6.00000,    614.0130
     37.5000,       5.0000,   6.00000,    793.2377
     42.5000,       5.0000,   6.00000,    620.6185
     47.5000,       5.0000,   6.00000,    595.2820
     52.5000,       5.0000,   6.00000,    517.3031
     57.5000,       5.0000,   6.00000,    522.5527
     62.5000,       5.0000,   6.00000,    511.4706
     67.5000,       5.0000,   6.00000,    480.3873
     72.5000,       5.0000,   6.00000,    724.1633
     77.5000,       5.0000,   6.00000,    546.2814
     82.5000,       5.0000,   6.00000,    569.1067
     87.5000,       5.0000,   6.00000,    578.4081
     92.5000,       5.0000,   6.00000,    567.2843
     97.5000,       5.0000,   6.00000,    405.9162
    102.5000,       5.0000,   6.00000,    360.3640
    107.5000,       5.0000,   6.00000,    355.4631
    112.5000,       5.0000,   6.00000,    343.4017
    117.5000,       5.0000,   6.00000,    366.4925
    122.5000,       5.0000,   6.00000,    306.8828
    127.5000,       5.0000,   6.00000,    286.4040
    132.5000,       5.0000,   6.00000,    292.7702
    137.5000,       5.0000,   6.00000,    333.3872
    142.5000,       5.0000,   6.00000,    365.3806
    147.5000,       5.0000,   6.00000,    418.9945
    152.5000,       5.0000,   6.00000,    248.5920
    157.5000,       5.0000,   6.00000,    447.2543
    162.5000,       5.0000,   6.00000,    378.7155
    167.5000,       5.0000,   6.00000,    337.0947
    172.5000,       5.0000,   6.00000,    354.4777
    177.5000,       5.0000,   6.00000,    372.7095
    182.5000,       5.0000,   6.00000,    427.7364
    187.5000,       5.0000,   6.00000,    418.1750
    192.5000,       5.0000,   6.00000,    459.8183
    197.5000,       5.0000,   6.00000,    459.0310
    202.5000,       5.0000,   6.00000,    428.8462
    207.5000,       5.0000,   6.00000,    488.8968
    212.5000,       5.0000,   6.00000,    466.4669
    217.5000,       5.0000,   6.00000,    562.6500
    222.5000,       5.0000,   6.00000,    639.6470
    227.5000,       5.0000,   6.00000,    586.3362
    232.5000,       5.0000,   6.00000,    484.6935
    237.5000,       5.0000,   6.00000,    415.7108
    242.5000,       5.0000,   6.00000,    405.9087
    247.5000,       5.0000,   6.00000,    444.9309
    252.5000,       5.0000,   6.00000,    513.9632
    257.5000,       5.0000,   6.00000,    518.4843
    262.5000,       5.0000,   6.00000,    583.6285
    267.5000,       5.0000,   6.00000,    504.4287
    272.5000,       5.0000,   6.00000,    454.7256
    277.5000,       5.0000,   6.00000,    440.1761
    282.5000,       5.0000,   6.00000,    479.1523
    287.5000,       5.0000,   6.00000,    529.4704
    292.5000,       5.0000,   6.00000,    391.4676
    297.5000,       5.0000,   6.00000,    419.7656
    302.5000,       5.0000,   6.00000,    425.3960
    307.5000,       5.0000,   6.00000,    442.0547
    312.5000,       5.0000,   6.00000,    449.4931
    317.5000,       5.0000,   6.00000,    429.0146
    322.5000,       5.0000,   6.00000,    425.6979
    327.5000,       5.0000,   6.00000,    433.5885
    332.5000,       5.0000,   6.00000,    442.8142
     37.5000,      25.0000,   1.00000,    579.9368
     42.5000,      25.0000,   1.00000,    564.6218
     47.5000,      25.0000,   1.00000,    542.3129
     52.5000,      25.0000,   1.00000,    482.7644
     57.5000,      25.0000,   1.00000,    430.4109
     62.5000,      25.0000,   1.00000,    445.5556
     67.5000,      25.0000,   1.00000,    448.6424
     72.5000,      25.0000,   1.00000,    489.3411
     77.5000,      25.0000,   1.00000,    554.6154
     82.5000,      25.0000,   1.00000,    582.5447
     87.5000,      25.0000,   1.00000,    512.6163
     92.5000,      25.0000,   1.00000,    481.3405
     97.5000,      25.0000,   1.00000,    452.3104
    102.5000,      25.0000,   1.00000,    409.5916
    107.5000,      25.0000,   1.00000,    352.3797
    112.5000,      25.0000,   1.00000,    339.4023
    117.5000,      25.0000,   1.00000,    327.8834
    122.5000,      25.0000,   1.00000,    320.9861
    127.5000,      25.0000,   1.00000,    336.2834
    132.5000,      25.0000,   1.00000,    343.8781
    137.5000,      25.0000,   1.00000,    361.6664
    142.5000,      25.0000,   1.00000,    334.5703
    147.5000,      25.0000,   1.00000,    366.1865
    152.5000,      25.0000,   1.00000,    367.3495
    157.5000,      25.0000,   1.00000,    355.3521
    162.5000,      25.0000,   1.00000,    323.0976
    167.5000,      25.0000,   1.00000,    335.4419
    172.5000,      25.0000,   1.00000,    321.7517
    177.5000,      25.0000,   1.00000,    341.4189
    182.5000,      25.0000,   1.00000,    375.1321
    187.5000,      25.0000,   1.00000,    399.6750
    192.5000,      25.0000,   1.00000,    381.3480
    197.5000,      25.0000,   1.00000,    432.0906
    202.5000,      25.0000,   1.00000,    460.7523
    207.5000,      25.0000,   1.00000,    498.8576
    212.5000,      25.0000,   1.00000,    538.7070
    217.5000,      25.0000,   1.00000,    549.1958
    222.5000,      25.0000,   1.00000,    527.1473
    227.5000,      25.0000,   1.00000,    493.9610
    232.5000,      25.0000,   1.00000,    464.4746
    237.5000,      25.0000,   1.00000,    432.4286
    242.5000,      25.0000,   1.00000,    416.6780
    247.5000,      25.0000,   1.00000,    419.1277
    252.5000,      25.0000,   1.00000,    431.6451
    257.5000,      25.0000,   1.00000,    473.2450
    262.5000,      25.0000,   1.00000,    508.3203
    267.5000,      25.0000,   1.00000,    511.4217
    272.5000,      25.0000,   1.00000,    509.7453
    277.5000,      25.0000,   1.00000,    487.3937
    282.5000,      25.0000,   1.00000,    454.7377
    287.5000,      25.0000,   1.00000,    445.1001
    292.5000,      25.0000,   1.00000,    447.2925
    297.5000,      25.0000,   1.00000,    443.5213
    302.5000,      25.0000,   1.00000,    436.4101
    307.5000,      25.0000,   1.00000,    425.5028
    312.5000,      25.0000,   1.00000,    428.8419
    317.5000,      25.0000,   1.00000,    409.0746
    322.5000,      25.0000,   1.00000,    426.9352
    327.5000,      25.0000,   1.00000,    442.8893
     37.5000,       5.0000,   7.00000,    602.7646
     42.5000,       5.0000,   7.00000,    514.4343
     47.5000,       5.0000,   7.00000,    490.6038
     52.5000,       5.0000,   7.00000,    406.3835
     57.5000,       5.0000,   7.00000,    398.0593
     62.5000,       5.0000,   7.00000,    414.5770
     67.5000,       5.0000,   7.00000,    371.4147
     72.5000,       5.0000,   7.00000,    536.3858
     77.5000,       5.0000,   7.00000,    441.7782
     82.5000,       5.0000,   7.00000,    464.0857
     87.5000,       5.0000,   7.00000,    512.7357
     92.5000,       5.0000,   7.00000,    506.4824
     97.5000,       5.0000,   7.00000,    360.6863
    102.5000,       5.0000,   7.00000,    326.4551
    107.5000,       5.0000,   7.00000,    300.8695
    112.5000,       5.0000,   7.00000,    310.1898
    117.5000,       5.0000,   7.00000,    345.7888
    122.5000,       5.0000,   7.00000,    266.5147
    127.5000,       5.0000,   7.00000,    252.7756
    132.5000,       5.0000,   7.00000,    275.5732
    137.5000,       5.0000,   7.00000,    309.7057
    142.5000,       5.0000,   7.00000,    339.1341
    147.5000,       5.0000,   7.00000,    385.3943
    152.5000,       5.0000,   7.00000,    224.8729
    157.5000,       5.0000,   7.00000,    406.2704
    162.5000,       5.0000,   7.00000,    335.3326
    167.5000,       5.0000,   7.00000,    293.6941
    172.5000,       5.0000,   7.00000,    288.8837
    177.5000,       5.0000,   7.00000,    313.4296
    182.5000,       5.0000,   7.00000,    362.7935
    187.5000,       5.0000,   7.00000,    387.9578
    192.5000,       5.0000,   7.00000,    381.1446
    197.5000,       5.0000,   7.00000,    409.3127
    202.5000,       5.0000,   7.00000,    396.0656
    207.5000,       5.0000,   7.00000,    453.7725
    212.5000,       5.0000,   7.00000,    431.9241
    217.5000,       5.0000,   7.00000,    515.1778
    222.5000,       5.0000,   7.00000,    598.3542
    227.5000,       5.0000,   7.00000,    538.4457
    232.5000,       5.0000,   7.00000,    457.9615
    237.5000,       5.0000,   7.00000,    397.6382
    242.5000,       5.0000,   7.00000,    378.1362
    252.5000,       5.0000,   7.00000,    450.5520
    257.5000,       5.0000,   7.00000,    471.3335
    262.5000,       5.0000,   7.00000,    555.1846
    267.5000,       5.0000,   7.00000,    500.3214
    272.5000,       5.0000,   7.00000,    460.5947
    277.5000,       5.0000,   7.00000,    445.6932
    282.5000,       5.0000,   7.00000,    487.0110
    287.5000,       5.0000,   7.00000,    534.3723
    292.5000,       5.0000,   7.00000,    397.6696
    297.5000,       5.0000,   7.00000,    422.1191
    302.5000,       5.0000,   7.00000,    434.8434
    307.5000,       5.0000,   7.00000,    432.6875
    312.5000,       5.0000,   7.00000,    451.5196
    317.5000,       5.0000,   7.00000,    396.9699
    322.5000,       5.0000,   7.00000,    422.3249
    327.5000,       5.0000,   7.00000,    446.7358
     42.5000,       5.0000,   8.00000,    419.8429
     47.5000,       5.0000,   8.00000,    389.4218
     52.5000,       5.0000,   8.00000,    310.3115
     57.5000,       5.0000,   8.00000,    319.0136
     62.5000,       5.0000,   8.00000,    336.9885
     67.5000,       5.0000,   8.00000,    303.5094
     72.5000,       5.0000,   8.00000,    414.6049
     77.5000,       5.0000,   8.00000,    318.9279
     82.5000,       5.0000,   8.00000,    378.0744
     87.5000,       5.0000,   8.00000,    434.4633
     92.5000,       5.0000,   8.00000,    449.6599
     97.5000,       5.0000,   8.00000,    318.0993
    102.5000,       5.0000,   8.00000,    290.8819
    107.5000,       5.0000,   8.00000,    272.4382
    112.5000,       5.0000,   8.00000,    281.5551
    117.5000,       5.0000,   8.00000,    317.5858
    122.5000,       5.0000,   8.00000,    239.7145
    127.5000,       5.0000,   8.00000,    223.6355
    132.5000,       5.0000,   8.00000,    244.2813
    137.5000,       5.0000,   8.00000,    288.5032
    142.5000,       5.0000,   8.00000,    312.7013
    147.5000,       5.0000,   8.00000,    353.0829
    152.5000,       5.0000,   8.00000,    199.0027
    157.5000,       5.0000,   8.00000,    347.8240
    162.5000,       5.0000,   8.00000,    298.9435
    167.5000,       5.0000,   8.00000,    256.8317
    172.5000,       5.0000,   8.00000,    259.8570
    177.5000,       5.0000,   8.00000,    272.8383
    182.5000,       5.0000,   8.00000,    302.3230
    187.5000,       5.0000,   8.00000,    321.6067
    192.5000,       5.0000,   8.00000,    358.0760
    197.5000,       5.0000,   8.00000,    347.4551
    202.5000,       5.0000,   8.00000,    359.0122
    207.5000,       5.0000,   8.00000,    418.5055
    212.5000,       5.0000,   8.00000,    392.0353
    217.5000,       5.0000,   8.00000,    472.6036
    222.5000,       5.0000,   8.00000,    537.2780
    227.5000,       5.0000,   8.00000,    498.8749
    232.5000,       5.0000,   8.00000,    434.0841
    237.5000,       5.0000,   8.00000,    382.5384
    247.5000,       5.0000,   8.00000,    369.7881
    252.5000,       5.0000,   8.00000,    420.7399
    257.5000,       5.0000,   8.00000,    422.9214
    262.5000,       5.0000,   8.00000,    496.8727
    267.5000,       5.0000,   8.00000,    467.2727
    272.5000,       5.0000,   8.00000,    444.5424
    277.5000,       5.0000,   8.00000,    444.1697
    287.5000,       5.0000,   8.00000,    532.9623
    292.5000,       5.0000,   8.00000,    392.9340
    297.5000,       5.0000,   8.00000,    418.9150
    302.5000,       5.0000,   8.00000,    408.9700
    307.5000,       5.0000,   8.00000,    427.3916
    312.5000,       5.0000,   8.00000,    423.2974
    317.5000,       5.0000,   8.00000,    396.5495
    322.5000,       5.0000,   8.00000,    413.0083
     52.5000,      35.0000,   1.00000,    275.2379
     57.5000,      35.0000,   1.00000,    269.9601
     62.5000,      35.0000,   1.00000,    258.1558
     67.5000,      35.0000,   1.00000,    251.6481
     72.5000,      35.0000,   1.00000,    272.9332
     77.5000,      35.0000,   1.00000,    292.4569
     82.5000,      35.0000,   1.00000,    290.6378
     87.5000,      35.0000,   1.00000,    312.3499
     92.5000,      35.0000,   1.00000,    317.5715
     97.5000,      35.0000,   1.00000,    323.8448
    102.5000,      35.0000,   1.00000,    341.1020
    107.5000,      35.0000,   1.00000,    308.2133
    112.5000,      35.0000,   1.00000,    268.3820
    117.5000,      35.0000,   1.00000,    258.0583
    122.5000,      35.0000,   1.00000,    256.3729
    127.5000,      35.0000,   1.00000,    277.8224
    132.5000,      35.0000,   1.00000,    288.9897
    137.5000,      35.0000,   1.00000,    261.9687
    142.5000,      35.0000,   1.00000,    282.1104
    147.5000,      35.0000,   1.00000,    280.8469
    152.5000,      35.0000,   1.00000,    264.1306
    157.5000,      35.0000,   1.00000,    245.3274
    162.5000,      35.0000,   1.00000,    243.3795
    167.5000,      35.0000,   1.00000,    244.7122
    172.5000,      35.0000,   1.00000,    262.5167
    177.5000,      35.0000,   1.00000,    251.7990
    182.5000,      35.0000,   1.00000,    247.0967
    187.5000,      35.0000,   1.00000,    254.7271
    192.5000,      35.0000,   1.00000,    287.3536
    197.5000,      35.0000,   1.00000,    326.5806
    202.5000,      35.0000,   1.00000,    379.3704
    207.5000,      35.0000,   1.00000,    407.8340
    212.5000,      35.0000,   1.00000,    431.0421
    222.5000,      35.0000,   1.00000,    407.9751
    227.5000,      35.0000,   1.00000,    390.7707
    232.5000,      35.0000,   1.00000,    387.7119
    237.5000,      35.0000,   1.00000,    380.5333
    242.5000,      35.0000,   1.00000,    372.7963
    247.5000,      35.0000,   1.00000,    368.3632
    257.5000,      35.0000,   1.00000,    357.2231
    262.5000,      35.0000,   1.00000,    369.5921
    267.5000,      35.0000,   1.00000,    393.5247
    272.5000,      35.0000,   1.00000,    429.5334
    277.5000,      35.0000,   1.00000,    447.6167
    282.5000,      35.0000,   1.00000,    442.2890
    287.5000,      35.0000,   1.00000,    434.9347
    292.5000,      35.0000,   1.00000,    414.1967
    297.5000,      35.0000,   1.00000,    412.2013
    302.5000,      35.0000,   1.00000,    383.4749
    307.5000,      35.0000,   1.00000,    377.3304
    312.5000,      35.0000,   1.00000,    390.9569
     52.5000,       5.0000,  10.00000,    215.8293
     57.5000,       5.0000,  10.00000,    225.9647
     62.5000,       5.0000,  10.00000,    233.6188
     67.5000,       5.0000,  10.00000,    202.1379
     72.5000,       5.0000,  10.00000,    280.6724
     77.5000,       5.0000,  10.00000,    213.3023
     82.5000,       5.0000,  10.00000,    234.8214
     87.5000,       5.0000,  10.00000,    280.6530
     92.5000,       5.0000,  10.00000,    320.7533
     97.5000,       5.0000,  10.00000,    243.3204
    102.5000,       5.0000,  10.00000,    243.2687
    107.5000,       5.0000,  10.00000,    232.1721
    112.5000,       5.0000,  10.00000,    237.6348
    117.5000,       5.0000,  10.00000,    266.6181
    122.5000,       5.0000,  10.00000,    205.0548
    127.5000,       5.0000,  10.00000,    193.7142
    132.5000,       5.0000,  10.00000,    197.9565
    137.5000,       5.0000,  10.00000,    224.7346
    142.5000,       5.0000,  10.00000,    246.6254
    147.5000,       5.0000,  10.00000,    275.6429
    152.5000,       5.0000,  10.00000,    153.2218
    157.5000,       5.0000,  10.00000,    266.9090
    162.5000,       5.0000,  10.00000,    232.9832
    167.5000,       5.0000,  10.00000,    213.8873
    172.5000,       5.0000,  10.00000,    218.4969
    177.5000,       5.0000,  10.00000,    220.8543
    182.5000,       5.0000,  10.00000,    239.5572
    187.5000,       5.0000,  10.00000,    251.2685
    192.5000,       5.0000,  10.00000,    274.1335
    197.5000,       5.0000,  10.00000,    287.5677
    202.5000,       5.0000,  10.00000,    286.6658
    207.5000,       5.0000,  10.00000,    319.6231
    212.5000,       5.0000,  10.00000,    314.7980
    217.5000,       5.0000,  10.00000,    388.4838
    222.5000,       5.0000,  10.00000,    463.6175
    227.5000,       5.0000,  10.00000,    440.7390
    237.5000,       5.0000,  10.00000,    329.8789
    242.5000,       5.0000,  10.00000,    318.2218
    247.5000,       5.0000,  10.00000,    340.1317
    252.5000,       5.0000,  10.00000,    370.9682
    257.5000,       5.0000,  10.00000,    358.8759
    262.5000,       5.0000,  10.00000,    401.3773
    267.5000,       5.0000,  10.00000,    364.2065
    272.5000,       5.0000,  10.00000,    362.5205
    277.5000,       5.0000,  10.00000,    391.5583
    282.5000,       5.0000,  10.00000,    455.0548
    287.5000,       5.0000,  10.00000,    507.4987
    292.5000,       5.0000,  10.00000,    357.0880
    297.5000,       5.0000,  10.00000,    369.9471
    302.5000,       5.0000,  10.00000,    353.7767
    307.5000,       5.0000,  10.00000,    373.3578
    312.5000,       5.0000,  10.00000,    397.5891
     67.5000,      45.0000,   1.00000,    187.3687
     72.5000,      45.0000,   1.00000,    193.2657
     77.5000,      45.0000,   1.00000,    195.4726
     82.5000,      45.0000,   1.00000,    195.3609
     87.5000,      45.0000,   1.00000,    206.5111
     92.5000,      45.0000,   1.00000,    214.2729
     97.5000,      45.0000,   1.00000,    211.1823
    102.5000,      45.0000,   1.00000,    221.3004
    107.5000,      45.0000,   1.00000,    235.9372
    112.5000,      45.0000,   1.00000,    232.8939
    117.5000,      45.0000,   1.00000,    223.5043
    122.5000,      45.0000,   1.00000,    224.8208
    127.5000,      45.0000,   1.00000,    228.8013
    132.5000,      45.0000,   1.00000,    209.1306
    137.5000,      45.0000,   1.00000,    209.1003
    142.5000,      45.0000,   1.00000,    198.8834
    147.5000,      45.0000,   1.00000,    193.0773
    152.5000,      45.0000,   1.00000,    194.8105
    157.5000,      45.0000,   1.00000,    196.6954
    162.5000,      45.0000,   1.00000,    199.5543
    167.5000,      45.0000,   1.00000,    199.4635
    172.5000,      45.0000,   1.00000,    199.9897
    177.5000,      45.0000,   1.00000,    215.2850
    182.5000,      45.0000,   1.00000,    217.4063
    187.5000,      45.0000,   1.00000,    231.0871
    192.5000,      45.0000,   1.00000,    242.9390
    197.5000,      45.0000,   1.00000,    261.5038
    202.5000,      45.0000,   1.00000,    292.1153
    207.5000,      45.0000,   1.00000,    317.7851
    212.5000,      45.0000,   1.00000,    336.0651
    222.5000,      45.0000,   1.00000,    315.6464
    227.5000,      45.0000,   1.00000,    326.0410
    232.5000,      45.0000,   1.00000,    326.0770
    237.5000,      45.0000,   1.00000,    327.3552
    242.5000,      45.0000,   1.00000,    330.1952
    247.5000,      45.0000,   1.00000,    317.2452
    252.5000,      45.0000,   1.00000,    307.8176
    257.5000,      45.0000,   1.00000,    303.9256
    262.5000,      45.0000,   1.00000,    310.8549
    267.5000,      45.0000,   1.00000,    322.7220
    272.5000,      45.0000,   1.00000,    314.8908
    277.5000,      45.0000,   1.00000,    300.8916
    282.5000,      45.0000,   1.00000,    302.1309
    287.5000,      45.0000,   1.00000,    294.1182
    292.5000,      45.0000,   1.00000,    319.1209
    297.5000,      45.0000,   1.00000,    334.9122
     77.5000,       5.0000,  12.00000,    160.0465
    157.5000,       5.0000,  12.00000,    230.2960
    237.5000,       5.0000,  12.00000,    296.6544
     67.5000,      15.0000,   4.00000,    171.5159
     72.5000,      15.0000,   4.00000,    164.8185
     77.5000,      15.0000,   4.00000,    172.5887
     82.5000,      15.0000,   4.00000,    168.5161
     87.5000,      15.0000,   4.00000,    197.5265
     92.5000,      15.0000,   4.00000,    195.3127
     97.5000,      15.0000,   4.00000,    183.7720
    102.5000,      15.0000,   4.00000,    171.9776
    107.5000,      15.0000,   4.00000,    186.3872
    112.5000,      15.0000,   4.00000,    206.0118
    117.5000,      15.0000,   4.00000,    205.5358
    122.5000,      15.0000,   4.00000,    190.8694
    127.5000,      15.0000,   4.00000,    165.4917
    132.5000,      15.0000,   4.00000,    161.0671
    137.5000,      15.0000,   4.00000,    164.6242
    142.5000,      15.0000,   4.00000,    176.8769
    147.5000,      15.0000,   4.00000,    156.0684
    152.5000,      15.0000,   4.00000,    171.7517
    157.5000,      15.0000,   4.00000,    168.0359
    162.5000,      15.0000,   4.00000,    186.6355
    167.5000,      15.0000,   4.00000,    173.6437
    172.5000,      15.0000,   4.00000,    174.0518
    177.5000,      15.0000,   4.00000,    188.8012
    182.5000,      15.0000,   4.00000,    205.5316
    187.5000,      15.0000,   4.00000,    222.7209
    192.5000,      15.0000,   4.00000,    226.0009
    197.5000,      15.0000,   4.00000,    216.7008
    202.5000,      15.0000,   4.00000,    219.6596
    207.5000,      15.0000,   4.00000,    228.9119
    212.5000,      15.0000,   4.00000,    271.8665
    222.5000,      15.0000,   4.00000,    343.5557
    227.5000,      15.0000,   4.00000,    353.8294
    232.5000,      15.0000,   4.00000,    322.7666
    237.5000,      15.0000,   4.00000,    290.4660
    242.5000,      15.0000,   4.00000,    278.8833
    247.5000,      15.0000,   4.00000,    286.4911
    252.5000,      15.0000,   4.00000,    298.3217
    257.5000,      15.0000,   4.00000,    313.9722
    262.5000,      15.0000,   4.00000,    305.6960
    272.5000,      15.0000,   4.00000,    275.2339
    277.5000,      15.0000,   4.00000,    274.6667
    282.5000,      15.0000,   4.00000,    300.1705
    287.5000,      15.0000,   4.00000,    288.1899
    292.5000,      15.0000,   4.00000,    299.2126
    297.5000,      15.0000,   4.00000,    287.9210
     82.5000,      55.0000,   1.00000,    165.5987
     87.5000,      55.0000,   1.00000,    170.1185
     92.5000,      55.0000,   1.00000,    176.4831
     97.5000,      55.0000,   1.00000,    180.1742
    102.5000,      55.0000,   1.00000,    174.0241
    107.5000,      55.0000,   1.00000,    174.1020
    112.5000,      55.0000,   1.00000,    173.7554
    117.5000,      55.0000,   1.00000,    174.5690
    122.5000,      55.0000,   1.00000,    178.3325
    127.5000,      55.0000,   1.00000,    169.3656
    132.5000,      55.0000,   1.00000,    176.8548
    137.5000,      55.0000,   1.00000,    175.8354
    142.5000,      55.0000,   1.00000,    168.9030
    147.5000,      55.0000,   1.00000,    159.0263
    152.5000,      55.0000,   1.00000,    155.9126
    157.5000,      55.0000,   1.00000,    163.0513
    162.5000,      55.0000,   1.00000,    167.4168
    167.5000,      55.0000,   1.00000,    172.9847
    172.5000,      55.0000,   1.00000,    178.6297
    177.5000,      55.0000,   1.00000,    182.0936
    182.5000,      55.0000,   1.00000,    194.7702
    187.5000,      55.0000,   1.00000,    200.1806
    192.5000,      55.0000,   1.00000,    219.6408
    197.5000,      55.0000,   1.00000,    249.9161
    207.5000,      55.0000,   1.00000,    273.9037
    212.5000,      55.0000,   1.00000,    275.4014
    217.5000,      55.0000,   1.00000,    272.5267
    222.5000,      55.0000,   1.00000,    272.5674
    227.5000,      55.0000,   1.00000,    276.0169
    232.5000,      55.0000,   1.00000,    278.5832
    242.5000,      55.0000,   1.00000,    279.7256
    247.5000,      55.0000,   1.00000,    275.1357
    252.5000,      55.0000,   1.00000,    264.8922
    257.5000,      55.0000,   1.00000,    260.0510
    262.5000,      55.0000,   1.00000,    249.2359
    267.5000,      55.0000,   1.00000,    239.7109
    272.5000,      55.0000,   1.00000,    221.0139
    277.5000,      55.0000,   1.00000,    219.9118
    282.5000,      55.0000,   1.00000,    216.7694
     77.5000,       5.0000,  15.00000,    133.2162
    157.5000,       5.0000,  15.00000,    174.7066
    237.5000,       5.0000,  15.00000,    251.4477
     82.5000,      15.0000,   5.00000,    148.5505
     87.5000,      15.0000,   5.00000,    168.4129
     92.5000,      15.0000,   5.00000,    168.8876
     97.5000,      15.0000,   5.00000,    160.8697
    102.5000,      15.0000,   5.00000,    148.7766
    107.5000,      15.0000,   5.00000,    154.1616
    112.5000,      15.0000,   5.00000,    167.1971
    117.5000,      15.0000,   5.00000,    166.0684
    122.5000,      15.0000,   5.00000,    160.1531
    127.5000,      15.0000,   5.00000,    140.4630
    132.5000,      15.0000,   5.00000,    137.4897
    137.5000,      15.0000,   5.00000,    139.0282
    142.5000,      15.0000,   5.00000,    145.4880
    147.5000,      15.0000,   5.00000,    127.3996
    152.5000,      15.0000,   5.00000,    136.9449
    157.5000,      15.0000,   5.00000,    137.3454
    162.5000,      15.0000,   5.00000,    153.4056
    167.5000,      15.0000,   5.00000,    146.7743
    172.5000,      15.0000,   5.00000,    150.2364
    177.5000,      15.0000,   5.00000,    165.8279
    182.5000,      15.0000,   5.00000,    177.9612
    187.5000,      15.0000,   5.00000,    191.8006
    192.5000,      15.0000,   5.00000,    197.6651
    197.5000,      15.0000,   5.00000,    195.4618
    207.5000,      15.0000,   5.00000,    194.6133
    212.5000,      15.0000,   5.00000,    222.9583
    217.5000,      15.0000,   5.00000,    263.5699
    222.5000,      15.0000,   5.00000,    298.4516
    227.5000,      15.0000,   5.00000,    300.8320
    232.5000,      15.0000,   5.00000,    273.2233
    242.5000,      15.0000,   5.00000,    235.7582
    247.5000,      15.0000,   5.00000,    242.8392
    252.5000,      15.0000,   5.00000,    247.5478
    257.5000,      15.0000,   5.00000,    254.9784
    262.5000,      15.0000,   5.00000,    232.8685
    267.5000,      15.0000,   5.00000,    219.6550
    272.5000,      15.0000,   5.00000,    190.9427
     97.5000,      65.0000,   1.00000,    154.5457
    102.5000,      65.0000,   1.00000,    151.5096
    107.5000,      65.0000,   1.00000,    146.3185
    112.5000,      65.0000,   1.00000,    147.2055
    117.5000,      65.0000,   1.00000,    152.3202
    122.5000,      65.0000,   1.00000,    145.7393
    127.5000,      65.0000,   1.00000,    143.9091
    132.5000,      65.0000,   1.00000,    144.2238
    137.5000,      65.0000,   1.00000,    146.7692
    142.5000,      65.0000,   1.00000,    148.4261
    147.5000,      65.0000,   1.00000,    150.1689
    152.5000,      65.0000,   1.00000,    148.3667
    157.5000,      65.0000,   1.00000,    149.8823
    162.5000,      65.0000,   1.00000,    153.1416
    167.5000,      65.0000,   1.00000,    152.7886
    172.5000,      65.0000,   1.00000,    156.2892
    177.5000,      65.0000,   1.00000,    162.8924
    182.5000,      65.0000,   1.00000,    171.2238
    187.5000,      65.0000,   1.00000,    195.3233
    192.5000,      65.0000,   1.00000,    213.7948
    197.5000,      65.0000,   1.00000,    230.4612
    202.5000,      65.0000,   1.00000,    240.1730
    207.5000,      65.0000,   1.00000,    244.4836
    217.5000,      65.0000,   1.00000,    247.9223
    257.5000,      65.0000,   1.00000,    199.2906
    262.5000,      65.0000,   1.00000,    189.5841
    267.5000,      65.0000,   1.00000,    181.8746
     97.5000,      15.0000,   6.00000,    148.5581
    102.5000,      15.0000,   6.00000,    134.9193
    107.5000,      15.0000,   6.00000,    140.4060
    112.5000,      15.0000,   6.00000,    155.7029
    117.5000,      15.0000,   6.00000,    159.0620
    122.5000,      15.0000,   6.00000,    151.2306
    127.5000,      15.0000,   6.00000,    129.8782
    132.5000,      15.0000,   6.00000,    122.4368
    137.5000,      15.0000,   6.00000,    122.9258
    142.5000,      15.0000,   6.00000,    129.7141
    147.5000,      15.0000,   6.00000,    116.6109
    157.5000,      15.0000,   6.00000,    125.5852
    162.5000,      15.0000,   6.00000,    140.3479
    167.5000,      15.0000,   6.00000,    130.9561
    172.5000,      15.0000,   6.00000,    133.8371
    177.5000,      15.0000,   6.00000,    145.9967
    182.5000,      15.0000,   6.00000,    162.0322
    187.5000,      15.0000,   6.00000,    178.9823
    192.5000,      15.0000,   6.00000,    185.2686
    197.5000,      15.0000,   6.00000,    179.9893
    202.5000,      15.0000,   6.00000,    176.8401
    212.5000,      15.0000,   6.00000,    197.8549
    217.5000,      15.0000,   6.00000,    233.2095
    257.5000,      15.0000,   6.00000,    184.9708
    262.5000,      15.0000,   6.00000,    176.7010
    267.5000,      15.0000,   6.00000,    165.9544
    105.0000,      30.0000,   3.00000,    149.7728
    110.0000,      30.0000,   3.00000,    146.2372
    115.0000,      30.0000,   3.00000,    145.1677
    120.0000,      30.0000,   3.00000,    141.7203
    125.0000,      30.0000,   3.00000,    138.5029
    130.0000,      30.0000,   3.00000,    133.8724
    135.0000,      30.0000,   3.00000,    127.2185
    140.0000,      30.0000,   3.00000,    117.5756
    145.0000,      30.0000,   3.00000,    124.1313
    150.0000,      30.0000,   3.00000,    126.0755
    155.0000,      30.0000,   3.00000,    126.2149
    160.0000,      30.0000,   3.00000,    126.0216
    165.0000,      30.0000,   3.00000,    126.1915
    170.0000,      30.0000,   3.00000,    141.0123
    175.0000,      30.0000,   3.00000,    144.5801
    185.0000,      30.0000,   3.00000,    159.1259
    190.0000,      30.0000,   3.00000,    164.9077
    195.0000,      30.0000,   3.00000,    174.6977
    205.0000,      30.0000,   3.00000,    190.8581
    210.0000,      30.0000,   3.00000,    205.4436
    112.5000,      25.0000,   4.00000,    148.7433
    117.5000,      25.0000,   4.00000,    146.4162
    122.5000,      25.0000,   4.00000,    142.7687
    127.5000,      25.0000,   4.00000,    137.0279
    132.5000,      25.0000,   4.00000,    125.9986
    142.5000,      25.0000,   4.00000,    113.7301
    147.5000,      25.0000,   4.00000,    119.2385
    152.5000,      25.0000,   4.00000,    121.9734
    157.5000,      25.0000,   4.00000,    122.6893
    162.5000,      25.0000,   4.00000,    121.9063
    167.5000,      25.0000,   4.00000,    134.5492
    172.5000,      25.0000,   4.00000,    136.8284
    177.5000,      25.0000,   4.00000,    143.4357
    182.5000,      25.0000,   4.00000,    154.6607
    187.5000,      25.0000,   4.00000,    165.1791
    192.5000,      25.0000,   4.00000,    167.4879
    197.5000,      25.0000,   4.00000,    169.8982
    202.5000,      25.0000,   4.00000,    169.4459
    157.5000,      15.0000,   8.00000,    117.8572
  10.31
ITERATION 5
MODEL RESISTIVITY
LAYER 1
71,     2.5000
     10.0000,     1140.7
     15.0000,     1134.2
     20.0000,     1228.6
     25.0000,     1156.6
     30.0000,     1070.8
     35.0000,     1291.1
     40.0000,     1553.9
     45.0000,     1137.2
     50.0000,     943.44
     55.0000,     734.02
     60.0000,     738.97
     65.0000,     760.02
     70.0000,     673.56
     75.0000,     951.20
     80.0000,     673.69
     85.0000,     711.86
     90.0000,     783.29
     95.0000,     754.87
    100.0000,     476.19
    105.0000,     411.00
    110.0000,     393.59
    115.0000,     415.89
    120.0000,     456.82
    125.0000,     322.07
    130.0000,     281.57
    135.0000,     314.83
    140.0000,     388.37
    145.0000,     400.99
    150.0000,     411.51
    155.0000,     214.48
    160.0000,     420.25
    165.0000,     362.76
    170.0000,     332.95
    175.0000,     349.88
    180.0000,     371.91
    185.0000,     402.12
    190.0000,     400.01
    195.0000,     407.44
    200.0000,     427.34
    205.0000,     435.78
    210.0000,     511.08
    215.0000,     486.09
    220.0000,     549.86
    225.0000,     599.87
    230.0000,     541.14
    235.0000,     440.43
    240.0000,     351.23
    245.0000,     312.73
    250.0000,     318.19
    255.0000,     332.80
    260.0000,     309.89
    265.0000,     331.51
    270.0000,     269.25
    275.0000,     239.98
    280.0000,     239.93
    285.0000,     260.35
    290.0000,     260.14
    295.0000,     168.29
    300.0000,     170.65
    305.0000,     171.84
    310.0000,     183.71
    315.0000,     204.57
    320.0000,     194.28
    325.0000,     206.77
    330.0000,     227.61
    335.0000,     252.90
    340.0000,     278.75
    345.0000,     390.03
    350.0000,     324.00
    355.0000,     450.13
           240.4315
LAYER 2
71,     5.2500
     10.0000,     1121.4
     15.0000,     1153.5
     20.0000,     1240.1
     25.0000,     1181.4
     30.0000,     1105.9
     35.0000,     1276.2
     40.0000,     1465.8
     45.0000,     1194.8
     50.0000,     1092.8
     55.0000,     939.34
     60.0000,     942.30
     65.0000,     913.22
     70.0000,     814.25
     75.0000,     1031.6
     80.0000,     771.74
     85.0000,     799.46
     90.0000,     901.17
     95.0000,     864.87
    100.0000,     591.22
    105.0000,     503.16
    110.0000,     459.44
    115.0000,     422.63
    120.0000,     445.24
    125.0000,     330.80
    130.0000,     298.02
    135.0000,     318.74
    140.0000,     365.92
    145.0000,     415.73
    150.0000,     476.51
    155.0000,     317.23
    160.0000,     483.98
    165.0000,     451.32
    170.0000,     403.30
    175.0000,     411.29
    180.0000,     422.25
    185.0000,     461.13
    190.0000,     461.81
    195.0000,     486.50
    200.0000,     489.38
    205.0000,     469.65
    210.0000,     584.53
    215.0000,     513.49
    220.0000,     607.30
    225.0000,     690.59
    230.0000,     582.82
    235.0000,     476.65
    240.0000,     392.69
    245.0000,     349.62
    250.0000,     354.81
    255.0000,     369.84
    260.0000,     354.04
    265.0000,     359.70
    270.0000,     318.84
    275.0000,     278.13
    280.0000,     252.12
    285.0000,     265.40
    290.0000,     281.19
    295.0000,     206.67
    300.0000,     199.06
    305.0000,     200.62
    310.0000,     216.14
    315.0000,     236.33
    320.0000,     229.59
    325.0000,     243.84
    330.0000,     273.88
    335.0000,     308.05
    340.0000,     358.20
    345.0000,     468.19
    350.0000,     412.37
    355.0000,     456.62
           283.0771
LAYER 3
69,     8.2750
     15.0000,     1107.8
     20.0000,     1188.4
     25.0000,     1158.5
     30.0000,     1085.7
     35.0000,     1155.4
     40.0000,     1328.9
     45.0000,     1373.9
     50.0000,     1595.7
     55.0000,     1642.8
     60.0000,     1654.0
     65.0000,     1504.9
     70.0000,     1297.5
     75.0000,     1350.1
     80.0000,     1045.2
     85.0000,     1065.4
     90.0000,     1231.6
     95.0000,     1213.7
    100.0000,     951.35
    105.0000,     793.44
    110.0000,     629.23
    115.0000,     471.23
    120.0000,     471.29
    125.0000,     398.16
    130.0000,     370.62
    135.0000,     342.41
    140.0000,     336.41
    145.0000,     462.06
    150.0000,     734.86
    155.0000,     688.54
    160.0000,     848.35
    165.0000,     807.91
    170.0000,     685.16
    175.0000,     624.58
    180.0000,     595.20
    185.0000,     676.84
    190.0000,     772.57
    195.0000,     876.89
    200.0000,     782.00
    205.0000,     636.13
    210.0000,     726.77
    215.0000,     614.75
    220.0000,     850.05
    225.0000,     1091.7
    230.0000,     862.24
    235.0000,     688.89
    240.0000,     580.27
    245.0000,     505.03
    250.0000,     491.60
    255.0000,     496.36
    260.0000,     475.18
    265.0000,     462.28
    270.0000,     428.27
    275.0000,     357.97
    280.0000,     294.37
    285.0000,     309.46
    290.0000,     388.36
    295.0000,     351.38
    300.0000,     337.57
    305.0000,     340.06
    310.0000,     363.55
    315.0000,     387.31
    320.0000,     378.25
    325.0000,     398.92
    330.0000,     448.51
    335.0000,     511.16
    340.0000,     604.00
    345.0000,     727.29
    350.0000,     614.83
           469.5472
LAYER 4
67,    11.6025
     20.0000,     962.40
     25.0000,     953.52
     30.0000,     875.72
     35.0000,     847.85
     40.0000,     991.74
     45.0000,     1326.4
     50.0000,     1968.4
     55.0000,     2368.4
     60.0000,     2482.0
     65.0000,     2271.5
     70.0000,     1907.3
     75.0000,     1651.6
     80.0000,     1251.5
     85.0000,     1265.0
     90.0000,     1475.4
     95.0000,     1502.1
    100.0000,     1292.7
    105.0000,     1023.8
    110.0000,     689.46
    115.0000,     453.66
    120.0000,     466.18
    125.0000,     451.21
    130.0000,     418.54
    135.0000,     309.46
    140.0000,     241.81
    145.0000,     384.77
    150.0000,     918.73
    155.0000,     1271.3
    160.0000,     1601.0
    165.0000,     1503.8
    170.0000,     1179.9
    175.0000,     913.52
    180.0000,     803.49
    185.0000,     1015.4
    190.0000,     1449.6
    195.0000,     1726.6
    200.0000,     1239.4
    205.0000,     690.69
    210.0000,     593.24
    215.0000,     508.20
    220.0000,     906.62
    225.0000,     1536.4
    230.0000,     1301.5
    235.0000,     1081.9
    240.0000,     949.62
    245.0000,     813.50
    250.0000,     747.66
    255.0000,     714.72
    260.0000,     661.53
    265.0000,     615.36
    270.0000,     548.04
    275.0000,     442.28
    280.0000,     368.53
    285.0000,     422.70
    290.0000,     616.95
    295.0000,     650.10
    300.0000,     632.57
    305.0000,     618.76
    310.0000,     628.30
    315.0000,     639.72
    320.0000,     625.66
    325.0000,     666.47
    330.0000,     755.73
    335.0000,     857.18
    340.0000,     967.47
    345.0000,     1063.9
           753.0795
LAYER 5
63,    15.2628
     30.0000,     490.34
     35.0000,     428.96
     40.0000,     471.97
     45.0000,     660.93
     50.0000,     1091.2
     55.0000,     1674.8
     60.0000,     1939.3
     65.0000,     1786.6
     70.0000,     1346.8
     75.0000,     906.94
     80.0000,     646.35
     85.0000,     583.80
     90.0000,     592.75
     95.0000,     569.71
    100.0000,     511.73
    105.0000,     438.14
    110.0000,     357.56
    115.0000,     322.25
    120.0000,     383.51
    125.0000,     421.36
    130.0000,     364.88
    135.0000,     215.69
    140.0000,     116.97
    145.0000,     133.64
    150.0000,     280.87
    155.0000,     528.57
    160.0000,     763.78
    165.0000,     816.04
    170.0000,     706.73
    175.0000,     607.43
    180.0000,     674.93
    185.0000,     1102.2
    190.0000,     1836.2
    195.0000,     1938.4
    200.0000,     995.63
    205.0000,     374.94
    210.0000,     251.41
    215.0000,     292.74
    220.0000,     585.75
    225.0000,     1221.1
    230.0000,     1500.3
    235.0000,     1554.9
    240.0000,     1599.0
    245.0000,     1556.8
    250.0000,     1459.8
    255.0000,     1332.4
    260.0000,     1158.8
    265.0000,     968.88
    270.0000,     780.77
    275.0000,     669.77
    280.0000,     693.30
    285.0000,     926.68
    290.0000,     1279.8
    295.0000,     1366.1
    300.0000,     1262.0
    305.0000,     1086.6
    310.0000,     928.69
    315.0000,     850.54
    320.0000,     864.56
    325.0000,     965.29
    330.0000,     1113.7
    335.0000,     1178.7
             1040.0
LAYER 6
59,    19.2890
     40.0000,     270.38
     45.0000,     314.41
     50.0000,     414.92
     55.0000,     565.37
     60.0000,     650.13
     65.0000,     603.94
     70.0000,     466.88
     75.0000,     329.10
     80.0000,     243.21
     85.0000,     206.74
     90.0000,     193.44
     95.0000,     184.11
    100.0000,     177.55
    105.0000,     177.84
    110.0000,     190.57
    115.0000,     228.27
    120.0000,     292.61
    125.0000,     322.52
    130.0000,     266.85
    135.0000,     156.20
    140.0000,      80.69
    145.0000,      66.15
    150.0000,      85.31
    155.0000,     128.26
    160.0000,     170.70
    165.0000,     190.64
    170.0000,     194.87
    175.0000,     218.08
    180.0000,     312.48
    185.0000,     538.51
    190.0000,     850.37
    195.0000,     796.00
    200.0000,     390.36
    205.0000,     177.57
    210.0000,     127.14
    215.0000,     172.85
    220.0000,     328.90
    225.0000,     608.91
    230.0000,     873.76
    235.0000,     1056.1
    240.0000,     1186.4
    245.0000,     1235.8
    250.0000,     1202.6
    255.0000,     1112.9
    260.0000,     985.56
    265.0000,     852.50
    270.0000,     745.18
    275.0000,     724.78
    280.0000,     844.15
    285.0000,     1117.5
    290.0000,     1328.6
    295.0000,     1280.6
    300.0000,     1087.3
    305.0000,     875.40
    310.0000,     719.92
    315.0000,     665.60
    320.0000,     702.03
    325.0000,     767.45
           880.0640
LAYER 7
55,    23.7179
     50.0000,     172.52
     55.0000,     203.07
     60.0000,     219.06
     65.0000,     207.03
     70.0000,     174.49
     75.0000,     135.12
     80.0000,     107.12
     85.0000,      92.70
     90.0000,      87.79
     95.0000,      87.86
    100.0000,      92.23
    105.0000,     104.17
    110.0000,     131.37
    115.0000,     178.61
    120.0000,     230.36
    125.0000,     247.73
    130.0000,     206.46
    135.0000,     133.17
    140.0000,      78.33
    145.0000,      59.28
    150.0000,      57.46
    155.0000,      62.49
    160.0000,      69.26
    165.0000,      74.19
    170.0000,      80.52
    175.0000,     100.89
    180.0000,     156.00
    185.0000,     249.88
    190.0000,     333.10
    195.0000,     298.80
    200.0000,     184.14
    205.0000,     109.85
    210.0000,      87.67
    215.0000,     112.89
    220.0000,     182.94
    225.0000,     287.62
    230.0000,     400.25
    235.0000,     508.06
    240.0000,     610.33
    245.0000,     688.80
    250.0000,     729.12
    255.0000,     734.78
    260.0000,     712.04
    265.0000,     673.21
    270.0000,     637.69
    275.0000,     637.63
    280.0000,     694.48
    285.0000,     788.34
    290.0000,     818.33
    295.0000,     730.91
    300.0000,     602.52
    305.0000,     508.26
    310.0000,     458.51
    315.0000,     455.89
           544.8494
LAYER 8
51,    28.5897
     60.0000,      97.39
     65.0000,      92.34
     70.0000,      84.84
     75.0000,      76.62
     80.0000,      69.97
     85.0000,      66.29
     90.0000,      66.11
     95.0000,      68.67
    100.0000,      74.83
    105.0000,      88.05
    110.0000,     114.86
    115.0000,     156.16
    120.0000,     195.56
    125.0000,     207.45
    130.0000,     180.30
    135.0000,     130.97
    140.0000,      88.64
    145.0000,      67.53
    150.0000,      60.23
    155.0000,      58.74
    160.0000,      59.60
    165.0000,      61.67
    170.0000,      66.63
    175.0000,      80.23
    180.0000,     111.14
    185.0000,     154.27
    190.0000,     181.68
    195.0000,     165.47
    200.0000,     122.55
    205.0000,      88.82
    210.0000,      76.92
    215.0000,      87.94
    220.0000,     118.17
    225.0000,     160.28
    230.0000,     210.04
    235.0000,     268.72
    240.0000,     337.77
    245.0000,     409.18
    250.0000,     470.16
    255.0000,     514.87
    260.0000,     538.58
    265.0000,     539.42
    270.0000,     522.28
    275.0000,     499.84
    280.0000,     481.94
    285.0000,     463.49
    290.0000,     427.66
    295.0000,     380.04
    300.0000,     338.01
    305.0000,     320.60
           356.0356
LAYER 9
46,    33.9487
     70.0000,      57.18
     75.0000,      58.85
     80.0000,      58.76
     85.0000,      59.08
     90.0000,      61.91
     95.0000,      66.40
    100.0000,      74.21
    105.0000,      88.29
    110.0000,     113.07
    115.0000,     146.72
    120.0000,     176.88
    125.0000,     187.37
    130.0000,     171.73
    135.0000,     139.18
    140.0000,     106.61
    145.0000,      85.03
    150.0000,      74.05
    155.0000,      69.42
    160.0000,      68.36
    165.0000,      69.97
    170.0000,      75.19
    175.0000,      86.61
    180.0000,     106.20
    185.0000,     127.82
    190.0000,     137.38
    195.0000,     126.58
    200.0000,     104.00
    205.0000,      84.53
    210.0000,      75.81
    215.0000,      78.33
    220.0000,      89.93
    225.0000,     107.81
    230.0000,     131.48
    235.0000,     163.61
    240.0000,     206.91
    245.0000,     258.31
    250.0000,     306.77
    255.0000,     348.19
    260.0000,     376.86
    265.0000,     385.95
    270.0000,     373.34
    275.0000,     343.87
    280.0000,     312.49
    285.0000,     285.83
    290.0000,     264.27
           260.0225
LAYER 10
40,    39.8436
     85.0000,      47.87
     90.0000,      58.04
     95.0000,      64.99
    100.0000,      76.10
    105.0000,      91.68
    110.0000,     116.59
    115.0000,     145.55
    120.0000,     170.41
    125.0000,     181.06
    130.0000,     173.95
    135.0000,     153.96
    140.0000,     130.59
    145.0000,     111.46
    150.0000,      99.00
    155.0000,      92.29
    160.0000,      89.98
    165.0000,      91.39
    170.0000,      96.65
    175.0000,     106.00
    180.0000,     118.02
    185.0000,     127.58
    190.0000,     128.06
    195.0000,     117.53
    200.0000,     101.25
    205.0000,      86.67
    210.0000,      77.99
    215.0000,      75.46
    220.0000,      77.86
    225.0000,      83.93
    230.0000,      93.64
    235.0000,     108.91
    240.0000,     133.01
    245.0000,     166.34
    250.0000,     191.38
    255.0000,     211.63
    260.0000,     225.97
    265.0000,     229.87
    270.0000,     223.32
    275.0000,     208.09
           190.6788
LAYER 11
31,    46.3279
     95.0000,      57.55
    100.0000,      78.72
    105.0000,      98.91
    110.0000,     125.91
    115.0000,     153.22
    120.0000,     177.22
    125.0000,     188.59
    130.0000,     186.89
    135.0000,     175.46
    140.0000,     159.95
    145.0000,     145.37
    150.0000,     134.42
    155.0000,     127.73
    160.0000,     125.02
    165.0000,     125.75
    170.0000,     129.30
    175.0000,     134.49
    180.0000,     138.97
    185.0000,     139.29
    190.0000,     132.74
    195.0000,     119.77
    200.0000,     104.02
    205.0000,      89.72
    210.0000,      79.52
    215.0000,      73.47
    220.0000,      71.03
    225.0000,      71.00
    230.0000,      73.37
    235.0000,      79.14
    240.0000,      92.84
           128.0655
LAYER 12
25,    53.4607
    105.0000,     107.81
    110.0000,     146.86
    115.0000,     177.44
    120.0000,     198.43
    125.0000,     209.05
    130.0000,     210.40
    135.0000,     203.96
    140.0000,     193.84
    145.0000,     183.52
    150.0000,     175.21
    155.0000,     169.79
    160.0000,     167.21
    165.0000,     166.80
    170.0000,     167.44
    175.0000,     167.42
    180.0000,     164.62
    185.0000,     156.96
    190.0000,     143.63
    195.0000,     125.96
    200.0000,     107.17
    205.0000,      89.42
    210.0000,      76.32
    215.0000,      66.37
    220.0000,      61.45
            57.9943
LAYER 13
22, 
    110.0000,     219.85
    115.0000,     225.72
    120.0000,     235.00
    125.0000,     241.79
    130.0000,     243.54
    135.0000,     239.71
    140.0000,     232.52
    145.0000,     224.64
    150.0000,     218.03
    155.0000,     213.56
    160.0000,     211.15
    165.0000,     209.83
    170.0000,     208.14
    175.0000,     204.10
    180.0000,     195.63
    185.0000,     181.16
    190.0000,     160.40
    195.0000,     134.79
    200.0000,     111.24
    205.0000,      88.31
    210.0000,      67.24
            47.3354
CALCULATED APPARENT RESISTIVITY
      7.5000,       5.0000,   1.00000,   1105.4189
     12.5000,       5.0000,   1.00000,   1103.8422
     17.5000,       5.0000,   1.00000,   1144.6494
     22.5000,       5.0000,   1.00000,   1146.7976
     27.5000,       5.0000,   1.00000,   1132.4814
     32.5000,       5.0000,   1.00000,   1165.0828
     37.5000,       5.0000,   1.00000,   1282.8657
     42.5000,       5.0000,   1.00000,   1077.4417
     47.5000,       5.0000,   1.00000,   1086.2899
     52.5000,       5.0000,   1.00000,    914.4639
     57.5000,       5.0000,   1.00000,    896.4528
     62.5000,       5.0000,   1.00000,    922.3531
     67.5000,       5.0000,   1.00000,    757.1893
     72.5000,       5.0000,   1.00000,    978.4506
     77.5000,       5.0000,   1.00000,    743.8599
     82.5000,       5.0000,   1.00000,    820.5422
     87.5000,       5.0000,   1.00000,    755.5162
     92.5000,       5.0000,   1.00000,    741.0796
     97.5000,       5.0000,   1.00000,    569.7788
    102.5000,       5.0000,   1.00000,    527.4295
    107.5000,       5.0000,   1.00000,    462.6755
    112.5000,       5.0000,   1.00000,    416.3623
    117.5000,       5.0000,   1.00000,    420.9401
    122.5000,       5.0000,   1.00000,    340.8571
    127.5000,       5.0000,   1.00000,    333.4847
    132.5000,       5.0000,   1.00000,    334.7202
    137.5000,       5.0000,   1.00000,    372.7409
    142.5000,       5.0000,   1.00000,    357.9198
    147.5000,       5.0000,   1.00000,    461.9851
    152.5000,       5.0000,   1.00000,    289.5933
    157.5000,       5.0000,   1.00000,    489.9775
    162.5000,       5.0000,   1.00000,    398.0032
    167.5000,       5.0000,   1.00000,    422.5195
    172.5000,       5.0000,   1.00000,    433.7765
    177.5000,       5.0000,   1.00000,    437.8229
    182.5000,       5.0000,   1.00000,    465.8330
    187.5000,       5.0000,   1.00000,    471.1138
    192.5000,       5.0000,   1.00000,    487.3308
    197.5000,       5.0000,   1.00000,    505.9109
    202.5000,       5.0000,   1.00000,    489.7097
    207.5000,       5.0000,   1.00000,    560.3478
    212.5000,       5.0000,   1.00000,    535.6748
    217.5000,       5.0000,   1.00000,    589.1522
    222.5000,       5.0000,   1.00000,    603.2671
    227.5000,       5.0000,   1.00000,    563.8128
    232.5000,       5.0000,   1.00000,    504.4747
    237.5000,       5.0000,   1.00000,    439.2741
    242.5000,       5.0000,   1.00000,    396.3227
    247.5000,       5.0000,   1.00000,    379.5395
    252.5000,       5.0000,   1.00000,    384.8823
    257.5000,       5.0000,   1.00000,    346.7366
    262.5000,       5.0000,   1.00000,    362.5928
    267.5000,       5.0000,   1.00000,    310.6741
    272.5000,       5.0000,   1.00000,    294.3291
    282.5000,       5.0000,   1.00000,    264.6096
    292.5000,       5.0000,   1.00000,    213.8324
    297.5000,       5.0000,   1.00000,    227.1635
    302.5000,       5.0000,   1.00000,    217.6518
    307.5000,       5.0000,   1.00000,    222.9428
    312.5000,       5.0000,   1.00000,    239.3868
    317.5000,       5.0000,   1.00000,    236.9244
    322.5000,       5.0000,   1.00000,    259.1362
    327.5000,       5.0000,   1.00000,    277.9523
    332.5000,       5.0000,   1.00000,    311.6642
    337.5000,       5.0000,   1.00000,    318.4649
    342.5000,       5.0000,   1.00000,    429.1193
    347.5000,       5.0000,   1.00000,    312.0698
    352.5000,       5.0000,   1.00000,    443.0392
    357.5000,       5.0000,   1.00000,    276.9674
     12.5000,       5.0000,   2.00000,    988.3687
     17.5000,       5.0000,   2.00000,   1092.4476
     22.5000,       5.0000,   2.00000,   1073.9080
     27.5000,       5.0000,   2.00000,    945.6588
     32.5000,       5.0000,   2.00000,   1071.5359
     37.5000,       5.0000,   2.00000,   1250.8278
     42.5000,       5.0000,   2.00000,   1065.5648
     47.5000,       5.0000,   2.00000,   1065.9015
     52.5000,       5.0000,   2.00000,    981.7477
     57.5000,       5.0000,   2.00000,   1040.7611
     62.5000,       5.0000,   2.00000,    998.0820
     67.5000,       5.0000,   2.00000,    854.5822
     72.5000,       5.0000,   2.00000,   1108.5400
     77.5000,       5.0000,   2.00000,    808.1545
     82.5000,       5.0000,   2.00000,    755.0420
     87.5000,       5.0000,   2.00000,    841.6513
     92.5000,       5.0000,   2.00000,    791.9622
     97.5000,       5.0000,   2.00000,    586.9902
    102.5000,       5.0000,   2.00000,    553.5566
    107.5000,       5.0000,   2.00000,    503.2604
    112.5000,       5.0000,   2.00000,    458.1506
    117.5000,       5.0000,   2.00000,    464.2584
    122.5000,       5.0000,   2.00000,    351.1621
    127.5000,       5.0000,   2.00000,    321.2698
    132.5000,       5.0000,   2.00000,    352.8568
    137.5000,       5.0000,   2.00000,    368.0417
    142.5000,       5.0000,   2.00000,    440.5452
    147.5000,       5.0000,   2.00000,    476.2845
    152.5000,       5.0000,   2.00000,    294.3344
    157.5000,       5.0000,   2.00000,    546.6442
    162.5000,       5.0000,   2.00000,    517.5859
    167.5000,       5.0000,   2.00000,    450.8990
    172.5000,       5.0000,   2.00000,    508.9520
    177.5000,       5.0000,   2.00000,    522.1523
    182.5000,       5.0000,   2.00000,    539.3834
    187.5000,       5.0000,   2.00000,    528.8022
    192.5000,       5.0000,   2.00000,    550.0969
    197.5000,       5.0000,   2.00000,    552.1953
    202.5000,       5.0000,   2.00000,    547.3054
    207.5000,       5.0000,   2.00000,    625.3091
    212.5000,       5.0000,   2.00000,    558.0184
    217.5000,       5.0000,   2.00000,    591.0685
    222.5000,       5.0000,   2.00000,    651.9310
    227.5000,       5.0000,   2.00000,    608.3497
    232.5000,       5.0000,   2.00000,    558.5989
    237.5000,       5.0000,   2.00000,    513.3740
    242.5000,       5.0000,   2.00000,    472.1762
    247.5000,       5.0000,   2.00000,    468.8923
    252.5000,       5.0000,   2.00000,    457.2068
    257.5000,       5.0000,   2.00000,    409.1496
    262.5000,       5.0000,   2.00000,    427.5182
    267.5000,       5.0000,   2.00000,    371.0947
    272.5000,       5.0000,   2.00000,    334.6257
    277.5000,       5.0000,   2.00000,    316.0398
    282.5000,       5.0000,   2.00000,    331.9043
    287.5000,       5.0000,   2.00000,    345.8337
    292.5000,       5.0000,   2.00000,    257.7958
    297.5000,       5.0000,   2.00000,    278.3496
    302.5000,       5.0000,   2.00000,    285.8529
    307.5000,       5.0000,   2.00000,    287.2119
    312.5000,       5.0000,   2.00000,    305.6718
    317.5000,       5.0000,   2.00000,    297.9239
    322.5000,       5.0000,   2.00000,    325.2382
    327.5000,       5.0000,   2.00000,    358.2536
    332.5000,       5.0000,   2.00000,    355.0011
    337.5000,       5.0000,   2.00000,    386.9488
    342.5000,       5.0000,   2.00000,    449.9073
    347.5000,       5.0000,   2.00000,    365.4519
    352.5000,       5.0000,   2.00000,    498.8096
     17.5000,       5.0000,   3.00000,    954.4727
     22.5000,       5.0000,   3.00000,    881.0784
     27.5000,       5.0000,   3.00000,    818.0248
     32.5000,       5.0000,   3.00000,    940.2231
     37.5000,       5.0000,   3.00000,   1195.8514
     42.5000,       5.0000,   3.00000,   1029.7156
     47.5000,       5.0000,   3.00000,    971.4291
     52.5000,       5.0000,   3.00000,    903.8431
     57.5000,       5.0000,   3.00000,    947.3229
     62.5000,       5.0000,   3.00000,    996.9677
     67.5000,       5.0000,   3.00000,    886.9542
     72.5000,       5.0000,   3.00000,   1109.8190
     77.5000,       5.0000,   3.00000,    754.4673
     82.5000,       5.0000,   3.00000,    761.7819
     87.5000,       5.0000,   3.00000,    779.1315
     92.5000,       5.0000,   3.00000,    810.6125
     97.5000,       5.0000,   3.00000,    559.2469
    102.5000,       5.0000,   3.00000,    497.1984
    107.5000,       5.0000,   3.00000,    484.7767
    112.5000,       5.0000,   3.00000,    490.1914
    117.5000,       5.0000,   3.00000,    484.6846
    122.5000,       5.0000,   3.00000,    348.9456
    127.5000,       5.0000,   3.00000,    310.7600
    132.5000,       5.0000,   3.00000,    319.3008
    137.5000,       5.0000,   3.00000,    423.9756
    142.5000,       5.0000,   3.00000,    444.0203
    147.5000,       5.0000,   3.00000,    476.5492
    152.5000,       5.0000,   3.00000,    282.9375
    157.5000,       5.0000,   3.00000,    532.3376
    162.5000,       5.0000,   3.00000,    511.9625
    167.5000,       5.0000,   3.00000,    514.0021
    172.5000,       5.0000,   3.00000,    500.3067
    177.5000,       5.0000,   3.00000,    546.0931
    182.5000,       5.0000,   3.00000,    561.1331
    187.5000,       5.0000,   3.00000,    547.5964
    192.5000,       5.0000,   3.00000,    546.3685
    197.5000,       5.0000,   3.00000,    563.2196
    202.5000,       5.0000,   3.00000,    561.5718
    207.5000,       5.0000,   3.00000,    621.3718
    212.5000,       5.0000,   3.00000,    546.6916
    217.5000,       5.0000,   3.00000,    595.8661
    222.5000,       5.0000,   3.00000,    660.4913
    227.5000,       5.0000,   3.00000,    641.0891
    232.5000,       5.0000,   3.00000,    568.2413
    237.5000,       5.0000,   3.00000,    516.5337
    242.5000,       5.0000,   3.00000,    507.8981
    247.5000,       5.0000,   3.00000,    514.4293
    252.5000,       5.0000,   3.00000,    525.9327
    257.5000,       5.0000,   3.00000,    476.9116
    262.5000,       5.0000,   3.00000,    493.5600
    267.5000,       5.0000,   3.00000,    416.6835
    272.5000,       5.0000,   3.00000,    368.7932
    277.5000,       5.0000,   3.00000,    361.4317
    282.5000,       5.0000,   3.00000,    395.6977
    287.5000,       5.0000,   3.00000,    420.6836
    292.5000,       5.0000,   3.00000,    306.9039
    297.5000,       5.0000,   3.00000,    320.2855
    302.5000,       5.0000,   3.00000,    333.2416
    307.5000,       5.0000,   3.00000,    357.4659
    312.5000,       5.0000,   3.00000,    372.8902
    317.5000,       5.0000,   3.00000,    359.4754
    322.5000,       5.0000,   3.00000,    389.1821
    327.5000,       5.0000,   3.00000,    390.7453
    332.5000,       5.0000,   3.00000,    412.9405
    337.5000,       5.0000,   3.00000,    391.7561
    342.5000,       5.0000,   3.00000,    515.6731
    347.5000,       5.0000,   3.00000,    412.5657
     22.5000,      15.0000,   1.00000,    774.0259
     27.5000,      15.0000,   1.00000,    809.1599
     32.5000,      15.0000,   1.00000,    930.9291
     37.5000,      15.0000,   1.00000,    987.2468
     42.5000,      15.0000,   1.00000,    991.0293
     47.5000,      15.0000,   1.00000,    894.1059
     52.5000,      15.0000,   1.00000,    778.1356
     57.5000,      15.0000,   1.00000,    791.3528
     62.5000,      15.0000,   1.00000,    863.1910
     67.5000,      15.0000,   1.00000,    934.5868
     72.5000,      15.0000,   1.00000,    844.4341
     77.5000,      15.0000,   1.00000,    837.9325
     82.5000,      15.0000,   1.00000,    737.3243
     87.5000,      15.0000,   1.00000,    734.3723
     92.5000,      15.0000,   1.00000,    650.7744
     97.5000,      15.0000,   1.00000,    591.9979
    102.5000,      15.0000,   1.00000,    469.9403
    107.5000,      15.0000,   1.00000,    457.3066
    112.5000,      15.0000,   1.00000,    474.4390
    117.5000,      15.0000,   1.00000,    446.5713
    122.5000,      15.0000,   1.00000,    384.9713
    127.5000,      15.0000,   1.00000,    317.9547
    132.5000,      15.0000,   1.00000,    362.3441
    137.5000,      15.0000,   1.00000,    403.6779
    142.5000,      15.0000,   1.00000,    452.2692
    147.5000,      15.0000,   1.00000,    383.2304
    152.5000,      15.0000,   1.00000,    416.0690
    157.5000,      15.0000,   1.00000,    404.2024
    162.5000,      15.0000,   1.00000,    470.5504
    167.5000,      15.0000,   1.00000,    490.0605
    172.5000,      15.0000,   1.00000,    517.9958
    177.5000,      15.0000,   1.00000,    492.5963
    182.5000,      15.0000,   1.00000,    528.4986
    187.5000,      15.0000,   1.00000,    520.5099
    192.5000,      15.0000,   1.00000,    524.3539
    197.5000,      15.0000,   1.00000,    540.0176
    202.5000,      15.0000,   1.00000,    563.9665
    207.5000,      15.0000,   1.00000,    556.6168
    212.5000,      15.0000,   1.00000,    582.0487
    217.5000,      15.0000,   1.00000,    601.0817
    222.5000,      15.0000,   1.00000,    622.2687
    227.5000,      15.0000,   1.00000,    603.0029
    232.5000,      15.0000,   1.00000,    552.4648
    237.5000,      15.0000,   1.00000,    500.2079
    242.5000,      15.0000,   1.00000,    485.5924
    247.5000,      15.0000,   1.00000,    514.1205
    252.5000,      15.0000,   1.00000,    529.9097
    257.5000,      15.0000,   1.00000,    538.3663
    262.5000,      15.0000,   1.00000,    495.7209
    267.5000,      15.0000,   1.00000,    446.3978
    272.5000,      15.0000,   1.00000,    407.5247
    277.5000,      15.0000,   1.00000,    406.8978
    282.5000,      15.0000,   1.00000,    423.6390
    287.5000,      15.0000,   1.00000,    409.2619
    292.5000,      15.0000,   1.00000,    382.5050
    297.5000,      15.0000,   1.00000,    346.2173
    302.5000,      15.0000,   1.00000,    360.8960
    307.5000,      15.0000,   1.00000,    385.7028
    312.5000,      15.0000,   1.00000,    405.9818
    317.5000,      15.0000,   1.00000,    414.1454
    322.5000,      15.0000,   1.00000,    400.0628
    327.5000,      15.0000,   1.00000,    417.0355
    332.5000,      15.0000,   1.00000,    395.5070
    337.5000,      15.0000,   1.00000,    453.6978
    342.5000,      15.0000,   1.00000,    457.3238
     22.5000,       5.0000,   4.00000,    736.2512
     27.5000,       5.0000,   4.00000,    702.1554
     32.5000,       5.0000,   4.00000,    849.7166
     37.5000,       5.0000,   4.00000,   1069.3228
     42.5000,       5.0000,   4.00000,    915.3131
     47.5000,       5.0000,   4.00000,    908.5225
     52.5000,       5.0000,   4.00000,    721.3834
     57.5000,       5.0000,   4.00000,    786.1440
     62.5000,       5.0000,   4.00000,    899.9257
     67.5000,       5.0000,   4.00000,    796.6566
     72.5000,       5.0000,   4.00000,   1014.1346
     77.5000,       5.0000,   4.00000,    708.6379
     82.5000,       5.0000,   4.00000,    711.6012
     87.5000,       5.0000,   4.00000,    747.6776
     92.5000,       5.0000,   4.00000,    707.0931
     97.5000,       5.0000,   4.00000,    516.9071
    102.5000,       5.0000,   4.00000,    453.1180
    107.5000,       5.0000,   4.00000,    437.1983
    112.5000,       5.0000,   4.00000,    450.8409
    117.5000,       5.0000,   4.00000,    480.3039
    122.5000,       5.0000,   4.00000,    343.1432
    127.5000,       5.0000,   4.00000,    293.0661
    132.5000,       5.0000,   4.00000,    332.8306
    137.5000,       5.0000,   4.00000,    388.0376
    142.5000,       5.0000,   4.00000,    431.7576
    147.5000,       5.0000,   4.00000,    472.7279
    152.5000,       5.0000,   4.00000,    271.5446
    157.5000,       5.0000,   4.00000,    499.6567
    162.5000,       5.0000,   4.00000,    468.5403
    167.5000,       5.0000,   4.00000,    472.0080
    172.5000,       5.0000,   4.00000,    513.4625
    177.5000,       5.0000,   4.00000,    482.2203
    182.5000,       5.0000,   4.00000,    536.9538
    187.5000,       5.0000,   4.00000,    520.4727
    192.5000,       5.0000,   4.00000,    536.6122
    197.5000,       5.0000,   4.00000,    547.0508
    202.5000,       5.0000,   4.00000,    520.9409
    207.5000,       5.0000,   4.00000,    580.6327
    212.5000,       5.0000,   4.00000,    523.5977
    217.5000,       5.0000,   4.00000,    597.4380
    222.5000,       5.0000,   4.00000,    678.1228
    227.5000,       5.0000,   4.00000,    629.8711
    232.5000,       5.0000,   4.00000,    554.7281
    237.5000,       5.0000,   4.00000,    491.5153
    242.5000,       5.0000,   4.00000,    474.7863
    247.5000,       5.0000,   4.00000,    520.7661
    252.5000,       5.0000,   4.00000,    565.6760
    257.5000,       5.0000,   4.00000,    530.8497
    262.5000,       5.0000,   4.00000,    548.7977
    267.5000,       5.0000,   4.00000,    445.7356
    272.5000,       5.0000,   4.00000,    406.4333
    277.5000,       5.0000,   4.00000,    401.6028
    282.5000,       5.0000,   4.00000,    437.4882
    287.5000,       5.0000,   4.00000,    480.1569
    292.5000,       5.0000,   4.00000,    347.7324
    297.5000,       5.0000,   4.00000,    363.4838
    302.5000,       5.0000,   4.00000,    369.9903
    307.5000,       5.0000,   4.00000,    395.9579
    312.5000,       5.0000,   4.00000,    435.9206
    317.5000,       5.0000,   4.00000,    411.8717
    322.5000,       5.0000,   4.00000,    412.4318
    327.5000,       5.0000,   4.00000,    429.5157
    332.5000,       5.0000,   4.00000,    406.8177
    337.5000,       5.0000,   4.00000,    433.7165
    342.5000,       5.0000,   4.00000,    563.1719
     30.0000,      20.0000,   1.00000,    767.9866
     35.0000,      20.0000,   1.00000,    779.7333
     40.0000,      20.0000,   1.00000,    817.5254
     45.0000,      20.0000,   1.00000,    717.5327
     50.0000,      20.0000,   1.00000,    657.4792
     55.0000,      20.0000,   1.00000,    634.9028
     60.0000,      20.0000,   1.00000,    584.4430
     65.0000,      20.0000,   1.00000,    632.5700
     70.0000,      20.0000,   1.00000,    692.0284
     75.0000,      20.0000,   1.00000,    701.2895
     80.0000,      20.0000,   1.00000,    744.7557
     85.0000,      20.0000,   1.00000,    646.2482
     90.0000,      20.0000,   1.00000,    579.3088
     95.0000,      20.0000,   1.00000,    538.2155
    100.0000,      20.0000,   1.00000,    471.4265
    105.0000,      20.0000,   1.00000,    428.8269
    110.0000,      20.0000,   1.00000,    401.6375
    115.0000,      20.0000,   1.00000,    380.8888
    120.0000,      20.0000,   1.00000,    365.1682
    125.0000,      20.0000,   1.00000,    378.7829
    130.0000,      20.0000,   1.00000,    346.3566
    135.0000,      20.0000,   1.00000,    361.7508
    140.0000,      20.0000,   1.00000,    397.8051
    145.0000,      20.0000,   1.00000,    364.1758
    150.0000,      20.0000,   1.00000,    407.7150
    155.0000,      20.0000,   1.00000,    401.5495
    160.0000,      20.0000,   1.00000,    375.3900
    165.0000,      20.0000,   1.00000,    405.2308
    170.0000,      20.0000,   1.00000,    404.0722
    175.0000,      20.0000,   1.00000,    431.2565
    180.0000,      20.0000,   1.00000,    450.5785
    185.0000,      20.0000,   1.00000,    436.4725
    190.0000,      20.0000,   1.00000,    481.6057
    195.0000,      20.0000,   1.00000,    483.9714
    200.0000,      20.0000,   1.00000,    498.1867
    205.0000,      20.0000,   1.00000,    503.6813
    210.0000,      20.0000,   1.00000,    536.1979
    215.0000,      20.0000,   1.00000,    595.3986
    220.0000,      20.0000,   1.00000,    597.1473
    225.0000,      20.0000,   1.00000,    579.2640
    230.0000,      20.0000,   1.00000,    540.9564
    235.0000,      20.0000,   1.00000,    473.2492
    240.0000,      20.0000,   1.00000,    448.5950
    245.0000,      20.0000,   1.00000,    450.0509
    250.0000,      20.0000,   1.00000,    483.3569
    255.0000,      20.0000,   1.00000,    537.5762
    260.0000,      20.0000,   1.00000,    536.3648
    265.0000,      20.0000,   1.00000,    513.0257
    270.0000,      20.0000,   1.00000,    486.8040
    275.0000,      20.0000,   1.00000,    456.6482
    280.0000,      20.0000,   1.00000,    459.8115
    285.0000,      20.0000,   1.00000,    439.2575
    290.0000,      20.0000,   1.00000,    433.4544
    295.0000,      20.0000,   1.00000,    426.7753
    300.0000,      20.0000,   1.00000,    401.4477
    305.0000,      20.0000,   1.00000,    419.2791
    310.0000,      20.0000,   1.00000,    429.8886
    315.0000,      20.0000,   1.00000,    430.9389
    320.0000,      20.0000,   1.00000,    451.4062
    325.0000,      20.0000,   1.00000,    412.9029
    330.0000,      20.0000,   1.00000,    427.3713
    335.0000,      20.0000,   1.00000,    471.7065
     27.5000,       5.0000,   5.00000,    607.7555
     32.5000,       5.0000,   5.00000,    740.0726
     37.5000,       5.0000,   5.00000,    914.1248
     42.5000,       5.0000,   5.00000,    804.6309
     47.5000,       5.0000,   5.00000,    718.4454
     52.5000,       5.0000,   5.00000,    623.1922
     57.5000,       5.0000,   5.00000,    646.9900
     62.5000,       5.0000,   5.00000,    688.8957
     67.5000,       5.0000,   5.00000,    643.8016
     72.5000,       5.0000,   5.00000,    879.8072
     77.5000,       5.0000,   5.00000,    647.4983
     82.5000,       5.0000,   5.00000,    643.8848
     87.5000,       5.0000,   5.00000,    672.0966
     92.5000,       5.0000,   5.00000,    636.0983
     97.5000,       5.0000,   5.00000,    438.6866
    102.5000,       5.0000,   5.00000,    425.8354
    107.5000,       5.0000,   5.00000,    390.3604
    112.5000,       5.0000,   5.00000,    389.3564
    117.5000,       5.0000,   5.00000,    429.1329
    122.5000,       5.0000,   5.00000,    326.3554
    127.5000,       5.0000,   5.00000,    303.7852
    132.5000,       5.0000,   5.00000,    311.8586
    137.5000,       5.0000,   5.00000,    356.8871
    142.5000,       5.0000,   5.00000,    396.7864
    147.5000,       5.0000,   5.00000,    454.4931
    152.5000,       5.0000,   5.00000,    262.4167
    157.5000,       5.0000,   5.00000,    473.2372
    162.5000,       5.0000,   5.00000,    421.5894
    167.5000,       5.0000,   5.00000,    404.2530
    172.5000,       5.0000,   5.00000,    431.1183
    177.5000,       5.0000,   5.00000,    462.2237
    182.5000,       5.0000,   5.00000,    447.8187
    187.5000,       5.0000,   5.00000,    486.3922
    192.5000,       5.0000,   5.00000,    514.1758
    197.5000,       5.0000,   5.00000,    504.0488
    202.5000,       5.0000,   5.00000,    471.0100
    207.5000,       5.0000,   5.00000,    529.2794
    212.5000,       5.0000,   5.00000,    498.1222
    217.5000,       5.0000,   5.00000,    589.5180
    222.5000,       5.0000,   5.00000,    674.3375
    227.5000,       5.0000,   5.00000,    611.9291
    232.5000,       5.0000,   5.00000,    521.3168
    237.5000,       5.0000,   5.00000,    454.0902
    242.5000,       5.0000,   5.00000,    433.6067
    247.5000,       5.0000,   5.00000,    485.1486
    252.5000,       5.0000,   5.00000,    562.5899
    257.5000,       5.0000,   5.00000,    548.8682
    262.5000,       5.0000,   5.00000,    572.1718
    267.5000,       5.0000,   5.00000,    485.1114
    272.5000,       5.0000,   5.00000,    434.7251
    277.5000,       5.0000,   5.00000,    425.9105
    282.5000,       5.0000,   5.00000,    469.8910
    287.5000,       5.0000,   5.00000,    507.8152
    292.5000,       5.0000,   5.00000,    379.9289
    297.5000,       5.0000,   5.00000,    398.5572
    302.5000,       5.0000,   5.00000,    402.2112
    307.5000,       5.0000,   5.00000,    422.7641
    312.5000,       5.0000,   5.00000,    462.2501
    317.5000,       5.0000,   5.00000,    430.4587
    322.5000,       5.0000,   5.00000,    441.2643
    327.5000,       5.0000,   5.00000,    419.5445
    332.5000,       5.0000,   5.00000,    433.8206
    337.5000,       5.0000,   5.00000,    456.3565
     32.5000,       5.0000,   6.00000,    614.5602
     37.5000,       5.0000,   6.00000,    792.8778
     42.5000,       5.0000,   6.00000,    620.5891
     47.5000,       5.0000,   6.00000,    595.7732
     52.5000,       5.0000,   6.00000,    518.2029
     57.5000,       5.0000,   6.00000,    523.6210
     62.5000,       5.0000,   6.00000,    512.2352
     67.5000,       5.0000,   6.00000,    480.4734
     72.5000,       5.0000,   6.00000,    724.4505
     77.5000,       5.0000,   6.00000,    547.2272
     82.5000,       5.0000,   6.00000,    570.0636
     87.5000,       5.0000,   6.00000,    579.5179
     92.5000,       5.0000,   6.00000,    567.9741
     97.5000,       5.0000,   6.00000,    405.8034
    102.5000,       5.0000,   6.00000,    359.8539
    107.5000,       5.0000,   6.00000,    355.0749
    112.5000,       5.0000,   6.00000,    343.3640
    117.5000,       5.0000,   6.00000,    366.7332
    122.5000,       5.0000,   6.00000,    307.3392
    127.5000,       5.0000,   6.00000,    286.5890
    132.5000,       5.0000,   6.00000,    292.3521
    137.5000,       5.0000,   6.00000,    332.5960
    142.5000,       5.0000,   6.00000,    364.6517
    147.5000,       5.0000,   6.00000,    418.2649
    152.5000,       5.0000,   6.00000,    248.4908
    157.5000,       5.0000,   6.00000,    447.3580
    162.5000,       5.0000,   6.00000,    378.4359
    167.5000,       5.0000,   6.00000,    336.9924
    172.5000,       5.0000,   6.00000,    354.5918
    177.5000,       5.0000,   6.00000,    373.1444
    182.5000,       5.0000,   6.00000,    428.0375
    187.5000,       5.0000,   6.00000,    418.1667
    192.5000,       5.0000,   6.00000,    459.7340
    197.5000,       5.0000,   6.00000,    458.8340
    202.5000,       5.0000,   6.00000,    428.4897
    207.5000,       5.0000,   6.00000,    488.5232
    212.5000,       5.0000,   6.00000,    466.7987
    217.5000,       5.0000,   6.00000,    562.9099
    222.5000,       5.0000,   6.00000,    640.7103
    227.5000,       5.0000,   6.00000,    587.6046
    232.5000,       5.0000,   6.00000,    485.7098
    237.5000,       5.0000,   6.00000,    416.3589
    242.5000,       5.0000,   6.00000,    406.2564
    247.5000,       5.0000,   6.00000,    444.5195
    252.5000,       5.0000,   6.00000,    512.8773
    257.5000,       5.0000,   6.00000,    517.5259
    262.5000,       5.0000,   6.00000,    583.6815
    267.5000,       5.0000,   6.00000,    505.0318
    272.5000,       5.0000,   6.00000,    455.5575
    277.5000,       5.0000,   6.00000,    441.4743
    282.5000,       5.0000,   6.00000,    480.9537
    287.5000,       5.0000,   6.00000,    531.4401
    292.5000,       5.0000,   6.00000,    392.7496
    297.5000,       5.0000,   6.00000,    420.7050
    302.5000,       5.0000,   6.00000,    426.2879
    307.5000,       5.0000,   6.00000,    443.4240
    312.5000,       5.0000,   6.00000,    452.0488
    317.5000,       5.0000,   6.00000,    432.9702
    322.5000,       5.0000,   6.00000,    431.2137
    327.5000,       5.0000,   6.00000,    440.5822
    332.5000,       5.0000,   6.00000,    450.7957
     37.5000,      25.0000,   1.00000,    581.3680
     42.5000,      25.0000,   1.00000,    565.6337
     47.5000,      25.0000,   1.00000,    542.7430
     52.5000,      25.0000,   1.00000,    482.7967
     57.5000,      25.0000,   1.00000,    430.3914
     62.5000,      25.0000,   1.00000,    445.8310
     67.5000,      25.0000,   1.00000,    449.0035
     72.5000,      25.0000,   1.00000,    489.6549
     77.5000,      25.0000,   1.00000,    554.8541
     82.5000,      25.0000,   1.00000,    582.8583
     87.5000,      25.0000,   1.00000,    512.8074
     92.5000,      25.0000,   1.00000,    481.3272
     97.5000,      25.0000,   1.00000,    452.4433
    102.5000,      25.0000,   1.00000,    409.7445
    107.5000,      25.0000,   1.00000,    352.2990
    112.5000,      25.0000,   1.00000,    339.3698
    117.5000,      25.0000,   1.00000,    328.1146
    122.5000,      25.0000,   1.00000,    321.4093
    127.5000,      25.0000,   1.00000,    336.5996
    132.5000,      25.0000,   1.00000,    343.6602
    137.5000,      25.0000,   1.00000,    361.0117
    142.5000,      25.0000,   1.00000,    333.8464
    147.5000,      25.0000,   1.00000,    365.7055
    152.5000,      25.0000,   1.00000,    366.8870
    157.5000,      25.0000,   1.00000,    354.6800
    162.5000,      25.0000,   1.00000,    322.5385
    167.5000,      25.0000,   1.00000,    335.4226
    172.5000,      25.0000,   1.00000,    322.2379
    177.5000,      25.0000,   1.00000,    341.6223
    182.5000,      25.0000,   1.00000,    374.6398
    187.5000,      25.0000,   1.00000,    398.8819
    192.5000,      25.0000,   1.00000,    380.7641
    197.5000,      25.0000,   1.00000,    431.7229
    202.5000,      25.0000,   1.00000,    460.2762
    207.5000,      25.0000,   1.00000,    498.0102
    212.5000,      25.0000,   1.00000,    538.4563
    217.5000,      25.0000,   1.00000,    550.2323
    222.5000,      25.0000,   1.00000,    529.2941
    227.5000,      25.0000,   1.00000,    496.0449
    232.5000,      25.0000,   1.00000,    465.9022
    237.5000,      25.0000,   1.00000,    433.1622
    242.5000,      25.0000,   1.00000,    417.0829
    247.5000,      25.0000,   1.00000,    419.0231
    252.5000,      25.0000,   1.00000,    431.0192
    257.5000,      25.0000,   1.00000,    472.0146
    262.5000,      25.0000,   1.00000,    507.3669
    267.5000,      25.0000,   1.00000,    511.4498
    272.5000,      25.0000,   1.00000,    510.8626
    277.5000,      25.0000,   1.00000,    489.2521
    282.5000,      25.0000,   1.00000,    457.0164
    287.5000,      25.0000,   1.00000,    447.5026
    292.5000,      25.0000,   1.00000,    449.7215
    297.5000,      25.0000,   1.00000,    445.9907
    302.5000,      25.0000,   1.00000,    439.1301
    307.5000,      25.0000,   1.00000,    428.7115
    312.5000,      25.0000,   1.00000,    432.8404
    317.5000,      25.0000,   1.00000,    413.8689
    322.5000,      25.0000,   1.00000,    432.8002
    327.5000,      25.0000,   1.00000,    449.8320
     37.5000,       5.0000,   7.00000,    602.3993
     42.5000,       5.0000,   7.00000,    514.4885
     47.5000,       5.0000,   7.00000,    491.3889
     52.5000,       5.0000,   7.00000,    407.3400
     57.5000,       5.0000,   7.00000,    398.9219
     62.5000,       5.0000,   7.00000,    415.3358
     67.5000,       5.0000,   7.00000,    371.7422
     72.5000,       5.0000,   7.00000,    536.6993
     77.5000,       5.0000,   7.00000,    442.1612
     82.5000,       5.0000,   7.00000,    464.2977
     87.5000,       5.0000,   7.00000,    513.3007
     92.5000,       5.0000,   7.00000,    506.9080
     97.5000,       5.0000,   7.00000,    360.6992
    102.5000,       5.0000,   7.00000,    326.1598
    107.5000,       5.0000,   7.00000,    300.4825
    112.5000,       5.0000,   7.00000,    310.0465
    117.5000,       5.0000,   7.00000,    345.6332
    122.5000,       5.0000,   7.00000,    266.5231
    127.5000,       5.0000,   7.00000,    252.7470
    132.5000,       5.0000,   7.00000,    275.0996
    137.5000,       5.0000,   7.00000,    309.0239
    142.5000,       5.0000,   7.00000,    338.4943
    147.5000,       5.0000,   7.00000,    384.5948
    152.5000,       5.0000,   7.00000,    224.5629
    157.5000,       5.0000,   7.00000,    405.6217
    162.5000,       5.0000,   7.00000,    334.4550
    167.5000,       5.0000,   7.00000,    293.3717
    172.5000,       5.0000,   7.00000,    288.9532
    177.5000,       5.0000,   7.00000,    313.2914
    182.5000,       5.0000,   7.00000,    362.0860
    187.5000,       5.0000,   7.00000,    387.0427
    192.5000,       5.0000,   7.00000,    380.4047
    197.5000,       5.0000,   7.00000,    409.0364
    202.5000,       5.0000,   7.00000,    395.9949
    207.5000,       5.0000,   7.00000,    453.9360
    212.5000,       5.0000,   7.00000,    432.6765
    217.5000,       5.0000,   7.00000,    515.7905
    222.5000,       5.0000,   7.00000,    599.6171
    227.5000,       5.0000,   7.00000,    539.7366
    232.5000,       5.0000,   7.00000,    458.7915
    237.5000,       5.0000,   7.00000,    398.0884
    242.5000,       5.0000,   7.00000,    378.6665
    252.5000,       5.0000,   7.00000,    450.3218
    257.5000,       5.0000,   7.00000,    470.6398
    262.5000,       5.0000,   7.00000,    555.1613
    267.5000,       5.0000,   7.00000,    500.9953
    272.5000,       5.0000,   7.00000,    461.7792
    277.5000,       5.0000,   7.00000,    447.6106
    282.5000,       5.0000,   7.00000,    489.7646
    287.5000,       5.0000,   7.00000,    537.5388
    292.5000,       5.0000,   7.00000,    399.8633
    297.5000,       5.0000,   7.00000,    424.0107
    302.5000,       5.0000,   7.00000,    436.6962
    307.5000,       5.0000,   7.00000,    435.0305
    312.5000,       5.0000,   7.00000,    455.0868
    317.5000,       5.0000,   7.00000,    401.6186
    322.5000,       5.0000,   7.00000,    428.9191
    327.5000,       5.0000,   7.00000,    454.7973
     42.5000,       5.0000,   8.00000,    419.9724
     47.5000,       5.0000,   8.00000,    390.0778
     52.5000,       5.0000,   8.00000,    310.9300
     57.5000,       5.0000,   8.00000,    319.5934
     62.5000,       5.0000,   8.00000,    337.5765
     67.5000,       5.0000,   8.00000,    303.8852
     72.5000,       5.0000,   8.00000,    414.9790
     77.5000,       5.0000,   8.00000,    318.9742
     82.5000,       5.0000,   8.00000,    377.5996
     87.5000,       5.0000,   8.00000,    434.3033
     92.5000,       5.0000,   8.00000,    449.8316
     97.5000,       5.0000,   8.00000,    318.1460
    102.5000,       5.0000,   8.00000,    290.6820
    107.5000,       5.0000,   8.00000,    272.2341
    112.5000,       5.0000,   8.00000,    281.2531
    117.5000,       5.0000,   8.00000,    317.1107
    122.5000,       5.0000,   8.00000,    239.2695
    127.5000,       5.0000,   8.00000,    223.2323
    132.5000,       5.0000,   8.00000,    243.7874
    137.5000,       5.0000,   8.00000,    287.9527
    142.5000,       5.0000,   8.00000,    312.1644
    147.5000,       5.0000,   8.00000,    352.1499
    152.5000,       5.0000,   8.00000,    198.4875
    157.5000,       5.0000,   8.00000,    346.8779
    162.5000,       5.0000,   8.00000,    297.8816
    167.5000,       5.0000,   8.00000,    256.1465
    172.5000,       5.0000,   8.00000,    259.1049
    177.5000,       5.0000,   8.00000,    271.8304
    182.5000,       5.0000,   8.00000,    300.9649
    187.5000,       5.0000,   8.00000,    320.2759
    192.5000,       5.0000,   8.00000,    357.1383
    197.5000,       5.0000,   8.00000,    346.9923
    202.5000,       5.0000,   8.00000,    359.1882
    207.5000,       5.0000,   8.00000,    419.2169
    212.5000,       5.0000,   8.00000,    393.2696
    217.5000,       5.0000,   8.00000,    473.5247
    222.5000,       5.0000,   8.00000,    538.4966
    227.5000,       5.0000,   8.00000,    499.9958
    232.5000,       5.0000,   8.00000,    434.7548
    237.5000,       5.0000,   8.00000,    382.8379
    247.5000,       5.0000,   8.00000,    370.3835
    252.5000,       5.0000,   8.00000,    421.3235
    257.5000,       5.0000,   8.00000,    423.1652
    262.5000,       5.0000,   8.00000,    497.3566
    267.5000,       5.0000,   8.00000,    468.2570
    272.5000,       5.0000,   8.00000,    446.2769
    277.5000,       5.0000,   8.00000,    446.8232
    287.5000,       5.0000,   8.00000,    537.2116
    292.5000,       5.0000,   8.00000,    396.0122
    297.5000,       5.0000,   8.00000,    421.8240
    302.5000,       5.0000,   8.00000,    411.8618
    307.5000,       5.0000,   8.00000,    430.7790
    312.5000,       5.0000,   8.00000,    427.4770
    317.5000,       5.0000,   8.00000,    401.9186
    322.5000,       5.0000,   8.00000,    420.3577
     52.5000,      35.0000,   1.00000,    274.9837
     57.5000,      35.0000,   1.00000,    269.6677
     62.5000,      35.0000,   1.00000,    258.0357
     67.5000,      35.0000,   1.00000,    251.6069
     72.5000,      35.0000,   1.00000,    272.8528
     77.5000,      35.0000,   1.00000,    292.1548
     82.5000,      35.0000,   1.00000,    290.0903
     87.5000,      35.0000,   1.00000,    311.6025
     92.5000,      35.0000,   1.00000,    316.8142
     97.5000,      35.0000,   1.00000,    323.4109
    102.5000,      35.0000,   1.00000,    340.9402
    107.5000,      35.0000,   1.00000,    308.2034
    112.5000,      35.0000,   1.00000,    268.3167
    117.5000,      35.0000,   1.00000,    257.9109
    122.5000,      35.0000,   1.00000,    256.1573
    127.5000,      35.0000,   1.00000,    277.6424
    132.5000,      35.0000,   1.00000,    288.8193
    137.5000,      35.0000,   1.00000,    261.7010
    142.5000,      35.0000,   1.00000,    281.6697
    147.5000,      35.0000,   1.00000,    280.0945
    152.5000,      35.0000,   1.00000,    263.3748
    157.5000,      35.0000,   1.00000,    244.5669
    162.5000,      35.0000,   1.00000,    242.2585
    167.5000,      35.0000,   1.00000,    243.2013
    172.5000,      35.0000,   1.00000,    260.5907
    177.5000,      35.0000,   1.00000,    250.0180
    182.5000,      35.0000,   1.00000,    245.7668
    187.5000,      35.0000,   1.00000,    253.9299
    192.5000,      35.0000,   1.00000,    286.8860
    197.5000,      35.0000,   1.00000,    326.2698
    202.5000,      35.0000,   1.00000,    379.2598
    207.5000,      35.0000,   1.00000,    408.2641
    212.5000,      35.0000,   1.00000,    432.1304
    222.5000,      35.0000,   1.00000,    409.5277
    227.5000,      35.0000,   1.00000,    392.2990
    232.5000,      35.0000,   1.00000,    388.8061
    237.5000,      35.0000,   1.00000,    381.0195
    242.5000,      35.0000,   1.00000,    372.8365
    247.5000,      35.0000,   1.00000,    368.3802
    257.5000,      35.0000,   1.00000,    358.1183
    262.5000,      35.0000,   1.00000,    371.1739
    267.5000,      35.0000,   1.00000,    395.7423
    272.5000,      35.0000,   1.00000,    432.3129
    277.5000,      35.0000,   1.00000,    451.0892
    282.5000,      35.0000,   1.00000,    446.4110
    287.5000,      35.0000,   1.00000,    439.5814
    292.5000,      35.0000,   1.00000,    419.3423
    297.5000,      35.0000,   1.00000,    418.0213
    302.5000,      35.0000,   1.00000,    389.5508
    307.5000,      35.0000,   1.00000,    383.7056
    312.5000,      35.0000,   1.00000,    397.7845
     52.5000,       5.0000,  10.00000,    215.9108
     57.5000,       5.0000,  10.00000,    226.0791
     62.5000,       5.0000,  10.00000,    233.6006
     67.5000,       5.0000,  10.00000,    201.8450
     72.5000,       5.0000,  10.00000,    280.2263
     77.5000,       5.0000,  10.00000,    213.0759
     82.5000,       5.0000,  10.00000,    234.4241
     87.5000,       5.0000,  10.00000,    280.2081
     92.5000,       5.0000,  10.00000,    320.1894
     97.5000,       5.0000,  10.00000,    243.0171
    102.5000,       5.0000,  10.00000,    243.0410
    107.5000,       5.0000,  10.00000,    232.1559
    112.5000,       5.0000,  10.00000,    237.5676
    117.5000,       5.0000,  10.00000,    265.8087
    122.5000,       5.0000,  10.00000,    203.8821
    127.5000,       5.0000,  10.00000,    192.5648
    132.5000,       5.0000,  10.00000,    197.0264
    137.5000,       5.0000,  10.00000,    224.1229
    142.5000,       5.0000,  10.00000,    246.0133
    147.5000,       5.0000,  10.00000,    274.5553
    152.5000,       5.0000,  10.00000,    152.6864
    157.5000,       5.0000,  10.00000,    265.9283
    162.5000,       5.0000,  10.00000,    231.5209
    167.5000,       5.0000,  10.00000,    212.2702
    172.5000,       5.0000,  10.00000,    216.6890
    177.5000,       5.0000,  10.00000,    219.1738
    182.5000,       5.0000,  10.00000,    237.9515
    187.5000,       5.0000,  10.00000,    249.8486
    192.5000,       5.0000,  10.00000,    272.9647
    197.5000,       5.0000,  10.00000,    286.9838
    202.5000,       5.0000,  10.00000,    286.9372
    207.5000,       5.0000,  10.00000,    320.7630
    212.5000,       5.0000,  10.00000,    316.3219
    217.5000,       5.0000,  10.00000,    389.3635
    222.5000,       5.0000,  10.00000,    464.6909
    227.5000,       5.0000,  10.00000,    441.1133
    237.5000,       5.0000,  10.00000,    330.2777
    242.5000,       5.0000,  10.00000,    318.8984
    247.5000,       5.0000,  10.00000,    341.0804
    252.5000,       5.0000,  10.00000,    372.5829
    257.5000,       5.0000,  10.00000,    360.9823
    262.5000,       5.0000,  10.00000,    404.5646
    267.5000,       5.0000,  10.00000,    367.2026
    272.5000,       5.0000,  10.00000,    365.4147
    277.5000,       5.0000,  10.00000,    395.1957
    282.5000,       5.0000,  10.00000,    460.0954
    287.5000,       5.0000,  10.00000,    513.3909
    292.5000,       5.0000,  10.00000,    361.4394
    297.5000,       5.0000,  10.00000,    374.3314
    302.5000,       5.0000,  10.00000,    358.0687
    307.5000,       5.0000,  10.00000,    377.9783
    312.5000,       5.0000,  10.00000,    403.1383
     67.5000,      45.0000,   1.00000,    186.5994
     72.5000,      45.0000,   1.00000,    192.6187
     77.5000,      45.0000,   1.00000,    194.8735
     82.5000,      45.0000,   1.00000,    194.8586
     87.5000,      45.0000,   1.00000,    206.0424
     92.5000,      45.0000,   1.00000,    213.8667
     97.5000,      45.0000,   1.00000,    210.6617
    102.5000,      45.0000,   1.00000,    220.6501
    107.5000,      45.0000,   1.00000,    235.3334
    112.5000,      45.0000,   1.00000,    232.4839
    117.5000,      45.0000,   1.00000,    223.2127
    122.5000,      45.0000,   1.00000,    224.5381
    127.5000,      45.0000,   1.00000,    228.4426
    132.5000,      45.0000,   1.00000,    208.7393
    137.5000,      45.0000,   1.00000,    208.6460
    142.5000,      45.0000,   1.00000,    198.2499
    147.5000,      45.0000,   1.00000,    192.1364
    152.5000,      45.0000,   1.00000,    193.5903
    157.5000,      45.0000,   1.00000,    195.3480
    162.5000,      45.0000,   1.00000,    198.1794
    167.5000,      45.0000,   1.00000,    198.1498
    172.5000,      45.0000,   1.00000,    198.8811
    177.5000,      45.0000,   1.00000,    214.3642
    182.5000,      45.0000,   1.00000,    216.8059
    187.5000,      45.0000,   1.00000,    230.6516
    192.5000,      45.0000,   1.00000,    242.5290
    197.5000,      45.0000,   1.00000,    261.0437
    202.5000,      45.0000,   1.00000,    291.8102
    207.5000,      45.0000,   1.00000,    317.7920
    212.5000,      45.0000,   1.00000,    336.3819
    222.5000,      45.0000,   1.00000,    316.4209
    227.5000,      45.0000,   1.00000,    327.1010
    232.5000,      45.0000,   1.00000,    327.2783
    237.5000,      45.0000,   1.00000,    328.5032
    242.5000,      45.0000,   1.00000,    331.4874
    247.5000,      45.0000,   1.00000,    318.9249
    252.5000,      45.0000,   1.00000,    310.0107
    257.5000,      45.0000,   1.00000,    306.7612
    262.5000,      45.0000,   1.00000,    314.4865
    267.5000,      45.0000,   1.00000,    327.1576
    272.5000,      45.0000,   1.00000,    319.8614
    277.5000,      45.0000,   1.00000,    306.1813
    282.5000,      45.0000,   1.00000,    307.6420
    287.5000,      45.0000,   1.00000,    299.6881
    292.5000,      45.0000,   1.00000,    325.1863
    297.5000,      45.0000,   1.00000,    341.5750
     77.5000,       5.0000,  12.00000,    159.5704
    157.5000,       5.0000,  12.00000,    228.6298
    237.5000,       5.0000,  12.00000,    297.6344
     67.5000,      15.0000,   4.00000,    170.4769
     72.5000,      15.0000,   4.00000,    163.9448
     77.5000,      15.0000,   4.00000,    171.8775
     82.5000,      15.0000,   4.00000,    168.0765
     87.5000,      15.0000,   4.00000,    197.1310
     92.5000,      15.0000,   4.00000,    195.0409
     97.5000,      15.0000,   4.00000,    183.6186
    102.5000,      15.0000,   4.00000,    171.9617
    107.5000,      15.0000,   4.00000,    186.3900
    112.5000,      15.0000,   4.00000,    205.6522
    117.5000,      15.0000,   4.00000,    204.7020
    122.5000,      15.0000,   4.00000,    189.6347
    127.5000,      15.0000,   4.00000,    164.1892
    132.5000,      15.0000,   4.00000,    159.9333
    137.5000,      15.0000,   4.00000,    163.6935
    142.5000,      15.0000,   4.00000,    175.9422
    147.5000,      15.0000,   4.00000,    155.0607
    152.5000,      15.0000,   4.00000,    170.4202
[truncated: 118,792 more chars]
